# Supplementary material for: Invasive Salmonella exploits divergent immune evasion strategies in infected and bystander dendritic cell subsets
Source: Nat Commun. 2018 Nov 19;9:4883. doi: 10.1038/s41467-018-07329-0 (PMC6242960; doi:10.1038/s41467-018-07329-0)
Supplement: Supplementary file 4 — Supplementary Data 1 [file 41467_2018_7329_MOESM4_ESM.xlsx]

## Sheet: Single_cell_Metadata
Supplementary Data 1: Description of the single cell RNA-sequencing metadata.
Lane	Identifier number	Plate	Well	Type	Infection	Status	Time	Raw_Read_Count
305264	201201	P1	A1	BULK	STM-D23580	BULK	2h	1760569
305264	201202	P1	E2	single cell	STM-D23580	Bystander	2h	1611715
305264	201203	P1	A4	BULK	STM-LT2	BULK	4h	1948009
305264	201204	P1	E5	single cell	STM-LT2	Bystander	4h	2095641
305264	201205	P1	A7	BULK	STM-D23580	BULK	6h	2039878
305264	201206	P1	E8	single cell	STM-D23580	Bystander	6h	1994508
305264	201207	P1	A10	single cell	Uninfected	Mock	2h	1692357
305264	201208	P1	E11	single cell	Uninfected	Mock	2h	1718412
305264	202201	P1	B1	single cell	STM-D23580	Bystander	2h	1759591
305264	202202	P1	F2	single cell	STM-D23580	Bystander	2h	1250852
305264	202203	P1	B4	single cell	STM-LT2	Bystander	4h	2047304
305264	202204	P1	F5	single cell	STM-LT2	Bystander	4h	1541735
305264	202205	P1	B7	single cell	STM-D23580	Bystander	6h	2197018
305264	202206	P1	F8	single cell	STM-D23580	Bystander	6h	2254344
305264	202207	P1	B10	single cell	Uninfected	Mock	2h	2242893
305264	202208	P1	F11	single cell	Uninfected	Mock	2h	2017612
305264	203201	P1	C1	single cell	STM-D23580	Bystander	2h	1379054
305264	203202	P1	G2	single cell	STM-D23580	Bystander	2h	1581216
305264	203203	P1	C4	single cell	STM-LT2	Bystander	4h	1074171
305264	203204	P1	G5	single cell	STM-LT2	Bystander	4h	1829655
305264	203205	P1	C7	single cell	STM-D23580	Bystander	6h	1697961
305264	203206	P1	G8	single cell	STM-D23580	Bystander	6h	1856248
305264	203207	P1	C10	single cell	Uninfected	Mock	2h	1812517
305264	203208	P1	G11	single cell	Uninfected	Mock	2h	1611379
305264	204201	P1	D1	single cell	STM-D23580	Bystander	2h	1392614
305264	204202	P1	H2	single cell	STM-D23580	Bystander	2h	1223460
305264	204203	P1	D4	single cell	STM-LT2	Bystander	4h	1800572
305264	204204	P1	H5	single cell	STM-LT2	Bystander	4h	1417249
305264	204205	P1	D7	single cell	STM-D23580	Bystander	6h	1585421
305264	204206	P1	H8	single cell	STM-D23580	Bystander	6h	1377657
305264	204207	P1	D10	single cell	Uninfected	Mock	2h	1565085
305264	204208	P1	H11	single cell	Uninfected	Mock	2h	1484199
305264	205201	P1	E1	single cell	STM-D23580	Bystander	2h	1523316
305264	205202	P1	A3	single cell	STM-D23580	Infected	2h	1653223
305264	205203	P1	E4	single cell	STM-LT2	Bystander	4h	1819081
305264	205204	P1	A6	single cell	STM-LT2	Infected	4h	1368417
305264	205205	P1	E7	single cell	STM-D23580	Bystander	6h	1645267
305264	205206	P1	A9	single cell	STM-D23580	Infected	6h	1662907
305264	205207	P1	E10	single cell	Uninfected	Mock	2h	1588790
305264	205208	P1	A12	single cell	Uninfected	Mock	2h	1827912
305264	206201	P1	F1	single cell	STM-D23580	Bystander	2h	1542560
305264	206202	P1	B3	single cell	STM-D23580	Infected	2h	2021797
305264	206203	P1	F4	single cell	STM-LT2	Bystander	4h	1760582
305264	206204	P1	B6	single cell	STM-LT2	Infected	4h	1762148
305264	206205	P1	F7	single cell	STM-D23580	Bystander	6h	2051262
305264	206206	P1	B9	single cell	STM-D23580	Infected	6h	1724361
305264	206207	P1	F10	single cell	Uninfected	Mock	2h	1676711
305264	206208	P1	B12	single cell	Uninfected	Mock	2h	1744711
305264	207201	P1	G1	single cell	STM-D23580	Bystander	2h	1811382
305264	207202	P1	C3	single cell	STM-D23580	Infected	2h	1824733
305264	207203	P1	G4	single cell	STM-LT2	Bystander	4h	1793772
305264	207204	P1	C6	single cell	STM-LT2	Infected	4h	1681340
305264	207205	P1	G7	single cell	STM-D23580	Bystander	6h	2026915
305264	207206	P1	C9	single cell	STM-D23580	Infected	6h	1832764
305264	207207	P1	G10	single cell	Uninfected	Mock	2h	1854972
305264	207208	P1	C12	single cell	Uninfected	Mock	2h	1766201
305264	208201	P1	H1	single cell	STM-D23580	Bystander	2h	1401281
305264	208202	P1	D3	single cell	STM-D23580	Infected	2h	1676175
305264	208203	P1	H4	single cell	STM-LT2	Bystander	4h	1654841
305264	208204	P1	D6	single cell	STM-LT2	Infected	4h	1550472
305264	208205	P1	H7	single cell	STM-D23580	Bystander	6h	1779230
305264	208206	P1	D9	single cell	STM-D23580	Infected	6h	1836580
305264	208207	P1	H10	single cell	Uninfected	Mock	2h	1772756
305264	208208	P1	D12	single cell	Uninfected	Mock	2h	1721233
305264	225201	P1	A2	single cell	STM-D23580	Infected	2h	1869536
305264	225202	P1	E3	single cell	STM-D23580	Infected	2h	2023489
305264	225203	P1	A5	single cell	STM-LT2	Infected	4h	2106591
305264	225204	P1	E6	single cell	STM-LT2	Infected	4h	2049435
305264	225205	P1	A8	single cell	STM-D23580	Infected	6h	1927668
305264	225206	P1	E9	single cell	STM-D23580	Infected	6h	1972040
305264	225207	P1	A11	single cell	Uninfected	Mock	2h	1674982
305264	225208	P1	E12	single cell	Uninfected	Mock	2h	1888462
305264	226201	P1	B2	single cell	STM-D23580	Infected	2h	1645570
305264	226202	P1	F3	single cell	STM-D23580	Infected	2h	1771236
305264	226203	P1	B5	single cell	STM-LT2	Infected	4h	2053281
305264	226204	P1	F6	single cell	STM-LT2	Infected	4h	1878641
305264	226205	P1	B8	single cell	STM-D23580	Infected	6h	1881034
305264	226206	P1	F9	single cell	STM-D23580	Infected	6h	1908943
305264	226207	P1	B11	single cell	Uninfected	Mock	2h	1780064
305264	226208	P1	F12	single cell	Uninfected	Mock	2h	1738056
305264	227201	P1	C2	single cell	STM-D23580	Infected	2h	1907734
305264	227202	P1	G3	single cell	STM-D23580	Infected	2h	1575519
305264	227203	P1	C5	single cell	STM-LT2	Infected	4h	1798802
305264	227204	P1	G6	single cell	STM-LT2	Infected	4h	1671825
305264	227205	P1	C8	single cell	STM-D23580	Infected	6h	1776772
305264	227206	P1	G9	single cell	STM-D23580	Infected	6h	1988269
305264	227207	P1	C11	single cell	Uninfected	Mock	2h	1705099
305264	227208	P1	G12	single cell	Uninfected	Mock	2h	1766555
305264	228201	P1	D2	single cell	STM-D23580	Infected	2h	1564674
305264	228202	P1	H3	single cell	STM-D23580	Infected	2h	1276095
305264	228203	P1	D5	single cell	STM-LT2	Infected	4h	1779016
305264	228204	P1	H6	single cell	STM-LT2	Infected	4h	1401875
305264	228205	P1	D8	single cell	STM-D23580	Infected	6h	1858008
305264	228206	P1	H9	single cell	STM-D23580	Infected	6h	1839708
305264	228207	P1	D11	single cell	Uninfected	Mock	2h	1854260
305264	228208	P1	H12	Blank	Blank	Blank	Blank	978112
305264	229225	P2	A1	BULK	STM-LT2	BULK	2h	1311153
305264	229226	P2	E2	single cell	STM-LT2	Bystander	2h	1698988
305264	229227	P2	A4	BULK	STM-D23580	BULK	4h	1510010
305264	229228	P2	E5	single cell	STM-D23580	Bystander	4h	1587510
305264	229229	P2	A7	BULK	STM-LT2	BULK	6h	1570546
305264	229230	P2	E8	single cell	STM-LT2	Bystander	6h	1617316
305264	229231	P2	A10	single cell	Uninfected	Mock	4h	1505669
305264	229232	P2	E11	single cell	Uninfected	Mock	4h	1511972
305264	230225	P2	B1	single cell	STM-LT2	Bystander	2h	1679516
305264	230226	P2	F2	single cell	STM-LT2	Bystander	2h	1736564
305264	230227	P2	B4	single cell	STM-D23580	Bystander	4h	1432285
305264	230228	P2	F5	single cell	STM-D23580	Bystander	4h	1945461
305264	230229	P2	B7	single cell	STM-LT2	Bystander	6h	1849347
305264	230230	P2	F8	single cell	STM-LT2	Bystander	6h	1714733
305264	230231	P2	B10	single cell	Uninfected	Mock	4h	1696618
305264	230232	P2	F11	single cell	Uninfected	Mock	4h	1464711
305264	231225	P2	C1	single cell	STM-LT2	Bystander	2h	1672952
305264	231226	P2	G2	single cell	STM-LT2	Bystander	2h	1732848
305264	231227	P2	C4	single cell	STM-D23580	Bystander	4h	1730207
305264	231228	P2	G5	single cell	STM-D23580	Bystander	4h	1741518
305264	231229	P2	C7	single cell	STM-LT2	Bystander	6h	1873833
305264	231230	P2	G8	single cell	STM-LT2	Bystander	6h	1690841
305264	231231	P2	C10	single cell	Uninfected	Mock	4h	1409867
305264	231232	P2	G11	single cell	Uninfected	Mock	4h	1641235
305264	232225	P2	D1	single cell	STM-LT2	Bystander	2h	1737740
305264	232226	P2	H2	single cell	STM-LT2	Bystander	2h	1953143
305264	232227	P2	D4	single cell	STM-D23580	Bystander	4h	2110671
305264	232228	P2	H5	single cell	STM-D23580	Bystander	4h	1870197
305264	232229	P2	D7	single cell	STM-LT2	Bystander	6h	1738612
305264	232230	P2	H8	single cell	STM-LT2	Bystander	6h	1992769
305264	232231	P2	D10	single cell	Uninfected	Mock	4h	1688056
305264	232232	P2	H11	single cell	Uninfected	Mock	4h	1449143
305264	249225	P2	E1	single cell	STM-LT2	Bystander	2h	1833929
305264	249226	P2	A3	single cell	STM-LT2	Infected	2h	1552849
305264	249227	P2	E4	single cell	STM-D23580	Bystander	4h	1746315
305264	249228	P2	A6	single cell	STM-D23580	Infected	4h	1542134
305264	249229	P2	E7	single cell	STM-LT2	Bystander	6h	2077892
305264	249230	P2	A9	single cell	STM-LT2	Infected	6h	1754736
305264	249231	P2	E10	single cell	Uninfected	Mock	4h	1792249
305264	249232	P2	A12	single cell	Uninfected	Mock	4h	1407227
305264	250225	P2	F1	single cell	STM-LT2	Bystander	2h	1806324
305264	250226	P2	B3	single cell	STM-LT2	Infected	2h	1639220
305264	250227	P2	F4	single cell	STM-D23580	Bystander	4h	1876198
305264	250228	P2	B6	single cell	STM-D23580	Infected	4h	1742113
305264	250229	P2	F7	single cell	STM-LT2	Bystander	6h	2393672
305264	250230	P2	B9	single cell	STM-LT2	Infected	6h	1457749
305264	250231	P2	F10	single cell	Uninfected	Mock	4h	1738736
305264	250232	P2	B12	single cell	Uninfected	Mock	4h	1353206
305264	251225	P2	G1	single cell	STM-LT2	Bystander	2h	2031062
305264	251226	P2	C3	single cell	STM-LT2	Infected	2h	1648125
305264	251227	P2	G4	single cell	STM-D23580	Bystander	4h	1705222
305264	251228	P2	C6	single cell	STM-D23580	Infected	4h	1720114
305264	251229	P2	G7	single cell	STM-LT2	Bystander	6h	1791717
305264	251230	P2	C9	single cell	STM-LT2	Infected	6h	1620803
305264	251231	P2	G10	single cell	Uninfected	Mock	4h	1785661
305264	251232	P2	C12	single cell	Uninfected	Mock	4h	1713679
305264	252225	P2	H1	single cell	STM-LT2	Bystander	2h	1799813
305264	252226	P2	D3	single cell	STM-LT2	Infected	2h	1816538
305264	252227	P2	H4	single cell	STM-D23580	Bystander	4h	1602067
305264	252228	P2	D6	single cell	STM-D23580	Infected	4h	2117301
305264	252229	P2	H7	single cell	STM-LT2	Bystander	6h	2215288
305264	252230	P2	D9	single cell	STM-LT2	Infected	6h	1879212
305264	252231	P2	H10	single cell	Uninfected	Mock	4h	1957808
305264	252232	P2	D12	single cell	Uninfected	Mock	4h	1818466
305264	253225	P2	A2	single cell	STM-LT2	Infected	2h	1796690
305264	253226	P2	E3	single cell	STM-LT2	Infected	2h	1562490
305264	253227	P2	A5	single cell	STM-D23580	Infected	4h	1881580
305264	253228	P2	E6	single cell	STM-D23580	Infected	4h	5602
305264	253229	P2	A8	single cell	STM-LT2	Infected	6h	1908396
305264	253230	P2	E9	single cell	STM-LT2	Infected	6h	1745197
305264	253231	P2	A11	single cell	Uninfected	Mock	4h	1846481
305264	253232	P2	E12	single cell	Uninfected	Mock	4h	1625700
305264	254225	P2	B2	single cell	STM-LT2	Infected	2h	1837624
305264	254226	P2	F3	single cell	STM-LT2	Infected	2h	2098481
305264	254227	P2	B5	single cell	STM-D23580	Infected	4h	1633303
305264	254228	P2	F6	single cell	STM-D23580	Infected	4h	1896529
305264	254229	P2	B8	single cell	STM-LT2	Infected	6h	2167454
305264	254230	P2	F9	single cell	STM-LT2	Infected	6h	1755426
305264	254231	P2	B11	single cell	Uninfected	Mock	4h	1773241
305264	254232	P2	F12	single cell	Uninfected	Mock	4h	1598686
305264	255225	P2	C2	single cell	STM-LT2	Infected	2h	1515702
305264	255226	P2	G3	single cell	STM-LT2	Infected	2h	1884706
305264	255227	P2	C5	single cell	STM-D23580	Infected	4h	1867782
305264	255228	P2	G6	single cell	STM-D23580	Infected	4h	1955662
305264	255229	P2	C8	single cell	STM-LT2	Infected	6h	1831889
305264	255230	P2	G9	single cell	STM-LT2	Infected	6h	1848552
305264	255231	P2	C11	single cell	Uninfected	Mock	4h	1578781
305264	255232	P2	G12	single cell	Uninfected	Mock	4h	1962304
305264	256225	P2	D2	single cell	STM-LT2	Infected	2h	1806358
305264	256226	P2	H3	single cell	STM-LT2	Infected	2h	2000704
305264	256227	P2	D5	single cell	STM-D23580	Infected	4h	2157602
305264	256228	P2	H6	single cell	STM-D23580	Infected	4h	2504003
305264	256229	P2	D8	single cell	STM-LT2	Infected	6h	1709056
305264	256230	P2	H9	single cell	STM-LT2	Infected	6h	1880203
305264	256231	P2	D11	single cell	Uninfected	Mock	4h	1679161
305264	256232	P2	H12	single cell	Uninfected	Mock	4h	1927333
305265	201225	P3	A1	single cell	STM-D23580	Bystander	2h	2031923
305265	201226	P3	E2	single cell	STM-D23580	Bystander	2h	1642455
305265	201227	P3	A4	single cell	STM-LT2	Bystander	4h	1876331
305265	201228	P3	E5	single cell	STM-LT2	Bystander	4h	1907469
305265	201229	P3	A7	single cell	STM-D23580	Bystander	6h	2012513
305265	201230	P3	E8	single cell	STM-D23580	Bystander	6h	1531854
305265	201231	P3	A10	single cell	Uninfected	Mock	6h	1894233
305265	201232	P3	E11	single cell	Uninfected	Mock	6h	1631623
305265	202225	P3	B1	single cell	STM-D23580	Bystander	2h	1772598
305265	202226	P3	F2	single cell	STM-D23580	Bystander	2h	1638759
305265	202227	P3	B4	single cell	STM-LT2	Bystander	4h	2287363
305265	202228	P3	F5	single cell	STM-LT2	Bystander	4h	1469530
305265	202229	P3	B7	single cell	STM-D23580	Bystander	6h	1896573
305265	202230	P3	F8	single cell	STM-D23580	Bystander	6h	1636432
305265	202231	P3	B10	single cell	Uninfected	Mock	6h	2074197
305265	202232	P3	F11	single cell	Uninfected	Mock	6h	1902816
305265	203225	P3	C1	single cell	STM-D23580	Bystander	2h	1866310
305265	203226	P3	G2	single cell	STM-D23580	Bystander	2h	2028354
305265	203227	P3	C4	single cell	STM-LT2	Bystander	4h	1855733
305265	203228	P3	G5	single cell	STM-LT2	Bystander	4h	1736912
305265	203229	P3	C7	single cell	STM-D23580	Bystander	6h	1907031
305265	203230	P3	G8	single cell	STM-D23580	Bystander	6h	1948597
305265	203231	P3	C10	single cell	Uninfected	Mock	6h	1227178
305265	203232	P3	G11	single cell	Uninfected	Mock	6h	1434689
305265	204225	P3	D1	single cell	STM-D23580	Bystander	2h	1638088
305265	204226	P3	H2	single cell	STM-D23580	Bystander	2h	1766364
305265	204227	P3	D4	single cell	STM-LT2	Bystander	4h	1335331
305265	204228	P3	H5	single cell	STM-LT2	Bystander	4h	1827846
305265	204229	P3	D7	single cell	STM-D23580	Bystander	6h	1810261
305265	204230	P3	H8	single cell	STM-D23580	Bystander	6h	1726264
305265	204231	P3	D10	single cell	Uninfected	Mock	6h	1314657
305265	204232	P3	H11	single cell	Uninfected	Mock	6h	1310231
305265	205225	P3	E1	single cell	STM-D23580	Bystander	2h	1777291
305265	205226	P3	A3	single cell	STM-D23580	Infected	2h	2040487
305265	205227	P3	E4	single cell	STM-LT2	Bystander	4h	1571167
305265	205228	P3	A6	single cell	STM-LT2	Infected	4h	1586248
305265	205229	P3	E7	single cell	STM-D23580	Bystander	6h	1943945
305265	205230	P3	A9	single cell	STM-D23580	Infected	6h	1462872
305265	205231	P3	E10	single cell	Uninfected	Mock	6h	1359051
305265	205232	P3	A12	single cell	Uninfected	Mock	6h	2087544
305265	206225	P3	F1	single cell	STM-D23580	Bystander	2h	1119617
305265	206226	P3	B3	single cell	STM-D23580	Infected	2h	1802630
305265	206227	P3	F4	single cell	STM-LT2	Bystander	4h	1535276
305265	206228	P3	B6	single cell	STM-LT2	Infected	4h	1514249
305265	206229	P3	F7	single cell	STM-D23580	Bystander	6h	1725079
305265	206230	P3	B9	single cell	STM-D23580	Infected	6h	1585912
305265	206231	P3	F10	single cell	Uninfected	Mock	6h	1384433
305265	206232	P3	B12	single cell	Uninfected	Mock	6h	1615926
305265	207225	P3	G1	single cell	STM-D23580	Bystander	2h	1997336
305265	207226	P3	C3	single cell	STM-D23580	Infected	2h	2056230
305265	207227	P3	G4	single cell	STM-LT2	Bystander	4h	1848914
305265	207228	P3	C6	single cell	STM-LT2	Infected	4h	1580883
305265	207229	P3	G7	single cell	STM-D23580	Bystander	6h	2337731
305265	207230	P3	C9	single cell	STM-D23580	Infected	6h	1590149
305265	207231	P3	G10	single cell	Uninfected	Mock	6h	1969425
305265	207232	P3	C12	single cell	Uninfected	Mock	6h	1980383
305265	208225	P3	H1	single cell	STM-D23580	Bystander	2h	1976992
305265	208226	P3	D3	single cell	STM-D23580	Infected	2h	1470773
305265	208227	P3	H4	single cell	STM-LT2	Bystander	4h	2203323
305265	208228	P3	D6	single cell	STM-LT2	Infected	4h	1222032
305265	208229	P3	H7	single cell	STM-D23580	Bystander	6h	1887689
305265	208230	P3	D9	single cell	STM-D23580	Infected	6h	1512794
305265	208231	P3	H10	single cell	Uninfected	Mock	6h	1930333
305265	208232	P3	D12	single cell	Uninfected	Mock	6h	1563398
305265	225225	P3	A2	single cell	STM-D23580	Infected	2h	1883432
305265	225226	P3	E3	single cell	STM-D23580	Infected	2h	1725885
305265	225227	P3	A5	single cell	STM-LT2	Infected	4h	2084298
305265	225228	P3	E6	single cell	STM-LT2	Infected	4h	1784114
305265	225229	P3	A8	single cell	STM-D23580	Infected	6h	2405527
305265	225230	P3	E9	single cell	STM-D23580	Infected	6h	1758853
305265	225231	P3	A11	single cell	Uninfected	Mock	6h	1971180
305265	225232	P3	E12	single cell	Uninfected	Mock	6h	1783254
305265	226225	P3	B2	single cell	STM-D23580	Infected	2h	2136724
305265	226226	P3	F3	single cell	STM-D23580	Infected	2h	1748635
305265	226227	P3	B5	single cell	STM-LT2	Infected	4h	2075391
305265	226228	P3	F6	single cell	STM-LT2	Infected	4h	1478299
305265	226229	P3	B8	single cell	STM-D23580	Infected	6h	2140842
305265	226230	P3	F9	single cell	STM-D23580	Infected	6h	1738763
305265	226231	P3	B11	single cell	Uninfected	Mock	6h	1531240
305265	226232	P3	F12	single cell	Uninfected	Mock	6h	1272569
305265	227225	P3	C2	single cell	STM-D23580	Infected	2h	1910817
305265	227226	P3	G3	single cell	STM-D23580	Infected	2h	1817976
305265	227227	P3	C5	single cell	STM-LT2	Infected	4h	1752924
305265	227228	P3	G6	single cell	STM-LT2	Infected	4h	1296049
305265	227229	P3	C8	single cell	STM-D23580	Infected	6h	1450088
305265	227230	P3	G9	single cell	STM-D23580	Infected	6h	1570148
305265	227231	P3	C11	single cell	Uninfected	Mock	6h	1453896
305265	227232	P3	G12	single cell	Uninfected	Mock	6h	1670139
305265	228225	P3	D2	single cell	STM-D23580	Infected	2h	1787013
305265	228226	P3	H3	single cell	STM-D23580	Infected	2h	2118748
305265	228227	P3	D5	single cell	STM-LT2	Infected	4h	1588077
305265	228228	P3	H6	single cell	STM-LT2	Infected	4h	2054772
305265	228229	P3	D8	single cell	STM-D23580	Infected	6h	1945747
305265	228230	P3	H9	single cell	STM-D23580	Infected	6h	1767207
305265	228231	P3	D11	single cell	Uninfected	Mock	6h	1394184
305265	228232	P3	H12	Blank	Blank	Blank	Blank	676299
305265	229201	P4	A1	single cell	STM-LT2	Bystander	2h	1637041
305265	229202	P4	E2	single cell	STM-LT2	Bystander	2h	1843768
305265	229203	P4	A4	single cell	STM-D23580	Bystander	4h	1408694
305265	229204	P4	E5	single cell	STM-D23580	Bystander	4h	1373069
305265	229205	P4	A7	single cell	STM-LT2	Bystander	6h	1861775
305265	229206	P4	E8	single cell	STM-LT2	Bystander	6h	1621397
305265	229207	P4	A10	BULK	Uninfected	BULK	2h	1239111
305265	229208	P4	E11	single cell	Uninfected	Mock	4h	1528396
305265	230201	P4	B1	single cell	STM-LT2	Bystander	2h	1511352
305265	230202	P4	F2	single cell	STM-LT2	Bystander	2h	2012895
305265	230203	P4	B4	single cell	STM-D23580	Bystander	4h	1876851
305265	230204	P4	F5	single cell	STM-D23580	Bystander	4h	1749016
305265	230205	P4	B7	single cell	STM-LT2	Bystander	6h	2187007
305265	230206	P4	F8	single cell	STM-LT2	Bystander	6h	1618613
305265	230207	P4	B10	single cell	Uninfected	Mock	2h	1616699
305265	230208	P4	F11	single cell	Uninfected	Mock	4h	1694651
305265	231201	P4	C1	single cell	STM-LT2	Bystander	2h	1776292
305265	231202	P4	G2	single cell	STM-LT2	Bystander	2h	1906327
305265	231203	P4	C4	single cell	STM-D23580	Bystander	4h	1863686
305265	231204	P4	G5	single cell	STM-D23580	Bystander	4h	1807217
305265	231205	P4	C7	single cell	STM-LT2	Bystander	6h	1768801
305265	231206	P4	G8	single cell	STM-LT2	Bystander	6h	2116720
305265	231207	P4	C10	single cell	Uninfected	Mock	2h	1410990
305265	231208	P4	G11	single cell	Uninfected	Mock	4h	1766977
305265	232201	P4	D1	single cell	STM-LT2	Bystander	2h	1851489
305265	232202	P4	H2	single cell	STM-LT2	Bystander	2h	2291590
305265	232203	P4	D4	single cell	STM-D23580	Bystander	4h	2130879
305265	232204	P4	H5	single cell	STM-D23580	Bystander	4h	1730981
305265	232205	P4	D7	single cell	STM-LT2	Bystander	6h	1554654
305265	232206	P4	H8	single cell	STM-LT2	Bystander	6h	1959863
305265	232207	P4	D10	single cell	Uninfected	Mock	2h	1643040
305265	232208	P4	H11	single cell	Uninfected	Mock	4h	1902137
305265	249201	P4	E1	single cell	STM-LT2	Bystander	2h	1995374
305265	249202	P4	A3	single cell	STM-LT2	Infected	2h	1801065
305265	249203	P4	E4	single cell	STM-D23580	Bystander	4h	2095570
305265	249204	P4	A6	single cell	STM-D23580	Infected	4h	1637168
305265	249205	P4	E7	single cell	STM-LT2	Bystander	6h	1987781
305265	249206	P4	A9	single cell	STM-LT2	Infected	6h	1846462
305265	249207	P4	E10	single cell	Uninfected	Mock	2h	1635471
305265	249208	P4	A12	BULK	Uninfected	BULK	6h	1152958
305265	250201	P4	F1	single cell	STM-LT2	Bystander	2h	1676218
305265	250202	P4	B3	single cell	STM-LT2	Infected	2h	3510062
305265	250203	P4	F4	single cell	STM-D23580	Bystander	4h	1979902
305265	250204	P4	B6	single cell	STM-D23580	Infected	4h	1819613
305265	250205	P4	F7	single cell	STM-LT2	Bystander	6h	2327574
305265	250206	P4	B9	single cell	STM-LT2	Infected	6h	1806419
305265	250207	P4	F10	single cell	Uninfected	Mock	2h	1574764
305265	250208	P4	B12	single cell	Uninfected	Mock	6h	1708297
305265	251201	P4	G1	single cell	STM-LT2	Bystander	2h	2152243
305265	251202	P4	C3	single cell	STM-LT2	Infected	2h	2135227
305265	251203	P4	G4	single cell	STM-D23580	Bystander	4h	1715056
305265	251204	P4	C6	single cell	STM-D23580	Infected	4h	1918661
305265	251205	P4	G7	single cell	STM-LT2	Bystander	6h	2199472
305265	251206	P4	C9	single cell	STM-LT2	Infected	6h	1878856
305265	251207	P4	G10	single cell	Uninfected	Mock	2h	1715065
305265	251208	P4	C12	single cell	Uninfected	Mock	6h	1680474
305265	252201	P4	H1	single cell	STM-LT2	Bystander	2h	2281768
305265	252202	P4	D3	single cell	STM-LT2	Infected	2h	1940681
305265	252203	P4	H4	single cell	STM-D23580	Bystander	4h	2257799
305265	252204	P4	D6	single cell	STM-D23580	Infected	4h	1525378
305265	252205	P4	H7	single cell	STM-LT2	Bystander	6h	4451789
305265	252206	P4	D9	single cell	STM-LT2	Infected	6h	1889521
305265	252207	P4	H10	single cell	Uninfected	Mock	2h	2317410
305265	252208	P4	D12	single cell	Uninfected	Mock	6h	1555235
305265	253201	P4	A2	single cell	STM-LT2	Infected	2h	1872837
305265	253202	P4	E3	single cell	STM-LT2	Infected	2h	1903434
305265	253203	P4	A5	single cell	STM-D23580	Infected	4h	1490726
305265	253204	P4	E6	single cell	STM-D23580	Infected	4h	1895976
305265	253205	P4	A8	single cell	STM-LT2	Infected	6h	1768131
305265	253206	P4	E9	single cell	STM-LT2	Infected	6h	1880250
305265	253207	P4	A11	BULK	Uninfected	BULK	4h	1209805
305265	253208	P4	E12	single cell	Uninfected	Mock	6h	1598724
305265	254201	P4	B2	single cell	STM-LT2	Infected	2h	2470837
305265	254202	P4	F3	single cell	STM-LT2	Infected	2h	1805570
305265	254203	P4	B5	single cell	STM-D23580	Infected	4h	2066036
305265	254204	P4	F6	single cell	STM-D23580	Infected	4h	1873699
305265	254205	P4	B8	single cell	STM-LT2	Infected	6h	2134341
305265	254206	P4	F9	single cell	STM-LT2	Infected	6h	2035869
305265	254207	P4	B11	single cell	Uninfected	Mock	4h	1788136
305265	254208	P4	F12	single cell	Uninfected	Mock	6h	1763670
305265	255201	P4	C2	single cell	STM-LT2	Infected	2h	1824909
305265	255202	P4	G3	single cell	STM-LT2	Infected	2h	2132778
305265	255203	P4	C5	single cell	STM-D23580	Infected	4h	1845825
305265	255204	P4	G6	single cell	STM-D23580	Infected	4h	1792029
305265	255205	P4	C8	single cell	STM-LT2	Infected	6h	1607346
305265	255206	P4	G9	single cell	STM-LT2	Infected	6h	1945591
305265	255207	P4	C11	single cell	Uninfected	Mock	4h	1582771
305265	255208	P4	G12	single cell	Uninfected	Mock	6h	2113208
305265	256201	P4	D2	single cell	STM-LT2	Infected	2h	2030148
305265	256202	P4	H3	single cell	STM-LT2	Infected	2h	2013614
305265	256203	P4	D5	single cell	STM-D23580	Infected	4h	1664730
305265	256204	P4	H6	single cell	STM-D23580	Infected	4h	1811764
305265	256205	P4	D8	single cell	STM-LT2	Infected	6h	1764114
305265	256206	P4	H9	single cell	STM-LT2	Infected	6h	2043661
305265	256207	P4	D11	single cell	Uninfected	Mock	4h	1645948
305265	256208	P4	H12	single cell	Uninfected	Mock	6h	1860226
