# Supplementary material for: Invasive Salmonella exploits divergent immune evasion strategies in infected and bystander dendritic cell subsets
Source: Nat Commun. 2018 Nov 19;9:4883. doi: 10.1038/s41467-018-07329-0 (PMC6242960; doi:10.1038/s41467-018-07329-0)
Supplement: Supplementary file 5 — Supplementary Data 2 [file 41467_2018_7329_MOESM5_ESM.xlsx]

## Sheet: A. Time
Supplementary Data 2: Tables of Monocle2 differential gene expression analyses. A Differential expression results between Salmonella-challenged cells collected at 2h and 6h p.i. using the differentialGeneTest function.
	status	family	pval	qval	source	type	score	phase	gene_id	gene_version	gene_name	gene_source	gene_biotype	havana_gene	havana_gene_version	transcript_id	is_feature_control	is_feature_control_ERCC	is_feature_control_MT	mean_counts	log10_mean_counts	n_cells_by_counts	pct_dropout_by_counts	total_counts	log10_total_counts	n_cells_counts	pct_dropout_counts	gene_short_name	num_cells_expressed
ENSG00000227232	OK	negbinomial.size	0.443001	0.540482	havana	gene	NA	NA	ENSG00000227232	5	WASH7P	havana	unprocessed_pseudogene	OTTHUMG00000000958	1	NA	FALSE	FALSE	FALSE	8.9386	0.997325	259	24.269	3057	3.48544	3057	3.48544	WASH7P	98
ENSG00000279457	OK	negbinomial.size	0.591767	0.679687	ensembl	gene	NA	NA	ENSG00000279457	3	FO538757.1	ensembl	protein_coding	NA	NA	NA	FALSE	FALSE	FALSE	18.152	1.28222	264	22.807	6208	3.79302	6208	3.79302	FO538757.1	116
ENSG00000225972	OK	negbinomial.size	0.0718604	0.118093	havana	gene	NA	NA	ENSG00000225972	1	MTND1P23	havana	unprocessed_pseudogene	OTTHUMG00000002338	1	NA	FALSE	FALSE	FALSE	71.6316	1.86113	337	1.46199	24498	4.38915	24498	4.38915	MTND1P23	143
ENSG00000225630	OK	negbinomial.size	0.180518	0.258707	havana	gene	NA	NA	ENSG00000225630	1	MTND2P28	havana	unprocessed_pseudogene	OTTHUMG00000002336	1	NA	FALSE	FALSE	FALSE	133.161	2.12763	342	0	45541	4.65841	45541	4.65841	MTND2P28	171
ENSG00000237973	OK	negbinomial.size	0.790983	0.842201	havana	gene	NA	NA	ENSG00000237973	1	MTCO1P12	havana	unprocessed_pseudogene	OTTHUMG00000002333	2	NA	FALSE	FALSE	FALSE	440.588	2.64502	342	0	150681	5.17806	150681	5.17806	MTCO1P12	173
ENSG00000229344	OK	negbinomial.size	0.36958	0.466031	havana	gene	NA	NA	ENSG00000229344	1	MTCO2P12	havana	unprocessed_pseudogene	OTTHUMG00000002334	1	NA	FALSE	FALSE	FALSE	42.2076	1.63556	342	0	14435	4.15945	14435	4.15945	MTCO2P12	140
ENSG00000248527	OK	negbinomial.size	0.796017	0.845574	havana	gene	NA	NA	ENSG00000248527	1	MTATP6P1	havana	unprocessed_pseudogene	OTTHUMG00000002335	2	NA	FALSE	FALSE	FALSE	666.512	2.82446	342	0	227947	5.35784	227947	5.35784	MTATP6P1	173
ENSG00000198744	OK	negbinomial.size	0.811124	0.858379	havana	gene	NA	NA	ENSG00000198744	5	MTCO3P12	havana	unprocessed_pseudogene	OTTHUMG00000002337	2	NA	FALSE	FALSE	FALSE	32.0526	1.51921	340	0.584795	10962	4.03993	10962	4.03993	MTCO3P12	142
ENSG00000228794	OK	negbinomial.size	0.113053	0.173159	havana	gene	NA	NA	ENSG00000228794	8	LINC01128	havana	processed_transcript	OTTHUMG00000002468	7	NA	FALSE	FALSE	FALSE	44.9094	1.6619	145	57.6023	15359	4.18639	15359	4.18639	LINC01128	54
ENSG00000188976	OK	negbinomial.size	0.831154	0.874103	ensembl_havana	gene	NA	NA	ENSG00000188976	10	NOC2L	ensembl_havana	protein_coding	OTTHUMG00000040720	1	NA	FALSE	FALSE	FALSE	31.2047	1.50792	117	65.7895	10672	4.02829	10672	4.02829	NOC2L	45
ENSG00000187583	OK	negbinomial.size	0.000259499	0.000786794	ensembl_havana	gene	NA	NA	ENSG00000187583	10	PLEKHN1	ensembl_havana	protein_coding	OTTHUMG00000040756	4	NA	FALSE	FALSE	FALSE	4.72515	0.757787	35	89.7661	1616	3.20871	1616	3.20871	PLEKHN1	21
ENSG00000272512	OK	negbinomial.size	2.78891e-07	1.34674e-06	havana	gene	NA	NA	ENSG00000272512	1	RP11-54O7.17	havana	lincRNA	OTTHUMG00000185581	1	NA	FALSE	FALSE	FALSE	5.60819	0.820082	100	70.7602	1918	3.28307	1918	3.28307	RP11-54O7.17	29
ENSG00000188290	OK	negbinomial.size	7.09751e-68	7.32751e-66	ensembl_havana	gene	NA	NA	ENSG00000188290	10	HES4	ensembl_havana	protein_coding	OTTHUMG00000040758	2	NA	FALSE	FALSE	FALSE	59.3655	1.78079	141	58.7719	20303	4.30758	20303	4.30758	HES4	81
ENSG00000187608	OK	negbinomial.size	4.36997e-208	5.09164e-205	ensembl_havana	gene	NA	NA	ENSG00000187608	8	ISG15	ensembl_havana	protein_coding	OTTHUMG00000040777	3	NA	FALSE	FALSE	FALSE	11880.4	4.07487	342	0	4063095	6.60886	4063095	6.60886	ISG15	144
ENSG00000188157	OK	negbinomial.size	0.00732927	0.0161299	ensembl_havana	gene	NA	NA	ENSG00000188157	13	AGRN	ensembl_havana	protein_coding	OTTHUMG00000040778	4	NA	FALSE	FALSE	FALSE	29.0058	1.47721	235	31.2865	9920	3.99656	9920	3.99656	AGRN	93
ENSG00000217801	OK	negbinomial.size	7.22116e-08	3.77295e-07	havana	gene	NA	NA	ENSG00000217801	9	RP11-465B22.3	havana	transcribed_unprocessed_pseudogene	OTTHUMG00000000629	3	NA	FALSE	FALSE	FALSE	65.1257	1.82037	180	47.3684	22273	4.3478	22273	4.3478	RP11-465B22.3	73
ENSG00000131591	OK	negbinomial.size	0.592917	0.68072	ensembl_havana	gene	NA	NA	ENSG00000131591	17	C1orf159	ensembl_havana	protein_coding	OTTHUMG00000000745	9	NA	FALSE	FALSE	FALSE	18.5994	1.29224	76	77.7778	6361	3.80359	6361	3.80359	C1orf159	25
ENSG00000186891	OK	negbinomial.size	9.86663e-18	1.34344e-16	ensembl_havana	gene	NA	NA	ENSG00000186891	13	TNFRSF18	ensembl_havana	protein_coding	OTTHUMG00000001414	4	NA	FALSE	FALSE	FALSE	146.754	2.16954	233	31.8713	50190	4.70063	50190	4.70063	TNFRSF18	88
ENSG00000186827	OK	negbinomial.size	3.02825e-28	8.20546e-27	ensembl_havana	gene	NA	NA	ENSG00000186827	10	TNFRSF4	ensembl_havana	protein_coding	OTTHUMG00000001415	3	NA	FALSE	FALSE	FALSE	232.26	2.36784	253	26.0234	79433	4.90001	79433	4.90001	TNFRSF4	93
ENSG00000078808	OK	negbinomial.size	0.729949	0.794683	ensembl_havana	gene	NA	NA	ENSG00000078808	16	SDF4	ensembl_havana	protein_coding	OTTHUMG00000001812	6	NA	FALSE	FALSE	FALSE	111.553	2.05136	300	12.2807	38151	4.58152	38151	4.58152	SDF4	130
ENSG00000160087	OK	negbinomial.size	0.737907	0.800698	ensembl_havana	gene	NA	NA	ENSG00000160087	20	UBE2J2	ensembl_havana	protein_coding	OTTHUMG00000001911	9	NA	FALSE	FALSE	FALSE	60.7222	1.79044	215	37.1345	20767	4.31739	20767	4.31739	UBE2J2	84
ENSG00000131584	OK	negbinomial.size	0.0525931	0.0906607	ensembl_havana	gene	NA	NA	ENSG00000131584	18	ACAP3	ensembl_havana	protein_coding	OTTHUMG00000002235	4	NA	FALSE	FALSE	FALSE	13.4474	1.15979	97	71.6374	4599	3.66276	4599	3.66276	ACAP3	22
ENSG00000169972	OK	negbinomial.size	4.57012e-06	1.8572e-05	ensembl_havana	gene	NA	NA	ENSG00000169972	11	PUSL1	ensembl_havana	protein_coding	OTTHUMG00000003361	3	NA	FALSE	FALSE	FALSE	7.85088	0.946986	50	85.3801	2685	3.42911	2685	3.42911	PUSL1	19
ENSG00000127054	OK	negbinomial.size	0.00523929	0.0119629	ensembl_havana	gene	NA	NA	ENSG00000127054	19	CPSF3L	ensembl_havana	protein_coding	OTTHUMG00000003330	13	NA	FALSE	FALSE	FALSE	45.5585	1.668	142	58.4795	15581	4.19262	15581	4.19262	CPSF3L	58
ENSG00000107404	OK	negbinomial.size	0.24822	0.336909	ensembl_havana	gene	NA	NA	ENSG00000107404	18	DVL1	ensembl_havana	protein_coding	OTTHUMG00000003069	4	NA	FALSE	FALSE	FALSE	7.37427	0.922947	67	80.4094	2522	3.40192	2522	3.40192	DVL1	27
ENSG00000175756	OK	negbinomial.size	1.44298e-07	7.26929e-07	ensembl_havana	gene	NA	NA	ENSG00000175756	13	AURKAIP1	ensembl_havana	protein_coding	OTTHUMG00000001413	3	NA	FALSE	FALSE	FALSE	125.123	2.10079	289	15.4971	42792	4.63137	42792	4.63137	AURKAIP1	135
ENSG00000221978	OK	negbinomial.size	0.764906	0.822597	ensembl_havana	gene	NA	NA	ENSG00000221978	11	CCNL2	ensembl_havana	protein_coding	OTTHUMG00000002917	6	NA	FALSE	FALSE	FALSE	123.058	2.09363	238	30.4094	42086	4.62415	42086	4.62415	CCNL2	105
ENSG00000242485	OK	negbinomial.size	0.000184717	0.00057546	ensembl_havana	gene	NA	NA	ENSG00000242485	5	MRPL20	ensembl_havana	protein_coding	OTTHUMG00000002916	3	NA	FALSE	FALSE	FALSE	96.9269	1.9909	297	13.1579	33149	4.52048	33149	4.52048	MRPL20	139
ENSG00000160072	OK	negbinomial.size	0.0133698	0.0273637	ensembl_havana	gene	NA	NA	ENSG00000160072	19	ATAD3B	ensembl_havana	protein_coding	OTTHUMG00000000577	5	NA	FALSE	FALSE	FALSE	20.1667	1.32565	115	66.3743	6897	3.83872	6897	3.83872	ATAD3B	39
ENSG00000160075	OK	negbinomial.size	0.0175106	0.0346306	ensembl_havana	gene	NA	NA	ENSG00000160075	11	SSU72	ensembl_havana	protein_coding	OTTHUMG00000000576	5	NA	FALSE	FALSE	FALSE	129.658	2.11614	276	19.2982	44343	4.64683	44343	4.64683	SSU72	117
ENSG00000228594	OK	negbinomial.size	7.26375e-20	1.17081e-18	ensembl_havana	gene	NA	NA	ENSG00000228594	3	FNDC10	ensembl_havana	protein_coding	OTTHUMG00000154864	4	NA	FALSE	FALSE	FALSE	9.17836	1.00768	47	86.2573	3139	3.49693	3139	3.49693	FNDC10	18
ENSG00000248333	OK	negbinomial.size	0.770808	0.827044	ensembl_havana	gene	NA	NA	ENSG00000248333	8	CDK11B	ensembl_havana	protein_coding	OTTHUMG00000078638	6	NA	FALSE	FALSE	FALSE	19.5146	1.31206	255	25.4386	6674	3.82445	6674	3.82445	CDK11B	91
ENSG00000189339	OK	negbinomial.size	0.000145998	0.000462401	ensembl_havana	gene	NA	NA	ENSG00000189339	11	SLC35E2B	ensembl_havana	protein_coding	OTTHUMG00000078639	3	NA	FALSE	FALSE	FALSE	9.4386	1.01864	97	71.6374	3228	3.50907	3228	3.50907	SLC35E2B	37
ENSG00000008128	OK	negbinomial.size	0.677603	0.751091	ensembl_havana	gene	NA	NA	ENSG00000008128	22	CDK11A	ensembl_havana	protein_coding	OTTHUMG00000000703	15	NA	FALSE	FALSE	FALSE	8.25439	0.966348	171	50	2823	3.45086	2823	3.45086	CDK11A	45
ENSG00000008130	OK	negbinomial.size	0.000235636	0.000720601	ensembl_havana	gene	NA	NA	ENSG00000008130	15	NADK	ensembl_havana	protein_coding	OTTHUMG00000000942	6	NA	FALSE	FALSE	FALSE	37.7427	1.58819	123	64.0351	12908	4.11089	12908	4.11089	NADK	43
ENSG00000078369	OK	negbinomial.size	0.0875132	0.139243	ensembl_havana	gene	NA	NA	ENSG00000078369	17	GNB1	ensembl_havana	protein_coding	OTTHUMG00000000940	8	NA	FALSE	FALSE	FALSE	158.205	2.20196	331	3.21637	54106	4.73325	54106	4.73325	GNB1	159
ENSG00000162585	OK	negbinomial.size	9.8363e-09	5.82183e-08	ensembl_havana	gene	NA	NA	ENSG00000162585	16	FAAP20	ensembl_havana	protein_coding	OTTHUMG00000001404	7	NA	FALSE	FALSE	FALSE	16.6199	1.246	155	54.6784	5684	3.75473	5684	3.75473	FAAP20	58
ENSG00000157916	OK	negbinomial.size	0.0221031	0.0425273	ensembl_havana	gene	NA	NA	ENSG00000157916	19	RER1	ensembl_havana	protein_coding	OTTHUMG00000001403	5	NA	FALSE	FALSE	FALSE	139.558	2.14786	304	11.1111	47729	4.67879	47729	4.67879	RER1	140
ENSG00000157881	OK	negbinomial.size	0.0667891	0.111034	ensembl_havana	gene	NA	NA	ENSG00000157881	13	PANK4	ensembl_havana	protein_coding	OTTHUMG00000000791	4	NA	FALSE	FALSE	FALSE	13.2544	1.15395	52	84.7953	4533	3.65648	4533	3.65648	PANK4	21
ENSG00000157873	OK	negbinomial.size	8.13804e-06	3.17882e-05	ensembl_havana	gene	NA	NA	ENSG00000157873	17	TNFRSF14	ensembl_havana	protein_coding	OTTHUMG00000000792	18	NA	FALSE	FALSE	FALSE	311.67	2.49509	323	5.55556	106591	5.02772	106591	5.02772	TNFRSF14	150
ENSG00000157870	OK	negbinomial.size	1.91088e-08	1.08532e-07	ensembl_havana	gene	NA	NA	ENSG00000157870	14	FAM213B	ensembl_havana	protein_coding	OTTHUMG00000000847	5	NA	FALSE	FALSE	FALSE	13.5965	1.16425	72	78.9474	4650	3.66755	4650	3.66755	FAM213B	28
ENSG00000158109	OK	negbinomial.size	6.60043e-07	3.00408e-06	ensembl_havana	gene	NA	NA	ENSG00000158109	14	TPRG1L	ensembl_havana	protein_coding	OTTHUMG00000000609	1	NA	FALSE	FALSE	FALSE	12.3099	1.12418	63	81.5789	4210	3.62439	4210	3.62439	TPRG1L	22
ENSG00000130764	OK	negbinomial.size	0.532709	0.625868	ensembl_havana	gene	NA	NA	ENSG00000130764	9	LRRC47	ensembl_havana	protein_coding	OTTHUMG00000003506	3	NA	FALSE	FALSE	FALSE	16.6871	1.24766	86	74.8538	5707	3.75648	5707	3.75648	LRRC47	41
ENSG00000198912	OK	negbinomial.size	0.988915	0.991307	ensembl_havana	gene	NA	NA	ENSG00000198912	10	C1orf174	ensembl_havana	protein_coding	OTTHUMG00000003739	1	NA	FALSE	FALSE	FALSE	19.1725	1.30476	129	62.2807	6557	3.81677	6557	3.81677	C1orf174	54
ENSG00000069424	OK	negbinomial.size	3.24551e-32	1.05882e-30	ensembl_havana	gene	NA	NA	ENSG00000069424	14	KCNAB2	ensembl_havana	protein_coding	OTTHUMG00000000795	9	NA	FALSE	FALSE	FALSE	112.699	2.05576	251	26.6082	38543	4.58596	38543	4.58596	KCNAB2	91
ENSG00000116251	OK	negbinomial.size	4.25581e-06	1.74249e-05	ensembl_havana	gene	NA	NA	ENSG00000116251	9	RPL22	ensembl_havana	protein_coding	OTTHUMG00000000953	5	NA	FALSE	FALSE	FALSE	73.3129	1.87106	335	2.04678	25073	4.39922	25073	4.39922	RPL22	154
ENSG00000116237	OK	negbinomial.size	2.13305e-09	1.35071e-08	ensembl_havana	gene	NA	NA	ENSG00000116237	15	ICMT	ensembl_havana	protein_coding	OTTHUMG00000001254	2	NA	FALSE	FALSE	FALSE	16.4444	1.24166	65	80.9942	5624	3.75012	5624	3.75012	ICMT	28
ENSG00000097021	OK	negbinomial.size	8.43522e-22	1.56358e-20	ensembl_havana	gene	NA	NA	ENSG00000097021	19	ACOT7	ensembl_havana	protein_coding	OTTHUMG00000001295	8	NA	FALSE	FALSE	FALSE	225.708	2.35547	263	23.0994	77192	4.88758	77192	4.88758	ACOT7	90
ENSG00000162408	OK	negbinomial.size	0.622261	0.705472	ensembl_havana	gene	NA	NA	ENSG00000162408	10	NOL9	ensembl_havana	protein_coding	OTTHUMG00000000904	1	NA	FALSE	FALSE	FALSE	11.4064	1.09365	61	82.1637	3901	3.59129	3901	3.59129	NOL9	21
ENSG00000204859	OK	negbinomial.size	0.860011	0.897193	ensembl_havana	gene	NA	NA	ENSG00000204859	12	ZBTB48	ensembl_havana	protein_coding	OTTHUMG00000001438	4	NA	FALSE	FALSE	FALSE	17.8889	1.27621	75	78.0702	6118	3.78668	6118	3.78668	ZBTB48	26
ENSG00000162413	OK	negbinomial.size	6.37009e-07	2.91061e-06	ensembl_havana	gene	NA	NA	ENSG00000162413	16	KLHL21	ensembl_havana	protein_coding	OTTHUMG00000001437	3	NA	FALSE	FALSE	FALSE	34.9737	1.55598	102	70.1754	11961	4.0778	11961	4.0778	KLHL21	42
ENSG00000041988	OK	negbinomial.size	0.020121	0.0391663	ensembl_havana	gene	NA	NA	ENSG00000041988	15	THAP3	ensembl_havana	protein_coding	OTTHUMG00000001440	3	NA	FALSE	FALSE	FALSE	20.2427	1.32721	74	78.3626	6923	3.84036	6923	3.84036	THAP3	20
ENSG00000007923	OK	negbinomial.size	0.226763	0.312413	ensembl_havana	gene	NA	NA	ENSG00000007923	15	DNAJC11	ensembl_havana	protein_coding	OTTHUMG00000001443	4	NA	FALSE	FALSE	FALSE	9.97076	1.04024	53	84.5029	3410	3.53288	3410	3.53288	DNAJC11	18
ENSG00000171735	OK	negbinomial.size	0.00192908	0.00485905	ensembl_havana	gene	NA	NA	ENSG00000171735	18	CAMTA1	ensembl_havana	protein_coding	OTTHUMG00000001212	6	NA	FALSE	FALSE	FALSE	52.5877	1.72907	302	11.6959	17985	4.25493	17985	4.25493	CAMTA1	134
ENSG00000049245	OK	negbinomial.size	0.000476	0.00136555	ensembl_havana	gene	NA	NA	ENSG00000049245	12	VAMP3	ensembl_havana	protein_coding	OTTHUMG00000001225	3	NA	FALSE	FALSE	FALSE	156.532	2.19737	316	7.60234	53534	4.72864	53534	4.72864	VAMP3	150
ENSG00000049246	OK	negbinomial.size	1.43646e-07	7.24537e-07	ensembl_havana	gene	NA	NA	ENSG00000049246	14	PER3	ensembl_havana	protein_coding	OTTHUMG00000001216	3	NA	FALSE	FALSE	FALSE	4.60526	0.748596	41	88.0117	1575	3.19756	1575	3.19756	PER3	18
ENSG00000049249	OK	negbinomial.size	3.16451e-47	1.87027e-45	ensembl_havana	gene	NA	NA	ENSG00000049249	8	TNFRSF9	ensembl_havana	protein_coding	OTTHUMG00000001223	3	NA	FALSE	FALSE	FALSE	68.9006	1.84448	149	56.4327	23564	4.37227	23564	4.37227	TNFRSF9	64
ENSG00000116288	OK	negbinomial.size	1.83925e-05	6.75453e-05	ensembl_havana	gene	NA	NA	ENSG00000116288	12	PARK7	ensembl_havana	protein_coding	OTTHUMG00000001210	3	NA	FALSE	FALSE	FALSE	174.018	2.24308	306	10.5263	59514	4.77463	59514	4.77463	PARK7	141
ENSG00000116285	OK	negbinomial.size	0.00772026	0.0168901	ensembl_havana	gene	NA	NA	ENSG00000116285	12	ERRFI1	ensembl_havana	protein_coding	OTTHUMG00000001221	3	NA	FALSE	FALSE	FALSE	23.848	1.39529	95	72.2222	8156	3.91153	8156	3.91153	ERRFI1	36
ENSG00000142599	OK	negbinomial.size	0.0598689	0.101305	ensembl_havana	gene	NA	NA	ENSG00000142599	17	RERE	ensembl_havana	protein_coding	OTTHUMG00000001765	7	NA	FALSE	FALSE	FALSE	27.3509	1.45257	151	55.848	9354	3.97104	9354	3.97104	RERE	55
ENSG00000074800	OK	negbinomial.size	0.00123073	0.00322759	ensembl_havana	gene	NA	NA	ENSG00000074800	13	ENO1	ensembl_havana	protein_coding	OTTHUMG00000001773	5	NA	FALSE	FALSE	FALSE	1590.81	3.20189	342	0	544056	5.73564	544056	5.73564	ENO1	173
ENSG00000180758	OK	negbinomial.size	4.56216e-31	1.40411e-29	ensembl_havana	gene	NA	NA	ENSG00000180758	11	GPR157	ensembl_havana	protein_coding	OTTHUMG00000001758	5	NA	FALSE	FALSE	FALSE	36.2281	1.57087	61	82.1637	12390	4.09311	12390	4.09311	GPR157	25
ENSG00000049239	OK	negbinomial.size	0.549413	0.641498	ensembl_havana	gene	NA	NA	ENSG00000049239	12	H6PD	ensembl_havana	protein_coding	OTTHUMG00000001768	2	NA	FALSE	FALSE	FALSE	38.7895	1.59977	143	58.1871	13266	4.12277	13266	4.12277	H6PD	61
ENSG00000171621	OK	negbinomial.size	0.434021	0.531753	ensembl_havana	gene	NA	NA	ENSG00000171621	13	SPSB1	ensembl_havana	protein_coding	OTTHUMG00000001279	4	NA	FALSE	FALSE	FALSE	36	1.5682	152	55.5556	12312	4.09036	12312	4.09036	SPSB1	59
ENSG00000171612	OK	negbinomial.size	0.00530178	0.0120955	ensembl_havana	gene	NA	NA	ENSG00000171612	6	SLC25A33	ensembl_havana	protein_coding	OTTHUMG00000001322	2	NA	FALSE	FALSE	FALSE	17.8655	1.27567	136	60.2339	6110	3.78611	6110	3.78611	SLC25A33	50
ENSG00000171608	OK	negbinomial.size	8.30052e-16	9.7831e-15	ensembl_havana	gene	NA	NA	ENSG00000171608	15	PIK3CD	ensembl_havana	protein_coding	OTTHUMG00000001450	2	NA	FALSE	FALSE	FALSE	29.3596	1.4823	105	69.2982	10041	4.00182	10041	4.00182	PIK3CD	43
ENSG00000171603	OK	negbinomial.size	3.39296e-05	0.000119383	ensembl_havana	gene	NA	NA	ENSG00000171603	16	CLSTN1	ensembl_havana	protein_coding	OTTHUMG00000001451	1	NA	FALSE	FALSE	FALSE	28.1023	1.46393	155	54.6784	9611	3.98281	9611	3.98281	CLSTN1	69
ENSG00000178585	OK	negbinomial.size	7.60004e-08	3.95823e-07	ensembl_havana	gene	NA	NA	ENSG00000178585	14	CTNNBIP1	ensembl_havana	protein_coding	OTTHUMG00000001796	1	NA	FALSE	FALSE	FALSE	16.7135	1.2483	103	69.883	5716	3.75717	5716	3.75717	CTNNBIP1	42
ENSG00000162441	OK	negbinomial.size	0.449547	0.546669	ensembl_havana	gene	NA	NA	ENSG00000162441	11	LZIC	ensembl_havana	protein_coding	OTTHUMG00000001804	3	NA	FALSE	FALSE	FALSE	11.1404	1.08423	100	70.7602	3810	3.58104	3810	3.58104	LZIC	40
ENSG00000130939	OK	negbinomial.size	0.679718	0.752681	ensembl_havana	gene	NA	NA	ENSG00000130939	18	UBE4B	ensembl_havana	protein_coding	OTTHUMG00000001797	2	NA	FALSE	FALSE	FALSE	9.98538	1.04082	68	80.117	3415	3.53352	3415	3.53352	UBE4B	24
ENSG00000054523	OK	negbinomial.size	0.114658	0.175122	ensembl_havana	gene	NA	NA	ENSG00000054523	17	KIF1B	ensembl_havana	protein_coding	OTTHUMG00000001817	2	NA	FALSE	FALSE	FALSE	77.9357	1.89727	265	22.5146	26654	4.42578	26654	4.42578	KIF1B	108
ENSG00000142657	OK	negbinomial.size	0.83243	0.874797	ensembl_havana	gene	NA	NA	ENSG00000142657	20	PGD	ensembl_havana	protein_coding	OTTHUMG00000001905	4	NA	FALSE	FALSE	FALSE	428.86	2.63333	335	2.04678	146670	5.16634	146670	5.16634	PGD	168
ENSG00000160049	OK	negbinomial.size	0.0319757	0.0587374	ensembl_havana	gene	NA	NA	ENSG00000160049	11	DFFA	ensembl_havana	protein_coding	OTTHUMG00000001909	3	NA	FALSE	FALSE	FALSE	12.5965	1.13343	88	74.269	4308	3.63438	4308	3.63438	DFFA	32
ENSG00000142655	OK	negbinomial.size	0.640093	0.721675	ensembl_havana	gene	NA	NA	ENSG00000142655	12	PEX14	ensembl_havana	protein_coding	OTTHUMG00000001908	2	NA	FALSE	FALSE	FALSE	3.58187	0.661043	79	76.9006	1225	3.08849	1225	3.08849	PEX14	33
ENSG00000120948	OK	negbinomial.size	0.297834	0.390496	ensembl_havana	gene	NA	NA	ENSG00000120948	15	TARDBP	ensembl_havana	protein_coding	OTTHUMG00000002120	14	NA	FALSE	FALSE	FALSE	63.8509	1.81192	230	32.7485	21837	4.33921	21837	4.33921	TARDBP	104
ENSG00000116649	OK	negbinomial.size	1.85943e-08	1.05683e-07	ensembl_havana	gene	NA	NA	ENSG00000116649	9	SRM	ensembl_havana	protein_coding	OTTHUMG00000002119	3	NA	FALSE	FALSE	FALSE	22.2047	1.36558	90	73.6842	7594	3.88053	7594	3.88053	SRM	35
ENSG00000171824	OK	negbinomial.size	0.25713	0.346579	ensembl_havana	gene	NA	NA	ENSG00000171824	13	EXOSC10	ensembl_havana	protein_coding	OTTHUMG00000002123	3	NA	FALSE	FALSE	FALSE	83.6053	1.9274	215	37.1345	28593	4.45627	28593	4.45627	EXOSC10	89
ENSG00000198793	OK	negbinomial.size	0.420055	0.517748	ensembl_havana	gene	NA	NA	ENSG00000198793	12	MTOR	ensembl_havana	protein_coding	OTTHUMG00000002001	3	NA	FALSE	FALSE	FALSE	30.8772	1.50348	90	73.6842	10560	4.02371	10560	4.02371	MTOR	26
ENSG00000120942	OK	negbinomial.size	0.164135	0.23837	ensembl_havana	gene	NA	NA	ENSG00000120942	13	UBIAD1	ensembl_havana	protein_coding	OTTHUMG00000002075	2	NA	FALSE	FALSE	FALSE	16.0146	1.23082	62	81.8713	5477	3.73862	5477	3.73862	UBIAD1	17
ENSG00000116663	OK	negbinomial.size	8.56603e-05	0.000283656	ensembl_havana	gene	NA	NA	ENSG00000116663	10	FBXO6	ensembl_havana	protein_coding	OTTHUMG00000002229	1	NA	FALSE	FALSE	FALSE	80.1287	1.90917	186	45.614	27404	4.43783	27404	4.43783	FBXO6	82
ENSG00000116670	OK	negbinomial.size	0.0053154	0.0121232	ensembl_havana	gene	NA	NA	ENSG00000116670	14	MAD2L2	ensembl_havana	protein_coding	OTTHUMG00000002231	4	NA	FALSE	FALSE	FALSE	102.906	2.01664	242	29.2398	35194	4.54648	35194	4.54648	MAD2L2	97
ENSG00000177674	OK	negbinomial.size	0.00114667	0.00302564	ensembl_havana	gene	NA	NA	ENSG00000177674	15	AGTRAP	ensembl_havana	protein_coding	OTTHUMG00000002230	5	NA	FALSE	FALSE	FALSE	36.5058	1.5741	98	71.345	12485	4.09642	12485	4.09642	AGTRAP	46
ENSG00000177000	OK	negbinomial.size	8.22451e-06	3.21106e-05	ensembl_havana	gene	NA	NA	ENSG00000177000	10	MTHFR	ensembl_havana	protein_coding	OTTHUMG00000002277	3	NA	FALSE	FALSE	FALSE	19.5994	1.31385	118	65.4971	6703	3.82633	6703	3.82633	MTHFR	51
ENSG00000011021	OK	negbinomial.size	0.0007347	0.0020292	ensembl_havana	gene	NA	NA	ENSG00000011021	21	CLCN6	ensembl_havana	protein_coding	OTTHUMG00000002299	4	NA	FALSE	FALSE	FALSE	26.0994	1.43296	127	62.8655	8926	3.95071	8926	3.95071	CLCN6	60
ENSG00000242349	OK	negbinomial.size	0.071116	0.117058	havana	gene	NA	NA	ENSG00000242349	5	NPPA-AS1	havana	antisense	OTTHUMG00000002377	2	NA	FALSE	FALSE	FALSE	6.32164	0.864608	48	85.9649	2162	3.33506	2162	3.33506	NPPA-AS1	16
ENSG00000116685	OK	negbinomial.size	3.38682e-08	1.85016e-07	ensembl_havana	gene	NA	NA	ENSG00000116685	15	KIAA2013	ensembl_havana	protein_coding	OTTHUMG00000002391	1	NA	FALSE	FALSE	FALSE	42.3801	1.63729	155	54.6784	14494	4.16122	14494	4.16122	KIAA2013	63
ENSG00000083444	OK	negbinomial.size	6.5949e-23	1.30554e-21	ensembl_havana	gene	NA	NA	ENSG00000083444	16	PLOD1	ensembl_havana	protein_coding	OTTHUMG00000002393	4	NA	FALSE	FALSE	FALSE	49.6491	1.70457	142	58.4795	16980	4.22996	16980	4.22996	PLOD1	60
ENSG00000116688	OK	negbinomial.size	1.41932e-05	5.32475e-05	ensembl_havana	gene	NA	NA	ENSG00000116688	16	MFN2	ensembl_havana	protein_coding	OTTHUMG00000002392	7	NA	FALSE	FALSE	FALSE	44.3626	1.6567	167	51.1696	15172	4.18107	15172	4.18107	MFN2	72
ENSG00000116691	OK	negbinomial.size	0.849866	0.888997	ensembl_havana	gene	NA	NA	ENSG00000116691	10	MIIP	ensembl_havana	protein_coding	OTTHUMG00000002439	1	NA	FALSE	FALSE	FALSE	71.2661	1.85893	154	54.9708	24373	4.38693	24373	4.38693	MIIP	70
ENSG00000028137	OK	negbinomial.size	1.33836e-20	2.28839e-19	ensembl_havana	gene	NA	NA	ENSG00000028137	17	TNFRSF1B	ensembl_havana	protein_coding	OTTHUMG00000001829	1	NA	FALSE	FALSE	FALSE	298.553	2.47647	292	14.6199	102105	5.00905	102105	5.00905	TNFRSF1B	131
ENSG00000048707	OK	negbinomial.size	0.20567	0.289015	ensembl_havana	gene	NA	NA	ENSG00000048707	13	VPS13D	ensembl_havana	protein_coding	OTTHUMG00000013155	6	NA	FALSE	FALSE	FALSE	20.9561	1.34156	113	66.9591	7167	3.8554	7167	3.8554	VPS13D	42
ENSG00000116731	OK	negbinomial.size	3.88479e-06	1.60103e-05	ensembl_havana	gene	NA	NA	ENSG00000116731	22	PRDM2	ensembl_havana	protein_coding	OTTHUMG00000007917	6	NA	FALSE	FALSE	FALSE	38.6053	1.59775	217	36.5497	13203	4.12071	13203	4.12071	PRDM2	71
ENSG00000171729	OK	negbinomial.size	0.558873	0.650022	ensembl_havana	gene	NA	NA	ENSG00000171729	13	TMEM51	ensembl_havana	protein_coding	OTTHUMG00000002046	4	NA	FALSE	FALSE	FALSE	66.7018	1.8306	222	35.0877	22812	4.35818	22812	4.35818	TMEM51	118
ENSG00000142621	OK	negbinomial.size	7.6857e-06	3.01368e-05	ensembl_havana	gene	NA	NA	ENSG00000142621	19	FHAD1	ensembl_havana	protein_coding	OTTHUMG00000002088	11	NA	FALSE	FALSE	FALSE	6.75146	0.889384	43	87.4269	2309	3.36361	2309	3.36361	FHAD1	23
ENSG00000142634	OK	negbinomial.size	4.50904e-14	4.59123e-13	ensembl_havana	gene	NA	NA	ENSG00000142634	12	EFHD2	ensembl_havana	protein_coding	OTTHUMG00000002254	1	NA	FALSE	FALSE	FALSE	205.05	2.31397	317	7.30994	70127	4.84589	70127	4.84589	EFHD2	143
ENSG00000132906	OK	negbinomial.size	0.0435253	0.0768548	ensembl_havana	gene	NA	NA	ENSG00000132906	17	CASP9	ensembl_havana	protein_coding	OTTHUMG00000002256	7	NA	FALSE	FALSE	FALSE	18.0643	1.28022	66	80.7018	6178	3.79092	6178	3.79092	CASP9	26
ENSG00000116138	OK	negbinomial.size	0.864052	0.900027	ensembl_havana	gene	NA	NA	ENSG00000116138	12	DNAJC16	ensembl_havana	protein_coding	OTTHUMG00000002358	3	NA	FALSE	FALSE	FALSE	5.76608	0.830337	53	84.5029	1972	3.29513	1972	3.29513	DNAJC16	14
ENSG00000197312	OK	negbinomial.size	0.0425813	0.0754985	ensembl_havana	gene	NA	NA	ENSG00000197312	11	DDI2	ensembl_havana	protein_coding	OTTHUMG00000002381	2	NA	FALSE	FALSE	FALSE	11.7485	1.10546	113	66.9591	4018	3.60412	4018	3.60412	DDI2	33
ENSG00000116786	OK	negbinomial.size	0.00073139	0.00202142	ensembl_havana	gene	NA	NA	ENSG00000116786	11	PLEKHM2	ensembl_havana	protein_coding	OTTHUMG00000003062	1	NA	FALSE	FALSE	FALSE	138.991	2.1461	304	11.1111	47535	4.67702	47535	4.67702	PLEKHM2	134
ENSG00000237938	OK	negbinomial.size	0.0289427	0.0539558	havana	gene	NA	NA	ENSG00000237938	5	RP11-288I21.1	havana	antisense	OTTHUMG00000003064	3	NA	FALSE	FALSE	FALSE	11.652	1.10216	103	69.883	3985	3.60054	3985	3.60054	RP11-288I21.1	39
ENSG00000233954	OK	negbinomial.size	0.206438	0.289895	ensembl_havana	gene	NA	NA	ENSG00000233954	6	UQCRHL	ensembl_havana	protein_coding	OTTHUMG00000003109	3	NA	FALSE	FALSE	FALSE	10.7836	1.07128	309	9.64912	3688	3.56691	3688	3.56691	UQCRHL	105
ENSG00000179743	OK	negbinomial.size	0.0155912	0.031336	havana	gene	NA	NA	ENSG00000179743	4	FLJ37453	havana	antisense	OTTHUMG00000009375	2	NA	FALSE	FALSE	FALSE	8.17251	0.962488	58	83.0409	2795	3.44654	2795	3.44654	FLJ37453	29
ENSG00000065526	OK	negbinomial.size	3.06352e-05	0.000108777	ensembl_havana	gene	NA	NA	ENSG00000065526	10	SPEN	ensembl_havana	protein_coding	OTTHUMG00000009376	2	NA	FALSE	FALSE	FALSE	90.1023	1.95953	257	24.8538	30815	4.48878	30815	4.48878	SPEN	111
ENSG00000116809	OK	negbinomial.size	0.0329788	0.0603354	ensembl_havana	gene	NA	NA	ENSG00000116809	11	ZBTB17	ensembl_havana	protein_coding	OTTHUMG00000009377	3	NA	FALSE	FALSE	FALSE	81.924	1.91868	193	43.5673	28018	4.44745	28018	4.44745	ZBTB17	87
ENSG00000037637	OK	negbinomial.size	0.183772	0.262679	ensembl_havana	gene	NA	NA	ENSG00000037637	10	FBXO42	ensembl_havana	protein_coding	OTTHUMG00000002218	2	NA	FALSE	FALSE	FALSE	30.7749	1.50208	110	67.8363	10525	4.02226	10525	4.02226	FBXO42	43
ENSG00000055070	OK	negbinomial.size	0.352797	0.447841	ensembl_havana	gene	NA	NA	ENSG00000055070	16	SZRD1	ensembl_havana	protein_coding	OTTHUMG00000002217	5	NA	FALSE	FALSE	FALSE	85.1491	1.93525	300	12.2807	29121	4.46422	29121	4.46422	SZRD1	143
ENSG00000157191	OK	negbinomial.size	0.529155	0.622679	ensembl_havana	gene	NA	NA	ENSG00000157191	19	NECAP2	ensembl_havana	protein_coding	OTTHUMG00000002313	4	NA	FALSE	FALSE	FALSE	151.64	2.18367	282	17.5439	51861	4.71485	51861	4.71485	NECAP2	142
ENSG00000219481	OK	negbinomial.size	0.051155	0.0885818	ensembl_havana	gene	NA	NA	ENSG00000219481	10	NBPF1	ensembl_havana	protein_coding	OTTHUMG00000002487	10	NA	FALSE	FALSE	FALSE	8.0117	0.954807	149	56.4327	2740	3.43791	2740	3.43791	NBPF1	21
ENSG00000215908	OK	negbinomial.size	0.4842	0.580926	havana	gene	NA	NA	ENSG00000215908	9	CROCCP2	havana	transcribed_unprocessed_pseudogene	OTTHUMG00000037884	7	NA	FALSE	FALSE	FALSE	7.10526	0.908767	71	79.2398	2430	3.38578	2430	3.38578	CROCCP2	29
ENSG00000236698	OK	negbinomial.size	0.922166	0.943213	havana	gene	NA	NA	ENSG00000236698	1	EIF1AXP1	havana	processed_pseudogene	OTTHUMG00000002579	1	NA	FALSE	FALSE	FALSE	4.95322	0.774752	151	55.848	1694	3.22917	1694	3.22917	EIF1AXP1	52
ENSG00000207389	OK	negbinomial.size	0.24533	0.333541	ensembl	gene	NA	NA	ENSG00000207389	1	RNU1-4	ensembl	snRNA	NA	NA	NA	FALSE	FALSE	FALSE	1.46199	0.391286	68	80.117	500	2.69984	500	2.69984	RNU1-4	18
ENSG00000238142	OK	negbinomial.size	0.0418107	0.074391	havana	gene	NA	NA	ENSG00000238142	1	RP11-108M9.4	havana	lincRNA	OTTHUMG00000002204	1	NA	FALSE	FALSE	FALSE	8.82164	0.992184	161	52.924	3017	3.47972	3017	3.47972	RP11-108M9.4	65
ENSG00000117118	OK	negbinomial.size	8.47905e-12	6.92243e-11	ensembl_havana	gene	NA	NA	ENSG00000117118	9	SDHB	ensembl_havana	protein_coding	OTTHUMG00000002289	3	NA	FALSE	FALSE	FALSE	128.205	2.11128	272	20.4678	43846	4.64194	43846	4.64194	SDHB	113
ENSG00000179051	OK	negbinomial.size	6.32477e-08	3.33451e-07	ensembl_havana	gene	NA	NA	ENSG00000179051	13	RCC2	ensembl_havana	protein_coding	OTTHUMG00000002513	1	NA	FALSE	FALSE	FALSE	80.3772	1.9105	239	30.117	27489	4.43917	27489	4.43917	RCC2	88
ENSG00000074964	OK	negbinomial.size	4.07459e-18	5.75951e-17	ensembl_havana	gene	NA	NA	ENSG00000074964	16	ARHGEF10L	ensembl_havana	protein_coding	OTTHUMG00000002514	3	NA	FALSE	FALSE	FALSE	77.9357	1.89727	149	56.4327	26654	4.42578	26654	4.42578	ARHGEF10L	64
ENSG00000127481	OK	negbinomial.size	0.00020573	0.000636544	ensembl_havana	gene	NA	NA	ENSG00000127481	14	UBR4	ensembl_havana	protein_coding	OTTHUMG00000002498	5	NA	FALSE	FALSE	FALSE	178.98	2.25522	301	11.9883	61211	4.78684	61211	4.78684	UBR4	136
ENSG00000127463	OK	negbinomial.size	0.103585	0.160769	ensembl_havana	gene	NA	NA	ENSG00000127463	13	EMC1	ensembl_havana	protein_coding	OTTHUMG00000002497	4	NA	FALSE	FALSE	FALSE	17.2105	1.26032	114	66.6667	5886	3.76989	5886	3.76989	EMC1	43
ENSG00000053372	OK	negbinomial.size	0.000362933	0.00106478	ensembl_havana	gene	NA	NA	ENSG00000053372	4	MRTO4	ensembl_havana	protein_coding	OTTHUMG00000002496	2	NA	FALSE	FALSE	FALSE	39.117	1.60333	150	56.1404	13378	4.12642	13378	4.12642	MRTO4	47
ENSG00000053371	OK	negbinomial.size	1.28008e-21	2.33565e-20	ensembl_havana	gene	NA	NA	ENSG00000053371	12	AKR7A2	ensembl_havana	protein_coding	OTTHUMG00000002522	2	NA	FALSE	FALSE	FALSE	63.9942	1.81287	150	56.1404	21886	4.34019	21886	4.34019	AKR7A2	52
ENSG00000040487	OK	negbinomial.size	0.000348898	0.00102767	ensembl_havana	gene	NA	NA	ENSG00000040487	12	PQLC2	ensembl_havana	protein_coding	OTTHUMG00000002521	7	NA	FALSE	FALSE	FALSE	39.8801	1.61151	121	64.6199	13639	4.13481	13639	4.13481	PQLC2	48
ENSG00000077549	OK	negbinomial.size	0.0104563	0.0220536	ensembl_havana	gene	NA	NA	ENSG00000077549	17	CAPZB	ensembl_havana	protein_coding	OTTHUMG00000002556	6	NA	FALSE	FALSE	FALSE	349.763	2.54501	340	0.584795	119619	5.0778	119619	5.0778	CAPZB	170
ENSG00000235185	OK	negbinomial.size	0.043029	0.0761599	havana	gene	NA	NA	ENSG00000235185	1	RP5-1056L3.1	havana	antisense	OTTHUMG00000002711	1	NA	FALSE	FALSE	FALSE	5.69591	0.825809	49	85.6725	1948	3.28981	1948	3.28981	RP5-1056L3.1	11
ENSG00000173436	OK	negbinomial.size	0.90688	0.932138	ensembl_havana	gene	NA	NA	ENSG00000173436	13	MINOS1	ensembl_havana	protein_coding	OTTHUMG00000002712	2	NA	FALSE	FALSE	FALSE	66.0409	1.82634	340	0.584795	22586	4.35386	22586	4.35386	MINOS1	171
ENSG00000090432	OK	negbinomial.size	0.00411007	0.00963268	ensembl_havana	gene	NA	NA	ENSG00000090432	6	MUL1	ensembl_havana	protein_coding	OTTHUMG00000002838	2	NA	FALSE	FALSE	FALSE	33.4415	1.53708	109	68.1287	11437	4.05835	11437	4.05835	MUL1	43
ENSG00000158825	OK	negbinomial.size	6.59567e-06	2.60758e-05	ensembl_havana	gene	NA	NA	ENSG00000158825	5	CDA	ensembl_havana	protein_coding	OTTHUMG00000002845	1	NA	FALSE	FALSE	FALSE	44.3421	1.6565	154	54.9708	15165	4.18087	15165	4.18087	CDA	52
ENSG00000244038	OK	negbinomial.size	5.69903e-06	2.27961e-05	ensembl_havana	gene	NA	NA	ENSG00000244038	9	DDOST	ensembl_havana	protein_coding	OTTHUMG00000002844	6	NA	FALSE	FALSE	FALSE	153.596	2.1892	296	13.4503	52530	4.72042	52530	4.72042	DDOST	119
ENSG00000127483	OK	negbinomial.size	0.00951909	0.0203453	ensembl_havana	gene	NA	NA	ENSG00000127483	17	HP1BP3	ensembl_havana	protein_coding	OTTHUMG00000002622	7	NA	FALSE	FALSE	FALSE	48.4181	1.69389	265	22.5146	16559	4.21906	16559	4.21906	HP1BP3	115
ENSG00000075151	OK	negbinomial.size	6.38823e-16	7.61731e-15	ensembl_havana	gene	NA	NA	ENSG00000075151	20	EIF4G3	ensembl_havana	protein_coding	OTTHUMG00000002624	7	NA	FALSE	FALSE	FALSE	35.5526	1.56292	171	50	12159	4.08493	12159	4.08493	EIF4G3	63
ENSG00000117298	OK	negbinomial.size	6.0664e-06	2.41589e-05	ensembl_havana	gene	NA	NA	ENSG00000117298	14	ECE1	ensembl_havana	protein_coding	OTTHUMG00000002625	3	NA	FALSE	FALSE	FALSE	29.4561	1.48367	93	72.807	10074	4.00325	10074	4.00325	ECE1	26
ENSG00000076864	OK	negbinomial.size	8.41685e-06	3.27362e-05	ensembl_havana	gene	NA	NA	ENSG00000076864	19	RAP1GAP	ensembl_havana	protein_coding	OTTHUMG00000007513	12	NA	FALSE	FALSE	FALSE	46.1608	1.67358	160	53.2164	15787	4.19833	15787	4.19833	RAP1GAP	53
ENSG00000090686	OK	negbinomial.size	0.0771963	0.125421	ensembl_havana	gene	NA	NA	ENSG00000090686	15	USP48	ensembl_havana	protein_coding	OTTHUMG00000007798	4	NA	FALSE	FALSE	FALSE	16.6637	1.24708	104	69.5906	5699	3.75587	5699	3.75587	USP48	38
ENSG00000070831	OK	negbinomial.size	0.249514	0.338326	ensembl_havana	gene	NA	NA	ENSG00000070831	15	CDC42	ensembl_havana	protein_coding	OTTHUMG00000002753	5	NA	FALSE	FALSE	FALSE	361.482	2.55929	342	0	123627	5.09212	123627	5.09212	CDC42	173
ENSG00000184677	OK	negbinomial.size	0.376875	0.473884	ensembl_havana	gene	NA	NA	ENSG00000184677	16	ZBTB40	ensembl_havana	protein_coding	OTTHUMG00000002897	2	NA	FALSE	FALSE	FALSE	19.9942	1.3221	76	77.7778	6838	3.83499	6838	3.83499	ZBTB40	30
ENSG00000173372	OK	negbinomial.size	4.04074e-08	2.18109e-07	ensembl_havana	gene	NA	NA	ENSG00000173372	16	C1QA	ensembl_havana	protein_coding	OTTHUMG00000002893	4	NA	FALSE	FALSE	FALSE	829.743	2.91947	337	1.46199	283772	5.45297	283772	5.45297	C1QA	164
ENSG00000159189	OK	negbinomial.size	2.85512e-08	1.57553e-07	ensembl_havana	gene	NA	NA	ENSG00000159189	11	C1QC	ensembl_havana	protein_coding	OTTHUMG00000002891	2	NA	FALSE	FALSE	FALSE	836.254	2.92286	335	2.04678	285999	5.45637	285999	5.45637	C1QC	159
ENSG00000173369	OK	negbinomial.size	0.00307552	0.00741984	ensembl_havana	gene	NA	NA	ENSG00000173369	15	C1QB	ensembl_havana	protein_coding	OTTHUMG00000002896	4	NA	FALSE	FALSE	FALSE	599.947	2.77884	327	4.38596	205182	5.31214	205182	5.31214	C1QB	149
ENSG00000004487	OK	negbinomial.size	0.00813157	0.0176762	ensembl_havana	gene	NA	NA	ENSG00000004487	15	KDM1A	ensembl_havana	protein_coding	OTTHUMG00000003220	6	NA	FALSE	FALSE	FALSE	15.1637	1.20854	86	74.8538	5186	3.71492	5186	3.71492	KDM1A	34
ENSG00000169641	OK	negbinomial.size	0.000761776	0.00209288	ensembl_havana	gene	NA	NA	ENSG00000169641	13	LUZP1	ensembl_havana	protein_coding	OTTHUMG00000003227	5	NA	FALSE	FALSE	FALSE	23.6199	1.39129	119	65.2047	8078	3.90736	8078	3.90736	LUZP1	52
ENSG00000125944	OK	negbinomial.size	0.0616587	0.103967	ensembl_havana	gene	NA	NA	ENSG00000125944	18	HNRNPR	ensembl_havana	protein_coding	OTTHUMG00000003224	4	NA	FALSE	FALSE	FALSE	78.2398	1.89894	276	19.2982	26758	4.42747	26758	4.42747	HNRNPR	115
ENSG00000142676	OK	negbinomial.size	1.50097e-11	1.18963e-10	ensembl_havana	gene	NA	NA	ENSG00000142676	12	RPL11	ensembl_havana	protein_coding	OTTHUMG00000002926	2	NA	FALSE	FALSE	FALSE	274.988	2.44089	341	0.292398	94046	4.97334	94046	4.97334	RPL11	167
ENSG00000011007	OK	negbinomial.size	0.002521	0.00618753	ensembl_havana	gene	NA	NA	ENSG00000011007	12	TCEB3	ensembl_havana	protein_coding	OTTHUMG00000002957	3	NA	FALSE	FALSE	FALSE	33.9971	1.54403	134	60.8187	11627	4.06551	11627	4.06551	TCEB3	57
ENSG00000057757	OK	negbinomial.size	3.41375e-07	1.62917e-06	ensembl_havana	gene	NA	NA	ENSG00000057757	9	PITHD1	ensembl_havana	protein_coding	OTTHUMG00000002960	3	NA	FALSE	FALSE	FALSE	37.7778	1.58858	167	51.1696	12920	4.1113	12920	4.1113	PITHD1	67
ENSG00000011009	OK	negbinomial.size	0.0627856	0.105536	ensembl_havana	gene	NA	NA	ENSG00000011009	10	LYPLA2	ensembl_havana	protein_coding	OTTHUMG00000002961	4	NA	FALSE	FALSE	FALSE	62.1637	1.80047	197	42.3977	21260	4.32758	21260	4.32758	LYPLA2	98
ENSG00000117305	OK	negbinomial.size	0.378989	0.475836	ensembl_havana	gene	NA	NA	ENSG00000117305	14	HMGCL	ensembl_havana	protein_coding	OTTHUMG00000002963	4	NA	FALSE	FALSE	FALSE	17.7427	1.27283	67	80.4094	6068	3.78312	6068	3.78312	HMGCL	32
ENSG00000179163	OK	negbinomial.size	1.53954e-13	1.50018e-12	ensembl_havana	gene	NA	NA	ENSG00000179163	11	FUCA1	ensembl_havana	protein_coding	OTTHUMG00000002965	2	NA	FALSE	FALSE	FALSE	54.7164	1.74598	150	56.1404	18713	4.27217	18713	4.27217	FUCA1	59
ENSG00000189266	OK	negbinomial.size	0.0274102	0.0514398	ensembl_havana	gene	NA	NA	ENSG00000189266	11	PNRC2	ensembl_havana	protein_coding	OTTHUMG00000013891	4	NA	FALSE	FALSE	FALSE	108.325	2.03872	299	12.5731	37047	4.56876	37047	4.56876	PNRC2	134
ENSG00000188529	OK	negbinomial.size	0.960113	0.971066	ensembl_havana	gene	NA	NA	ENSG00000188529	14	SRSF10	ensembl_havana	protein_coding	OTTHUMG00000013893	4	NA	FALSE	FALSE	FALSE	51.4649	1.71987	240	29.8246	17601	4.24556	17601	4.24556	SRSF10	101
ENSG00000185436	OK	negbinomial.size	2.39687e-11	1.85826e-10	ensembl_havana	gene	NA	NA	ENSG00000185436	11	IFNLR1	ensembl_havana	protein_coding	OTTHUMG00000003036	2	NA	FALSE	FALSE	FALSE	5.07018	0.783201	17	95.0292	1734	3.2393	1734	3.2393	IFNLR1	12
ENSG00000117602	OK	negbinomial.size	8.56301e-07	3.84158e-06	ensembl_havana	gene	NA	NA	ENSG00000117602	11	RCAN3	ensembl_havana	protein_coding	OTTHUMG00000003298	7	NA	FALSE	FALSE	FALSE	29.2602	1.48087	150	56.1404	10007	4.00035	10007	4.00035	RCAN3	58
ENSG00000133226	OK	negbinomial.size	0.00119372	0.00314064	ensembl_havana	gene	NA	NA	ENSG00000133226	16	SRRM1	ensembl_havana	protein_coding	OTTHUMG00000003320	4	NA	FALSE	FALSE	FALSE	68.7602	1.84361	293	14.3275	23516	4.37138	23516	4.37138	SRRM1	134
ENSG00000169504	OK	negbinomial.size	3.67957e-13	3.44949e-12	ensembl_havana	gene	NA	NA	ENSG00000169504	14	CLIC4	ensembl_havana	protein_coding	OTTHUMG00000003327	4	NA	FALSE	FALSE	FALSE	138.561	2.14477	331	3.21637	47388	4.67568	47388	4.67568	CLIC4	149
ENSG00000020633	OK	negbinomial.size	0.000103842	0.000338233	ensembl_havana	gene	NA	NA	ENSG00000020633	18	RUNX3	ensembl_havana	protein_coding	OTTHUMG00000003316	1	NA	FALSE	FALSE	FALSE	48.6374	1.69581	196	42.6901	16634	4.22102	16634	4.22102	RUNX3	85
ENSG00000117614	OK	negbinomial.size	0.600389	0.68661	ensembl_havana	gene	NA	NA	ENSG00000117614	9	SYF2	ensembl_havana	protein_coding	OTTHUMG00000043610	1	NA	FALSE	FALSE	FALSE	25.6901	1.42635	226	33.9181	8786	3.94384	8786	3.94384	SYF2	91
ENSG00000117616	OK	negbinomial.size	0.000179118	0.000558869	ensembl_havana	gene	NA	NA	ENSG00000117616	17	RSRP1	ensembl_havana	protein_coding	OTTHUMG00000043611	6	NA	FALSE	FALSE	FALSE	34.4649	1.5498	184	46.1988	11787	4.07144	11787	4.07144	RSRP1	70
ENSG00000183726	OK	negbinomial.size	0.964085	0.974118	ensembl_havana	gene	NA	NA	ENSG00000183726	10	TMEM50A	ensembl_havana	protein_coding	OTTHUMG00000007651	1	NA	FALSE	FALSE	FALSE	185.582	2.27087	328	4.09357	63469	4.80257	63469	4.80257	TMEM50A	158
ENSG00000204178	OK	negbinomial.size	0.056251	0.0961004	ensembl_havana	gene	NA	NA	ENSG00000204178	9	TMEM57	ensembl_havana	protein_coding	OTTHUMG00000003473	3	NA	FALSE	FALSE	FALSE	6.44152	0.871662	81	76.3158	2203	3.34321	2203	3.34321	TMEM57	27
ENSG00000157978	OK	negbinomial.size	0.00209674	0.00523447	ensembl_havana	gene	NA	NA	ENSG00000157978	11	LDLRAP1	ensembl_havana	protein_coding	OTTHUMG00000007386	5	NA	FALSE	FALSE	FALSE	6.62573	0.882281	33	90.3509	2266	3.35545	2266	3.35545	LDLRAP1	16
ENSG00000117643	OK	negbinomial.size	1.78217e-09	1.13646e-08	ensembl_havana	gene	NA	NA	ENSG00000117643	14	MAN1C1	ensembl_havana	protein_coding	OTTHUMG00000004417	3	NA	FALSE	FALSE	FALSE	11.7982	1.10715	63	81.5789	4035	3.60595	4035	3.60595	MAN1C1	24
ENSG00000162430	OK	negbinomial.size	0.00421738	0.00985586	ensembl_havana	gene	NA	NA	ENSG00000162430	16	SEPN1	ensembl_havana	protein_coding	OTTHUMG00000007375	3	NA	FALSE	FALSE	FALSE	22.7018	1.37478	174	49.1228	7764	3.89014	7764	3.89014	SEPN1	72
ENSG00000117640	OK	negbinomial.size	0.000228586	0.000700883	ensembl_havana	gene	NA	NA	ENSG00000117640	17	MTFR1L	ensembl_havana	protein_coding	OTTHUMG00000007377	6	NA	FALSE	FALSE	FALSE	36.4883	1.5739	136	60.2339	12479	4.09621	12479	4.09621	MTFR1L	63
ENSG00000130695	OK	negbinomial.size	0.0185837	0.0364874	ensembl_havana	gene	NA	NA	ENSG00000130695	13	CEP85	ensembl_havana	protein_coding	OTTHUMG00000003380	5	NA	FALSE	FALSE	FALSE	15.1637	1.20854	77	77.4854	5186	3.71492	5186	3.71492	CEP85	27
ENSG00000142669	OK	negbinomial.size	3.43905e-08	1.87618e-07	ensembl_havana	gene	NA	NA	ENSG00000142669	14	SH3BGRL3	ensembl_havana	protein_coding	OTTHUMG00000003381	2	NA	FALSE	FALSE	FALSE	4562.81	3.65933	342	0	1560481	6.19326	1560481	6.19326	SH3BGRL3	173
ENSG00000158062	OK	negbinomial.size	2.12896e-11	1.65843e-10	ensembl_havana	gene	NA	NA	ENSG00000158062	20	UBXN11	ensembl_havana	protein_coding	OTTHUMG00000003382	13	NA	FALSE	FALSE	FALSE	73.0643	1.86961	170	50.2924	24988	4.39775	24988	4.39775	UBXN11	64
ENSG00000169442	OK	negbinomial.size	0.00573349	0.0129643	ensembl_havana	gene	NA	NA	ENSG00000169442	8	CD52	ensembl_havana	protein_coding	OTTHUMG00000003491	2	NA	FALSE	FALSE	FALSE	496.652	2.69693	329	3.80117	169855	5.23008	169855	5.23008	CD52	149
ENSG00000117682	OK	negbinomial.size	0.633855	0.716028	ensembl_havana	gene	NA	NA	ENSG00000117682	16	DHDDS	ensembl_havana	protein_coding	OTTHUMG00000003554	7	NA	FALSE	FALSE	FALSE	29.9561	1.49075	132	61.4035	10245	4.01055	10245	4.01055	DHDDS	58
ENSG00000198830	OK	negbinomial.size	8.47252e-12	6.92243e-11	ensembl_havana	gene	NA	NA	ENSG00000198830	10	HMGN2	ensembl_havana	protein_coding	OTTHUMG00000003555	3	NA	FALSE	FALSE	FALSE	313.596	2.49775	332	2.92398	107250	5.0304	107250	5.0304	HMGN2	155
ENSG00000117676	OK	negbinomial.size	0.0360048	0.0651988	ensembl_havana	gene	NA	NA	ENSG00000117676	13	RPS6KA1	ensembl_havana	protein_coding	OTTHUMG00000004003	5	NA	FALSE	FALSE	FALSE	168.865	2.23011	278	18.7135	57752	4.76157	57752	4.76157	RPS6KA1	108
ENSG00000117713	OK	negbinomial.size	0.000717438	0.0019869	ensembl_havana	gene	NA	NA	ENSG00000117713	18	ARID1A	ensembl_havana	protein_coding	OTTHUMG00000004004	11	NA	FALSE	FALSE	FALSE	45.3538	1.66609	194	43.2749	15511	4.19067	15511	4.19067	ARID1A	65
ENSG00000204160	OK	negbinomial.size	0.0318764	0.0585682	ensembl_havana	gene	NA	NA	ENSG00000204160	11	ZDHHC18	ensembl_havana	protein_coding	OTTHUMG00000004092	5	NA	FALSE	FALSE	FALSE	24.076	1.39926	122	64.3275	8234	3.91566	8234	3.91566	ZDHHC18	45
ENSG00000142751	OK	negbinomial.size	0.180374	0.258636	ensembl_havana	gene	NA	NA	ENSG00000142751	14	GPN2	ensembl_havana	protein_coding	OTTHUMG00000004227	4	NA	FALSE	FALSE	FALSE	27.9327	1.46139	95	72.2222	9553	3.98019	9553	3.98019	GPN2	41
ENSG00000198746	OK	negbinomial.size	0.636799	0.718656	ensembl_havana	gene	NA	NA	ENSG00000198746	12	GPATCH3	ensembl_havana	protein_coding	OTTHUMG00000004229	3	NA	FALSE	FALSE	FALSE	16.4971	1.24297	77	77.4854	5642	3.75151	5642	3.75151	GPATCH3	31
ENSG00000090273	OK	negbinomial.size	8.40641e-07	3.77548e-06	ensembl_havana	gene	NA	NA	ENSG00000090273	13	NUDC	ensembl_havana	protein_coding	OTTHUMG00000004226	11	NA	FALSE	FALSE	FALSE	81.1988	1.91487	239	30.117	27770	4.44359	27770	4.44359	NUDC	107
ENSG00000090020	OK	negbinomial.size	0.000981192	0.00262811	ensembl_havana	gene	NA	NA	ENSG00000090020	10	SLC9A1	ensembl_havana	protein_coding	OTTHUMG00000004271	4	NA	FALSE	FALSE	FALSE	10.5526	1.06268	55	83.9181	3609	3.55751	3609	3.55751	SLC9A1	22
ENSG00000142784	OK	negbinomial.size	2.48464e-09	1.56243e-08	ensembl_havana	gene	NA	NA	ENSG00000142784	15	WDTC1	ensembl_havana	protein_coding	OTTHUMG00000004273	6	NA	FALSE	FALSE	FALSE	8.31871	0.969356	86	74.8538	2845	3.45423	2845	3.45423	WDTC1	27
ENSG00000186501	OK	negbinomial.size	0.337905	0.4319	ensembl_havana	gene	NA	NA	ENSG00000186501	14	TMEM222	ensembl_havana	protein_coding	OTTHUMG00000004410	6	NA	FALSE	FALSE	FALSE	26.652	1.44173	111	67.5439	9115	3.9598	9115	3.9598	TMEM222	35
ENSG00000142733	OK	negbinomial.size	2.19257e-08	1.23498e-07	ensembl_havana	gene	NA	NA	ENSG00000142733	14	MAP3K6	ensembl_havana	protein_coding	OTTHUMG00000004631	6	NA	FALSE	FALSE	FALSE	13.0205	1.14676	56	83.6257	4453	3.64875	4453	3.64875	MAP3K6	19
ENSG00000158195	OK	negbinomial.size	0.00279484	0.00678011	ensembl_havana	gene	NA	NA	ENSG00000158195	10	WASF2	ensembl_havana	protein_coding	OTTHUMG00000003393	3	NA	FALSE	FALSE	FALSE	171.83	2.23762	320	6.43275	58766	4.76913	58766	4.76913	WASF2	157
ENSG00000000938	OK	negbinomial.size	0.152814	0.224541	ensembl_havana	gene	NA	NA	ENSG00000000938	12	FGR	ensembl_havana	protein_coding	OTTHUMG00000003516	2	NA	FALSE	FALSE	FALSE	538.655	2.73212	334	2.33918	184220	5.26534	184220	5.26534	FGR	148
ENSG00000126709	OK	negbinomial.size	9.08354e-110	1.89962e-107	ensembl_havana	gene	NA	NA	ENSG00000126709	14	IFI6	ensembl_havana	protein_coding	OTTHUMG00000003518	1	NA	FALSE	FALSE	FALSE	374.123	2.57417	284	16.9591	127950	5.10704	127950	5.10704	IFI6	108
ENSG00000009780	OK	negbinomial.size	0.000355694	0.0010458	ensembl_havana	gene	NA	NA	ENSG00000009780	15	FAM76A	ensembl_havana	protein_coding	OTTHUMG00000003729	4	NA	FALSE	FALSE	FALSE	12.3801	1.12646	122	64.3275	4234	3.62685	4234	3.62685	FAM76A	45
ENSG00000117758	OK	negbinomial.size	0.0729717	0.119485	ensembl_havana	gene	NA	NA	ENSG00000117758	13	STX12	ensembl_havana	protein_coding	OTTHUMG00000003730	2	NA	FALSE	FALSE	FALSE	70.8246	1.85627	265	22.5146	24222	4.38423	24222	4.38423	STX12	122
ENSG00000117751	OK	negbinomial.size	0.249937	0.338844	ensembl_havana	gene	NA	NA	ENSG00000117751	17	PPP1R8	ensembl_havana	protein_coding	OTTHUMG00000003734	4	NA	FALSE	FALSE	FALSE	5.79532	0.83221	70	79.5322	1982	3.29732	1982	3.29732	PPP1R8	25
ENSG00000130775	OK	negbinomial.size	0.51926	0.614136	ensembl_havana	gene	NA	NA	ENSG00000130775	15	THEMIS2	ensembl_havana	protein_coding	OTTHUMG00000003735	5	NA	FALSE	FALSE	FALSE	56.4298	1.75914	177	48.2456	19299	4.28556	19299	4.28556	THEMIS2	59
ENSG00000117748	OK	negbinomial.size	0.0425503	0.0754599	ensembl_havana	gene	NA	NA	ENSG00000117748	9	RPA2	ensembl_havana	protein_coding	OTTHUMG00000003915	3	NA	FALSE	FALSE	FALSE	49.9386	1.70705	135	60.5263	17079	4.23249	17079	4.23249	RPA2	54
ENSG00000158161	OK	negbinomial.size	0.316439	0.410351	ensembl_havana	gene	NA	NA	ENSG00000158161	15	EYA3	ensembl_havana	protein_coding	OTTHUMG00000003916	1	NA	FALSE	FALSE	FALSE	33.5292	1.53819	133	61.1111	11467	4.05949	11467	4.05949	EYA3	53
ENSG00000228589	OK	negbinomial.size	0.563912	0.654234	havana	gene	NA	NA	ENSG00000228589	3	SPCS2P4	havana	processed_pseudogene	OTTHUMG00000003917	1	NA	FALSE	FALSE	FALSE	16.307	1.23822	272	20.4678	5577	3.74648	5577	3.74648	SPCS2P4	114
ENSG00000169403	OK	negbinomial.size	2.09865e-54	1.54203e-52	ensembl_havana	gene	NA	NA	ENSG00000169403	11	PTAFR	ensembl_havana	protein_coding	OTTHUMG00000003953	1	NA	FALSE	FALSE	FALSE	97.0205	1.99132	166	51.462	33181	4.5209	33181	4.5209	PTAFR	75
ENSG00000126698	OK	negbinomial.size	0.333718	0.427889	ensembl_havana	gene	NA	NA	ENSG00000126698	10	DNAJC8	ensembl_havana	protein_coding	OTTHUMG00000003538	3	NA	FALSE	FALSE	FALSE	129.117	2.11433	298	12.8655	44158	4.64502	44158	4.64502	DNAJC8	137
ENSG00000130770	OK	negbinomial.size	7.29952e-18	1.01078e-16	ensembl_havana	gene	NA	NA	ENSG00000130770	17	ATPIF1	ensembl_havana	protein_coding	OTTHUMG00000003533	2	NA	FALSE	FALSE	FALSE	93.1988	1.97405	265	22.5146	31874	4.50345	31874	4.50345	ATPIF1	103
ENSG00000204138	OK	negbinomial.size	2.75553e-18	3.93592e-17	ensembl_havana	gene	NA	NA	ENSG00000204138	12	PHACTR4	ensembl_havana	protein_coding	OTTHUMG00000003541	7	NA	FALSE	FALSE	FALSE	106.038	2.02954	242	29.2398	36265	4.5595	36265	4.5595	PHACTR4	96
ENSG00000242125	OK	negbinomial.size	0.785522	0.837808	havana	gene	NA	NA	ENSG00000242125	3	SNHG3	havana	sense_intronic	OTTHUMG00000003657	2	NA	FALSE	FALSE	FALSE	19.076	1.30268	120	64.9123	6524	3.81458	6524	3.81458	SNHG3	37
ENSG00000180098	OK	negbinomial.size	0.110282	0.169614	ensembl_havana	gene	NA	NA	ENSG00000180098	9	TRNAU1AP	ensembl_havana	protein_coding	OTTHUMG00000003653	2	NA	FALSE	FALSE	FALSE	29.2719	1.48104	137	59.9415	10011	4.00052	10011	4.00052	TRNAU1AP	63
ENSG00000197989	OK	negbinomial.size	0.366013	0.462033	havana	gene	NA	NA	ENSG00000197989	13	SNHG12	havana	antisense	OTTHUMG00000003654	2	NA	FALSE	FALSE	FALSE	10.2164	1.04985	76	77.7778	3494	3.54345	3494	3.54345	SNHG12	18
ENSG00000120656	OK	negbinomial.size	0.892443	0.921596	ensembl_havana	gene	NA	NA	ENSG00000120656	11	TAF12	ensembl_havana	protein_coding	OTTHUMG00000003655	1	NA	FALSE	FALSE	FALSE	19.0819	1.3028	111	67.5439	6526	3.81471	6526	3.81471	TAF12	46
ENSG00000162419	OK	negbinomial.size	0.090094	0.142736	ensembl_havana	gene	NA	NA	ENSG00000162419	12	GMEB1	ensembl_havana	protein_coding	OTTHUMG00000003647	2	NA	FALSE	FALSE	FALSE	22.7398	1.37548	136	60.2339	7777	3.89087	7777	3.89087	GMEB1	54
ENSG00000198492	OK	negbinomial.size	0.928655	0.948068	ensembl_havana	gene	NA	NA	ENSG00000198492	15	YTHDF2	ensembl_havana	protein_coding	OTTHUMG00000003648	5	NA	FALSE	FALSE	FALSE	60.3743	1.78799	236	30.9942	20648	4.3149	20648	4.3149	YTHDF2	104
ENSG00000116350	OK	negbinomial.size	0.330787	0.424866	ensembl_havana	gene	NA	NA	ENSG00000116350	16	SRSF4	ensembl_havana	protein_coding	OTTHUMG00000003663	6	NA	FALSE	FALSE	FALSE	87.2456	1.94569	263	23.0994	29838	4.47478	29838	4.47478	SRSF4	109
ENSG00000162511	OK	negbinomial.size	2.42039e-07	1.17644e-06	ensembl_havana	gene	NA	NA	ENSG00000162511	7	LAPTM5	ensembl_havana	protein_coding	OTTHUMG00000003707	1	NA	FALSE	FALSE	FALSE	866.594	2.93832	340	0.584795	296375	5.47184	296375	5.47184	LAPTM5	172
ENSG00000162512	OK	negbinomial.size	2.20937e-06	9.44919e-06	ensembl_havana	gene	NA	NA	ENSG00000162512	15	SDC3	ensembl_havana	protein_coding	OTTHUMG00000043646	1	NA	FALSE	FALSE	FALSE	43.6316	1.64964	158	53.8012	14922	4.17386	14922	4.17386	SDC3	67
ENSG00000134644	OK	negbinomial.size	0.543171	0.635505	ensembl_havana	gene	NA	NA	ENSG00000134644	15	PUM1	ensembl_havana	protein_coding	OTTHUMG00000003795	5	NA	FALSE	FALSE	FALSE	25.8596	1.4291	170	50.2924	8844	3.9467	8844	3.9467	PUM1	72
ENSG00000060688	OK	negbinomial.size	0.788332	0.839816	ensembl_havana	gene	NA	NA	ENSG00000060688	12	SNRNP40	ensembl_havana	protein_coding	OTTHUMG00000003790	2	NA	FALSE	FALSE	FALSE	31.4415	1.5111	136	60.2339	10753	4.03157	10753	4.03157	SNRNP40	51
ENSG00000121766	OK	negbinomial.size	0.086315	0.137605	ensembl_havana	gene	NA	NA	ENSG00000121766	15	ZCCHC17	ensembl_havana	protein_coding	OTTHUMG00000003791	2	NA	FALSE	FALSE	FALSE	38.7427	1.59926	143	58.1871	13250	4.12225	13250	4.12225	ZCCHC17	59
ENSG00000121769	OK	negbinomial.size	0.0225421	0.043331	ensembl_havana	gene	NA	NA	ENSG00000121769	7	FABP3	ensembl_havana	protein_coding	OTTHUMG00000003797	4	NA	FALSE	FALSE	FALSE	667.19	2.8249	332	2.92398	228179	5.35828	228179	5.35828	FABP3	155
ENSG00000168528	OK	negbinomial.size	2.35056e-05	8.52052e-05	ensembl_havana	gene	NA	NA	ENSG00000168528	11	SERINC2	ensembl_havana	protein_coding	OTTHUMG00000003796	2	NA	FALSE	FALSE	FALSE	29.3012	1.48146	109	68.1287	10021	4.00095	10021	4.00095	SERINC2	42
ENSG00000162517	OK	negbinomial.size	0.30724	0.40068	ensembl_havana	gene	NA	NA	ENSG00000162517	12	PEF1	ensembl_havana	protein_coding	OTTHUMG00000003877	2	NA	FALSE	FALSE	FALSE	79.5088	1.90584	196	42.6901	27192	4.43446	27192	4.43446	PEF1	92
ENSG00000134668	OK	negbinomial.size	0.178611	0.256334	ensembl_havana	gene	NA	NA	ENSG00000134668	12	SPOCD1	ensembl_havana	protein_coding	OTTHUMG00000003879	6	NA	FALSE	FALSE	FALSE	43.9123	1.65237	129	62.2807	15018	4.17664	15018	4.17664	SPOCD1	54
ENSG00000184007	OK	negbinomial.size	0.0340634	0.0620552	ensembl_havana	gene	NA	NA	ENSG00000184007	18	PTP4A2	ensembl_havana	protein_coding	OTTHUMG00000003801	11	NA	FALSE	FALSE	FALSE	120.401	2.08422	306	10.5263	41177	4.61467	41177	4.61467	PTP4A2	139
ENSG00000121774	OK	negbinomial.size	0.312543	0.40636	ensembl_havana	gene	NA	NA	ENSG00000121774	17	KHDRBS1	ensembl_havana	protein_coding	OTTHUMG00000003921	9	NA	FALSE	FALSE	FALSE	42.9883	1.64334	271	20.7602	14702	4.16741	14702	4.16741	KHDRBS1	121
ENSG00000025800	OK	negbinomial.size	0.655293	0.735114	ensembl_havana	gene	NA	NA	ENSG00000025800	13	KPNA6	ensembl_havana	protein_coding	OTTHUMG00000004333	5	NA	FALSE	FALSE	FALSE	34.0643	1.54487	200	41.5205	11650	4.06636	11650	4.06636	KPNA6	86
ENSG00000084652	OK	negbinomial.size	0.599452	0.685905	ensembl_havana	gene	NA	NA	ENSG00000084652	15	TXLNA	ensembl_havana	protein_coding	OTTHUMG00000004423	6	NA	FALSE	FALSE	FALSE	88.5819	1.95222	266	22.2222	30295	4.48139	30295	4.48139	TXLNA	113
ENSG00000084623	OK	negbinomial.size	0.439309	0.53694	ensembl_havana	gene	NA	NA	ENSG00000084623	11	EIF3I	ensembl_havana	protein_coding	OTTHUMG00000007364	5	NA	FALSE	FALSE	FALSE	144.474	2.16278	299	12.5731	49410	4.69382	49410	4.69382	EIF3I	133
ENSG00000116478	OK	negbinomial.size	0.0258538	0.0489583	ensembl_havana	gene	NA	NA	ENSG00000116478	11	HDAC1	ensembl_havana	protein_coding	OTTHUMG00000007529	5	NA	FALSE	FALSE	FALSE	40.7895	1.62107	163	52.3392	13950	4.14461	13950	4.14461	HDAC1	50
ENSG00000175130	OK	negbinomial.size	4.29168e-22	8.17826e-21	ensembl_havana	gene	NA	NA	ENSG00000175130	6	MARCKSL1	ensembl_havana	protein_coding	OTTHUMG00000007589	3	NA	FALSE	FALSE	FALSE	94.8509	1.9816	171	50	32439	4.51108	32439	4.51108	MARCKSL1	46
ENSG00000160058	OK	negbinomial.size	0.0122082	0.025278	ensembl_havana	gene	NA	NA	ENSG00000160058	18	BSDC1	ensembl_havana	protein_coding	OTTHUMG00000007588	7	NA	FALSE	FALSE	FALSE	51.1257	1.71705	167	51.1696	17485	4.24269	17485	4.24269	BSDC1	59
ENSG00000176261	OK	negbinomial.size	0.190358	0.270433	ensembl_havana	gene	NA	NA	ENSG00000176261	15	ZBTB8OS	ensembl_havana	protein_coding	OTTHUMG00000007856	9	NA	FALSE	FALSE	FALSE	26.1696	1.43408	172	49.7076	8950	3.95187	8950	3.95187	ZBTB8OS	72
ENSG00000162521	OK	negbinomial.size	0.00275003	0.00668932	ensembl_havana	gene	NA	NA	ENSG00000162521	18	RBBP4	ensembl_havana	protein_coding	OTTHUMG00000007998	13	NA	FALSE	FALSE	FALSE	61.6813	1.79714	225	34.2105	21095	4.3242	21095	4.3242	RBBP4	100
ENSG00000162522	OK	negbinomial.size	0.0278688	0.0521924	ensembl_havana	gene	NA	NA	ENSG00000162522	10	KIAA1522	ensembl_havana	protein_coding	OTTHUMG00000008088	6	NA	FALSE	FALSE	FALSE	22.617	1.37322	118	65.4971	7735	3.88852	7735	3.88852	KIAA1522	49
ENSG00000134684	OK	negbinomial.size	0.0103664	0.0219037	ensembl_havana	gene	NA	NA	ENSG00000134684	10	YARS	ensembl_havana	protein_coding	OTTHUMG00000003933	2	NA	FALSE	FALSE	FALSE	56.4123	1.759	174	49.1228	19293	4.28542	19293	4.28542	YARS	67
ENSG00000116514	OK	negbinomial.size	5.6374e-07	2.59766e-06	ensembl_havana	gene	NA	NA	ENSG00000116514	16	RNF19B	ensembl_havana	protein_coding	OTTHUMG00000004013	4	NA	FALSE	FALSE	FALSE	77.7018	1.89598	237	30.7018	26574	4.42447	26574	4.42447	RNF19B	100
ENSG00000004455	OK	negbinomial.size	2.47828e-16	3.03953e-15	ensembl_havana	gene	NA	NA	ENSG00000004455	16	AK2	ensembl_havana	protein_coding	OTTHUMG00000004131	6	NA	FALSE	FALSE	FALSE	118.93	2.07893	246	28.0702	40674	4.60933	40674	4.60933	AK2	108
ENSG00000160094	OK	negbinomial.size	1.75424e-08	1.00053e-07	ensembl_havana	gene	NA	NA	ENSG00000160094	14	ZNF362	ensembl_havana	protein_coding	OTTHUMG00000004124	5	NA	FALSE	FALSE	FALSE	5.68713	0.82524	50	85.3801	1945	3.28914	1945	3.28914	ZNF362	22
ENSG00000134686	OK	negbinomial.size	0.015286	0.030829	ensembl_havana	gene	NA	NA	ENSG00000134686	17	PHC2	ensembl_havana	protein_coding	OTTHUMG00000004133	1	NA	FALSE	FALSE	FALSE	40.1754	1.61464	162	52.6316	13740	4.13802	13740	4.13802	PHC2	78
ENSG00000163866	OK	negbinomial.size	0.431637	0.529467	ensembl_havana	gene	NA	NA	ENSG00000163866	8	SMIM12	ensembl_havana	protein_coding	OTTHUMG00000004375	3	NA	FALSE	FALSE	FALSE	85.2544	1.93578	219	35.9649	29157	4.46476	29157	4.46476	SMIM12	101
ENSG00000163867	OK	negbinomial.size	0.797803	0.84714	ensembl_havana	gene	NA	NA	ENSG00000163867	16	ZMYM6	ensembl_havana	protein_coding	OTTHUMG00000004163	5	NA	FALSE	FALSE	FALSE	8.77193	0.98998	121	64.6199	3000	3.47727	3000	3.47727	ZMYM6	39
ENSG00000116560	OK	negbinomial.size	0.0798766	0.129235	ensembl_havana	gene	NA	NA	ENSG00000116560	10	SFPQ	ensembl_havana	protein_coding	OTTHUMG00000004157	7	NA	FALSE	FALSE	FALSE	138.848	2.14566	340	0.584795	47486	4.67657	47486	4.67657	SFPQ	169
ENSG00000146463	OK	negbinomial.size	0.773571	0.828746	ensembl_havana	gene	NA	NA	ENSG00000146463	11	ZMYM4	ensembl_havana	protein_coding	OTTHUMG00000004241	5	NA	FALSE	FALSE	FALSE	16.3509	1.23932	102	70.1754	5592	3.74764	5592	3.74764	ZMYM4	40
ENSG00000142687	OK	negbinomial.size	0.311175	0.404904	ensembl_havana	gene	NA	NA	ENSG00000142687	17	KIAA0319L	ensembl_havana	protein_coding	OTTHUMG00000004370	6	NA	FALSE	FALSE	FALSE	18.924	1.29938	98	71.345	6472	3.81111	6472	3.81111	KIAA0319L	42
ENSG00000020129	OK	negbinomial.size	0.0291431	0.0542798	ensembl_havana	gene	NA	NA	ENSG00000020129	15	NCDN	ensembl_havana	protein_coding	OTTHUMG00000059204	3	NA	FALSE	FALSE	FALSE	6.61988	0.881948	56	83.6257	2264	3.35507	2264	3.35507	NCDN	15
ENSG00000126067	OK	negbinomial.size	0.530423	0.623811	ensembl_havana	gene	NA	NA	ENSG00000126067	11	PSMB2	ensembl_havana	protein_coding	OTTHUMG00000004169	2	NA	FALSE	FALSE	FALSE	115.693	2.06704	300	12.2807	39567	4.59734	39567	4.59734	PSMB2	134
ENSG00000142686	OK	negbinomial.size	0.515292	0.610506	ensembl_havana	gene	NA	NA	ENSG00000142686	7	C1orf216	ensembl_havana	protein_coding	OTTHUMG00000004167	3	NA	FALSE	FALSE	FALSE	15.5848	1.21971	68	80.117	5330	3.72681	5330	3.72681	C1orf216	22
ENSG00000134698	OK	negbinomial.size	0.123291	0.186099	ensembl_havana	gene	NA	NA	ENSG00000134698	10	AGO4	ensembl_havana	protein_coding	OTTHUMG00000004243	4	NA	FALSE	FALSE	FALSE	12.924	1.14376	90	73.6842	4420	3.64552	4420	3.64552	AGO4	35
ENSG00000092847	OK	negbinomial.size	5.17266e-15	5.73989e-14	ensembl_havana	gene	NA	NA	ENSG00000092847	11	AGO1	ensembl_havana	protein_coding	OTTHUMG00000007381	4	NA	FALSE	FALSE	FALSE	14.8918	1.20117	83	75.731	5093	3.70706	5093	3.70706	AGO1	29
ENSG00000126070	OK	negbinomial.size	0.0291662	0.0543104	ensembl_havana	gene	NA	NA	ENSG00000126070	19	AGO3	ensembl_havana	protein_coding	OTTHUMG00000184172	4	NA	FALSE	FALSE	FALSE	34.2807	1.54754	181	47.076	11724	4.06911	11724	4.06911	AGO3	65
ENSG00000116863	OK	negbinomial.size	1.60247e-12	1.41754e-11	ensembl_havana	gene	NA	NA	ENSG00000116863	10	ADPRHL2	ensembl_havana	protein_coding	OTTHUMG00000007628	2	NA	FALSE	FALSE	FALSE	103.947	2.02097	199	41.8129	35550	4.55085	35550	4.55085	ADPRHL2	72
ENSG00000054116	OK	negbinomial.size	0.710622	0.778382	ensembl_havana	gene	NA	NA	ENSG00000054116	11	TRAPPC3	ensembl_havana	protein_coding	OTTHUMG00000007664	3	NA	FALSE	FALSE	FALSE	87.9561	1.94918	264	22.807	30081	4.47831	30081	4.47831	TRAPPC3	115
ENSG00000116871	OK	negbinomial.size	0.324435	0.418403	ensembl_havana	gene	NA	NA	ENSG00000116871	15	MAP7D1	ensembl_havana	protein_coding	OTTHUMG00000007714	6	NA	FALSE	FALSE	FALSE	93.1579	1.97386	274	19.883	31860	4.50326	31860	4.50326	MAP7D1	115
ENSG00000054118	OK	negbinomial.size	0.141004	0.209021	ensembl_havana	gene	NA	NA	ENSG00000054118	13	THRAP3	ensembl_havana	protein_coding	OTTHUMG00000007866	5	NA	FALSE	FALSE	FALSE	65.9532	1.82577	306	10.5263	22556	4.35328	22556	4.35328	THRAP3	134
ENSG00000196182	OK	negbinomial.size	0.00194841	0.00489715	ensembl_havana	gene	NA	NA	ENSG00000196182	10	STK40	ensembl_havana	protein_coding	OTTHUMG00000008238	4	NA	FALSE	FALSE	FALSE	103.749	2.02015	284	16.9591	35482	4.55002	35482	4.55002	STK40	122
ENSG00000181817	OK	negbinomial.size	7.79538e-09	4.68182e-08	ensembl_havana	gene	NA	NA	ENSG00000181817	5	LSM10	ensembl_havana	protein_coding	OTTHUMG00000008140	1	NA	FALSE	FALSE	FALSE	75.0322	1.881	201	41.2281	25661	4.40929	25661	4.40929	LSM10	86
ENSG00000116898	OK	negbinomial.size	6.76002e-10	4.51554e-09	ensembl_havana	gene	NA	NA	ENSG00000116898	11	MRPS15	ensembl_havana	protein_coding	OTTHUMG00000008042	4	NA	FALSE	FALSE	FALSE	79.0848	1.90355	224	34.5029	27047	4.43214	27047	4.43214	MRPS15	87
ENSG00000119535	OK	negbinomial.size	3.16352e-05	0.000111841	ensembl_havana	gene	NA	NA	ENSG00000119535	17	CSF3R	ensembl_havana	protein_coding	OTTHUMG00000008010	7	NA	FALSE	FALSE	FALSE	36.152	1.56998	131	61.6959	12364	4.09219	12364	4.09219	CSF3R	48
ENSG00000163874	OK	negbinomial.size	0.000348629	0.00102725	ensembl_havana	gene	NA	NA	ENSG00000163874	9	ZC3H12A	ensembl_havana	protein_coding	OTTHUMG00000004221	3	NA	FALSE	FALSE	FALSE	154.787	2.19253	266	22.2222	52937	4.72377	52937	4.72377	ZC3H12A	135
ENSG00000163875	OK	negbinomial.size	9.05792e-14	8.97647e-13	ensembl_havana	gene	NA	NA	ENSG00000163875	15	MEAF6	ensembl_havana	protein_coding	OTTHUMG00000004223	3	NA	FALSE	FALSE	FALSE	43.2105	1.64553	182	46.7836	14778	4.16965	14778	4.16965	MEAF6	62
ENSG00000163877	OK	negbinomial.size	0.328259	0.42235	ensembl_havana	gene	NA	NA	ENSG00000163877	9	SNIP1	ensembl_havana	protein_coding	OTTHUMG00000004225	2	NA	FALSE	FALSE	FALSE	14.7602	1.19756	112	67.2515	5048	3.70321	5048	3.70321	SNIP1	48
ENSG00000134697	OK	negbinomial.size	0.00106827	0.00283897	ensembl_havana	gene	NA	NA	ENSG00000134697	12	GNL2	ensembl_havana	protein_coding	OTTHUMG00000004322	4	NA	FALSE	FALSE	FALSE	49.4444	1.70281	170	50.2924	16910	4.22817	16910	4.22817	GNL2	62
ENSG00000196449	OK	negbinomial.size	0.795401	0.84514	ensembl_havana	gene	NA	NA	ENSG00000196449	3	YRDC	ensembl_havana	protein_coding	OTTHUMG00000004318	1	NA	FALSE	FALSE	FALSE	14.4532	1.18902	123	64.0351	4943	3.69408	4943	3.69408	YRDC	52
ENSG00000197982	OK	negbinomial.size	9.35839e-12	7.5684e-11	ensembl_havana	gene	NA	NA	ENSG00000197982	13	C1orf122	ensembl_havana	protein_coding	OTTHUMG00000004319	6	NA	FALSE	FALSE	FALSE	122.731	2.09248	271	20.7602	41974	4.62299	41974	4.62299	C1orf122	112
ENSG00000188786	OK	negbinomial.size	0.992182	0.993594	ensembl_havana	gene	NA	NA	ENSG00000188786	9	MTF1	ensembl_havana	protein_coding	OTTHUMG00000004439	2	NA	FALSE	FALSE	FALSE	16.8743	1.25223	115	66.3743	5771	3.76133	5771	3.76133	MTF1	39
ENSG00000204084	OK	negbinomial.size	0.421642	0.519159	ensembl_havana	gene	NA	NA	ENSG00000204084	12	INPP5B	ensembl_havana	protein_coding	OTTHUMG00000004436	2	NA	FALSE	FALSE	FALSE	6.79532	0.891834	51	85.0877	2324	3.36642	2324	3.36642	INPP5B	18
ENSG00000183431	OK	negbinomial.size	6.21923e-07	2.84807e-06	ensembl_havana	gene	NA	NA	ENSG00000183431	11	SF3A3	ensembl_havana	protein_coding	OTTHUMG00000004438	1	NA	FALSE	FALSE	FALSE	37.9503	1.59051	136	60.2339	12979	4.11327	12979	4.11327	SF3A3	59
ENSG00000183386	OK	negbinomial.size	0.00617564	0.0138604	ensembl_havana	gene	NA	NA	ENSG00000183386	9	FHL3	ensembl_havana	protein_coding	OTTHUMG00000004434	2	NA	FALSE	FALSE	FALSE	36.1462	1.56991	120	64.9123	12362	4.09212	12362	4.09212	FHL3	42
ENSG00000183520	OK	negbinomial.size	0.10558	0.163399	ensembl_havana	gene	NA	NA	ENSG00000183520	11	UTP11	ensembl_havana	protein_coding	OTTHUMG00000004435	1	NA	FALSE	FALSE	FALSE	19.345	1.30846	150	56.1404	6616	3.82066	6616	3.82066	UTP11	54
ENSG00000116954	OK	negbinomial.size	0.0161176	0.032259	ensembl_havana	gene	NA	NA	ENSG00000116954	7	RRAGC	ensembl_havana	protein_coding	OTTHUMG00000000490	2	NA	FALSE	FALSE	FALSE	42.7427	1.64091	230	32.7485	14618	4.16492	14618	4.16492	RRAGC	98
ENSG00000214114	OK	negbinomial.size	0.0650616	0.108605	ensembl_havana	gene	NA	NA	ENSG00000214114	8	MYCBP	ensembl_havana	protein_coding	OTTHUMG00000000484	7	NA	FALSE	FALSE	FALSE	9.59649	1.02516	85	75.1462	3282	3.51627	3282	3.51627	MYCBP	34
ENSG00000174574	OK	negbinomial.size	0.119818	0.181744	ensembl_havana	gene	NA	NA	ENSG00000174574	15	AKIRIN1	ensembl_havana	protein_coding	OTTHUMG00000007496	2	NA	FALSE	FALSE	FALSE	127.55	2.10907	303	11.4035	43622	4.63972	43622	4.63972	AKIRIN1	137
ENSG00000168653	OK	negbinomial.size	0.00226002	0.00561289	ensembl_havana	gene	NA	NA	ENSG00000168653	10	NDUFS5	ensembl_havana	protein_coding	OTTHUMG00000007497	1	NA	FALSE	FALSE	FALSE	201.003	2.30536	339	0.877193	68743	4.83723	68743	4.83723	NDUFS5	167
ENSG00000127603	OK	negbinomial.size	7.64592e-05	0.000254711	ensembl_havana	gene	NA	NA	ENSG00000127603	23	MACF1	ensembl_havana	protein_coding	OTTHUMG00000007754	13	NA	FALSE	FALSE	FALSE	105.135	2.02586	289	15.4971	35956	4.55578	35956	4.55578	MACF1	122
ENSG00000090621	OK	negbinomial.size	6.23658e-07	2.85441e-06	ensembl_havana	gene	NA	NA	ENSG00000090621	13	PABPC4	ensembl_havana	protein_coding	OTTHUMG00000009097	6	NA	FALSE	FALSE	FALSE	85.4591	1.93681	301	11.9883	29227	4.4658	29227	4.4658	PABPC4	114
ENSG00000084072	OK	negbinomial.size	0.00171286	0.00436565	ensembl_havana	gene	NA	NA	ENSG00000084072	16	PPIE	ensembl_havana	protein_coding	OTTHUMG00000009248	4	NA	FALSE	FALSE	FALSE	23.0906	1.38185	113	66.9591	7897	3.89752	7897	3.89752	PPIE	42
ENSG00000168389	OK	negbinomial.size	6.6768e-08	3.51102e-07	ensembl_havana	gene	NA	NA	ENSG00000168389	17	MFSD2A	ensembl_havana	protein_coding	OTTHUMG00000009293	2	NA	FALSE	FALSE	FALSE	115.544	2.06649	180	47.3684	39516	4.59678	39516	4.59678	MFSD2A	67
ENSG00000131236	OK	negbinomial.size	4.50548e-08	2.41278e-07	ensembl_havana	gene	NA	NA	ENSG00000131236	16	CAP1	ensembl_havana	protein_coding	OTTHUMG00000004493	2	NA	FALSE	FALSE	FALSE	628.175	2.79877	342	0	214836	5.33211	214836	5.33211	CAP1	171
ENSG00000131238	OK	negbinomial.size	1.01906e-05	3.90208e-05	ensembl_havana	gene	NA	NA	ENSG00000131238	16	PPT1	ensembl_havana	protein_coding	OTTHUMG00000004495	6	NA	FALSE	FALSE	FALSE	737.857	2.86856	342	0	252347	5.402	252347	5.402	PPT1	168
ENSG00000117000	OK	negbinomial.size	0.0199198	0.0387933	ensembl_havana	gene	NA	NA	ENSG00000117000	8	RLF	ensembl_havana	protein_coding	OTTHUMG00000005763	1	NA	FALSE	FALSE	FALSE	15.8947	1.22775	117	65.7895	5436	3.73536	5436	3.73536	RLF	38
ENSG00000084073	OK	negbinomial.size	0.570602	0.660118	ensembl_havana	gene	NA	NA	ENSG00000084073	8	ZMPSTE24	ensembl_havana	protein_coding	OTTHUMG00000005762	2	NA	FALSE	FALSE	FALSE	13.2135	1.1527	163	52.3392	4519	3.65514	4519	3.65514	ZMPSTE24	57
ENSG00000084070	OK	negbinomial.size	0.000297686	0.00089033	ensembl_havana	gene	NA	NA	ENSG00000084070	11	SMAP2	ensembl_havana	protein_coding	OTTHUMG00000007301	6	NA	FALSE	FALSE	FALSE	114.892	2.06405	283	17.2515	39293	4.59433	39293	4.59433	SMAP2	126
ENSG00000066136	OK	negbinomial.size	0.0861033	0.137428	ensembl_havana	gene	NA	NA	ENSG00000066136	20	NFYC	ensembl_havana	protein_coding	OTTHUMG00000007729	5	NA	FALSE	FALSE	FALSE	54.9386	1.74771	207	39.4737	18789	4.27393	18789	4.27393	NFYC	82
ENSG00000171793	OK	negbinomial.size	1.15311e-10	8.25705e-10	ensembl_havana	gene	NA	NA	ENSG00000171793	13	CTPS1	ensembl_havana	protein_coding	OTTHUMG00000005712	2	NA	FALSE	FALSE	FALSE	21.6345	1.35477	79	76.9006	7399	3.86923	7399	3.86923	CTPS1	28
ENSG00000127124	OK	negbinomial.size	0.000278783	0.000838714	havana	gene	NA	NA	ENSG00000127124	14	HIVEP3	havana	protein_coding	OTTHUMG00000006361	1	NA	FALSE	FALSE	FALSE	243	2.38739	296	13.4503	83106	4.91964	83106	4.91964	HIVEP3	125
ENSG00000230638	OK	negbinomial.size	0.0711366	0.117068	havana	gene	NA	NA	ENSG00000230638	4	RP11-486B10.4	havana	processed_pseudogene	OTTHUMG00000057519	2	NA	FALSE	FALSE	FALSE	12.0205	1.11463	54	84.2105	4111	3.61405	4111	3.61405	RP11-486B10.4	15
ENSG00000198815	OK	negbinomial.size	0.26414	0.354621	ensembl_havana	gene	NA	NA	ENSG00000198815	8	FOXJ3	ensembl_havana	protein_coding	OTTHUMG00000007026	3	NA	FALSE	FALSE	FALSE	14.3421	1.18588	89	73.9766	4905	3.69073	4905	3.69073	FOXJ3	31
ENSG00000127125	OK	negbinomial.size	0.000267222	0.000808704	ensembl_havana	gene	NA	NA	ENSG00000127125	8	PPCS	ensembl_havana	protein_coding	OTTHUMG00000007332	4	NA	FALSE	FALSE	FALSE	37.5322	1.58582	187	45.3216	12836	4.10846	12836	4.10846	PPCS	80
ENSG00000236876	OK	negbinomial.size	0.52743	0.621187	havana	gene	NA	NA	ENSG00000236876	3	TMSB4XP1	havana	processed_pseudogene	OTTHUMG00000007433	1	NA	FALSE	FALSE	FALSE	162.661	2.21394	342	0	55630	4.74532	55630	4.74532	TMSB4XP1	173
ENSG00000171960	OK	negbinomial.size	0.0697478	0.115341	ensembl_havana	gene	NA	NA	ENSG00000171960	10	PPIH	ensembl_havana	protein_coding	OTTHUMG00000007520	6	NA	FALSE	FALSE	FALSE	10.9561	1.07759	100	70.7602	3747	3.5738	3747	3.5738	PPIH	47
ENSG00000065978	OK	negbinomial.size	0.0344811	0.0627321	ensembl_havana	gene	NA	NA	ENSG00000065978	18	YBX1	ensembl_havana	protein_coding	OTTHUMG00000007523	6	NA	FALSE	FALSE	FALSE	417.637	2.62184	342	0	142832	5.15483	142832	5.15483	YBX1	173
ENSG00000117385	OK	negbinomial.size	0.868668	0.90347	ensembl_havana	gene	NA	NA	ENSG00000117385	15	P3H1	ensembl_havana	protein_coding	OTTHUMG00000007525	7	NA	FALSE	FALSE	FALSE	27.5234	1.4552	92	73.0994	9413	3.97377	9413	3.97377	P3H1	31
ENSG00000177868	OK	negbinomial.size	0.0645362	0.107904	ensembl_havana	gene	NA	NA	ENSG00000177868	11	SVBP	ensembl_havana	protein_coding	OTTHUMG00000007566	1	NA	FALSE	FALSE	FALSE	11.7339	1.10496	97	71.6374	4013	3.60358	4013	3.60358	SVBP	49
ENSG00000117394	OK	negbinomial.size	0.0153939	0.031003	ensembl_havana	gene	NA	NA	ENSG00000117394	19	SLC2A1	ensembl_havana	protein_coding	OTTHUMG00000007657	8	NA	FALSE	FALSE	FALSE	31.9561	1.51794	101	70.4678	10929	4.03862	10929	4.03862	SLC2A1	51
ENSG00000117395	OK	negbinomial.size	3.02851e-05	0.000107628	ensembl_havana	gene	NA	NA	ENSG00000117395	11	EBNA1BP2	ensembl_havana	protein_coding	OTTHUMG00000007284	2	NA	FALSE	FALSE	FALSE	19.2047	1.30545	108	68.4211	6568	3.8175	6568	3.8175	EBNA1BP2	33
ENSG00000066322	OK	negbinomial.size	8.86827e-06	3.43935e-05	ensembl_havana	gene	NA	NA	ENSG00000066322	13	ELOVL1	ensembl_havana	protein_coding	OTTHUMG00000007422	2	NA	FALSE	FALSE	FALSE	135.047	2.13369	256	25.1462	46186	4.66452	46186	4.66452	ELOVL1	116
ENSG00000159479	OK	negbinomial.size	0.898934	0.925955	ensembl_havana	gene	NA	NA	ENSG00000159479	16	MED8	ensembl_havana	protein_coding	OTTHUMG00000007421	6	NA	FALSE	FALSE	FALSE	51.9035	1.72348	149	56.4327	17751	4.24925	17751	4.24925	MED8	60
ENSG00000198198	OK	negbinomial.size	0.907835	0.933002	ensembl_havana	gene	NA	NA	ENSG00000198198	14	SZT2	ensembl_havana	protein_coding	OTTHUMG00000007423	9	NA	FALSE	FALSE	FALSE	35.5877	1.56334	106	69.0058	12171	4.08536	12171	4.08536	SZT2	41
ENSG00000117408	OK	negbinomial.size	0.145097	0.214386	ensembl_havana	gene	NA	NA	ENSG00000117408	10	IPO13	ensembl_havana	protein_coding	OTTHUMG00000008297	2	NA	FALSE	FALSE	FALSE	13.7778	1.16961	62	81.8713	4712	3.6733	4712	3.6733	IPO13	28
ENSG00000117410	OK	negbinomial.size	0.000560801	0.00158816	ensembl_havana	gene	NA	NA	ENSG00000117410	13	ATP6V0B	ensembl_havana	protein_coding	OTTHUMG00000008298	3	NA	FALSE	FALSE	FALSE	838.398	2.92397	342	0	286732	5.45748	286732	5.45748	ATP6V0B	172
ENSG00000117419	OK	negbinomial.size	8.19222e-10	5.42776e-09	ensembl_havana	gene	NA	NA	ENSG00000117419	14	ERI3	ensembl_havana	protein_coding	OTTHUMG00000007637	4	NA	FALSE	FALSE	FALSE	20.3801	1.33001	98	71.345	6970	3.8433	6970	3.8433	ERI3	30
ENSG00000187147	OK	negbinomial.size	0.0201838	0.0392698	ensembl_havana	gene	NA	NA	ENSG00000187147	17	RNF220	ensembl_havana	protein_coding	OTTHUMG00000007697	7	NA	FALSE	FALSE	FALSE	13.6608	1.16616	109	68.1287	4672	3.6696	4672	3.6696	RNF220	44
ENSG00000199377	OK	negbinomial.size	0.038574	0.0693021	ensembl	gene	NA	NA	ENSG00000199377	1	RNU5F-1	ensembl	snRNA	NA	NA	NA	FALSE	FALSE	FALSE	2.02924	0.481334	66	80.7018	694	2.84198	694	2.84198	RNU5F-1	31
ENSG00000142937	OK	negbinomial.size	2.0278e-20	3.43127e-19	ensembl_havana	gene	NA	NA	ENSG00000142937	11	RPS8	ensembl_havana	protein_coding	OTTHUMG00000008494	1	NA	FALSE	FALSE	FALSE	260.988	2.41828	340	0.584795	89258	4.95065	89258	4.95065	RPS8	167
ENSG00000173846	OK	negbinomial.size	4.38408e-07	2.05852e-06	ensembl_havana	gene	NA	NA	ENSG00000173846	12	PLK3	ensembl_havana	protein_coding	OTTHUMG00000008491	2	NA	FALSE	FALSE	FALSE	295.038	2.47135	289	15.4971	100903	5.00391	100903	5.00391	PLK3	122
ENSG00000222009	OK	negbinomial.size	6.21364e-05	0.000210717	ensembl_havana	gene	NA	NA	ENSG00000222009	8	BTBD19	ensembl_havana	protein_coding	OTTHUMG00000008493	3	NA	FALSE	FALSE	FALSE	40.0994	1.61384	181	47.076	13714	4.1372	13714	4.1372	BTBD19	66
ENSG00000126107	OK	negbinomial.size	0.587577	0.675547	ensembl_havana	gene	NA	NA	ENSG00000126107	14	HECTD3	ensembl_havana	protein_coding	OTTHUMG00000008587	1	NA	FALSE	FALSE	FALSE	44.8918	1.66174	106	69.0058	15353	4.18622	15353	4.18622	HECTD3	41
ENSG00000126088	OK	negbinomial.size	4.16541e-07	1.96036e-06	ensembl_havana	gene	NA	NA	ENSG00000126088	13	UROD	ensembl_havana	protein_coding	OTTHUMG00000008949	4	NA	FALSE	FALSE	FALSE	57.8012	1.76939	163	52.3392	19768	4.29598	19768	4.29598	UROD	54
ENSG00000132773	OK	negbinomial.size	0.00081178	0.00221731	ensembl_havana	gene	NA	NA	ENSG00000132773	11	TOE1	ensembl_havana	protein_coding	OTTHUMG00000007678	2	NA	FALSE	FALSE	FALSE	17.7047	1.27195	59	82.7485	6055	3.78219	6055	3.78219	TOE1	21
ENSG00000117450	OK	negbinomial.size	0.169796	0.245238	ensembl_havana	gene	NA	NA	ENSG00000117450	13	PRDX1	ensembl_havana	protein_coding	OTTHUMG00000007738	6	NA	FALSE	FALSE	FALSE	305.307	2.48616	337	1.46199	104415	5.01877	104415	5.01877	PRDX1	166
ENSG00000117448	OK	negbinomial.size	1.40106e-16	1.75801e-15	ensembl_havana	gene	NA	NA	ENSG00000117448	13	AKR1A1	ensembl_havana	protein_coding	OTTHUMG00000007740	4	NA	FALSE	FALSE	FALSE	266.216	2.42686	308	9.94152	91046	4.95927	91046	4.95927	AKR1A1	126
ENSG00000132780	OK	negbinomial.size	0.629029	0.711561	ensembl_havana	gene	NA	NA	ENSG00000132780	16	NASP	ensembl_havana	protein_coding	OTTHUMG00000007826	4	NA	FALSE	FALSE	FALSE	20.3129	1.32864	118	65.4971	6947	3.84186	6947	3.84186	NASP	43
ENSG00000159592	OK	negbinomial.size	0.565895	0.656069	ensembl_havana	gene	NA	NA	ENSG00000159592	10	GPBP1L1	ensembl_havana	protein_coding	OTTHUMG00000040990	1	NA	FALSE	FALSE	FALSE	50.5234	1.712	233	31.8713	17279	4.23754	17279	4.23754	GPBP1L1	110
ENSG00000159596	OK	negbinomial.size	0.296648	0.389231	ensembl_havana	gene	NA	NA	ENSG00000159596	6	TMEM69	ensembl_havana	protein_coding	OTTHUMG00000040993	1	NA	FALSE	FALSE	FALSE	10.7719	1.07085	77	77.4854	3684	3.56644	3684	3.56644	TMEM69	30
ENSG00000086015	OK	negbinomial.size	0.456419	0.553539	ensembl_havana	gene	NA	NA	ENSG00000086015	20	MAST2	ensembl_havana	protein_coding	OTTHUMG00000008007	5	NA	FALSE	FALSE	FALSE	16.6082	1.24571	70	79.5322	5680	3.75442	5680	3.75442	MAST2	14
ENSG00000117461	OK	negbinomial.size	4.71006e-20	7.74501e-19	ensembl_havana	gene	NA	NA	ENSG00000117461	14	PIK3R3	ensembl_havana	protein_coding	OTTHUMG00000008096	3	NA	FALSE	FALSE	FALSE	9.83918	1.035	38	88.8889	3365	3.52711	3365	3.52711	PIK3R3	23
ENSG00000132128	OK	negbinomial.size	0.632388	0.714767	ensembl_havana	gene	NA	NA	ENSG00000132128	16	LRRC41	ensembl_havana	protein_coding	OTTHUMG00000007810	7	NA	FALSE	FALSE	FALSE	43.9591	1.65282	168	50.8772	15034	4.1771	15034	4.1771	LRRC41	68
ENSG00000173660	OK	negbinomial.size	0.000336705	0.000995709	ensembl_havana	gene	NA	NA	ENSG00000173660	11	UQCRH	ensembl_havana	protein_coding	OTTHUMG00000007813	3	NA	FALSE	FALSE	FALSE	155.74	2.19518	331	3.21637	53263	4.72643	53263	4.72643	UQCRH	157
ENSG00000117481	OK	negbinomial.size	0.330031	0.424028	ensembl_havana	gene	NA	NA	ENSG00000117481	10	NSUN4	ensembl_havana	protein_coding	OTTHUMG00000007808	4	NA	FALSE	FALSE	FALSE	33.4064	1.53664	136	60.2339	11425	4.05789	11425	4.05789	NSUN4	56
ENSG00000079277	OK	negbinomial.size	2.83736e-08	1.56679e-07	ensembl_havana	gene	NA	NA	ENSG00000079277	19	MKNK1	ensembl_havana	protein_coding	OTTHUMG00000007983	6	NA	FALSE	FALSE	FALSE	144.357	2.16244	283	17.2515	49370	4.69347	49370	4.69347	MKNK1	121
ENSG00000142961	OK	negbinomial.size	0.334597	0.428751	ensembl_havana	gene	NA	NA	ENSG00000142961	14	MOB3C	ensembl_havana	protein_coding	OTTHUMG00000007989	2	NA	FALSE	FALSE	FALSE	100.398	2.00603	178	47.9532	34336	4.53576	34336	4.53576	MOB3C	67
ENSG00000123472	OK	negbinomial.size	0.0384397	0.0690865	ensembl_havana	gene	NA	NA	ENSG00000123472	12	ATPAF1	ensembl_havana	protein_coding	OTTHUMG00000007988	4	NA	FALSE	FALSE	FALSE	12.0175	1.11453	71	79.2398	4110	3.61395	4110	3.61395	ATPAF1	28
ENSG00000159658	OK	negbinomial.size	0.000269753	0.000814252	ensembl_havana	gene	NA	NA	ENSG00000159658	10	EFCAB14	ensembl_havana	protein_coding	OTTHUMG00000007992	4	NA	FALSE	FALSE	FALSE	90.3626	1.96077	264	22.807	30904	4.49003	30904	4.49003	EFCAB14	101
ENSG00000162368	OK	negbinomial.size	0.0133215	0.0272785	ensembl_havana	gene	NA	NA	ENSG00000162368	13	CMPK1	ensembl_havana	protein_coding	OTTHUMG00000007849	4	NA	FALSE	FALSE	FALSE	34.2193	1.54678	242	29.2398	11703	4.06833	11703	4.06833	CMPK1	91
ENSG00000185104	OK	negbinomial.size	3.0324e-07	1.45655e-06	ensembl_havana	gene	NA	NA	ENSG00000185104	19	FAF1	ensembl_havana	protein_coding	OTTHUMG00000007930	6	NA	FALSE	FALSE	FALSE	12.9064	1.14322	74	78.3626	4414	3.64493	4414	3.64493	FAF1	29
ENSG00000123091	OK	negbinomial.size	0.303569	0.396971	ensembl_havana	gene	NA	NA	ENSG00000123091	4	RNF11	ensembl_havana	protein_coding	OTTHUMG00000008190	2	NA	FALSE	FALSE	FALSE	15.1199	1.20736	205	40.0585	5171	3.71366	5171	3.71366	RNF11	59
ENSG00000085832	OK	negbinomial.size	1.19672e-07	6.09266e-07	ensembl_havana	gene	NA	NA	ENSG00000085832	16	EPS15	ensembl_havana	protein_coding	OTTHUMG00000008192	2	NA	FALSE	FALSE	FALSE	38.924	1.60123	233	31.8713	13312	4.12428	13312	4.12428	EPS15	99
ENSG00000117859	OK	negbinomial.size	0.000951526	0.00255789	ensembl_havana	gene	NA	NA	ENSG00000117859	18	OSBPL9	ensembl_havana	protein_coding	OTTHUMG00000008234	8	NA	FALSE	FALSE	FALSE	21.0234	1.34288	105	69.2982	7190	3.85679	7190	3.85679	OSBPL9	31
ENSG00000078618	OK	negbinomial.size	0.280461	0.372337	ensembl_havana	gene	NA	NA	ENSG00000078618	20	NRDC	ensembl_havana	protein_coding	OTTHUMG00000008278	4	NA	FALSE	FALSE	FALSE	118.509	2.0774	269	21.345	40530	4.60779	40530	4.60779	NRDC	118
ENSG00000117862	OK	negbinomial.size	4.40987e-09	2.71653e-08	ensembl_havana	gene	NA	NA	ENSG00000117862	11	TXNDC12	ensembl_havana	protein_coding	OTTHUMG00000008629	4	NA	FALSE	FALSE	FALSE	105.465	2.02721	259	24.269	36069	4.55715	36069	4.55715	TXNDC12	111
ENSG00000198841	OK	negbinomial.size	0.530826	0.624105	havana	gene	NA	NA	ENSG00000198841	3	KTI12	havana	protein_coding	OTTHUMG00000008630	1	NA	FALSE	FALSE	FALSE	15.7456	1.2239	76	77.7778	5385	3.73127	5385	3.73127	KTI12	31
ENSG00000134717	OK	negbinomial.size	0.00358899	0.00853156	ensembl_havana	gene	NA	NA	ENSG00000134717	17	BTF3L4	ensembl_havana	protein_coding	OTTHUMG00000008960	2	NA	FALSE	FALSE	FALSE	35.8801	1.56679	211	38.3041	12271	4.08892	12271	4.08892	BTF3L4	84
ENSG00000154222	OK	negbinomial.size	0.0671995	0.111648	ensembl_havana	gene	NA	NA	ENSG00000154222	14	CC2D1B	ensembl_havana	protein_coding	OTTHUMG00000008102	6	NA	FALSE	FALSE	FALSE	26.8246	1.44443	131	61.6959	9174	3.96261	9174	3.96261	CC2D1B	42
ENSG00000134748	OK	negbinomial.size	0.099875	0.15593	ensembl_havana	gene	NA	NA	ENSG00000134748	12	PRPF38A	ensembl_havana	protein_coding	OTTHUMG00000008199	2	NA	FALSE	FALSE	FALSE	46.4064	1.67584	173	49.4152	15871	4.20063	15871	4.20063	PRPF38A	65
ENSG00000134744	OK	negbinomial.size	0.855459	0.893586	ensembl_havana	gene	NA	NA	ENSG00000134744	13	ZCCHC11	ensembl_havana	protein_coding	OTTHUMG00000008200	6	NA	FALSE	FALSE	FALSE	6.58772	0.880111	46	86.5497	2253	3.35295	2253	3.35295	ZCCHC11	18
ENSG00000162378	OK	negbinomial.size	0.103728	0.160959	ensembl_havana	gene	NA	NA	ENSG00000162378	12	ZYG11B	ensembl_havana	protein_coding	OTTHUMG00000008938	1	NA	FALSE	FALSE	FALSE	3.52047	0.655183	49	85.6725	1204	3.08099	1204	3.08099	ZYG11B	16
ENSG00000228929	OK	negbinomial.size	0.21122	0.294884	havana	gene	NA	NA	ENSG00000228929	1	RPS13P2	havana	processed_pseudogene	OTTHUMG00000008921	1	NA	FALSE	FALSE	FALSE	6.70175	0.88659	324	5.26316	2292	3.3604	2292	3.3604	RPS13P2	83
ENSG00000116171	OK	negbinomial.size	0.00207402	0.00518568	ensembl_havana	gene	NA	NA	ENSG00000116171	16	SCP2	ensembl_havana	protein_coding	OTTHUMG00000008936	5	NA	FALSE	FALSE	FALSE	64.1784	1.8141	294	14.0351	21949	4.34143	21949	4.34143	SCP2	123
ENSG00000157184	OK	negbinomial.size	0.168658	0.243896	ensembl_havana	gene	NA	NA	ENSG00000157184	6	CPT2	ensembl_havana	protein_coding	OTTHUMG00000008942	4	NA	FALSE	FALSE	FALSE	14.4795	1.18976	88	74.269	4952	3.69487	4952	3.69487	CPT2	36
ENSG00000162384	OK	negbinomial.size	0.000107292	0.000348497	ensembl_havana	gene	NA	NA	ENSG00000162384	13	C1orf123	ensembl_havana	protein_coding	OTTHUMG00000008940	3	NA	FALSE	FALSE	FALSE	18.5497	1.29114	82	76.0234	6344	3.80243	6344	3.80243	C1orf123	29
ENSG00000157193	OK	negbinomial.size	0.159743	0.233029	ensembl_havana	gene	NA	NA	ENSG00000157193	15	LRP8	ensembl_havana	protein_coding	OTTHUMG00000008924	5	NA	FALSE	FALSE	FALSE	8.24561	0.965936	63	81.5789	2820	3.4504	2820	3.4504	LRP8	21
ENSG00000058799	OK	negbinomial.size	0.10971	0.168829	ensembl_havana	gene	NA	NA	ENSG00000058799	13	YIPF1	ensembl_havana	protein_coding	OTTHUMG00000008074	7	NA	FALSE	FALSE	FALSE	30.731	1.50148	138	59.6491	10510	4.02164	10510	4.02164	YIPF1	44
ENSG00000081870	OK	negbinomial.size	0.00267252	0.00652216	ensembl_havana	gene	NA	NA	ENSG00000081870	11	HSPB11	ensembl_havana	protein_coding	OTTHUMG00000008408	4	NA	FALSE	FALSE	FALSE	17.7602	1.27324	158	53.8012	6074	3.78355	6074	3.78355	HSPB11	68
ENSG00000116209	OK	negbinomial.size	0.0244788	0.0467344	ensembl_havana	gene	NA	NA	ENSG00000116209	11	TMEM59	ensembl_havana	protein_coding	OTTHUMG00000008437	6	NA	FALSE	FALSE	FALSE	187.804	2.27601	329	3.80117	64229	4.80774	64229	4.80774	TMEM59	152
ENSG00000116221	OK	negbinomial.size	3.30421e-05	0.000116542	ensembl_havana	gene	NA	NA	ENSG00000116221	15	MRPL37	ensembl_havana	protein_coding	OTTHUMG00000008118	6	NA	FALSE	FALSE	FALSE	76.9327	1.89172	197	42.3977	26311	4.42015	26311	4.42015	MRPL37	70
ENSG00000157216	OK	negbinomial.size	0.0021296	0.00530351	ensembl_havana	gene	NA	NA	ENSG00000157216	15	SSBP3	ensembl_havana	protein_coding	OTTHUMG00000008264	5	NA	FALSE	FALSE	FALSE	16.6053	1.24564	133	61.1111	5679	3.75435	5679	3.75435	SSBP3	32
ENSG00000116133	OK	negbinomial.size	3.09405e-09	1.92929e-08	ensembl_havana	gene	NA	NA	ENSG00000116133	11	DHCR24	ensembl_havana	protein_coding	OTTHUMG00000009989	1	NA	FALSE	FALSE	FALSE	101.477	2.01062	237	30.7018	34705	4.5404	34705	4.5404	DHCR24	85
ENSG00000162402	OK	negbinomial.size	1.83936e-05	6.75453e-05	ensembl_havana	gene	NA	NA	ENSG00000162402	13	USP24	ensembl_havana	protein_coding	OTTHUMG00000008135	5	NA	FALSE	FALSE	FALSE	23.9035	1.39626	110	67.8363	8175	3.91254	8175	3.91254	USP24	32
ENSG00000162407	OK	negbinomial.size	0.425542	0.523329	ensembl_havana	gene	NA	NA	ENSG00000162407	8	PLPP3	ensembl_havana	protein_coding	OTTHUMG00000008160	2	NA	FALSE	FALSE	FALSE	19.0994	1.30318	106	69.0058	6532	3.81511	6532	3.81511	PLPP3	35
ENSG00000184292	OK	negbinomial.size	0.00211201	0.00526775	ensembl_havana	gene	NA	NA	ENSG00000184292	6	TACSTD2	ensembl_havana	protein_coding	OTTHUMG00000010067	1	NA	FALSE	FALSE	FALSE	199.269	2.30161	201	41.2281	68150	4.83347	68150	4.83347	TACSTD2	60
ENSG00000162601	OK	negbinomial.size	0.204757	0.288029	ensembl_havana	gene	NA	NA	ENSG00000162601	9	MYSM1	ensembl_havana	protein_coding	OTTHUMG00000009533	2	NA	FALSE	FALSE	FALSE	6.83626	0.894109	119	65.2047	2338	3.36903	2338	3.36903	MYSM1	36
ENSG00000177606	OK	negbinomial.size	2.35539e-08	1.32213e-07	ensembl_havana	gene	NA	NA	ENSG00000177606	6	JUN	ensembl_havana	protein_coding	OTTHUMG00000008376	1	NA	FALSE	FALSE	FALSE	43.5146	1.6485	232	32.1637	14882	4.17269	14882	4.17269	JUN	99
ENSG00000237352	OK	negbinomial.size	8.1261e-07	3.65764e-06	havana	gene	NA	NA	ENSG00000237352	3	LINC01358	havana	lincRNA	OTTHUMG00000008373	3	NA	FALSE	FALSE	FALSE	2.23684	0.510122	33	90.3509	765	2.88423	765	2.88423	LINC01358	15
ENSG00000162604	OK	negbinomial.size	0.245814	0.333976	ensembl_havana	gene	NA	NA	ENSG00000162604	12	TM2D1	ensembl_havana	protein_coding	OTTHUMG00000008466	6	NA	FALSE	FALSE	FALSE	14.9386	1.20245	146	57.3099	5109	3.70842	5109	3.70842	TM2D1	38
ENSG00000162607	OK	negbinomial.size	0.468094	0.565094	ensembl_havana	gene	NA	NA	ENSG00000162607	12	USP1	ensembl_havana	protein_coding	OTTHUMG00000008972	4	NA	FALSE	FALSE	FALSE	6.47076	0.873365	76	77.7778	2213	3.34518	2213	3.34518	USP1	21
ENSG00000116641	OK	negbinomial.size	0.459975	0.556694	ensembl_havana	gene	NA	NA	ENSG00000116641	17	DOCK7	ensembl_havana	protein_coding	OTTHUMG00000013131	9	NA	FALSE	FALSE	FALSE	24.3012	1.40314	179	47.6608	8311	3.91971	8311	3.91971	DOCK7	68
ENSG00000162434	OK	negbinomial.size	0.13002	0.194863	ensembl_havana	gene	NA	NA	ENSG00000162434	11	JAK1	ensembl_havana	protein_coding	OTTHUMG00000009310	1	NA	FALSE	FALSE	FALSE	184.465	2.26826	301	11.9883	63087	4.79995	63087	4.79995	JAK1	142
ENSG00000162433	OK	negbinomial.size	3.81732e-33	1.29725e-31	ensembl_havana	gene	NA	NA	ENSG00000162433	14	AK4	ensembl_havana	protein_coding	OTTHUMG00000009033	2	NA	FALSE	FALSE	FALSE	114.43	2.06232	212	38.0117	39135	4.59258	39135	4.59258	AK4	88
ENSG00000213625	OK	negbinomial.size	0.986697	0.989867	ensembl_havana	gene	NA	NA	ENSG00000213625	8	LEPROT	ensembl_havana	protein_coding	OTTHUMG00000009065	4	NA	FALSE	FALSE	FALSE	59.5468	1.78209	275	19.5906	20365	4.30891	20365	4.30891	LEPROT	118
ENSG00000184588	OK	negbinomial.size	4.59087e-29	1.28671e-27	ensembl_havana	gene	NA	NA	ENSG00000184588	17	PDE4B	ensembl_havana	protein_coding	OTTHUMG00000009088	5	NA	FALSE	FALSE	FALSE	135.035	2.13365	196	42.6901	46182	4.66448	46182	4.66448	PDE4B	89
ENSG00000198160	OK	negbinomial.size	0.122036	0.184628	ensembl_havana	gene	NA	NA	ENSG00000198160	14	MIER1	ensembl_havana	protein_coding	OTTHUMG00000009194	3	NA	FALSE	FALSE	FALSE	39.4708	1.60714	276	19.2982	13499	4.13033	13499	4.13033	MIER1	131
ENSG00000142864	OK	negbinomial.size	0.000143976	0.000456914	ensembl_havana	gene	NA	NA	ENSG00000142864	14	SERBP1	ensembl_havana	protein_coding	OTTHUMG00000009372	3	NA	FALSE	FALSE	FALSE	74.3187	1.8769	290	15.2047	25417	4.40514	25417	4.40514	SERBP1	134
ENSG00000116717	OK	negbinomial.size	4.55157e-18	6.4226e-17	ensembl_havana	gene	NA	NA	ENSG00000116717	11	GADD45A	ensembl_havana	protein_coding	OTTHUMG00000009374	2	NA	FALSE	FALSE	FALSE	125.222	2.10114	260	23.9766	42826	4.63172	42826	4.63172	GADD45A	108
ENSG00000116754	OK	negbinomial.size	0.57369	0.662938	ensembl_havana	gene	NA	NA	ENSG00000116754	13	SRSF11	ensembl_havana	protein_coding	OTTHUMG00000009342	4	NA	FALSE	FALSE	FALSE	84.2865	1.93088	303	11.4035	28826	4.4598	28826	4.4598	SRSF11	137
ENSG00000118454	OK	negbinomial.size	0.106374	0.164455	ensembl_havana	gene	NA	NA	ENSG00000118454	12	ANKRD13C	ensembl_havana	protein_coding	OTTHUMG00000009343	2	NA	FALSE	FALSE	FALSE	13.9269	1.17397	97	71.6374	4763	3.67797	4763	3.67797	ANKRD13C	25
ENSG00000050628	OK	negbinomial.size	5.03894e-06	2.03353e-05	ensembl_havana	gene	NA	NA	ENSG00000050628	20	PTGER3	ensembl_havana	protein_coding	OTTHUMG00000009399	5	NA	FALSE	FALSE	FALSE	16.1637	1.23461	59	82.7485	5528	3.74265	5528	3.74265	PTGER3	13
ENSG00000132485	OK	negbinomial.size	0.0593689	0.100647	ensembl_havana	gene	NA	NA	ENSG00000132485	13	ZRANB2	ensembl_havana	protein_coding	OTTHUMG00000009660	1	NA	FALSE	FALSE	FALSE	17.8363	1.27499	175	48.8304	6100	3.7854	6100	3.7854	ZRANB2	79
ENSG00000116791	OK	negbinomial.size	4.75517e-05	0.000164266	ensembl_havana	gene	NA	NA	ENSG00000116791	13	CRYZ	ensembl_havana	protein_coding	OTTHUMG00000009620	5	NA	FALSE	FALSE	FALSE	8.85965	0.993861	87	74.5614	3030	3.48159	3030	3.48159	CRYZ	33
ENSG00000162623	OK	negbinomial.size	0.831242	0.874103	ensembl_havana	gene	NA	NA	ENSG00000162623	15	TYW3	ensembl_havana	protein_coding	OTTHUMG00000009641	5	NA	FALSE	FALSE	FALSE	8.66959	0.985408	87	74.5614	2965	3.47217	2965	3.47217	TYW3	22
ENSG00000117054	OK	negbinomial.size	0.107229	0.165573	ensembl_havana	gene	NA	NA	ENSG00000117054	13	ACADM	ensembl_havana	protein_coding	OTTHUMG00000009784	3	NA	FALSE	FALSE	FALSE	13.7573	1.16901	115	66.3743	4705	3.67265	4705	3.67265	ACADM	32
ENSG00000137955	OK	negbinomial.size	0.480384	0.577282	ensembl_havana	gene	NA	NA	ENSG00000137955	15	RABGGTB	ensembl_havana	protein_coding	OTTHUMG00000009786	2	NA	FALSE	FALSE	FALSE	38.8275	1.60018	205	40.0585	13279	4.1232	13279	4.1232	RABGGTB	87
ENSG00000226415	OK	negbinomial.size	0.571835	0.661169	havana	gene	NA	NA	ENSG00000226415	1	TPI1P1	havana	processed_pseudogene	OTTHUMG00000009616	1	NA	FALSE	FALSE	FALSE	22.6374	1.3736	336	1.75439	7742	3.88891	7742	3.88891	TPI1P1	158
ENSG00000226084	OK	negbinomial.size	0.00350461	0.00836023	ensembl_havana	gene	NA	NA	ENSG00000226084	5	RP4-706A16.3	ensembl_havana	processed_pseudogene	OTTHUMG00000009683	1	NA	FALSE	FALSE	FALSE	26.614	1.44113	332	2.92398	9102	3.95918	9102	3.95918	RP4-706A16.3	149
ENSG00000036549	OK	negbinomial.size	0.288156	0.380415	ensembl_havana	gene	NA	NA	ENSG00000036549	12	ZZZ3	ensembl_havana	protein_coding	OTTHUMG00000009652	6	NA	FALSE	FALSE	FALSE	6.53509	0.877088	55	83.9181	2235	3.34947	2235	3.34947	ZZZ3	13
ENSG00000077254	OK	negbinomial.size	0.734515	0.797933	ensembl_havana	gene	NA	NA	ENSG00000077254	14	USP33	ensembl_havana	protein_coding	OTTHUMG00000009651	5	NA	FALSE	FALSE	FALSE	21.4678	1.35156	141	58.7719	7342	3.86587	7342	3.86587	USP33	52
ENSG00000162613	OK	negbinomial.size	0.0351971	0.0638354	ensembl_havana	gene	NA	NA	ENSG00000162613	16	FUBP1	ensembl_havana	protein_coding	OTTHUMG00000040799	5	NA	FALSE	FALSE	FALSE	32.7164	1.52784	263	23.0994	11189	4.04883	11189	4.04883	FUBP1	96
ENSG00000162616	OK	negbinomial.size	0.00559578	0.0126916	ensembl_havana	gene	NA	NA	ENSG00000162616	8	DNAJB4	ensembl_havana	protein_coding	OTTHUMG00000040905	5	NA	FALSE	FALSE	FALSE	22.5789	1.37252	185	45.9064	7722	3.88779	7722	3.88779	DNAJB4	61
ENSG00000273338	OK	negbinomial.size	0.118176	0.179521	havana	gene	NA	NA	ENSG00000273338	1	RP11-386I14.4	havana	antisense	OTTHUMG00000186144	1	NA	FALSE	FALSE	FALSE	2.72515	0.571143	128	62.5731	932	2.96988	932	2.96988	RP11-386I14.4	35
ENSG00000137959	OK	negbinomial.size	2.02649e-139	6.88668e-137	ensembl_havana	gene	NA	NA	ENSG00000137959	15	IFI44L	ensembl_havana	protein_coding	OTTHUMG00000009724	5	NA	FALSE	FALSE	FALSE	102.769	2.01607	172	49.7076	35147	4.5459	35147	4.5459	IFI44L	83
ENSG00000137965	OK	negbinomial.size	8.79666e-68	8.96819e-66	ensembl_havana	gene	NA	NA	ENSG00000137965	10	IFI44	ensembl_havana	protein_coding	OTTHUMG00000009723	2	NA	FALSE	FALSE	FALSE	207.018	2.3181	247	27.7778	70800	4.85004	70800	4.85004	IFI44	104
ENSG00000142875	OK	negbinomial.size	9.09373e-06	3.51676e-05	ensembl_havana	gene	NA	NA	ENSG00000142875	19	PRKACB	ensembl_havana	protein_coding	OTTHUMG00000009975	4	NA	FALSE	FALSE	FALSE	8.55848	0.980389	72	78.9474	2927	3.46657	2927	3.46657	PRKACB	22
ENSG00000117133	OK	negbinomial.size	0.0228855	0.0439082	ensembl_havana	gene	NA	NA	ENSG00000117133	10	RPF1	ensembl_havana	protein_coding	OTTHUMG00000009857	1	NA	FALSE	FALSE	FALSE	13.3304	1.15626	134	60.8187	4559	3.65896	4559	3.65896	RPF1	52
ENSG00000174021	OK	negbinomial.size	0.000170597	0.000534944	ensembl_havana	gene	NA	NA	ENSG00000174021	10	GNG5	ensembl_havana	protein_coding	OTTHUMG00000009858	3	NA	FALSE	FALSE	FALSE	272.901	2.43759	341	0.292398	93332	4.97004	93332	4.97004	GNG5	170
ENSG00000117151	OK	negbinomial.size	0.212723	0.296548	ensembl_havana	gene	NA	NA	ENSG00000117151	12	CTBS	ensembl_havana	protein_coding	OTTHUMG00000009922	5	NA	FALSE	FALSE	FALSE	19.307	1.30765	142	58.4795	6603	3.81981	6603	3.81981	CTBS	54
ENSG00000153898	OK	negbinomial.size	3.88543e-60	3.26697e-58	ensembl_havana	gene	NA	NA	ENSG00000153898	12	MCOLN2	ensembl_havana	protein_coding	OTTHUMG00000009954	5	NA	FALSE	FALSE	FALSE	153.161	2.18797	223	34.7953	52381	4.71918	52381	4.71918	MCOLN2	94
ENSG00000055732	OK	negbinomial.size	0.830253	0.87341	ensembl_havana	gene	NA	NA	ENSG00000055732	12	MCOLN3	ensembl_havana	protein_coding	OTTHUMG00000009955	3	NA	FALSE	FALSE	FALSE	9.28947	1.01239	63	81.5789	3177	3.50215	3177	3.50215	MCOLN3	14
ENSG00000162642	OK	negbinomial.size	0.742127	0.80297	ensembl_havana	gene	NA	NA	ENSG00000162642	13	C1orf52	ensembl_havana	protein_coding	OTTHUMG00000009966	4	NA	FALSE	FALSE	FALSE	16.117	1.23343	137	59.9415	5512	3.74139	5512	3.74139	C1orf52	49
ENSG00000142867	OK	negbinomial.size	0.929608	0.948803	ensembl_havana	gene	NA	NA	ENSG00000142867	12	BCL10	ensembl_havana	protein_coding	OTTHUMG00000009965	2	NA	FALSE	FALSE	FALSE	51.3713	1.71909	287	16.0819	17569	4.24477	17569	4.24477	BCL10	137
ENSG00000153904	OK	negbinomial.size	0.0066788	0.0148588	ensembl_havana	gene	NA	NA	ENSG00000153904	18	DDAH1	ensembl_havana	protein_coding	OTTHUMG00000191181	2	NA	FALSE	FALSE	FALSE	4.64912	0.751981	40	88.3041	1590	3.20167	1590	3.20167	DDAH1	21
ENSG00000117174	OK	negbinomial.size	0.513177	0.608531	ensembl_havana	gene	NA	NA	ENSG00000117174	10	ZNHIT6	ensembl_havana	protein_coding	OTTHUMG00000010576	1	NA	FALSE	FALSE	FALSE	5.88304	0.83778	57	83.3333	2012	3.30384	2012	3.30384	ZNHIT6	21
ENSG00000097033	OK	negbinomial.size	0.0292553	0.0544515	ensembl_havana	gene	NA	NA	ENSG00000097033	14	SH3GLB1	ensembl_havana	protein_coding	OTTHUMG00000010257	2	NA	FALSE	FALSE	FALSE	149.395	2.17723	310	9.35673	51093	4.70837	51093	4.70837	SH3GLB1	140
ENSG00000183291	OK	negbinomial.size	0.348201	0.442977	ensembl_havana	gene	NA	NA	ENSG00000183291	15	2015-09-01	ensembl_havana	protein_coding	OTTHUMG00000008520	7	NA	FALSE	FALSE	FALSE	113.614	2.05924	323	5.55556	38856	4.58947	38856	4.58947	2015-09-01	155
ENSG00000143013	OK	negbinomial.size	0.483537	0.580301	ensembl_havana	gene	NA	NA	ENSG00000143013	12	LMO4	ensembl_havana	protein_coding	OTTHUMG00000010248	2	NA	FALSE	FALSE	FALSE	5.41228	0.807013	77	77.4854	1851	3.26764	1851	3.26764	LMO4	22
ENSG00000137947	OK	negbinomial.size	7.50697e-06	2.95069e-05	ensembl_havana	gene	NA	NA	ENSG00000137947	11	GTF2B	ensembl_havana	protein_coding	OTTHUMG00000010611	3	NA	FALSE	FALSE	FALSE	82.0556	1.91937	257	24.8538	28063	4.44815	28063	4.44815	GTF2B	108
ENSG00000137944	OK	negbinomial.size	0.784204	0.837096	ensembl_havana	gene	NA	NA	ENSG00000137944	16	KYAT3	ensembl_havana	protein_coding	OTTHUMG00000010617	8	NA	FALSE	FALSE	FALSE	19.2515	1.30646	111	67.5439	6584	3.81856	6584	3.81856	KYAT3	51
ENSG00000213516	OK	negbinomial.size	0.518287	0.613164	ensembl_havana	gene	NA	NA	ENSG00000213516	9	RBMXL1	ensembl_havana	protein_coding	OTTHUMG00000010661	4	NA	FALSE	FALSE	FALSE	22.3772	1.36879	217	36.5497	7653	3.88389	7653	3.88389	RBMXL1	53
ENSG00000117226	OK	negbinomial.size	1.43081e-16	1.79258e-15	ensembl_havana	gene	NA	NA	ENSG00000117226	11	GBP3	ensembl_havana	protein_coding	OTTHUMG00000010616	8	NA	FALSE	FALSE	FALSE	26.0731	1.43254	110	67.8363	8917	3.95027	8917	3.95027	GBP3	43
ENSG00000117228	OK	negbinomial.size	7.16563e-66	6.79568e-64	ensembl_havana	gene	NA	NA	ENSG00000117228	9	GBP1	ensembl_havana	protein_coding	OTTHUMG00000010614	3	NA	FALSE	FALSE	FALSE	307.026	2.48859	259	24.269	105003	5.02121	105003	5.02121	GBP1	107
ENSG00000234518	OK	negbinomial.size	0.633446	0.715665	havana	gene	NA	NA	ENSG00000234518	2	PTGES3P1	havana	processed_pseudogene	OTTHUMG00000010660	1	NA	FALSE	FALSE	FALSE	4.57895	0.746552	167	51.1696	1566	3.19507	1566	3.19507	PTGES3P1	18
ENSG00000162645	OK	negbinomial.size	0.0165901	0.0330425	ensembl_havana	gene	NA	NA	ENSG00000162645	12	GBP2	ensembl_havana	protein_coding	OTTHUMG00000010662	4	NA	FALSE	FALSE	FALSE	113.298	2.05804	270	21.0526	38748	4.58826	38748	4.58826	GBP2	115
ENSG00000162654	OK	negbinomial.size	2.22992e-84	3.03121e-82	ensembl_havana	gene	NA	NA	ENSG00000162654	8	GBP4	ensembl_havana	protein_coding	OTTHUMG00000010663	1	NA	FALSE	FALSE	FALSE	87.1228	1.94509	168	50.8772	29796	4.47417	29796	4.47417	GBP4	71
ENSG00000154451	OK	negbinomial.size	6.6108e-100	1.07835e-97	ensembl_havana	gene	NA	NA	ENSG00000154451	14	GBP5	ensembl_havana	protein_coding	OTTHUMG00000010006	3	NA	FALSE	FALSE	FALSE	223.035	2.35032	190	44.4444	76278	4.8824	76278	4.8824	GBP5	78
ENSG00000225492	OK	negbinomial.size	1.92378e-19	2.98864e-18	havana	gene	NA	NA	ENSG00000225492	6	GBP1P1	havana	transcribed_unprocessed_pseudogene	OTTHUMG00000010128	2	NA	FALSE	FALSE	FALSE	15.5175	1.21795	123	64.0351	5307	3.72493	5307	3.72493	GBP1P1	33
ENSG00000197147	OK	negbinomial.size	7.82741e-07	3.52904e-06	ensembl_havana	gene	NA	NA	ENSG00000197147	12	LRRC8B	ensembl_havana	protein_coding	OTTHUMG00000010129	4	NA	FALSE	FALSE	FALSE	29.4971	1.48426	163	52.3392	10088	4.00385	10088	4.00385	LRRC8B	56
ENSG00000171488	OK	negbinomial.size	2.79845e-05	0.000100062	ensembl_havana	gene	NA	NA	ENSG00000171488	14	LRRC8C	ensembl_havana	protein_coding	OTTHUMG00000010305	5	NA	FALSE	FALSE	FALSE	90.4327	1.9611	213	37.7193	30928	4.49037	30928	4.49037	LRRC8C	84
ENSG00000162664	OK	negbinomial.size	0.975294	0.981915	ensembl_havana	gene	NA	NA	ENSG00000162664	16	ZNF326	ensembl_havana	protein_coding	OTTHUMG00000010675	4	NA	FALSE	FALSE	FALSE	18.731	1.29515	141	58.7719	6406	3.80665	6406	3.80665	ZNF326	41
ENSG00000122482	OK	negbinomial.size	0.06613	0.110185	ensembl_havana	gene	NA	NA	ENSG00000122482	20	ZNF644	ensembl_havana	protein_coding	OTTHUMG00000010078	3	NA	FALSE	FALSE	FALSE	18.2749	1.28499	152	55.5556	6250	3.79595	6250	3.79595	ZNF644	48
ENSG00000067208	OK	negbinomial.size	3.30508e-05	0.000116542	ensembl_havana	gene	NA	NA	ENSG00000067208	14	EVI5	ensembl_havana	protein_coding	OTTHUMG00000010895	4	NA	FALSE	FALSE	FALSE	15.5526	1.21887	146	57.3099	5319	3.72591	5319	3.72591	EVI5	46
ENSG00000122406	OK	negbinomial.size	5.45628e-18	7.65946e-17	ensembl_havana	gene	NA	NA	ENSG00000122406	12	RPL5	ensembl_havana	protein_coding	OTTHUMG00000010899	5	NA	FALSE	FALSE	FALSE	347.208	2.54184	337	1.46199	118745	5.07462	118745	5.07462	RPL5	158
ENSG00000154511	OK	negbinomial.size	0.339441	0.433524	ensembl_havana	gene	NA	NA	ENSG00000154511	11	FAM69A	ensembl_havana	protein_coding	OTTHUMG00000010894	2	NA	FALSE	FALSE	FALSE	7.64327	0.936678	69	79.8246	2614	3.41747	2614	3.41747	FAM69A	21
ENSG00000143033	OK	negbinomial.size	0.248499	0.337118	ensembl_havana	gene	NA	NA	ENSG00000143033	17	MTF2	ensembl_havana	protein_coding	OTTHUMG00000010161	7	NA	FALSE	FALSE	FALSE	14.9152	1.20181	104	69.5906	5101	3.70774	5101	3.70774	MTF2	38
ENSG00000117500	OK	negbinomial.size	0.270123	0.360695	ensembl_havana	gene	NA	NA	ENSG00000117500	12	TMED5	ensembl_havana	protein_coding	OTTHUMG00000010162	4	NA	FALSE	FALSE	FALSE	65.0088	1.8196	311	9.06433	22233	4.34702	22233	4.34702	TMED5	146
ENSG00000122483	OK	negbinomial.size	0.957014	0.969014	ensembl_havana	gene	NA	NA	ENSG00000122483	17	CCDC18	ensembl_havana	protein_coding	OTTHUMG00000010598	6	NA	FALSE	FALSE	FALSE	6.97953	0.901977	76	77.7778	2387	3.37803	2387	3.37803	CCDC18	21
ENSG00000223745	OK	negbinomial.size	0.0280922	0.0525625	havana	gene	NA	NA	ENSG00000223745	7	CCDC18-AS1	havana	processed_transcript	OTTHUMG00000010705	6	NA	FALSE	FALSE	FALSE	6.38889	0.868579	50	85.3801	2185	3.33965	2185	3.33965	CCDC18-AS1	22
ENSG00000117505	OK	negbinomial.size	0.012924	0.0265312	ensembl_havana	gene	NA	NA	ENSG00000117505	12	DR1	ensembl_havana	protein_coding	OTTHUMG00000010862	2	NA	FALSE	FALSE	FALSE	45.3216	1.66578	201	41.2281	15500	4.19036	15500	4.19036	DR1	82
ENSG00000137936	OK	negbinomial.size	0.16321	0.237195	ensembl_havana	gene	NA	NA	ENSG00000137936	16	BCAR3	ensembl_havana	protein_coding	OTTHUMG00000010301	3	NA	FALSE	FALSE	FALSE	82.4912	1.92164	204	40.3509	28212	4.45045	28212	4.45045	BCAR3	62
ENSG00000224093	OK	negbinomial.size	0.115259	0.175975	havana	gene	NA	NA	ENSG00000224093	5	RP5-1033H22.2	havana	antisense	OTTHUMG00000010302	1	NA	FALSE	FALSE	FALSE	3.90643	0.690766	57	83.3333	1336	3.12613	1336	3.12613	RP5-1033H22.2	18
ENSG00000067334	OK	negbinomial.size	0.119685	0.181575	ensembl_havana	gene	NA	NA	ENSG00000067334	13	DNTTIP2	ensembl_havana	protein_coding	OTTHUMG00000010268	6	NA	FALSE	FALSE	FALSE	84.8246	1.93361	272	20.4678	29010	4.46256	29010	4.46256	DNTTIP2	128
ENSG00000023909	OK	negbinomial.size	0.107004	0.165258	ensembl_havana	gene	NA	NA	ENSG00000023909	9	GCLM	ensembl_havana	protein_coding	OTTHUMG00000010562	1	NA	FALSE	FALSE	FALSE	30.7836	1.5022	175	48.8304	10528	4.02239	10528	4.02239	GCLM	56
ENSG00000117525	OK	negbinomial.size	4.93552e-08	2.63788e-07	ensembl_havana	gene	NA	NA	ENSG00000117525	13	F3	ensembl_havana	protein_coding	OTTHUMG00000010716	3	NA	FALSE	FALSE	FALSE	72.7807	1.86794	184	46.1988	24891	4.39606	24891	4.39606	F3	69
ENSG00000137970	OK	negbinomial.size	1.68184e-05	6.2322e-05	havana	gene	NA	NA	ENSG00000137970	7	RPL7P9	havana	processed_pseudogene	OTTHUMG00000010686	1	NA	FALSE	FALSE	FALSE	38.0556	1.59168	339	0.877193	13015	4.11448	13015	4.11448	RPL7P9	157
ENSG00000188641	OK	negbinomial.size	3.29716e-06	1.37765e-05	ensembl_havana	gene	NA	NA	ENSG00000188641	12	DPYD	ensembl_havana	protein_coding	OTTHUMG00000039683	4	NA	FALSE	FALSE	FALSE	43.886	1.65211	227	33.6257	15009	4.17638	15009	4.17638	DPYD	78
ENSG00000117620	OK	negbinomial.size	0.0682824	0.113216	ensembl_havana	gene	NA	NA	ENSG00000117620	13	SLC35A3	ensembl_havana	protein_coding	OTTHUMG00000010805	5	NA	FALSE	FALSE	FALSE	5.81871	0.833702	80	76.6082	1990	3.29907	1990	3.29907	SLC35A3	29
ENSG00000156875	OK	negbinomial.size	0.0631102	0.105976	ensembl_havana	gene	NA	NA	ENSG00000156875	13	MFSD14A	ensembl_havana	protein_coding	OTTHUMG00000010755	2	NA	FALSE	FALSE	FALSE	72.4181	1.8658	249	27.193	24767	4.39389	24767	4.39389	MFSD14A	97
ENSG00000137996	OK	negbinomial.size	0.0763249	0.124277	ensembl_havana	gene	NA	NA	ENSG00000137996	12	RTCA	ensembl_havana	protein_coding	OTTHUMG00000010920	2	NA	FALSE	FALSE	FALSE	33.9181	1.54305	173	49.4152	11600	4.0645	11600	4.0645	RTCA	81
ENSG00000162695	OK	negbinomial.size	0.16086	0.234197	ensembl_havana	gene	NA	NA	ENSG00000162695	11	SLC30A7	ensembl_havana	protein_coding	OTTHUMG00000011815	2	NA	FALSE	FALSE	FALSE	17.6404	1.27045	197	42.3977	6033	3.78061	6033	3.78061	SLC30A7	79
ENSG00000183298	OK	negbinomial.size	0.013498	0.0276032	havana	gene	NA	NA	ENSG00000183298	5	RPSAP19	havana	processed_pseudogene	OTTHUMG00000010943	1	NA	FALSE	FALSE	FALSE	20.1871	1.32607	328	4.09357	6904	3.83916	6904	3.83916	RPSAP19	143
ENSG00000185946	OK	negbinomial.size	0.517864	0.612871	ensembl_havana	gene	NA	NA	ENSG00000185946	15	RNPC3	ensembl_havana	protein_coding	OTTHUMG00000166613	2	NA	FALSE	FALSE	FALSE	21.0058	1.34254	149	56.4327	7184	3.85643	7184	3.85643	RNPC3	61
ENSG00000134215	OK	negbinomial.size	0.687662	0.759146	ensembl_havana	gene	NA	NA	ENSG00000134215	15	VAV3	ensembl_havana	protein_coding	OTTHUMG00000010995	4	NA	FALSE	FALSE	FALSE	8.92982	0.996942	61	82.1637	3054	3.48501	3054	3.48501	VAV3	17
ENSG00000226822	OK	negbinomial.size	0.269843	0.360442	havana	gene	NA	NA	ENSG00000226822	2	RP11-356N1.2	havana	lincRNA	OTTHUMG00000011012	2	NA	FALSE	FALSE	FALSE	16.2398	1.23653	115	66.3743	5554	3.74468	5554	3.74468	RP11-356N1.2	53
ENSG00000085491	OK	negbinomial.size	0.791887	0.842791	ensembl_havana	gene	NA	NA	ENSG00000085491	15	SLC25A24	ensembl_havana	protein_coding	OTTHUMG00000011013	5	NA	FALSE	FALSE	FALSE	30.3713	1.49653	213	37.7193	10387	4.01653	10387	4.01653	SLC25A24	83
ENSG00000162636	OK	negbinomial.size	0.0104119	0.0219771	ensembl_havana	gene	NA	NA	ENSG00000162636	15	FAM102B	ensembl_havana	protein_coding	OTTHUMG00000010967	3	NA	FALSE	FALSE	FALSE	10.4298	1.05804	94	72.5146	3567	3.55242	3567	3.55242	FAM102B	34
ENSG00000134186	OK	negbinomial.size	0.389069	0.486396	ensembl_havana	gene	NA	NA	ENSG00000134186	11	PRPF38B	ensembl_havana	protein_coding	OTTHUMG00000010991	3	NA	FALSE	FALSE	FALSE	28.2251	1.46576	167	51.1696	9653	3.98471	9653	3.98471	PRPF38B	64
ENSG00000116266	OK	negbinomial.size	0.133282	0.199057	ensembl_havana	gene	NA	NA	ENSG00000116266	10	STXBP3	ensembl_havana	protein_coding	OTTHUMG00000011122	3	NA	FALSE	FALSE	FALSE	14.7398	1.197	137	59.9415	5041	3.7026	5041	3.7026	STXBP3	48
ENSG00000085433	OK	negbinomial.size	0.992688	0.993907	ensembl_havana	gene	NA	NA	ENSG00000085433	15	WDR47	ensembl_havana	protein_coding	OTTHUMG00000011734	4	NA	FALSE	FALSE	FALSE	10.7076	1.06847	71	79.2398	3662	3.56384	3662	3.56384	WDR47	27
ENSG00000197780	OK	negbinomial.size	0.31758	0.411411	ensembl_havana	gene	NA	NA	ENSG00000197780	9	TAF13	ensembl_havana	protein_coding	OTTHUMG00000042363	4	NA	FALSE	FALSE	FALSE	28.6462	1.47197	269	21.345	9797	3.99114	9797	3.99114	TAF13	120
ENSG00000215717	OK	negbinomial.size	0.859124	0.896647	ensembl_havana	gene	NA	NA	ENSG00000215717	5	TMEM167B	ensembl_havana	protein_coding	OTTHUMG00000042364	2	NA	FALSE	FALSE	FALSE	30.5965	1.49964	191	44.152	10464	4.01974	10464	4.01974	TMEM167B	73
ENSG00000031698	OK	negbinomial.size	7.54254e-05	0.0002515	ensembl_havana	gene	NA	NA	ENSG00000031698	12	SARS	ensembl_havana	protein_coding	OTTHUMG00000011726	3	NA	FALSE	FALSE	FALSE	59.4035	1.78106	184	46.1988	20316	4.30786	20316	4.30786	SARS	71
ENSG00000134243	OK	negbinomial.size	3.89604e-14	3.98696e-13	ensembl_havana	gene	NA	NA	ENSG00000134243	11	SORT1	ensembl_havana	protein_coding	OTTHUMG00000011999	4	NA	FALSE	FALSE	FALSE	57.9094	1.77018	172	49.7076	19805	4.2968	19805	4.2968	SORT1	66
ENSG00000143106	OK	negbinomial.size	0.0205035	0.0398159	ensembl_havana	gene	NA	NA	ENSG00000143106	12	PSMA5	ensembl_havana	protein_coding	OTTHUMG00000012001	2	NA	FALSE	FALSE	FALSE	107.605	2.03585	283	17.2515	36801	4.56587	36801	4.56587	PSMA5	134
ENSG00000065135	OK	negbinomial.size	0.167796	0.242779	ensembl_havana	gene	NA	NA	ENSG00000065135	9	GNAI3	ensembl_havana	protein_coding	OTTHUMG00000189112	1	NA	FALSE	FALSE	FALSE	122.904	2.09308	315	7.89474	42033	4.6236	42033	4.6236	GNAI3	150
ENSG00000116337	OK	negbinomial.size	0.00410309	0.00962461	ensembl_havana	gene	NA	NA	ENSG00000116337	15	AMPD2	ensembl_havana	protein_coding	OTTHUMG00000011649	6	NA	FALSE	FALSE	FALSE	36.7076	1.57643	95	72.2222	12554	4.09882	12554	4.09882	AMPD2	36
ENSG00000168765	OK	negbinomial.size	0.183836	0.262707	ensembl_havana	gene	NA	NA	ENSG00000168765	15	GSTM4	ensembl_havana	protein_coding	OTTHUMG00000011642	1	NA	FALSE	FALSE	FALSE	52.114	1.72521	162	52.6316	17823	4.25101	17823	4.25101	GSTM4	59
ENSG00000134202	OK	negbinomial.size	1.21614e-12	1.08521e-11	ensembl_havana	gene	NA	NA	ENSG00000134202	10	GSTM3	ensembl_havana	protein_coding	OTTHUMG00000011640	2	NA	FALSE	FALSE	FALSE	29.9064	1.49005	99	71.0526	10228	4.00983	10228	4.00983	GSTM3	39
ENSG00000184371	OK	negbinomial.size	2.17907e-09	1.37771e-08	ensembl_havana	gene	NA	NA	ENSG00000184371	13	CSF1	ensembl_havana	protein_coding	OTTHUMG00000011646	3	NA	FALSE	FALSE	FALSE	1312.47	3.11842	333	2.63158	448865	5.65212	448865	5.65212	CSF1	153
ENSG00000168710	OK	negbinomial.size	0.49465	0.590337	ensembl_havana	gene	NA	NA	ENSG00000168710	17	AHCYL1	ensembl_havana	protein_coding	OTTHUMG00000011652	3	NA	FALSE	FALSE	FALSE	81.2661	1.91522	268	21.6374	27793	4.44395	27793	4.44395	AHCYL1	114
ENSG00000143093	OK	negbinomial.size	0.761367	0.81998	ensembl_havana	gene	NA	NA	ENSG00000143093	14	STRIP1	ensembl_havana	protein_coding	OTTHUMG00000170607	2	NA	FALSE	FALSE	FALSE	28.8655	1.47517	109	68.1287	9872	3.99445	9872	3.99445	STRIP1	35
ENSG00000162775	OK	negbinomial.size	0.329977	0.424026	ensembl_havana	gene	NA	NA	ENSG00000162775	14	RBM15	ensembl_havana	protein_coding	OTTHUMG00000011284	5	NA	FALSE	FALSE	FALSE	8.01754	0.955088	71	79.2398	2742	3.43823	2742	3.43823	RBM15	29
ENSG00000134248	OK	negbinomial.size	0.00433406	0.0101112	ensembl_havana	gene	NA	NA	ENSG00000134248	13	LAMTOR5	ensembl_havana	protein_coding	OTTHUMG00000011568	5	NA	FALSE	FALSE	FALSE	138.298	2.14395	328	4.09357	47298	4.67485	47298	4.67485	LAMTOR5	160
ENSG00000143119	OK	negbinomial.size	0.327175	0.421222	ensembl_havana	gene	NA	NA	ENSG00000143119	12	CD53	ensembl_havana	protein_coding	OTTHUMG00000048020	2	NA	FALSE	FALSE	FALSE	638.801	2.80605	342	0	218470	5.33939	218470	5.33939	CD53	173
ENSG00000121931	OK	negbinomial.size	0.0155668	0.0312948	ensembl_havana	gene	NA	NA	ENSG00000121931	15	LRIF1	ensembl_havana	protein_coding	OTTHUMG00000011913	3	NA	FALSE	FALSE	FALSE	10.4444	1.05859	124	63.7427	3572	3.55303	3572	3.55303	LRIF1	49
ENSG00000156171	OK	negbinomial.size	1.88663e-11	1.47247e-10	ensembl_havana	gene	NA	NA	ENSG00000156171	14	DRAM2	ensembl_havana	protein_coding	OTTHUMG00000011911	6	NA	FALSE	FALSE	FALSE	36.4035	1.57291	152	55.5556	12450	4.0952	12450	4.0952	DRAM2	48
ENSG00000162777	OK	negbinomial.size	0.00125881	0.00329278	ensembl_havana	gene	NA	NA	ENSG00000162777	16	DENND2D	ensembl_havana	protein_coding	OTTHUMG00000012356	2	NA	FALSE	FALSE	FALSE	20.424	1.3309	67	80.4094	6985	3.84423	6985	3.84423	DENND2D	25
ENSG00000116455	OK	negbinomial.size	3.44124e-11	2.61329e-10	ensembl_havana	gene	NA	NA	ENSG00000116455	13	WDR77	ensembl_havana	protein_coding	OTTHUMG00000011748	2	NA	FALSE	FALSE	FALSE	15.4649	1.21656	62	81.8713	5289	3.72346	5289	3.72346	WDR77	27
ENSG00000116459	OK	negbinomial.size	8.72398e-07	3.90735e-06	ensembl_havana	gene	NA	NA	ENSG00000116459	10	ATP5F1	ensembl_havana	protein_coding	OTTHUMG00000011745	2	NA	FALSE	FALSE	FALSE	178.526	2.25413	313	8.47953	61056	4.78574	61056	4.78574	ATP5F1	146
ENSG00000143110	OK	negbinomial.size	2.97764e-42	1.44557e-40	ensembl_havana	gene	NA	NA	ENSG00000143110	11	C1orf162	ensembl_havana	protein_coding	OTTHUMG00000011750	1	NA	FALSE	FALSE	FALSE	317.906	2.50366	285	16.6667	108724	5.03633	108724	5.03633	C1orf162	114
ENSG00000116473	OK	negbinomial.size	2.22323e-08	1.25139e-07	ensembl_havana	gene	NA	NA	ENSG00000116473	14	RAP1A	ensembl_havana	protein_coding	OTTHUMG00000011959	2	NA	FALSE	FALSE	FALSE	57.6959	1.76861	284	16.9591	19732	4.29519	19732	4.29519	RAP1A	109
ENSG00000143079	OK	negbinomial.size	0.050505	0.0876796	ensembl_havana	gene	NA	NA	ENSG00000143079	14	CTTNBP2NL	ensembl_havana	protein_coding	OTTHUMG00000011154	4	NA	FALSE	FALSE	FALSE	39.4883	1.60733	198	42.1053	13505	4.13053	13505	4.13053	CTTNBP2NL	76
ENSG00000007341	OK	negbinomial.size	0.457345	0.554498	ensembl_havana	gene	NA	NA	ENSG00000007341	18	ST7L	ensembl_havana	protein_coding	OTTHUMG00000011753	7	NA	FALSE	FALSE	FALSE	6.54386	0.877594	55	83.9181	2238	3.35005	2238	3.35005	ST7L	27
ENSG00000116489	OK	negbinomial.size	0.566696	0.656717	ensembl_havana	gene	NA	NA	ENSG00000116489	12	CAPZA1	ensembl_havana	protein_coding	OTTHUMG00000011769	2	NA	FALSE	FALSE	FALSE	354.228	2.55051	342	0	121146	5.08331	121146	5.08331	CAPZA1	172
ENSG00000155363	OK	negbinomial.size	3.11971e-05	0.000110676	ensembl_havana	gene	NA	NA	ENSG00000155363	18	MOV10	ensembl_havana	protein_coding	OTTHUMG00000011906	1	NA	FALSE	FALSE	FALSE	63.3129	1.8083	217	36.5497	21653	4.33554	21653	4.33554	MOV10	93
ENSG00000155366	OK	negbinomial.size	0.0312998	0.0576646	ensembl_havana	gene	NA	NA	ENSG00000155366	16	RHOC	ensembl_havana	protein_coding	OTTHUMG00000011905	6	NA	FALSE	FALSE	FALSE	205.515	2.31495	328	4.09357	70286	4.84688	70286	4.84688	RHOC	157
ENSG00000155380	OK	negbinomial.size	0.000215187	0.00066329	ensembl_havana	gene	NA	NA	ENSG00000155380	11	SLC16A1	ensembl_havana	protein_coding	OTTHUMG00000012129	2	NA	FALSE	FALSE	FALSE	21.8801	1.35946	154	54.9708	7483	3.87413	7483	3.87413	SLC16A1	44
ENSG00000116793	OK	negbinomial.size	9.10248e-06	3.51848e-05	ensembl_havana	gene	NA	NA	ENSG00000116793	15	PHTF1	ensembl_havana	protein_coding	OTTHUMG00000011800	2	NA	FALSE	FALSE	FALSE	17.5614	1.26861	73	78.655	6006	3.77866	6006	3.77866	PHTF1	29
ENSG00000081019	OK	negbinomial.size	0.905276	0.930958	ensembl_havana	gene	NA	NA	ENSG00000081019	13	RSBN1	ensembl_havana	protein_coding	OTTHUMG00000011938	3	NA	FALSE	FALSE	FALSE	7.19298	0.913442	91	73.3918	2460	3.39111	2460	3.39111	RSBN1	34
ENSG00000134242	OK	negbinomial.size	0.116998	0.178162	ensembl_havana	gene	NA	NA	ENSG00000134242	15	PTPN22	ensembl_havana	protein_coding	OTTHUMG00000011936	2	NA	FALSE	FALSE	FALSE	11.5965	1.10025	73	78.655	3966	3.59846	3966	3.59846	PTPN22	24
ENSG00000118655	OK	negbinomial.size	1.78473e-06	7.72008e-06	ensembl_havana	gene	NA	NA	ENSG00000118655	4	DCLRE1B	ensembl_havana	protein_coding	OTTHUMG00000011937	2	NA	FALSE	FALSE	FALSE	19.2836	1.30715	89	73.9766	6595	3.81928	6595	3.81928	DCLRE1B	31
ENSG00000163349	OK	negbinomial.size	0.0195628	0.03818	ensembl_havana	gene	NA	NA	ENSG00000163349	21	HIPK1	ensembl_havana	protein_coding	OTTHUMG00000011983	7	NA	FALSE	FALSE	FALSE	32.576	1.52603	228	33.3333	11141	4.04696	11141	4.04696	HIPK1	77
ENSG00000197323	OK	negbinomial.size	0.25865	0.348273	ensembl_havana	gene	NA	NA	ENSG00000197323	11	TRIM33	ensembl_havana	protein_coding	OTTHUMG00000011891	2	NA	FALSE	FALSE	FALSE	14.0146	1.17651	128	62.5731	4793	3.6807	4793	3.6807	TRIM33	42
ENSG00000116752	OK	negbinomial.size	0.842122	0.883162	ensembl_havana	gene	NA	NA	ENSG00000116752	5	BCAS2	ensembl_havana	protein_coding	OTTHUMG00000011898	1	NA	FALSE	FALSE	FALSE	22.807	1.3767	156	54.386	7800	3.89215	7800	3.89215	BCAS2	73
ENSG00000213281	OK	negbinomial.size	0.713018	0.780588	ensembl_havana	gene	NA	NA	ENSG00000213281	4	NRAS	ensembl_havana	protein_coding	OTTHUMG00000012059	2	NA	FALSE	FALSE	FALSE	55.6813	1.75344	272	20.4678	19043	4.27976	19043	4.27976	NRAS	118
ENSG00000009307	OK	negbinomial.size	0.000831436	0.0022672	ensembl_havana	gene	NA	NA	ENSG00000009307	15	CSDE1	ensembl_havana	protein_coding	OTTHUMG00000012060	5	NA	FALSE	FALSE	FALSE	293.898	2.46967	336	1.75439	100513	5.00223	100513	5.00223	CSDE1	165
ENSG00000052723	OK	negbinomial.size	0.155663	0.228178	ensembl_havana	gene	NA	NA	ENSG00000052723	11	SIKE1	ensembl_havana	protein_coding	OTTHUMG00000012061	3	NA	FALSE	FALSE	FALSE	10.076	1.04438	88	74.269	3446	3.53744	3446	3.53744	SIKE1	35
ENSG00000163399	OK	negbinomial.size	0.0481376	0.0841248	ensembl_havana	gene	NA	NA	ENSG00000163399	15	ATP1A1	ensembl_havana	protein_coding	OTTHUMG00000012109	9	NA	FALSE	FALSE	FALSE	253.246	2.40525	326	4.67836	86610	4.93757	86610	4.93757	ATP1A1	150
ENSG00000224950	OK	negbinomial.size	6.9125e-08	3.62562e-07	havana	gene	NA	NA	ENSG00000224950	2	RP5-1086K13.1	havana	lincRNA	OTTHUMG00000019417	3	NA	FALSE	FALSE	FALSE	13.7515	1.16884	66	80.7018	4703	3.67247	4703	3.67247	RP5-1086K13.1	25
ENSG00000116815	OK	negbinomial.size	0.000177344	0.000554395	ensembl_havana	gene	NA	NA	ENSG00000116815	15	CD58	ensembl_havana	protein_coding	OTTHUMG00000022749	4	NA	FALSE	FALSE	FALSE	94.9211	1.98191	327	4.38596	32463	4.5114	32463	4.5114	CD58	142
ENSG00000134247	OK	negbinomial.size	8.35579e-15	9.05044e-14	ensembl_havana	gene	NA	NA	ENSG00000134247	9	PTGFRN	ensembl_havana	protein_coding	OTTHUMG00000012028	1	NA	FALSE	FALSE	FALSE	7.72807	0.940918	61	82.1637	2643	3.42226	2643	3.42226	PTGFRN	19
ENSG00000198162	OK	negbinomial.size	5.97118e-06	2.38146e-05	ensembl_havana	gene	NA	NA	ENSG00000198162	12	MAN1A2	ensembl_havana	protein_coding	OTTHUMG00000012149	2	NA	FALSE	FALSE	FALSE	14.7749	1.19797	123	64.0351	5053	3.70364	5053	3.70364	MAN1A2	41
ENSG00000196505	OK	negbinomial.size	0.152251	0.223821	ensembl_havana	gene	NA	NA	ENSG00000196505	10	GDAP2	ensembl_havana	protein_coding	OTTHUMG00000012199	2	NA	FALSE	FALSE	FALSE	13.7076	1.16754	79	76.9006	4688	3.67108	4688	3.67108	GDAP2	35
ENSG00000143067	OK	negbinomial.size	0.143085	0.211797	ensembl_havana	gene	NA	NA	ENSG00000143067	4	ZNF697	ensembl_havana	protein_coding	OTTHUMG00000012962	3	NA	FALSE	FALSE	FALSE	32.2076	1.52124	205	40.0585	11015	4.04202	11015	4.04202	ZNF697	69
ENSG00000134250	OK	negbinomial.size	0.000760252	0.00208986	ensembl_havana	gene	NA	NA	ENSG00000134250	18	NOTCH2	ensembl_havana	protein_coding	OTTHUMG00000012177	5	NA	FALSE	FALSE	FALSE	55.7368	1.75387	267	21.9298	19062	4.28019	19062	4.28019	NOTCH2	104
ENSG00000265808	OK	negbinomial.size	5.78716e-05	0.000196995	ensembl_havana	gene	NA	NA	ENSG00000265808	3	SEC22B	ensembl_havana	protein_coding	OTTHUMG00000185008	3	NA	FALSE	FALSE	FALSE	91.7135	1.96714	309	9.64912	31366	4.49647	31366	4.49647	SEC22B	142
ENSG00000274642	OK	negbinomial.size	0.0468222	0.0821427	havana	gene	NA	NA	ENSG00000274642	1	CH17-472G23.1	havana	unprocessed_pseudogene	OTTHUMG00000185010	1	NA	FALSE	FALSE	FALSE	7.69591	0.939315	189	44.7368	2632	3.42045	2632	3.42045	CH17-472G23.1	47
ENSG00000270231	OK	negbinomial.size	0.623911	0.706753	havana	gene	NA	NA	ENSG00000270231	3	NBPF8	havana	unprocessed_pseudogene	OTTHUMG00000185013	1	NA	FALSE	FALSE	FALSE	31.576	1.5129	267	21.9298	10799	4.03342	10799	4.03342	NBPF8	92
ENSG00000275131	OK	negbinomial.size	0.000321414	0.000955339	havana	gene	NA	NA	ENSG00000275131	2	CH17-472G23.4	havana	transcribed_unprocessed_pseudogene	OTTHUMG00000185014	2	NA	FALSE	FALSE	FALSE	52.2398	1.72624	256	25.1462	17866	4.25205	17866	4.25205	CH17-472G23.4	105
ENSG00000273136	OK	negbinomial.size	0.965904	0.97511	ensembl_havana	gene	NA	NA	ENSG00000273136	6	NBPF26	ensembl_havana	protein_coding	OTTHUMG00000189374	2	NA	FALSE	FALSE	FALSE	20.2485	1.32733	278	18.7135	6925	3.84048	6925	3.84048	NBPF26	87
ENSG00000275538	OK	negbinomial.size	0.000167001	0.000524476	ensembl	gene	NA	NA	ENSG00000275538	1	RNVU1-19	ensembl	snRNA	NA	NA	NA	FALSE	FALSE	FALSE	9.61404	1.02588	96	71.9298	3288	3.51706	3288	3.51706	RNVU1-19	60
ENSG00000277610	OK	negbinomial.size	5.27369e-05	0.000180572	ensembl	gene	NA	NA	ENSG00000277610	1	RNVU1-4	ensembl	snRNA	NA	NA	NA	FALSE	FALSE	FALSE	7.33626	0.920971	104	69.5906	2509	3.39967	2509	3.39967	RNVU1-4	50
ENSG00000171943	OK	negbinomial.size	0.107422	0.165841	ensembl_havana	gene	NA	NA	ENSG00000171943	11	SRGAP2C	ensembl_havana	protein_coding	OTTHUMG00000041445	3	NA	FALSE	FALSE	FALSE	32.962	1.53099	303	11.4035	11273	4.05208	11273	4.05208	SRGAP2C	122
ENSG00000266338	OK	negbinomial.size	0.527201	0.621007	ensembl_havana	gene	NA	NA	ENSG00000266338	6	NBPF15	ensembl_havana	protein_coding	OTTHUMG00000013634	13	NA	FALSE	FALSE	FALSE	4.84211	0.766569	196	42.6901	1656	3.21932	1656	3.21932	NBPF15	39
ENSG00000196369	OK	negbinomial.size	0.398335	0.495473	ensembl_havana	gene	NA	NA	ENSG00000196369	10	SRGAP2B	ensembl_havana	protein_coding	OTTHUMG00000041442	7	NA	FALSE	FALSE	FALSE	34.6257	1.55176	315	7.89474	11842	4.07346	11842	4.07346	SRGAP2B	133
ENSG00000223612	OK	negbinomial.size	0.688986	0.760093	ensembl_havana	gene	NA	NA	ENSG00000223612	3	RP11-289I10.2	ensembl_havana	processed_pseudogene	OTTHUMG00000078264	1	NA	FALSE	FALSE	FALSE	6.55556	0.878266	148	56.7251	2242	3.35083	2242	3.35083	RP11-289I10.2	36
ENSG00000276216	OK	negbinomial.size	4.50117e-05	0.000155689	havana	gene	NA	NA	ENSG00000276216	1	CH17-373J23.1	havana	lincRNA	OTTHUMG00000188659	1	NA	FALSE	FALSE	FALSE	5.50877	0.813499	110	67.8363	1884	3.27531	1884	3.27531	CH17-373J23.1	36
ENSG00000265491	OK	negbinomial.size	0.281048	0.372793	ensembl_havana	gene	NA	NA	ENSG00000265491	4	RNF115	ensembl_havana	protein_coding	OTTHUMG00000013758	6	NA	FALSE	FALSE	FALSE	21.6725	1.3555	148	56.7251	7412	3.86999	7412	3.86999	RNF115	58
ENSG00000186141	OK	negbinomial.size	0.217331	0.301827	ensembl_havana	gene	NA	NA	ENSG00000186141	8	POLR3C	ensembl_havana	protein_coding	OTTHUMG00000013753	3	NA	FALSE	FALSE	FALSE	30.6959	1.501	131	61.6959	10498	4.02115	10498	4.02115	POLR3C	53
ENSG00000131779	OK	negbinomial.size	0.542958	0.635346	ensembl_havana	gene	NA	NA	ENSG00000131779	10	PEX11B	ensembl_havana	protein_coding	OTTHUMG00000013756	2	NA	FALSE	FALSE	FALSE	11.5	1.09691	55	83.9181	3933	3.59483	3933	3.59483	PEX11B	25
ENSG00000265241	OK	negbinomial.size	0.938513	0.955251	ensembl_havana	gene	NA	NA	ENSG00000265241	6	RBM8A	ensembl_havana	protein_coding	OTTHUMG00000013736	7	NA	FALSE	FALSE	FALSE	167.231	2.22591	332	2.92398	57193	4.75735	57193	4.75735	RBM8A	162
ENSG00000271601	OK	negbinomial.size	2.41989e-05	8.76014e-05	ensembl_havana	gene	NA	NA	ENSG00000271601	3	LIX1L	ensembl_havana	protein_coding	OTTHUMG00000013741	3	NA	FALSE	FALSE	FALSE	12.1023	1.11735	82	76.0234	4139	3.617	4139	3.617	LIX1L	34
ENSG00000121851	OK	negbinomial.size	7.33956e-05	0.000245535	ensembl_havana	gene	NA	NA	ENSG00000121851	12	POLR3GL	ensembl_havana	protein_coding	OTTHUMG00000013739	3	NA	FALSE	FALSE	FALSE	10.2135	1.04974	81	76.3158	3493	3.54332	3493	3.54332	POLR3GL	27
ENSG00000265972	OK	negbinomial.size	1.23499e-13	1.21357e-12	ensembl_havana	gene	NA	NA	ENSG00000265972	5	TXNIP	ensembl_havana	protein_coding	OTTHUMG00000013755	6	NA	FALSE	FALSE	FALSE	460.205	2.66389	315	7.89474	157390	5.19698	157390	5.19698	TXNIP	119
ENSG00000201558	OK	negbinomial.size	0.0338344	0.0617069	ensembl	gene	NA	NA	ENSG00000201558	1	RNVU1-6	ensembl	snRNA	NA	NA	NA	FALSE	FALSE	FALSE	3.68713	0.670907	61	82.1637	1261	3.10106	1261	3.10106	RNVU1-6	30
ENSG00000271425	OK	negbinomial.size	0.492475	0.58843	ensembl_havana	gene	NA	NA	ENSG00000271425	6	NBPF10	ensembl_havana	protein_coding	OTTHUMG00000013757	23	NA	FALSE	FALSE	FALSE	14.4357	1.18853	239	30.117	4937	3.69355	4937	3.69355	NBPF10	79
ENSG00000264343	OK	negbinomial.size	0.678885	0.752002	ensembl_havana	gene	NA	NA	ENSG00000264343	5	NOTCH2NL	ensembl_havana	protein_coding	OTTHUMG00000013754	5	NA	FALSE	FALSE	FALSE	11.0819	1.08213	254	25.731	3790	3.57875	3790	3.57875	NOTCH2NL	79
ENSG00000268043	OK	negbinomial.size	0.397503	0.494888	ensembl_havana	gene	NA	NA	ENSG00000268043	7	NBPF12	ensembl_havana	protein_coding	OTTHUMG00000043708	7	NA	FALSE	FALSE	FALSE	20.2573	1.32751	271	20.7602	6928	3.84067	6928	3.84067	NBPF12	72
ENSG00000180867	OK	negbinomial.size	0.612072	0.696642	havana	gene	NA	NA	ENSG00000180867	10	PDIA3P1	havana	processed_pseudogene	OTTHUMG00000041049	1	NA	FALSE	FALSE	FALSE	13.0263	1.14694	278	18.7135	4455	3.64895	4455	3.64895	PDIA3P1	104
ENSG00000131778	OK	negbinomial.size	9.95379e-05	0.000325253	ensembl_havana	gene	NA	NA	ENSG00000131778	17	CHD1L	ensembl_havana	protein_coding	OTTHUMG00000150271	3	NA	FALSE	FALSE	FALSE	40.4795	1.61783	165	51.7544	13844	4.14129	13844	4.14129	CHD1L	70
ENSG00000263956	OK	negbinomial.size	0.536553	0.629387	ensembl_havana	gene	NA	NA	ENSG00000263956	6	NBPF11	ensembl_havana	protein_coding	OTTHUMG00000013880	10	NA	FALSE	FALSE	FALSE	6.49708	0.874892	174	49.1228	2222	3.34694	2222	3.34694	NBPF11	39
ENSG00000274210	OK	negbinomial.size	0.0146451	0.0296684	ensembl	gene	NA	NA	ENSG00000274210	1	U1	ensembl	snRNA	NA	NA	NA	FALSE	FALSE	FALSE	8.17251	0.962488	97	71.6374	2795	3.44654	2795	3.44654	U1	48
ENSG00000270629	OK	negbinomial.size	0.242844	0.330878	ensembl_havana	gene	NA	NA	ENSG00000270629	5	NBPF14	ensembl_havana	protein_coding	OTTHUMG00000188198	5	NA	FALSE	FALSE	FALSE	81.8713	1.9184	307	10.2339	28000	4.44717	28000	4.44717	NBPF14	136
ENSG00000178104	OK	negbinomial.size	9.71806e-09	5.76859e-08	ensembl_havana	gene	NA	NA	ENSG00000178104	19	PDE4DIP	ensembl_havana	protein_coding	OTTHUMG00000013846	16	NA	FALSE	FALSE	FALSE	171.067	2.2357	309	9.64912	58505	4.7672	58505	4.7672	PDE4DIP	140
ENSG00000269713	OK	negbinomial.size	0.0765234	0.124551	ensembl_havana	gene	NA	NA	ENSG00000269713	7	NBPF9	ensembl_havana	protein_coding	OTTHUMG00000013845	9	NA	FALSE	FALSE	FALSE	8.99123	0.999619	194	43.2749	3075	3.48799	3075	3.48799	NBPF9	34
ENSG00000215861	OK	negbinomial.size	3.76505e-14	3.85776e-13	ensembl_havana	gene	NA	NA	ENSG00000215861	5	WI2-1896O14.1	ensembl_havana	unprocessed_pseudogene	OTTHUMG00000078073	4	NA	FALSE	FALSE	FALSE	71.5965	1.86092	243	28.9474	24486	4.38894	24486	4.38894	WI2-1896O14.1	103
ENSG00000271383	OK	negbinomial.size	0.347974	0.442757	ensembl_havana	gene	NA	NA	ENSG00000271383	6	NBPF19	ensembl_havana	protein_coding	OTTHUMG00000013900	11	NA	FALSE	FALSE	FALSE	90.2778	1.96037	323	5.55556	30875	4.48962	30875	4.48962	NBPF19	149
ENSG00000206828	OK	negbinomial.size	2.5022e-05	9.03008e-05	ensembl	gene	NA	NA	ENSG00000206828	1	U1	ensembl	snRNA	NA	NA	NA	FALSE	FALSE	FALSE	12.2865	1.12341	140	59.0643	4202	3.62356	4202	3.62356	U1	72
ENSG00000270882	OK	negbinomial.size	0.0286242	0.053431	ensembl_havana	gene	NA	NA	ENSG00000270882	2	HIST2H4A	ensembl_havana	protein_coding	OTTHUMG00000012189	8	NA	FALSE	FALSE	FALSE	7.26316	0.917146	74	78.3626	2484	3.39533	2484	3.39533	HIST2H4A	26
ENSG00000203812	OK	negbinomial.size	0.876073	0.908971	havana	gene	NA	NA	ENSG00000203812	2	HIST2H2AA3	havana	protein_coding	OTTHUMG00000188678	1	NA	FALSE	FALSE	FALSE	109.86	2.04477	324	5.26316	37572	4.57488	37572	4.57488	HIST2H2AA3	157
ENSG00000272196	OK	negbinomial.size	0.459758	0.556555	ensembl_havana	gene	NA	NA	ENSG00000272196	2	HIST2H2AA4	ensembl_havana	protein_coding	OTTHUMG00000012097	1	NA	FALSE	FALSE	FALSE	107.573	2.03572	322	5.84795	36790	4.56574	36790	4.56574	HIST2H2AA4	157
ENSG00000270276	OK	negbinomial.size	0.0279562	0.0523321	ensembl_havana	gene	NA	NA	ENSG00000270276	2	HIST2H4B	ensembl_havana	protein_coding	OTTHUMG00000188201	2	NA	FALSE	FALSE	FALSE	7.41813	0.925216	78	77.193	2537	3.40449	2537	3.40449	HIST2H4B	26
ENSG00000184678	OK	negbinomial.size	0.00340524	0.00814701	havana	gene	NA	NA	ENSG00000184678	10	HIST2H2BE	havana	protein_coding	OTTHUMG00000012095	1	NA	FALSE	FALSE	FALSE	25.1491	1.41746	101	70.4678	8601	3.9346	8601	3.9346	HIST2H2BE	39
ENSG00000184260	OK	negbinomial.size	0.472982	0.570319	ensembl_havana	gene	NA	NA	ENSG00000184260	5	HIST2H2AC	ensembl_havana	protein_coding	OTTHUMG00000035825	2	NA	FALSE	FALSE	FALSE	7.21345	0.914526	235	31.2865	2467	3.39235	2467	3.39235	HIST2H2AC	42
ENSG00000143368	OK	negbinomial.size	0.920884	0.942138	ensembl_havana	gene	NA	NA	ENSG00000143368	9	SF3B4	ensembl_havana	protein_coding	OTTHUMG00000012208	3	NA	FALSE	FALSE	FALSE	35.883	1.56683	256	25.1462	12272	4.08895	12272	4.08895	SF3B4	122
ENSG00000136631	OK	negbinomial.size	5.25114e-06	2.11081e-05	ensembl_havana	gene	NA	NA	ENSG00000136631	12	VPS45	ensembl_havana	protein_coding	OTTHUMG00000012511	5	NA	FALSE	FALSE	FALSE	21.3129	1.34856	84	75.4386	7289	3.86273	7289	3.86273	VPS45	36
ENSG00000023902	OK	negbinomial.size	0.436355	0.534371	ensembl_havana	gene	NA	NA	ENSG00000023902	13	PLEKHO1	ensembl_havana	protein_coding	OTTHUMG00000012510	5	NA	FALSE	FALSE	FALSE	222.482	2.34924	334	2.33918	76089	4.88133	76089	4.88133	PLEKHO1	166
ENSG00000143401	OK	negbinomial.size	0.198134	0.280309	ensembl_havana	gene	NA	NA	ENSG00000143401	14	ANP32E	ensembl_havana	protein_coding	OTTHUMG00000012547	5	NA	FALSE	FALSE	FALSE	12.0526	1.1157	119	65.2047	4122	3.61521	4122	3.61521	ANP32E	43
ENSG00000117362	OK	negbinomial.size	0.118679	0.180184	ensembl_havana	gene	NA	NA	ENSG00000117362	12	APH1A	ensembl_havana	protein_coding	OTTHUMG00000012545	3	NA	FALSE	FALSE	FALSE	60.2281	1.78695	212	38.0117	20598	4.31385	20598	4.31385	APH1A	87
ENSG00000118292	OK	negbinomial.size	0.323326	0.41732	ensembl_havana	gene	NA	NA	ENSG00000118292	8	C1orf54	ensembl_havana	protein_coding	OTTHUMG00000012546	1	NA	FALSE	FALSE	FALSE	101.026	2.00871	271	20.7602	34551	4.53847	34551	4.53847	C1orf54	121
ENSG00000266472	OK	negbinomial.size	1.82201e-05	6.7029e-05	ensembl_havana	gene	NA	NA	ENSG00000266472	5	MRPS21	ensembl_havana	protein_coding	OTTHUMG00000012544	4	NA	FALSE	FALSE	FALSE	63.1111	1.80693	264	22.807	21584	4.33415	21584	4.33415	MRPS21	115
ENSG00000117360	OK	negbinomial.size	0.000700102	0.00194483	ensembl_havana	gene	NA	NA	ENSG00000117360	12	PRPF3	ensembl_havana	protein_coding	OTTHUMG00000012807	2	NA	FALSE	FALSE	FALSE	44.2982	1.65608	144	57.8947	15150	4.18044	15150	4.18044	PRPF3	62
ENSG00000163125	OK	negbinomial.size	0.340953	0.435182	ensembl_havana	gene	NA	NA	ENSG00000163125	15	RPRD2	ensembl_havana	protein_coding	OTTHUMG00000012808	2	NA	FALSE	FALSE	FALSE	3.17251	0.620398	49	85.6725	1085	3.03583	1085	3.03583	RPRD2	12
ENSG00000143369	OK	negbinomial.size	0.287648	0.37999	ensembl_havana	gene	NA	NA	ENSG00000143369	14	ECM1	ensembl_havana	protein_coding	OTTHUMG00000012806	2	NA	FALSE	FALSE	FALSE	24.1784	1.40103	111	67.5439	8269	3.91751	8269	3.91751	ECM1	41
ENSG00000143382	OK	negbinomial.size	4.74567e-07	2.21175e-06	ensembl_havana	gene	NA	NA	ENSG00000143382	14	ADAMTSL4	ensembl_havana	protein_coding	OTTHUMG00000034863	5	NA	FALSE	FALSE	FALSE	54.1959	1.74191	225	34.2105	18535	4.26802	18535	4.26802	ADAMTSL4	97
ENSG00000143384	OK	negbinomial.size	0.0114259	0.0238765	ensembl_havana	gene	NA	NA	ENSG00000143384	12	MCL1	ensembl_havana	protein_coding	OTTHUMG00000034867	2	NA	FALSE	FALSE	FALSE	214.31	2.33306	338	1.16959	73294	4.86507	73294	4.86507	MCL1	170
ENSG00000143420	OK	negbinomial.size	0.580914	0.669484	ensembl_havana	gene	NA	NA	ENSG00000143420	17	ENSA	ensembl_havana	protein_coding	OTTHUMG00000035004	4	NA	FALSE	FALSE	FALSE	66.386	1.82857	307	10.2339	22704	4.35612	22704	4.35612	ENSA	142
ENSG00000163131	OK	negbinomial.size	0.379437	0.476325	ensembl_havana	gene	NA	NA	ENSG00000163131	10	CTSS	ensembl_havana	protein_coding	OTTHUMG00000035010	2	NA	FALSE	FALSE	FALSE	515.93	2.71343	342	0	176448	5.24662	176448	5.24662	CTSS	173
ENSG00000143437	OK	negbinomial.size	0.0963042	0.150904	ensembl_havana	gene	NA	NA	ENSG00000143437	20	ARNT	ensembl_havana	protein_coding	OTTHUMG00000035011	3	NA	FALSE	FALSE	FALSE	23.4415	1.38813	150	56.1404	8017	3.90407	8017	3.90407	ARNT	59
ENSG00000143379	OK	negbinomial.size	0.261051	0.351131	ensembl_havana	gene	NA	NA	ENSG00000143379	12	SETDB1	ensembl_havana	protein_coding	OTTHUMG00000035003	7	NA	FALSE	FALSE	FALSE	22.617	1.37322	104	69.5906	7735	3.88852	7735	3.88852	SETDB1	38
ENSG00000143418	OK	negbinomial.size	9.73267e-09	5.77307e-08	ensembl_havana	gene	NA	NA	ENSG00000143418	19	CERS2	ensembl_havana	protein_coding	OTTHUMG00000035064	8	NA	FALSE	FALSE	FALSE	36.6579	1.57586	153	55.2632	12537	4.09823	12537	4.09823	CERS2	58
ENSG00000197622	OK	negbinomial.size	0.226884	0.312526	ensembl_havana	gene	NA	NA	ENSG00000197622	12	CDC42SE1	ensembl_havana	protein_coding	OTTHUMG00000035158	2	NA	FALSE	FALSE	FALSE	64.2602	1.81465	175	48.8304	21977	4.34199	21977	4.34199	CDC42SE1	73
ENSG00000163154	OK	negbinomial.size	0.0118614	0.0246538	ensembl_havana	gene	NA	NA	ENSG00000163154	5	TNFAIP8L2	ensembl_havana	protein_coding	OTTHUMG00000012259	2	NA	FALSE	FALSE	FALSE	27.5731	1.45596	102	70.1754	9430	3.97456	9430	3.97456	TNFAIP8L2	46
ENSG00000163156	OK	negbinomial.size	9.35842e-07	4.17317e-06	ensembl_havana	gene	NA	NA	ENSG00000163156	11	SCNM1	ensembl_havana	protein_coding	OTTHUMG00000012258	9	NA	FALSE	FALSE	FALSE	81.269	1.91524	255	25.4386	27794	4.44397	27794	4.44397	SCNM1	115
ENSG00000163159	OK	negbinomial.size	0.0547351	0.093897	ensembl_havana	gene	NA	NA	ENSG00000163159	11	VPS72	ensembl_havana	protein_coding	OTTHUMG00000012345	10	NA	FALSE	FALSE	FALSE	18	1.27875	93	72.807	6156	3.78937	6156	3.78937	VPS72	36
ENSG00000143398	OK	negbinomial.size	0.0043567	0.0101553	ensembl_havana	gene	NA	NA	ENSG00000143398	19	PIP5K1A	ensembl_havana	protein_coding	OTTHUMG00000012351	22	NA	FALSE	FALSE	FALSE	22.4678	1.37047	126	63.1579	7684	3.88564	7684	3.88564	PIP5K1A	51
ENSG00000159352	OK	negbinomial.size	0.000330915	0.000981433	ensembl_havana	gene	NA	NA	ENSG00000159352	15	PSMD4	ensembl_havana	protein_coding	OTTHUMG00000012349	12	NA	FALSE	FALSE	FALSE	128.392	2.11191	271	20.7602	43910	4.64257	43910	4.64257	PSMD4	125
ENSG00000143373	OK	negbinomial.size	0.58255	0.671084	ensembl_havana	gene	NA	NA	ENSG00000143373	17	ZNF687	ensembl_havana	protein_coding	OTTHUMG00000012347	12	NA	FALSE	FALSE	FALSE	18.9532	1.30001	75	78.0702	6482	3.81178	6482	3.81178	ZNF687	30
ENSG00000143393	OK	negbinomial.size	6.80019e-05	0.000228805	ensembl_havana	gene	NA	NA	ENSG00000143393	16	PI4KB	ensembl_havana	protein_coding	OTTHUMG00000012348	14	NA	FALSE	FALSE	FALSE	70.7982	1.85611	220	35.6725	24213	4.38407	24213	4.38407	PI4KB	90
ENSG00000143390	OK	negbinomial.size	1.4081e-05	5.2875e-05	ensembl_havana	gene	NA	NA	ENSG00000143390	17	RFX5	ensembl_havana	protein_coding	OTTHUMG00000012495	24	NA	FALSE	FALSE	FALSE	30.0906	1.49263	112	67.2515	10291	4.0125	10291	4.0125	RFX5	36
ENSG00000159377	OK	negbinomial.size	0.350814	0.445752	ensembl_havana	gene	NA	NA	ENSG00000159377	10	PSMB4	ensembl_havana	protein_coding	OTTHUMG00000012494	4	NA	FALSE	FALSE	FALSE	206.608	2.31724	334	2.33918	70660	4.84918	70660	4.84918	PSMB4	153
ENSG00000143442	OK	negbinomial.size	0.39035	0.487773	ensembl_havana	gene	NA	NA	ENSG00000143442	21	POGZ	ensembl_havana	protein_coding	OTTHUMG00000012499	9	NA	FALSE	FALSE	FALSE	24.1754	1.40098	163	52.3392	8268	3.91745	8268	3.91745	POGZ	57
ENSG00000143376	OK	negbinomial.size	0.0220096	0.0423848	ensembl_havana	gene	NA	NA	ENSG00000143376	12	SNX27	ensembl_havana	protein_coding	OTTHUMG00000013052	9	NA	FALSE	FALSE	FALSE	23.7251	1.39314	134	60.8187	8114	3.90929	8114	3.90929	SNX27	55
ENSG00000143436	OK	negbinomial.size	0.0015212	0.00390893	ensembl_havana	gene	NA	NA	ENSG00000143436	10	MRPL9	ensembl_havana	protein_coding	OTTHUMG00000013063	3	NA	FALSE	FALSE	FALSE	24.5673	1.40768	108	68.4211	8402	3.92443	8402	3.92443	MRPL9	49
ENSG00000197747	OK	negbinomial.size	0.887216	0.918292	ensembl_havana	gene	NA	NA	ENSG00000197747	8	S100A10	ensembl_havana	protein_coding	OTTHUMG00000013068	2	NA	FALSE	FALSE	FALSE	1289.14	3.11064	342	0	440887	5.64433	440887	5.64433	S100A10	173
ENSG00000163191	OK	negbinomial.size	0.415387	0.513324	ensembl_havana	gene	NA	NA	ENSG00000163191	5	S100A11	ensembl_havana	protein_coding	OTTHUMG00000013069	1	NA	FALSE	FALSE	FALSE	1525.73	3.18376	342	0	521801	5.71751	521801	5.71751	S100A11	173
ENSG00000163220	OK	negbinomial.size	2.31281e-10	1.61639e-09	ensembl_havana	gene	NA	NA	ENSG00000163220	10	S100A9	ensembl_havana	protein_coding	OTTHUMG00000013125	1	NA	FALSE	FALSE	FALSE	21.4649	1.3515	53	84.5029	7341	3.86581	7341	3.86581	S100A9	16
ENSG00000197956	OK	negbinomial.size	0.000125834	0.000403105	ensembl_havana	gene	NA	NA	ENSG00000197956	9	S100A6	ensembl_havana	protein_coding	OTTHUMG00000013549	4	NA	FALSE	FALSE	FALSE	2294.97	3.36097	342	0	784881	5.8948	784881	5.8948	S100A6	173
ENSG00000196154	OK	negbinomial.size	4.73515e-07	2.20811e-06	ensembl_havana	gene	NA	NA	ENSG00000196154	11	S100A4	ensembl_havana	protein_coding	OTTHUMG00000013546	3	NA	FALSE	FALSE	FALSE	2269.64	3.35615	342	0	776218	5.88998	776218	5.88998	S100A4	173
ENSG00000160679	OK	negbinomial.size	0.517889	0.612871	ensembl_havana	gene	NA	NA	ENSG00000160679	12	CHTOP	ensembl_havana	protein_coding	OTTHUMG00000037052	1	NA	FALSE	FALSE	FALSE	55.6842	1.75346	207	39.4737	19044	4.27978	19044	4.27978	CHTOP	92
ENSG00000143553	OK	negbinomial.size	0.129128	0.193633	ensembl_havana	gene	NA	NA	ENSG00000143553	10	SNAPIN	ensembl_havana	protein_coding	OTTHUMG00000037086	1	NA	FALSE	FALSE	FALSE	59.1696	1.77938	221	35.3801	20236	4.30615	20236	4.30615	SNAPIN	95
ENSG00000143621	OK	negbinomial.size	0.0757596	0.123554	ensembl_havana	gene	NA	NA	ENSG00000143621	16	ILF2	ensembl_havana	protein_coding	OTTHUMG00000037087	1	NA	FALSE	FALSE	FALSE	122.921	2.09315	296	13.4503	42039	4.62366	42039	4.62366	ILF2	133
ENSG00000169418	OK	negbinomial.size	0.00468966	0.0108354	ensembl_havana	gene	NA	NA	ENSG00000169418	9	NPR1	ensembl_havana	protein_coding	OTTHUMG00000037085	3	NA	FALSE	FALSE	FALSE	20.4591	1.33161	69	79.8246	6997	3.84497	6997	3.84497	NPR1	18
ENSG00000143624	OK	negbinomial.size	0.0552475	0.0945841	ensembl_havana	gene	NA	NA	ENSG00000143624	13	INTS3	ensembl_havana	protein_coding	OTTHUMG00000037089	5	NA	FALSE	FALSE	FALSE	19.8099	1.31827	125	63.4503	6775	3.83097	6775	3.83097	INTS3	61
ENSG00000143554	OK	negbinomial.size	2.69356e-13	2.56644e-12	ensembl_havana	gene	NA	NA	ENSG00000143554	13	SLC27A3	ensembl_havana	protein_coding	OTTHUMG00000037155	5	NA	FALSE	FALSE	FALSE	113.289	2.05801	245	28.3626	38745	4.58823	38745	4.58823	SLC27A3	100
ENSG00000143614	OK	negbinomial.size	0.233061	0.319973	ensembl_havana	gene	NA	NA	ENSG00000143614	9	GATAD2B	ensembl_havana	protein_coding	OTTHUMG00000037162	6	NA	FALSE	FALSE	FALSE	8.75439	0.9892	86	74.8538	2994	3.4764	2994	3.4764	GATAD2B	30
ENSG00000198837	OK	negbinomial.size	3.34499e-12	2.85374e-11	ensembl_havana	gene	NA	NA	ENSG00000198837	9	DENND4B	ensembl_havana	protein_coding	OTTHUMG00000037157	4	NA	FALSE	FALSE	FALSE	122.86	2.09293	257	24.8538	42018	4.62345	42018	4.62345	DENND4B	111
ENSG00000160741	OK	negbinomial.size	0.490832	0.587155	ensembl_havana	gene	NA	NA	ENSG00000160741	16	CRTC2	ensembl_havana	protein_coding	OTTHUMG00000037156	4	NA	FALSE	FALSE	FALSE	28.6784	1.47244	168	50.8772	9808	3.99162	9808	3.99162	CRTC2	75
ENSG00000143570	OK	negbinomial.size	0.000745191	0.00205558	ensembl_havana	gene	NA	NA	ENSG00000143570	17	SLC39A1	ensembl_havana	protein_coding	OTTHUMG00000037158	3	NA	FALSE	FALSE	FALSE	76.4006	1.88874	202	40.9357	26129	4.41714	26129	4.41714	SLC39A1	85
ENSG00000143543	OK	negbinomial.size	1.12281e-07	5.74509e-07	ensembl_havana	gene	NA	NA	ENSG00000143543	14	JTB	ensembl_havana	protein_coding	OTTHUMG00000036590	3	NA	FALSE	FALSE	FALSE	161.439	2.21069	290	15.2047	55212	4.74204	55212	4.74204	JTB	126
ENSG00000143545	OK	negbinomial.size	0.000379124	0.0011079	ensembl_havana	gene	NA	NA	ENSG00000143545	8	RAB13	ensembl_havana	protein_coding	OTTHUMG00000036589	1	NA	FALSE	FALSE	FALSE	54.8333	1.74689	217	36.5497	18753	4.27309	18753	4.27309	RAB13	91
ENSG00000177954	OK	negbinomial.size	1.20741e-09	7.89704e-09	ensembl_havana	gene	NA	NA	ENSG00000177954	11	RPS27	ensembl_havana	protein_coding	OTTHUMG00000036591	1	NA	FALSE	FALSE	FALSE	595.526	2.77563	342	0	203670	5.30893	203670	5.30893	RPS27	173
ENSG00000143549	OK	negbinomial.size	0.06527	0.108886	ensembl_havana	gene	NA	NA	ENSG00000143549	19	TPM3	ensembl_havana	protein_coding	OTTHUMG00000035853	6	NA	FALSE	FALSE	FALSE	1231.58	3.09081	342	0	421200	5.62449	421200	5.62449	TPM3	173
ENSG00000143612	OK	negbinomial.size	0.244387	0.332591	ensembl_havana	gene	NA	NA	ENSG00000143612	18	C1orf43	ensembl_havana	protein_coding	OTTHUMG00000035981	2	NA	FALSE	FALSE	FALSE	218.377	2.34119	317	7.30994	74685	4.87324	74685	4.87324	C1orf43	140
ENSG00000143569	OK	negbinomial.size	0.0378911	0.0682207	ensembl_havana	gene	NA	NA	ENSG00000143569	18	UBAP2L	ensembl_havana	protein_coding	OTTHUMG00000035983	4	NA	FALSE	FALSE	FALSE	82.3012	1.92065	253	26.0234	28147	4.44945	28147	4.44945	UBAP2L	110
ENSG00000143575	OK	negbinomial.size	0.487445	0.584218	ensembl_havana	gene	NA	NA	ENSG00000143575	14	HAX1	ensembl_havana	protein_coding	OTTHUMG00000035978	4	NA	FALSE	FALSE	FALSE	53.3567	1.73525	183	46.4912	18248	4.26124	18248	4.26124	HAX1	73
ENSG00000228013	OK	negbinomial.size	0.0125648	0.0258915	havana	gene	NA	NA	ENSG00000228013	1	RP11-350G8.5	havana	antisense	OTTHUMG00000036070	1	NA	FALSE	FALSE	FALSE	30.962	1.50463	109	68.1287	10589	4.0249	10589	4.0249	RP11-350G8.5	40
ENSG00000160712	OK	negbinomial.size	0.0534395	0.091797	ensembl_havana	gene	NA	NA	ENSG00000160712	12	IL6R	ensembl_havana	protein_coding	OTTHUMG00000036073	3	NA	FALSE	FALSE	FALSE	93.0789	1.97349	283	17.2515	31833	4.50289	31833	4.50289	IL6R	107
ENSG00000160714	OK	negbinomial.size	0.775506	0.830492	ensembl_havana	gene	NA	NA	ENSG00000160714	9	UBE2Q1	ensembl_havana	protein_coding	OTTHUMG00000037265	2	NA	FALSE	FALSE	FALSE	32.3538	1.52315	170	50.2924	11065	4.04399	11065	4.04399	UBE2Q1	66
ENSG00000160710	OK	negbinomial.size	2.80598e-11	2.1509e-10	ensembl_havana	gene	NA	NA	ENSG00000160710	15	ADAR	ensembl_havana	protein_coding	OTTHUMG00000037261	4	NA	FALSE	FALSE	FALSE	220.836	2.34603	324	5.26316	75526	4.8781	75526	4.8781	ADAR	148
ENSG00000163344	OK	negbinomial.size	1.23884e-14	1.32251e-13	ensembl_havana	gene	NA	NA	ENSG00000163344	5	PMVK	ensembl_havana	protein_coding	OTTHUMG00000037415	1	NA	FALSE	FALSE	FALSE	42.576	1.63925	159	53.5088	14561	4.16322	14561	4.16322	PMVK	65
ENSG00000163346	OK	negbinomial.size	2.6296e-11	2.02331e-10	ensembl_havana	gene	NA	NA	ENSG00000163346	16	PBXIP1	ensembl_havana	protein_coding	OTTHUMG00000037369	5	NA	FALSE	FALSE	FALSE	23.6608	1.39201	123	64.0351	8092	3.90811	8092	3.90811	PBXIP1	50
ENSG00000160691	OK	negbinomial.size	0.0595795	0.10092	ensembl_havana	gene	NA	NA	ENSG00000160691	18	SHC1	ensembl_havana	protein_coding	OTTHUMG00000037295	6	NA	FALSE	FALSE	FALSE	63.4708	1.80936	227	33.6257	21707	4.33662	21707	4.33662	SHC1	110
ENSG00000173207	OK	negbinomial.size	0.00273239	0.00665235	ensembl_havana	gene	NA	NA	ENSG00000173207	12	CKS1B	ensembl_havana	protein_coding	OTTHUMG00000037413	3	NA	FALSE	FALSE	FALSE	13.7018	1.16737	79	76.9006	4686	3.67089	4686	3.67089	CKS1B	30
ENSG00000160688	OK	negbinomial.size	0.385574	0.482618	ensembl_havana	gene	NA	NA	ENSG00000160688	18	FLAD1	ensembl_havana	protein_coding	OTTHUMG00000037416	1	NA	FALSE	FALSE	FALSE	43.0175	1.64363	125	63.4503	14712	4.1677	14712	4.1677	FLAD1	53
ENSG00000143537	OK	negbinomial.size	1.98705e-11	1.54937e-10	ensembl_havana	gene	NA	NA	ENSG00000143537	13	ADAM15	ensembl_havana	protein_coding	OTTHUMG00000013898	5	NA	FALSE	FALSE	FALSE	117.988	2.0755	262	23.3918	40352	4.60588	40352	4.60588	ADAM15	109
ENSG00000169241	OK	negbinomial.size	0.000734291	0.00202875	ensembl_havana	gene	NA	NA	ENSG00000169241	17	SLC50A1	ensembl_havana	protein_coding	OTTHUMG00000035333	2	NA	FALSE	FALSE	FALSE	89.8538	1.95834	249	27.193	30730	4.48758	30730	4.48758	SLC50A1	109
ENSG00000179085	OK	negbinomial.size	0.00126999	0.00331882	ensembl_havana	gene	NA	NA	ENSG00000179085	7	DPM3	ensembl_havana	protein_coding	OTTHUMG00000035335	1	NA	FALSE	FALSE	FALSE	26.5585	1.44026	227	33.6257	9083	3.95828	9083	3.95828	DPM3	99
ENSG00000163463	OK	negbinomial.size	0.880618	0.912852	ensembl_havana	gene	NA	NA	ENSG00000163463	11	KRTCAP2	ensembl_havana	protein_coding	OTTHUMG00000013904	1	NA	FALSE	FALSE	FALSE	5.20468	0.792719	143	58.1871	1780	3.25066	1780	3.25066	KRTCAP2	40
ENSG00000173171	OK	negbinomial.size	0.0146889	0.0297499	ensembl_havana	gene	NA	NA	ENSG00000173171	14	MTX1	ensembl_havana	protein_coding	OTTHUMG00000035708	3	NA	FALSE	FALSE	FALSE	13.6491	1.16581	93	72.807	4668	3.66922	4668	3.66922	MTX1	38
ENSG00000160766	OK	negbinomial.size	0.674504	0.74847	havana	gene	NA	NA	ENSG00000160766	14	GBAP1	havana	transcribed_unprocessed_pseudogene	OTTHUMG00000176393	4	NA	FALSE	FALSE	FALSE	7.3655	0.922492	152	55.5556	2519	3.4014	2519	3.4014	GBAP1	56
ENSG00000236675	OK	negbinomial.size	0.262329	0.352306	havana	gene	NA	NA	ENSG00000236675	1	MTX1P1	havana	unprocessed_pseudogene	OTTHUMG00000035843	1	NA	FALSE	FALSE	FALSE	8.2076	0.964147	90	73.6842	2807	3.4484	2807	3.4484	MTX1P1	38
ENSG00000177628	OK	negbinomial.size	0.745875	0.806063	ensembl_havana	gene	NA	NA	ENSG00000177628	15	GBA	ensembl_havana	protein_coding	OTTHUMG00000035841	2	NA	FALSE	FALSE	FALSE	61.4327	1.79541	195	42.9825	21010	4.32245	21010	4.32245	GBA	74
ENSG00000116521	OK	negbinomial.size	8.92696e-05	0.000294532	ensembl_havana	gene	NA	NA	ENSG00000116521	10	SCAMP3	ensembl_havana	protein_coding	OTTHUMG00000035874	2	NA	FALSE	FALSE	FALSE	89.0117	1.9543	230	32.7485	30442	4.48349	30442	4.48349	SCAMP3	76
ENSG00000176444	OK	negbinomial.size	0.0289782	0.053985	ensembl_havana	gene	NA	NA	ENSG00000176444	18	CLK2	ensembl_havana	protein_coding	OTTHUMG00000035873	2	NA	FALSE	FALSE	FALSE	26.7515	1.44329	102	70.1754	9149	3.96142	9149	3.96142	CLK2	37
ENSG00000160752	OK	negbinomial.size	0.032241	0.0591582	ensembl_havana	gene	NA	NA	ENSG00000160752	14	FDPS	ensembl_havana	protein_coding	OTTHUMG00000013909	3	NA	FALSE	FALSE	FALSE	73.7456	1.87359	203	40.6433	25221	4.40178	25221	4.40178	FDPS	94
ENSG00000160753	OK	negbinomial.size	0.130734	0.195861	ensembl_havana	gene	NA	NA	ENSG00000160753	15	RUSC1	ensembl_havana	protein_coding	OTTHUMG00000013910	5	NA	FALSE	FALSE	FALSE	27.0556	1.44802	97	71.6374	9253	3.96633	9253	3.96633	RUSC1	35
ENSG00000116539	OK	negbinomial.size	0.134558	0.200815	ensembl_havana	gene	NA	NA	ENSG00000116539	11	ASH1L	ensembl_havana	protein_coding	OTTHUMG00000014011	3	NA	FALSE	FALSE	FALSE	24.0088	1.39809	152	55.5556	8211	3.91445	8211	3.91445	ASH1L	52
ENSG00000125459	OK	negbinomial.size	0.23582	0.322818	ensembl_havana	gene	NA	NA	ENSG00000125459	14	MSTO1	ensembl_havana	protein_coding	OTTHUMG00000014014	6	NA	FALSE	FALSE	FALSE	10.0731	1.04427	74	78.3626	3445	3.53732	3445	3.53732	MSTO1	34
ENSG00000163374	OK	negbinomial.size	0.00778446	0.0170169	ensembl_havana	gene	NA	NA	ENSG00000163374	19	YY1AP1	ensembl_havana	protein_coding	OTTHUMG00000035437	8	NA	FALSE	FALSE	FALSE	44.4211	1.65726	207	39.4737	15192	4.18164	15192	4.18164	YY1AP1	101
ENSG00000132676	OK	negbinomial.size	0.079487	0.128707	ensembl_havana	gene	NA	NA	ENSG00000132676	15	DAP3	ensembl_havana	protein_coding	OTTHUMG00000035439	5	NA	FALSE	FALSE	FALSE	61.4474	1.79551	209	38.8889	21015	4.32255	21015	4.32255	DAP3	86
ENSG00000116580	OK	negbinomial.size	0.712109	0.779801	ensembl_havana	gene	NA	NA	ENSG00000116580	18	GON4L	ensembl_havana	protein_coding	OTTHUMG00000014106	4	NA	FALSE	FALSE	FALSE	52.5848	1.72904	226	33.9181	17984	4.25491	17984	4.25491	GON4L	89
ENSG00000143622	OK	negbinomial.size	0.000550459	0.00156267	ensembl_havana	gene	NA	NA	ENSG00000143622	10	RIT1	ensembl_havana	protein_coding	OTTHUMG00000014104	3	NA	FALSE	FALSE	FALSE	98.8947	1.99954	275	19.5906	33822	4.52921	33822	4.52921	RIT1	125
ENSG00000132680	OK	negbinomial.size	0.105444	0.163281	ensembl_havana	gene	NA	NA	ENSG00000132680	10	KIAA0907	ensembl_havana	protein_coding	OTTHUMG00000014103	2	NA	FALSE	FALSE	FALSE	10.1082	1.04564	108	68.4211	3457	3.53882	3457	3.53882	KIAA0907	39
ENSG00000116584	OK	negbinomial.size	0.0109416	0.0229584	ensembl_havana	gene	NA	NA	ENSG00000116584	17	ARHGEF2	ensembl_havana	protein_coding	OTTHUMG00000017464	8	NA	FALSE	FALSE	FALSE	60.4386	1.78844	256	25.1462	20670	4.31536	20670	4.31536	ARHGEF2	108
ENSG00000163479	OK	negbinomial.size	0.56919	0.658765	ensembl_havana	gene	NA	NA	ENSG00000163479	13	SSR2	ensembl_havana	protein_coding	OTTHUMG00000017456	3	NA	FALSE	FALSE	FALSE	169.977	2.23294	319	6.72515	58132	4.76442	58132	4.76442	SSR2	157
ENSG00000160803	OK	negbinomial.size	0.541383	0.63405	ensembl_havana	gene	NA	NA	ENSG00000160803	7	UBQLN4	ensembl_havana	protein_coding	OTTHUMG00000017461	2	NA	FALSE	FALSE	FALSE	11.9357	1.11179	84	75.4386	4082	3.61098	4082	3.61098	UBQLN4	35
ENSG00000116586	OK	negbinomial.size	8.38622e-13	7.6252e-12	ensembl_havana	gene	NA	NA	ENSG00000116586	11	LAMTOR2	ensembl_havana	protein_coding	OTTHUMG00000017462	1	NA	FALSE	FALSE	FALSE	156.538	2.19739	311	9.06433	53536	4.72865	53536	4.72865	LAMTOR2	143
ENSG00000160789	OK	negbinomial.size	6.58438e-22	1.22985e-20	ensembl_havana	gene	NA	NA	ENSG00000160789	19	LMNA	ensembl_havana	protein_coding	OTTHUMG00000013961	5	NA	FALSE	FALSE	FALSE	789.254	2.89777	336	1.75439	269925	5.43124	269925	5.43124	LMNA	156
ENSG00000196189	OK	negbinomial.size	0.0962831	0.1509	ensembl_havana	gene	NA	NA	ENSG00000196189	12	SEMA4A	ensembl_havana	protein_coding	OTTHUMG00000014042	4	NA	FALSE	FALSE	FALSE	121.316	2.08748	230	32.7485	41490	4.61795	41490	4.61795	SEMA4A	94
ENSG00000160785	OK	negbinomial.size	0.556878	0.648472	ensembl_havana	gene	NA	NA	ENSG00000160785	13	SLC25A44	ensembl_havana	protein_coding	OTTHUMG00000014816	2	NA	FALSE	FALSE	FALSE	74.1404	1.87587	196	42.6901	25356	4.4041	25356	4.4041	SLC25A44	83
ENSG00000160783	OK	negbinomial.size	5.06433e-07	2.34553e-06	ensembl_havana	gene	NA	NA	ENSG00000160783	19	PMF1	ensembl_havana	protein_coding	OTTHUMG00000177123	3	NA	FALSE	FALSE	FALSE	30.4649	1.49783	184	46.1988	10419	4.01787	10419	4.01787	PMF1	66
ENSG00000198952	OK	negbinomial.size	0.0228762	0.0439008	ensembl_havana	gene	NA	NA	ENSG00000198952	8	SMG5	ensembl_havana	protein_coding	OTTHUMG00000017491	4	NA	FALSE	FALSE	FALSE	61.8567	1.79835	208	39.1813	21155	4.32543	21155	4.32543	SMG5	88
ENSG00000198715	OK	negbinomial.size	0.0188714	0.0370166	ensembl_havana	gene	NA	NA	ENSG00000198715	11	GLMP	ensembl_havana	protein_coding	OTTHUMG00000019789	5	NA	FALSE	FALSE	FALSE	41.5556	1.62896	133	61.1111	14212	4.15269	14212	4.15269	GLMP	49
ENSG00000163468	OK	negbinomial.size	0.409723	0.507703	ensembl_havana	gene	NA	NA	ENSG00000163468	14	CCT3	ensembl_havana	protein_coding	OTTHUMG00000024061	7	NA	FALSE	FALSE	FALSE	82.0556	1.91937	215	37.1345	28063	4.44815	28063	4.44815	CCT3	98
ENSG00000116604	OK	negbinomial.size	0.00441587	0.0102756	ensembl_havana	gene	NA	NA	ENSG00000116604	17	MEF2D	ensembl_havana	protein_coding	OTTHUMG00000033095	8	NA	FALSE	FALSE	FALSE	20.924	1.34092	155	54.6784	7156	3.85473	7156	3.85473	MEF2D	69
ENSG00000163382	OK	negbinomial.size	5.38865e-12	4.50767e-11	ensembl_havana	gene	NA	NA	ENSG00000163382	11	NAXE	ensembl_havana	protein_coding	OTTHUMG00000033206	1	NA	FALSE	FALSE	FALSE	59.8918	1.78456	170	50.2924	20483	4.31141	20483	4.31141	NAXE	66
ENSG00000160818	OK	negbinomial.size	0.506229	0.601603	ensembl_havana	gene	NA	NA	ENSG00000160818	16	GPATCH4	ensembl_havana	protein_coding	OTTHUMG00000033203	4	NA	FALSE	FALSE	FALSE	13.1023	1.14929	75	78.0702	4481	3.65147	4481	3.65147	GPATCH4	24
ENSG00000143319	OK	negbinomial.size	0.0555288	0.0949667	ensembl_havana	gene	NA	NA	ENSG00000143319	16	ISG20L2	ensembl_havana	protein_coding	OTTHUMG00000041301	3	NA	FALSE	FALSE	FALSE	15.5029	1.21756	106	69.0058	5302	3.72452	5302	3.72452	ISG20L2	42
ENSG00000143314	OK	negbinomial.size	0.00453308	0.0105153	ensembl_havana	gene	NA	NA	ENSG00000143314	12	MRPL24	ensembl_havana	protein_coding	OTTHUMG00000041296	3	NA	FALSE	FALSE	FALSE	20.5497	1.33344	122	64.3275	7028	3.84689	7028	3.84689	MRPL24	44
ENSG00000143321	OK	negbinomial.size	1.75104e-05	6.45638e-05	ensembl_havana	gene	NA	NA	ENSG00000143321	18	HDGF	ensembl_havana	protein_coding	OTTHUMG00000041295	1	NA	FALSE	FALSE	FALSE	40.1784	1.61467	196	42.6901	13741	4.13805	13741	4.13805	HDGF	77
ENSG00000143294	OK	negbinomial.size	0.87566	0.908868	ensembl_havana	gene	NA	NA	ENSG00000143294	14	PRCC	ensembl_havana	protein_coding	OTTHUMG00000041294	4	NA	FALSE	FALSE	FALSE	24.1608	1.40072	163	52.3392	8263	3.91719	8263	3.91719	PRCC	68
ENSG00000132694	OK	negbinomial.size	0.0838455	0.134589	ensembl_havana	gene	NA	NA	ENSG00000132694	18	ARHGEF11	ensembl_havana	protein_coding	OTTHUMG00000041292	1	NA	FALSE	FALSE	FALSE	9.4883	1.02071	76	77.7778	3245	3.51135	3245	3.51135	ARHGEF11	21
ENSG00000253831	OK	negbinomial.size	1.07724e-22	2.11201e-21	ensembl_havana	gene	NA	NA	ENSG00000253831	1	ETV3L	ensembl_havana	protein_coding	OTTHUMG00000041325	2	NA	FALSE	FALSE	FALSE	15.3187	1.21269	67	80.4094	5239	3.71933	5239	3.71933	ETV3L	16
ENSG00000117036	OK	negbinomial.size	0.00266798	0.00651302	ensembl_havana	gene	NA	NA	ENSG00000117036	11	ETV3	ensembl_havana	protein_coding	OTTHUMG00000034298	2	NA	FALSE	FALSE	FALSE	81.5468	1.9167	276	19.2982	27889	4.44545	27889	4.44545	ETV3	111
ENSG00000158477	OK	negbinomial.size	3.24344e-08	1.77659e-07	ensembl_havana	gene	NA	NA	ENSG00000158477	6	CD1A	ensembl_havana	protein_coding	OTTHUMG00000017512	2	NA	FALSE	FALSE	FALSE	738.933	2.86919	323	5.55556	252715	5.40263	252715	5.40263	CD1A	131
ENSG00000158481	OK	negbinomial.size	7.71101e-15	8.40789e-14	ensembl_havana	gene	NA	NA	ENSG00000158481	12	CD1C	ensembl_havana	protein_coding	OTTHUMG00000017514	3	NA	FALSE	FALSE	FALSE	1201.6	3.08012	340	0.584795	410946	5.61379	410946	5.61379	CD1C	162
ENSG00000158485	OK	negbinomial.size	6.56651e-05	0.000221125	ensembl_havana	gene	NA	NA	ENSG00000158485	10	CD1B	ensembl_havana	protein_coding	OTTHUMG00000017513	2	NA	FALSE	FALSE	FALSE	641.573	2.80792	330	3.50877	219418	5.34127	219418	5.34127	CD1B	146
ENSG00000158488	OK	negbinomial.size	1.29174e-15	1.49016e-14	ensembl_havana	gene	NA	NA	ENSG00000158488	15	CD1E	ensembl_havana	protein_coding	OTTHUMG00000017515	4	NA	FALSE	FALSE	FALSE	213.57	2.33157	275	19.5906	73041	4.86357	73041	4.86357	CD1E	107
ENSG00000163563	OK	negbinomial.size	0.496049	0.591747	ensembl_havana	gene	NA	NA	ENSG00000163563	7	MNDA	ensembl_havana	protein_coding	OTTHUMG00000022776	1	NA	FALSE	FALSE	FALSE	32.3918	1.52364	180	47.3684	11078	4.0445	11078	4.0445	MNDA	75
ENSG00000163565	OK	negbinomial.size	1.72284e-15	1.97352e-14	ensembl_havana	gene	NA	NA	ENSG00000163565	18	IFI16	ensembl_havana	protein_coding	OTTHUMG00000037108	6	NA	FALSE	FALSE	FALSE	74.7719	1.87951	256	25.1462	25572	4.40778	25572	4.40778	IFI16	116
ENSG00000163568	OK	negbinomial.size	7.91262e-32	2.5308e-30	ensembl_havana	gene	NA	NA	ENSG00000163568	14	AIM2	ensembl_havana	protein_coding	OTTHUMG00000037183	4	NA	FALSE	FALSE	FALSE	29.9064	1.49005	118	65.4971	10228	4.00983	10228	4.00983	AIM2	49
ENSG00000179639	OK	negbinomial.size	1.97525e-18	2.86148e-17	ensembl_havana	gene	NA	NA	ENSG00000179639	10	FCER1A	ensembl_havana	protein_coding	OTTHUMG00000037176	2	NA	FALSE	FALSE	FALSE	148.74	2.17534	175	48.8304	50869	4.70646	50869	4.70646	FCER1A	58
ENSG00000158716	OK	negbinomial.size	1.48397e-37	5.96218e-36	ensembl_havana	gene	NA	NA	ENSG00000158716	8	DUSP23	ensembl_havana	protein_coding	OTTHUMG00000022795	2	NA	FALSE	FALSE	FALSE	93.5877	1.97583	237	30.7018	32007	4.50526	32007	4.50526	DUSP23	94
ENSG00000158714	OK	negbinomial.size	1.68805e-15	1.9364e-14	ensembl_havana	gene	NA	NA	ENSG00000158714	10	SLAMF8	ensembl_havana	protein_coding	OTTHUMG00000035433	1	NA	FALSE	FALSE	FALSE	82.6754	1.9226	193	43.5673	28275	4.45142	28275	4.45142	SLAMF8	71
ENSG00000158710	OK	negbinomial.size	9.719e-06	3.73378e-05	ensembl_havana	gene	NA	NA	ENSG00000158710	14	TAGLN2	ensembl_havana	protein_coding	OTTHUMG00000022793	3	NA	FALSE	FALSE	FALSE	387.687	2.5896	334	2.33918	132589	5.12251	132589	5.12251	TAGLN2	158
ENSG00000162729	OK	negbinomial.size	0.567784	0.657884	ensembl_havana	gene	NA	NA	ENSG00000162729	13	IGSF8	ensembl_havana	protein_coding	OTTHUMG00000024075	5	NA	FALSE	FALSE	FALSE	34.2807	1.54754	100	70.7602	11724	4.06911	11724	4.06911	IGSF8	40
ENSG00000227741	OK	negbinomial.size	0.00832833	0.0180414	havana	gene	NA	NA	ENSG00000227741	1	RP11-536C5.7	havana	antisense	OTTHUMG00000031606	1	NA	FALSE	FALSE	FALSE	3.1345	0.616423	38	88.8889	1072	3.0306	1072	3.0306	RP11-536C5.7	19
ENSG00000162734	OK	negbinomial.size	0.13609	0.202694	ensembl_havana	gene	NA	NA	ENSG00000162734	12	PEA15	ensembl_havana	protein_coding	OTTHUMG00000031605	1	NA	FALSE	FALSE	FALSE	471.415	2.67432	342	0	161224	5.20743	161224	5.20743	PEA15	173
ENSG00000132716	OK	negbinomial.size	0.00043304	0.00125422	ensembl_havana	gene	NA	NA	ENSG00000132716	18	DCAF8	ensembl_havana	protein_coding	OTTHUMG00000031604	7	NA	FALSE	FALSE	FALSE	21.1053	1.3445	121	64.6199	7218	3.85848	7218	3.85848	DCAF8	53
ENSG00000162735	OK	negbinomial.size	0.529214	0.622679	ensembl_havana	gene	NA	NA	ENSG00000162735	18	PEX19	ensembl_havana	protein_coding	OTTHUMG00000033112	4	NA	FALSE	FALSE	FALSE	27.5468	1.45556	120	64.9123	9421	3.97414	9421	3.97414	PEX19	39
ENSG00000122218	OK	negbinomial.size	0.261089	0.351131	ensembl_havana	gene	NA	NA	ENSG00000122218	14	COPA	ensembl_havana	protein_coding	OTTHUMG00000033111	2	NA	FALSE	FALSE	FALSE	170.906	2.23529	305	10.8187	58450	4.76679	58450	4.76679	COPA	146
ENSG00000162736	OK	negbinomial.size	0.0765819	0.124621	ensembl_havana	gene	NA	NA	ENSG00000162736	15	NCSTN	ensembl_havana	protein_coding	OTTHUMG00000033110	3	NA	FALSE	FALSE	FALSE	74.845	1.87993	238	30.4094	25597	4.40821	25597	4.40821	NCSTN	105
ENSG00000066294	OK	negbinomial.size	9.00536e-10	5.94718e-09	ensembl_havana	gene	NA	NA	ENSG00000066294	14	CD84	ensembl_havana	protein_coding	OTTHUMG00000022788	2	NA	FALSE	FALSE	FALSE	166.956	2.2252	291	14.9123	57099	4.75664	57099	4.75664	CD84	118
ENSG00000117090	OK	negbinomial.size	1.29961e-80	1.58203e-78	ensembl_havana	gene	NA	NA	ENSG00000117090	14	SLAMF1	ensembl_havana	protein_coding	OTTHUMG00000024006	1	NA	FALSE	FALSE	FALSE	364.921	2.56339	235	31.2865	124803	5.09623	124803	5.09623	SLAMF1	108
ENSG00000228863	OK	negbinomial.size	8.76143e-13	7.9398e-12	havana	gene	NA	NA	ENSG00000228863	8	RP11-404F10.2	havana	antisense	OTTHUMG00000024005	10	NA	FALSE	FALSE	FALSE	11.845	1.10874	54	84.2105	4051	3.60767	4051	3.60767	RP11-404F10.2	33
ENSG00000117091	OK	negbinomial.size	1.38079e-62	1.2513e-60	ensembl_havana	gene	NA	NA	ENSG00000117091	9	CD48	ensembl_havana	protein_coding	OTTHUMG00000024009	2	NA	FALSE	FALSE	FALSE	63.5409	1.80984	134	60.8187	21731	4.3371	21731	4.3371	CD48	64
ENSG00000026751	OK	negbinomial.size	5.20735e-149	2.23532e-146	ensembl_havana	gene	NA	NA	ENSG00000026751	16	SLAMF7	ensembl_havana	protein_coding	OTTHUMG00000024008	4	NA	FALSE	FALSE	FALSE	1270.67	3.10438	284	16.9591	434570	5.63806	434570	5.63806	SLAMF7	95
ENSG00000122224	OK	negbinomial.size	0.106005	0.163994	ensembl_havana	gene	NA	NA	ENSG00000122224	17	LY9	ensembl_havana	protein_coding	OTTHUMG00000024007	6	NA	FALSE	FALSE	FALSE	28.8099	1.47436	82	76.0234	9853	3.99361	9853	3.99361	LY9	22
ENSG00000213080	OK	negbinomial.size	0.00252252	0.00618758	havana	gene	NA	NA	ENSG00000213080	3	RP11-312J18.5	havana	processed_pseudogene	OTTHUMG00000028599	1	NA	FALSE	FALSE	FALSE	20.8889	1.34022	317	7.30994	7144	3.854	7144	3.854	RP11-312J18.5	133
ENSG00000158769	OK	negbinomial.size	0.101134	0.157517	ensembl_havana	gene	NA	NA	ENSG00000158769	17	F11R	ensembl_havana	protein_coding	OTTHUMG00000028602	3	NA	FALSE	FALSE	FALSE	10.1082	1.04564	94	72.5146	3457	3.53882	3457	3.53882	F11R	30
ENSG00000215845	OK	negbinomial.size	0.00246959	0.00607784	ensembl_havana	gene	NA	NA	ENSG00000215845	10	TSTD1	ensembl_havana	protein_coding	OTTHUMG00000031476	3	NA	FALSE	FALSE	FALSE	40.8392	1.62158	191	44.152	13967	4.14513	13967	4.14513	TSTD1	75
ENSG00000158773	OK	negbinomial.size	0.0432903	0.076473	ensembl_havana	gene	NA	NA	ENSG00000158773	14	USF1	ensembl_havana	protein_coding	OTTHUMG00000031472	3	NA	FALSE	FALSE	FALSE	17.9123	1.27674	55	83.9181	6126	3.78725	6126	3.78725	USF1	23
ENSG00000186517	OK	negbinomial.size	0.000151762	0.000478829	ensembl_havana	gene	NA	NA	ENSG00000186517	13	ARHGAP30	ensembl_havana	protein_coding	OTTHUMG00000031477	3	NA	FALSE	FALSE	FALSE	78.9737	1.90295	213	37.7193	27009	4.43152	27009	4.43152	ARHGAP30	80
ENSG00000143256	OK	negbinomial.size	0.318736	0.412768	ensembl_havana	gene	NA	NA	ENSG00000143256	4	PFDN2	ensembl_havana	protein_coding	OTTHUMG00000031481	1	NA	FALSE	FALSE	FALSE	57.4825	1.76703	288	15.7895	19659	4.29358	19659	4.29358	PFDN2	136
ENSG00000158793	OK	negbinomial.size	0.0252189	0.047908	ensembl_havana	gene	NA	NA	ENSG00000158793	13	NIT1	ensembl_havana	protein_coding	OTTHUMG00000031473	2	NA	FALSE	FALSE	FALSE	23.1988	1.38379	94	72.5146	7934	3.89955	7934	3.89955	NIT1	42
ENSG00000158796	OK	negbinomial.size	0.0458947	0.0806544	ensembl_havana	gene	NA	NA	ENSG00000158796	16	DEDD	ensembl_havana	protein_coding	OTTHUMG00000033104	6	NA	FALSE	FALSE	FALSE	30.0848	1.49255	152	55.5556	10289	4.01242	10289	4.01242	DEDD	60
ENSG00000143222	OK	negbinomial.size	1.36183e-12	1.21124e-11	ensembl_havana	gene	NA	NA	ENSG00000143222	11	UFC1	ensembl_havana	protein_coding	OTTHUMG00000033155	1	NA	FALSE	FALSE	FALSE	99.1199	2.00052	248	27.4854	33899	4.5302	33899	4.5302	UFC1	101
ENSG00000158850	OK	negbinomial.size	0.00386931	0.00913667	ensembl_havana	gene	NA	NA	ENSG00000158850	14	B4GALT3	ensembl_havana	protein_coding	OTTHUMG00000034348	1	NA	FALSE	FALSE	FALSE	34.0029	1.5441	111	67.5439	11629	4.06558	11629	4.06558	B4GALT3	51
ENSG00000158864	OK	negbinomial.size	7.4938e-07	3.38799e-06	ensembl_havana	gene	NA	NA	ENSG00000158864	12	NDUFS2	ensembl_havana	protein_coding	OTTHUMG00000034344	1	NA	FALSE	FALSE	FALSE	71.1491	1.85823	200	41.5205	24333	4.38621	24333	4.38621	NDUFS2	92
ENSG00000158869	OK	negbinomial.size	0.614888	0.699056	ensembl_havana	gene	NA	NA	ENSG00000158869	10	FCER1G	ensembl_havana	protein_coding	OTTHUMG00000034343	1	NA	FALSE	FALSE	FALSE	708.105	2.85071	340	0.584795	242172	5.38413	242172	5.38413	FCER1G	172
ENSG00000143252	OK	negbinomial.size	0.00103293	0.00275132	ensembl_havana	gene	NA	NA	ENSG00000143252	14	SDHC	ensembl_havana	protein_coding	OTTHUMG00000034468	5	NA	FALSE	FALSE	FALSE	28.2749	1.46649	149	56.4327	9670	3.98547	9670	3.98547	SDHC	52
ENSG00000143226	OK	negbinomial.size	3.52196e-12	2.98598e-11	ensembl_havana	gene	NA	NA	ENSG00000143226	13	FCGR2A	ensembl_havana	protein_coding	OTTHUMG00000034469	8	NA	FALSE	FALSE	FALSE	184.602	2.26858	273	20.1754	63134	4.80027	63134	4.80027	FCGR2A	109
ENSG00000173110	OK	negbinomial.size	1.52438e-13	1.48718e-12	ensembl_havana	gene	NA	NA	ENSG00000173110	7	HSPA6	ensembl_havana	protein_coding	OTTHUMG00000034461	1	NA	FALSE	FALSE	FALSE	20.9357	1.34115	49	85.6725	7160	3.85497	7160	3.85497	HSPA6	21
ENSG00000244682	OK	negbinomial.size	0.14489	0.214119	ensembl_havana	gene	NA	NA	ENSG00000244682	7	FCGR2C	ensembl_havana	polymorphic_pseudogene	OTTHUMG00000074101	5	NA	FALSE	FALSE	FALSE	12.6959	1.13659	154	54.9708	4342	3.63779	4342	3.63779	FCGR2C	48
ENSG00000072694	OK	negbinomial.size	4.65861e-10	3.15316e-09	ensembl_havana	gene	NA	NA	ENSG00000072694	20	FCGR2B	ensembl_havana	protein_coding	OTTHUMG00000034470	6	NA	FALSE	FALSE	FALSE	47.8596	1.68895	153	55.2632	16368	4.21402	16368	4.21402	FCGR2B	56
ENSG00000081721	OK	negbinomial.size	0.467101	0.564196	ensembl_havana	gene	NA	NA	ENSG00000081721	11	DUSP12	ensembl_havana	protein_coding	OTTHUMG00000034540	2	NA	FALSE	FALSE	FALSE	14.8333	1.19957	73	78.655	5073	3.70535	5073	3.70535	DUSP12	23
ENSG00000118217	OK	negbinomial.size	0.929903	0.948908	ensembl_havana	gene	NA	NA	ENSG00000118217	5	ATF6	ensembl_havana	protein_coding	OTTHUMG00000023961	2	NA	FALSE	FALSE	FALSE	37.8713	1.58963	220	35.6725	12952	4.11237	12952	4.11237	ATF6	83
ENSG00000152332	OK	negbinomial.size	0.366785	0.462651	ensembl_havana	gene	NA	NA	ENSG00000152332	15	UHMK1	ensembl_havana	protein_coding	OTTHUMG00000031373	1	NA	FALSE	FALSE	FALSE	28.2047	1.46545	231	32.4561	9646	3.98439	9646	3.98439	UHMK1	92
ENSG00000117143	OK	negbinomial.size	0.00564709	0.0127974	ensembl_havana	gene	NA	NA	ENSG00000117143	13	UAP1	ensembl_havana	protein_coding	OTTHUMG00000034419	4	NA	FALSE	FALSE	FALSE	33.731	1.54072	153	55.2632	11536	4.06209	11536	4.06209	UAP1	43
ENSG00000132196	OK	negbinomial.size	0.321919	0.415635	ensembl_havana	gene	NA	NA	ENSG00000132196	13	HSD17B7	ensembl_havana	protein_coding	OTTHUMG00000034420	6	NA	FALSE	FALSE	FALSE	8.27778	0.967444	85	75.1462	2831	3.45209	2831	3.45209	HSD17B7	27
ENSG00000143198	OK	negbinomial.size	0.000254636	0.000773488	ensembl_havana	gene	NA	NA	ENSG00000143198	12	MGST3	ensembl_havana	protein_coding	OTTHUMG00000034627	6	NA	FALSE	FALSE	FALSE	121.635	2.08861	309	9.64912	41599	4.61909	41599	4.61909	MGST3	144
ENSG00000143149	OK	negbinomial.size	2.28219e-13	2.18469e-12	ensembl_havana	gene	NA	NA	ENSG00000143149	12	ALDH9A1	ensembl_havana	protein_coding	OTTHUMG00000034677	2	NA	FALSE	FALSE	FALSE	33.7398	1.54083	128	62.5731	11539	4.06221	11539	4.06221	ALDH9A1	52
ENSG00000143183	OK	negbinomial.size	0.122261	0.184796	ensembl_havana	gene	NA	NA	ENSG00000143183	16	TMCO1	ensembl_havana	protein_coding	OTTHUMG00000034672	4	NA	FALSE	FALSE	FALSE	43.307	1.64647	265	22.5146	14811	4.17061	14811	4.17061	TMCO1	108
ENSG00000143157	OK	negbinomial.size	0.01814	0.0357195	ensembl_havana	gene	NA	NA	ENSG00000143157	11	POGK	ensembl_havana	protein_coding	OTTHUMG00000034325	2	NA	FALSE	FALSE	FALSE	38.1784	1.59305	154	54.9708	13057	4.11588	13057	4.11588	POGK	56
ENSG00000143190	OK	negbinomial.size	7.40267e-05	0.000247038	ensembl_havana	gene	NA	NA	ENSG00000143190	21	POU2F1	ensembl_havana	protein_coding	OTTHUMG00000034436	9	NA	FALSE	FALSE	FALSE	13.652	1.1659	70	79.5322	4669	3.66932	4669	3.66932	POU2F1	24
ENSG00000143162	OK	negbinomial.size	0.0103261	0.0218354	ensembl_havana	gene	NA	NA	ENSG00000143162	7	CREG1	ensembl_havana	protein_coding	OTTHUMG00000034682	1	NA	FALSE	FALSE	FALSE	545.959	2.73795	339	0.877193	186718	5.27119	186718	5.27119	CREG1	167
ENSG00000241666	OK	negbinomial.size	0.000957862	0.00257238	havana	gene	NA	NA	ENSG00000241666	2	RP3-455J7.4	havana	antisense	OTTHUMG00000035319	2	NA	FALSE	FALSE	FALSE	3.70468	0.67253	51	85.0877	1267	3.10312	1267	3.10312	RP3-455J7.4	15
ENSG00000198771	OK	negbinomial.size	2.51164e-07	1.21862e-06	ensembl_havana	gene	NA	NA	ENSG00000198771	10	RCSD1	ensembl_havana	protein_coding	OTTHUMG00000035318	2	NA	FALSE	FALSE	FALSE	22.6433	1.37371	100	70.7602	7744	3.88902	7744	3.88902	RCSD1	36
ENSG00000197965	OK	negbinomial.size	1.17531e-19	1.85054e-18	ensembl_havana	gene	NA	NA	ENSG00000197965	11	MPZL1	ensembl_havana	protein_coding	OTTHUMG00000034571	4	NA	FALSE	FALSE	FALSE	101.029	2.00872	191	44.152	34552	4.53849	34552	4.53849	MPZL1	83
ENSG00000143158	OK	negbinomial.size	0.490137	0.586441	ensembl_havana	gene	NA	NA	ENSG00000143158	10	MPC2	ensembl_havana	protein_coding	OTTHUMG00000034570	3	NA	FALSE	FALSE	FALSE	40.4532	1.61756	214	37.4269	13835	4.14101	13835	4.14101	MPC2	96
ENSG00000143164	OK	negbinomial.size	0.451973	0.548882	ensembl_havana	gene	NA	NA	ENSG00000143164	15	DCAF6	ensembl_havana	protein_coding	OTTHUMG00000034572	6	NA	FALSE	FALSE	FALSE	28.5965	1.47124	144	57.8947	9780	3.99038	9780	3.99038	DCAF6	45
ENSG00000143155	OK	negbinomial.size	0.516569	0.611841	ensembl_havana	gene	NA	NA	ENSG00000143155	12	TIPRL	ensembl_havana	protein_coding	OTTHUMG00000034646	2	NA	FALSE	FALSE	FALSE	25.3626	1.42099	175	48.8304	8674	3.93827	8674	3.93827	TIPRL	68
ENSG00000213064	OK	negbinomial.size	0.0316206	0.0581767	ensembl_havana	gene	NA	NA	ENSG00000213064	9	SFT2D2	ensembl_havana	protein_coding	OTTHUMG00000034650	3	NA	FALSE	FALSE	FALSE	120.599	2.08493	314	8.18713	41245	4.61538	41245	4.61538	SFT2D2	143
ENSG00000143153	OK	negbinomial.size	4.22837e-05	0.000146502	ensembl_havana	gene	NA	NA	ENSG00000143153	12	ATP1B1	ensembl_havana	protein_coding	OTTHUMG00000034590	3	NA	FALSE	FALSE	FALSE	133.409	2.12843	318	7.01754	45626	4.65922	45626	4.65922	ATP1B1	138
ENSG00000117475	OK	negbinomial.size	2.39599e-26	5.8508e-25	ensembl_havana	gene	NA	NA	ENSG00000117475	13	BLZF1	ensembl_havana	protein_coding	OTTHUMG00000035453	2	NA	FALSE	FALSE	FALSE	50.0322	1.70784	168	50.8772	17111	4.2333	17111	4.2333	BLZF1	69
ENSG00000120370	OK	negbinomial.size	0.662122	0.740316	ensembl_havana	gene	NA	NA	ENSG00000120370	12	GORAB	ensembl_havana	protein_coding	OTTHUMG00000035228	2	NA	FALSE	FALSE	FALSE	7.96199	0.952404	60	82.4561	2723	3.43521	2723	3.43521	GORAB	20
ENSG00000117523	OK	negbinomial.size	0.592692	0.680557	ensembl_havana	gene	NA	NA	ENSG00000117523	15	PRRC2C	ensembl_havana	protein_coding	OTTHUMG00000034665	8	NA	FALSE	FALSE	FALSE	181.096	2.2603	337	1.46199	61935	4.79194	61935	4.79194	PRRC2C	168
ENSG00000233328	OK	negbinomial.size	0.00133759	0.00347321	havana	gene	NA	NA	ENSG00000233328	3	PFN1P1	havana	processed_pseudogene	OTTHUMG00000034791	2	NA	FALSE	FALSE	FALSE	46.693	1.67845	342	0	15969	4.2033	15969	4.2033	PFN1P1	170
ENSG00000117533	OK	negbinomial.size	0.21147	0.295182	ensembl_havana	gene	NA	NA	ENSG00000117533	14	VAMP4	ensembl_havana	protein_coding	OTTHUMG00000034788	4	NA	FALSE	FALSE	FALSE	8.84503	0.993217	96	71.9298	3025	3.48087	3025	3.48087	VAMP4	38
ENSG00000010165	OK	negbinomial.size	0.00688574	0.0152736	ensembl_havana	gene	NA	NA	ENSG00000010165	19	METTL13	ensembl_havana	protein_coding	OTTHUMG00000034912	6	NA	FALSE	FALSE	FALSE	14.5439	1.19156	64	81.2865	4974	3.69679	4974	3.69679	METTL13	23
ENSG00000135845	OK	negbinomial.size	0.0231323	0.0443401	ensembl_havana	gene	NA	NA	ENSG00000135845	9	PIGC	ensembl_havana	protein_coding	OTTHUMG00000034751	2	NA	FALSE	FALSE	FALSE	26.0526	1.43221	114	66.6667	8910	3.94993	8910	3.94993	PIGC	50
ENSG00000094975	OK	negbinomial.size	0.0424999	0.0754034	ensembl_havana	gene	NA	NA	ENSG00000094975	13	SUCO	ensembl_havana	protein_coding	OTTHUMG00000034839	4	NA	FALSE	FALSE	FALSE	13.0994	1.1492	107	68.7135	4480	3.65137	4480	3.65137	SUCO	44
ENSG00000120337	OK	negbinomial.size	0.557421	0.648663	ensembl_havana	gene	NA	NA	ENSG00000120337	8	TNFSF18	ensembl_havana	protein_coding	OTTHUMG00000034835	2	NA	FALSE	FALSE	FALSE	22.5731	1.37242	119	65.2047	7720	3.88767	7720	3.88767	TNFSF18	38
ENSG00000117592	OK	negbinomial.size	1.84723e-07	9.17538e-07	ensembl_havana	gene	NA	NA	ENSG00000117592	8	PRDX6	ensembl_havana	protein_coding	OTTHUMG00000034804	1	NA	FALSE	FALSE	FALSE	170.219	2.23355	303	11.4035	58215	4.76504	58215	4.76504	PRDX6	137
ENSG00000076321	OK	negbinomial.size	0.435279	0.533134	ensembl_havana	gene	NA	NA	ENSG00000076321	10	KLHL20	ensembl_havana	protein_coding	OTTHUMG00000040548	1	NA	FALSE	FALSE	FALSE	7.95322	0.951979	60	82.4561	2720	3.43473	2720	3.43473	KLHL20	14
ENSG00000234741	OK	negbinomial.size	0.30461	0.398021	havana	gene	NA	NA	ENSG00000234741	7	GAS5	havana	processed_transcript	OTTHUMG00000037216	5	NA	FALSE	FALSE	FALSE	22.962	1.37952	159	53.5088	7853	3.89509	7853	3.89509	GAS5	50
ENSG00000135870	OK	negbinomial.size	0.912847	0.936383	ensembl_havana	gene	NA	NA	ENSG00000135870	11	RC3H1	ensembl_havana	protein_coding	OTTHUMG00000037275	4	NA	FALSE	FALSE	FALSE	28.8567	1.47504	237	30.7018	9869	3.99432	9869	3.99432	RC3H1	94
ENSG00000152061	OK	negbinomial.size	0.179394	0.257323	ensembl_havana	gene	NA	NA	ENSG00000152061	23	RABGAP1L	ensembl_havana	protein_coding	OTTHUMG00000034899	9	NA	FALSE	FALSE	FALSE	29.8713	1.48956	152	55.5556	10216	4.00932	10216	4.00932	RABGAP1L	72
ENSG00000116161	OK	negbinomial.size	1.59009e-07	7.96607e-07	ensembl_havana	gene	NA	NA	ENSG00000116161	17	CACYBP	ensembl_havana	protein_coding	OTTHUMG00000034941	7	NA	FALSE	FALSE	FALSE	69.6111	1.84887	240	29.8246	23807	4.37672	23807	4.37672	CACYBP	105
ENSG00000120333	OK	negbinomial.size	0.128547	0.192938	ensembl_havana	gene	NA	NA	ENSG00000120333	4	MRPS14	ensembl_havana	protein_coding	OTTHUMG00000034878	4	NA	FALSE	FALSE	FALSE	21.9064	1.35996	137	59.9415	7492	3.87466	7492	3.87466	MRPS14	69
ENSG00000235750	OK	negbinomial.size	0.372395	0.469218	ensembl_havana	gene	NA	NA	ENSG00000235750	9	KIAA0040	ensembl_havana	protein_coding	OTTHUMG00000034880	5	NA	FALSE	FALSE	FALSE	54.0468	1.74073	165	51.7544	18484	4.26682	18484	4.26682	KIAA0040	72
ENSG00000143207	OK	negbinomial.size	0.57483	0.663971	ensembl_havana	gene	NA	NA	ENSG00000143207	19	RFWD2	ensembl_havana	protein_coding	OTTHUMG00000034986	4	NA	FALSE	FALSE	FALSE	32.3801	1.52349	177	48.2456	11074	4.04434	11074	4.04434	RFWD2	65
ENSG00000242193	OK	negbinomial.size	0.0913903	0.144453	havana	gene	NA	NA	ENSG00000242193	9	RP11-568K15.1	havana	unitary_pseudogene	OTTHUMG00000154878	2	NA	FALSE	FALSE	FALSE	7.45906	0.927322	43	87.4269	2551	3.40688	2551	3.40688	RP11-568K15.1	17
ENSG00000075391	OK	negbinomial.size	3.71977e-05	0.000129873	ensembl_havana	gene	NA	NA	ENSG00000075391	16	RASAL2	ensembl_havana	protein_coding	OTTHUMG00000035022	4	NA	FALSE	FALSE	FALSE	85.3772	1.9364	270	21.0526	29199	4.46538	29199	4.46538	RASAL2	109
ENSG00000186283	OK	negbinomial.size	4.14583e-06	1.70002e-05	ensembl_havana	gene	NA	NA	ENSG00000186283	13	TOR3A	ensembl_havana	protein_coding	OTTHUMG00000035077	5	NA	FALSE	FALSE	FALSE	56.5234	1.75984	174	49.1228	19331	4.28628	19331	4.28628	TOR3A	69
ENSG00000143322	OK	negbinomial.size	8.41615e-09	5.03172e-08	ensembl_havana	gene	NA	NA	ENSG00000143322	19	ABL2	ensembl_havana	protein_coding	OTTHUMG00000035199	6	NA	FALSE	FALSE	FALSE	352.433	2.54831	338	1.16959	120532	5.08111	120532	5.08111	ABL2	165
ENSG00000057252	OK	negbinomial.size	2.34353e-10	1.63366e-09	ensembl_havana	gene	NA	NA	ENSG00000057252	12	SOAT1	ensembl_havana	protein_coding	OTTHUMG00000035253	2	NA	FALSE	FALSE	FALSE	91.6871	1.96702	272	20.4678	31357	4.49635	31357	4.49635	SOAT1	111
ENSG00000169905	OK	negbinomial.size	0.037814	0.068097	ensembl_havana	gene	NA	NA	ENSG00000169905	12	TOR1AIP2	ensembl_havana	protein_coding	OTTHUMG00000035265	5	NA	FALSE	FALSE	FALSE	138.409	2.14429	309	9.64912	47336	4.6752	47336	4.6752	TOR1AIP2	149
ENSG00000143337	OK	negbinomial.size	0.000869418	0.00236051	ensembl_havana	gene	NA	NA	ENSG00000143337	18	TOR1AIP1	ensembl_havana	protein_coding	OTTHUMG00000035257	10	NA	FALSE	FALSE	FALSE	24.0789	1.39931	169	50.5848	8235	3.91572	8235	3.91572	TOR1AIP1	53
ENSG00000135837	OK	negbinomial.size	0.892032	0.921288	ensembl_havana	gene	NA	NA	ENSG00000135837	15	CEP350	ensembl_havana	protein_coding	OTTHUMG00000035269	4	NA	FALSE	FALSE	FALSE	33.7924	1.54148	193	43.5673	11557	4.06288	11557	4.06288	CEP350	70
ENSG00000116260	OK	negbinomial.size	3.22756e-13	3.04676e-12	ensembl_havana	gene	NA	NA	ENSG00000116260	16	QSOX1	ensembl_havana	protein_coding	OTTHUMG00000035256	3	NA	FALSE	FALSE	FALSE	338.05	2.53026	334	2.33918	115613	5.06301	115613	5.06301	QSOX1	158
ENSG00000230124	OK	negbinomial.size	0.00296042	0.00716263	ensembl_havana	gene	NA	NA	ENSG00000230124	6	ACBD6	ensembl_havana	protein_coding	OTTHUMG00000035117	3	NA	FALSE	FALSE	FALSE	23.5497	1.39005	112	67.2515	8054	3.90607	8054	3.90607	ACBD6	44
ENSG00000143324	OK	negbinomial.size	0.198469	0.280615	ensembl_havana	gene	NA	NA	ENSG00000143324	13	XPR1	ensembl_havana	protein_coding	OTTHUMG00000035116	2	NA	FALSE	FALSE	FALSE	13.8333	1.17124	82	76.0234	4731	3.67504	4731	3.67504	XPR1	20
ENSG00000153029	OK	negbinomial.size	0.604371	0.689888	ensembl_havana	gene	NA	NA	ENSG00000153029	14	MR1	ensembl_havana	protein_coding	OTTHUMG00000035175	2	NA	FALSE	FALSE	FALSE	18.5731	1.29166	116	66.0819	6352	3.80298	6352	3.80298	MR1	46
ENSG00000162783	OK	negbinomial.size	8.04809e-05	0.000267374	ensembl_havana	gene	NA	NA	ENSG00000162783	10	IER5	ensembl_havana	protein_coding	OTTHUMG00000035178	2	NA	FALSE	FALSE	FALSE	59.1754	1.77942	258	24.5614	20238	4.30619	20238	4.30619	IER5	125
ENSG00000135821	OK	negbinomial.size	4.14278e-06	1.69962e-05	ensembl_havana	gene	NA	NA	ENSG00000135821	17	GLUL	ensembl_havana	protein_coding	OTTHUMG00000037407	2	NA	FALSE	FALSE	FALSE	613.477	2.78851	317	7.30994	209809	5.32183	209809	5.32183	GLUL	134
ENSG00000135828	OK	negbinomial.size	0.2913	0.383572	ensembl_havana	gene	NA	NA	ENSG00000135828	11	RNASEL	ensembl_havana	protein_coding	OTTHUMG00000035213	1	NA	FALSE	FALSE	FALSE	9.35088	1.01498	57	83.3333	3198	3.50501	3198	3.50501	RNASEL	19
ENSG00000135838	OK	negbinomial.size	2.25171e-07	1.103e-06	ensembl_havana	gene	NA	NA	ENSG00000135838	13	NPL	ensembl_havana	protein_coding	OTTHUMG00000035321	3	NA	FALSE	FALSE	FALSE	62.9971	1.80616	177	48.2456	21545	4.33337	21545	4.33337	NPL	66
ENSG00000135829	OK	negbinomial.size	0.00877287	0.018919	ensembl_havana	gene	NA	NA	ENSG00000135829	16	DHX9	ensembl_havana	protein_coding	OTTHUMG00000035337	5	NA	FALSE	FALSE	FALSE	55.5205	1.75221	209	38.8889	18988	4.2785	18988	4.2785	DHX9	86
ENSG00000135862	OK	negbinomial.size	0.194948	0.276185	ensembl_havana	gene	NA	NA	ENSG00000135862	5	LAMC1	ensembl_havana	protein_coding	OTTHUMG00000035418	5	NA	FALSE	FALSE	FALSE	22.2018	1.36552	96	71.9298	7593	3.88047	7593	3.88047	LAMC1	37
ENSG00000116698	OK	negbinomial.size	0.0289749	0.053985	ensembl_havana	gene	NA	NA	ENSG00000116698	20	SMG7	ensembl_havana	protein_coding	OTTHUMG00000035221	9	NA	FALSE	FALSE	FALSE	57.8333	1.76962	226	33.9181	19779	4.29623	19779	4.29623	SMG7	91
ENSG00000116701	OK	negbinomial.size	0.093606	0.14742	ensembl_havana	gene	NA	NA	ENSG00000116701	14	NCF2	ensembl_havana	protein_coding	OTTHUMG00000035329	4	NA	FALSE	FALSE	FALSE	757.746	2.8801	341	0.292398	259149	5.41355	259149	5.41355	NCF2	171
ENSG00000162704	OK	negbinomial.size	3.01397e-06	1.26581e-05	ensembl_havana	gene	NA	NA	ENSG00000162704	15	ARPC5	ensembl_havana	protein_coding	OTTHUMG00000035326	4	NA	FALSE	FALSE	FALSE	266.213	2.42686	339	0.877193	91045	4.95926	91045	4.95926	ARPC5	166
ENSG00000143344	OK	negbinomial.size	1.54262e-32	5.13534e-31	ensembl_havana	gene	NA	NA	ENSG00000143344	15	RGL1	ensembl_havana	protein_coding	OTTHUMG00000035328	3	NA	FALSE	FALSE	FALSE	153.287	2.18833	236	30.9942	52424	4.71954	52424	4.71954	RGL1	93
ENSG00000198860	OK	negbinomial.size	0.00276379	0.00672078	ensembl_havana	gene	NA	NA	ENSG00000198860	11	TSEN15	ensembl_havana	protein_coding	OTTHUMG00000035461	4	NA	FALSE	FALSE	FALSE	9.03216	1.00139	77	77.4854	3089	3.48996	3089	3.48996	TSEN15	29
ENSG00000116667	OK	negbinomial.size	2.37658e-18	3.41257e-17	ensembl_havana	gene	NA	NA	ENSG00000116667	12	C1orf21	ensembl_havana	protein_coding	OTTHUMG00000035386	4	NA	FALSE	FALSE	FALSE	5.02339	0.779841	18	94.7368	1718	3.23528	1718	3.23528	C1orf21	11
ENSG00000116406	OK	negbinomial.size	0.718357	0.785167	ensembl_havana	gene	NA	NA	ENSG00000116406	18	EDEM3	ensembl_havana	protein_coding	OTTHUMG00000035387	4	NA	FALSE	FALSE	FALSE	5.96491	0.842916	77	77.4854	2040	3.30984	2040	3.30984	EDEM3	26
ENSG00000135842	OK	negbinomial.size	2.73415e-05	9.79778e-05	ensembl_havana	gene	NA	NA	ENSG00000135842	16	FAM129A	ensembl_havana	protein_coding	OTTHUMG00000035388	2	NA	FALSE	FALSE	FALSE	120.199	2.0835	283	17.2515	41108	4.61394	41108	4.61394	FAM129A	120
ENSG00000121481	OK	negbinomial.size	0.593329	0.681001	ensembl_havana	gene	NA	NA	ENSG00000121481	10	RNF2	ensembl_havana	protein_coding	OTTHUMG00000035391	2	NA	FALSE	FALSE	FALSE	16.0994	1.23298	165	51.7544	5506	3.74092	5506	3.74092	RNF2	32
ENSG00000121486	OK	negbinomial.size	0.504922	0.600312	ensembl_havana	gene	NA	NA	ENSG00000121486	11	TRMT1L	ensembl_havana	protein_coding	OTTHUMG00000035389	2	NA	FALSE	FALSE	FALSE	8.96784	0.998601	83	75.731	3067	3.48686	3067	3.48686	TRMT1L	26
ENSG00000116668	OK	negbinomial.size	0.394963	0.492632	ensembl_havana	gene	NA	NA	ENSG00000116668	12	SWT1	ensembl_havana	protein_coding	OTTHUMG00000035390	2	NA	FALSE	FALSE	FALSE	10.614	1.06498	95	72.2222	3630	3.56003	3630	3.56003	SWT1	30
ENSG00000279838	OK	negbinomial.size	4.03596e-07	1.90163e-06	havana	gene	NA	NA	ENSG00000279838	1	RP4-635A23.6	havana	TEC	OTTHUMG00000176174	1	NA	FALSE	FALSE	FALSE	9.45029	1.01913	91	73.3918	3232	3.50961	3232	3.50961	RP4-635A23.6	35
ENSG00000116679	OK	negbinomial.size	1.16023e-14	1.24185e-13	ensembl_havana	gene	NA	NA	ENSG00000116679	15	IVNS1ABP	ensembl_havana	protein_coding	OTTHUMG00000035384	1	NA	FALSE	FALSE	FALSE	205.196	2.31428	264	22.807	70177	4.8462	70177	4.8462	IVNS1ABP	117
ENSG00000047410	OK	negbinomial.size	0.000414772	0.00120473	ensembl_havana	gene	NA	NA	ENSG00000047410	13	TPR	ensembl_havana	protein_coding	OTTHUMG00000035580	4	NA	FALSE	FALSE	FALSE	53.2456	1.73436	226	33.9181	18210	4.26033	18210	4.26033	TPR	94
ENSG00000157181	OK	negbinomial.size	0.742096	0.80297	ensembl_havana	gene	NA	NA	ENSG00000157181	15	C1orf27	ensembl_havana	protein_coding	OTTHUMG00000035579	6	NA	FALSE	FALSE	FALSE	9.44444	1.01889	90	73.6842	3230	3.50934	3230	3.50934	C1orf27	37
ENSG00000073756	OK	negbinomial.size	1.04052e-33	3.6738e-32	ensembl_havana	gene	NA	NA	ENSG00000073756	11	PTGS2	ensembl_havana	protein_coding	OTTHUMG00000035473	3	NA	FALSE	FALSE	FALSE	97.6959	1.9943	194	43.2749	33412	4.52392	33412	4.52392	PTGS2	75
ENSG00000116711	OK	negbinomial.size	0.00943345	0.0201887	ensembl_havana	gene	NA	NA	ENSG00000116711	9	PLA2G4A	ensembl_havana	protein_coding	OTTHUMG00000035512	1	NA	FALSE	FALSE	FALSE	26.8509	1.44484	147	57.0175	9183	3.96303	9183	3.96303	PLA2G4A	50
ENSG00000090104	OK	negbinomial.size	2.60481e-16	3.18513e-15	ensembl_havana	gene	NA	NA	ENSG00000090104	11	RGS1	ensembl_havana	protein_coding	OTTHUMG00000035598	3	NA	FALSE	FALSE	FALSE	300.851	2.47979	229	33.0409	102891	5.01238	102891	5.01238	RGS1	72
ENSG00000116741	OK	negbinomial.size	0.480562	0.57729	ensembl_havana	gene	NA	NA	ENSG00000116741	7	RGS2	ensembl_havana	protein_coding	OTTHUMG00000035600	2	NA	FALSE	FALSE	FALSE	115.333	2.0657	184	46.1988	39444	4.59599	39444	4.59599	RGS2	77
ENSG00000116750	OK	negbinomial.size	0.000502389	0.00143469	ensembl_havana	gene	NA	NA	ENSG00000116750	13	UCHL5	ensembl_havana	protein_coding	OTTHUMG00000035561	5	NA	FALSE	FALSE	FALSE	12.1491	1.1189	102	70.1754	4155	3.61868	4155	3.61868	UCHL5	39
ENSG00000116747	OK	negbinomial.size	0.0343766	0.0625698	ensembl_havana	gene	NA	NA	ENSG00000116747	12	TROVE2	ensembl_havana	protein_coding	OTTHUMG00000035675	5	NA	FALSE	FALSE	FALSE	26.1257	1.43338	194	43.2749	8935	3.95114	8935	3.95114	TROVE2	72
ENSG00000023572	OK	negbinomial.size	0.00945126	0.0202215	ensembl_havana	gene	NA	NA	ENSG00000023572	8	GLRX2	ensembl_havana	protein_coding	OTTHUMG00000035677	1	NA	FALSE	FALSE	FALSE	11.8129	1.10765	123	64.0351	4040	3.60649	4040	3.60649	GLRX2	48
ENSG00000134371	OK	negbinomial.size	0.828365	0.871986	ensembl_havana	gene	NA	NA	ENSG00000134371	10	CDC73	ensembl_havana	protein_coding	OTTHUMG00000035676	3	NA	FALSE	FALSE	FALSE	37.8129	1.58898	197	42.3977	12932	4.1117	12932	4.1117	CDC73	64
ENSG00000213047	OK	negbinomial.size	0.373511	0.470334	ensembl_havana	gene	NA	NA	ENSG00000213047	11	DENND1B	ensembl_havana	protein_coding	OTTHUMG00000035653	5	NA	FALSE	FALSE	FALSE	68.7515	1.84355	286	16.3743	23513	4.37133	23513	4.37133	DENND1B	115
ENSG00000151414	OK	negbinomial.size	0.800608	0.849344	ensembl_havana	gene	NA	NA	ENSG00000151414	14	NEK7	ensembl_havana	protein_coding	OTTHUMG00000035658	6	NA	FALSE	FALSE	FALSE	11.0117	1.0796	172	49.7076	3766	3.576	3766	3.576	NEK7	48
ENSG00000081237	OK	negbinomial.size	0.0556165	0.0950961	ensembl_havana	gene	NA	NA	ENSG00000081237	18	PTPRC	ensembl_havana	protein_coding	OTTHUMG00000035702	8	NA	FALSE	FALSE	FALSE	102.561	2.0152	325	4.97076	35076	4.54502	35076	4.54502	PTPRC	138
ENSG00000162702	OK	negbinomial.size	1.60373e-16	2.00614e-15	ensembl_havana	gene	NA	NA	ENSG00000162702	7	ZNF281	ensembl_havana	protein_coding	OTTHUMG00000035724	2	NA	FALSE	FALSE	FALSE	14.9766	1.20348	83	75.731	5122	3.70952	5122	3.70952	ZNF281	17
ENSG00000118197	OK	negbinomial.size	0.0362339	0.0655699	ensembl_havana	gene	NA	NA	ENSG00000118197	13	DDX59	ensembl_havana	protein_coding	OTTHUMG00000035725	8	NA	FALSE	FALSE	FALSE	18.1111	1.28129	104	69.5906	6194	3.79204	6194	3.79204	DDX59	38
ENSG00000118200	OK	negbinomial.size	0.0477415	0.0835579	ensembl_havana	gene	NA	NA	ENSG00000118200	14	CAMSAP2	ensembl_havana	protein_coding	OTTHUMG00000035740	4	NA	FALSE	FALSE	FALSE	22.5029	1.37112	180	47.3684	7696	3.88632	7696	3.88632	CAMSAP2	58
ENSG00000116857	OK	negbinomial.size	9.88509e-11	7.1601e-10	ensembl_havana	gene	NA	NA	ENSG00000116857	16	TMEM9	ensembl_havana	protein_coding	OTTHUMG00000035831	7	NA	FALSE	FALSE	FALSE	17.2047	1.26018	73	78.655	5884	3.76975	5884	3.76975	TMEM9	33
ENSG00000159176	OK	negbinomial.size	3.00121e-27	7.84546e-26	ensembl_havana	gene	NA	NA	ENSG00000159176	13	CSRP1	ensembl_havana	protein_coding	OTTHUMG00000035773	4	NA	FALSE	FALSE	FALSE	123.558	2.09537	220	35.6725	42257	4.62591	42257	4.62591	CSRP1	87
ENSG00000134369	OK	negbinomial.size	0.0272775	0.0512616	ensembl_havana	gene	NA	NA	ENSG00000134369	15	NAV1	ensembl_havana	protein_coding	OTTHUMG00000035766	7	NA	FALSE	FALSE	FALSE	16.1871	1.2352	79	76.9006	5536	3.74327	5536	3.74327	NAV1	18
ENSG00000198700	OK	negbinomial.size	0.131184	0.196499	ensembl_havana	gene	NA	NA	ENSG00000198700	9	IPO9	ensembl_havana	protein_coding	OTTHUMG00000035805	1	NA	FALSE	FALSE	FALSE	31.2281	1.50823	123	64.0351	10680	4.02861	10680	4.02861	IPO9	44
ENSG00000134375	OK	negbinomial.size	0.0431615	0.0762785	ensembl_havana	gene	NA	NA	ENSG00000134375	10	TIMM17A	ensembl_havana	protein_coding	OTTHUMG00000035806	1	NA	FALSE	FALSE	FALSE	78.193	1.89869	283	17.2515	26742	4.42721	26742	4.42721	TIMM17A	135
ENSG00000176393	OK	negbinomial.size	1.15033e-12	1.02874e-11	ensembl_havana	gene	NA	NA	ENSG00000176393	10	RNPEP	ensembl_havana	protein_coding	OTTHUMG00000035866	4	NA	FALSE	FALSE	FALSE	86.7895	1.94344	231	32.4561	29682	4.47251	29682	4.47251	RNPEP	104
ENSG00000143862	OK	negbinomial.size	0.290944	0.383288	ensembl_havana	gene	NA	NA	ENSG00000143862	7	ARL8A	ensembl_havana	protein_coding	OTTHUMG00000035923	1	NA	FALSE	FALSE	FALSE	12.0263	1.11482	173	49.4152	4113	3.61426	4113	3.61426	ARL8A	86
ENSG00000143851	OK	negbinomial.size	0.00012631	0.000404469	ensembl_havana	gene	NA	NA	ENSG00000143851	15	PTPN7	ensembl_havana	protein_coding	OTTHUMG00000035931	7	NA	FALSE	FALSE	FALSE	65.4386	1.82242	146	57.3099	22380	4.34988	22380	4.34988	PTPN7	59
ENSG00000117139	OK	negbinomial.size	0.126845	0.190912	ensembl_havana	gene	NA	NA	ENSG00000117139	16	KDM5B	ensembl_havana	protein_coding	OTTHUMG00000041401	7	NA	FALSE	FALSE	FALSE	20.386	1.33013	106	69.0058	6972	3.84342	6972	3.84342	KDM5B	40
ENSG00000183155	OK	negbinomial.size	0.00171542	0.00437039	ensembl_havana	gene	NA	NA	ENSG00000183155	4	RABIF	ensembl_havana	protein_coding	OTTHUMG00000041400	1	NA	FALSE	FALSE	FALSE	36.5906	1.57508	165	51.7544	12514	4.09743	12514	4.09743	RABIF	70
ENSG00000117153	OK	negbinomial.size	0.745014	0.805239	ensembl_havana	gene	NA	NA	ENSG00000117153	15	KLHL12	ensembl_havana	protein_coding	OTTHUMG00000041385	9	NA	FALSE	FALSE	FALSE	20.307	1.32852	93	72.807	6945	3.84173	6945	3.84173	KLHL12	41
ENSG00000159346	OK	negbinomial.size	5.18057e-05	0.000177607	ensembl_havana	gene	NA	NA	ENSG00000159346	12	ADIPOR1	ensembl_havana	protein_coding	OTTHUMG00000041391	9	NA	FALSE	FALSE	FALSE	335.018	2.52636	318	7.01754	114576	5.0591	114576	5.0591	ADIPOR1	144
ENSG00000159348	OK	negbinomial.size	1.38686e-41	6.57628e-40	ensembl_havana	gene	NA	NA	ENSG00000159348	12	CYB5R1	ensembl_havana	protein_coding	OTTHUMG00000041387	3	NA	FALSE	FALSE	FALSE	74.1725	1.87606	169	50.5848	25367	4.40429	25367	4.40429	CYB5R1	64
ENSG00000163444	OK	negbinomial.size	1.44168e-07	7.2672e-07	ensembl_havana	gene	NA	NA	ENSG00000163444	11	TMEM183A	ensembl_havana	protein_coding	OTTHUMG00000042051	3	NA	FALSE	FALSE	FALSE	61.3889	1.79511	185	45.9064	20995	4.32214	20995	4.32214	TMEM183A	69
ENSG00000231507	OK	negbinomial.size	0.571595	0.661079	havana	gene	NA	NA	ENSG00000231507	1	LINC01353	havana	lincRNA	OTTHUMG00000041219	1	NA	FALSE	FALSE	FALSE	5.74269	0.828833	47	86.2573	1964	3.29336	1964	3.29336	LINC01353	20
ENSG00000159388	OK	negbinomial.size	3.37604e-14	3.48103e-13	ensembl_havana	gene	NA	NA	ENSG00000159388	5	BTG2	ensembl_havana	protein_coding	OTTHUMG00000035834	4	NA	FALSE	FALSE	FALSE	493.877	2.6945	310	9.35673	168906	5.22765	168906	5.22765	BTG2	140
ENSG00000058668	OK	negbinomial.size	0.00809657	0.0176142	ensembl_havana	gene	NA	NA	ENSG00000058668	14	ATP2B4	ensembl_havana	protein_coding	OTTHUMG00000035906	4	NA	FALSE	FALSE	FALSE	13.2661	1.1543	94	72.5146	4537	3.65686	4537	3.65686	ATP2B4	33
ENSG00000058673	OK	negbinomial.size	0.00107737	0.0028613	ensembl_havana	gene	NA	NA	ENSG00000058673	15	ZC3H11A	ensembl_havana	protein_coding	OTTHUMG00000035909	7	NA	FALSE	FALSE	FALSE	33.5351	1.53826	210	38.5965	11469	4.05956	11469	4.05956	ZC3H11A	89
ENSG00000182004	OK	negbinomial.size	0.0106973	0.0224989	ensembl_havana	gene	NA	NA	ENSG00000182004	12	SNRPE	ensembl_havana	protein_coding	OTTHUMG00000035985	2	NA	FALSE	FALSE	FALSE	33.8772	1.54254	247	27.7778	11586	4.06397	11586	4.06397	SNRPE	103
ENSG00000158615	OK	negbinomial.size	0.00255222	0.00625103	ensembl_havana	gene	NA	NA	ENSG00000158615	8	PPP1R15B	ensembl_havana	protein_coding	OTTHUMG00000036105	4	NA	FALSE	FALSE	FALSE	61.9094	1.79872	246	28.0702	21173	4.3258	21173	4.3258	PPP1R15B	98
ENSG00000198625	OK	negbinomial.size	9.73993e-05	0.000318904	ensembl_havana	gene	NA	NA	ENSG00000198625	12	MDM4	ensembl_havana	protein_coding	OTTHUMG00000035877	4	NA	FALSE	FALSE	FALSE	61.7836	1.79785	237	30.7018	21130	4.32492	21130	4.32492	MDM4	93
ENSG00000117222	OK	negbinomial.size	0.00930731	0.0199607	ensembl_havana	gene	NA	NA	ENSG00000117222	13	RBBP5	ensembl_havana	protein_coding	OTTHUMG00000037104	1	NA	FALSE	FALSE	FALSE	23.3684	1.38683	150	56.1404	7992	3.90271	7992	3.90271	RBBP5	54
ENSG00000133059	OK	negbinomial.size	0.0710536	0.117003	ensembl_havana	gene	NA	NA	ENSG00000133059	16	DSTYK	ensembl_havana	protein_coding	OTTHUMG00000037102	3	NA	FALSE	FALSE	FALSE	16.4298	1.24129	77	77.4854	5619	3.74974	5619	3.74974	DSTYK	36
ENSG00000133069	OK	negbinomial.size	1.13134e-07	5.78145e-07	ensembl_havana	gene	NA	NA	ENSG00000133069	15	TMCC2	ensembl_havana	protein_coding	OTTHUMG00000037195	3	NA	FALSE	FALSE	FALSE	20.8743	1.33993	73	78.655	7139	3.8537	7139	3.8537	TMCC2	34
ENSG00000163545	OK	negbinomial.size	0.00527274	0.0120326	ensembl_havana	gene	NA	NA	ENSG00000163545	8	NUAK2	ensembl_havana	protein_coding	OTTHUMG00000037196	2	NA	FALSE	FALSE	FALSE	8.62573	0.983434	25	92.6901	2950	3.46997	2950	3.46997	NUAK2	11
ENSG00000158711	OK	negbinomial.size	0.676457	0.750127	ensembl_havana	gene	NA	NA	ENSG00000158711	13	ELK4	ensembl_havana	protein_coding	OTTHUMG00000037221	3	NA	FALSE	FALSE	FALSE	8.61696	0.983038	123	64.0351	2947	3.46953	2947	3.46953	ELK4	32
ENSG00000069275	OK	negbinomial.size	0.000464271	0.00133472	ensembl_havana	gene	NA	NA	ENSG00000069275	12	NUCKS1	ensembl_havana	protein_coding	OTTHUMG00000035996	1	NA	FALSE	FALSE	FALSE	22.2807	1.367	236	30.9942	7620	3.88201	7620	3.88201	NUCKS1	82
ENSG00000117280	OK	negbinomial.size	0.075337	0.122939	ensembl_havana	gene	NA	NA	ENSG00000117280	12	RAB29	ensembl_havana	protein_coding	OTTHUMG00000035998	3	NA	FALSE	FALSE	FALSE	19.6696	1.31533	103	69.883	6727	3.82789	6727	3.82789	RAB29	39
ENSG00000276600	OK	negbinomial.size	0.00225615	0.00560499	ensembl_havana	gene	NA	NA	ENSG00000276600	4	RAB7B	ensembl_havana	protein_coding	OTTHUMG00000189246	1	NA	FALSE	FALSE	FALSE	697.588	2.84422	334	2.33918	238575	5.37763	238575	5.37763	RAB7B	157
ENSG00000196550	OK	negbinomial.size	0.14112	0.209154	ensembl_havana	gene	NA	NA	ENSG00000196550	10	FAM72A	ensembl_havana	protein_coding	OTTHUMG00000042552	3	NA	FALSE	FALSE	FALSE	7.52924	0.93091	147	57.0175	2575	3.41095	2575	3.41095	FAM72A	42
ENSG00000266028	OK	negbinomial.size	0.0167659	0.0333519	ensembl_havana	gene	NA	NA	ENSG00000266028	7	SRGAP2	ensembl_havana	protein_coding	OTTHUMG00000184381	5	NA	FALSE	FALSE	FALSE	80.6754	1.91209	305	10.8187	27591	4.44078	27591	4.44078	SRGAP2	127
ENSG00000263528	OK	negbinomial.size	0.0356739	0.0646714	ensembl_havana	gene	NA	NA	ENSG00000263528	7	IKBKE	ensembl_havana	protein_coding	OTTHUMG00000184613	2	NA	FALSE	FALSE	FALSE	47.345	1.68435	138	59.6491	16192	4.20933	16192	4.20933	IKBKE	41
ENSG00000266094	OK	negbinomial.size	2.30936e-05	8.3749e-05	ensembl_havana	gene	NA	NA	ENSG00000266094	7	RASSF5	ensembl_havana	protein_coding	OTTHUMG00000184616	2	NA	FALSE	FALSE	FALSE	243.07	2.38751	300	12.2807	83130	4.91976	83130	4.91976	RASSF5	122
ENSG00000143486	OK	negbinomial.size	1.75925e-07	8.78655e-07	ensembl_havana	gene	NA	NA	ENSG00000143486	15	EIF2D	ensembl_havana	protein_coding	OTTHUMG00000184619	2	NA	FALSE	FALSE	FALSE	28.9181	1.47593	110	67.8363	9890	3.99524	9890	3.99524	EIF2D	41
ENSG00000162889	OK	negbinomial.size	0.222857	0.308072	ensembl_havana	gene	NA	NA	ENSG00000162889	10	MAPKAPK2	ensembl_havana	protein_coding	OTTHUMG00000036342	1	NA	FALSE	FALSE	FALSE	33.383	1.53634	282	17.5439	11417	4.05759	11417	4.05759	MAPKAPK2	126
ENSG00000136634	OK	negbinomial.size	2.00471e-16	2.48486e-15	ensembl_havana	gene	NA	NA	ENSG00000136634	5	IL10	ensembl_havana	protein_coding	OTTHUMG00000036386	4	NA	FALSE	FALSE	FALSE	47.2281	1.6833	86	74.8538	16152	4.20825	16152	4.20825	IL10	41
ENSG00000196352	OK	negbinomial.size	0.696475	0.765868	ensembl_havana	gene	NA	NA	ENSG00000196352	14	CD55	ensembl_havana	protein_coding	OTTHUMG00000036255	4	NA	FALSE	FALSE	FALSE	44.2368	1.65549	197	42.3977	15129	4.17984	15129	4.17984	CD55	76
ENSG00000117335	OK	negbinomial.size	3.83749e-06	1.58314e-05	ensembl_havana	gene	NA	NA	ENSG00000117335	19	CD46	ensembl_havana	protein_coding	OTTHUMG00000036397	15	NA	FALSE	FALSE	FALSE	44.5556	1.65854	242	29.2398	15238	4.18296	15238	4.18296	CD46	75
ENSG00000203709	OK	negbinomial.size	0.000659033	0.00183952	ensembl_havana	gene	NA	NA	ENSG00000203709	10	C1orf132	ensembl_havana	lincRNA	OTTHUMG00000036553	3	NA	FALSE	FALSE	FALSE	18.2573	1.2846	82	76.0234	6244	3.79553	6244	3.79553	C1orf132	32
ENSG00000008118	OK	negbinomial.size	1.00237e-06	4.45765e-06	ensembl_havana	gene	NA	NA	ENSG00000008118	9	CAMK1G	ensembl_havana	protein_coding	OTTHUMG00000036361	2	NA	FALSE	FALSE	FALSE	23.4503	1.38828	59	82.7485	8020	3.90423	8020	3.90423	CAMK1G	22
ENSG00000196878	OK	negbinomial.size	0.0885221	0.140546	ensembl_havana	gene	NA	NA	ENSG00000196878	13	LAMB3	ensembl_havana	protein_coding	OTTHUMG00000036360	4	NA	FALSE	FALSE	FALSE	64.2135	1.81434	129	62.2807	21961	4.34167	21961	4.34167	LAMB3	37
ENSG00000227591	OK	negbinomial.size	3.6572e-13	3.43246e-12	havana	gene	NA	NA	ENSG00000227591	5	RP1-28O10.1	havana	antisense	OTTHUMG00000036478	1	NA	FALSE	FALSE	FALSE	14.9971	1.20404	59	82.7485	5129	3.71012	5129	3.71012	RP1-28O10.1	22
ENSG00000123689	OK	negbinomial.size	1.46297e-43	7.64871e-42	ensembl_havana	gene	NA	NA	ENSG00000123689	5	G0S2	ensembl_havana	protein_coding	OTTHUMG00000036479	1	NA	FALSE	FALSE	FALSE	1606.04	3.20603	287	16.0819	549265	5.73978	549265	5.73978	G0S2	82
ENSG00000117594	OK	negbinomial.size	0.0830166	0.1336	ensembl_havana	gene	NA	NA	ENSG00000117594	9	HSD11B1	ensembl_havana	protein_coding	OTTHUMG00000036481	5	NA	FALSE	FALSE	FALSE	47.386	1.68472	135	60.5263	16206	4.2097	16206	4.2097	HSD11B1	52
ENSG00000009790	OK	negbinomial.size	0.00692111	0.0153268	ensembl_havana	gene	NA	NA	ENSG00000009790	14	TRAF3IP3	ensembl_havana	protein_coding	OTTHUMG00000036480	7	NA	FALSE	FALSE	FALSE	28.462	1.46926	69	79.8246	9734	3.98834	9734	3.98834	TRAF3IP3	30
ENSG00000082512	OK	negbinomial.size	0.346078	0.440758	ensembl_havana	gene	NA	NA	ENSG00000082512	14	TRAF5	ensembl_havana	protein_coding	OTTHUMG00000036997	1	NA	FALSE	FALSE	FALSE	22.1111	1.36382	93	72.807	7562	3.87869	7562	3.87869	TRAF5	48
ENSG00000170385	OK	negbinomial.size	0.0243795	0.0465992	ensembl_havana	gene	NA	NA	ENSG00000170385	9	SLC30A1	ensembl_havana	protein_coding	OTTHUMG00000036995	3	NA	FALSE	FALSE	FALSE	8.34795	0.970717	65	80.9942	2855	3.45576	2855	3.45576	SLC30A1	24
ENSG00000123684	OK	negbinomial.size	0.709863	0.777655	ensembl_havana	gene	NA	NA	ENSG00000123684	12	LPGAT1	ensembl_havana	protein_coding	OTTHUMG00000037120	1	NA	FALSE	FALSE	FALSE	24.3216	1.40349	170	50.2924	8318	3.92007	8318	3.92007	LPGAT1	62
ENSG00000220749	OK	negbinomial.size	0.146963	0.21675	ensembl_havana	gene	NA	NA	ENSG00000220749	4	RPL21P28	ensembl_havana	processed_pseudogene	OTTHUMG00000037130	1	NA	FALSE	FALSE	FALSE	18.0819	1.28062	339	0.877193	6184	3.79134	6184	3.79134	RPL21P28	160
ENSG00000066027	OK	negbinomial.size	0.00655565	0.0146317	ensembl_havana	gene	NA	NA	ENSG00000066027	11	PPP2R5A	ensembl_havana	protein_coding	OTTHUMG00000036750	4	NA	FALSE	FALSE	FALSE	14.1316	1.17988	109	68.1287	4833	3.68431	4833	3.68431	PPP2R5A	40
ENSG00000065600	OK	negbinomial.size	0.339304	0.433416	ensembl_havana	gene	NA	NA	ENSG00000065600	12	TMEM206	ensembl_havana	protein_coding	OTTHUMG00000036751	2	NA	FALSE	FALSE	FALSE	26.0526	1.43221	112	67.2515	8910	3.94993	8910	3.94993	TMEM206	37
ENSG00000117691	OK	negbinomial.size	1.04298e-05	3.98434e-05	ensembl_havana	gene	NA	NA	ENSG00000117691	9	NENF	ensembl_havana	protein_coding	OTTHUMG00000036744	4	NA	FALSE	FALSE	FALSE	60.5819	1.78945	221	35.3801	20719	4.31639	20719	4.31639	NENF	89
ENSG00000260805	OK	negbinomial.size	0.935081	0.952839	havana	gene	NA	NA	ENSG00000260805	2	RP11-61J19.5	havana	lincRNA	OTTHUMG00000186548	2	NA	FALSE	FALSE	FALSE	4.74854	0.759557	37	89.1813	1624	3.21085	1624	3.21085	RP11-61J19.5	13
ENSG00000162772	OK	negbinomial.size	9.78812e-23	1.92366e-21	ensembl_havana	gene	NA	NA	ENSG00000162772	16	ATF3	ensembl_havana	protein_coding	OTTHUMG00000036747	8	NA	FALSE	FALSE	FALSE	886.787	2.94831	324	5.26316	303281	5.48185	303281	5.48185	ATF3	151
ENSG00000237980	OK	negbinomial.size	0.447939	0.545119	havana	gene	NA	NA	ENSG00000237980	1	RP11-338C15.3	havana	lincRNA	OTTHUMG00000036786	1	NA	FALSE	FALSE	FALSE	4	0.69897	48	85.9649	1368	3.1364	1368	3.1364	RP11-338C15.3	19
ENSG00000123685	OK	negbinomial.size	0.5835	0.672084	ensembl_havana	gene	NA	NA	ENSG00000123685	8	BATF3	ensembl_havana	protein_coding	OTTHUMG00000036807	2	NA	FALSE	FALSE	FALSE	112.5	2.055	234	31.5789	38475	4.58519	38475	4.58519	BATF3	111
ENSG00000117697	OK	negbinomial.size	0.164306	0.238533	ensembl_havana	gene	NA	NA	ENSG00000117697	14	NSL1	ensembl_havana	protein_coding	OTTHUMG00000036806	4	NA	FALSE	FALSE	FALSE	6.30994	0.863914	62	81.8713	2158	3.33425	2158	3.33425	NSL1	20
ENSG00000203705	OK	negbinomial.size	0.186073	0.265131	ensembl_havana	gene	NA	NA	ENSG00000203705	10	TATDN3	ensembl_havana	protein_coding	OTTHUMG00000036805	10	NA	FALSE	FALSE	FALSE	5.92398	0.840356	49	85.6725	2026	3.30685	2026	3.30685	TATDN3	18
ENSG00000162769	OK	negbinomial.size	0.015395	0.031003	ensembl_havana	gene	NA	NA	ENSG00000162769	12	FLVCR1	ensembl_havana	protein_coding	OTTHUMG00000036924	3	NA	FALSE	FALSE	FALSE	5.1345	0.787779	51	85.0877	1756	3.24477	1756	3.24477	FLVCR1	18
ENSG00000174606	OK	negbinomial.size	0.990637	0.992462	ensembl_havana	gene	NA	NA	ENSG00000174606	13	ANGEL2	ensembl_havana	protein_coding	OTTHUMG00000036927	3	NA	FALSE	FALSE	FALSE	11.1053	1.08297	93	72.807	3798	3.57967	3798	3.57967	ANGEL2	24
ENSG00000136643	OK	negbinomial.size	3.09753e-23	6.23788e-22	ensembl_havana	gene	NA	NA	ENSG00000136643	11	RPS6KC1	ensembl_havana	protein_coding	OTTHUMG00000036926	3	NA	FALSE	FALSE	FALSE	45.9444	1.67158	163	52.3392	15713	4.19629	15713	4.19629	RPS6KC1	80
ENSG00000067533	OK	negbinomial.size	0.00831926	0.0180265	ensembl_havana	gene	NA	NA	ENSG00000067533	5	RRP15	ensembl_havana	protein_coding	OTTHUMG00000039494	4	NA	FALSE	FALSE	FALSE	7.06725	0.906726	87	74.5614	2417	3.38346	2417	3.38346	RRP15	27
ENSG00000143353	OK	negbinomial.size	0.157065	0.229903	ensembl_havana	gene	NA	NA	ENSG00000143353	11	LYPLAL1	ensembl_havana	protein_coding	OTTHUMG00000037141	2	NA	FALSE	FALSE	FALSE	6.02632	0.846728	60	82.4561	2061	3.31429	2061	3.31429	LYPLAL1	19
ENSG00000136628	OK	negbinomial.size	0.0096298	0.0205067	ensembl_havana	gene	NA	NA	ENSG00000136628	17	EPRS	ensembl_havana	protein_coding	OTTHUMG00000037433	7	NA	FALSE	FALSE	FALSE	20.7865	1.33819	136	60.2339	7109	3.85187	7109	3.85187	EPRS	44
ENSG00000162813	OK	negbinomial.size	0.392702	0.490146	ensembl_havana	gene	NA	NA	ENSG00000162813	17	BPNT1	ensembl_havana	protein_coding	OTTHUMG00000037435	5	NA	FALSE	FALSE	FALSE	7.70468	0.939753	53	84.5029	2635	3.42095	2635	3.42095	BPNT1	22
ENSG00000067704	OK	negbinomial.size	1.6996e-12	1.49859e-11	ensembl_havana	gene	NA	NA	ENSG00000067704	9	IARS2	ensembl_havana	protein_coding	OTTHUMG00000037287	3	NA	FALSE	FALSE	FALSE	34.1959	1.54649	153	55.2632	11695	4.06804	11695	4.06804	IARS2	52
ENSG00000118873	OK	negbinomial.size	0.972962	0.980778	ensembl_havana	gene	NA	NA	ENSG00000118873	15	RAB3GAP2	ensembl_havana	protein_coding	OTTHUMG00000037139	5	NA	FALSE	FALSE	FALSE	20.6053	1.33456	151	55.848	7047	3.84807	7047	3.84807	RAB3GAP2	65
ENSG00000218283	OK	negbinomial.size	0.0135377	0.0276517	havana	gene	NA	NA	ENSG00000218283	2	MORF4L1P1	havana	processed_pseudogene	OTTHUMG00000037285	1	NA	FALSE	FALSE	FALSE	15.1491	1.20815	244	28.655	5181	3.7145	5181	3.7145	MORF4L1P1	87
ENSG00000136630	OK	negbinomial.size	1.71576e-05	6.33775e-05	ensembl_havana	gene	NA	NA	ENSG00000136630	12	HLX	ensembl_havana	protein_coding	OTTHUMG00000037352	5	NA	FALSE	FALSE	FALSE	213.83	2.3321	279	18.4211	73130	4.8641	73130	4.8641	HLX	140
ENSG00000143507	OK	negbinomial.size	0.000578262	0.0016325	ensembl_havana	gene	NA	NA	ENSG00000143507	17	DUSP10	ensembl_havana	protein_coding	OTTHUMG00000037269	2	NA	FALSE	FALSE	FALSE	28.1082	1.46402	120	64.9123	9613	3.9829	9613	3.9829	DUSP10	42
ENSG00000154305	OK	negbinomial.size	1.5803e-10	1.11786e-09	ensembl_havana	gene	NA	NA	ENSG00000154305	16	MIA3	ensembl_havana	protein_coding	OTTHUMG00000037543	6	NA	FALSE	FALSE	FALSE	30.4094	1.49706	180	47.3684	10400	4.01708	10400	4.01708	MIA3	68
ENSG00000186063	OK	negbinomial.size	6.39608e-05	0.000216279	ensembl_havana	gene	NA	NA	ENSG00000186063	12	AIDA	ensembl_havana	protein_coding	OTTHUMG00000037653	2	NA	FALSE	FALSE	FALSE	17.7047	1.27195	155	54.6784	6055	3.78219	6055	3.78219	AIDA	75
ENSG00000162819	OK	negbinomial.size	0.988035	0.990951	ensembl_havana	gene	NA	NA	ENSG00000162819	11	BROX	ensembl_havana	protein_coding	OTTHUMG00000037650	3	NA	FALSE	FALSE	FALSE	20.2924	1.32822	201	41.2281	6940	3.84142	6940	3.84142	BROX	85
ENSG00000228106	OK	negbinomial.size	0.255118	0.344432	havana	gene	NA	NA	ENSG00000228106	5	RP11-452F19.3	havana	lincRNA	OTTHUMG00000037767	4	NA	FALSE	FALSE	FALSE	7.40643	0.924612	63	81.5789	2533	3.40381	2533	3.40381	RP11-452F19.3	25
ENSG00000162909	OK	negbinomial.size	0.282494	0.374212	ensembl_havana	gene	NA	NA	ENSG00000162909	17	CAPN2	ensembl_havana	protein_coding	OTTHUMG00000037376	4	NA	FALSE	FALSE	FALSE	246.982	2.39442	325	4.97076	84468	4.9267	84468	4.9267	CAPN2	159
ENSG00000143514	OK	negbinomial.size	2.31641e-07	1.13129e-06	ensembl_havana	gene	NA	NA	ENSG00000143514	16	TP53BP2	ensembl_havana	protein_coding	OTTHUMG00000037379	4	NA	FALSE	FALSE	FALSE	67.0263	1.83268	233	31.8713	22923	4.36029	22923	4.36029	TP53BP2	91
ENSG00000143756	OK	negbinomial.size	0.752477	0.811692	ensembl_havana	gene	NA	NA	ENSG00000143756	11	FBXO28	ensembl_havana	protein_coding	OTTHUMG00000037495	2	NA	FALSE	FALSE	FALSE	15.5643	1.21917	104	69.5906	5323	3.72624	5323	3.72624	FBXO28	31
ENSG00000143753	OK	negbinomial.size	0.0118264	0.0245936	ensembl_havana	gene	NA	NA	ENSG00000143753	12	DEGS1	ensembl_havana	protein_coding	OTTHUMG00000037496	4	NA	FALSE	FALSE	FALSE	84.4357	1.93164	311	9.06433	28877	4.46057	28877	4.46057	DEGS1	115
ENSG00000232628	OK	negbinomial.size	1.74817e-06	7.57199e-06	havana	gene	NA	NA	ENSG00000232628	5	RP11-365O16.3	havana	sense_intronic	OTTHUMG00000037537	1	NA	FALSE	FALSE	FALSE	12.1813	1.11996	84	75.4386	4166	3.61982	4166	3.61982	RP11-365O16.3	35
ENSG00000143771	OK	negbinomial.size	0.474084	0.571479	ensembl_havana	gene	NA	NA	ENSG00000143771	11	CNIH4	ensembl_havana	protein_coding	OTTHUMG00000037635	3	NA	FALSE	FALSE	FALSE	23.1696	1.38327	185	45.9064	7924	3.899	7924	3.899	CNIH4	74
ENSG00000162923	OK	negbinomial.size	0.0884854	0.140515	ensembl_havana	gene	NA	NA	ENSG00000162923	14	WDR26	ensembl_havana	protein_coding	OTTHUMG00000037636	4	NA	FALSE	FALSE	FALSE	74.9327	1.88043	292	14.6199	25627	4.40871	25627	4.40871	WDR26	117
ENSG00000143815	OK	negbinomial.size	0.00689714	0.015282	ensembl_havana	gene	NA	NA	ENSG00000143815	14	LBR	ensembl_havana	protein_coding	OTTHUMG00000037520	15	NA	FALSE	FALSE	FALSE	10.0614	1.04381	89	73.9766	3441	3.53681	3441	3.53681	LBR	33
ENSG00000143742	OK	negbinomial.size	0.0032189	0.00775121	ensembl_havana	gene	NA	NA	ENSG00000143742	12	SRP9	ensembl_havana	protein_coding	OTTHUMG00000037738	1	NA	FALSE	FALSE	FALSE	92.9825	1.97305	310	9.35673	31800	4.50244	31800	4.50244	SRP9	145
ENSG00000143819	OK	negbinomial.size	0.0127318	0.0261893	ensembl_havana	gene	NA	NA	ENSG00000143819	12	EPHX1	ensembl_havana	protein_coding	OTTHUMG00000037743	4	NA	FALSE	FALSE	FALSE	8.83333	0.992701	189	44.7368	3021	3.48029	3021	3.48029	EPHX1	59
ENSG00000196187	OK	negbinomial.size	0.655347	0.735114	ensembl_havana	gene	NA	NA	ENSG00000196187	11	TMEM63A	ensembl_havana	protein_coding	OTTHUMG00000037442	4	NA	FALSE	FALSE	FALSE	17.4327	1.26559	67	80.4094	5962	3.77546	5962	3.77546	TMEM63A	28
ENSG00000143811	OK	negbinomial.size	0.0342247	0.0623212	ensembl_havana	gene	NA	NA	ENSG00000143811	17	PYCR2	ensembl_havana	protein_coding	OTTHUMG00000037506	5	NA	FALSE	FALSE	FALSE	7.63743	0.936384	98	71.345	2612	3.41714	2612	3.41714	PYCR2	44
ENSG00000143751	OK	negbinomial.size	0.742011	0.80297	ensembl_havana	gene	NA	NA	ENSG00000143751	9	SDE2	ensembl_havana	protein_coding	OTTHUMG00000037504	2	NA	FALSE	FALSE	FALSE	8.25146	0.96621	78	77.193	2822	3.45071	2822	3.45071	SDE2	33
ENSG00000163041	OK	negbinomial.size	9.71516e-09	5.76859e-08	ensembl_havana	gene	NA	NA	ENSG00000163041	9	H3F3A	ensembl_havana	protein_coding	OTTHUMG00000037507	1	NA	FALSE	FALSE	FALSE	347.468	2.54216	339	0.877193	118834	5.07494	118834	5.07494	H3F3A	167
ENSG00000182827	OK	negbinomial.size	0.780894	0.835056	ensembl_havana	gene	NA	NA	ENSG00000182827	8	ACBD3	ensembl_havana	protein_coding	OTTHUMG00000037560	2	NA	FALSE	FALSE	FALSE	15.3655	1.21393	174	49.1228	5255	3.72066	5255	3.72066	ACBD3	69
ENSG00000143799	OK	negbinomial.size	4.08941e-06	1.67942e-05	ensembl_havana	gene	NA	NA	ENSG00000143799	12	PARP1	ensembl_havana	protein_coding	OTTHUMG00000037556	3	NA	FALSE	FALSE	FALSE	20.7193	1.33685	102	70.1754	7086	3.85046	7086	3.85046	PARP1	41
ENSG00000143772	OK	negbinomial.size	2.42982e-07	1.18032e-06	ensembl_havana	gene	NA	NA	ENSG00000143772	9	ITPKB	ensembl_havana	protein_coding	OTTHUMG00000037582	1	NA	FALSE	FALSE	FALSE	26.6111	1.44108	98	71.345	9101	3.95914	9101	3.95914	ITPKB	31
ENSG00000143801	OK	negbinomial.size	0.10861	0.167326	ensembl_havana	gene	NA	NA	ENSG00000143801	16	PSEN2	ensembl_havana	protein_coding	OTTHUMG00000037563	6	NA	FALSE	FALSE	FALSE	27.1404	1.44933	85	75.1462	9282	3.96769	9282	3.96769	PSEN2	38
ENSG00000163050	OK	negbinomial.size	1.58943e-07	7.96607e-07	ensembl_havana	gene	NA	NA	ENSG00000163050	16	COQ8A	ensembl_havana	protein_coding	OTTHUMG00000037621	5	NA	FALSE	FALSE	FALSE	14.8012	1.19869	68	80.117	5062	3.70441	5062	3.70441	COQ8A	18
ENSG00000143761	OK	negbinomial.size	0.739792	0.801778	ensembl_havana	gene	NA	NA	ENSG00000143761	14	ARF1	ensembl_havana	protein_coding	OTTHUMG00000037595	3	NA	FALSE	FALSE	FALSE	734.816	2.86677	340	0.584795	251307	5.40021	251307	5.40021	ARF1	173
ENSG00000143793	OK	negbinomial.size	0.0402324	0.0719437	ensembl_havana	gene	NA	NA	ENSG00000143793	12	C1orf35	ensembl_havana	protein_coding	OTTHUMG00000037793	2	NA	FALSE	FALSE	FALSE	29.0877	1.47839	117	65.7895	9948	3.99778	9948	3.99778	C1orf35	47
ENSG00000162910	OK	negbinomial.size	2.51372e-11	1.94331e-10	ensembl_havana	gene	NA	NA	ENSG00000162910	18	MRPL55	ensembl_havana	protein_coding	OTTHUMG00000037965	8	NA	FALSE	FALSE	FALSE	52.4298	1.72778	174	49.1228	17931	4.25363	17931	4.25363	MRPL55	71
ENSG00000143774	OK	negbinomial.size	0.308272	0.401768	ensembl_havana	gene	NA	NA	ENSG00000143774	16	GUK1	ensembl_havana	protein_coding	OTTHUMG00000039503	6	NA	FALSE	FALSE	FALSE	786.275	2.89613	341	0.292398	268906	5.4296	268906	5.4296	GUK1	171
ENSG00000181873	OK	negbinomial.size	0.209281	0.292627	ensembl_havana	gene	NA	NA	ENSG00000181873	12	IBA57	ensembl_havana	protein_coding	OTTHUMG00000039769	2	NA	FALSE	FALSE	FALSE	16.5936	1.24535	87	74.5614	5675	3.75404	5675	3.75404	IBA57	38
ENSG00000154370	OK	negbinomial.size	0.894806	0.922772	ensembl_havana	gene	NA	NA	ENSG00000154370	14	TRIM11	ensembl_havana	protein_coding	OTTHUMG00000039773	6	NA	FALSE	FALSE	FALSE	10.9298	1.07663	79	76.9006	3738	3.57276	3738	3.57276	TRIM11	19
ENSG00000168159	OK	negbinomial.size	0.00101359	0.00270425	ensembl_havana	gene	NA	NA	ENSG00000168159	10	RNF187	ensembl_havana	protein_coding	OTTHUMG00000040043	5	NA	FALSE	FALSE	FALSE	21.5351	1.35286	131	61.6959	7365	3.86723	7365	3.86723	RNF187	60
ENSG00000234975	OK	negbinomial.size	1.83223e-05	6.73743e-05	havana	gene	NA	NA	ENSG00000234975	6	FTH1P2	havana	processed_pseudogene	OTTHUMG00000037918	2	NA	FALSE	FALSE	FALSE	441.509	2.64592	342	0	150996	5.17897	150996	5.17897	FTH1P2	173
ENSG00000116574	OK	negbinomial.size	3.45002e-07	1.64359e-06	ensembl_havana	gene	NA	NA	ENSG00000116574	5	RHOU	ensembl_havana	protein_coding	OTTHUMG00000037919	1	NA	FALSE	FALSE	FALSE	29.9854	1.49116	135	60.5263	10255	4.01098	10255	4.01098	RHOU	42
ENSG00000168118	OK	negbinomial.size	2.01658e-07	9.93791e-07	ensembl_havana	gene	NA	NA	ENSG00000168118	11	RAB4A	ensembl_havana	protein_coding	OTTHUMG00000037627	4	NA	FALSE	FALSE	FALSE	22.4386	1.36993	132	61.4035	7674	3.88508	7674	3.88508	RAB4A	46
ENSG00000154429	OK	negbinomial.size	0.0019297	0.0048591	ensembl_havana	gene	NA	NA	ENSG00000154429	10	CCSAP	ensembl_havana	protein_coding	OTTHUMG00000037663	2	NA	FALSE	FALSE	FALSE	26.576	1.44053	170	50.2924	9089	3.95856	9089	3.95856	CCSAP	63
ENSG00000135776	OK	negbinomial.size	0.58447	0.672737	ensembl_havana	gene	NA	NA	ENSG00000135776	4	ABCB10	ensembl_havana	protein_coding	OTTHUMG00000039471	1	NA	FALSE	FALSE	FALSE	6.16374	0.85514	69	79.8246	2108	3.32408	2108	3.32408	ABCB10	18
ENSG00000143641	OK	negbinomial.size	0.483223	0.58001	ensembl_havana	gene	NA	NA	ENSG00000143641	9	GALNT2	ensembl_havana	protein_coding	OTTHUMG00000037771	1	NA	FALSE	FALSE	FALSE	43.7515	1.65081	200	41.5205	14963	4.17505	14963	4.17505	GALNT2	76
ENSG00000119280	OK	negbinomial.size	0.696225	0.765785	ensembl_havana	gene	NA	NA	ENSG00000119280	16	C1orf198	ensembl_havana	protein_coding	OTTHUMG00000037790	3	NA	FALSE	FALSE	FALSE	7.98538	0.953536	62	81.8713	2731	3.43648	2731	3.43648	C1orf198	16
ENSG00000173409	OK	negbinomial.size	7.61161e-07	3.43554e-06	ensembl_havana	gene	NA	NA	ENSG00000173409	13	ARV1	ensembl_havana	protein_coding	OTTHUMG00000037837	6	NA	FALSE	FALSE	FALSE	15.4269	1.21556	90	73.6842	5276	3.72239	5276	3.72239	ARV1	39
ENSG00000116906	OK	negbinomial.size	0.121292	0.183673	ensembl_havana	gene	NA	NA	ENSG00000116906	11	GNPAT	ensembl_havana	protein_coding	OTTHUMG00000038024	2	NA	FALSE	FALSE	FALSE	25.9971	1.43132	124	63.7427	8891	3.949	8891	3.949	GNPAT	54
ENSG00000116903	OK	negbinomial.size	0.741353	0.802558	ensembl_havana	gene	NA	NA	ENSG00000116903	7	EXOC8	ensembl_havana	protein_coding	OTTHUMG00000038025	2	NA	FALSE	FALSE	FALSE	8.20468	0.964009	85	75.1462	2806	3.44824	2806	3.44824	EXOC8	26
ENSG00000135766	OK	negbinomial.size	0.0154034	0.0310121	ensembl_havana	gene	NA	NA	ENSG00000135766	8	EGLN1	ensembl_havana	protein_coding	OTTHUMG00000038027	1	NA	FALSE	FALSE	FALSE	5.70468	0.826378	53	84.5029	1951	3.29048	1951	3.29048	EGLN1	18
ENSG00000233461	OK	negbinomial.size	0.255241	0.344432	havana	gene	NA	NA	ENSG00000233461	5	RP11-295G20.2	havana	antisense	OTTHUMG00000039487	1	NA	FALSE	FALSE	FALSE	11.2222	1.08715	84	75.4386	3838	3.58422	3838	3.58422	RP11-295G20.2	39
ENSG00000116918	OK	negbinomial.size	0.0101369	0.0214968	havana	gene	NA	NA	ENSG00000116918	13	TSNAX	havana	protein_coding	OTTHUMG00000039486	3	NA	FALSE	FALSE	FALSE	9.19006	1.00818	124	63.7427	3143	3.49748	3143	3.49748	TSNAX	43
ENSG00000116991	OK	negbinomial.size	0.0364031	0.0658431	ensembl_havana	gene	NA	NA	ENSG00000116991	10	SIPA1L2	ensembl_havana	protein_coding	OTTHUMG00000037820	1	NA	FALSE	FALSE	FALSE	13.1287	1.1501	71	79.2398	4490	3.65234	4490	3.65234	SIPA1L2	20
ENSG00000135778	OK	negbinomial.size	5.38736e-15	5.97001e-14	ensembl_havana	gene	NA	NA	ENSG00000135778	11	NTPCR	ensembl_havana	protein_coding	OTTHUMG00000037822	3	NA	FALSE	FALSE	FALSE	20.6023	1.3345	105	69.2982	7046	3.848	7046	3.848	NTPCR	40
ENSG00000143674	OK	negbinomial.size	0.0866526	0.138089	ensembl_havana	gene	NA	NA	ENSG00000143674	10	RP5-862P8.2	ensembl_havana	protein_coding	OTTHUMG00000037889	1	NA	FALSE	FALSE	FALSE	5.20175	0.792515	44	87.1345	1779	3.25042	1779	3.25042	RP5-862P8.2	15
ENSG00000231663	OK	negbinomial.size	0.216441	0.300936	havana	gene	NA	NA	ENSG00000231663	1	RP5-827C21.4	havana	antisense	OTTHUMG00000037946	1	NA	FALSE	FALSE	FALSE	3	0.60206	37	89.1813	1026	3.01157	1026	3.01157	RP5-827C21.4	11
ENSG00000168275	OK	negbinomial.size	0.60055	0.68661	ensembl_havana	gene	NA	NA	ENSG00000168275	14	COA6	ensembl_havana	protein_coding	OTTHUMG00000037945	1	NA	FALSE	FALSE	FALSE	28.9737	1.47674	182	46.7836	9909	3.99607	9909	3.99607	COA6	77
ENSG00000168264	OK	negbinomial.size	1.0132e-82	1.33285e-80	ensembl_havana	gene	NA	NA	ENSG00000168264	10	IRF2BP2	ensembl_havana	protein_coding	OTTHUMG00000037981	1	NA	FALSE	FALSE	FALSE	96.6579	1.98971	221	35.3801	33057	4.51928	33057	4.51928	IRF2BP2	88
ENSG00000238005	OK	negbinomial.size	0.0567562	0.0968824	havana	gene	NA	NA	ENSG00000238005	2	RP11-443B7.1	havana	lincRNA	OTTHUMG00000038014	2	NA	FALSE	FALSE	FALSE	5.69883	0.825999	68	80.117	1949	3.29003	1949	3.29003	RP11-443B7.1	31
ENSG00000258082	OK	negbinomial.size	1.67511e-09	1.07154e-08	havana	gene	NA	NA	ENSG00000258082	1	RP11-443B7.3	havana	lincRNA	OTTHUMG00000170191	1	NA	FALSE	FALSE	FALSE	6.83333	0.893947	41	88.0117	2337	3.36884	2337	3.36884	RP11-443B7.3	21
ENSG00000173726	OK	negbinomial.size	0.00931287	0.0199674	ensembl_havana	gene	NA	NA	ENSG00000173726	10	TOMM20	ensembl_havana	protein_coding	OTTHUMG00000039619	1	NA	FALSE	FALSE	FALSE	47.8889	1.68921	278	18.7135	16378	4.21429	16378	4.21429	TOMM20	101
ENSG00000054267	OK	negbinomial.size	0.000441971	0.00127691	ensembl_havana	gene	NA	NA	ENSG00000054267	20	ARID4B	ensembl_havana	protein_coding	OTTHUMG00000039621	7	NA	FALSE	FALSE	FALSE	71.6667	1.86134	265	22.5146	24510	4.38936	24510	4.38936	ARID4B	118
ENSG00000152904	OK	negbinomial.size	0.00801383	0.0174575	ensembl_havana	gene	NA	NA	ENSG00000152904	11	GGPS1	ensembl_havana	protein_coding	OTTHUMG00000037963	3	NA	FALSE	FALSE	FALSE	17.6988	1.27181	101	70.4678	6053	3.78204	6053	3.78204	GGPS1	41
ENSG00000143669	OK	negbinomial.size	0.700352	0.769095	ensembl_havana	gene	NA	NA	ENSG00000143669	13	LYST	ensembl_havana	protein_coding	OTTHUMG00000040527	11	NA	FALSE	FALSE	FALSE	38.5439	1.59708	218	36.2573	13182	4.12001	13182	4.12001	LYST	83
ENSG00000077585	OK	negbinomial.size	2.2064e-09	1.39391e-08	ensembl_havana	gene	NA	NA	ENSG00000077585	13	GPR137B	ensembl_havana	protein_coding	OTTHUMG00000037994	3	NA	FALSE	FALSE	FALSE	99.386	2.00167	289	15.4971	33990	4.53136	33990	4.53136	GPR137B	124
ENSG00000086619	OK	negbinomial.size	0.664406	0.741908	ensembl_havana	gene	NA	NA	ENSG00000086619	13	ERO1B	ensembl_havana	protein_coding	OTTHUMG00000039955	3	NA	FALSE	FALSE	FALSE	8.58772	0.981715	144	57.8947	2937	3.46805	2937	3.46805	ERO1B	44
ENSG00000116977	OK	negbinomial.size	0.00391173	0.00921551	ensembl_havana	gene	NA	NA	ENSG00000116977	18	LGALS8	ensembl_havana	protein_coding	OTTHUMG00000039953	10	NA	FALSE	FALSE	FALSE	29.7281	1.48754	160	53.2164	10167	4.00724	10167	4.00724	LGALS8	59
ENSG00000077522	OK	negbinomial.size	1.06502e-61	9.34015e-60	ensembl_havana	gene	NA	NA	ENSG00000077522	12	ACTN2	ensembl_havana	protein_coding	OTTHUMG00000040059	2	NA	FALSE	FALSE	FALSE	25.5994	1.42487	38	88.8889	8755	3.94231	8755	3.94231	ACTN2	17
ENSG00000116984	OK	negbinomial.size	0.0478006	0.0836255	ensembl_havana	gene	NA	NA	ENSG00000116984	12	MTR	ensembl_havana	protein_coding	OTTHUMG00000040060	3	NA	FALSE	FALSE	FALSE	22.2485	1.3664	149	56.4327	7609	3.88138	7609	3.88138	MTR	57
ENSG00000091483	OK	negbinomial.size	9.67701e-06	3.72116e-05	ensembl_havana	gene	NA	NA	ENSG00000091483	6	FH	ensembl_havana	protein_coding	OTTHUMG00000039597	3	NA	FALSE	FALSE	FALSE	38.8655	1.6006	152	55.5556	13292	4.12362	13292	4.12362	FH	52
ENSG00000117009	OK	negbinomial.size	4.93748e-13	4.57095e-12	ensembl_havana	gene	NA	NA	ENSG00000117009	11	KMO	ensembl_havana	protein_coding	OTTHUMG00000039635	2	NA	FALSE	FALSE	FALSE	232.152	2.36764	310	9.35673	79396	4.8998	79396	4.8998	KMO	141
ENSG00000054277	OK	negbinomial.size	0.525272	0.619548	ensembl_havana	gene	NA	NA	ENSG00000054277	13	OPN3	ensembl_havana	protein_coding	OTTHUMG00000039691	4	NA	FALSE	FALSE	FALSE	8.74269	0.988679	87	74.5614	2990	3.47582	2990	3.47582	OPN3	34
ENSG00000143702	OK	negbinomial.size	5.04304e-05	0.00017324	ensembl_havana	gene	NA	NA	ENSG00000143702	15	CEP170	ensembl_havana	protein_coding	OTTHUMG00000039862	5	NA	FALSE	FALSE	FALSE	87.4386	1.94664	281	17.8363	29904	4.47574	29904	4.47574	CEP170	105
ENSG00000054282	OK	negbinomial.size	0.431809	0.529599	ensembl_havana	gene	NA	NA	ENSG00000054282	15	SDCCAG8	ensembl_havana	protein_coding	OTTHUMG00000039996	3	NA	FALSE	FALSE	FALSE	40.924	1.62246	227	33.6257	13996	4.14603	13996	4.14603	SDCCAG8	85
ENSG00000035687	OK	negbinomial.size	0.0758998	0.123734	ensembl_havana	gene	NA	NA	ENSG00000035687	9	ADSS	ensembl_havana	protein_coding	OTTHUMG00000040102	2	NA	FALSE	FALSE	FALSE	16.2836	1.23763	126	63.1579	5569	3.74586	5569	3.74586	ADSS	43
ENSG00000121644	OK	negbinomial.size	0.208979	0.292305	ensembl_havana	gene	NA	NA	ENSG00000121644	18	DESI2	ensembl_havana	protein_coding	OTTHUMG00000040398	2	NA	FALSE	FALSE	FALSE	10.9503	1.07738	90	73.6842	3745	3.57357	3745	3.57357	DESI2	24
ENSG00000203667	OK	negbinomial.size	0.739015	0.801508	ensembl_havana	gene	NA	NA	ENSG00000203667	9	COX20	ensembl_havana	protein_coding	OTTHUMG00000040401	1	NA	FALSE	FALSE	FALSE	3.31287	0.634766	199	41.8129	1133	3.05461	1133	3.05461	COX20	30
ENSG00000153187	OK	negbinomial.size	0.00186716	0.00471765	ensembl_havana	gene	NA	NA	ENSG00000153187	17	HNRNPU	ensembl_havana	protein_coding	OTTHUMG00000040396	5	NA	FALSE	FALSE	FALSE	130.377	2.11852	334	2.33918	44589	4.64924	44589	4.64924	HNRNPU	159
ENSG00000143653	OK	negbinomial.size	0.042198	0.0749492	ensembl_havana	gene	NA	NA	ENSG00000143653	9	SCCPDH	ensembl_havana	protein_coding	OTTHUMG00000040221	2	NA	FALSE	FALSE	FALSE	14.4415	1.18869	66	80.7018	4939	3.69373	4939	3.69373	SCCPDH	19
ENSG00000259865	OK	negbinomial.size	0.121933	0.18454	havana	gene	NA	NA	ENSG00000259865	1	RP11-488L18.10	havana	lincRNA	OTTHUMG00000176477	1	NA	FALSE	FALSE	FALSE	6.9883	0.902455	183	46.4912	2390	3.37858	2390	3.37858	RP11-488L18.10	49
ENSG00000162714	OK	negbinomial.size	0.121558	0.18404	ensembl_havana	gene	NA	NA	ENSG00000162714	12	ZNF496	ensembl_havana	protein_coding	OTTHUMG00000041164	3	NA	FALSE	FALSE	FALSE	25.9854	1.43113	90	73.6842	8887	3.9488	8887	3.9488	ZNF496	41
ENSG00000162711	OK	negbinomial.size	0.661468	0.739741	ensembl_havana	gene	NA	NA	ENSG00000162711	16	NLRP3	ensembl_havana	protein_coding	OTTHUMG00000040647	4	NA	FALSE	FALSE	FALSE	104.985	2.02525	174	49.1228	35905	4.55517	35905	4.55517	NLRP3	75
ENSG00000171161	OK	negbinomial.size	2.52156e-05	9.0919e-05	ensembl_havana	gene	NA	NA	ENSG00000171161	12	ZNF672	ensembl_havana	protein_coding	OTTHUMG00000040377	3	NA	FALSE	FALSE	FALSE	42.6287	1.63977	148	56.7251	14579	4.16376	14579	4.16376	ZNF672	53
ENSG00000143727	OK	negbinomial.size	0.146216	0.215766	ensembl_havana	gene	NA	NA	ENSG00000143727	15	ACP1	ensembl_havana	protein_coding	OTTHUMG00000086933	5	NA	FALSE	FALSE	FALSE	62.0234	1.7995	237	30.7018	21212	4.3266	21212	4.3266	ACP1	98
ENSG00000151353	OK	negbinomial.size	0.00506833	0.0115986	ensembl_havana	gene	NA	NA	ENSG00000151353	14	TMEM18	ensembl_havana	protein_coding	OTTHUMG00000151381	1	NA	FALSE	FALSE	FALSE	23.0877	1.3818	117	65.7895	7896	3.89746	7896	3.89746	TMEM18	35
ENSG00000032389	OK	negbinomial.size	0.00484376	0.0111409	ensembl_havana	gene	NA	NA	ENSG00000032389	12	TSSC1	ensembl_havana	protein_coding	OTTHUMG00000090329	4	NA	FALSE	FALSE	FALSE	12.7749	1.13909	61	82.1637	4369	3.64048	4369	3.64048	TSSC1	30
ENSG00000171853	OK	negbinomial.size	0.00667315	0.0148503	ensembl_havana	gene	NA	NA	ENSG00000171853	15	TRAPPC12	ensembl_havana	protein_coding	OTTHUMG00000090328	4	NA	FALSE	FALSE	FALSE	20.4357	1.33114	98	71.345	6989	3.84448	6989	3.84448	TRAPPC12	38
ENSG00000182551	OK	negbinomial.size	1.09338e-14	1.17183e-13	ensembl_havana	gene	NA	NA	ENSG00000182551	13	ADI1	ensembl_havana	protein_coding	OTTHUMG00000112441	6	NA	FALSE	FALSE	FALSE	114.927	2.06418	280	18.1287	39305	4.59446	39305	4.59446	ADI1	116
ENSG00000171865	OK	negbinomial.size	0.587583	0.675547	ensembl_havana	gene	NA	NA	ENSG00000171865	9	RNASEH1	ensembl_havana	protein_coding	OTTHUMG00000090279	2	NA	FALSE	FALSE	FALSE	33.5614	1.53859	157	54.0936	11478	4.0599	11478	4.0599	RNASEH1	68
ENSG00000171863	OK	negbinomial.size	2.25869e-06	9.6296e-06	ensembl_havana	gene	NA	NA	ENSG00000171863	12	RPS7	ensembl_havana	protein_coding	OTTHUMG00000090305	2	NA	FALSE	FALSE	FALSE	137.579	2.1417	340	0.584795	47052	4.67259	47052	4.67259	RPS7	166
ENSG00000134326	OK	negbinomial.size	9.41831e-155	4.80098e-152	ensembl_havana	gene	NA	NA	ENSG00000134326	11	CMPK2	ensembl_havana	protein_coding	OTTHUMG00000151629	2	NA	FALSE	FALSE	FALSE	169.491	2.2317	206	39.7661	57966	4.76318	57966	4.76318	CMPK2	81
ENSG00000134321	OK	negbinomial.size	4.5517e-270	1.85618e-266	ensembl_havana	gene	NA	NA	ENSG00000134321	11	RSAD2	ensembl_havana	protein_coding	OTTHUMG00000090352	4	NA	FALSE	FALSE	FALSE	1295.45	3.11275	258	24.5614	443043	5.64645	443043	5.64645	RSAD2	82
ENSG00000115738	OK	negbinomial.size	0.188984	0.268763	ensembl_havana	gene	NA	NA	ENSG00000115738	9	ID2	ensembl_havana	protein_coding	OTTHUMG00000112454	3	NA	FALSE	FALSE	FALSE	712.781	2.85356	334	2.33918	243771	5.38698	243771	5.38698	ID2	159
ENSG00000134313	OK	negbinomial.size	0.0938966	0.147756	ensembl_havana	gene	NA	NA	ENSG00000134313	14	KIDINS220	ensembl_havana	protein_coding	OTTHUMG00000151658	3	NA	FALSE	FALSE	FALSE	26.1257	1.43338	175	48.8304	8935	3.95114	8935	3.95114	KIDINS220	60
ENSG00000143797	OK	negbinomial.size	3.32617e-06	1.38905e-05	ensembl_havana	gene	NA	NA	ENSG00000143797	11	MBOAT2	ensembl_havana	protein_coding	OTTHUMG00000090363	4	NA	FALSE	FALSE	FALSE	9.0614	1.00266	57	83.3333	3099	3.49136	3099	3.49136	MBOAT2	22
ENSG00000119185	OK	negbinomial.size	0.000400483	0.00116572	ensembl_havana	gene	NA	NA	ENSG00000119185	12	ITGB1BP1	ensembl_havana	protein_coding	OTTHUMG00000090414	8	NA	FALSE	FALSE	FALSE	141.19	2.15287	283	17.2515	48287	4.68384	48287	4.68384	ITGB1BP1	123
ENSG00000119203	OK	negbinomial.size	0.000572209	0.00161765	ensembl_havana	gene	NA	NA	ENSG00000119203	13	CPSF3	ensembl_havana	protein_coding	OTTHUMG00000090415	4	NA	FALSE	FALSE	FALSE	17.6433	1.27052	99	71.0526	6034	3.78068	6034	3.78068	CPSF3	42
ENSG00000134330	OK	negbinomial.size	3.64332e-05	0.00012751	ensembl_havana	gene	NA	NA	ENSG00000134330	18	IAH1	ensembl_havana	protein_coding	OTTHUMG00000159076	3	NA	FALSE	FALSE	FALSE	73.9094	1.87454	221	35.3801	25277	4.40274	25277	4.40274	IAH1	78
ENSG00000151694	OK	negbinomial.size	0.103147	0.16018	ensembl_havana	gene	NA	NA	ENSG00000151694	12	ADAM17	ensembl_havana	protein_coding	OTTHUMG00000090425	3	NA	FALSE	FALSE	FALSE	27.1579	1.4496	177	48.2456	9288	3.96797	9288	3.96797	ADAM17	62
ENSG00000134308	OK	negbinomial.size	0.151495	0.22283	ensembl_havana	gene	NA	NA	ENSG00000134308	13	YWHAQ	ensembl_havana	protein_coding	OTTHUMG00000013848	6	NA	FALSE	FALSE	FALSE	253.246	2.40525	333	2.63158	86610	4.93757	86610	4.93757	YWHAQ	159
ENSG00000172059	OK	negbinomial.size	3.54236e-09	2.1954e-08	ensembl_havana	gene	NA	NA	ENSG00000172059	10	KLF11	ensembl_havana	protein_coding	OTTHUMG00000119004	5	NA	FALSE	FALSE	FALSE	17.7251	1.27243	100	70.7602	6062	3.78269	6062	3.78269	KLF11	48
ENSG00000115756	OK	negbinomial.size	3.24989e-24	6.83146e-23	ensembl_havana	gene	NA	NA	ENSG00000115756	12	HPCAL1	ensembl_havana	protein_coding	OTTHUMG00000090451	5	NA	FALSE	FALSE	FALSE	208.927	2.32207	276	19.2982	71453	4.85403	71453	4.85403	HPCAL1	103
ENSG00000115758	OK	negbinomial.size	6.61341e-16	7.87431e-15	ensembl_havana	gene	NA	NA	ENSG00000115758	12	ODC1	ensembl_havana	protein_coding	OTTHUMG00000090450	4	NA	FALSE	FALSE	FALSE	25.6199	1.42521	109	68.1287	8762	3.94265	8762	3.94265	ODC1	30
ENSG00000115761	OK	negbinomial.size	0.808977	0.856774	ensembl_havana	gene	NA	NA	ENSG00000115761	15	NOL10	ensembl_havana	protein_coding	OTTHUMG00000119023	2	NA	FALSE	FALSE	FALSE	13.5673	1.16338	78	77.193	4640	3.66661	4640	3.66661	NOL10	19
ENSG00000143870	OK	negbinomial.size	0.67372	0.747803	ensembl_havana	gene	NA	NA	ENSG00000143870	12	PDIA6	ensembl_havana	protein_coding	OTTHUMG00000090479	6	NA	FALSE	FALSE	FALSE	122.526	2.09176	268	21.6374	41904	4.62227	41904	4.62227	PDIA6	124
ENSG00000162976	OK	negbinomial.size	2.94455e-10	2.02494e-09	ensembl_havana	gene	NA	NA	ENSG00000162976	12	PQLC3	ensembl_havana	protein_coding	OTTHUMG00000119055	5	NA	FALSE	FALSE	FALSE	85.1345	1.93518	218	36.2573	29116	4.46415	29116	4.46415	PQLC3	77
ENSG00000134318	OK	negbinomial.size	0.485328	0.582022	ensembl_havana	gene	NA	NA	ENSG00000134318	13	ROCK2	ensembl_havana	protein_coding	OTTHUMG00000149916	7	NA	FALSE	FALSE	FALSE	6.60819	0.881281	110	67.8363	2260	3.3543	2260	3.3543	ROCK2	36
ENSG00000169016	OK	negbinomial.size	0.115524	0.176313	ensembl_havana	gene	NA	NA	ENSG00000169016	16	E2F6	ensembl_havana	protein_coding	OTTHUMG00000090565	5	NA	FALSE	FALSE	FALSE	9.23392	1.01004	84	75.4386	3158	3.49955	3158	3.49955	E2F6	32
ENSG00000134324	OK	negbinomial.size	1.21568e-19	1.91042e-18	ensembl_havana	gene	NA	NA	ENSG00000134324	11	LPIN1	ensembl_havana	protein_coding	OTTHUMG00000119082	12	NA	FALSE	FALSE	FALSE	51.7807	1.72248	174	49.1228	17709	4.24822	17709	4.24822	LPIN1	79
ENSG00000071575	OK	negbinomial.size	0.0192535	0.0376665	ensembl_havana	gene	NA	NA	ENSG00000071575	11	TRIB2	ensembl_havana	protein_coding	OTTHUMG00000090575	4	NA	FALSE	FALSE	FALSE	71.0292	1.85751	195	42.9825	24292	4.38548	24292	4.38548	TRIB2	63
ENSG00000151779	OK	negbinomial.size	0.0158919	0.0318463	ensembl_havana	gene	NA	NA	ENSG00000151779	12	NBAS	ensembl_havana	protein_coding	OTTHUMG00000121153	2	NA	FALSE	FALSE	FALSE	15.5702	1.21933	67	80.4094	5325	3.7264	5325	3.7264	NBAS	29
ENSG00000079785	OK	negbinomial.size	0.059772	0.101184	ensembl_havana	gene	NA	NA	ENSG00000079785	14	DDX1	ensembl_havana	protein_coding	OTTHUMG00000090593	4	NA	FALSE	FALSE	FALSE	26.4386	1.43836	130	61.9883	9042	3.95631	9042	3.95631	DDX1	58
ENSG00000197872	OK	negbinomial.size	2.02355e-40	9.3773e-39	ensembl_havana	gene	NA	NA	ENSG00000197872	11	FAM49A	ensembl_havana	protein_coding	OTTHUMG00000090615	3	NA	FALSE	FALSE	FALSE	117.649	2.07426	191	44.152	40236	4.60463	40236	4.60463	FAM49A	89
ENSG00000163029	OK	negbinomial.size	0.0230678	0.0442269	ensembl_havana	gene	NA	NA	ENSG00000163029	15	SMC6	ensembl_havana	protein_coding	OTTHUMG00000090675	6	NA	FALSE	FALSE	FALSE	5.51754	0.814084	58	83.0409	1887	3.276	1887	3.276	SMC6	23
ENSG00000068697	OK	negbinomial.size	0.112362	0.172455	ensembl_havana	gene	NA	NA	ENSG00000068697	6	LAPTM4A	ensembl_havana	protein_coding	OTTHUMG00000090750	2	NA	FALSE	FALSE	FALSE	111.643	2.05171	320	6.43275	38182	4.58187	38182	4.58187	LAPTM4A	154
ENSG00000055917	OK	negbinomial.size	0.118667	0.180184	ensembl_havana	gene	NA	NA	ENSG00000055917	15	PUM2	ensembl_havana	protein_coding	OTTHUMG00000122098	4	NA	FALSE	FALSE	FALSE	38.8012	1.5999	182	46.7836	13270	4.1229	13270	4.1229	PUM2	72
ENSG00000143878	OK	negbinomial.size	0.650757	0.731373	ensembl_havana	gene	NA	NA	ENSG00000143878	9	RHOB	ensembl_havana	protein_coding	OTTHUMG00000090755	3	NA	FALSE	FALSE	FALSE	74.617	1.87862	211	38.3041	25519	4.40688	25519	4.40688	RHOB	84
ENSG00000118960	OK	negbinomial.size	0.696759	0.766078	ensembl_havana	gene	NA	NA	ENSG00000118960	12	HS1BP3	ensembl_havana	protein_coding	OTTHUMG00000122099	3	NA	FALSE	FALSE	FALSE	28.9327	1.47615	123	64.0351	9895	3.99546	9895	3.99546	HS1BP3	54
ENSG00000119778	OK	negbinomial.size	0.00475133	0.0109468	ensembl_havana	gene	NA	NA	ENSG00000119778	14	ATAD2B	ensembl_havana	protein_coding	OTTHUMG00000151902	4	NA	FALSE	FALSE	FALSE	30.5292	1.49871	153	55.2632	10441	4.01878	10441	4.01878	ATAD2B	59
ENSG00000173960	OK	negbinomial.size	0.549172	0.641419	ensembl_havana	gene	NA	NA	ENSG00000173960	12	UBXN2A	ensembl_havana	protein_coding	OTTHUMG00000125497	3	NA	FALSE	FALSE	FALSE	11.5936	1.10015	114	66.6667	3965	3.59835	3965	3.59835	UBXN2A	53
ENSG00000115128	OK	negbinomial.size	0.303121	0.396448	ensembl_havana	gene	NA	NA	ENSG00000115128	6	SF3B6	ensembl_havana	protein_coding	OTTHUMG00000125499	2	NA	FALSE	FALSE	FALSE	26.1959	1.4345	231	32.4561	8959	3.95231	8959	3.95231	SF3B6	99
ENSG00000115129	OK	negbinomial.size	0.000125396	0.000401906	ensembl_havana	gene	NA	NA	ENSG00000115129	13	TP53I3	ensembl_havana	protein_coding	OTTHUMG00000090817	3	NA	FALSE	FALSE	FALSE	29.8304	1.48898	94	72.5146	10202	4.00873	10202	4.00873	TP53I3	37
ENSG00000198399	OK	negbinomial.size	0.0774788	0.125805	ensembl_havana	gene	NA	NA	ENSG00000198399	14	ITSN2	ensembl_havana	protein_coding	OTTHUMG00000090818	7	NA	FALSE	FALSE	FALSE	91.8509	1.96779	280	18.1287	31413	4.49712	31413	4.49712	ITSN2	110
ENSG00000084676	OK	negbinomial.size	0.140045	0.207779	ensembl_havana	gene	NA	NA	ENSG00000084676	15	NCOA1	ensembl_havana	protein_coding	OTTHUMG00000125523	6	NA	FALSE	FALSE	FALSE	17.7193	1.27229	118	65.4971	6060	3.78254	6060	3.78254	NCOA1	39
ENSG00000184924	OK	negbinomial.size	3.15218e-05	0.000111488	ensembl_havana	gene	NA	NA	ENSG00000184924	5	PTRHD1	ensembl_havana	protein_coding	OTTHUMG00000151978	3	NA	FALSE	FALSE	FALSE	36.7368	1.57677	204	40.3509	12564	4.09916	12564	4.09916	PTRHD1	86
ENSG00000115138	OK	negbinomial.size	0.316556	0.410401	ensembl_havana	gene	NA	NA	ENSG00000115138	10	POMC	ensembl_havana	protein_coding	OTTHUMG00000094764	5	NA	FALSE	FALSE	FALSE	8.40058	0.973155	47	86.2573	2873	3.45849	2873	3.45849	POMC	25
ENSG00000119772	OK	negbinomial.size	0.0448612	0.0790084	ensembl_havana	gene	NA	NA	ENSG00000119772	16	DNMT3A	ensembl_havana	protein_coding	OTTHUMG00000094777	6	NA	FALSE	FALSE	FALSE	12.3684	1.12608	116	66.0819	4230	3.62644	4230	3.62644	DNMT3A	30
ENSG00000143970	OK	negbinomial.size	0.492282	0.588378	ensembl_havana	gene	NA	NA	ENSG00000143970	16	ASXL2	ensembl_havana	protein_coding	OTTHUMG00000152176	3	NA	FALSE	FALSE	FALSE	8.54971	0.97999	108	68.4211	2924	3.46613	2924	3.46613	ASXL2	30
ENSG00000084733	OK	negbinomial.size	0.00246509	0.00606859	ensembl_havana	gene	NA	NA	ENSG00000084733	10	RAB10	ensembl_havana	protein_coding	OTTHUMG00000094796	3	NA	FALSE	FALSE	FALSE	221.152	2.34665	317	7.30994	75634	4.87872	75634	4.87872	RAB10	153
ENSG00000084754	OK	negbinomial.size	0.00248835	0.00611663	ensembl_havana	gene	NA	NA	ENSG00000084754	10	HADHA	ensembl_havana	protein_coding	OTTHUMG00000096979	4	NA	FALSE	FALSE	FALSE	170.231	2.23358	306	10.5263	58219	4.76507	58219	4.76507	HADHA	132
ENSG00000138029	OK	negbinomial.size	2.36502e-08	1.32571e-07	ensembl_havana	gene	NA	NA	ENSG00000138029	13	HADHB	ensembl_havana	protein_coding	OTTHUMG00000096978	4	NA	FALSE	FALSE	FALSE	108.67	2.04009	278	18.7135	37165	4.57015	37165	4.57015	HADHB	116
ENSG00000138018	OK	negbinomial.size	0.000294613	0.000882432	ensembl_havana	gene	NA	NA	ENSG00000138018	17	EPT1	ensembl_havana	protein_coding	OTTHUMG00000151931	4	NA	FALSE	FALSE	FALSE	13.8041	1.17038	122	64.3275	4721	3.67413	4721	3.67413	EPT1	39
ENSG00000213699	OK	negbinomial.size	8.42117e-09	5.03172e-08	ensembl_havana	gene	NA	NA	ENSG00000213699	8	SLC35F6	ensembl_havana	protein_coding	OTTHUMG00000128407	2	NA	FALSE	FALSE	FALSE	53.5322	1.73665	165	51.7544	18308	4.26266	18308	4.26266	SLC35F6	69
ENSG00000119777	OK	negbinomial.size	0.00610436	0.0137155	ensembl_havana	gene	NA	NA	ENSG00000119777	18	TMEM214	ensembl_havana	protein_coding	OTTHUMG00000151999	2	NA	FALSE	FALSE	FALSE	33.8392	1.54207	130	61.9883	11573	4.06348	11573	4.06348	TMEM214	54
ENSG00000228474	OK	negbinomial.size	0.0284511	0.0531609	ensembl_havana	gene	NA	NA	ENSG00000228474	5	OST4	ensembl_havana	protein_coding	OTTHUMG00000151990	4	NA	FALSE	FALSE	FALSE	295.98	2.47273	341	0.292398	101225	5.00529	101225	5.00529	OST4	172
ENSG00000138073	OK	negbinomial.size	0.680182	0.752927	ensembl_havana	gene	NA	NA	ENSG00000138073	13	PREB	ensembl_havana	protein_coding	OTTHUMG00000097076	3	NA	FALSE	FALSE	FALSE	53.6842	1.73786	124	63.7427	18360	4.2639	18360	4.2639	PREB	49
ENSG00000138085	OK	negbinomial.size	2.2596e-16	2.78389e-15	ensembl_havana	gene	NA	NA	ENSG00000138085	16	ATRAID	ensembl_havana	protein_coding	OTTHUMG00000128405	6	NA	FALSE	FALSE	FALSE	124.257	2.0978	256	25.1462	42496	4.62836	42496	4.62836	ATRAID	98
ENSG00000115204	OK	negbinomial.size	1.49962e-13	1.46478e-12	ensembl_havana	gene	NA	NA	ENSG00000115204	14	MPV17	ensembl_havana	protein_coding	OTTHUMG00000097074	7	NA	FALSE	FALSE	FALSE	144.942	2.16418	266	22.2222	49570	4.69523	49570	4.69523	MPV17	99
ENSG00000115207	OK	negbinomial.size	0.0883805	0.140376	ensembl_havana	gene	NA	NA	ENSG00000115207	13	GTF3C2	ensembl_havana	protein_coding	OTTHUMG00000097785	9	NA	FALSE	FALSE	FALSE	25.0497	1.4158	131	61.6959	8567	3.93288	8567	3.93288	GTF3C2	52
ENSG00000115211	OK	negbinomial.size	0.678309	0.75167	ensembl_havana	gene	NA	NA	ENSG00000115211	15	EIF2B4	ensembl_havana	protein_coding	OTTHUMG00000151927	2	NA	FALSE	FALSE	FALSE	32.7222	1.52792	121	64.6199	11191	4.04891	11191	4.04891	EIF2B4	44
ENSG00000115234	OK	negbinomial.size	2.98837e-12	2.56021e-11	ensembl_havana	gene	NA	NA	ENSG00000115234	10	SNX17	ensembl_havana	protein_coding	OTTHUMG00000097781	2	NA	FALSE	FALSE	FALSE	144.807	2.16378	242	29.2398	49524	4.69482	49524	4.69482	SNX17	100
ENSG00000163795	OK	negbinomial.size	0.333812	0.427943	ensembl_havana	gene	NA	NA	ENSG00000163795	13	ZNF513	ensembl_havana	protein_coding	OTTHUMG00000097783	3	NA	FALSE	FALSE	FALSE	19.193	1.3052	85	75.1462	6564	3.81723	6564	3.81723	ZNF513	40
ENSG00000115241	OK	negbinomial.size	0.000851268	0.00231431	ensembl_havana	gene	NA	NA	ENSG00000115241	10	PPM1G	ensembl_havana	protein_coding	OTTHUMG00000097788	2	NA	FALSE	FALSE	FALSE	94.6871	1.98085	223	34.7953	32383	4.51033	32383	4.51033	PPM1G	93
ENSG00000213453	OK	negbinomial.size	0.030121	0.0557195	havana	gene	NA	NA	ENSG00000213453	3	FTH1P3	havana	processed_pseudogene	OTTHUMG00000151928	1	NA	FALSE	FALSE	FALSE	67.8041	1.83761	341	0.292398	23189	4.3653	23189	4.3653	FTH1P3	169
ENSG00000115216	OK	negbinomial.size	0.000528661	0.00150603	ensembl_havana	gene	NA	NA	ENSG00000115216	13	NRBP1	ensembl_havana	protein_coding	OTTHUMG00000097789	3	NA	FALSE	FALSE	FALSE	300.412	2.47916	326	4.67836	102741	5.01175	102741	5.01175	NRBP1	150
ENSG00000198522	OK	negbinomial.size	0.00820972	0.0178223	ensembl_havana	gene	NA	NA	ENSG00000198522	13	GPN1	ensembl_havana	protein_coding	OTTHUMG00000097784	5	NA	FALSE	FALSE	FALSE	28.5936	1.4712	108	68.4211	9779	3.99034	9779	3.99034	GPN1	43
ENSG00000119760	OK	negbinomial.size	0.605008	0.690518	ensembl_havana	gene	NA	NA	ENSG00000119760	15	SUPT7L	ensembl_havana	protein_coding	OTTHUMG00000151947	2	NA	FALSE	FALSE	FALSE	37.6696	1.58737	160	53.2164	12883	4.11005	12883	4.11005	SUPT7L	69
ENSG00000163798	OK	negbinomial.size	0.0267335	0.0504018	ensembl_havana	gene	NA	NA	ENSG00000163798	13	SLC4A1AP	ensembl_havana	protein_coding	OTTHUMG00000151944	4	NA	FALSE	FALSE	FALSE	25.7222	1.42687	120	64.9123	8797	3.94438	8797	3.94438	SLC4A1AP	48
ENSG00000243147	OK	negbinomial.size	0.106367	0.164455	ensembl_havana	gene	NA	NA	ENSG00000243147	7	MRPL33	ensembl_havana	protein_coding	OTTHUMG00000097795	2	NA	FALSE	FALSE	FALSE	46.8421	1.67981	292	14.6199	16020	4.20469	16020	4.20469	MRPL33	134
ENSG00000158019	OK	negbinomial.size	1.03394e-08	6.09309e-08	ensembl_havana	gene	NA	NA	ENSG00000158019	20	BRE	ensembl_havana	protein_coding	OTTHUMG00000097831	4	NA	FALSE	FALSE	FALSE	29.9649	1.49087	126	63.1579	10248	4.01068	10248	4.01068	BRE	45
ENSG00000075426	OK	negbinomial.size	0.937575	0.954784	ensembl_havana	gene	NA	NA	ENSG00000075426	11	FOSL2	ensembl_havana	protein_coding	OTTHUMG00000097832	6	NA	FALSE	FALSE	FALSE	119.535	2.08111	293	14.3275	40881	4.61153	40881	4.61153	FOSL2	146
ENSG00000213639	OK	negbinomial.size	0.432528	0.530242	ensembl_havana	gene	NA	NA	ENSG00000213639	9	PPP1CB	ensembl_havana	protein_coding	OTTHUMG00000152011	5	NA	FALSE	FALSE	FALSE	142.12	2.1557	335	2.04678	48605	4.68669	48605	4.68669	PPP1CB	166
ENSG00000163811	OK	negbinomial.size	0.00259356	0.00634276	ensembl_havana	gene	NA	NA	ENSG00000163811	11	WDR43	ensembl_havana	protein_coding	OTTHUMG00000152015	5	NA	FALSE	FALSE	FALSE	21.4298	1.35083	175	48.8304	7329	3.8651	7329	3.8651	WDR43	54
ENSG00000115295	OK	negbinomial.size	1.01339e-05	3.88222e-05	ensembl_havana	gene	NA	NA	ENSG00000115295	19	CLIP4	ensembl_havana	protein_coding	OTTHUMG00000097837	4	NA	FALSE	FALSE	FALSE	9.52924	1.0224	82	76.0234	3259	3.51322	3259	3.51322	CLIP4	25
ENSG00000119801	OK	negbinomial.size	2.47719e-11	1.9187e-10	ensembl_havana	gene	NA	NA	ENSG00000119801	12	YPEL5	ensembl_havana	protein_coding	OTTHUMG00000097839	4	NA	FALSE	FALSE	FALSE	119.754	2.0819	283	17.2515	40956	4.61233	40956	4.61233	YPEL5	124
ENSG00000162959	OK	negbinomial.size	0.0572266	0.097522	ensembl_havana	gene	NA	NA	ENSG00000162959	13	MEMO1	ensembl_havana	protein_coding	OTTHUMG00000128453	7	NA	FALSE	FALSE	FALSE	6.19298	0.856909	123	64.0351	2118	3.32613	2118	3.32613	MEMO1	38
ENSG00000162961	OK	negbinomial.size	0.00113559	0.00300319	ensembl_havana	gene	NA	NA	ENSG00000162961	13	DPY30	ensembl_havana	protein_coding	OTTHUMG00000128457	3	NA	FALSE	FALSE	FALSE	21.5205	1.35258	185	45.9064	7360	3.86694	7360	3.86694	DPY30	71
ENSG00000021574	OK	negbinomial.size	0.381636	0.47857	ensembl_havana	gene	NA	NA	ENSG00000021574	11	SPAST	ensembl_havana	protein_coding	OTTHUMG00000128455	4	NA	FALSE	FALSE	FALSE	3.41813	0.645238	56	83.6257	1169	3.06819	1169	3.06819	SPAST	14
ENSG00000152683	OK	negbinomial.size	0.791604	0.842642	ensembl_havana	gene	NA	NA	ENSG00000152683	14	SLC30A6	ensembl_havana	protein_coding	OTTHUMG00000128456	3	NA	FALSE	FALSE	FALSE	5.10819	0.785912	54	84.2105	1747	3.24254	1747	3.24254	SLC30A6	16
ENSG00000119820	OK	negbinomial.size	0.262124	0.352089	ensembl_havana	gene	NA	NA	ENSG00000119820	10	YIPF4	ensembl_havana	protein_coding	OTTHUMG00000128452	3	NA	FALSE	FALSE	FALSE	28.1667	1.46489	196	42.6901	9633	3.98381	9633	3.98381	YIPF4	78
ENSG00000115760	OK	negbinomial.size	0.000312233	0.000930425	ensembl_havana	gene	NA	NA	ENSG00000115760	13	BIRC6	ensembl_havana	protein_coding	OTTHUMG00000150528	6	NA	FALSE	FALSE	FALSE	41.4444	1.62782	236	30.9942	14174	4.15152	14174	4.15152	BIRC6	87
ENSG00000152689	OK	negbinomial.size	0.428741	0.526549	ensembl_havana	gene	NA	NA	ENSG00000152689	17	RASGRP3	ensembl_havana	protein_coding	OTTHUMG00000152124	19	NA	FALSE	FALSE	FALSE	88.4912	1.95178	238	30.4094	30264	4.48094	30264	4.48094	RASGRP3	97
ENSG00000150938	OK	negbinomial.size	0.160857	0.234197	ensembl_havana	gene	NA	NA	ENSG00000150938	9	CRIM1	ensembl_havana	protein_coding	OTTHUMG00000099419	2	NA	FALSE	FALSE	FALSE	12.5614	1.1323	127	62.8655	4296	3.63317	4296	3.63317	CRIM1	37
ENSG00000171055	OK	negbinomial.size	0.025018	0.0475855	ensembl_havana	gene	NA	NA	ENSG00000171055	14	FEZ2	ensembl_havana	protein_coding	OTTHUMG00000152148	4	NA	FALSE	FALSE	FALSE	21.2485	1.3473	195	42.9825	7267	3.86141	7267	3.86141	FEZ2	68
ENSG00000008869	OK	negbinomial.size	0.103751	0.160966	ensembl_havana	gene	NA	NA	ENSG00000008869	11	HEATR5B	ensembl_havana	protein_coding	OTTHUMG00000152158	1	NA	FALSE	FALSE	FALSE	18.8713	1.29823	112	67.2515	6454	3.8099	6454	3.8099	HEATR5B	44
ENSG00000055332	OK	negbinomial.size	1.12836e-23	2.33575e-22	ensembl_havana	gene	NA	NA	ENSG00000055332	16	EIF2AK2	ensembl_havana	protein_coding	OTTHUMG00000100962	4	NA	FALSE	FALSE	FALSE	85.0292	1.93465	251	26.6082	29080	4.46361	29080	4.46361	EIF2AK2	116
ENSG00000218739	OK	negbinomial.size	0.127175	0.191372	havana	gene	NA	NA	ENSG00000218739	9	CEBPZOS	havana	protein_coding	OTTHUMG00000152162	4	NA	FALSE	FALSE	FALSE	16.8246	1.25102	166	51.462	5754	3.76005	5754	3.76005	CEBPZOS	64
ENSG00000115816	OK	negbinomial.size	0.925635	0.945813	ensembl_havana	gene	NA	NA	ENSG00000115816	14	CEBPZ	ensembl_havana	protein_coding	OTTHUMG00000100960	3	NA	FALSE	FALSE	FALSE	16.7368	1.24888	158	53.8012	5724	3.75778	5724	3.75778	CEBPZ	61
ENSG00000115825	OK	negbinomial.size	0.708135	0.77597	ensembl_havana	gene	NA	NA	ENSG00000115825	9	PRKD3	ensembl_havana	protein_coding	OTTHUMG00000100961	5	NA	FALSE	FALSE	FALSE	26.6637	1.44191	163	52.3392	9119	3.95999	9119	3.95999	PRKD3	56
ENSG00000115828	OK	negbinomial.size	5.48464e-12	4.57858e-11	ensembl_havana	gene	NA	NA	ENSG00000115828	15	QPCT	ensembl_havana	protein_coding	OTTHUMG00000100963	3	NA	FALSE	FALSE	FALSE	174.655	2.24466	285	16.6667	59732	4.77621	59732	4.77621	QPCT	113
ENSG00000163171	OK	negbinomial.size	3.90746e-08	2.11195e-07	ensembl_havana	gene	NA	NA	ENSG00000163171	7	CDC42EP3	ensembl_havana	protein_coding	OTTHUMG00000100971	5	NA	FALSE	FALSE	FALSE	117.749	2.07463	216	36.8421	40270	4.60499	40270	4.60499	CDC42EP3	75
ENSG00000138061	OK	negbinomial.size	3.63249e-19	5.55845e-18	ensembl_havana	gene	NA	NA	ENSG00000138061	11	CYP1B1	ensembl_havana	protein_coding	OTTHUMG00000100970	8	NA	FALSE	FALSE	FALSE	777.327	2.89116	338	1.16959	265846	5.42463	265846	5.42463	CYP1B1	154
ENSG00000232973	OK	negbinomial.size	1.72006e-10	1.21252e-09	havana	gene	NA	NA	ENSG00000232973	11	CYP1B1-AS1	havana	antisense	OTTHUMG00000128569	13	NA	FALSE	FALSE	FALSE	4.80994	0.764172	76	77.7778	1645	3.21643	1645	3.21643	CYP1B1-AS1	29
ENSG00000213553	OK	negbinomial.size	3.32918e-05	0.000117291	havana	gene	NA	NA	ENSG00000213553	4	RPLP0P6	havana	processed_pseudogene	OTTHUMG00000153430	1	NA	FALSE	FALSE	FALSE	51.193	1.71761	337	1.46199	17508	4.24326	17508	4.24326	RPLP0P6	158
ENSG00000143889	OK	negbinomial.size	0.000825933	0.00225295	ensembl_havana	gene	NA	NA	ENSG00000143889	15	HNRNPLL	ensembl_havana	protein_coding	OTTHUMG00000102075	4	NA	FALSE	FALSE	FALSE	47.6784	1.68734	197	42.3977	16306	4.21237	16306	4.21237	HNRNPLL	63
ENSG00000143891	OK	negbinomial.size	0.540138	0.633045	ensembl_havana	gene	NA	NA	ENSG00000143891	16	GALM	ensembl_havana	protein_coding	OTTHUMG00000102077	4	NA	FALSE	FALSE	FALSE	119.307	2.08029	234	31.5789	40803	4.6107	40803	4.6107	GALM	93
ENSG00000115875	OK	negbinomial.size	0.020833	0.0403692	ensembl_havana	gene	NA	NA	ENSG00000115875	18	SRSF7	ensembl_havana	protein_coding	OTTHUMG00000102076	5	NA	FALSE	FALSE	FALSE	129.904	2.11695	295	13.7427	44427	4.64766	44427	4.64766	SRSF7	130
ENSG00000115904	OK	negbinomial.size	0.0117389	0.0244304	ensembl_havana	gene	NA	NA	ENSG00000115904	12	SOS1	ensembl_havana	protein_coding	OTTHUMG00000102109	5	NA	FALSE	FALSE	FALSE	13.962	1.17499	110	67.8363	4775	3.67906	4775	3.67906	SOS1	41
ENSG00000011566	OK	negbinomial.size	0.0115327	0.0240626	ensembl_havana	gene	NA	NA	ENSG00000011566	14	MAP4K3	ensembl_havana	protein_coding	OTTHUMG00000102127	4	NA	FALSE	FALSE	FALSE	11.2807	1.08922	108	68.4211	3858	3.58647	3858	3.58647	MAP4K3	31
ENSG00000231312	OK	negbinomial.size	0.972275	0.980207	havana	gene	NA	NA	ENSG00000231312	6	AC007246.3	havana	antisense	OTTHUMG00000152299	2	NA	FALSE	FALSE	FALSE	4.11696	0.709012	43	87.4269	1408	3.14891	1408	3.14891	AC007246.3	13
ENSG00000183023	OK	negbinomial.size	0.000655539	0.00183039	ensembl_havana	gene	NA	NA	ENSG00000183023	18	SLC8A1	ensembl_havana	protein_coding	OTTHUMG00000102183	9	NA	FALSE	FALSE	FALSE	6	0.845098	66	80.7018	2052	3.31239	2052	3.31239	SLC8A1	30
ENSG00000143924	OK	negbinomial.size	5.55914e-06	2.22584e-05	ensembl_havana	gene	NA	NA	ENSG00000143924	18	EML4	ensembl_havana	protein_coding	OTTHUMG00000128603	6	NA	FALSE	FALSE	FALSE	45.693	1.66925	254	25.731	15627	4.1939	15627	4.1939	EML4	90
ENSG00000115944	OK	negbinomial.size	0.0640113	0.107136	ensembl_havana	gene	NA	NA	ENSG00000115944	14	COX7A2L	ensembl_havana	protein_coding	OTTHUMG00000128605	7	NA	FALSE	FALSE	FALSE	58.4327	1.77403	258	24.5614	19984	4.3007	19984	4.3007	COX7A2L	99
ENSG00000152518	OK	negbinomial.size	0.0047118	0.0108742	ensembl_havana	gene	NA	NA	ENSG00000152518	7	ZFP36L2	ensembl_havana	protein_coding	OTTHUMG00000128642	2	NA	FALSE	FALSE	FALSE	153.474	2.18885	192	43.8596	52488	4.72007	52488	4.72007	ZFP36L2	49
ENSG00000138095	OK	negbinomial.size	7.40617e-06	2.91248e-05	ensembl_havana	gene	NA	NA	ENSG00000138095	18	LRPPRC	ensembl_havana	protein_coding	OTTHUMG00000152782	11	NA	FALSE	FALSE	FALSE	27.8538	1.4602	156	54.386	9526	3.97896	9526	3.97896	LRPPRC	63
ENSG00000138032	OK	negbinomial.size	0.416135	0.514086	ensembl_havana	gene	NA	NA	ENSG00000138032	20	PPM1B	ensembl_havana	protein_coding	OTTHUMG00000128757	18	NA	FALSE	FALSE	FALSE	17.0205	1.25577	158	53.8012	5821	3.76507	5821	3.76507	PPM1B	58
ENSG00000116016	OK	negbinomial.size	3.99509e-15	4.46355e-14	ensembl_havana	gene	NA	NA	ENSG00000116016	13	EPAS1	ensembl_havana	protein_coding	OTTHUMG00000128818	24	NA	FALSE	FALSE	FALSE	51.1462	1.71722	187	45.3216	17492	4.24286	17492	4.24286	EPAS1	61
ENSG00000119729	OK	negbinomial.size	0.253971	0.343115	ensembl_havana	gene	NA	NA	ENSG00000119729	11	RHOQ	ensembl_havana	protein_coding	OTTHUMG00000150653	2	NA	FALSE	FALSE	FALSE	56.2573	1.75783	280	18.1287	19240	4.28423	19240	4.28423	RHOQ	105
ENSG00000151665	OK	negbinomial.size	0.0622648	0.104902	ensembl_havana	gene	NA	NA	ENSG00000151665	12	PIGF	ensembl_havana	protein_coding	OTTHUMG00000128816	5	NA	FALSE	FALSE	FALSE	5.37719	0.80463	45	86.8421	1839	3.26482	1839	3.26482	PIGF	18
ENSG00000119878	OK	negbinomial.size	0.191922	0.272308	ensembl_havana	gene	NA	NA	ENSG00000119878	5	CRIPT	ensembl_havana	protein_coding	OTTHUMG00000128815	2	NA	FALSE	FALSE	FALSE	6.09357	0.850865	93	72.807	2084	3.31911	2084	3.31911	CRIPT	27
ENSG00000180398	OK	negbinomial.size	0.400681	0.498088	ensembl_havana	gene	NA	NA	ENSG00000180398	11	MCFD2	ensembl_havana	protein_coding	OTTHUMG00000153100	3	NA	FALSE	FALSE	FALSE	18.6813	1.29405	142	58.4795	6389	3.8055	6389	3.8055	MCFD2	52
ENSG00000068724	OK	negbinomial.size	2.87425e-21	5.15217e-20	ensembl_havana	gene	NA	NA	ENSG00000068724	15	TTC7A	ensembl_havana	protein_coding	OTTHUMG00000153121	4	NA	FALSE	FALSE	FALSE	47.6725	1.68728	156	54.386	16304	4.21232	16304	4.21232	TTC7A	63
ENSG00000143933	OK	negbinomial.size	6.02988e-44	3.19349e-42	ensembl_havana	gene	NA	NA	ENSG00000143933	16	CALM2	ensembl_havana	protein_coding	OTTHUMG00000128850	8	NA	FALSE	FALSE	FALSE	350.488	2.54591	312	8.77193	119867	5.0787	119867	5.0787	CALM2	132
ENSG00000230979	OK	negbinomial.size	0.237914	0.325247	havana	gene	NA	NA	ENSG00000230979	3	AC079250.1	havana	processed_pseudogene	OTTHUMG00000151670	1	NA	FALSE	FALSE	FALSE	5.89474	0.838518	329	3.80117	2016	3.30471	2016	3.30471	AC079250.1	74
ENSG00000116062	OK	negbinomial.size	0.0621708	0.104767	ensembl_havana	gene	NA	NA	ENSG00000116062	14	MSH6	ensembl_havana	protein_coding	OTTHUMG00000129129	10	NA	FALSE	FALSE	FALSE	7.26608	0.9173	72	78.9474	2485	3.3955	2485	3.3955	MSH6	25
ENSG00000138081	OK	negbinomial.size	0.592039	0.679903	ensembl_havana	gene	NA	NA	ENSG00000138081	20	FBXO11	ensembl_havana	protein_coding	OTTHUMG00000129130	6	NA	FALSE	FALSE	FALSE	13.383	1.15785	124	63.7427	4577	3.66068	4577	3.66068	FBXO11	50
ENSG00000170802	OK	negbinomial.size	0.665569	0.742596	ensembl_havana	gene	NA	NA	ENSG00000170802	15	FOXN2	ensembl_havana	protein_coding	OTTHUMG00000129168	5	NA	FALSE	FALSE	FALSE	17.4766	1.26662	116	66.0819	5977	3.77656	5977	3.77656	FOXN2	39
ENSG00000162869	OK	negbinomial.size	0.056864	0.0970257	ensembl_havana	gene	NA	NA	ENSG00000162869	15	PPP1R21	ensembl_havana	protein_coding	OTTHUMG00000129167	11	NA	FALSE	FALSE	FALSE	6.11696	0.852294	50	85.3801	2092	3.32077	2092	3.32077	PPP1R21	19
ENSG00000068912	OK	negbinomial.size	0.874164	0.907892	ensembl_havana	gene	NA	NA	ENSG00000068912	13	ERLEC1	ensembl_havana	protein_coding	OTTHUMG00000129281	4	NA	FALSE	FALSE	FALSE	16.9444	1.25393	147	57.0175	5795	3.76313	5795	3.76313	ERLEC1	63
ENSG00000068878	OK	negbinomial.size	0.0700471	0.115695	ensembl_havana	gene	NA	NA	ENSG00000068878	14	PSME4	ensembl_havana	protein_coding	OTTHUMG00000151852	5	NA	FALSE	FALSE	FALSE	42.307	1.63656	182	46.7836	14469	4.16047	14469	4.16047	PSME4	70
ENSG00000115310	OK	negbinomial.size	0.30869	0.402185	ensembl_havana	gene	NA	NA	ENSG00000115310	17	RTN4	ensembl_havana	protein_coding	OTTHUMG00000129337	10	NA	FALSE	FALSE	FALSE	323.746	2.51154	340	0.584795	110721	5.04423	110721	5.04423	RTN4	171
ENSG00000143947	OK	negbinomial.size	0.00325907	0.00783638	ensembl_havana	gene	NA	NA	ENSG00000143947	12	RPS27A	ensembl_havana	protein_coding	OTTHUMG00000151919	18	NA	FALSE	FALSE	FALSE	289.015	2.46242	342	0	98843	4.99495	98843	4.99495	RPS27A	173
ENSG00000085760	OK	negbinomial.size	0.329474	0.423514	ensembl_havana	gene	NA	NA	ENSG00000085760	14	MTIF2	ensembl_havana	protein_coding	OTTHUMG00000129338	23	NA	FALSE	FALSE	FALSE	20.1901	1.32613	111	67.5439	6905	3.83923	6905	3.83923	MTIF2	40
ENSG00000115355	OK	negbinomial.size	0.000108554	0.000352454	ensembl_havana	gene	NA	NA	ENSG00000115355	15	CCDC88A	ensembl_havana	protein_coding	OTTHUMG00000151915	9	NA	FALSE	FALSE	FALSE	128.31	2.11163	307	10.2339	43882	4.6423	43882	4.6423	CCDC88A	139
ENSG00000163001	OK	negbinomial.size	0.0292357	0.0544273	ensembl_havana	gene	NA	NA	ENSG00000163001	11	CFAP36	ensembl_havana	protein_coding	OTTHUMG00000129339	7	NA	FALSE	FALSE	FALSE	8.7924	0.990889	71	79.2398	3007	3.47828	3007	3.47828	CFAP36	20
ENSG00000275052	OK	negbinomial.size	0.185954	0.265101	ensembl_havana	gene	NA	NA	ENSG00000275052	4	PPP4R3B	ensembl_havana	protein_coding	OTTHUMG00000129336	7	NA	FALSE	FALSE	FALSE	24.8713	1.41282	187	45.3216	8506	3.92978	8506	3.92978	PPP4R3B	79
ENSG00000138035	OK	negbinomial.size	1.85008e-12	1.62775e-11	ensembl_havana	gene	NA	NA	ENSG00000138035	14	PNPT1	ensembl_havana	protein_coding	OTTHUMG00000129335	7	NA	FALSE	FALSE	FALSE	42.1287	1.63477	199	41.8129	14408	4.15863	14408	4.15863	PNPT1	74
ENSG00000028116	OK	negbinomial.size	0.0013006	0.00339011	ensembl_havana	gene	NA	NA	ENSG00000028116	16	VRK2	ensembl_havana	protein_coding	OTTHUMG00000129348	6	NA	FALSE	FALSE	FALSE	20.3684	1.32977	133	61.1111	6966	3.84305	6966	3.84305	VRK2	56
ENSG00000233426	OK	negbinomial.size	0.0244633	0.0467157	havana	gene	NA	NA	ENSG00000233426	3	EIF3FP3	havana	processed_pseudogene	OTTHUMG00000152112	1	NA	FALSE	FALSE	FALSE	13.0965	1.14911	226	33.9181	4479	3.65128	4479	3.65128	EIF3FP3	85
ENSG00000119866	OK	negbinomial.size	0.852864	0.891675	ensembl_havana	gene	NA	NA	ENSG00000119866	20	BCL11A	ensembl_havana	protein_coding	OTTHUMG00000129420	7	NA	FALSE	FALSE	FALSE	22.8743	1.37793	137	59.9415	7823	3.89343	7823	3.89343	BCL11A	46
ENSG00000115421	OK	negbinomial.size	7.08442e-05	0.000238074	ensembl_havana	gene	NA	NA	ENSG00000115421	12	PAPOLG	ensembl_havana	protein_coding	OTTHUMG00000129419	5	NA	FALSE	FALSE	FALSE	10.8772	1.07471	66	80.7018	3720	3.57066	3720	3.57066	PAPOLG	27
ENSG00000162924	OK	negbinomial.size	1.15721e-17	1.5652e-16	ensembl_havana	gene	NA	NA	ENSG00000162924	13	REL	ensembl_havana	protein_coding	OTTHUMG00000129418	3	NA	FALSE	FALSE	FALSE	142.912	2.1581	298	12.8655	48876	4.6891	48876	4.6891	REL	136
ENSG00000162927	OK	negbinomial.size	0.000776026	0.00212749	ensembl_havana	gene	NA	NA	ENSG00000162927	13	PUS10	ensembl_havana	protein_coding	OTTHUMG00000129423	8	NA	FALSE	FALSE	FALSE	9.9152	1.03803	139	59.3567	3391	3.53046	3391	3.53046	PUS10	55
ENSG00000212978	OK	negbinomial.size	0.893144	0.922086	havana	gene	NA	NA	ENSG00000212978	6	AC016747.3	havana	processed_transcript	OTTHUMG00000152156	5	NA	FALSE	FALSE	FALSE	3.51462	0.654621	36	89.4737	1202	3.08027	1202	3.08027	AC016747.3	13
ENSG00000173209	OK	negbinomial.size	0.0389464	0.0698893	ensembl_havana	gene	NA	NA	ENSG00000173209	22	AHSA2	ensembl_havana	protein_coding	OTTHUMG00000129437	9	NA	FALSE	FALSE	FALSE	18.6053	1.29237	115	66.3743	6363	3.80373	6363	3.80373	AHSA2	38
ENSG00000115464	OK	negbinomial.size	0.721483	0.787771	ensembl_havana	gene	NA	NA	ENSG00000115464	14	USP34	ensembl_havana	protein_coding	OTTHUMG00000152265	9	NA	FALSE	FALSE	FALSE	9.99415	1.04116	111	67.5439	3418	3.5339	3418	3.5339	USP34	33
ENSG00000082898	OK	negbinomial.size	0.508209	0.603429	ensembl_havana	gene	NA	NA	ENSG00000082898	16	XPO1	ensembl_havana	protein_coding	OTTHUMG00000152316	23	NA	FALSE	FALSE	FALSE	21.8041	1.35801	178	47.9532	7457	3.87262	7457	3.87262	XPO1	77
ENSG00000115484	OK	negbinomial.size	0.323619	0.417566	ensembl_havana	gene	NA	NA	ENSG00000115484	14	CCT4	ensembl_havana	protein_coding	OTTHUMG00000152166	4	NA	FALSE	FALSE	FALSE	67.0673	1.83294	250	26.9006	22937	4.36056	22937	4.36056	CCT4	104
ENSG00000173163	OK	negbinomial.size	0.342455	0.436962	ensembl_havana	gene	NA	NA	ENSG00000173163	10	COMMD1	ensembl_havana	protein_coding	OTTHUMG00000129445	3	NA	FALSE	FALSE	FALSE	36.8655	1.57824	215	37.1345	12608	4.10068	12608	4.10068	COMMD1	79
ENSG00000170340	OK	negbinomial.size	0.112497	0.172588	ensembl_havana	gene	NA	NA	ENSG00000170340	10	B3GNT2	ensembl_havana	protein_coding	OTTHUMG00000129444	2	NA	FALSE	FALSE	FALSE	27.9766	1.46205	171	50	9568	3.98087	9568	3.98087	B3GNT2	55
ENSG00000014641	OK	negbinomial.size	1.07428e-18	1.58442e-17	ensembl_havana	gene	NA	NA	ENSG00000014641	17	MDH1	ensembl_havana	protein_coding	OTTHUMG00000129512	12	NA	FALSE	FALSE	FALSE	374.804	2.57496	328	4.09357	128183	5.10783	128183	5.10783	MDH1	147
ENSG00000228305	OK	negbinomial.size	0.568138	0.658107	havana	gene	NA	NA	ENSG00000228305	2	AC016734.2	havana	processed_pseudogene	OTTHUMG00000152582	1	NA	FALSE	FALSE	FALSE	24.8626	1.41267	318	7.01754	8503	3.92962	8503	3.92962	AC016734.2	150
ENSG00000169764	OK	negbinomial.size	0.00659625	0.0146952	ensembl_havana	gene	NA	NA	ENSG00000169764	14	UGP2	ensembl_havana	protein_coding	OTTHUMG00000129513	8	NA	FALSE	FALSE	FALSE	56.2135	1.7575	255	25.4386	19225	4.28389	19225	4.28389	UGP2	103
ENSG00000197329	OK	negbinomial.size	4.41487e-35	1.62197e-33	ensembl_havana	gene	NA	NA	ENSG00000197329	11	PELI1	ensembl_havana	protein_coding	OTTHUMG00000129511	3	NA	FALSE	FALSE	FALSE	206.57	2.31716	256	25.1462	70647	4.8491	70647	4.8491	PELI1	115
ENSG00000119844	OK	negbinomial.size	0.525808	0.619824	ensembl_havana	gene	NA	NA	ENSG00000119844	15	AFTPH	ensembl_havana	protein_coding	OTTHUMG00000129539	6	NA	FALSE	FALSE	FALSE	12.7456	1.13816	180	47.3684	4359	3.63949	4359	3.63949	AFTPH	67
ENSG00000179833	OK	negbinomial.size	0.000126969	0.00040626	ensembl_havana	gene	NA	NA	ENSG00000179833	4	SERTAD2	ensembl_havana	protein_coding	OTTHUMG00000152678	3	NA	FALSE	FALSE	FALSE	27.0058	1.44725	159	53.5088	9236	3.96553	9236	3.96553	SERTAD2	64
ENSG00000115902	OK	negbinomial.size	0.0202232	0.039337	ensembl_havana	gene	NA	NA	ENSG00000115902	10	SLC1A4	ensembl_havana	protein_coding	OTTHUMG00000129537	3	NA	FALSE	FALSE	FALSE	27.2749	1.4514	96	71.9298	9328	3.96984	9328	3.96984	SLC1A4	36
ENSG00000138069	OK	negbinomial.size	0.859268	0.896647	ensembl_havana	gene	NA	NA	ENSG00000138069	16	RAB1A	ensembl_havana	protein_coding	OTTHUMG00000152725	1	NA	FALSE	FALSE	FALSE	217.24	2.33893	337	1.46199	74296	4.87097	74296	4.87097	RAB1A	170
ENSG00000172974	OK	negbinomial.size	0.13795	0.205127	havana	gene	NA	NA	ENSG00000172974	11	AC007318.5	havana	processed_pseudogene	OTTHUMG00000152724	2	NA	FALSE	FALSE	FALSE	29.5409	1.48488	274	19.883	10103	4.00449	10103	4.00449	AC007318.5	118
ENSG00000138071	OK	negbinomial.size	0.157413	0.230289	ensembl_havana	gene	NA	NA	ENSG00000138071	13	ACTR2	ensembl_havana	protein_coding	OTTHUMG00000129540	3	NA	FALSE	FALSE	FALSE	101.664	2.01142	330	3.50877	34769	4.5412	34769	4.5412	ACTR2	157
ENSG00000198369	OK	negbinomial.size	1.20935e-09	7.90341e-09	ensembl_havana	gene	NA	NA	ENSG00000198369	9	SPRED2	ensembl_havana	protein_coding	OTTHUMG00000152737	5	NA	FALSE	FALSE	FALSE	140.956	2.15215	252	26.3158	48207	4.68312	48207	4.68312	SPRED2	96
ENSG00000197223	OK	negbinomial.size	0.0896093	0.142079	ensembl_havana	gene	NA	NA	ENSG00000197223	11	C1D	ensembl_havana	protein_coding	OTTHUMG00000129564	7	NA	FALSE	FALSE	FALSE	10.1053	1.04553	199	41.8129	3456	3.5387	3456	3.5387	C1D	59
ENSG00000115946	OK	negbinomial.size	0.420114	0.517748	ensembl_havana	gene	NA	NA	ENSG00000115946	7	PNO1	ensembl_havana	protein_coding	OTTHUMG00000129563	2	NA	FALSE	FALSE	FALSE	14.6023	1.19319	94	72.5146	4994	3.69854	4994	3.69854	PNO1	49
ENSG00000115956	OK	negbinomial.size	0.000608258	0.00171185	ensembl_havana	gene	NA	NA	ENSG00000115956	9	PLEK	ensembl_havana	protein_coding	OTTHUMG00000129562	4	NA	FALSE	FALSE	FALSE	1237.94	3.09305	338	1.16959	423376	5.62673	423376	5.62673	PLEK	164
ENSG00000163219	OK	negbinomial.size	4.49749e-09	2.76633e-08	ensembl_havana	gene	NA	NA	ENSG00000163219	11	ARHGAP25	ensembl_havana	protein_coding	OTTHUMG00000152621	5	NA	FALSE	FALSE	FALSE	47.3743	1.68461	174	49.1228	16202	4.2096	16202	4.2096	ARHGAP25	57
ENSG00000237576	OK	negbinomial.size	1.9911e-08	1.12695e-07	havana	gene	NA	NA	ENSG00000237576	1	AC097495.2	havana	antisense	OTTHUMG00000152623	1	NA	FALSE	FALSE	FALSE	5.76901	0.830525	39	88.5965	1973	3.29535	1973	3.29535	AC097495.2	19
ENSG00000198380	OK	negbinomial.size	0.312342	0.406229	ensembl_havana	gene	NA	NA	ENSG00000198380	12	GFPT1	ensembl_havana	protein_coding	OTTHUMG00000152666	4	NA	FALSE	FALSE	FALSE	35.7544	1.56531	192	43.8596	12228	4.08739	12228	4.08739	GFPT1	78
ENSG00000169599	OK	negbinomial.size	0.0405509	0.0723547	ensembl_havana	gene	NA	NA	ENSG00000169599	12	NFU1	ensembl_havana	protein_coding	OTTHUMG00000152668	6	NA	FALSE	FALSE	FALSE	12.3304	1.12484	84	75.4386	4217	3.62511	4217	3.62511	NFU1	30
ENSG00000115977	OK	negbinomial.size	0.0306417	0.0565543	ensembl_havana	gene	NA	NA	ENSG00000115977	18	AAK1	ensembl_havana	protein_coding	OTTHUMG00000129648	9	NA	FALSE	FALSE	FALSE	31.9386	1.51771	243	28.9474	10923	4.03838	10923	4.03838	AAK1	93
ENSG00000196975	OK	negbinomial.size	0.0360975	0.0653376	ensembl_havana	gene	NA	NA	ENSG00000196975	15	ANXA4	ensembl_havana	protein_coding	OTTHUMG00000129649	5	NA	FALSE	FALSE	FALSE	108.544	2.03959	292	14.6199	37122	4.56964	37122	4.56964	ANXA4	121
ENSG00000124380	OK	negbinomial.size	0.114606	0.175075	ensembl_havana	gene	NA	NA	ENSG00000124380	10	SNRNP27	ensembl_havana	protein_coding	OTTHUMG00000152689	2	NA	FALSE	FALSE	FALSE	17.9327	1.27721	190	44.4444	6133	3.78774	6133	3.78774	SNRNP27	67
ENSG00000059728	OK	negbinomial.size	0.0106754	0.0224694	ensembl_havana	gene	NA	NA	ENSG00000059728	10	MXD1	ensembl_havana	protein_coding	OTTHUMG00000129646	4	NA	FALSE	FALSE	FALSE	124.991	2.10034	297	13.1579	42747	4.63092	42747	4.63092	MXD1	126
ENSG00000169564	OK	negbinomial.size	0.0115846	0.0241648	ensembl_havana	gene	NA	NA	ENSG00000169564	6	PCBP1	ensembl_havana	protein_coding	OTTHUMG00000129645	1	NA	FALSE	FALSE	FALSE	151.851	2.18427	335	2.04678	51933	4.71545	51933	4.71545	PCBP1	168
ENSG00000116001	OK	negbinomial.size	0.0248231	0.0473025	ensembl_havana	gene	NA	NA	ENSG00000116001	15	TIA1	ensembl_havana	protein_coding	OTTHUMG00000129644	14	NA	FALSE	FALSE	FALSE	13.9006	1.1732	134	60.8187	4754	3.67715	4754	3.67715	TIA1	53
ENSG00000116005	OK	negbinomial.size	0.00198919	0.00498734	ensembl_havana	gene	NA	NA	ENSG00000116005	11	PCYOX1	ensembl_havana	protein_coding	OTTHUMG00000129671	21	NA	FALSE	FALSE	FALSE	7.83041	0.945981	88	74.269	2678	3.42797	2678	3.42797	PCYOX1	27
ENSG00000143977	OK	negbinomial.size	0.561091	0.651853	ensembl_havana	gene	NA	NA	ENSG00000143977	13	SNRPG	ensembl_havana	protein_coding	OTTHUMG00000129670	4	NA	FALSE	FALSE	FALSE	110.056	2.04554	339	0.877193	37639	4.57565	37639	4.57565	SNRPG	171
ENSG00000035141	OK	negbinomial.size	0.00288015	0.00697254	ensembl_havana	gene	NA	NA	ENSG00000035141	7	FAM136A	ensembl_havana	protein_coding	OTTHUMG00000129668	3	NA	FALSE	FALSE	FALSE	23.1784	1.38343	115	66.3743	7927	3.89916	7927	3.89916	FAM136A	43
ENSG00000163235	OK	negbinomial.size	2.23682e-09	1.41204e-08	ensembl_havana	gene	NA	NA	ENSG00000163235	15	TGFA	ensembl_havana	protein_coding	OTTHUMG00000129669	39	NA	FALSE	FALSE	FALSE	31.9269	1.51755	102	70.1754	10919	4.03822	10919	4.03822	TGFA	46
ENSG00000144043	OK	negbinomial.size	2.64536e-07	1.27893e-06	ensembl_havana	gene	NA	NA	ENSG00000144043	11	TEX261	ensembl_havana	protein_coding	OTTHUMG00000170601	1	NA	FALSE	FALSE	FALSE	43.9006	1.65225	174	49.1228	15014	4.17653	15014	4.17653	TEX261	63
ENSG00000124357	OK	negbinomial.size	4.0715e-06	1.67375e-05	ensembl_havana	gene	NA	NA	ENSG00000124357	12	NAGK	ensembl_havana	protein_coding	OTTHUMG00000153239	25	NA	FALSE	FALSE	FALSE	167.845	2.22749	276	19.2982	57403	4.75894	57403	4.75894	NAGK	118
ENSG00000124383	OK	negbinomial.size	0.311024	0.404773	ensembl_havana	gene	NA	NA	ENSG00000124383	8	MPHOSPH10	ensembl_havana	protein_coding	OTTHUMG00000129715	6	NA	FALSE	FALSE	FALSE	6.52047	0.876245	69	79.8246	2230	3.3485	2230	3.3485	MPHOSPH10	20
ENSG00000075292	OK	negbinomial.size	0.0276019	0.0517521	ensembl_havana	gene	NA	NA	ENSG00000075292	18	ZNF638	ensembl_havana	protein_coding	OTTHUMG00000129735	20	NA	FALSE	FALSE	FALSE	29.114	1.47877	178	47.9532	9957	3.99817	9957	3.99817	ZNF638	68
ENSG00000135636	OK	negbinomial.size	4.13259e-14	4.22374e-13	ensembl_havana	gene	NA	NA	ENSG00000135636	13	DYSF	ensembl_havana	protein_coding	OTTHUMG00000129757	8	NA	FALSE	FALSE	FALSE	67.4094	1.83512	167	51.1696	23054	4.36277	23054	4.36277	DYSF	63
ENSG00000116096	OK	negbinomial.size	1.57703e-09	1.01357e-08	ensembl_havana	gene	NA	NA	ENSG00000116096	5	SPR	ensembl_havana	protein_coding	OTTHUMG00000129777	2	NA	FALSE	FALSE	FALSE	43.5994	1.64933	118	65.4971	14911	4.17354	14911	4.17354	SPR	43
ENSG00000144040	OK	negbinomial.size	2.39877e-07	1.16792e-06	ensembl_havana	gene	NA	NA	ENSG00000144040	12	SFXN5	ensembl_havana	protein_coding	OTTHUMG00000129775	8	NA	FALSE	FALSE	FALSE	13.0088	1.1464	87	74.5614	4449	3.64836	4449	3.64836	SFXN5	34
ENSG00000135617	OK	negbinomial.size	5.31746e-16	6.41557e-15	ensembl_havana	gene	NA	NA	ENSG00000135617	3	PRADC1	ensembl_havana	protein_coding	OTTHUMG00000129773	2	NA	FALSE	FALSE	FALSE	34.7778	1.55361	116	66.0819	11894	4.07536	11894	4.07536	PRADC1	40
ENSG00000135624	OK	negbinomial.size	0.00128797	0.00335936	ensembl_havana	gene	NA	NA	ENSG00000135624	15	CCT7	ensembl_havana	protein_coding	OTTHUMG00000152765	7	NA	FALSE	FALSE	FALSE	117.567	2.07396	263	23.0994	40208	4.60432	40208	4.60432	CCT7	105
ENSG00000144034	OK	negbinomial.size	0.100848	0.157118	ensembl_havana	gene	NA	NA	ENSG00000144034	14	TPRKB	ensembl_havana	protein_coding	OTTHUMG00000129815	2	NA	FALSE	FALSE	FALSE	9.23099	1.00992	153	55.2632	3157	3.49941	3157	3.49941	TPRKB	56
ENSG00000144048	OK	negbinomial.size	0.189526	0.269439	ensembl_havana	gene	NA	NA	ENSG00000144048	10	DUSP11	ensembl_havana	protein_coding	OTTHUMG00000129816	3	NA	FALSE	FALSE	FALSE	20.1579	1.32547	109	68.1287	6894	3.83853	6894	3.83853	DUSP11	32
ENSG00000124356	OK	negbinomial.size	0.664982	0.74245	ensembl_havana	gene	NA	NA	ENSG00000124356	15	STAMBP	ensembl_havana	protein_coding	OTTHUMG00000129817	4	NA	FALSE	FALSE	FALSE	17.2865	1.26213	113	66.9591	5912	3.77181	5912	3.77181	STAMBP	45
ENSG00000114956	OK	negbinomial.size	0.00199276	0.00499476	ensembl_havana	gene	NA	NA	ENSG00000114956	19	DGUOK	ensembl_havana	protein_coding	OTTHUMG00000129819	3	NA	FALSE	FALSE	FALSE	73	1.86923	257	24.8538	24966	4.39737	24966	4.39737	DGUOK	116
ENSG00000187605	OK	negbinomial.size	0.104241	0.161633	ensembl_havana	gene	NA	NA	ENSG00000187605	15	TET3	ensembl_havana	protein_coding	OTTHUMG00000152823	8	NA	FALSE	FALSE	FALSE	37.3567	1.58384	194	43.2749	12776	4.10643	12776	4.10643	TET3	80
ENSG00000163170	OK	negbinomial.size	0.589382	0.677233	ensembl_havana	gene	NA	NA	ENSG00000163170	11	BOLA3	ensembl_havana	protein_coding	OTTHUMG00000152834	2	NA	FALSE	FALSE	FALSE	14.2661	1.18373	149	56.4327	4879	3.68842	4879	3.68842	BOLA3	70
ENSG00000114978	OK	negbinomial.size	0.879297	0.911765	ensembl_havana	gene	NA	NA	ENSG00000114978	17	MOB1A	ensembl_havana	protein_coding	OTTHUMG00000152833	2	NA	FALSE	FALSE	FALSE	237.746	2.37794	340	0.584795	81309	4.91014	81309	4.91014	MOB1A	166
ENSG00000065911	OK	negbinomial.size	1.24619e-05	4.71206e-05	ensembl_havana	gene	NA	NA	ENSG00000065911	11	MTHFD2	ensembl_havana	protein_coding	OTTHUMG00000129814	4	NA	FALSE	FALSE	FALSE	168.453	2.22905	322	5.84795	57611	4.76051	57611	4.76051	MTHFD2	150
ENSG00000204843	OK	negbinomial.size	1.594e-05	5.93098e-05	ensembl_havana	gene	NA	NA	ENSG00000204843	12	DCTN1	ensembl_havana	protein_coding	OTTHUMG00000129963	31	NA	FALSE	FALSE	FALSE	49.4152	1.70256	226	33.9181	16900	4.22791	16900	4.22791	DCTN1	103
ENSG00000115275	OK	negbinomial.size	0.120273	0.182264	ensembl_havana	gene	NA	NA	ENSG00000115275	11	MOGS	ensembl_havana	protein_coding	OTTHUMG00000152886	2	NA	FALSE	FALSE	FALSE	5.85673	0.836117	42	87.7193	2003	3.3019	2003	3.3019	MOGS	14
ENSG00000115282	OK	negbinomial.size	0.0851445	0.136188	ensembl_havana	gene	NA	NA	ENSG00000115282	19	TTC31	ensembl_havana	protein_coding	OTTHUMG00000152887	1	NA	FALSE	FALSE	FALSE	18.4415	1.28873	70	79.5322	6307	3.79989	6307	3.79989	TTC31	26
ENSG00000115307	OK	negbinomial.size	0.000225756	0.000692986	ensembl_havana	gene	NA	NA	ENSG00000115307	16	AUP1	ensembl_havana	protein_coding	OTTHUMG00000129964	3	NA	FALSE	FALSE	FALSE	197.576	2.29793	322	5.84795	67571	4.82977	67571	4.82977	AUP1	148
ENSG00000115317	OK	negbinomial.size	0.087986	0.139858	ensembl_havana	gene	NA	NA	ENSG00000115317	11	HTRA2	ensembl_havana	protein_coding	OTTHUMG00000129957	4	NA	FALSE	FALSE	FALSE	7.67836	0.938438	40	88.3041	2626	3.41946	2626	3.41946	HTRA2	11
ENSG00000115318	OK	negbinomial.size	0.0135101	0.0276161	ensembl_havana	gene	NA	NA	ENSG00000115318	11	LOXL3	ensembl_havana	protein_coding	OTTHUMG00000129953	4	NA	FALSE	FALSE	FALSE	17.8684	1.27574	66	80.7018	6111	3.78618	6111	3.78618	LOXL3	28
ENSG00000115325	OK	negbinomial.size	0.017496	0.0346185	ensembl_havana	gene	NA	NA	ENSG00000115325	13	DOK1	ensembl_havana	protein_coding	OTTHUMG00000129956	3	NA	FALSE	FALSE	FALSE	39.6725	1.6093	135	60.5263	13568	4.13255	13568	4.13255	DOK1	58
ENSG00000159399	OK	negbinomial.size	1.60158e-35	6.10396e-34	ensembl_havana	gene	NA	NA	ENSG00000159399	9	HK2	ensembl_havana	protein_coding	OTTHUMG00000129972	7	NA	FALSE	FALSE	FALSE	119.468	2.08087	238	30.4094	40858	4.61129	40858	4.61129	HK2	109
ENSG00000115350	OK	negbinomial.size	1.36663e-09	8.8603e-09	ensembl_havana	gene	NA	NA	ENSG00000115350	11	POLE4	ensembl_havana	protein_coding	OTTHUMG00000129971	2	NA	FALSE	FALSE	FALSE	116.906	2.07154	270	21.0526	39982	4.60188	39982	4.60188	POLE4	116
ENSG00000115364	OK	negbinomial.size	0.000254225	0.000772527	ensembl_havana	gene	NA	NA	ENSG00000115364	13	MRPL19	ensembl_havana	protein_coding	OTTHUMG00000129990	5	NA	FALSE	FALSE	FALSE	8.49708	0.97759	74	78.3626	2906	3.46345	2906	3.46345	MRPL19	30
ENSG00000163541	OK	negbinomial.size	0.000392581	0.00114476	ensembl_havana	gene	NA	NA	ENSG00000163541	11	SUCLG1	ensembl_havana	protein_coding	OTTHUMG00000130023	4	NA	FALSE	FALSE	FALSE	39.5702	1.60821	169	50.5848	13533	4.13143	13533	4.13143	SUCLG1	68
ENSG00000034510	OK	negbinomial.size	0.291839	0.384157	ensembl_havana	gene	NA	NA	ENSG00000034510	5	TMSB10	ensembl_havana	protein_coding	OTTHUMG00000130027	6	NA	FALSE	FALSE	FALSE	6823.41	3.83406	342	0	2333605	6.36803	2333605	6.36803	TMSB10	173
ENSG00000176407	OK	negbinomial.size	0.7876	0.839475	ensembl_havana	gene	NA	NA	ENSG00000176407	17	KCMF1	ensembl_havana	protein_coding	OTTHUMG00000153004	13	NA	FALSE	FALSE	FALSE	50.7485	1.7139	190	44.4444	17356	4.23947	17356	4.23947	KCMF1	71
ENSG00000152291	OK	negbinomial.size	7.41461e-05	0.000247335	ensembl_havana	gene	NA	NA	ENSG00000152291	13	TGOLN2	ensembl_havana	protein_coding	OTTHUMG00000153017	4	NA	FALSE	FALSE	FALSE	243.222	2.38779	336	1.75439	83182	4.92003	83182	4.92003	TGOLN2	163
ENSG00000115459	OK	negbinomial.size	0.214271	0.298276	ensembl_havana	gene	NA	NA	ENSG00000115459	17	ELMOD3	ensembl_havana	protein_coding	OTTHUMG00000130170	16	NA	FALSE	FALSE	FALSE	14.7953	1.19853	97	71.6374	5060	3.70424	5060	3.70424	ELMOD3	38
ENSG00000042493	OK	negbinomial.size	0.26496	0.355233	ensembl_havana	gene	NA	NA	ENSG00000042493	15	CAPG	ensembl_havana	protein_coding	OTTHUMG00000130183	22	NA	FALSE	FALSE	FALSE	1189.76	3.07582	342	0	406898	5.60949	406898	5.60949	CAPG	171
ENSG00000168906	OK	negbinomial.size	0.167052	0.24196	ensembl_havana	gene	NA	NA	ENSG00000168906	12	MAT2A	ensembl_havana	protein_coding	OTTHUMG00000130174	6	NA	FALSE	FALSE	FALSE	262.822	2.42131	302	11.6959	89885	4.95369	89885	4.95369	MAT2A	135
ENSG00000115486	OK	negbinomial.size	0.832792	0.875064	ensembl_havana	gene	NA	NA	ENSG00000115486	11	GGCX	ensembl_havana	protein_coding	OTTHUMG00000130173	7	NA	FALSE	FALSE	FALSE	18.7924	1.2965	135	60.5263	6427	3.80808	6427	3.80808	GGCX	43
ENSG00000118640	OK	negbinomial.size	1.32979e-36	5.18938e-35	ensembl_havana	gene	NA	NA	ENSG00000118640	10	VAMP8	ensembl_havana	protein_coding	OTTHUMG00000130180	4	NA	FALSE	FALSE	FALSE	390.409	2.59263	316	7.60234	133520	5.12555	133520	5.12555	VAMP8	129
ENSG00000168899	OK	negbinomial.size	0.85484	0.89311	ensembl_havana	gene	NA	NA	ENSG00000168899	4	VAMP5	ensembl_havana	protein_coding	OTTHUMG00000130169	2	NA	FALSE	FALSE	FALSE	30.4591	1.49775	126	63.1579	10417	4.01778	10417	4.01778	VAMP5	54
ENSG00000168894	OK	negbinomial.size	0.000199211	0.000618252	ensembl_havana	gene	NA	NA	ENSG00000168894	9	RNF181	ensembl_havana	protein_coding	OTTHUMG00000130182	4	NA	FALSE	FALSE	FALSE	117.319	2.07305	307	10.2339	40123	4.6034	40123	4.6034	RNF181	151
ENSG00000168890	OK	negbinomial.size	1.8605e-05	6.82908e-05	ensembl_havana	gene	NA	NA	ENSG00000168890	13	TMEM150A	ensembl_havana	protein_coding	OTTHUMG00000130168	4	NA	FALSE	FALSE	FALSE	33.5439	1.53837	118	65.4971	11472	4.05968	11472	4.05968	TMEM150A	47
ENSG00000168883	OK	negbinomial.size	0.0114757	0.0239683	ensembl_havana	gene	NA	NA	ENSG00000168883	19	USP39	ensembl_havana	protein_coding	OTTHUMG00000153090	10	NA	FALSE	FALSE	FALSE	28.9678	1.47666	122	64.3275	9907	3.99599	9907	3.99599	USP39	45
ENSG00000168887	OK	negbinomial.size	0.0162945	0.032549	ensembl_havana	gene	NA	NA	ENSG00000168887	10	C2orf68	ensembl_havana	protein_coding	OTTHUMG00000153088	2	NA	FALSE	FALSE	FALSE	31.6725	1.51418	233	31.8713	10832	4.03475	10832	4.03475	C2orf68	113
ENSG00000115525	OK	negbinomial.size	2.42651e-13	2.32012e-12	ensembl_havana	gene	NA	NA	ENSG00000115525	16	ST3GAL5	ensembl_havana	protein_coding	OTTHUMG00000130171	4	NA	FALSE	FALSE	FALSE	40.6813	1.61994	195	42.9825	13913	4.14345	13913	4.14345	ST3GAL5	51
ENSG00000068654	OK	negbinomial.size	0.31273	0.40641	ensembl_havana	gene	NA	NA	ENSG00000068654	15	POLR1A	ensembl_havana	protein_coding	OTTHUMG00000153165	3	NA	FALSE	FALSE	FALSE	12.4825	1.12977	63	81.5789	4269	3.63043	4269	3.63043	POLR1A	21
ENSG00000132300	OK	negbinomial.size	0.331983	0.426201	ensembl_havana	gene	NA	NA	ENSG00000132300	18	PTCD3	ensembl_havana	protein_coding	OTTHUMG00000153168	5	NA	FALSE	FALSE	FALSE	23.6988	1.39268	120	64.9123	8105	3.90881	8105	3.90881	PTCD3	43
ENSG00000132305	OK	negbinomial.size	0.0371418	0.0670492	ensembl_havana	gene	NA	NA	ENSG00000132305	20	IMMT	ensembl_havana	protein_coding	OTTHUMG00000153170	5	NA	FALSE	FALSE	FALSE	60.8596	1.79141	231	32.4561	20814	4.31838	20814	4.31838	IMMT	100
ENSG00000132313	OK	negbinomial.size	0.920734	0.942107	ensembl_havana	gene	NA	NA	ENSG00000132313	14	MRPL35	ensembl_havana	protein_coding	OTTHUMG00000037385	4	NA	FALSE	FALSE	FALSE	13.3275	1.15617	100	70.7602	4558	3.65887	4558	3.65887	MRPL35	37
ENSG00000115548	OK	negbinomial.size	0.138801	0.206316	ensembl_havana	gene	NA	NA	ENSG00000115548	16	KDM3A	ensembl_havana	protein_coding	OTTHUMG00000130204	6	NA	FALSE	FALSE	FALSE	25.7105	1.42668	109	68.1287	8793	3.94419	8793	3.94419	KDM3A	46
ENSG00000115561	OK	negbinomial.size	0.269845	0.360442	ensembl_havana	gene	NA	NA	ENSG00000115561	15	CHMP3	ensembl_havana	protein_coding	OTTHUMG00000153189	26	NA	FALSE	FALSE	FALSE	38.9971	1.60203	250	26.9006	13337	4.12509	13337	4.12509	CHMP3	100
ENSG00000153561	OK	negbinomial.size	8.85847e-07	3.95889e-06	ensembl_havana	gene	NA	NA	ENSG00000153561	12	RMND5A	ensembl_havana	protein_coding	OTTHUMG00000130262	3	NA	FALSE	FALSE	FALSE	7.96784	0.952688	86	74.8538	2725	3.43553	2725	3.43553	RMND5A	27
ENSG00000187627	OK	negbinomial.size	0.751391	0.810949	ensembl_havana	gene	NA	NA	ENSG00000187627	14	RGPD1	ensembl_havana	protein_coding	OTTHUMG00000153248	10	NA	FALSE	FALSE	FALSE	3.83041	0.683984	87	74.5614	1310	3.1176	1310	3.1176	RGPD1	18
ENSG00000280721	OK	negbinomial.size	0.617702	0.701571	havana	gene	NA	NA	ENSG00000280721	1	AC133644.2	havana	lincRNA	OTTHUMG00000153255	4	NA	FALSE	FALSE	FALSE	4.91813	0.772184	70	79.5322	1682	3.22608	1682	3.22608	AC133644.2	40
ENSG00000222041	OK	negbinomial.size	5.58746e-11	4.15797e-10	havana	gene	NA	NA	ENSG00000222041	10	LINC00152	havana	lincRNA	OTTHUMG00000130273	12	NA	FALSE	FALSE	FALSE	275.558	2.44179	336	1.75439	94241	4.97424	94241	4.97424	LINC00152	164
ENSG00000185304	OK	negbinomial.size	0.575385	0.664332	ensembl_havana	gene	NA	NA	ENSG00000185304	13	RGPD2	ensembl_havana	protein_coding	OTTHUMG00000153276	3	NA	FALSE	FALSE	FALSE	4.88889	0.770033	84	75.4386	1672	3.2235	1672	3.2235	RGPD2	17
ENSG00000172086	OK	negbinomial.size	0.0025097	0.00616354	ensembl_havana	gene	NA	NA	ENSG00000172086	7	KRCC1	ensembl_havana	protein_coding	OTTHUMG00000130315	1	NA	FALSE	FALSE	FALSE	19.0673	1.30249	112	67.2515	6521	3.81438	6521	3.81438	KRCC1	50
ENSG00000283196	OK	negbinomial.size	1.04267e-05	3.98434e-05	havana	gene	NA	NA	ENSG00000283196	1	RP4-614C10.2	havana	lincRNA	OTTHUMG00000191642	1	NA	FALSE	FALSE	FALSE	9.22222	1.00955	149	56.4327	3154	3.499	3154	3.499	RP4-614C10.2	36
ENSG00000144029	OK	negbinomial.size	0.0344752	0.0627321	ensembl_havana	gene	NA	NA	ENSG00000144029	11	MRPS5	ensembl_havana	protein_coding	OTTHUMG00000130394	2	NA	FALSE	FALSE	FALSE	47.2544	1.68354	177	48.2456	16161	4.2085	16161	4.2085	MRPS5	81
ENSG00000115042	OK	negbinomial.size	0.114765	0.175252	ensembl_havana	gene	NA	NA	ENSG00000115042	9	FAHD2A	ensembl_havana	protein_coding	OTTHUMG00000130397	4	NA	FALSE	FALSE	FALSE	17.7515	1.27304	74	78.3626	6071	3.78333	6071	3.78333	FAHD2A	22
ENSG00000174501	OK	negbinomial.size	0.0316023	0.0581563	ensembl_havana	gene	NA	NA	ENSG00000174501	14	ANKRD36C	ensembl_havana	protein_coding	OTTHUMG00000155211	2	NA	FALSE	FALSE	FALSE	26.2427	1.43525	128	62.5731	8975	3.95308	8975	3.95308	ANKRD36C	41
ENSG00000188886	OK	negbinomial.size	0.000237486	0.000725172	ensembl_havana	gene	NA	NA	ENSG00000188886	3	ASTL	ensembl_havana	protein_coding	OTTHUMG00000155212	2	NA	FALSE	FALSE	FALSE	7.96491	0.952546	38	88.8889	2724	3.43537	2724	3.43537	ASTL	19
ENSG00000158050	OK	negbinomial.size	2.13318e-08	1.20486e-07	ensembl_havana	gene	NA	NA	ENSG00000158050	4	DUSP2	ensembl_havana	protein_coding	OTTHUMG00000130456	2	NA	FALSE	FALSE	FALSE	1307.79	3.11687	321	6.14035	447265	5.65057	447265	5.65057	DUSP2	132
ENSG00000084090	OK	negbinomial.size	1.09626e-08	6.43245e-08	ensembl_havana	gene	NA	NA	ENSG00000084090	13	STARD7	ensembl_havana	protein_coding	OTTHUMG00000130457	4	NA	FALSE	FALSE	FALSE	135.822	2.13615	247	27.7778	46451	4.667	46451	4.667	STARD7	110
ENSG00000135956	OK	negbinomial.size	0.418428	0.516215	ensembl_havana	gene	NA	NA	ENSG00000135956	8	TMEM127	ensembl_havana	protein_coding	OTTHUMG00000130454	4	NA	FALSE	FALSE	FALSE	73.0263	1.86939	244	28.655	24975	4.39752	24975	4.39752	TMEM127	103
ENSG00000144021	OK	negbinomial.size	1.71318e-07	8.56169e-07	ensembl_havana	gene	NA	NA	ENSG00000144021	2	CIAO1	ensembl_havana	protein_coding	OTTHUMG00000130452	2	NA	FALSE	FALSE	FALSE	54.5673	1.74482	172	49.7076	18662	4.27098	18662	4.27098	CIAO1	63
ENSG00000144028	OK	negbinomial.size	0.00197543	0.00495589	ensembl_havana	gene	NA	NA	ENSG00000144028	14	SNRNP200	ensembl_havana	protein_coding	OTTHUMG00000130455	4	NA	FALSE	FALSE	FALSE	107.599	2.03583	240	29.8246	36799	4.56585	36799	4.56585	SNRNP200	105
ENSG00000121152	OK	negbinomial.size	1.87399e-13	1.81308e-12	ensembl_havana	gene	NA	NA	ENSG00000121152	9	NCAPH	ensembl_havana	protein_coding	OTTHUMG00000130451	5	NA	FALSE	FALSE	FALSE	17.6813	1.27141	58	83.0409	6047	3.78161	6047	3.78161	NCAPH	26
ENSG00000163121	OK	negbinomial.size	1.74659e-67	1.73722e-65	ensembl_havana	gene	NA	NA	ENSG00000163121	9	NEURL3	ensembl_havana	protein_coding	OTTHUMG00000128645	7	NA	FALSE	FALSE	FALSE	136.24	2.13748	148	56.7251	46594	4.66834	46594	4.66834	NEURL3	60
ENSG00000196843	OK	negbinomial.size	0.186911	0.266186	ensembl_havana	gene	NA	NA	ENSG00000196843	15	ARID5A	ensembl_havana	protein_coding	OTTHUMG00000155229	5	NA	FALSE	FALSE	FALSE	392.474	2.59492	317	7.30994	134226	5.12784	134226	5.12784	ARID5A	145
ENSG00000114982	OK	negbinomial.size	0.294364	0.386732	ensembl_havana	gene	NA	NA	ENSG00000114982	17	KANSL3	ensembl_havana	protein_coding	OTTHUMG00000155249	5	NA	FALSE	FALSE	FALSE	29.4181	1.48313	101	70.4678	10061	4.00268	10061	4.00268	KANSL3	33
ENSG00000213337	OK	negbinomial.size	0.105645	0.163468	ensembl_havana	gene	NA	NA	ENSG00000213337	8	ANKRD39	ensembl_havana	protein_coding	OTTHUMG00000130530	2	NA	FALSE	FALSE	FALSE	7.14327	0.910799	31	90.9357	2443	3.3881	2443	3.3881	ANKRD39	14
ENSG00000135976	OK	negbinomial.size	0.0438953	0.077441	ensembl_havana	gene	NA	NA	ENSG00000135976	16	ANKRD36	ensembl_havana	protein_coding	OTTHUMG00000155256	6	NA	FALSE	FALSE	FALSE	13.5526	1.16294	117	65.7895	4635	3.66614	4635	3.66614	ANKRD36	32
ENSG00000135940	OK	negbinomial.size	1.70141e-11	1.33558e-10	ensembl_havana	gene	NA	NA	ENSG00000135940	6	COX5B	ensembl_havana	protein_coding	OTTHUMG00000130548	2	NA	FALSE	FALSE	FALSE	350.269	2.54564	336	1.75439	119792	5.07843	119792	5.07843	COX5B	165
ENSG00000115073	OK	negbinomial.size	0.000147173	0.00046543	ensembl_havana	gene	NA	NA	ENSG00000115073	7	ACTR1B	ensembl_havana	protein_coding	OTTHUMG00000130549	4	NA	FALSE	FALSE	FALSE	50.9649	1.71571	168	50.8772	17430	4.24132	17430	4.24132	ACTR1B	71
ENSG00000228486	OK	negbinomial.size	0.132416	0.198018	havana	gene	NA	NA	ENSG00000228486	10	LINC01125	havana	protein_coding	OTTHUMG00000153062	10	NA	FALSE	FALSE	FALSE	15.8655	1.227	87	74.5614	5426	3.73456	5426	3.73456	LINC01125	26
ENSG00000075568	OK	negbinomial.size	0.0002251	0.000691232	ensembl_havana	gene	NA	NA	ENSG00000075568	16	TMEM131	ensembl_havana	protein_coding	OTTHUMG00000153061	9	NA	FALSE	FALSE	FALSE	42.8187	1.64166	214	37.4269	14644	4.16569	14644	4.16569	TMEM131	91
ENSG00000183513	OK	negbinomial.size	0.00487861	0.0112021	ensembl_havana	gene	NA	NA	ENSG00000183513	8	COA5	ensembl_havana	protein_coding	OTTHUMG00000153101	3	NA	FALSE	FALSE	FALSE	14.6579	1.19473	110	67.8363	5013	3.70018	5013	3.70018	COA5	53
ENSG00000115446	OK	negbinomial.size	0.015741	0.0315905	ensembl_havana	gene	NA	NA	ENSG00000115446	11	UNC50	ensembl_havana	protein_coding	OTTHUMG00000130562	2	NA	FALSE	FALSE	FALSE	24.1082	1.39982	147	57.0175	8245	3.91624	8245	3.91624	UNC50	68
ENSG00000071073	OK	negbinomial.size	4.93923e-10	3.32928e-09	ensembl_havana	gene	NA	NA	ENSG00000071073	12	MGAT4A	ensembl_havana	protein_coding	OTTHUMG00000130563	4	NA	FALSE	FALSE	FALSE	30.1813	1.49389	161	52.924	10322	4.01381	10322	4.01381	MGAT4A	68
ENSG00000158411	OK	negbinomial.size	0.602642	0.6883	ensembl_havana	gene	NA	NA	ENSG00000158411	10	MITD1	ensembl_havana	protein_coding	OTTHUMG00000130638	5	NA	FALSE	FALSE	FALSE	6.0117	0.845823	61	82.1637	2056	3.31323	2056	3.31323	MITD1	16
ENSG00000185414	OK	negbinomial.size	0.160137	0.233407	ensembl_havana	gene	NA	NA	ENSG00000185414	19	MRPL30	ensembl_havana	protein_coding	OTTHUMG00000130642	2	NA	FALSE	FALSE	FALSE	6.62281	0.882115	68	80.117	2265	3.35526	2265	3.35526	MRPL30	30
ENSG00000115514	OK	negbinomial.size	0.706524	0.774729	ensembl_havana	gene	NA	NA	ENSG00000115514	11	TXNDC9	ensembl_havana	protein_coding	OTTHUMG00000130641	6	NA	FALSE	FALSE	FALSE	21.8099	1.35812	147	57.0175	7459	3.87274	7459	3.87274	TXNDC9	62
ENSG00000158417	OK	negbinomial.size	0.854894	0.89311	ensembl_havana	gene	NA	NA	ENSG00000158417	10	EIF5B	ensembl_havana	protein_coding	OTTHUMG00000153242	2	NA	FALSE	FALSE	FALSE	49.9912	1.7075	285	16.6667	17097	4.23295	17097	4.23295	EIF5B	142
ENSG00000115539	OK	negbinomial.size	2.37031e-11	1.83941e-10	ensembl_havana	gene	NA	NA	ENSG00000115539	13	PDCL3	ensembl_havana	protein_coding	OTTHUMG00000153141	4	NA	FALSE	FALSE	FALSE	15.6316	1.22093	98	71.345	5346	3.72811	5346	3.72811	PDCL3	46
ENSG00000071082	OK	negbinomial.size	1.11163e-11	8.9237e-11	ensembl_havana	gene	NA	NA	ENSG00000071082	10	RPL31	ensembl_havana	protein_coding	OTTHUMG00000130687	7	NA	FALSE	FALSE	FALSE	346.836	2.54137	342	0	118618	5.07415	118618	5.07415	RPL31	172
ENSG00000204634	OK	negbinomial.size	0.671592	0.746426	ensembl_havana	gene	NA	NA	ENSG00000204634	12	TBC1D8	ensembl_havana	protein_coding	OTTHUMG00000153040	2	NA	FALSE	FALSE	FALSE	23.0058	1.38032	65	80.9942	7868	3.89592	7868	3.89592	TBC1D8	15
ENSG00000158435	OK	negbinomial.size	0.446817	0.544312	ensembl_havana	gene	NA	NA	ENSG00000158435	7	CNOT11	ensembl_havana	protein_coding	OTTHUMG00000130686	2	NA	FALSE	FALSE	FALSE	13.1374	1.15037	151	55.848	4493	3.65263	4493	3.65263	CNOT11	47
ENSG00000163162	OK	negbinomial.size	1.54846e-28	4.28109e-27	ensembl_havana	gene	NA	NA	ENSG00000163162	8	RNF149	ensembl_havana	protein_coding	OTTHUMG00000130685	2	NA	FALSE	FALSE	FALSE	227.772	2.3594	309	9.64912	77898	4.89153	77898	4.89153	RNF149	145
ENSG00000071054	OK	negbinomial.size	4.33979e-44	2.32864e-42	ensembl_havana	gene	NA	NA	ENSG00000071054	16	MAP4K4	ensembl_havana	protein_coding	OTTHUMG00000155394	5	NA	FALSE	FALSE	FALSE	243.433	2.38816	286	16.3743	83254	4.92041	83254	4.92041	MAP4K4	117
ENSG00000115590	OK	negbinomial.size	0.000139347	0.000443431	ensembl_havana	gene	NA	NA	ENSG00000115590	13	IL1R2	ensembl_havana	protein_coding	OTTHUMG00000130695	2	NA	FALSE	FALSE	FALSE	757.471	2.87994	330	3.50877	259055	5.41339	259055	5.41339	IL1R2	136
ENSG00000115594	OK	negbinomial.size	0.217722	0.302158	ensembl_havana	gene	NA	NA	ENSG00000115594	11	IL1R1	ensembl_havana	protein_coding	OTTHUMG00000130783	5	NA	FALSE	FALSE	FALSE	146.006	2.16733	286	16.3743	49934	4.69841	49934	4.69841	IL1R1	122
ENSG00000135966	OK	negbinomial.size	0.100065	0.156137	ensembl_havana	gene	NA	NA	ENSG00000135966	12	TGFBRAP1	ensembl_havana	protein_coding	OTTHUMG00000130809	2	NA	FALSE	FALSE	FALSE	10.0205	1.0422	66	80.7018	3427	3.53504	3427	3.53504	TGFBRAP1	22
ENSG00000115641	OK	negbinomial.size	0.403887	0.501768	ensembl_havana	gene	NA	NA	ENSG00000115641	18	FHL2	ensembl_havana	protein_coding	OTTHUMG00000153120	5	NA	FALSE	FALSE	FALSE	9.13743	1.00593	35	89.7661	3125	3.49499	3125	3.49499	FHL2	14
ENSG00000115652	OK	negbinomial.size	0.597825	0.684331	ensembl_havana	gene	NA	NA	ENSG00000115652	14	UXS1	ensembl_havana	protein_coding	OTTHUMG00000153150	3	NA	FALSE	FALSE	FALSE	21.6053	1.35421	121	64.6199	7389	3.86864	7389	3.86864	UXS1	33
ENSG00000135968	OK	negbinomial.size	0.660675	0.739176	ensembl_havana	gene	NA	NA	ENSG00000135968	20	GCC2	ensembl_havana	protein_coding	OTTHUMG00000153214	16	NA	FALSE	FALSE	FALSE	12.617	1.13408	144	57.8947	4315	3.63508	4315	3.63508	GCC2	39
ENSG00000169756	OK	negbinomial.size	1.95964e-08	1.11069e-07	ensembl_havana	gene	NA	NA	ENSG00000169756	16	LIMS1	ensembl_havana	protein_coding	OTTHUMG00000130983	11	NA	FALSE	FALSE	FALSE	230.079	2.36376	324	5.26316	78687	4.89591	78687	4.89591	LIMS1	149
ENSG00000153201	OK	negbinomial.size	0.000344953	0.00101789	ensembl_havana	gene	NA	NA	ENSG00000153201	15	RANBP2	ensembl_havana	protein_coding	OTTHUMG00000130981	10	NA	FALSE	FALSE	FALSE	45.3538	1.66609	239	30.117	15511	4.19067	15511	4.19067	RANBP2	109
ENSG00000186522	OK	negbinomial.size	0.304546	0.398021	ensembl_havana	gene	NA	NA	ENSG00000186522	14	2010-09-01	ensembl_havana	protein_coding	OTTHUMG00000154957	5	NA	FALSE	FALSE	FALSE	12.0468	1.1155	102	70.1754	4120	3.615	4120	3.615	2010-09-01	24
ENSG00000198142	OK	negbinomial.size	0.139272	0.206904	ensembl_havana	gene	NA	NA	ENSG00000198142	4	SOWAHC	ensembl_havana	protein_coding	OTTHUMG00000153219	1	NA	FALSE	FALSE	FALSE	5.54386	0.815834	52	84.7953	1896	3.27807	1896	3.27807	SOWAHC	22
ENSG00000015568	OK	negbinomial.size	0.0248286	0.0473025	ensembl_havana	gene	NA	NA	ENSG00000015568	12	RGPD5	ensembl_havana	protein_coding	OTTHUMG00000130985	17	NA	FALSE	FALSE	FALSE	10.9035	1.07567	189	44.7368	3729	3.57171	3729	3.57171	RGPD5	61
ENSG00000256977	OK	negbinomial.size	0.122137	0.184712	ensembl_havana	gene	NA	NA	ENSG00000256977	11	LIMS3	ensembl_havana	protein_coding	OTTHUMG00000191772	1	NA	FALSE	FALSE	FALSE	5.22515	0.79415	164	52.0468	1787	3.25237	1787	3.25237	LIMS3	49
ENSG00000175701	OK	negbinomial.size	0.0507692	0.0880258	havana	gene	NA	NA	ENSG00000175701	10	LINC00116	havana	protein_coding	OTTHUMG00000131194	5	NA	FALSE	FALSE	FALSE	19.5643	1.31311	176	48.538	6691	3.82556	6691	3.82556	LINC00116	82
ENSG00000183054	OK	negbinomial.size	0.0491642	0.0856802	ensembl_havana	gene	NA	NA	ENSG00000183054	11	RGPD6	ensembl_havana	protein_coding	OTTHUMG00000153196	11	NA	FALSE	FALSE	FALSE	10.269	1.05189	183	46.4912	3512	3.54568	3512	3.54568	RGPD6	68
ENSG00000153094	OK	negbinomial.size	1.83464e-07	9.11844e-07	ensembl_havana	gene	NA	NA	ENSG00000153094	21	BCL2L11	ensembl_havana	protein_coding	OTTHUMG00000131256	9	NA	FALSE	FALSE	FALSE	95.231	1.98331	238	30.4094	32569	4.51282	32569	4.51282	BCL2L11	113
ENSG00000172965	OK	negbinomial.size	0.00254948	0.0062481	havana	gene	NA	NA	ENSG00000172965	14	MIR4435-2HG	havana	lincRNA	OTTHUMG00000150313	9	NA	FALSE	FALSE	FALSE	287.085	2.45952	333	2.63158	98183	4.99204	98183	4.99204	MIR4435-2HG	164
ENSG00000224959	OK	negbinomial.size	0.133172	0.198966	havana	gene	NA	NA	ENSG00000224959	1	AC017002.2	havana	lincRNA	OTTHUMG00000153694	1	NA	FALSE	FALSE	FALSE	2.75731	0.574877	45	86.8421	943	2.97497	943	2.97497	AC017002.2	21
ENSG00000153214	OK	negbinomial.size	1.37534e-06	6.03403e-06	ensembl_havana	gene	NA	NA	ENSG00000153214	9	TMEM87B	ensembl_havana	protein_coding	OTTHUMG00000153266	2	NA	FALSE	FALSE	FALSE	6.07895	0.849969	61	82.1637	2079	3.31806	2079	3.31806	TMEM87B	21
ENSG00000169629	OK	negbinomial.size	0.199283	0.281446	ensembl_havana	gene	NA	NA	ENSG00000169629	11	RGPD8	ensembl_havana	protein_coding	OTTHUMG00000153289	3	NA	FALSE	FALSE	FALSE	8.47661	0.976653	149	56.4327	2899	3.4624	2899	3.4624	RGPD8	47
ENSG00000114999	OK	negbinomial.size	0.00670224	0.0149069	ensembl_havana	gene	NA	NA	ENSG00000114999	7	TTL	ensembl_havana	protein_coding	OTTHUMG00000131316	3	NA	FALSE	FALSE	FALSE	40.9123	1.62234	211	38.3041	13992	4.14591	13992	4.14591	TTL	83
ENSG00000125611	OK	negbinomial.size	0.000110699	0.000358706	ensembl_havana	gene	NA	NA	ENSG00000125611	15	CHCHD5	ensembl_havana	protein_coding	OTTHUMG00000131312	2	NA	FALSE	FALSE	FALSE	22.7251	1.37521	134	60.8187	7772	3.89059	7772	3.89059	CHCHD5	52
ENSG00000144136	OK	negbinomial.size	3.92006e-22	7.50516e-21	ensembl_havana	gene	NA	NA	ENSG00000144136	10	SLC20A1	ensembl_havana	protein_coding	OTTHUMG00000131317	4	NA	FALSE	FALSE	FALSE	112.754	2.05597	219	35.9649	38562	4.58617	38562	4.58617	SLC20A1	91
ENSG00000115008	OK	negbinomial.size	9.79505e-89	1.40155e-86	ensembl_havana	gene	NA	NA	ENSG00000115008	5	IL1A	ensembl_havana	protein_coding	OTTHUMG00000131315	2	NA	FALSE	FALSE	FALSE	412.082	2.61604	222	35.0877	140932	5.14901	140932	5.14901	IL1A	62
ENSG00000125538	OK	negbinomial.size	1.59378e-88	2.24118e-86	ensembl_havana	gene	NA	NA	ENSG00000125538	11	IL1B	ensembl_havana	protein_coding	OTTHUMG00000131344	3	NA	FALSE	FALSE	FALSE	5482.9	3.73909	333	2.63158	1875152	6.27304	1875152	6.27304	IL1B	142
ENSG00000136688	OK	negbinomial.size	6.56642e-152	2.97532e-149	ensembl_havana	gene	NA	NA	ENSG00000136688	10	IL36G	ensembl_havana	protein_coding	OTTHUMG00000131336	4	NA	FALSE	FALSE	FALSE	124.003	2.09692	111	67.5439	42409	4.62747	42409	4.62747	IL36G	30
ENSG00000136696	OK	negbinomial.size	5.80069e-08	3.07211e-07	ensembl_havana	gene	NA	NA	ENSG00000136696	10	IL36B	ensembl_havana	protein_coding	OTTHUMG00000131338	1	NA	FALSE	FALSE	FALSE	7.54094	0.931505	33	90.3509	2579	3.41162	2579	3.41162	IL36B	14
ENSG00000136695	OK	negbinomial.size	1.67386e-118	3.79223e-116	ensembl_havana	gene	NA	NA	ENSG00000136695	14	IL36RN	ensembl_havana	protein_coding	OTTHUMG00000131337	4	NA	FALSE	FALSE	FALSE	245.705	2.39218	130	61.9883	84031	4.92444	84031	4.92444	IL36RN	35
ENSG00000136689	OK	negbinomial.size	5.39116e-09	3.29197e-08	ensembl_havana	gene	NA	NA	ENSG00000136689	18	IL1RN	ensembl_havana	protein_coding	OTTHUMG00000131341	2	NA	FALSE	FALSE	FALSE	4789.48	3.68038	342	0	1638002	6.21431	1638002	6.21431	IL1RN	171
ENSG00000125637	OK	negbinomial.size	0.00208141	0.00520098	ensembl_havana	gene	NA	NA	ENSG00000125637	15	PSD4	ensembl_havana	protein_coding	OTTHUMG00000153339	3	NA	FALSE	FALSE	FALSE	28.3275	1.46727	129	62.2807	9688	3.98628	9688	3.98628	PSD4	47
ENSG00000189223	OK	negbinomial.size	0.150273	0.221233	ensembl_havana	gene	NA	NA	ENSG00000189223	14	PAX8-AS1	ensembl_havana	processed_transcript	OTTHUMG00000153340	8	NA	FALSE	FALSE	FALSE	55.117	1.74909	166	51.462	18850	4.27533	18850	4.27533	PAX8-AS1	61
ENSG00000125618	OK	negbinomial.size	0.0169491	0.0336671	ensembl_havana	gene	NA	NA	ENSG00000125618	16	PAX8	ensembl_havana	protein_coding	OTTHUMG00000128529	11	NA	FALSE	FALSE	FALSE	21.6667	1.35539	84	75.4386	7410	3.86988	7410	3.86988	PAX8	35
ENSG00000136682	OK	negbinomial.size	0.0327786	0.0600096	ensembl_havana	gene	NA	NA	ENSG00000136682	14	CBWD2	ensembl_havana	protein_coding	OTTHUMG00000131360	3	NA	FALSE	FALSE	FALSE	38.4737	1.59631	287	16.0819	13158	4.11922	13158	4.11922	CBWD2	112
ENSG00000146556	OK	negbinomial.size	0.273805	0.364953	havana	gene	NA	NA	ENSG00000146556	14	WASH2P	havana	transcribed_unprocessed_pseudogene	OTTHUMG00000047822	4	NA	FALSE	FALSE	FALSE	7.42982	0.925819	216	36.8421	2541	3.40518	2541	3.40518	WASH2P	73
ENSG00000240356	OK	negbinomial.size	0.102853	0.159784	havana	gene	NA	NA	ENSG00000240356	6	RPL23AP7	havana	transcribed_processed_pseudogene	OTTHUMG00000047825	2	NA	FALSE	FALSE	FALSE	8.22807	0.965111	82	76.0234	2814	3.44948	2814	3.44948	RPL23AP7	29
ENSG00000144134	OK	negbinomial.size	0.0532055	0.0914529	ensembl_havana	gene	NA	NA	ENSG00000144134	18	RABL2A	ensembl_havana	protein_coding	OTTHUMG00000047828	6	NA	FALSE	FALSE	FALSE	4.96491	0.775604	64	81.2865	1698	3.23019	1698	3.23019	RABL2A	25
ENSG00000115084	OK	negbinomial.size	0.0416954	0.0742182	ensembl_havana	gene	NA	NA	ENSG00000115084	12	SLC35F5	ensembl_havana	protein_coding	OTTHUMG00000131361	5	NA	FALSE	FALSE	FALSE	26.3129	1.43637	155	54.6784	8999	3.95424	8999	3.95424	SLC35F5	68
ENSG00000115091	OK	negbinomial.size	0.166634	0.24144	ensembl_havana	gene	NA	NA	ENSG00000115091	11	ACTR3	ensembl_havana	protein_coding	OTTHUMG00000153497	8	NA	FALSE	FALSE	FALSE	311.67	2.49509	340	0.584795	106591	5.02772	106591	5.02772	ACTR3	172
ENSG00000088205	OK	negbinomial.size	0.379986	0.476868	ensembl_havana	gene	NA	NA	ENSG00000088205	12	DDX18	ensembl_havana	protein_coding	OTTHUMG00000058521	9	NA	FALSE	FALSE	FALSE	36.4825	1.57383	237	30.7018	12477	4.09614	12477	4.09614	DDX18	111
ENSG00000125633	OK	negbinomial.size	0.293073	0.385533	ensembl_havana	gene	NA	NA	ENSG00000125633	10	CCDC93	ensembl_havana	protein_coding	OTTHUMG00000058517	5	NA	FALSE	FALSE	FALSE	45.962	1.67175	178	47.9532	15719	4.19645	15719	4.19645	CCDC93	65
ENSG00000125629	OK	negbinomial.size	0.00022239	0.000683169	ensembl_havana	gene	NA	NA	ENSG00000125629	14	INSIG2	ensembl_havana	protein_coding	OTTHUMG00000058518	2	NA	FALSE	FALSE	FALSE	11.7251	1.10466	81	76.3158	4010	3.60325	4010	3.60325	INSIG2	42
ENSG00000019169	OK	negbinomial.size	9.6532e-12	7.77211e-11	ensembl_havana	gene	NA	NA	ENSG00000019169	10	MARCO	ensembl_havana	protein_coding	OTTHUMG00000131400	4	NA	FALSE	FALSE	FALSE	31.1901	1.50772	84	75.4386	10667	4.02808	10667	4.02808	MARCO	33
ENSG00000155368	OK	negbinomial.size	0.000819663	0.00223659	ensembl_havana	gene	NA	NA	ENSG00000155368	16	DBI	ensembl_havana	protein_coding	OTTHUMG00000131403	4	NA	FALSE	FALSE	FALSE	615.424	2.78988	342	0	210475	5.3232	210475	5.3232	DBI	173
ENSG00000144118	OK	negbinomial.size	0.824507	0.869158	ensembl_havana	gene	NA	NA	ENSG00000144118	13	RALB	ensembl_havana	protein_coding	OTTHUMG00000131435	21	NA	FALSE	FALSE	FALSE	66.3509	1.82834	236	30.9942	22692	4.35589	22692	4.35589	RALB	103
ENSG00000074054	OK	negbinomial.size	0.916076	0.9386	ensembl_havana	gene	NA	NA	ENSG00000074054	17	CLASP1	ensembl_havana	protein_coding	OTTHUMG00000153331	8	NA	FALSE	FALSE	FALSE	13.4883	1.16102	102	70.1754	4613	3.66408	4613	3.66408	CLASP1	33
ENSG00000155438	OK	negbinomial.size	0.164693	0.238967	ensembl_havana	gene	NA	NA	ENSG00000155438	11	NIFK	ensembl_havana	protein_coding	OTTHUMG00000131442	4	NA	FALSE	FALSE	FALSE	13.4766	1.16067	116	66.0819	4609	3.6637	4609	3.6637	NIFK	44
ENSG00000211460	OK	negbinomial.size	0.117936	0.179255	ensembl_havana	gene	NA	NA	ENSG00000211460	11	TSN	ensembl_havana	protein_coding	OTTHUMG00000153334	4	NA	FALSE	FALSE	FALSE	22.3918	1.36906	135	60.5263	7658	3.88417	7658	3.88417	TSN	53
ENSG00000136732	OK	negbinomial.size	0.000377595	0.00110422	ensembl_havana	gene	NA	NA	ENSG00000136732	14	GYPC	ensembl_havana	protein_coding	OTTHUMG00000131464	2	NA	FALSE	FALSE	FALSE	11.9444	1.11208	58	83.0409	4085	3.6113	4085	3.6113	GYPC	28
ENSG00000136717	OK	negbinomial.size	4.77041e-11	3.57277e-10	ensembl_havana	gene	NA	NA	ENSG00000136717	14	BIN1	ensembl_havana	protein_coding	OTTHUMG00000131465	2	NA	FALSE	FALSE	FALSE	37.5877	1.58645	111	67.5439	12855	4.10911	12855	4.10911	BIN1	36
ENSG00000163161	OK	negbinomial.size	0.0954642	0.149847	ensembl_havana	gene	NA	NA	ENSG00000163161	12	ERCC3	ensembl_havana	protein_coding	OTTHUMG00000131530	7	NA	FALSE	FALSE	FALSE	25.9357	1.43033	133	61.1111	8870	3.94797	8870	3.94797	ERCC3	55
ENSG00000169967	OK	negbinomial.size	6.0068e-06	2.39333e-05	ensembl_havana	gene	NA	NA	ENSG00000169967	16	MAP3K2	ensembl_havana	protein_coding	OTTHUMG00000153397	2	NA	FALSE	FALSE	FALSE	38.1257	1.59246	225	34.2105	13039	4.11528	13039	4.11528	MAP3K2	87
ENSG00000163166	OK	negbinomial.size	0.140162	0.207847	ensembl_havana	gene	NA	NA	ENSG00000163166	14	IWS1	ensembl_havana	protein_coding	OTTHUMG00000131527	10	NA	FALSE	FALSE	FALSE	47.614	1.68676	191	44.152	16284	4.21179	16284	4.21179	IWS1	69
ENSG00000072163	OK	negbinomial.size	0.00129619	0.00337971	ensembl_havana	gene	NA	NA	ENSG00000072163	19	LIMS2	ensembl_havana	protein_coding	OTTHUMG00000131529	6	NA	FALSE	FALSE	FALSE	37.9357	1.59035	116	66.0819	12974	4.11311	12974	4.11311	LIMS2	49
ENSG00000136709	OK	negbinomial.size	0.0845246	0.135492	ensembl_havana	gene	NA	NA	ENSG00000136709	11	WDR33	ensembl_havana	protein_coding	OTTHUMG00000131534	7	NA	FALSE	FALSE	FALSE	42.9678	1.64314	201	41.2281	14695	4.1672	14695	4.1672	WDR33	81
ENSG00000144231	OK	negbinomial.size	0.0209809	0.0405979	ensembl_havana	gene	NA	NA	ENSG00000144231	10	POLR2D	ensembl_havana	protein_coding	OTTHUMG00000131531	5	NA	FALSE	FALSE	FALSE	24.2953	1.40304	114	66.6667	8309	3.9196	8309	3.9196	POLR2D	37
ENSG00000136715	OK	negbinomial.size	0.454974	0.551969	ensembl_havana	gene	NA	NA	ENSG00000136715	17	SAP130	ensembl_havana	protein_coding	OTTHUMG00000131571	6	NA	FALSE	FALSE	FALSE	14.8947	1.20125	65	80.9942	5094	3.70714	5094	3.70714	SAP130	28
ENSG00000136731	OK	negbinomial.size	0.0528182	0.0909405	ensembl_havana	gene	NA	NA	ENSG00000136731	12	UGGT1	ensembl_havana	protein_coding	OTTHUMG00000131570	4	NA	FALSE	FALSE	FALSE	20.2661	1.32769	189	44.7368	6931	3.84086	6931	3.84086	UGGT1	54
ENSG00000136699	OK	negbinomial.size	0.00172046	0.00438091	ensembl_havana	gene	NA	NA	ENSG00000136699	19	SMPD4	ensembl_havana	protein_coding	OTTHUMG00000131624	18	NA	FALSE	FALSE	FALSE	40.7982	1.62116	151	55.848	13953	4.1447	13953	4.1447	SMPD4	56
ENSG00000152082	OK	negbinomial.size	0.0431422	0.0762608	ensembl_havana	gene	NA	NA	ENSG00000152082	13	MZT2B	ensembl_havana	protein_coding	OTTHUMG00000131625	2	NA	FALSE	FALSE	FALSE	9.47661	1.02022	132	61.4035	3241	3.51081	3241	3.51081	MZT2B	52
ENSG00000136710	OK	negbinomial.size	6.52768e-07	2.97595e-06	ensembl_havana	gene	NA	NA	ENSG00000136710	9	CCDC115	ensembl_havana	protein_coding	OTTHUMG00000131631	4	NA	FALSE	FALSE	FALSE	53.6462	1.73756	141	58.7719	18347	4.26359	18347	4.26359	CCDC115	56
ENSG00000136718	OK	negbinomial.size	0.00206068	0.00515549	ensembl_havana	gene	NA	NA	ENSG00000136718	9	IMP4	ensembl_havana	protein_coding	OTTHUMG00000131627	3	NA	FALSE	FALSE	FALSE	64.9123	1.81897	181	47.076	22200	4.34637	22200	4.34637	IMP4	67
ENSG00000072135	OK	negbinomial.size	1.59028e-05	5.91982e-05	ensembl_havana	gene	NA	NA	ENSG00000072135	12	PTPN18	ensembl_havana	protein_coding	OTTHUMG00000131630	5	NA	FALSE	FALSE	FALSE	66.1345	1.82695	189	44.7368	22618	4.35447	22618	4.35447	PTPN18	80
ENSG00000152102	OK	negbinomial.size	0.0558706	0.0954705	ensembl_havana	gene	NA	NA	ENSG00000152102	17	FAM168B	ensembl_havana	protein_coding	OTTHUMG00000153473	3	NA	FALSE	FALSE	FALSE	44.3713	1.65678	198	42.1053	15175	4.18116	15175	4.18116	FAM168B	64
ENSG00000115762	OK	negbinomial.size	7.00032e-05	0.000235345	ensembl_havana	gene	NA	NA	ENSG00000115762	16	PLEKHB2	ensembl_havana	protein_coding	OTTHUMG00000131656	9	NA	FALSE	FALSE	FALSE	246.573	2.3937	332	2.92398	84328	4.92598	84328	4.92598	PLEKHB2	154
ENSG00000173272	OK	negbinomial.size	0.0589552	0.100123	ensembl_havana	gene	NA	NA	ENSG00000173272	14	MZT2A	ensembl_havana	protein_coding	OTTHUMG00000153606	3	NA	FALSE	FALSE	FALSE	5.14912	0.788813	88	74.269	1761	3.24601	1761	3.24601	MZT2A	21
ENSG00000152117	OK	negbinomial.size	0.00469517	0.010845	havana	gene	NA	NA	ENSG00000152117	17	AC093838.4	havana	transcribed_processed_pseudogene	OTTHUMG00000153607	7	NA	FALSE	FALSE	FALSE	27.2749	1.4514	130	61.9883	9328	3.96984	9328	3.96984	AC093838.4	47
ENSG00000152127	OK	negbinomial.size	0.0475318	0.0832266	ensembl_havana	gene	NA	NA	ENSG00000152127	8	MGAT5	ensembl_havana	protein_coding	OTTHUMG00000131681	3	NA	FALSE	FALSE	FALSE	29.7047	1.4872	160	53.2164	10159	4.00689	10159	4.00689	MGAT5	46
ENSG00000082258	OK	negbinomial.size	0.00632657	0.0141718	ensembl_havana	gene	NA	NA	ENSG00000082258	12	CCNT2	ensembl_havana	protein_coding	OTTHUMG00000131712	4	NA	FALSE	FALSE	FALSE	22.2193	1.36585	150	56.1404	7599	3.88081	7599	3.88081	CCNT2	48
ENSG00000115839	OK	negbinomial.size	0.784547	0.837096	ensembl_havana	gene	NA	NA	ENSG00000115839	17	RAB3GAP1	ensembl_havana	protein_coding	OTTHUMG00000154889	2	NA	FALSE	FALSE	FALSE	32.3158	1.52265	205	40.0585	11052	4.04348	11052	4.04348	RAB3GAP1	87
ENSG00000048991	OK	negbinomial.size	2.68595e-11	2.06277e-10	ensembl_havana	gene	NA	NA	ENSG00000048991	16	R3HDM1	ensembl_havana	protein_coding	OTTHUMG00000131740	11	NA	FALSE	FALSE	FALSE	12.7602	1.13863	84	75.4386	4364	3.63998	4364	3.63998	R3HDM1	23
ENSG00000144224	OK	negbinomial.size	0.0425159	0.0754154	ensembl_havana	gene	NA	NA	ENSG00000144224	16	UBXN4	ensembl_havana	protein_coding	OTTHUMG00000153577	2	NA	FALSE	FALSE	FALSE	88.1901	1.95032	294	14.0351	30161	4.47946	30161	4.47946	UBXN4	133
ENSG00000115866	OK	negbinomial.size	0.0574291	0.0978057	ensembl_havana	gene	NA	NA	ENSG00000115866	10	DARS	ensembl_havana	protein_coding	OTTHUMG00000131741	7	NA	FALSE	FALSE	FALSE	56	1.75587	255	25.4386	19152	4.28224	19152	4.28224	DARS	117
ENSG00000121966	OK	negbinomial.size	6.22339e-10	4.1639e-09	ensembl_havana	gene	NA	NA	ENSG00000121966	6	CXCR4	ensembl_havana	protein_coding	OTTHUMG00000153583	1	NA	FALSE	FALSE	FALSE	176.228	2.24853	172	49.7076	60270	4.78011	60270	4.78011	CXCR4	55
ENSG00000150540	OK	negbinomial.size	1.13345e-05	4.30174e-05	ensembl_havana	gene	NA	NA	ENSG00000150540	13	HNMT	ensembl_havana	protein_coding	OTTHUMG00000131751	4	NA	FALSE	FALSE	FALSE	34.1023	1.54534	217	36.5497	11663	4.06685	11663	4.06685	HNMT	90
ENSG00000144228	OK	negbinomial.size	0.350349	0.445293	ensembl_havana	gene	NA	NA	ENSG00000144228	8	SPOPL	ensembl_havana	protein_coding	OTTHUMG00000153635	1	NA	FALSE	FALSE	FALSE	5.75731	0.829774	56	83.6257	1969	3.29447	1969	3.29447	SPOPL	18
ENSG00000115919	OK	negbinomial.size	2.66246e-27	7.00484e-26	ensembl_havana	gene	NA	NA	ENSG00000115919	14	KYNU	ensembl_havana	protein_coding	OTTHUMG00000131829	5	NA	FALSE	FALSE	FALSE	326.281	2.51492	325	4.97076	111588	5.04762	111588	5.04762	KYNU	148
ENSG00000075884	OK	negbinomial.size	0.802574	0.851185	ensembl_havana	gene	NA	NA	ENSG00000075884	12	ARHGAP15	ensembl_havana	protein_coding	OTTHUMG00000131845	8	NA	FALSE	FALSE	FALSE	12.5146	1.1308	87	74.5614	4280	3.63155	4280	3.63155	ARHGAP15	29
ENSG00000121964	OK	negbinomial.size	1.16799e-06	5.16602e-06	ensembl_havana	gene	NA	NA	ENSG00000121964	14	GTDC1	ensembl_havana	protein_coding	OTTHUMG00000131835	6	NA	FALSE	FALSE	FALSE	17.9298	1.27715	105	69.2982	6132	3.78767	6132	3.78767	GTDC1	38
ENSG00000169554	OK	negbinomial.size	8.18246e-05	0.000271506	ensembl_havana	gene	NA	NA	ENSG00000169554	17	ZEB2	ensembl_havana	protein_coding	OTTHUMG00000187624	7	NA	FALSE	FALSE	FALSE	155.056	2.19328	313	8.47953	53029	4.72452	53029	4.72452	ZEB2	140
ENSG00000121989	OK	negbinomial.size	1.34461e-05	5.06307e-05	ensembl_havana	gene	NA	NA	ENSG00000121989	14	ACVR2A	ensembl_havana	protein_coding	OTTHUMG00000150603	2	NA	FALSE	FALSE	FALSE	29.3099	1.48159	144	57.8947	10024	4.00108	10024	4.00108	ACVR2A	28
ENSG00000135999	OK	negbinomial.size	0.324836	0.418805	ensembl_havana	gene	NA	NA	ENSG00000135999	11	EPC2	ensembl_havana	protein_coding	OTTHUMG00000153739	5	NA	FALSE	FALSE	FALSE	14.9386	1.20245	91	73.3918	5109	3.70842	5109	3.70842	EPC2	30
ENSG00000168288	OK	negbinomial.size	0.568241	0.658133	ensembl_havana	gene	NA	NA	ENSG00000168288	12	MMADHC	ensembl_havana	protein_coding	OTTHUMG00000155558	3	NA	FALSE	FALSE	FALSE	55.4942	1.752	221	35.3801	18979	4.2783	18979	4.2783	MMADHC	101
ENSG00000123609	OK	negbinomial.size	0.000137797	0.000438843	ensembl_havana	gene	NA	NA	ENSG00000123609	10	NMI	ensembl_havana	protein_coding	OTTHUMG00000131867	4	NA	FALSE	FALSE	FALSE	32.6082	1.52645	223	34.7953	11152	4.04739	11152	4.04739	NMI	100
ENSG00000123610	OK	negbinomial.size	1.69277e-123	4.18371e-121	ensembl_havana	gene	NA	NA	ENSG00000123610	4	TNFAIP6	ensembl_havana	protein_coding	OTTHUMG00000131884	3	NA	FALSE	FALSE	FALSE	98.7982	1.99912	147	57.0175	33789	4.52879	33789	4.52879	TNFAIP6	49
ENSG00000080345	OK	negbinomial.size	0.352848	0.447841	ensembl_havana	gene	NA	NA	ENSG00000080345	17	RIF1	ensembl_havana	protein_coding	OTTHUMG00000131886	6	NA	FALSE	FALSE	FALSE	15.8567	1.22677	149	56.4327	5423	3.73432	5423	3.73432	RIF1	38
ENSG00000162980	OK	negbinomial.size	0.0322291	0.0591495	ensembl_havana	gene	NA	NA	ENSG00000162980	16	ARL5A	ensembl_havana	protein_coding	OTTHUMG00000131887	7	NA	FALSE	FALSE	FALSE	4.59064	0.747462	97	71.6374	1570	3.19618	1570	3.19618	ARL5A	29
ENSG00000182389	OK	negbinomial.size	0.0295693	0.0548982	ensembl_havana	gene	NA	NA	ENSG00000182389	19	CACNB4	ensembl_havana	protein_coding	OTTHUMG00000155091	19	NA	FALSE	FALSE	FALSE	2.52924	0.547681	35	89.7661	865	2.93752	865	2.93752	CACNB4	11
ENSG00000115145	OK	negbinomial.size	0.283219	0.374989	ensembl_havana	gene	NA	NA	ENSG00000115145	9	STAM2	ensembl_havana	protein_coding	OTTHUMG00000131885	3	NA	FALSE	FALSE	FALSE	14.4181	1.18803	103	69.883	4931	3.69302	4931	3.69302	STAM2	40
ENSG00000157827	OK	negbinomial.size	0.3419	0.436323	ensembl_havana	gene	NA	NA	ENSG00000157827	19	FMNL2	ensembl_havana	protein_coding	OTTHUMG00000154035	6	NA	FALSE	FALSE	FALSE	11.7281	1.10476	99	71.0526	4011	3.60336	4011	3.60336	FMNL2	42
ENSG00000196504	OK	negbinomial.size	0.739932	0.801778	ensembl_havana	gene	NA	NA	ENSG00000196504	15	PRPF40A	ensembl_havana	protein_coding	OTTHUMG00000154031	12	NA	FALSE	FALSE	FALSE	73.1053	1.86985	280	18.1287	25002	4.39799	25002	4.39799	PRPF40A	128
ENSG00000177917	OK	negbinomial.size	0.0608382	0.102775	ensembl_havana	gene	NA	NA	ENSG00000177917	10	ARL6IP6	ensembl_havana	protein_coding	OTTHUMG00000131901	4	NA	FALSE	FALSE	FALSE	17.4883	1.2669	146	57.3099	5981	3.77685	5981	3.77685	ARL6IP6	56
ENSG00000153234	OK	negbinomial.size	2.04577e-25	4.79462e-24	ensembl_havana	gene	NA	NA	ENSG00000153234	13	NR4A2	ensembl_havana	protein_coding	OTTHUMG00000131950	9	NA	FALSE	FALSE	FALSE	54	1.74036	158	53.8012	18468	4.26644	18468	4.26644	NR4A2	63
ENSG00000115159	OK	negbinomial.size	0.0178258	0.0351745	ensembl_havana	gene	NA	NA	ENSG00000115159	15	GPD2	ensembl_havana	protein_coding	OTTHUMG00000131951	6	NA	FALSE	FALSE	FALSE	29.5936	1.48563	206	39.7661	10121	4.00527	10121	4.00527	GPD2	78
ENSG00000230562	OK	negbinomial.size	0.721858	0.788044	havana	gene	NA	NA	ENSG00000230562	3	FAM133DP	havana	processed_pseudogene	OTTHUMG00000153949	1	NA	FALSE	FALSE	FALSE	4.86842	0.768521	211	38.3041	1665	3.22167	1665	3.22167	FAM133DP	50
ENSG00000115165	OK	negbinomial.size	0.0455326	0.0800525	ensembl_havana	gene	NA	NA	ENSG00000115165	9	CYTIP	ensembl_havana	protein_coding	OTTHUMG00000154551	6	NA	FALSE	FALSE	FALSE	128.719	2.113	209	38.8889	44022	4.64368	44022	4.64368	CYTIP	71
ENSG00000115170	OK	negbinomial.size	0.000648749	0.0018133	ensembl_havana	gene	NA	NA	ENSG00000115170	13	ACVR1	ensembl_havana	protein_coding	OTTHUMG00000131967	10	NA	FALSE	FALSE	FALSE	23.7778	1.39406	116	66.0819	8132	3.91025	8132	3.91025	ACVR1	21
ENSG00000123636	OK	negbinomial.size	0.74651	0.806536	ensembl_havana	gene	NA	NA	ENSG00000123636	17	BAZ2B	ensembl_havana	protein_coding	OTTHUMG00000132027	8	NA	FALSE	FALSE	FALSE	58.3626	1.77351	217	36.5497	19960	4.30018	19960	4.30018	BAZ2B	99
ENSG00000224152	OK	negbinomial.size	0.0166259	0.0330923	havana	gene	NA	NA	ENSG00000224152	1	AC009506.1	havana	antisense	OTTHUMG00000154041	1	NA	FALSE	FALSE	FALSE	4.46199	0.737351	57	83.3333	1526	3.18384	1526	3.18384	AC009506.1	22
ENSG00000136536	OK	negbinomial.size	0.294035	0.386362	ensembl_havana	gene	NA	NA	ENSG00000136536	14	2007-03-01	ensembl_havana	protein_coding	OTTHUMG00000132029	6	NA	FALSE	FALSE	FALSE	28.0556	1.46323	217	36.5497	9595	3.98209	9595	3.98209	2007-03-01	93
ENSG00000054219	OK	negbinomial.size	0.24705	0.3356	ensembl_havana	gene	NA	NA	ENSG00000054219	10	LY75	ensembl_havana	protein_coding	OTTHUMG00000132025	3	NA	FALSE	FALSE	FALSE	12.0643	1.11609	118	65.4971	4126	3.61563	4126	3.61563	LY75	37
ENSG00000153250	OK	negbinomial.size	0.0790114	0.127987	ensembl_havana	gene	NA	NA	ENSG00000153250	18	RBMS1	ensembl_havana	protein_coding	OTTHUMG00000132031	9	NA	FALSE	FALSE	FALSE	87.6696	1.94777	298	12.8655	29983	4.47689	29983	4.47689	RBMS1	132
ENSG00000136560	OK	negbinomial.size	0.00820248	0.0178113	ensembl_havana	gene	NA	NA	ENSG00000136560	13	TANK	ensembl_havana	protein_coding	OTTHUMG00000132037	5	NA	FALSE	FALSE	FALSE	141.635	2.15422	311	9.06433	48439	4.6852	48439	4.6852	TANK	130
ENSG00000115233	OK	negbinomial.size	0.0229662	0.0440528	ensembl_havana	gene	NA	NA	ENSG00000115233	11	PSMD14	ensembl_havana	protein_coding	OTTHUMG00000153882	2	NA	FALSE	FALSE	FALSE	76.655	1.89017	250	26.9006	26216	4.41858	26216	4.41858	PSMD14	102
ENSG00000115267	OK	negbinomial.size	9.56646e-84	1.27908e-81	ensembl_havana	gene	NA	NA	ENSG00000115267	5	IFIH1	ensembl_havana	protein_coding	OTTHUMG00000132055	3	NA	FALSE	FALSE	FALSE	232.822	2.36888	243	28.9474	79625	4.90105	79625	4.90105	IFIH1	92
ENSG00000115271	OK	negbinomial.size	0.432015	0.529734	ensembl_havana	gene	NA	NA	ENSG00000115271	10	GCA	ensembl_havana	protein_coding	OTTHUMG00000132057	9	NA	FALSE	FALSE	FALSE	36.8947	1.57858	219	35.9649	12618	4.10102	12618	4.10102	GCA	94
ENSG00000115339	OK	negbinomial.size	1.49056e-14	1.58294e-13	ensembl_havana	gene	NA	NA	ENSG00000115339	13	GALNT3	ensembl_havana	protein_coding	OTTHUMG00000132157	11	NA	FALSE	FALSE	FALSE	16.1696	1.23476	98	71.345	5530	3.7428	5530	3.7428	GALNT3	37
ENSG00000169432	OK	negbinomial.size	1.59197e-06	6.93223e-06	ensembl_havana	gene	NA	NA	ENSG00000169432	14	SCN9A	ensembl_havana	protein_coding	OTTHUMG00000154044	2	NA	FALSE	FALSE	FALSE	19.0965	1.30312	125	63.4503	6531	3.81505	6531	3.81505	SCN9A	45
ENSG00000172292	OK	negbinomial.size	1.73134e-09	1.10491e-08	ensembl_havana	gene	NA	NA	ENSG00000172292	14	CERS6	ensembl_havana	protein_coding	OTTHUMG00000132183	4	NA	FALSE	FALSE	FALSE	24.1871	1.40118	157	54.0936	8272	3.91766	8272	3.91766	CERS6	60
ENSG00000073737	OK	negbinomial.size	0.894568	0.922772	ensembl_havana	gene	NA	NA	ENSG00000073737	16	DHRS9	ensembl_havana	protein_coding	OTTHUMG00000132180	9	NA	FALSE	FALSE	FALSE	84.4532	1.93173	177	48.2456	28883	4.46066	28883	4.46066	DHRS9	58
ENSG00000138399	OK	negbinomial.size	0.608221	0.693216	ensembl_havana	gene	NA	NA	ENSG00000138399	17	FASTKD1	ensembl_havana	protein_coding	OTTHUMG00000154953	3	NA	FALSE	FALSE	FALSE	7.07018	0.906883	64	81.2865	2418	3.38364	2418	3.38364	FASTKD1	27
ENSG00000138398	OK	negbinomial.size	0.484125	0.580922	ensembl_havana	gene	NA	NA	ENSG00000138398	15	PPIG	ensembl_havana	protein_coding	OTTHUMG00000132206	5	NA	FALSE	FALSE	FALSE	44.6871	1.65979	258	24.5614	15283	4.18424	15283	4.18424	PPIG	103
ENSG00000138385	OK	negbinomial.size	0.0172531	0.0342125	ensembl_havana	gene	NA	NA	ENSG00000138385	15	SSB	ensembl_havana	protein_coding	OTTHUMG00000132212	10	NA	FALSE	FALSE	FALSE	43.8655	1.65191	278	18.7135	15002	4.17618	15002	4.17618	SSB	121
ENSG00000138382	OK	negbinomial.size	0.0317824	0.0584612	ensembl_havana	gene	NA	NA	ENSG00000138382	14	METTL5	ensembl_havana	protein_coding	OTTHUMG00000154117	3	NA	FALSE	FALSE	FALSE	18.9971	1.30097	111	67.5439	6497	3.81278	6497	3.81278	METTL5	44
ENSG00000144357	OK	negbinomial.size	0.0343588	0.0625514	ensembl_havana	gene	NA	NA	ENSG00000144357	16	UBR3	ensembl_havana	protein_coding	OTTHUMG00000132229	3	NA	FALSE	FALSE	FALSE	9.47368	1.0201	81	76.3158	3240	3.51068	3240	3.51068	UBR3	29
ENSG00000128692	OK	negbinomial.size	0.288295	0.380537	havana	gene	NA	NA	ENSG00000128692	8	EIF2S2P4	havana	processed_pseudogene	OTTHUMG00000154071	1	NA	FALSE	FALSE	FALSE	7.28655	0.918374	256	25.1462	2492	3.39672	2492	3.39672	EIF2S2P4	79
ENSG00000115806	OK	negbinomial.size	0.755683	0.814611	ensembl_havana	gene	NA	NA	ENSG00000115806	12	GORASP2	ensembl_havana	protein_coding	OTTHUMG00000154072	2	NA	FALSE	FALSE	FALSE	64.8538	1.81858	204	40.3509	22180	4.34598	22180	4.34598	GORASP2	88
ENSG00000198586	OK	negbinomial.size	0.237611	0.324941	ensembl_havana	gene	NA	NA	ENSG00000198586	13	TLK1	ensembl_havana	protein_coding	OTTHUMG00000132243	6	NA	FALSE	FALSE	FALSE	34.7661	1.55347	246	28.0702	11890	4.07522	11890	4.07522	TLK1	98
ENSG00000123600	OK	negbinomial.size	0.377305	0.474234	ensembl_havana	gene	NA	NA	ENSG00000123600	18	METTL8	ensembl_havana	protein_coding	OTTHUMG00000132261	6	NA	FALSE	FALSE	FALSE	10.6871	1.06771	92	73.0994	3655	3.56301	3655	3.56301	METTL8	35
ENSG00000233762	OK	negbinomial.size	0.000447689	0.0012916	havana	gene	NA	NA	ENSG00000233762	3	AC007969.5	havana	processed_pseudogene	OTTHUMG00000154086	1	NA	FALSE	FALSE	FALSE	27.0848	1.44847	340	0.584795	9263	3.9668	9263	3.9668	AC007969.5	143
ENSG00000071967	OK	negbinomial.size	8.2175e-19	1.22303e-17	ensembl_havana	gene	NA	NA	ENSG00000071967	11	CYBRD1	ensembl_havana	protein_coding	OTTHUMG00000132260	3	NA	FALSE	FALSE	FALSE	13.2865	1.15493	66	80.7018	4544	3.65753	4544	3.65753	CYBRD1	22
ENSG00000077380	OK	negbinomial.size	0.142006	0.210317	ensembl_havana	gene	NA	NA	ENSG00000077380	15	DYNC1I2	ensembl_havana	protein_coding	OTTHUMG00000154061	12	NA	FALSE	FALSE	FALSE	38.7515	1.59935	280	18.1287	13253	4.12235	13253	4.12235	DYNC1I2	116
ENSG00000128708	OK	negbinomial.size	0.698452	0.767318	ensembl_havana	gene	NA	NA	ENSG00000128708	12	HAT1	ensembl_havana	protein_coding	OTTHUMG00000132282	5	NA	FALSE	FALSE	FALSE	19.9357	1.32089	139	59.3567	6818	3.83372	6818	3.83372	HAT1	46
ENSG00000152256	OK	negbinomial.size	0.944024	0.959323	ensembl_havana	gene	NA	NA	ENSG00000152256	13	PDK1	ensembl_havana	protein_coding	OTTHUMG00000132285	7	NA	FALSE	FALSE	FALSE	11.9415	1.11199	80	76.6082	4084	3.61119	4084	3.61119	PDK1	32
ENSG00000091436	OK	negbinomial.size	0.205383	0.288686	ensembl_havana	gene	NA	NA	ENSG00000091436	16	AC013461.1	ensembl_havana	protein_coding	OTTHUMG00000132297	7	NA	FALSE	FALSE	FALSE	42.8918	1.64238	194	43.2749	14669	4.16643	14669	4.16643	AC013461.1	69
ENSG00000172845	OK	negbinomial.size	0.425694	0.523438	ensembl_havana	gene	NA	NA	ENSG00000172845	13	SP3	ensembl_havana	protein_coding	OTTHUMG00000132333	3	NA	FALSE	FALSE	FALSE	18.2749	1.28499	162	52.6316	6250	3.79595	6250	3.79595	SP3	59
ENSG00000138430	OK	negbinomial.size	0.134669	0.200945	ensembl_havana	gene	NA	NA	ENSG00000138430	15	OLA1	ensembl_havana	protein_coding	OTTHUMG00000132335	4	NA	FALSE	FALSE	FALSE	21.4561	1.35134	153	55.2632	7338	3.86564	7338	3.86564	OLA1	55
ENSG00000138433	OK	negbinomial.size	0.00010603	0.00034481	ensembl_havana	gene	NA	NA	ENSG00000138433	15	CIR1	ensembl_havana	protein_coding	OTTHUMG00000132338	3	NA	FALSE	FALSE	FALSE	36.3538	1.57233	202	40.9357	12433	4.09461	12433	4.09461	CIR1	85
ENSG00000163328	OK	negbinomial.size	3.27978e-10	2.24036e-09	ensembl_havana	gene	NA	NA	ENSG00000163328	13	GPR155	ensembl_havana	protein_coding	OTTHUMG00000132336	2	NA	FALSE	FALSE	FALSE	14.614	1.19352	115	66.3743	4998	3.69888	4998	3.69888	GPR155	39
ENSG00000115935	OK	negbinomial.size	4.97262e-05	0.000171053	ensembl_havana	gene	NA	NA	ENSG00000115935	17	WIPF1	ensembl_havana	protein_coding	OTTHUMG00000132334	5	NA	FALSE	FALSE	FALSE	79.5877	1.90627	281	17.8363	27219	4.43489	27219	4.43489	WIPF1	123
ENSG00000235655	OK	negbinomial.size	0.0152565	0.0307771	havana	gene	NA	NA	ENSG00000235655	3	H3F3AP4	havana	processed_pseudogene	OTTHUMG00000154155	1	NA	FALSE	FALSE	FALSE	29.5702	1.4853	340	0.584795	10113	4.00492	10113	4.00492	H3F3AP4	156
ENSG00000115966	OK	negbinomial.size	0.706046	0.77441	ensembl_havana	gene	NA	NA	ENSG00000115966	16	ATF2	ensembl_havana	protein_coding	OTTHUMG00000132424	7	NA	FALSE	FALSE	FALSE	29.0994	1.47856	173	49.4152	9952	3.99795	9952	3.99795	ATF2	66
ENSG00000154518	OK	negbinomial.size	4.64185e-14	4.71469e-13	ensembl_havana	gene	NA	NA	ENSG00000154518	9	ATP5G3	ensembl_havana	protein_coding	OTTHUMG00000132425	2	NA	FALSE	FALSE	FALSE	357.424	2.5544	335	2.04678	122239	5.08721	122239	5.08721	ATP5G3	154
ENSG00000144320	OK	negbinomial.size	1.02615e-08	6.05157e-08	ensembl_havana	gene	NA	NA	ENSG00000144320	13	LNPK	ensembl_havana	protein_coding	OTTHUMG00000154112	6	NA	FALSE	FALSE	FALSE	10.6754	1.06727	100	70.7602	3651	3.56253	3651	3.56253	LNPK	33
ENSG00000218175	OK	negbinomial.size	0.158639	0.231625	havana	gene	NA	NA	ENSG00000218175	2	AC016739.2	havana	processed_pseudogene	OTTHUMG00000155366	1	NA	FALSE	FALSE	FALSE	14.4795	1.18976	342	0	4952	3.69487	4952	3.69487	AC016739.2	149
ENSG00000128654	OK	negbinomial.size	3.67672e-06	1.52609e-05	ensembl_havana	gene	NA	NA	ENSG00000128654	13	MTX2	ensembl_havana	protein_coding	OTTHUMG00000132514	8	NA	FALSE	FALSE	FALSE	13.1345	1.15028	71	79.2398	4492	3.65254	4492	3.65254	MTX2	21
ENSG00000170144	OK	negbinomial.size	0.381176	0.478067	ensembl_havana	gene	NA	NA	ENSG00000170144	19	HNRNPA3	ensembl_havana	protein_coding	OTTHUMG00000132529	11	NA	FALSE	FALSE	FALSE	86.2047	1.94054	328	4.09357	29482	4.46957	29482	4.46957	HNRNPA3	158
ENSG00000116044	OK	negbinomial.size	0.00230055	0.00570485	ensembl_havana	gene	NA	NA	ENSG00000116044	15	NFE2L2	ensembl_havana	protein_coding	OTTHUMG00000133620	16	NA	FALSE	FALSE	FALSE	286.436	2.45854	334	2.33918	97961	4.99106	97961	4.99106	NFE2L2	152
ENSG00000222043	OK	negbinomial.size	0.0829684	0.133548	havana	gene	NA	NA	ENSG00000222043	2	AC079305.10	havana	antisense	OTTHUMG00000154178	1	NA	FALSE	FALSE	FALSE	4.16667	0.71321	63	81.5789	1425	3.15412	1425	3.15412	AC079305.10	33
ENSG00000018510	OK	negbinomial.size	0.0517644	0.089466	ensembl_havana	gene	NA	NA	ENSG00000018510	13	AGPS	ensembl_havana	protein_coding	OTTHUMG00000132530	3	NA	FALSE	FALSE	FALSE	10.6871	1.06771	138	59.6491	3655	3.56301	3655	3.56301	AGPS	47
ENSG00000180228	OK	negbinomial.size	2.6792e-06	1.13279e-05	ensembl_havana	gene	NA	NA	ENSG00000180228	12	PRKRA	ensembl_havana	protein_coding	OTTHUMG00000132576	26	NA	FALSE	FALSE	FALSE	34.4795	1.54998	157	54.0936	11792	4.07162	11792	4.07162	PRKRA	64
ENSG00000187231	OK	negbinomial.size	0.327696	0.421692	ensembl_havana	gene	NA	NA	ENSG00000187231	13	SESTD1	ensembl_havana	protein_coding	OTTHUMG00000154554	5	NA	FALSE	FALSE	FALSE	11.9474	1.11218	91	73.3918	4086	3.6114	4086	3.6114	SESTD1	34
ENSG00000163510	OK	negbinomial.size	0.22472	0.310016	ensembl_havana	gene	NA	NA	ENSG00000163510	13	CWC22	ensembl_havana	protein_coding	OTTHUMG00000154244	2	NA	FALSE	FALSE	FALSE	15.5965	1.22002	114	66.6667	5334	3.72713	5334	3.72713	CWC22	32
ENSG00000226564	OK	negbinomial.size	0.000146045	0.000462401	havana	gene	NA	NA	ENSG00000226564	1	FTH1P20	havana	processed_pseudogene	OTTHUMG00000154191	1	NA	FALSE	FALSE	FALSE	119.234	2.08003	342	0	40778	4.61044	40778	4.61044	FTH1P20	173
ENSG00000170035	OK	negbinomial.size	5.8215e-05	0.000197999	ensembl_havana	gene	NA	NA	ENSG00000170035	15	UBE2E3	ensembl_havana	protein_coding	OTTHUMG00000132585	13	NA	FALSE	FALSE	FALSE	21.617	1.35443	141	58.7719	7393	3.86888	7393	3.86888	UBE2E3	45
ENSG00000138434	OK	negbinomial.size	0.15798	0.230829	ensembl_havana	gene	NA	NA	ENSG00000138434	16	SSFA2	ensembl_havana	protein_coding	OTTHUMG00000132584	4	NA	FALSE	FALSE	FALSE	27.9825	1.46214	183	46.4912	9570	3.98096	9570	3.98096	SSFA2	63
ENSG00000077232	OK	negbinomial.size	0.0120709	0.0250318	ensembl_havana	gene	NA	NA	ENSG00000077232	16	DNAJC10	ensembl_havana	protein_coding	OTTHUMG00000154209	4	NA	FALSE	FALSE	FALSE	19.7105	1.31619	133	61.1111	6741	3.82879	6741	3.82879	DNAJC10	51
ENSG00000065548	OK	negbinomial.size	0.0123403	0.0255192	ensembl_havana	gene	NA	NA	ENSG00000065548	17	ZC3H15	ensembl_havana	protein_coding	OTTHUMG00000154251	4	NA	FALSE	FALSE	FALSE	51.7865	1.72252	244	28.655	17711	4.24827	17711	4.24827	ZC3H15	95
ENSG00000138448	OK	negbinomial.size	0.344667	0.439304	ensembl_havana	gene	NA	NA	ENSG00000138448	11	ITGAV	ensembl_havana	protein_coding	OTTHUMG00000132635	5	NA	FALSE	FALSE	FALSE	26.6491	1.44168	230	32.7485	9114	3.95976	9114	3.95976	ITGAV	86
ENSG00000064989	OK	negbinomial.size	0.00645602	0.0144261	ensembl_havana	gene	NA	NA	ENSG00000064989	12	CALCRL	ensembl_havana	protein_coding	OTTHUMG00000132636	5	NA	FALSE	FALSE	FALSE	69.5702	1.84862	205	40.0585	23793	4.37647	23793	4.37647	CALCRL	84
ENSG00000003436	OK	negbinomial.size	3.6919e-07	1.75268e-06	ensembl_havana	gene	NA	NA	ENSG00000003436	14	TFPI	ensembl_havana	protein_coding	OTTHUMG00000132634	6	NA	FALSE	FALSE	FALSE	15.8333	1.22617	94	72.5146	5415	3.73368	5415	3.73368	TFPI	29
ENSG00000138381	OK	negbinomial.size	0.317012	0.410861	ensembl_havana	gene	NA	NA	ENSG00000138381	9	ASNSD1	ensembl_havana	protein_coding	OTTHUMG00000132665	7	NA	FALSE	FALSE	FALSE	14.3713	1.18671	119	65.2047	4915	3.69161	4915	3.69161	ASNSD1	51
ENSG00000128699	OK	negbinomial.size	0.590372	0.678275	ensembl_havana	gene	NA	NA	ENSG00000128699	13	ORMDL1	ensembl_havana	protein_coding	OTTHUMG00000132661	4	NA	FALSE	FALSE	FALSE	79.7895	1.90735	273	20.1754	27288	4.43599	27288	4.43599	ORMDL1	119
ENSG00000204253	OK	negbinomial.size	0.928366	0.94801	havana	gene	NA	NA	ENSG00000204253	4	HNRNPCP2	havana	processed_pseudogene	OTTHUMG00000154452	1	NA	FALSE	FALSE	FALSE	9.05263	1.00228	314	8.18713	3096	3.49094	3096	3.49094	HNRNPCP2	111
ENSG00000198130	OK	negbinomial.size	0.00750273	0.0164495	ensembl_havana	gene	NA	NA	ENSG00000198130	15	HIBCH	ensembl_havana	protein_coding	OTTHUMG00000132673	6	NA	FALSE	FALSE	FALSE	6.60819	0.881281	50	85.3801	2260	3.3543	2260	3.3543	HIBCH	26
ENSG00000151689	OK	negbinomial.size	0.207312	0.290722	ensembl_havana	gene	NA	NA	ENSG00000151689	12	INPP1	ensembl_havana	protein_coding	OTTHUMG00000132672	6	NA	FALSE	FALSE	FALSE	21.7895	1.35773	102	70.1754	7452	3.87233	7452	3.87233	INPP1	41
ENSG00000151690	OK	negbinomial.size	2.00914e-07	9.91322e-07	ensembl_havana	gene	NA	NA	ENSG00000151690	14	MFSD6	ensembl_havana	protein_coding	OTTHUMG00000132671	4	NA	FALSE	FALSE	FALSE	18.8421	1.29759	132	61.4035	6444	3.80922	6444	3.80922	MFSD6	48
ENSG00000138386	OK	negbinomial.size	0.11935	0.181135	ensembl_havana	gene	NA	NA	ENSG00000138386	16	NAB1	ensembl_havana	protein_coding	OTTHUMG00000132689	4	NA	FALSE	FALSE	FALSE	25.8041	1.4282	194	43.2749	8825	3.94576	8825	3.94576	NAB1	70
ENSG00000115419	OK	negbinomial.size	4.00331e-05	0.000139296	ensembl_havana	gene	NA	NA	ENSG00000115419	12	GLS	ensembl_havana	protein_coding	OTTHUMG00000132701	4	NA	FALSE	FALSE	FALSE	64.7778	1.81808	318	7.01754	22154	4.34547	22154	4.34547	GLS	137
ENSG00000115415	OK	negbinomial.size	1.3757e-24	3.00005e-23	ensembl_havana	gene	NA	NA	ENSG00000115415	18	STAT1	ensembl_havana	protein_coding	OTTHUMG00000132699	5	NA	FALSE	FALSE	FALSE	214.155	2.33275	300	12.2807	73241	4.86476	73241	4.86476	STAT1	128
ENSG00000138378	OK	negbinomial.size	2.08892e-61	1.81247e-59	ensembl_havana	gene	NA	NA	ENSG00000138378	17	STAT4	ensembl_havana	protein_coding	OTTHUMG00000132700	5	NA	FALSE	FALSE	FALSE	26.5994	1.4409	91	73.3918	9097	3.95895	9097	3.95895	STAT4	48
ENSG00000173559	OK	negbinomial.size	9.42252e-32	3.00196e-30	ensembl_havana	gene	NA	NA	ENSG00000173559	12	NABP1	ensembl_havana	protein_coding	OTTHUMG00000132720	5	NA	FALSE	FALSE	FALSE	655.102	2.81697	325	4.97076	224045	5.35034	224045	5.35034	NABP1	156
ENSG00000196950	OK	negbinomial.size	0.00959283	0.0204491	ensembl_havana	gene	NA	NA	ENSG00000196950	13	SLC39A10	ensembl_havana	protein_coding	OTTHUMG00000154380	5	NA	FALSE	FALSE	FALSE	9.40643	1.0173	87	74.5614	3217	3.50759	3217	3.50759	SLC39A10	34
ENSG00000081320	OK	negbinomial.size	1.7018e-05	6.29474e-05	ensembl_havana	gene	NA	NA	ENSG00000081320	10	STK17B	ensembl_havana	protein_coding	OTTHUMG00000132735	6	NA	FALSE	FALSE	FALSE	43.5088	1.64845	220	35.6725	14880	4.17263	14880	4.17263	STK17B	105
ENSG00000119041	OK	negbinomial.size	0.958269	0.969643	ensembl_havana	gene	NA	NA	ENSG00000119041	10	GTF3C3	ensembl_havana	protein_coding	OTTHUMG00000154633	3	NA	FALSE	FALSE	FALSE	13.3713	1.1575	89	73.9766	4573	3.6603	4573	3.6603	GTF3C3	27
ENSG00000197121	OK	negbinomial.size	0.00305117	0.00736688	ensembl_havana	gene	NA	NA	ENSG00000197121	14	PGAP1	ensembl_havana	protein_coding	OTTHUMG00000132743	6	NA	FALSE	FALSE	FALSE	6.32456	0.864782	75	78.0702	2163	3.33526	2163	3.33526	PGAP1	24
ENSG00000065413	OK	negbinomial.size	0.694568	0.764597	havana	gene	NA	NA	ENSG00000065413	17	ANKRD44	havana	protein_coding	OTTHUMG00000154411	9	NA	FALSE	FALSE	FALSE	3.37427	0.640905	60	82.4561	1154	3.06258	1154	3.06258	ANKRD44	12
ENSG00000115524	OK	negbinomial.size	0.67111	0.746419	ensembl_havana	gene	NA	NA	ENSG00000115524	15	SF3B1	ensembl_havana	protein_coding	OTTHUMG00000154447	5	NA	FALSE	FALSE	FALSE	182.807	2.26436	315	7.89474	62520	4.79603	62520	4.79603	SF3B1	151
ENSG00000115520	OK	negbinomial.size	0.0248971	0.0474082	ensembl_havana	gene	NA	NA	ENSG00000115520	8	COQ10B	ensembl_havana	protein_coding	OTTHUMG00000132745	2	NA	FALSE	FALSE	FALSE	36.4912	1.57393	229	33.0409	12480	4.09625	12480	4.09625	COQ10B	104
ENSG00000144381	OK	negbinomial.size	5.0447e-05	0.00017324	ensembl_havana	gene	NA	NA	ENSG00000144381	16	HSPD1	ensembl_havana	protein_coding	OTTHUMG00000154463	4	NA	FALSE	FALSE	FALSE	75.9971	1.88647	256	25.1462	25991	4.41484	25991	4.41484	HSPD1	107
ENSG00000115541	OK	negbinomial.size	0.0798515	0.12922	ensembl_havana	gene	NA	NA	ENSG00000115541	10	HSPE1	ensembl_havana	protein_coding	OTTHUMG00000132749	2	NA	FALSE	FALSE	FALSE	35.7164	1.56486	277	19.0058	12215	4.08693	12215	4.08693	HSPE1	119
ENSG00000115540	OK	negbinomial.size	0.827271	0.871172	ensembl_havana	gene	NA	NA	ENSG00000115540	14	MOB4	ensembl_havana	protein_coding	OTTHUMG00000132748	4	NA	FALSE	FALSE	FALSE	7.3655	0.922492	169	50.5848	2519	3.4014	2519	3.4014	MOB4	45
ENSG00000178074	OK	negbinomial.size	0.0484088	0.0845624	ensembl_havana	gene	NA	NA	ENSG00000178074	5	C2orf69	ensembl_havana	protein_coding	OTTHUMG00000154480	1	NA	FALSE	FALSE	FALSE	12.0468	1.1155	147	57.0175	4120	3.615	4120	3.615	C2orf69	48
ENSG00000162971	OK	negbinomial.size	0.37839	0.475282	ensembl_havana	gene	NA	NA	ENSG00000162971	10	TYW5	ensembl_havana	protein_coding	OTTHUMG00000132770	3	NA	FALSE	FALSE	FALSE	5.99415	0.844735	67	80.4094	2050	3.31197	2050	3.31197	TYW5	16
ENSG00000162972	OK	negbinomial.size	0.0849863	0.135991	ensembl_havana	gene	NA	NA	ENSG00000162972	10	C2orf47	ensembl_havana	protein_coding	OTTHUMG00000132771	4	NA	FALSE	FALSE	FALSE	7.67544	0.938291	65	80.9942	2625	3.41929	2625	3.41929	C2orf47	23
ENSG00000196141	OK	negbinomial.size	0.00234491	0.00580603	ensembl_havana	gene	NA	NA	ENSG00000196141	13	SPATS2L	ensembl_havana	protein_coding	OTTHUMG00000154589	14	NA	FALSE	FALSE	FALSE	40.2047	1.61495	197	42.3977	13750	4.13833	13750	4.13833	SPATS2L	86
ENSG00000082153	OK	negbinomial.size	0.690817	0.761289	ensembl_havana	gene	NA	NA	ENSG00000082153	17	BZW1	ensembl_havana	protein_coding	OTTHUMG00000154560	19	NA	FALSE	FALSE	FALSE	249.515	2.39883	341	0.292398	85334	4.93113	85334	4.93113	BZW1	170
ENSG00000013441	OK	negbinomial.size	0.779279	0.833875	ensembl_havana	gene	NA	NA	ENSG00000013441	15	CLK1	ensembl_havana	protein_coding	OTTHUMG00000132784	3	NA	FALSE	FALSE	FALSE	71.6345	1.86114	261	23.6842	24499	4.38917	24499	4.38917	CLK1	108
ENSG00000240344	OK	negbinomial.size	5.116e-06	2.06259e-05	ensembl_havana	gene	NA	NA	ENSG00000240344	8	PPIL3	ensembl_havana	protein_coding	OTTHUMG00000132782	25	NA	FALSE	FALSE	FALSE	12.1345	1.11841	86	74.8538	4150	3.61815	4150	3.61815	PPIL3	28
ENSG00000225695	OK	negbinomial.size	0.187653	0.267103	havana	gene	NA	NA	ENSG00000225695	1	HNRNPA1P35	havana	processed_pseudogene	OTTHUMG00000154714	1	NA	FALSE	FALSE	FALSE	7.15497	0.911422	311	9.06433	2447	3.38881	2447	3.38881	HNRNPA1P35	72
ENSG00000119013	OK	negbinomial.size	0.0571111	0.0973861	ensembl_havana	gene	NA	NA	ENSG00000119013	8	NDUFB3	ensembl_havana	protein_coding	OTTHUMG00000132820	3	NA	FALSE	FALSE	FALSE	60.9181	1.79182	308	9.94152	20834	4.31879	20834	4.31879	NDUFB3	140
ENSG00000003402	OK	negbinomial.size	2.94473e-05	0.000104924	ensembl_havana	gene	NA	NA	ENSG00000003402	19	CFLAR	ensembl_havana	protein_coding	OTTHUMG00000132819	19	NA	FALSE	FALSE	FALSE	773.839	2.88921	340	0.584795	264653	5.42268	264653	5.42268	CFLAR	172
ENSG00000003400	OK	negbinomial.size	0.0334904	0.0611891	ensembl_havana	gene	NA	NA	ENSG00000003400	14	CASP10	ensembl_havana	protein_coding	OTTHUMG00000132818	4	NA	FALSE	FALSE	FALSE	16.117	1.23343	122	64.3275	5512	3.74139	5512	3.74139	CASP10	53
ENSG00000064012	OK	negbinomial.size	7.3568e-05	0.000246011	ensembl_havana	gene	NA	NA	ENSG00000064012	21	CASP8	ensembl_havana	protein_coding	OTTHUMG00000132821	16	NA	FALSE	FALSE	FALSE	22.0058	1.36184	133	61.1111	7526	3.87662	7526	3.87662	CASP8	58
ENSG00000115993	OK	negbinomial.size	0.498751	0.594342	ensembl_havana	gene	NA	NA	ENSG00000115993	12	TRAK2	ensembl_havana	protein_coding	OTTHUMG00000132822	11	NA	FALSE	FALSE	FALSE	14.8187	1.19917	102	70.1754	5068	3.70492	5068	3.70492	TRAK2	40
ENSG00000082146	OK	negbinomial.size	0.000174249	0.000545556	ensembl_havana	gene	NA	NA	ENSG00000082146	12	STRADB	ensembl_havana	protein_coding	OTTHUMG00000132831	6	NA	FALSE	FALSE	FALSE	15.0205	1.20468	83	75.731	5137	3.71079	5137	3.71079	STRADB	26
ENSG00000223825	OK	negbinomial.size	0.255169	0.344432	havana	gene	NA	NA	ENSG00000223825	5	DAZAP2P1	havana	processed_pseudogene	OTTHUMG00000154581	1	NA	FALSE	FALSE	FALSE	7.53216	0.931059	315	7.89474	2576	3.41111	2576	3.41111	DAZAP2P1	102
ENSG00000116030	OK	negbinomial.size	0.0394194	0.0706294	ensembl_havana	gene	NA	NA	ENSG00000116030	16	SUMO1	ensembl_havana	protein_coding	OTTHUMG00000132839	5	NA	FALSE	FALSE	FALSE	78.1287	1.89833	290	15.2047	26720	4.42685	26720	4.42685	SUMO1	129
ENSG00000055044	OK	negbinomial.size	0.294014	0.386362	ensembl_havana	gene	NA	NA	ENSG00000055044	10	NOP58	ensembl_havana	protein_coding	OTTHUMG00000132840	3	NA	FALSE	FALSE	FALSE	29.6433	1.48634	204	40.3509	10138	4.006	10138	4.006	NOP58	83
ENSG00000204217	OK	negbinomial.size	0.358486	0.453656	ensembl_havana	gene	NA	NA	ENSG00000204217	12	BMPR2	ensembl_havana	protein_coding	OTTHUMG00000133617	4	NA	FALSE	FALSE	FALSE	14.1871	1.18148	148	56.7251	4852	3.68601	4852	3.68601	BMPR2	53
ENSG00000138442	OK	negbinomial.size	0.671655	0.746426	ensembl_havana	gene	NA	NA	ENSG00000138442	9	WDR12	ensembl_havana	protein_coding	OTTHUMG00000132855	5	NA	FALSE	FALSE	FALSE	8.06433	0.957336	42	87.7193	2758	3.44075	2758	3.44075	WDR12	14
ENSG00000144426	OK	negbinomial.size	0.000221713	0.000681345	ensembl_havana	gene	NA	NA	ENSG00000144426	18	NBEAL1	ensembl_havana	protein_coding	OTTHUMG00000154129	7	NA	FALSE	FALSE	FALSE	18.9386	1.29969	254	25.731	6477	3.81144	6477	3.81144	NBEAL1	34
ENSG00000119004	OK	negbinomial.size	0.535812	0.628698	ensembl_havana	gene	NA	NA	ENSG00000119004	15	CYP20A1	ensembl_havana	protein_coding	OTTHUMG00000132854	13	NA	FALSE	FALSE	FALSE	26.5556	1.44021	170	50.2924	9082	3.95823	9082	3.95823	CYP20A1	63
ENSG00000138443	OK	negbinomial.size	0.00435147	0.010146	ensembl_havana	gene	NA	NA	ENSG00000138443	15	ABI2	ensembl_havana	protein_coding	OTTHUMG00000132879	15	NA	FALSE	FALSE	FALSE	19.1257	1.30375	125	63.4503	6541	3.81571	6541	3.81571	ABI2	35
ENSG00000173166	OK	negbinomial.size	2.71398e-16	3.3087e-15	ensembl_havana	gene	NA	NA	ENSG00000173166	17	RAPH1	ensembl_havana	protein_coding	OTTHUMG00000132876	6	NA	FALSE	FALSE	FALSE	21.2865	1.34804	120	64.9123	7280	3.86219	7280	3.86219	RAPH1	47
ENSG00000118257	OK	negbinomial.size	2.23541e-07	1.09567e-06	ensembl_havana	gene	NA	NA	ENSG00000118257	16	NRP2	ensembl_havana	protein_coding	OTTHUMG00000132893	5	NA	FALSE	FALSE	FALSE	202.404	2.30836	302	11.6959	69222	4.84025	69222	4.84025	NRP2	137
ENSG00000114933	OK	negbinomial.size	0.366738	0.462651	ensembl_havana	gene	NA	NA	ENSG00000114933	15	INO80D	ensembl_havana	protein_coding	OTTHUMG00000154649	3	NA	FALSE	FALSE	FALSE	20.5936	1.33432	137	59.9415	7043	3.84782	7043	3.84782	INO80D	50
ENSG00000023228	OK	negbinomial.size	0.0274058	0.0514398	ensembl_havana	gene	NA	NA	ENSG00000023228	13	NDUFS1	ensembl_havana	protein_coding	OTTHUMG00000132892	6	NA	FALSE	FALSE	FALSE	26.6725	1.44205	156	54.386	9122	3.96014	9122	3.96014	NDUFS1	56
ENSG00000114942	OK	negbinomial.size	3.76757e-07	1.78653e-06	ensembl_havana	gene	NA	NA	ENSG00000114942	13	EEF1B2	ensembl_havana	protein_coding	OTTHUMG00000132891	3	NA	FALSE	FALSE	FALSE	182.041	2.26255	327	4.38596	62258	4.7942	62258	4.7942	EEF1B2	150
ENSG00000118263	OK	negbinomial.size	0.0919183	0.145232	ensembl_havana	gene	NA	NA	ENSG00000118263	14	KLF7	ensembl_havana	protein_coding	OTTHUMG00000132935	3	NA	FALSE	FALSE	FALSE	15.962	1.22948	89	73.9766	5459	3.73719	5459	3.73719	KLF7	22
ENSG00000234902	OK	negbinomial.size	7.28421e-11	5.34263e-10	havana	gene	NA	NA	ENSG00000234902	6	AC007879.2	havana	lincRNA	OTTHUMG00000154732	1	NA	FALSE	FALSE	FALSE	3.25146	0.628538	23	93.2749	1112	3.0465	1112	3.0465	AC007879.2	18
ENSG00000118260	OK	negbinomial.size	0.112078	0.172148	ensembl_havana	gene	NA	NA	ENSG00000118260	14	CREB1	ensembl_havana	protein_coding	OTTHUMG00000132936	5	NA	FALSE	FALSE	FALSE	18.614	1.29257	130	61.9883	6366	3.80393	6366	3.80393	CREB1	52
ENSG00000163249	OK	negbinomial.size	0.76889	0.825615	ensembl_havana	gene	NA	NA	ENSG00000163249	10	CCNYL1	ensembl_havana	protein_coding	OTTHUMG00000132946	2	NA	FALSE	FALSE	FALSE	17.2018	1.26011	171	50	5883	3.76967	5883	3.76967	CCNYL1	52
ENSG00000178385	OK	negbinomial.size	0.0325933	0.0597507	ensembl_havana	gene	NA	NA	ENSG00000178385	14	PLEKHM3	ensembl_havana	protein_coding	OTTHUMG00000154781	2	NA	FALSE	FALSE	FALSE	16.6023	1.24557	77	77.4854	5678	3.75427	5678	3.75427	PLEKHM3	23
ENSG00000138413	OK	negbinomial.size	4.97299e-27	1.28354e-25	ensembl_havana	gene	NA	NA	ENSG00000138413	13	IDH1	ensembl_havana	protein_coding	OTTHUMG00000132943	14	NA	FALSE	FALSE	FALSE	102.512	2.01499	232	32.1637	35059	4.54481	35059	4.54481	IDH1	92
ENSG00000115020	OK	negbinomial.size	0.798539	0.8477	ensembl_havana	gene	NA	NA	ENSG00000115020	16	PIKFYVE	ensembl_havana	protein_coding	OTTHUMG00000132945	6	NA	FALSE	FALSE	FALSE	27.6462	1.45707	197	42.3977	9455	3.97571	9455	3.97571	PIKFYVE	69
ENSG00000197713	OK	negbinomial.size	0.532896	0.625907	ensembl_havana	gene	NA	NA	ENSG00000197713	14	RPE	ensembl_havana	protein_coding	OTTHUMG00000154690	6	NA	FALSE	FALSE	FALSE	13.8977	1.17312	80	76.6082	4753	3.67706	4753	3.67706	RPE	29
ENSG00000138363	OK	negbinomial.size	1.37201e-08	7.94186e-08	ensembl_havana	gene	NA	NA	ENSG00000138363	14	ATIC	ensembl_havana	protein_coding	OTTHUMG00000133023	7	NA	FALSE	FALSE	FALSE	27.386	1.4531	88	74.269	9366	3.9716	9366	3.9716	ATIC	36
ENSG00000115414	OK	negbinomial.size	0.740651	0.802279	ensembl_havana	gene	NA	NA	ENSG00000115414	18	FN1	ensembl_havana	protein_coding	OTTHUMG00000133054	6	NA	FALSE	FALSE	FALSE	176.322	2.24876	146	57.3099	60302	4.78034	60302	4.78034	FN1	32
ENSG00000118242	OK	negbinomial.size	0.00399209	0.00938584	ensembl_havana	gene	NA	NA	ENSG00000118242	15	MREG	ensembl_havana	protein_coding	OTTHUMG00000154828	2	NA	FALSE	FALSE	FALSE	69.6959	1.84939	238	30.4094	23836	4.37725	23836	4.37725	MREG	84
ENSG00000079246	OK	negbinomial.size	0.000205258	0.000635568	ensembl_havana	gene	NA	NA	ENSG00000079246	15	XRCC5	ensembl_havana	protein_coding	OTTHUMG00000133059	5	NA	FALSE	FALSE	FALSE	100.953	2.0084	291	14.9123	34526	4.53816	34526	4.53816	XRCC5	142
ENSG00000197756	OK	negbinomial.size	2.01892e-05	7.37078e-05	ensembl_havana	gene	NA	NA	ENSG00000197756	9	RPL37A	ensembl_havana	protein_coding	OTTHUMG00000133052	5	NA	FALSE	FALSE	FALSE	280.874	2.45006	342	0	96059	4.98254	96059	4.98254	RPL37A	172
ENSG00000079308	OK	negbinomial.size	3.72024e-06	1.54257e-05	ensembl_havana	gene	NA	NA	ENSG00000079308	16	TNS1	ensembl_havana	protein_coding	OTTHUMG00000133056	6	NA	FALSE	FALSE	FALSE	24.345	1.40389	96	71.9298	8326	3.92049	8326	3.92049	TNS1	31
ENSG00000188282	OK	negbinomial.size	7.56163e-21	1.31779e-19	ensembl_havana	gene	NA	NA	ENSG00000188282	12	RUFY4	ensembl_havana	protein_coding	OTTHUMG00000155235	3	NA	FALSE	FALSE	FALSE	88.4006	1.95134	183	46.4912	30233	4.4805	30233	4.4805	RUFY4	66
ENSG00000229754	OK	negbinomial.size	1.21813e-67	1.22655e-65	havana	gene	NA	NA	ENSG00000229754	1	CXCR2P1	havana	transcribed_unprocessed_pseudogene	OTTHUMG00000155244	1	NA	FALSE	FALSE	FALSE	83.3626	1.92615	159	53.5088	28510	4.45501	28510	4.45501	CXCR2P1	59
ENSG00000163466	OK	negbinomial.size	1.47604e-06	6.45845e-06	ensembl_havana	gene	NA	NA	ENSG00000163466	15	ARPC2	ensembl_havana	protein_coding	OTTHUMG00000133618	4	NA	FALSE	FALSE	FALSE	1939.03	3.28781	342	0	663149	5.82161	663149	5.82161	ARPC2	173
ENSG00000127837	OK	negbinomial.size	0.0670705	0.111479	ensembl_havana	gene	NA	NA	ENSG00000127837	9	AAMP	ensembl_havana	protein_coding	OTTHUMG00000155202	3	NA	FALSE	FALSE	FALSE	60.5292	1.78908	174	49.1228	20701	4.31601	20701	4.31601	AAMP	78
ENSG00000127838	OK	negbinomial.size	0.0185463	0.0364315	ensembl_havana	gene	NA	NA	ENSG00000127838	13	PNKD	ensembl_havana	protein_coding	OTTHUMG00000133110	3	NA	FALSE	FALSE	FALSE	40.1637	1.61451	171	50	13736	4.13789	13736	4.13789	PNKD	74
ENSG00000135926	OK	negbinomial.size	3.62467e-05	0.000126988	ensembl_havana	gene	NA	NA	ENSG00000135926	13	TMBIM1	ensembl_havana	protein_coding	OTTHUMG00000133105	10	NA	FALSE	FALSE	FALSE	315.637	2.50056	327	4.38596	107948	5.03322	107948	5.03322	TMBIM1	154
ENSG00000144579	OK	negbinomial.size	0.0526941	0.0907951	ensembl_havana	gene	NA	NA	ENSG00000144579	7	CTDSP1	ensembl_havana	protein_coding	OTTHUMG00000133109	3	NA	FALSE	FALSE	FALSE	17.152	1.25893	108	68.4211	5866	3.76842	5866	3.76842	CTDSP1	49
ENSG00000144580	OK	negbinomial.size	0.0936109	0.14742	ensembl_havana	gene	NA	NA	ENSG00000144580	13	CNOT9	ensembl_havana	protein_coding	OTTHUMG00000154750	2	NA	FALSE	FALSE	FALSE	141.342	2.15333	295	13.7427	48339	4.68431	48339	4.68431	CNOT9	127
ENSG00000135912	OK	negbinomial.size	0.0871731	0.138783	ensembl_havana	gene	NA	NA	ENSG00000135912	10	TTLL4	ensembl_havana	protein_coding	OTTHUMG00000133081	4	NA	FALSE	FALSE	FALSE	15.0058	1.20428	49	85.6725	5132	3.71037	5132	3.71037	TTLL4	14
ENSG00000115649	OK	negbinomial.size	0.000256329	0.000777759	ensembl_havana	gene	NA	NA	ENSG00000115649	15	CNPPD1	ensembl_havana	protein_coding	OTTHUMG00000133132	3	NA	FALSE	FALSE	FALSE	88.5936	1.95228	238	30.4094	30299	4.48144	30299	4.48144	CNPPD1	102
ENSG00000144567	OK	negbinomial.size	1.79842e-05	6.62508e-05	ensembl_havana	gene	NA	NA	ENSG00000144567	10	FAM134A	ensembl_havana	protein_coding	OTTHUMG00000154577	4	NA	FALSE	FALSE	FALSE	27.307	1.45189	151	55.848	9339	3.97035	9339	3.97035	FAM134A	56
ENSG00000158552	OK	negbinomial.size	2.76458e-10	1.90615e-09	ensembl_havana	gene	NA	NA	ENSG00000158552	12	ZFAND2B	ensembl_havana	protein_coding	OTTHUMG00000133135	16	NA	FALSE	FALSE	FALSE	32.2719	1.52208	97	71.6374	11037	4.04289	11037	4.04289	ZFAND2B	39
ENSG00000198925	OK	negbinomial.size	4.56247e-07	2.13614e-06	ensembl_havana	gene	NA	NA	ENSG00000198925	10	ATG9A	ensembl_havana	protein_coding	OTTHUMG00000154557	19	NA	FALSE	FALSE	FALSE	45.7427	1.66971	117	65.7895	15644	4.19438	15644	4.19438	ATG9A	39
ENSG00000127824	OK	negbinomial.size	0.066655	0.110856	ensembl_havana	gene	NA	NA	ENSG00000127824	13	TUBA4A	ensembl_havana	protein_coding	OTTHUMG00000133126	6	NA	FALSE	FALSE	FALSE	122.968	2.09331	197	42.3977	42055	4.62383	42055	4.62383	TUBA4A	73
ENSG00000135924	OK	negbinomial.size	0.055799	0.0953682	ensembl_havana	gene	NA	NA	ENSG00000135924	15	DNAJB2	ensembl_havana	protein_coding	OTTHUMG00000133134	22	NA	FALSE	FALSE	FALSE	12.6345	1.13464	102	70.1754	4321	3.63568	4321	3.63568	DNAJB2	39
ENSG00000123992	OK	negbinomial.size	1.73203e-10	1.2199e-09	ensembl_havana	gene	NA	NA	ENSG00000123992	18	DNPEP	ensembl_havana	protein_coding	OTTHUMG00000058919	6	NA	FALSE	FALSE	FALSE	99.8772	2.00379	215	37.1345	34158	4.53351	34158	4.53351	DNPEP	97
ENSG00000144591	OK	negbinomial.size	0.874909	0.908435	ensembl_havana	gene	NA	NA	ENSG00000144591	18	GMPPA	ensembl_havana	protein_coding	OTTHUMG00000058922	23	NA	FALSE	FALSE	FALSE	30.807	1.50252	125	63.4503	10536	4.02272	10536	4.02272	GMPPA	57
ENSG00000144589	OK	negbinomial.size	0.000144157	0.00045731	ensembl_havana	gene	NA	NA	ENSG00000144589	20	STK11IP	ensembl_havana	protein_coding	OTTHUMG00000059239	7	NA	FALSE	FALSE	FALSE	35.7573	1.56534	117	65.7895	12229	4.08743	12229	4.08743	STK11IP	49
ENSG00000163082	OK	negbinomial.size	3.16849e-39	1.37459e-37	ensembl_havana	gene	NA	NA	ENSG00000163082	9	SGPP2	ensembl_havana	protein_coding	OTTHUMG00000133156	2	NA	FALSE	FALSE	FALSE	38.3567	1.59502	127	62.8655	13118	4.1179	13118	4.1179	SGPP2	40
ENSG00000116120	OK	negbinomial.size	1.94175e-08	1.10132e-07	ensembl_havana	gene	NA	NA	ENSG00000116120	9	FARSB	ensembl_havana	protein_coding	OTTHUMG00000133155	2	NA	FALSE	FALSE	FALSE	12.386	1.12665	74	78.3626	4236	3.62706	4236	3.62706	FARSB	20
ENSG00000123983	OK	negbinomial.size	0.165252	0.239735	ensembl_havana	gene	NA	NA	ENSG00000123983	13	ACSL3	ensembl_havana	protein_coding	OTTHUMG00000133160	5	NA	FALSE	FALSE	FALSE	127.956	2.11044	306	10.5263	43761	4.6411	43761	4.6411	ACSL3	132
ENSG00000085449	OK	negbinomial.size	0.0906054	0.143491	ensembl_havana	gene	NA	NA	ENSG00000085449	14	WDFY1	ensembl_havana	protein_coding	OTTHUMG00000153370	2	NA	FALSE	FALSE	FALSE	54.886	1.7473	249	27.193	18771	4.27351	18771	4.27351	WDFY1	101
ENSG00000135900	OK	negbinomial.size	1.34346e-12	1.19621e-11	ensembl_havana	gene	NA	NA	ENSG00000135900	3	MRPL44	ensembl_havana	protein_coding	OTTHUMG00000133164	2	NA	FALSE	FALSE	FALSE	24.5556	1.40749	124	63.7427	8398	3.92423	8398	3.92423	MRPL44	50
ENSG00000036257	OK	negbinomial.size	0.113597	0.173827	ensembl_havana	gene	NA	NA	ENSG00000036257	12	CUL3	ensembl_havana	protein_coding	OTTHUMG00000133167	5	NA	FALSE	FALSE	FALSE	21.6813	1.35567	168	50.8772	7415	3.87017	7415	3.87017	CUL3	69
ENSG00000135905	OK	negbinomial.size	0.0118487	0.0246337	ensembl_havana	gene	NA	NA	ENSG00000135905	18	DOCK10	ensembl_havana	protein_coding	OTTHUMG00000153428	5	NA	FALSE	FALSE	FALSE	63.8099	1.81164	245	28.3626	21823	4.33893	21823	4.33893	DOCK10	90
ENSG00000144468	OK	negbinomial.size	0.813485	0.860431	ensembl_havana	gene	NA	NA	ENSG00000144468	16	RHBDD1	ensembl_havana	protein_coding	OTTHUMG00000133178	6	NA	FALSE	FALSE	FALSE	10.5	1.0607	67	80.4094	3591	3.55534	3591	3.55534	RHBDD1	29
ENSG00000168958	OK	negbinomial.size	1.7244e-08	9.87656e-08	ensembl_havana	gene	NA	NA	ENSG00000168958	19	MFF	ensembl_havana	protein_coding	OTTHUMG00000133180	4	NA	FALSE	FALSE	FALSE	41.2281	1.6256	158	53.8012	14100	4.14925	14100	4.14925	MFF	60
ENSG00000173744	OK	negbinomial.size	0.15492	0.227336	ensembl_havana	gene	NA	NA	ENSG00000173744	17	AGFG1	ensembl_havana	protein_coding	OTTHUMG00000133186	5	NA	FALSE	FALSE	FALSE	35.9035	1.56707	224	34.5029	12279	4.0892	12279	4.0892	AGFG1	79
ENSG00000115009	OK	negbinomial.size	2.31923e-60	1.97038e-58	ensembl_havana	gene	NA	NA	ENSG00000115009	11	CCL20	ensembl_havana	protein_coding	OTTHUMG00000133189	3	NA	FALSE	FALSE	FALSE	196.825	2.29628	164	52.0468	67314	4.82811	67314	4.82811	CCL20	46
ENSG00000153827	OK	negbinomial.size	0.228181	0.313941	ensembl_havana	gene	NA	NA	ENSG00000153827	13	TRIP12	ensembl_havana	protein_coding	OTTHUMG00000153623	6	NA	FALSE	FALSE	FALSE	113.082	2.05722	298	12.8655	38674	4.58743	38674	4.58743	TRIP12	143
ENSG00000135899	OK	negbinomial.size	2.02825e-08	1.14718e-07	ensembl_havana	gene	NA	NA	ENSG00000135899	16	SP110	ensembl_havana	protein_coding	OTTHUMG00000133204	5	NA	FALSE	FALSE	FALSE	30.4474	1.49758	205	40.0585	10413	4.01762	10413	4.01762	SP110	84
ENSG00000079263	OK	negbinomial.size	4.81193e-15	5.35418e-14	ensembl_havana	gene	NA	NA	ENSG00000079263	18	SP140	ensembl_havana	protein_coding	OTTHUMG00000153670	8	NA	FALSE	FALSE	FALSE	13.6228	1.16503	77	77.4854	4659	3.66839	4659	3.66839	SP140	37
ENSG00000185404	OK	negbinomial.size	0.00137219	0.00355513	ensembl_havana	gene	NA	NA	ENSG00000185404	16	SP140L	ensembl_havana	protein_coding	OTTHUMG00000153730	3	NA	FALSE	FALSE	FALSE	17.1842	1.25969	91	73.3918	5877	3.76923	5877	3.76923	SP140L	34
ENSG00000067066	OK	negbinomial.size	6.18734e-09	3.75755e-08	ensembl_havana	gene	NA	NA	ENSG00000067066	16	SP100	ensembl_havana	protein_coding	OTTHUMG00000133203	17	NA	FALSE	FALSE	FALSE	104.158	2.02184	316	7.60234	35622	4.55173	35622	4.55173	SP100	118
ENSG00000135932	OK	negbinomial.size	0.0207468	0.0402118	ensembl_havana	gene	NA	NA	ENSG00000135932	10	CAB39	ensembl_havana	protein_coding	OTTHUMG00000133220	3	NA	FALSE	FALSE	FALSE	28.1082	1.46402	200	41.5205	9613	3.9829	9613	3.9829	CAB39	80
ENSG00000173692	OK	negbinomial.size	0.000999226	0.00267115	ensembl_havana	gene	NA	NA	ENSG00000173692	12	PSMD1	ensembl_havana	protein_coding	OTTHUMG00000133223	3	NA	FALSE	FALSE	FALSE	108.863	2.04085	278	18.7135	37231	4.57092	37231	4.57092	PSMD1	130
ENSG00000115053	OK	negbinomial.size	4.90367e-06	1.98188e-05	ensembl_havana	gene	NA	NA	ENSG00000115053	15	NCL	ensembl_havana	protein_coding	OTTHUMG00000153866	3	NA	FALSE	FALSE	FALSE	167.067	2.22548	311	9.06433	57137	4.75693	57137	4.75693	NCL	141
ENSG00000187514	OK	negbinomial.size	3.21187e-25	7.4e-24	ensembl_havana	gene	NA	NA	ENSG00000187514	15	PTMA	ensembl_havana	protein_coding	OTTHUMG00000153810	3	NA	FALSE	FALSE	FALSE	937.754	2.97255	341	0.292398	320712	5.50612	320712	5.50612	PTMA	171
ENSG00000156973	OK	negbinomial.size	2.12429e-07	1.04246e-06	ensembl_havana	gene	NA	NA	ENSG00000156973	13	PDE6D	ensembl_havana	protein_coding	OTTHUMG00000153785	2	NA	FALSE	FALSE	FALSE	24.6871	1.40972	100	70.7602	8443	3.92655	8443	3.92655	PDE6D	38
ENSG00000144524	OK	negbinomial.size	0.0605206	0.102323	ensembl_havana	gene	NA	NA	ENSG00000144524	17	COPS7B	ensembl_havana	protein_coding	OTTHUMG00000133228	4	NA	FALSE	FALSE	FALSE	20.2251	1.32685	69	79.8246	6917	3.83998	6917	3.83998	COPS7B	23
ENSG00000144535	OK	negbinomial.size	7.05284e-09	4.25151e-08	ensembl_havana	gene	NA	NA	ENSG00000144535	19	DIS3L2	ensembl_havana	protein_coding	OTTHUMG00000153385	3	NA	FALSE	FALSE	FALSE	9.68421	1.02874	60	82.4561	3312	3.52022	3312	3.52022	DIS3L2	24
ENSG00000135930	OK	negbinomial.size	0.243409	0.331482	ensembl_havana	gene	NA	NA	ENSG00000135930	13	EIF4E2	ensembl_havana	protein_coding	OTTHUMG00000133256	3	NA	FALSE	FALSE	FALSE	118.327	2.07674	300	12.2807	40468	4.60712	40468	4.60712	EIF4E2	134
ENSG00000204120	OK	negbinomial.size	0.93892	0.955438	ensembl_havana	gene	NA	NA	ENSG00000204120	14	GIGYF2	ensembl_havana	protein_coding	OTTHUMG00000153237	9	NA	FALSE	FALSE	FALSE	25.0468	1.41575	172	49.7076	8566	3.93283	8566	3.93283	GIGYF2	60
ENSG00000168918	OK	negbinomial.size	5.75543e-19	8.69284e-18	ensembl_havana	gene	NA	NA	ENSG00000168918	13	INPP5D	ensembl_havana	protein_coding	OTTHUMG00000133688	6	NA	FALSE	FALSE	FALSE	66.7047	1.83062	185	45.9064	22813	4.3582	22813	4.3582	INPP5D	70
ENSG00000077044	OK	negbinomial.size	0.000145826	0.000462066	ensembl_havana	gene	NA	NA	ENSG00000077044	10	DGKD	ensembl_havana	protein_coding	OTTHUMG00000133290	6	NA	FALSE	FALSE	FALSE	12.1287	1.11822	65	80.9942	4148	3.61794	4148	3.61794	DGKD	25
ENSG00000085982	OK	negbinomial.size	0.241602	0.329429	ensembl_havana	gene	NA	NA	ENSG00000085982	13	USP40	ensembl_havana	protein_coding	OTTHUMG00000153199	6	NA	FALSE	FALSE	FALSE	12.0117	1.11433	67	80.4094	4108	3.61374	4108	3.61374	USP40	28
ENSG00000188042	OK	negbinomial.size	8.88109e-53	6.19095e-51	ensembl_havana	gene	NA	NA	ENSG00000188042	7	ARL4C	ensembl_havana	protein_coding	OTTHUMG00000133291	2	NA	FALSE	FALSE	FALSE	79.3216	1.90483	185	45.9064	27128	4.43343	27128	4.43343	ARL4C	84
ENSG00000198612	OK	negbinomial.size	0.792719	0.843169	ensembl_havana	gene	NA	NA	ENSG00000198612	10	COPS8	ensembl_havana	protein_coding	OTTHUMG00000133297	4	NA	FALSE	FALSE	FALSE	23.2193	1.38416	148	56.7251	7941	3.89993	7941	3.89993	COPS8	56
ENSG00000124831	OK	negbinomial.size	2.65473e-14	2.76173e-13	ensembl_havana	gene	NA	NA	ENSG00000124831	18	LRRFIP1	ensembl_havana	protein_coding	OTTHUMG00000133339	4	NA	FALSE	FALSE	FALSE	431.442	2.63593	338	1.16959	147553	5.16895	147553	5.16895	LRRFIP1	161
ENSG00000132329	OK	negbinomial.size	6.86139e-12	5.65839e-11	ensembl_havana	gene	NA	NA	ENSG00000132329	10	RAMP1	ensembl_havana	protein_coding	OTTHUMG00000133337	3	NA	FALSE	FALSE	FALSE	805.711	2.90672	334	2.33918	275553	5.44021	275553	5.44021	RAMP1	153
ENSG00000184182	OK	negbinomial.size	0.732671	0.796519	ensembl_havana	gene	NA	NA	ENSG00000184182	18	UBE2F	ensembl_havana	protein_coding	OTTHUMG00000133341	4	NA	FALSE	FALSE	FALSE	63.4298	1.80909	277	19.0058	21693	4.33634	21693	4.33634	UBE2F	133
ENSG00000132323	OK	negbinomial.size	0.261936	0.351952	ensembl_havana	gene	NA	NA	ENSG00000132323	8	ILKAP	ensembl_havana	protein_coding	OTTHUMG00000133334	3	NA	FALSE	FALSE	FALSE	31.6725	1.51418	139	59.3567	10832	4.03475	10832	4.03475	ILKAP	58
ENSG00000132326	OK	negbinomial.size	2.04862e-14	2.15316e-13	ensembl_havana	gene	NA	NA	ENSG00000132326	11	PER2	ensembl_havana	protein_coding	OTTHUMG00000152884	3	NA	FALSE	FALSE	FALSE	28.3304	1.46732	150	56.1404	9689	3.98632	9689	3.98632	PER2	77
ENSG00000065802	OK	negbinomial.size	0.00268708	0.00655574	ensembl_havana	gene	NA	NA	ENSG00000065802	11	ASB1	ensembl_havana	protein_coding	OTTHUMG00000152866	1	NA	FALSE	FALSE	FALSE	10.9591	1.0777	77	77.4854	3748	3.57392	3748	3.57392	ASB1	33
ENSG00000130414	OK	negbinomial.size	2.53061e-05	9.12048e-05	ensembl_havana	gene	NA	NA	ENSG00000130414	11	NDUFA10	ensembl_havana	protein_coding	OTTHUMG00000133350	4	NA	FALSE	FALSE	FALSE	97.6199	1.99396	243	28.9474	33386	4.52358	33386	4.52358	NDUFA10	96
ENSG00000172428	OK	negbinomial.size	0.0184262	0.0362217	ensembl_havana	gene	NA	NA	ENSG00000172428	10	COPS9	ensembl_havana	protein_coding	OTTHUMG00000133352	4	NA	FALSE	FALSE	FALSE	96.5585	1.98927	330	3.50877	33023	4.51883	33023	4.51883	COPS9	156
ENSG00000142327	OK	negbinomial.size	8.03984e-22	1.49369e-20	ensembl_havana	gene	NA	NA	ENSG00000142327	11	RNPEPL1	ensembl_havana	protein_coding	OTTHUMG00000133357	5	NA	FALSE	FALSE	FALSE	64.7281	1.81775	197	42.3977	22137	4.34514	22137	4.34514	RNPEPL1	76
ENSG00000142330	OK	negbinomial.size	0.697987	0.767015	ensembl_havana	gene	NA	NA	ENSG00000142330	19	CAPN10	ensembl_havana	protein_coding	OTTHUMG00000133358	4	NA	FALSE	FALSE	FALSE	15.0556	1.20563	64	81.2865	5149	3.71181	5149	3.71181	CAPN10	26
ENSG00000178623	OK	negbinomial.size	0.000191326	0.000595368	ensembl_havana	gene	NA	NA	ENSG00000178623	11	GPR35	ensembl_havana	protein_coding	OTTHUMG00000133356	4	NA	FALSE	FALSE	FALSE	132.041	2.12399	235	31.2865	45158	4.65474	45158	4.65474	GPR35	71
ENSG00000122085	OK	negbinomial.size	0.688536	0.7597	ensembl_havana	gene	NA	NA	ENSG00000122085	16	MTERF4	ensembl_havana	protein_coding	OTTHUMG00000133393	9	NA	FALSE	FALSE	FALSE	15.0175	1.2046	109	68.1287	5136	3.71071	5136	3.71071	MTERF4	43
ENSG00000115685	OK	negbinomial.size	2.91844e-13	2.77099e-12	ensembl_havana	gene	NA	NA	ENSG00000115685	14	PPP1R7	ensembl_havana	protein_coding	OTTHUMG00000133390	9	NA	FALSE	FALSE	FALSE	67.0936	1.83311	215	37.1345	22946	4.36073	22946	4.36073	PPP1R7	91
ENSG00000115677	OK	negbinomial.size	0.00732234	0.0161234	ensembl_havana	gene	NA	NA	ENSG00000115677	16	HDLBP	ensembl_havana	protein_coding	OTTHUMG00000133391	9	NA	FALSE	FALSE	FALSE	213.854	2.33214	298	12.8655	73138	4.86415	73138	4.86415	HDLBP	137
ENSG00000168385	OK	negbinomial.size	0.0245725	0.0468803	ensembl_havana	gene	NA	NA	ENSG00000168385	17	2002-09-01	ensembl_havana	protein_coding	OTTHUMG00000133394	12	NA	FALSE	FALSE	FALSE	181.114	2.26034	331	3.21637	61941	4.79199	61941	4.79199	2002-09-01	158
ENSG00000006607	OK	negbinomial.size	0.162665	0.236529	ensembl_havana	gene	NA	NA	ENSG00000006607	13	FARP2	ensembl_havana	protein_coding	OTTHUMG00000151574	4	NA	FALSE	FALSE	FALSE	17.4298	1.26552	120	64.9123	5961	3.77539	5961	3.77539	FARP2	45
ENSG00000115694	OK	negbinomial.size	0.00284235	0.00688922	ensembl_havana	gene	NA	NA	ENSG00000115694	14	STK25	ensembl_havana	protein_coding	OTTHUMG00000133408	16	NA	FALSE	FALSE	FALSE	40.2602	1.61553	113	66.9591	13769	4.13893	13769	4.13893	STK25	46
ENSG00000176946	OK	negbinomial.size	0.0469825	0.0823355	ensembl_havana	gene	NA	NA	ENSG00000176946	11	THAP4	ensembl_havana	protein_coding	OTTHUMG00000133410	3	NA	FALSE	FALSE	FALSE	22.2164	1.36579	106	69.0058	7598	3.88076	7598	3.88076	THAP4	34
ENSG00000168397	OK	negbinomial.size	0.155089	0.227543	ensembl_havana	gene	NA	NA	ENSG00000168397	16	ATG4B	ensembl_havana	protein_coding	OTTHUMG00000151514	16	NA	FALSE	FALSE	FALSE	79.6901	1.90682	209	38.8889	27254	4.43545	27254	4.43545	ATG4B	87
ENSG00000168393	OK	negbinomial.size	2.82141e-06	1.1923e-05	ensembl_havana	gene	NA	NA	ENSG00000168393	12	DTYMK	ensembl_havana	protein_coding	OTTHUMG00000133409	3	NA	FALSE	FALSE	FALSE	22.6784	1.37435	89	73.9766	7756	3.88969	7756	3.88969	DTYMK	36
ENSG00000180902	OK	negbinomial.size	0.318892	0.412904	ensembl_havana	gene	NA	NA	ENSG00000180902	17	D2HGDH	ensembl_havana	protein_coding	OTTHUMG00000151474	14	NA	FALSE	FALSE	FALSE	9.27485	1.01178	66	80.7018	3172	3.50147	3172	3.50147	D2HGDH	34
ENSG00000204099	OK	negbinomial.size	0.000143089	0.000454452	ensembl_havana	gene	NA	NA	ENSG00000204099	11	NEU4	ensembl_havana	protein_coding	OTTHUMG00000133412	7	NA	FALSE	FALSE	FALSE	8.96199	0.998346	52	84.7953	3065	3.48657	3065	3.48657	NEU4	28
ENSG00000188389	OK	negbinomial.size	3.00791e-20	5.02716e-19	ensembl_havana	gene	NA	NA	ENSG00000188389	10	PDCD1	ensembl_havana	protein_coding	OTTHUMG00000151342	2	NA	FALSE	FALSE	FALSE	75.307	1.88256	149	56.4327	25755	4.41088	25755	4.41088	PDCD1	63
ENSG00000072756	OK	negbinomial.size	0.204873	0.288144	ensembl_havana	gene	NA	NA	ENSG00000072756	16	TRNT1	ensembl_havana	protein_coding	OTTHUMG00000090259	11	NA	FALSE	FALSE	FALSE	12.0994	1.11725	80	76.6082	4138	3.6169	4138	3.6169	TRNT1	33
ENSG00000113851	OK	negbinomial.size	0.728918	0.793839	ensembl_havana	gene	NA	NA	ENSG00000113851	13	CRBN	ensembl_havana	protein_coding	OTTHUMG00000090261	6	NA	FALSE	FALSE	FALSE	13.5351	1.16242	89	73.9766	4629	3.66558	4629	3.66558	CRBN	39
ENSG00000144455	OK	negbinomial.size	0.000181448	0.000565491	ensembl_havana	gene	NA	NA	ENSG00000144455	13	SUMF1	ensembl_havana	protein_coding	OTTHUMG00000090269	5	NA	FALSE	FALSE	FALSE	38.6257	1.59798	143	58.1871	13210	4.12094	13210	4.12094	SUMF1	55
ENSG00000150995	OK	negbinomial.size	0.0105214	0.0221796	ensembl_havana	gene	NA	NA	ENSG00000150995	18	ITPR1	ensembl_havana	protein_coding	OTTHUMG00000154996	7	NA	FALSE	FALSE	FALSE	5.12573	0.787158	60	82.4561	1753	3.24403	1753	3.24403	ITPR1	14
ENSG00000134107	OK	negbinomial.size	1.87933e-07	9.32347e-07	ensembl_havana	gene	NA	NA	ENSG00000134107	4	BHLHE40	ensembl_havana	protein_coding	OTTHUMG00000119035	2	NA	FALSE	FALSE	FALSE	261.5	2.41913	285	16.6667	89433	4.9515	89433	4.9515	BHLHE40	148
ENSG00000134108	OK	negbinomial.size	0.00231918	0.00574583	ensembl_havana	gene	NA	NA	ENSG00000134108	12	ARL8B	ensembl_havana	protein_coding	OTTHUMG00000090463	4	NA	FALSE	FALSE	FALSE	335.845	2.52743	338	1.16959	114859	5.06017	114859	5.06017	ARL8B	166
ENSG00000134109	OK	negbinomial.size	0.0723957	0.118799	ensembl_havana	gene	NA	NA	ENSG00000134109	10	EDEM1	ensembl_havana	protein_coding	OTTHUMG00000154896	3	NA	FALSE	FALSE	FALSE	115.129	2.06494	287	16.0819	39374	4.59522	39374	4.59522	EDEM1	118
ENSG00000070950	OK	negbinomial.size	0.27884	0.370696	ensembl_havana	gene	NA	NA	ENSG00000070950	9	RAD18	ensembl_havana	protein_coding	OTTHUMG00000090545	5	NA	FALSE	FALSE	FALSE	11.3509	1.0917	70	79.5322	3882	3.58917	3882	3.58917	RAD18	24
ENSG00000206573	OK	negbinomial.size	0.920737	0.942107	havana	gene	NA	NA	ENSG00000206573	8	THUMPD3-AS1	havana	antisense	OTTHUMG00000164357	4	NA	FALSE	FALSE	FALSE	35.1637	1.55827	201	41.2281	12026	4.08016	12026	4.08016	THUMPD3-AS1	80
ENSG00000168137	OK	negbinomial.size	0.00646076	0.0144327	ensembl_havana	gene	NA	NA	ENSG00000168137	15	SETD5	ensembl_havana	protein_coding	OTTHUMG00000150491	6	NA	FALSE	FALSE	FALSE	56.6842	1.76106	192	43.8596	19386	4.28751	19386	4.28751	SETD5	74
ENSG00000163719	OK	negbinomial.size	6.61205e-14	6.61691e-13	ensembl_havana	gene	NA	NA	ENSG00000163719	19	MTMR14	ensembl_havana	protein_coding	OTTHUMG00000155111	4	NA	FALSE	FALSE	FALSE	222.178	2.34865	279	18.4211	75985	4.88073	75985	4.88073	MTMR14	121
ENSG00000156983	OK	negbinomial.size	0.0077634	0.0169754	ensembl_havana	gene	NA	NA	ENSG00000156983	15	BRPF1	ensembl_havana	protein_coding	OTTHUMG00000097033	4	NA	FALSE	FALSE	FALSE	13.3977	1.15829	90	73.6842	4582	3.66115	4582	3.66115	BRPF1	32
ENSG00000134072	OK	negbinomial.size	9.41927e-15	1.01618e-13	ensembl_havana	gene	NA	NA	ENSG00000134072	10	CAMK1	ensembl_havana	protein_coding	OTTHUMG00000128419	3	NA	FALSE	FALSE	FALSE	29.0322	1.47759	150	56.1404	9929	3.99695	9929	3.99695	CAMK1	54
ENSG00000171148	OK	negbinomial.size	1.22061e-08	7.12107e-08	ensembl_havana	gene	NA	NA	ENSG00000171148	13	TADA3	ensembl_havana	protein_coding	OTTHUMG00000128440	4	NA	FALSE	FALSE	FALSE	49.0643	1.69953	169	50.5848	16780	4.22482	16780	4.22482	TADA3	71
ENSG00000241553	OK	negbinomial.size	2.68826e-05	9.65027e-05	ensembl_havana	gene	NA	NA	ENSG00000241553	12	ARPC4	ensembl_havana	protein_coding	OTTHUMG00000133768	5	NA	FALSE	FALSE	FALSE	455.611	2.65955	341	0.292398	155819	5.19262	155819	5.19262	ARPC4	173
ENSG00000214021	OK	negbinomial.size	0.00351135	0.00837386	ensembl_havana	gene	NA	NA	ENSG00000214021	15	TTLL3	ensembl_havana	protein_coding	OTTHUMG00000128439	13	NA	FALSE	FALSE	FALSE	21.4883	1.35196	130	61.9883	7349	3.86629	7349	3.86629	TTLL3	42
ENSG00000171135	OK	negbinomial.size	0.183856	0.262707	ensembl_havana	gene	NA	NA	ENSG00000171135	13	JAGN1	ensembl_havana	protein_coding	OTTHUMG00000128523	2	NA	FALSE	FALSE	FALSE	36.1199	1.56961	150	56.1404	12353	4.09181	12353	4.09181	JAGN1	69
ENSG00000163702	OK	negbinomial.size	5.54729e-12	4.62142e-11	ensembl_havana	gene	NA	NA	ENSG00000163702	18	IL17RC	ensembl_havana	protein_coding	OTTHUMG00000128648	40	NA	FALSE	FALSE	FALSE	12.9327	1.14404	51	85.0877	4423	3.64582	4423	3.64582	IL17RC	22
ENSG00000163703	OK	negbinomial.size	0.00762078	0.0166859	ensembl_havana	gene	NA	NA	ENSG00000163703	17	CRELD1	ensembl_havana	protein_coding	OTTHUMG00000128653	3	NA	FALSE	FALSE	FALSE	15.8977	1.22783	69	79.8246	5437	3.73544	5437	3.73544	CRELD1	24
ENSG00000125037	OK	negbinomial.size	9.02402e-08	4.66412e-07	ensembl_havana	gene	NA	NA	ENSG00000125037	12	EMC3	ensembl_havana	protein_coding	OTTHUMG00000128652	5	NA	FALSE	FALSE	FALSE	143.067	2.15857	310	9.35673	48929	4.68958	48929	4.68958	EMC3	130
ENSG00000186162	OK	negbinomial.size	0.0157718	0.0316289	havana	gene	NA	NA	ENSG00000186162	10	CIDECP	havana	transcribed_unprocessed_pseudogene	OTTHUMG00000155323	5	NA	FALSE	FALSE	FALSE	27.5117	1.45502	93	72.807	9409	3.97359	9409	3.97359	CIDECP	42
ENSG00000144554	OK	negbinomial.size	0.000274588	0.000827314	ensembl_havana	gene	NA	NA	ENSG00000144554	10	FANCD2	ensembl_havana	protein_coding	OTTHUMG00000128670	3	NA	FALSE	FALSE	FALSE	12.9415	1.14431	87	74.5614	4426	3.64611	4426	3.64611	FANCD2	32
ENSG00000254999	OK	negbinomial.size	3.79073e-06	1.56701e-05	ensembl_havana	gene	NA	NA	ENSG00000254999	3	BRK1	ensembl_havana	protein_coding	OTTHUMG00000155400	2	NA	FALSE	FALSE	FALSE	299.965	2.47852	330	3.50877	102588	5.0111	102588	5.0111	BRK1	159
ENSG00000134086	OK	negbinomial.size	0.00389075	0.00917668	ensembl_havana	gene	NA	NA	ENSG00000134086	7	VHL	ensembl_havana	protein_coding	OTTHUMG00000128668	2	NA	FALSE	FALSE	FALSE	30.0702	1.49234	166	51.462	10284	4.0122	10284	4.0122	VHL	64
ENSG00000134070	OK	negbinomial.size	2.5392e-09	1.59305e-08	ensembl_havana	gene	NA	NA	ENSG00000134070	4	IRAK2	ensembl_havana	protein_coding	OTTHUMG00000155358	1	NA	FALSE	FALSE	FALSE	170.637	2.23461	290	15.2047	58358	4.76611	58358	4.76611	IRAK2	117
ENSG00000157014	OK	negbinomial.size	0.000282285	0.000848623	ensembl_havana	gene	NA	NA	ENSG00000157014	10	TATDN2	ensembl_havana	protein_coding	OTTHUMG00000155361	1	NA	FALSE	FALSE	FALSE	12.2281	1.1215	98	71.345	4182	3.62149	4182	3.62149	TATDN2	37
ENSG00000157020	OK	negbinomial.size	0.690295	0.760817	ensembl_havana	gene	NA	NA	ENSG00000157020	17	SEC13	ensembl_havana	protein_coding	OTTHUMG00000128671	8	NA	FALSE	FALSE	FALSE	124.693	2.09931	262	23.3918	42645	4.62988	42645	4.62988	SEC13	121
ENSG00000196639	OK	negbinomial.size	0.280099	0.372127	ensembl_havana	gene	NA	NA	ENSG00000196639	6	HRH1	ensembl_havana	protein_coding	OTTHUMG00000129719	5	NA	FALSE	FALSE	FALSE	17.0702	1.25696	99	71.0526	5838	3.76634	5838	3.76634	HRH1	47
ENSG00000197548	OK	negbinomial.size	0.00250105	0.00614415	ensembl_havana	gene	NA	NA	ENSG00000197548	12	ATG7	ensembl_havana	protein_coding	OTTHUMG00000129740	21	NA	FALSE	FALSE	FALSE	36.8187	1.57771	157	54.0936	12592	4.10013	12592	4.10013	ATG7	66
ENSG00000132170	OK	negbinomial.size	2.34641e-18	3.37786e-17	ensembl_havana	gene	NA	NA	ENSG00000132170	19	PPARG	ensembl_havana	protein_coding	OTTHUMG00000129764	10	NA	FALSE	FALSE	FALSE	26.0994	1.43296	87	74.5614	8926	3.95071	8926	3.95071	PPARG	32
ENSG00000132155	OK	negbinomial.size	0.331451	0.425584	ensembl_havana	gene	NA	NA	ENSG00000132155	11	RAF1	ensembl_havana	protein_coding	OTTHUMG00000129789	7	NA	FALSE	FALSE	FALSE	105.251	2.02633	238	30.4094	35996	4.55627	35996	4.55627	RAF1	109
ENSG00000144713	OK	negbinomial.size	9.97375e-10	6.56545e-09	ensembl_havana	gene	NA	NA	ENSG00000144713	12	RPL32	ensembl_havana	protein_coding	OTTHUMG00000129804	4	NA	FALSE	FALSE	FALSE	293.348	2.46886	341	0.292398	100325	5.00141	100325	5.00141	RPL32	170
ENSG00000144711	OK	negbinomial.size	0.00863555	0.0186524	ensembl_havana	gene	NA	NA	ENSG00000144711	13	IQSEC1	ensembl_havana	protein_coding	OTTHUMG00000155398	5	NA	FALSE	FALSE	FALSE	173.988	2.24301	311	9.06433	59504	4.77455	59504	4.77455	IQSEC1	141
ENSG00000170876	OK	negbinomial.size	0.326585	0.420727	ensembl_havana	gene	NA	NA	ENSG00000170876	7	TMEM43	ensembl_havana	protein_coding	OTTHUMG00000129802	4	NA	FALSE	FALSE	FALSE	42.0556	1.63403	171	50	14383	4.15788	14383	4.15788	TMEM43	57
ENSG00000154767	OK	negbinomial.size	0.0191751	0.0375312	ensembl_havana	gene	NA	NA	ENSG00000154767	14	XPC	ensembl_havana	protein_coding	OTTHUMG00000155526	5	NA	FALSE	FALSE	FALSE	10.3216	1.05391	77	77.4854	3530	3.5479	3530	3.5479	XPC	22
ENSG00000170860	OK	negbinomial.size	0.0570713	0.0973392	ensembl_havana	gene	NA	NA	ENSG00000170860	3	LSM3	ensembl_havana	protein_coding	OTTHUMG00000129838	4	NA	FALSE	FALSE	FALSE	38.1959	1.59324	289	15.4971	13063	4.11608	13063	4.11608	LSM3	123
ENSG00000131389	OK	negbinomial.size	0.199195	0.281371	ensembl_havana	gene	NA	NA	ENSG00000131389	16	SLC6A6	ensembl_havana	protein_coding	OTTHUMG00000155525	6	NA	FALSE	FALSE	FALSE	124.57	2.09889	302	11.6959	42603	4.62945	42603	4.62945	SLC6A6	125
ENSG00000154781	OK	negbinomial.size	0.00437678	0.0101933	ensembl_havana	gene	NA	NA	ENSG00000154781	15	CCDC174	ensembl_havana	protein_coding	OTTHUMG00000129837	2	NA	FALSE	FALSE	FALSE	14.5673	1.19221	122	64.3275	4982	3.69749	4982	3.69749	CCDC174	47
ENSG00000225733	OK	negbinomial.size	0.00372823	0.00882911	havana	gene	NA	NA	ENSG00000225733	5	FGD5-AS1	havana	antisense	OTTHUMG00000155555	1	NA	FALSE	FALSE	FALSE	23.4123	1.38761	158	53.8012	8007	3.90352	8007	3.90352	FGD5-AS1	49
ENSG00000131368	OK	negbinomial.size	0.000148055	0.000468036	ensembl_havana	gene	NA	NA	ENSG00000131368	7	MRPS25	ensembl_havana	protein_coding	OTTHUMG00000129836	4	NA	FALSE	FALSE	FALSE	36.345	1.57223	157	54.0936	12430	4.09451	12430	4.09451	MRPS25	62
ENSG00000131381	OK	negbinomial.size	0.0162755	0.032519	ensembl_havana	gene	NA	NA	ENSG00000131381	12	RBSN	ensembl_havana	protein_coding	OTTHUMG00000129860	7	NA	FALSE	FALSE	FALSE	16.155	1.23439	87	74.5614	5525	3.74241	5525	3.74241	RBSN	29
ENSG00000131375	OK	negbinomial.size	0.0507373	0.0880086	ensembl_havana	gene	NA	NA	ENSG00000131375	9	CAPN7	ensembl_havana	protein_coding	OTTHUMG00000129863	4	NA	FALSE	FALSE	FALSE	6.47661	0.873705	66	80.7018	2215	3.34557	2215	3.34557	CAPN7	22
ENSG00000144597	OK	negbinomial.size	0.00171579	0.00437039	ensembl_havana	gene	NA	NA	ENSG00000144597	13	EAF1	ensembl_havana	protein_coding	OTTHUMG00000162544	2	NA	FALSE	FALSE	FALSE	24.6053	1.40833	158	53.8012	8415	3.92511	8415	3.92511	EAF1	61
ENSG00000169814	OK	negbinomial.size	0.248304	0.336966	ensembl_havana	gene	NA	NA	ENSG00000169814	12	BTD	ensembl_havana	protein_coding	OTTHUMG00000129861	3	NA	FALSE	FALSE	FALSE	7.98538	0.953536	44	87.1345	2731	3.43648	2731	3.43648	BTD	20
ENSG00000206560	OK	negbinomial.size	3.2748e-09	2.03577e-08	ensembl_havana	gene	NA	NA	ENSG00000206560	11	ANKRD28	ensembl_havana	protein_coding	OTTHUMG00000155379	5	NA	FALSE	FALSE	FALSE	29.6959	1.48708	162	52.6316	10156	4.00677	10156	4.00677	ANKRD28	59
ENSG00000154813	OK	negbinomial.size	0.0686997	0.113793	ensembl_havana	gene	NA	NA	ENSG00000154813	9	DPH3	ensembl_havana	protein_coding	OTTHUMG00000129866	2	NA	FALSE	FALSE	FALSE	54.7076	1.74591	259	24.269	18710	4.2721	18710	4.2721	DPH3	125
ENSG00000154814	OK	negbinomial.size	0.321819	0.415587	ensembl_havana	gene	NA	NA	ENSG00000154814	13	OXNAD1	ensembl_havana	protein_coding	OTTHUMG00000129867	4	NA	FALSE	FALSE	FALSE	8.68713	0.986195	89	73.9766	2971	3.47305	2971	3.47305	OXNAD1	33
ENSG00000131378	OK	negbinomial.size	1.01766e-14	1.095e-13	ensembl_havana	gene	NA	NA	ENSG00000131378	13	RFTN1	ensembl_havana	protein_coding	OTTHUMG00000156973	4	NA	FALSE	FALSE	FALSE	126.316	2.10488	290	15.2047	43200	4.63549	43200	4.63549	RFTN1	129
ENSG00000131374	OK	negbinomial.size	9.1014e-07	4.063e-06	ensembl_havana	gene	NA	NA	ENSG00000131374	14	TBC1D5	ensembl_havana	protein_coding	OTTHUMG00000155488	20	NA	FALSE	FALSE	FALSE	23.4766	1.38875	170	50.2924	8029	3.90472	8029	3.90472	TBC1D5	66
ENSG00000182568	OK	negbinomial.size	7.92491e-31	2.42081e-29	ensembl_havana	gene	NA	NA	ENSG00000182568	16	SATB1	ensembl_havana	protein_coding	OTTHUMG00000129890	10	NA	FALSE	FALSE	FALSE	165.082	2.22032	251	26.6082	56458	4.75173	56458	4.75173	SATB1	104
ENSG00000228956	OK	negbinomial.size	1.66137e-11	1.30666e-10	havana	gene	NA	NA	ENSG00000228956	8	SATB1-AS1	havana	processed_transcript	OTTHUMG00000155346	8	NA	FALSE	FALSE	FALSE	7.65789	0.937412	58	83.0409	2619	3.4183	2619	3.4183	SATB1-AS1	36
ENSG00000144566	OK	negbinomial.size	0.284726	0.376679	ensembl_havana	gene	NA	NA	ENSG00000144566	10	RAB5A	ensembl_havana	protein_coding	OTTHUMG00000129889	5	NA	FALSE	FALSE	FALSE	127.284	2.10817	328	4.09357	43531	4.63881	43531	4.63881	RAB5A	152
ENSG00000114166	OK	negbinomial.size	0.0122706	0.0253879	ensembl_havana	gene	NA	NA	ENSG00000114166	7	KAT2B	ensembl_havana	protein_coding	OTTHUMG00000130481	3	NA	FALSE	FALSE	FALSE	17.1784	1.25955	136	60.2339	5875	3.76908	5875	3.76908	KAT2B	56
ENSG00000132967	OK	negbinomial.size	1.80993e-07	9.01757e-07	havana	gene	NA	NA	ENSG00000132967	9	HMGB1P5	havana	transcribed_processed_pseudogene	OTTHUMG00000155591	1	NA	FALSE	FALSE	FALSE	31.1901	1.50772	300	12.2807	10667	4.02808	10667	4.02808	HMGB1P5	122
ENSG00000182247	OK	negbinomial.size	0.912431	0.936191	ensembl_havana	gene	NA	NA	ENSG00000182247	9	UBE2E2	ensembl_havana	protein_coding	OTTHUMG00000130482	6	NA	FALSE	FALSE	FALSE	34.2865	1.54761	191	44.152	11726	4.06919	11726	4.06919	UBE2E2	76
ENSG00000170142	OK	negbinomial.size	0.0926118	0.146158	ensembl_havana	gene	NA	NA	ENSG00000170142	11	UBE2E1	ensembl_havana	protein_coding	OTTHUMG00000130483	8	NA	FALSE	FALSE	FALSE	33.3012	1.53531	282	17.5439	11389	4.05652	11389	4.05652	UBE2E1	115
ENSG00000197885	OK	negbinomial.size	0.690156	0.760767	ensembl_havana	gene	NA	NA	ENSG00000197885	10	NKIRAS1	ensembl_havana	protein_coding	OTTHUMG00000155605	3	NA	FALSE	FALSE	FALSE	6.86842	0.895888	53	84.5029	2349	3.37107	2349	3.37107	NKIRAS1	14
ENSG00000174748	OK	negbinomial.size	1.50663e-11	1.19186e-10	ensembl_havana	gene	NA	NA	ENSG00000174748	18	RPL15	ensembl_havana	protein_coding	OTTHUMG00000130485	5	NA	FALSE	FALSE	FALSE	463.971	2.66743	342	0	158678	5.20052	158678	5.20052	RPL15	171
ENSG00000077097	OK	negbinomial.size	0.000489407	0.00140056	ensembl_havana	gene	NA	NA	ENSG00000077097	14	TOP2B	ensembl_havana	protein_coding	OTTHUMG00000155596	4	NA	FALSE	FALSE	FALSE	23.5614	1.39025	167	51.1696	8058	3.90628	8058	3.90628	TOP2B	69
ENSG00000151092	OK	negbinomial.size	0.204236	0.287397	ensembl_havana	gene	NA	NA	ENSG00000151092	16	NGLY1	ensembl_havana	protein_coding	OTTHUMG00000155600	5	NA	FALSE	FALSE	FALSE	22.3333	1.36798	122	64.3275	7638	3.88304	7638	3.88304	NGLY1	51
ENSG00000033867	OK	negbinomial.size	0.0167756	0.033363	ensembl_havana	gene	NA	NA	ENSG00000033867	16	SLC4A7	ensembl_havana	protein_coding	OTTHUMG00000155679	15	NA	FALSE	FALSE	FALSE	11.8743	1.10972	135	60.5263	4061	3.60874	4061	3.60874	SLC4A7	37
ENSG00000213846	OK	negbinomial.size	0.417447	0.515387	havana	gene	NA	NA	ENSG00000213846	5	AC098614.2	havana	transcribed_processed_pseudogene	OTTHUMG00000155631	2	NA	FALSE	FALSE	FALSE	6.91813	0.898623	309	9.64912	2366	3.3742	2366	3.3742	AC098614.2	81
ENSG00000187118	OK	negbinomial.size	0.0254929	0.0483422	ensembl_havana	gene	NA	NA	ENSG00000187118	12	CMC1	ensembl_havana	protein_coding	OTTHUMG00000155660	3	NA	FALSE	FALSE	FALSE	13.155	1.15091	166	51.462	4499	3.65321	4499	3.65321	CMC1	68
ENSG00000163512	OK	negbinomial.size	0.0428818	0.0759488	ensembl_havana	gene	NA	NA	ENSG00000163512	13	AZI2	ensembl_havana	protein_coding	OTTHUMG00000130573	9	NA	FALSE	FALSE	FALSE	17.462	1.26628	128	62.5731	5972	3.77619	5972	3.77619	AZI2	44
ENSG00000163513	OK	negbinomial.size	1.695e-11	1.33183e-10	ensembl_havana	gene	NA	NA	ENSG00000163513	17	TGFBR2	ensembl_havana	protein_coding	OTTHUMG00000130569	3	NA	FALSE	FALSE	FALSE	22.7895	1.37638	134	60.8187	7794	3.89182	7794	3.89182	TGFBR2	42
ENSG00000163527	OK	negbinomial.size	0.0649985	0.108575	ensembl_havana	gene	NA	NA	ENSG00000163527	9	STT3B	ensembl_havana	protein_coding	OTTHUMG00000130673	4	NA	FALSE	FALSE	FALSE	57.7222	1.7688	260	23.9766	19741	4.29539	19741	4.29539	STT3B	108
ENSG00000152642	OK	negbinomial.size	7.09774e-09	4.27542e-08	ensembl_havana	gene	NA	NA	ENSG00000152642	10	GPD1L	ensembl_havana	protein_coding	OTTHUMG00000155846	3	NA	FALSE	FALSE	FALSE	11.4737	1.09599	70	79.5322	3924	3.59384	3924	3.59384	GPD1L	34
ENSG00000153551	OK	negbinomial.size	5.73154e-10	3.84112e-09	ensembl_havana	gene	NA	NA	ENSG00000153551	13	CMTM7	ensembl_havana	protein_coding	OTTHUMG00000155869	3	NA	FALSE	FALSE	FALSE	159.541	2.20559	255	25.4386	54563	4.73691	54563	4.73691	CMTM7	110
ENSG00000091317	OK	negbinomial.size	9.71674e-08	5.0063e-07	ensembl_havana	gene	NA	NA	ENSG00000091317	7	CMTM6	ensembl_havana	protein_coding	OTTHUMG00000130747	2	NA	FALSE	FALSE	FALSE	332.354	2.52291	342	0	113665	5.05563	113665	5.05563	CMTM6	168
ENSG00000144635	OK	negbinomial.size	0.272384	0.363356	ensembl_havana	gene	NA	NA	ENSG00000144635	8	DYNC1LI1	ensembl_havana	protein_coding	OTTHUMG00000130750	3	NA	FALSE	FALSE	FALSE	31.3684	1.51012	204	40.3509	10728	4.03056	10728	4.03056	DYNC1LI1	83
ENSG00000182973	OK	negbinomial.size	0.00842113	0.0182279	ensembl_havana	gene	NA	NA	ENSG00000182973	18	CNOT10	ensembl_havana	protein_coding	OTTHUMG00000130748	6	NA	FALSE	FALSE	FALSE	16.7456	1.24909	89	73.9766	5727	3.758	5727	3.758	CNOT10	36
ENSG00000170266	OK	negbinomial.size	1.25692e-06	5.53533e-06	ensembl_havana	gene	NA	NA	ENSG00000170266	15	GLB1	ensembl_havana	protein_coding	OTTHUMG00000155781	7	NA	FALSE	FALSE	FALSE	87.3684	1.9463	234	31.5789	29880	4.4754	29880	4.4754	GLB1	88
ENSG00000170275	OK	negbinomial.size	1.7293e-16	2.15331e-15	ensembl_havana	gene	NA	NA	ENSG00000170275	14	CRTAP	ensembl_havana	protein_coding	OTTHUMG00000130746	3	NA	FALSE	FALSE	FALSE	94.117	1.97826	212	38.0117	32188	4.50771	32188	4.50771	CRTAP	90
ENSG00000153560	OK	negbinomial.size	0.837651	0.879377	ensembl_havana	gene	NA	NA	ENSG00000153560	11	UBP1	ensembl_havana	protein_coding	OTTHUMG00000130749	5	NA	FALSE	FALSE	FALSE	16.193	1.23535	150	56.1404	5538	3.74343	5538	3.74343	UBP1	60
ENSG00000163539	OK	negbinomial.size	0.701378	0.769905	ensembl_havana	gene	NA	NA	ENSG00000163539	16	CLASP2	ensembl_havana	protein_coding	OTTHUMG00000156489	13	NA	FALSE	FALSE	FALSE	28.9649	1.47661	184	46.1988	9906	3.99594	9906	3.99594	CLASP2	63
ENSG00000170248	OK	negbinomial.size	0.286116	0.378211	ensembl_havana	gene	NA	NA	ENSG00000170248	13	PDCD6IP	ensembl_havana	protein_coding	OTTHUMG00000130751	7	NA	FALSE	FALSE	FALSE	86.9064	1.94402	283	17.2515	29722	4.47309	29722	4.47309	PDCD6IP	125
ENSG00000144681	OK	negbinomial.size	1.30081e-15	1.4985e-14	ensembl_havana	gene	NA	NA	ENSG00000144681	10	STAC	ensembl_havana	protein_coding	OTTHUMG00000130798	13	NA	FALSE	FALSE	FALSE	37.038	1.58022	127	62.8655	12667	4.10271	12667	4.10271	STAC	43
ENSG00000168016	OK	negbinomial.size	2.02412e-07	9.96903e-07	ensembl_havana	gene	NA	NA	ENSG00000168016	13	TRANK1	ensembl_havana	protein_coding	OTTHUMG00000155848	5	NA	FALSE	FALSE	FALSE	16.1696	1.23476	75	78.0702	5530	3.7428	5530	3.7428	TRANK1	25
ENSG00000178567	OK	negbinomial.size	0.754683	0.813963	havana	gene	NA	NA	ENSG00000178567	7	EPM2AIP1	havana	protein_coding	OTTHUMG00000185486	2	NA	FALSE	FALSE	FALSE	11.4766	1.0961	85	75.1462	3925	3.59395	3925	3.59395	EPM2AIP1	23
ENSG00000076242	OK	negbinomial.size	0.911293	0.935377	ensembl_havana	gene	NA	NA	ENSG00000076242	14	MLH1	ensembl_havana	protein_coding	OTTHUMG00000130797	9	NA	FALSE	FALSE	FALSE	30.1579	1.49357	137	59.9415	10314	4.01347	10314	4.01347	MLH1	56
ENSG00000093167	OK	negbinomial.size	0.0138931	0.0282997	ensembl_havana	gene	NA	NA	ENSG00000093167	17	LRRFIP2	ensembl_havana	protein_coding	OTTHUMG00000130796	33	NA	FALSE	FALSE	FALSE	102.629	2.01548	300	12.2807	35099	4.54531	35099	4.54531	LRRFIP2	131
ENSG00000224080	OK	negbinomial.size	0.14385	0.212813	havana	gene	NA	NA	ENSG00000224080	1	UBE2FP1	havana	processed_pseudogene	OTTHUMG00000155910	1	NA	FALSE	FALSE	FALSE	6.66374	0.884441	63	81.5789	2279	3.35793	2279	3.35793	UBE2FP1	21
ENSG00000144674	OK	negbinomial.size	0.000115811	0.00037408	ensembl_havana	gene	NA	NA	ENSG00000144674	16	GOLGA4	ensembl_havana	protein_coding	OTTHUMG00000130799	7	NA	FALSE	FALSE	FALSE	56.8216	1.76209	230	32.7485	19433	4.28856	19433	4.28856	GOLGA4	97
ENSG00000230409	OK	negbinomial.size	0.276985	0.36865	havana	gene	NA	NA	ENSG00000230409	3	TCEA1P2	havana	processed_pseudogene	OTTHUMG00000186574	1	NA	FALSE	FALSE	FALSE	10.6491	1.06629	165	51.7544	3642	3.56146	3642	3.56146	TCEA1P2	64
ENSG00000144677	OK	negbinomial.size	2.63487e-16	3.21707e-15	ensembl_havana	gene	NA	NA	ENSG00000144677	14	CTDSPL	ensembl_havana	protein_coding	OTTHUMG00000155942	3	NA	FALSE	FALSE	FALSE	10.4942	1.06048	50	85.3801	3589	3.55509	3589	3.55509	CTDSPL	23
ENSG00000187091	OK	negbinomial.size	6.89503e-18	9.59656e-17	ensembl_havana	gene	NA	NA	ENSG00000187091	13	PLCD1	ensembl_havana	protein_coding	OTTHUMG00000130813	6	NA	FALSE	FALSE	FALSE	24.0351	1.39855	59	82.7485	8220	3.91492	8220	3.91492	PLCD1	23
ENSG00000060971	OK	negbinomial.size	3.07001e-06	1.28868e-05	ensembl_havana	gene	NA	NA	ENSG00000060971	17	ACAA1	ensembl_havana	protein_coding	OTTHUMG00000131087	6	NA	FALSE	FALSE	FALSE	49.1667	1.70042	127	62.8655	16815	4.22572	16815	4.22572	ACAA1	57
ENSG00000172936	OK	negbinomial.size	8.72613e-08	4.51875e-07	ensembl_havana	gene	NA	NA	ENSG00000172936	12	MYD88	ensembl_havana	protein_coding	OTTHUMG00000131083	4	NA	FALSE	FALSE	FALSE	155.64	2.1949	233	31.8713	53229	4.72616	53229	4.72616	MYD88	95
ENSG00000172939	OK	negbinomial.size	0.44545	0.542877	ensembl_havana	gene	NA	NA	ENSG00000172939	8	OXSR1	ensembl_havana	protein_coding	OTTHUMG00000131084	3	NA	FALSE	FALSE	FALSE	37.8538	1.58943	203	40.6433	12946	4.11217	12946	4.11217	OXSR1	88
ENSG00000114742	OK	negbinomial.size	0.811356	0.85844	ensembl_havana	gene	NA	NA	ENSG00000114742	13	WDR48	ensembl_havana	protein_coding	OTTHUMG00000155972	6	NA	FALSE	FALSE	FALSE	17.5088	1.26738	88	74.269	5988	3.77735	5988	3.77735	WDR48	27
ENSG00000114745	OK	negbinomial.size	0.0125761	0.0259018	ensembl_havana	gene	NA	NA	ENSG00000114745	13	GORASP1	ensembl_havana	protein_coding	OTTHUMG00000131292	5	NA	FALSE	FALSE	FALSE	45.0526	1.66325	123	64.0351	15408	4.18777	15408	4.18777	GORASP1	47
ENSG00000144655	OK	negbinomial.size	0.064507	0.107878	ensembl_havana	gene	NA	NA	ENSG00000144655	14	CSRNP1	ensembl_havana	protein_coding	OTTHUMG00000131293	2	NA	FALSE	FALSE	FALSE	239.705	2.38148	314	8.18713	81979	4.91371	81979	4.91371	CSRNP1	158
ENSG00000168028	OK	negbinomial.size	4.99405e-07	2.32067e-06	ensembl_havana	gene	NA	NA	ENSG00000168028	13	RPSA	ensembl_havana	protein_coding	OTTHUMG00000131296	5	NA	FALSE	FALSE	FALSE	270.854	2.43434	330	3.50877	92632	4.96677	92632	4.96677	RPSA	164
ENSG00000114784	OK	negbinomial.size	0.825178	0.869549	ensembl_havana	gene	NA	NA	ENSG00000114784	3	EIF1B	ensembl_havana	protein_coding	OTTHUMG00000131388	2	NA	FALSE	FALSE	FALSE	68.9444	1.84475	299	12.5731	23579	4.37254	23579	4.37254	EIF1B	112
ENSG00000188846	OK	negbinomial.size	2.1974e-11	1.71012e-10	ensembl_havana	gene	NA	NA	ENSG00000188846	13	RPL14	ensembl_havana	protein_coding	OTTHUMG00000156046	6	NA	FALSE	FALSE	FALSE	130.886	2.1202	331	3.21637	44763	4.65093	44763	4.65093	RPL14	146
ENSG00000234287	OK	negbinomial.size	0.010637	0.0224059	havana	gene	NA	NA	ENSG00000234287	1	RP11-761N21.2	havana	processed_pseudogene	OTTHUMG00000156012	1	NA	FALSE	FALSE	FALSE	28.0322	1.46288	342	0	9587	3.98173	9587	3.98173	RP11-761N21.2	165
ENSG00000168036	OK	negbinomial.size	0.0338312	0.0617069	ensembl_havana	gene	NA	NA	ENSG00000168036	16	CTNNB1	ensembl_havana	protein_coding	OTTHUMG00000131393	7	NA	FALSE	FALSE	FALSE	171.085	2.23574	342	0	58511	4.76724	58511	4.76724	CTNNB1	171
ENSG00000182606	OK	negbinomial.size	3.26229e-05	0.000115133	ensembl_havana	gene	NA	NA	ENSG00000182606	14	TRAK1	ensembl_havana	protein_coding	OTTHUMG00000131795	9	NA	FALSE	FALSE	FALSE	22.6228	1.37333	146	57.3099	7737	3.88863	7737	3.88863	TRAK1	46
ENSG00000093183	OK	negbinomial.size	0.572272	0.66158	ensembl_havana	gene	NA	NA	ENSG00000093183	13	SEC22C	ensembl_havana	protein_coding	OTTHUMG00000131797	3	NA	FALSE	FALSE	FALSE	50.4327	1.71124	196	42.6901	17248	4.23676	17248	4.23676	SEC22C	74
ENSG00000008324	OK	negbinomial.size	0.00125944	0.00329335	ensembl_havana	gene	NA	NA	ENSG00000008324	10	SS18L2	ensembl_havana	protein_coding	OTTHUMG00000131794	2	NA	FALSE	FALSE	FALSE	25.3509	1.4208	165	51.7544	8670	3.93807	8670	3.93807	SS18L2	79
ENSG00000114857	OK	negbinomial.size	0.00310733	0.00749361	ensembl_havana	gene	NA	NA	ENSG00000114857	17	NKTR	ensembl_havana	protein_coding	OTTHUMG00000133037	21	NA	FALSE	FALSE	FALSE	45.6667	1.66901	194	43.2749	15618	4.19365	15618	4.19365	NKTR	81
ENSG00000181061	OK	negbinomial.size	0.438836	0.536534	ensembl_havana	gene	NA	NA	ENSG00000181061	13	HIGD1A	ensembl_havana	protein_coding	OTTHUMG00000190394	1	NA	FALSE	FALSE	FALSE	58.4269	1.77398	310	9.35673	19982	4.30066	19982	4.30066	HIGD1A	141
ENSG00000163788	OK	negbinomial.size	0.306244	0.399895	ensembl_havana	gene	NA	NA	ENSG00000163788	13	SNRK	ensembl_havana	protein_coding	OTTHUMG00000156491	2	NA	FALSE	FALSE	FALSE	8.68129	0.985933	82	76.0234	2969	3.47276	2969	3.47276	SNRK	31
ENSG00000160746	OK	negbinomial.size	0.01581	0.0316898	ensembl_havana	gene	NA	NA	ENSG00000160746	12	ANO10	ensembl_havana	protein_coding	OTTHUMG00000133044	14	NA	FALSE	FALSE	FALSE	13.5292	1.16224	83	75.731	4627	3.66539	4627	3.66539	ANO10	24
ENSG00000011198	OK	negbinomial.size	0.605819	0.690961	ensembl_havana	gene	NA	NA	ENSG00000011198	7	ABHD5	ensembl_havana	protein_coding	OTTHUMG00000133039	5	NA	FALSE	FALSE	FALSE	8.53801	0.979458	62	81.8713	2920	3.46553	2920	3.46553	ABHD5	23
ENSG00000179152	OK	negbinomial.size	0.000240003	0.000732585	ensembl_havana	gene	NA	NA	ENSG00000179152	19	TCAIM	ensembl_havana	protein_coding	OTTHUMG00000133049	7	NA	FALSE	FALSE	FALSE	13.769	1.16935	84	75.4386	4709	3.67302	4709	3.67302	TCAIM	36
ENSG00000163807	OK	negbinomial.size	0.360236	0.455517	ensembl_havana	gene	NA	NA	ENSG00000163807	5	KIAA1143	ensembl_havana	protein_coding	OTTHUMG00000133088	3	NA	FALSE	FALSE	FALSE	5.97076	0.84328	91	73.3918	2042	3.31027	2042	3.31027	KIAA1143	41
ENSG00000169964	OK	negbinomial.size	0.00880514	0.0189835	ensembl_havana	gene	NA	NA	ENSG00000169964	6	TMEM42	ensembl_havana	protein_coding	OTTHUMG00000133092	2	NA	FALSE	FALSE	FALSE	12.7836	1.13936	43	87.4269	4372	3.64078	4372	3.64078	TMEM42	22
ENSG00000163812	OK	negbinomial.size	0.124807	0.188191	ensembl_havana	gene	NA	NA	ENSG00000163812	13	ZDHHC3	ensembl_havana	protein_coding	OTTHUMG00000133093	9	NA	FALSE	FALSE	FALSE	62.2865	1.80131	190	44.4444	21302	4.32844	21302	4.32844	ZDHHC3	61
ENSG00000075914	OK	negbinomial.size	0.0249019	0.0474082	ensembl_havana	gene	NA	NA	ENSG00000075914	12	EXOSC7	ensembl_havana	protein_coding	OTTHUMG00000133095	2	NA	FALSE	FALSE	FALSE	12.3772	1.12636	68	80.117	4233	3.62675	4233	3.62675	EXOSC7	28
ENSG00000163814	OK	negbinomial.size	0.905895	0.931361	ensembl_havana	gene	NA	NA	ENSG00000163814	7	CDCP1	ensembl_havana	protein_coding	OTTHUMG00000133090	3	NA	FALSE	FALSE	FALSE	32.3012	1.52246	126	63.1579	11047	4.04328	11047	4.04328	CDCP1	48
ENSG00000249992	OK	negbinomial.size	0.253179	0.342264	ensembl_havana	gene	NA	NA	ENSG00000249992	1	TMEM158	ensembl_havana	protein_coding	OTTHUMG00000160317	2	NA	FALSE	FALSE	FALSE	12.6901	1.13641	111	67.5439	4340	3.63759	4340	3.63759	TMEM158	35
ENSG00000144791	OK	negbinomial.size	0.971986	0.980158	ensembl_havana	gene	NA	NA	ENSG00000144791	9	LIMD1	ensembl_havana	protein_coding	OTTHUMG00000133453	2	NA	FALSE	FALSE	FALSE	15.0819	1.20634	80	76.6082	5158	3.71257	5158	3.71257	LIMD1	24
ENSG00000211456	OK	negbinomial.size	0.387833	0.484925	ensembl_havana	gene	NA	NA	ENSG00000211456	10	SACM1L	ensembl_havana	protein_coding	OTTHUMG00000156653	6	NA	FALSE	FALSE	FALSE	6.75439	0.889547	80	76.6082	2310	3.3638	2310	3.3638	SACM1L	24
ENSG00000163823	OK	negbinomial.size	1.94875e-06	8.3962e-06	ensembl_havana	gene	NA	NA	ENSG00000163823	3	CCR1	ensembl_havana	protein_coding	OTTHUMG00000133451	2	NA	FALSE	FALSE	FALSE	77.383	1.89422	225	34.2105	26465	4.42269	26465	4.42269	CCR1	100
ENSG00000223552	OK	negbinomial.size	0.541329	0.63405	havana	gene	NA	NA	ENSG00000223552	1	RP11-24F11.2	havana	antisense	OTTHUMG00000156326	1	NA	FALSE	FALSE	FALSE	10.1667	1.04792	102	70.1754	3477	3.54133	3477	3.54133	RP11-24F11.2	41
ENSG00000160791	OK	negbinomial.size	0.491747	0.587991	ensembl_havana	gene	NA	NA	ENSG00000160791	13	CCR5	ensembl_havana	protein_coding	OTTHUMG00000133481	4	NA	FALSE	FALSE	FALSE	56.3743	1.75872	220	35.6725	19280	4.28513	19280	4.28513	CCR5	98
ENSG00000121797	OK	negbinomial.size	0.0270956	0.0509785	ensembl_havana	gene	NA	NA	ENSG00000121797	9	CCRL2	ensembl_havana	protein_coding	OTTHUMG00000156318	5	NA	FALSE	FALSE	FALSE	149.728	2.17819	262	23.3918	51207	4.70934	51207	4.70934	CCRL2	104
ENSG00000160799	OK	negbinomial.size	4.09625e-05	0.000142287	ensembl_havana	gene	NA	NA	ENSG00000160799	11	CCDC12	ensembl_havana	protein_coding	OTTHUMG00000133513	5	NA	FALSE	FALSE	FALSE	77.5556	1.89518	225	34.2105	26524	4.42366	26524	4.42366	CCDC12	99
ENSG00000181555	OK	negbinomial.size	0.563804	0.654202	ensembl_havana	gene	NA	NA	ENSG00000181555	19	SETD2	ensembl_havana	protein_coding	OTTHUMG00000133514	5	NA	FALSE	FALSE	FALSE	21.6433	1.35494	110	67.8363	7402	3.86941	7402	3.86941	SETD2	38
ENSG00000114648	OK	negbinomial.size	0.0162466	0.0324772	ensembl_havana	gene	NA	NA	ENSG00000114648	11	KLHL18	ensembl_havana	protein_coding	OTTHUMG00000156522	3	NA	FALSE	FALSE	FALSE	19.6199	1.31429	135	60.5263	6710	3.82679	6710	3.82679	KLHL18	60
ENSG00000076201	OK	negbinomial.size	0.0697924	0.115368	ensembl_havana	gene	NA	NA	ENSG00000076201	14	PTPN23	ensembl_havana	protein_coding	OTTHUMG00000133520	5	NA	FALSE	FALSE	FALSE	21.7281	1.35656	139	59.3567	7431	3.87111	7431	3.87111	PTPN23	54
ENSG00000114650	OK	negbinomial.size	4.21046e-29	1.18825e-27	ensembl_havana	gene	NA	NA	ENSG00000114650	18	SCAP	ensembl_havana	protein_coding	OTTHUMG00000125539	13	NA	FALSE	FALSE	FALSE	26.2193	1.43488	81	76.3158	8967	3.9527	8967	3.9527	SCAP	31
ENSG00000163832	OK	negbinomial.size	0.776166	0.83098	ensembl_havana	gene	NA	NA	ENSG00000163832	15	ELP6	ensembl_havana	protein_coding	OTTHUMG00000133521	13	NA	FALSE	FALSE	FALSE	8.4152	0.97383	40	88.3041	2878	3.45924	2878	3.45924	ELP6	13
ENSG00000173473	OK	negbinomial.size	1.53906e-05	5.75015e-05	ensembl_havana	gene	NA	NA	ENSG00000173473	10	SMARCC1	ensembl_havana	protein_coding	OTTHUMG00000133519	2	NA	FALSE	FALSE	FALSE	25.4708	1.42277	168	50.8772	8711	3.94012	8711	3.94012	SMARCC1	58
ENSG00000132153	OK	negbinomial.size	0.00212158	0.00528678	ensembl_havana	gene	NA	NA	ENSG00000132153	14	DHX30	ensembl_havana	protein_coding	OTTHUMG00000133522	2	NA	FALSE	FALSE	FALSE	54.3129	1.74283	187	45.3216	18575	4.26895	18575	4.26895	DHX30	77
ENSG00000047849	OK	negbinomial.size	0.110684	0.170167	ensembl_havana	gene	NA	NA	ENSG00000047849	21	MAP4	ensembl_havana	protein_coding	OTTHUMG00000156828	7	NA	FALSE	FALSE	FALSE	88.2661	1.95069	278	18.7135	30187	4.47983	30187	4.47983	MAP4	118
ENSG00000164048	OK	negbinomial.size	4.41749e-06	1.79875e-05	ensembl_havana	gene	NA	NA	ENSG00000164048	13	ZNF589	ensembl_havana	protein_coding	OTTHUMG00000156833	3	NA	FALSE	FALSE	FALSE	14.2485	1.18323	60	82.4561	4873	3.68789	4873	3.68789	ZNF589	24
ENSG00000232112	OK	negbinomial.size	0.064768	0.108225	ensembl_havana	gene	NA	NA	ENSG00000232112	3	TMA7	ensembl_havana	protein_coding	OTTHUMG00000156588	3	NA	FALSE	FALSE	FALSE	163.342	2.21575	342	0	55863	4.74713	55863	4.74713	TMA7	173
ENSG00000164054	OK	negbinomial.size	3.16482e-06	1.32575e-05	ensembl_havana	gene	NA	NA	ENSG00000164054	15	SHISA5	ensembl_havana	protein_coding	OTTHUMG00000133529	19	NA	FALSE	FALSE	FALSE	107.667	2.0361	243	28.9474	36822	4.56612	36822	4.56612	SHISA5	106
ENSG00000010256	OK	negbinomial.size	1.27414e-26	3.19749e-25	ensembl_havana	gene	NA	NA	ENSG00000010256	10	UQCRC1	ensembl_havana	protein_coding	OTTHUMG00000133539	3	NA	FALSE	FALSE	FALSE	451.906	2.65601	315	7.89474	154552	5.18908	154552	5.18908	UQCRC1	130
ENSG00000225697	OK	negbinomial.size	5.68244e-12	4.72918e-11	ensembl_havana	gene	NA	NA	ENSG00000225697	11	SLC26A6	ensembl_havana	protein_coding	OTTHUMG00000186381	1	NA	FALSE	FALSE	FALSE	46.845	1.67984	118	65.4971	16021	4.20472	16021	4.20472	SLC26A6	38
ENSG00000213672	OK	negbinomial.size	2.26395e-11	1.75855e-10	ensembl_havana	gene	NA	NA	ENSG00000213672	7	NCKIPSD	ensembl_havana	protein_coding	OTTHUMG00000133542	4	NA	FALSE	FALSE	FALSE	18.848	1.29772	70	79.5322	6446	3.80936	6446	3.80936	NCKIPSD	30
ENSG00000068745	OK	negbinomial.size	0.000844809	0.00229752	ensembl_havana	gene	NA	NA	ENSG00000068745	14	IP6K2	ensembl_havana	protein_coding	OTTHUMG00000133543	6	NA	FALSE	FALSE	FALSE	50.155	1.70889	176	48.538	17153	4.23437	17153	4.23437	IP6K2	78
ENSG00000114302	OK	negbinomial.size	0.00069809	0.00194057	ensembl_havana	gene	NA	NA	ENSG00000114302	15	PRKAR2A	ensembl_havana	protein_coding	OTTHUMG00000133540	4	NA	FALSE	FALSE	FALSE	23.7368	1.39334	169	50.5848	8118	3.9095	8118	3.9095	PRKAR2A	64
ENSG00000178537	OK	negbinomial.size	0.000552366	0.00156645	ensembl_havana	gene	NA	NA	ENSG00000178537	9	SLC25A20	ensembl_havana	protein_coding	OTTHUMG00000133538	3	NA	FALSE	FALSE	FALSE	8.25146	0.96621	89	73.9766	2822	3.45071	2822	3.45071	SLC25A20	23
ENSG00000177479	OK	negbinomial.size	0.252338	0.341192	ensembl_havana	gene	NA	NA	ENSG00000177479	19	ARIH2	ensembl_havana	protein_coding	OTTHUMG00000133547	16	NA	FALSE	FALSE	FALSE	78.7398	1.90167	226	33.9181	26929	4.43024	26929	4.43024	ARIH2	101
ENSG00000178467	OK	negbinomial.size	1.28049e-06	5.63307e-06	ensembl_havana	gene	NA	NA	ENSG00000178467	17	P4HTM	ensembl_havana	protein_coding	OTTHUMG00000074057	5	NA	FALSE	FALSE	FALSE	17.1871	1.25976	78	77.193	5878	3.7693	5878	3.7693	P4HTM	27
ENSG00000178252	OK	negbinomial.size	0.000177735	0.000555193	ensembl_havana	gene	NA	NA	ENSG00000178252	17	WDR6	ensembl_havana	protein_coding	OTTHUMG00000133546	13	NA	FALSE	FALSE	FALSE	56.6608	1.76088	123	64.0351	19378	4.28733	19378	4.28733	WDR6	54
ENSG00000178149	OK	negbinomial.size	0.132102	0.197656	ensembl_havana	gene	NA	NA	ENSG00000178149	16	DALRD3	ensembl_havana	protein_coding	OTTHUMG00000156748	4	NA	FALSE	FALSE	FALSE	16.2456	1.23668	56	83.6257	5556	3.74484	5556	3.74484	DALRD3	26
ENSG00000178057	OK	negbinomial.size	0.00037582	0.00109982	ensembl_havana	gene	NA	NA	ENSG00000178057	14	NDUFAF3	ensembl_havana	protein_coding	OTTHUMG00000156773	2	NA	FALSE	FALSE	FALSE	96.4094	1.9886	273	20.1754	32972	4.51816	32972	4.51816	NDUFAF3	125
ENSG00000178035	OK	negbinomial.size	0.00232494	0.00575833	ensembl_havana	gene	NA	NA	ENSG00000178035	11	IMPDH2	ensembl_havana	protein_coding	OTTHUMG00000156771	2	NA	FALSE	FALSE	FALSE	23.7515	1.3936	109	68.1287	8123	3.90977	8123	3.90977	IMPDH2	43
ENSG00000198218	OK	negbinomial.size	0.0139908	0.028449	ensembl_havana	gene	NA	NA	ENSG00000198218	10	QRICH1	ensembl_havana	protein_coding	OTTHUMG00000156772	3	NA	FALSE	FALSE	FALSE	60.9942	1.79235	223	34.7953	20860	4.31934	20860	4.31934	QRICH1	91
ENSG00000172053	OK	negbinomial.size	2.32414e-14	2.424e-13	ensembl_havana	gene	NA	NA	ENSG00000172053	16	QARS	ensembl_havana	protein_coding	OTTHUMG00000156774	12	NA	FALSE	FALSE	FALSE	75.7427	1.88504	225	34.2105	25904	4.41338	25904	4.41338	QARS	91
ENSG00000172046	OK	negbinomial.size	0.170986	0.246781	ensembl_havana	gene	NA	NA	ENSG00000172046	18	USP19	ensembl_havana	protein_coding	OTTHUMG00000133611	6	NA	FALSE	FALSE	FALSE	16.4737	1.24238	115	66.3743	5634	3.75089	5634	3.75089	USP19	38
ENSG00000172037	OK	negbinomial.size	0.380359	0.477263	ensembl_havana	gene	NA	NA	ENSG00000172037	13	LAMB2	ensembl_havana	protein_coding	OTTHUMG00000156807	4	NA	FALSE	FALSE	FALSE	16.883	1.25244	73	78.655	5774	3.76155	5774	3.76155	LAMB2	23
ENSG00000188315	OK	negbinomial.size	2.49592e-10	1.73249e-09	ensembl_havana	gene	NA	NA	ENSG00000188315	7	C3orf62	ensembl_havana	protein_coding	OTTHUMG00000156819	3	NA	FALSE	FALSE	FALSE	22.1988	1.36547	135	60.5263	7592	3.88041	7592	3.88041	C3orf62	43
ENSG00000114316	OK	negbinomial.size	1.716e-13	1.66417e-12	ensembl_havana	gene	NA	NA	ENSG00000114316	12	USP4	ensembl_havana	protein_coding	OTTHUMG00000156825	2	NA	FALSE	FALSE	FALSE	85.1491	1.93525	204	40.3509	29121	4.46422	29121	4.46422	USP4	81
ENSG00000233276	OK	negbinomial.size	6.6309e-20	1.08163e-18	ensembl_havana	gene	NA	NA	ENSG00000233276	3	GPX1	ensembl_havana	protein_coding	OTTHUMG00000156837	1	NA	FALSE	FALSE	FALSE	1280.58	3.10775	341	0.292398	437960	5.64144	437960	5.64144	GPX1	169
ENSG00000067560	OK	negbinomial.size	0.0283151	0.0529432	ensembl_havana	gene	NA	NA	ENSG00000067560	10	RHOA	ensembl_havana	protein_coding	OTTHUMG00000156838	6	NA	FALSE	FALSE	FALSE	780.713	2.89305	342	0	267004	5.42652	267004	5.42652	RHOA	173
ENSG00000145022	OK	negbinomial.size	0.00454931	0.010544	ensembl_havana	gene	NA	NA	ENSG00000145022	4	TCTA	ensembl_havana	protein_coding	OTTHUMG00000156846	2	NA	FALSE	FALSE	FALSE	34.9912	1.5562	109	68.1287	11967	4.07802	11967	4.07802	TCTA	36
ENSG00000173402	OK	negbinomial.size	0.00591064	0.0133243	ensembl_havana	gene	NA	NA	ENSG00000173402	11	DAG1	ensembl_havana	protein_coding	OTTHUMG00000156869	7	NA	FALSE	FALSE	FALSE	6.83333	0.893947	63	81.5789	2337	3.36884	2337	3.36884	DAG1	25
ENSG00000164062	OK	negbinomial.size	2.2236e-26	5.44616e-25	ensembl_havana	gene	NA	NA	ENSG00000164062	12	APEH	ensembl_havana	protein_coding	OTTHUMG00000156882	4	NA	FALSE	FALSE	FALSE	111.535	2.05129	201	41.2281	38145	4.58145	38145	4.58145	APEH	82
ENSG00000164068	OK	negbinomial.size	6.56818e-09	3.97699e-08	ensembl_havana	gene	NA	NA	ENSG00000164068	15	RNF123	ensembl_havana	protein_coding	OTTHUMG00000156891	6	NA	FALSE	FALSE	FALSE	19.7047	1.31607	56	83.6257	6739	3.82866	6739	3.82866	RNF123	22
ENSG00000173540	OK	negbinomial.size	1.23845e-09	8.05486e-09	ensembl_havana	gene	NA	NA	ENSG00000173540	12	GMPPB	ensembl_havana	protein_coding	OTTHUMG00000158151	1	NA	FALSE	FALSE	FALSE	39.652	1.60908	114	66.6667	13561	4.13232	13561	4.13232	GMPPB	68
ENSG00000176095	OK	negbinomial.size	0.0135908	0.0277393	ensembl_havana	gene	NA	NA	ENSG00000176095	11	IP6K1	ensembl_havana	protein_coding	OTTHUMG00000158197	1	NA	FALSE	FALSE	FALSE	30.0117	1.49153	140	59.0643	10264	4.01136	10264	4.01136	IP6K1	58
ENSG00000182179	OK	negbinomial.size	0.000133002	0.000424234	ensembl_havana	gene	NA	NA	ENSG00000182179	11	UBA7	ensembl_havana	protein_coding	OTTHUMG00000158267	2	NA	FALSE	FALSE	FALSE	49.1228	1.70004	135	60.5263	16800	4.22534	16800	4.22534	UBA7	57
ENSG00000004534	OK	negbinomial.size	0.00581548	0.0131206	ensembl_havana	gene	NA	NA	ENSG00000004534	14	RBM6	ensembl_havana	protein_coding	OTTHUMG00000156736	12	NA	FALSE	FALSE	FALSE	78.2953	1.89925	229	33.0409	26777	4.42778	26777	4.42778	RBM6	105
ENSG00000003756	OK	negbinomial.size	0.333203	0.427498	ensembl_havana	gene	NA	NA	ENSG00000003756	16	RBM5	ensembl_havana	protein_coding	OTTHUMG00000156785	8	NA	FALSE	FALSE	FALSE	77.0234	1.89222	253	26.0234	26342	4.42067	26342	4.42067	RBM5	108
ENSG00000114353	OK	negbinomial.size	4.28631e-19	6.52223e-18	ensembl_havana	gene	NA	NA	ENSG00000114353	16	GNAI2	ensembl_havana	protein_coding	OTTHUMG00000156940	1	NA	FALSE	FALSE	FALSE	257.69	2.41278	324	5.26316	88130	4.94513	88130	4.94513	GNAI2	152
ENSG00000214706	OK	negbinomial.size	0.000268028	0.000809944	ensembl_havana	gene	NA	NA	ENSG00000214706	10	IFRD2	ensembl_havana	protein_coding	OTTHUMG00000156935	3	NA	FALSE	FALSE	FALSE	44.155	1.65471	92	73.0994	15101	4.17903	15101	4.17903	IFRD2	30
ENSG00000068001	OK	negbinomial.size	9.62644e-10	6.34195e-09	ensembl_havana	gene	NA	NA	ENSG00000068001	13	HYAL2	ensembl_havana	protein_coding	OTTHUMG00000156876	1	NA	FALSE	FALSE	FALSE	13.769	1.16935	42	87.7193	4709	3.67302	4709	3.67302	HYAL2	15
ENSG00000114383	OK	negbinomial.size	0.0152207	0.0307124	ensembl_havana	gene	NA	NA	ENSG00000114383	9	TUSC2	ensembl_havana	protein_coding	OTTHUMG00000156877	1	NA	FALSE	FALSE	FALSE	34.6082	1.55155	177	48.2456	11836	4.07324	11836	4.07324	TUSC2	70
ENSG00000068028	OK	negbinomial.size	5.85883e-07	2.68906e-06	ensembl_havana	gene	NA	NA	ENSG00000068028	17	RASSF1	ensembl_havana	protein_coding	OTTHUMG00000149958	6	NA	FALSE	FALSE	FALSE	51.2632	1.7182	134	60.8187	17532	4.24386	17532	4.24386	RASSF1	60
ENSG00000114395	OK	negbinomial.size	9.67294e-05	0.000316965	ensembl_havana	gene	NA	NA	ENSG00000114395	10	CYB561D2	ensembl_havana	protein_coding	OTTHUMG00000156813	4	NA	FALSE	FALSE	FALSE	46.848	1.67986	159	53.5088	16022	4.20474	16022	4.20474	CYB561D2	66
ENSG00000126062	OK	negbinomial.size	0.0288513	0.0538224	ensembl_havana	gene	NA	NA	ENSG00000126062	3	TMEM115	ensembl_havana	protein_coding	OTTHUMG00000044212	3	NA	FALSE	FALSE	FALSE	24.7778	1.41125	97	71.6374	8474	3.92814	8474	3.92814	TMEM115	44
ENSG00000114735	OK	negbinomial.size	1.44795e-24	3.14919e-23	ensembl_havana	gene	NA	NA	ENSG00000114735	9	HEMK1	ensembl_havana	protein_coding	OTTHUMG00000156849	2	NA	FALSE	FALSE	FALSE	15.8538	1.2267	71	79.2398	5422	3.73424	5422	3.73424	HEMK1	31
ENSG00000114737	OK	negbinomial.size	2.22709e-25	5.20462e-24	ensembl_havana	gene	NA	NA	ENSG00000114737	15	CISH	ensembl_havana	protein_coding	OTTHUMG00000156853	1	NA	FALSE	FALSE	FALSE	112.395	2.05459	173	49.4152	38439	4.58478	38439	4.58478	CISH	95
ENSG00000114738	OK	negbinomial.size	7.49385e-30	2.20649e-28	ensembl_havana	gene	NA	NA	ENSG00000114738	10	MAPKAPK3	ensembl_havana	protein_coding	OTTHUMG00000156850	11	NA	FALSE	FALSE	FALSE	229.93	2.36348	271	20.7602	78636	4.89563	78636	4.89563	MAPKAPK3	113
ENSG00000088538	OK	negbinomial.size	0.59635	0.683507	ensembl_havana	gene	NA	NA	ENSG00000088538	12	DOCK3	ensembl_havana	protein_coding	OTTHUMG00000156892	5	NA	FALSE	FALSE	FALSE	9.52632	1.02228	64	81.2865	3258	3.51308	3258	3.51308	DOCK3	18
ENSG00000145050	OK	negbinomial.size	0.0040207	0.00944765	ensembl_havana	gene	NA	NA	ENSG00000145050	15	MANF	ensembl_havana	protein_coding	OTTHUMG00000156897	5	NA	FALSE	FALSE	FALSE	28.0175	1.46266	155	54.6784	9582	3.9815	9582	3.9815	MANF	75
ENSG00000259956	OK	negbinomial.size	0.536462	0.629371	havana	gene	NA	NA	ENSG00000259956	1	RBM15B	havana	protein_coding	OTTHUMG00000156896	1	NA	FALSE	FALSE	FALSE	20.652	1.3355	130	61.9883	7063	3.84905	7063	3.84905	RBM15B	42
ENSG00000145041	OK	negbinomial.size	0.000205642	0.000636514	ensembl_havana	gene	NA	NA	ENSG00000145041	15	DCAF1	ensembl_havana	protein_coding	OTTHUMG00000156895	4	NA	FALSE	FALSE	FALSE	27.3304	1.45225	102	70.1754	9347	3.97072	9347	3.97072	DCAF1	32
ENSG00000164080	OK	negbinomial.size	0.899647	0.926456	ensembl_havana	gene	NA	NA	ENSG00000164080	13	RAD54L2	ensembl_havana	protein_coding	OTTHUMG00000152936	5	NA	FALSE	FALSE	FALSE	32.2076	1.52124	128	62.5731	11015	4.04202	11015	4.04202	RAD54L2	60
ENSG00000164081	OK	negbinomial.size	2.33206e-29	6.65045e-28	ensembl_havana	gene	NA	NA	ENSG00000164081	12	TEX264	ensembl_havana	protein_coding	OTTHUMG00000156901	2	NA	FALSE	FALSE	FALSE	62.7807	1.80469	155	54.6784	21471	4.33187	21471	4.33187	TEX264	64
ENSG00000114779	OK	negbinomial.size	3.87786e-08	2.09873e-07	ensembl_havana	gene	NA	NA	ENSG00000114779	19	ABHD14B	ensembl_havana	protein_coding	OTTHUMG00000157816	22	NA	FALSE	FALSE	FALSE	24.5848	1.40798	101	70.4678	8408	3.92474	8408	3.92474	ABHD14B	38
ENSG00000248487	OK	negbinomial.size	0.000156818	0.000493826	ensembl_havana	gene	NA	NA	ENSG00000248487	8	ABHD14A	ensembl_havana	protein_coding	OTTHUMG00000157818	2	NA	FALSE	FALSE	FALSE	11.6871	1.10336	81	76.3158	3997	3.60184	3997	3.60184	ABHD14A	37
ENSG00000162244	OK	negbinomial.size	3.80206e-12	3.21343e-11	ensembl_havana	gene	NA	NA	ENSG00000162244	10	RPL29	ensembl_havana	protein_coding	OTTHUMG00000155262	4	NA	FALSE	FALSE	FALSE	169.541	2.23183	333	2.63158	57983	4.76331	57983	4.76331	RPL29	157
ENSG00000023330	OK	negbinomial.size	0.0381369	0.0686026	ensembl_havana	gene	NA	NA	ENSG00000023330	14	ALAS1	ensembl_havana	protein_coding	OTTHUMG00000158108	2	NA	FALSE	FALSE	FALSE	399.722	2.60284	288	15.7895	136705	5.13579	136705	5.13579	ALAS1	111
ENSG00000247596	OK	negbinomial.size	7.57906e-71	8.35335e-69	ensembl_havana	gene	NA	NA	ENSG00000247596	8	TWF2	ensembl_havana	protein_coding	OTTHUMG00000158105	3	NA	FALSE	FALSE	FALSE	150.041	2.17909	248	27.4854	51314	4.71024	51314	4.71024	TWF2	92
ENSG00000164088	OK	negbinomial.size	9.21314e-33	3.10222e-31	ensembl_havana	gene	NA	NA	ENSG00000164088	17	PPM1M	ensembl_havana	protein_coding	OTTHUMG00000153046	9	NA	FALSE	FALSE	FALSE	175.298	2.24625	243	28.9474	59952	4.77781	59952	4.77781	PPM1M	94
ENSG00000164091	OK	negbinomial.size	0.00139781	0.00361921	ensembl_havana	gene	NA	NA	ENSG00000164091	11	WDR82	ensembl_havana	protein_coding	OTTHUMG00000150391	2	NA	FALSE	FALSE	FALSE	21.4912	1.35201	182	46.7836	7350	3.86635	7350	3.86635	WDR82	56
ENSG00000163930	OK	negbinomial.size	0.00101001	0.00269556	ensembl_havana	gene	NA	NA	ENSG00000163930	9	BAP1	ensembl_havana	protein_coding	OTTHUMG00000158392	3	NA	FALSE	FALSE	FALSE	58.5205	1.77467	173	49.4152	20014	4.30136	20014	4.30136	BAP1	76
ENSG00000010322	OK	negbinomial.size	1.65629e-19	2.578e-18	ensembl_havana	gene	NA	NA	ENSG00000010322	15	NISCH	ensembl_havana	protein_coding	OTTHUMG00000158571	2	NA	FALSE	FALSE	FALSE	84.6228	1.93259	172	49.7076	28941	4.46153	28941	4.46153	NISCH	57
ENSG00000010327	OK	negbinomial.size	2.02223e-25	4.75311e-24	ensembl_havana	gene	NA	NA	ENSG00000010327	10	STAB1	ensembl_havana	protein_coding	OTTHUMG00000158574	3	NA	FALSE	FALSE	FALSE	663.401	2.82243	328	4.09357	226883	5.3558	226883	5.3558	STAB1	146
ENSG00000168268	OK	negbinomial.size	3.93662e-17	5.12075e-16	ensembl_havana	gene	NA	NA	ENSG00000168268	10	NT5DC2	ensembl_havana	protein_coding	OTTHUMG00000158626	22	NA	FALSE	FALSE	FALSE	27.0351	1.4477	89	73.9766	9246	3.966	9246	3.966	NT5DC2	32
ENSG00000168273	OK	negbinomial.size	0.000885917	0.00239971	ensembl_havana	gene	NA	NA	ENSG00000168273	7	SMIM4	ensembl_havana	protein_coding	OTTHUMG00000158726	2	NA	FALSE	FALSE	FALSE	63.0205	1.80632	302	11.6959	21553	4.33353	21553	4.33353	SMIM4	139
ENSG00000163939	OK	negbinomial.size	0.658149	0.736939	ensembl_havana	gene	NA	NA	ENSG00000163939	18	PBRM1	ensembl_havana	protein_coding	OTTHUMG00000152663	3	NA	FALSE	FALSE	FALSE	40.4327	1.61734	238	30.4094	13828	4.14079	13828	4.14079	PBRM1	89
ENSG00000163938	OK	negbinomial.size	0.0705301	0.116352	ensembl_havana	gene	NA	NA	ENSG00000163938	16	GNL3	ensembl_havana	protein_coding	OTTHUMG00000158752	3	NA	FALSE	FALSE	FALSE	36.4181	1.57308	167	51.1696	12455	4.09538	12455	4.09538	GNL3	59
ENSG00000016864	OK	negbinomial.size	0.0431333	0.0762608	ensembl_havana	gene	NA	NA	ENSG00000016864	17	GLT8D1	ensembl_havana	protein_coding	OTTHUMG00000158759	7	NA	FALSE	FALSE	FALSE	10.8743	1.07461	54	84.2105	3719	3.57054	3719	3.57054	GLT8D1	17
ENSG00000114902	OK	negbinomial.size	6.70739e-08	3.52484e-07	ensembl_havana	gene	NA	NA	ENSG00000114902	13	SPCS1	ensembl_havana	protein_coding	OTTHUMG00000154930	7	NA	FALSE	FALSE	FALSE	73.7135	1.8734	271	20.7602	25210	4.40159	25210	4.40159	SPCS1	105
ENSG00000213533	OK	negbinomial.size	0.112728	0.172854	ensembl_havana	gene	NA	NA	ENSG00000213533	11	TMEM110	ensembl_havana	protein_coding	OTTHUMG00000150346	9	NA	FALSE	FALSE	FALSE	4.23684	0.719069	51	85.0877	1449	3.16137	1449	3.16137	TMEM110	22
ENSG00000163932	OK	negbinomial.size	0.0518279	0.0895568	ensembl_havana	gene	NA	NA	ENSG00000163932	13	PRKCD	ensembl_havana	protein_coding	OTTHUMG00000133659	7	NA	FALSE	FALSE	FALSE	147.675	2.17224	292	14.6199	50505	4.70334	50505	4.70334	PRKCD	122
ENSG00000163931	OK	negbinomial.size	5.99409e-21	1.05818e-19	ensembl_havana	gene	NA	NA	ENSG00000163931	15	TKT	ensembl_havana	protein_coding	OTTHUMG00000158192	2	NA	FALSE	FALSE	FALSE	246.594	2.39374	298	12.8655	84335	4.92601	84335	4.92601	TKT	125
ENSG00000272886	OK	negbinomial.size	1.71875e-11	1.3479e-10	ensembl_havana	gene	NA	NA	ENSG00000272886	5	DCP1A	ensembl_havana	protein_coding	OTTHUMG00000158193	7	NA	FALSE	FALSE	FALSE	106.918	2.03309	271	20.7602	36566	4.56309	36566	4.56309	DCP1A	110
ENSG00000157388	OK	negbinomial.size	0.006964	0.015405	ensembl_havana	gene	NA	NA	ENSG00000157388	14	CACNA1D	ensembl_havana	protein_coding	OTTHUMG00000158278	9	NA	FALSE	FALSE	FALSE	8.04678	0.956494	76	77.7778	2752	3.43981	2752	3.43981	CACNA1D	23
ENSG00000113812	OK	negbinomial.size	0.697481	0.766665	ensembl_havana	gene	NA	NA	ENSG00000113812	13	ACTR8	ensembl_havana	protein_coding	OTTHUMG00000158279	4	NA	FALSE	FALSE	FALSE	13.7398	1.16849	71	79.2398	4699	3.6721	4699	3.6721	ACTR8	27
ENSG00000113811	OK	negbinomial.size	0.295429	0.387819	ensembl_havana	gene	NA	NA	ENSG00000113811	10	SELK	ensembl_havana	protein_coding	OTTHUMG00000158656	1	NA	FALSE	FALSE	FALSE	271.526	2.43541	337	1.46199	92862	4.96784	92862	4.96784	SELK	171
ENSG00000114251	OK	negbinomial.size	0.0170112	0.0337657	ensembl_havana	gene	NA	NA	ENSG00000114251	13	WNT5A	ensembl_havana	protein_coding	OTTHUMG00000158361	6	NA	FALSE	FALSE	FALSE	31.4649	1.51141	191	44.152	10761	4.03189	10761	4.03189	WNT5A	64
ENSG00000163946	OK	negbinomial.size	0.093346	0.147117	ensembl_havana	gene	NA	NA	ENSG00000163946	13	FAM208A	ensembl_havana	protein_coding	OTTHUMG00000158827	5	NA	FALSE	FALSE	FALSE	9.55848	1.0236	102	70.1754	3269	3.51455	3269	3.51455	FAM208A	33
ENSG00000163666	OK	negbinomial.size	2.10379e-26	5.18383e-25	ensembl_havana	gene	NA	NA	ENSG00000163666	8	HESX1	ensembl_havana	protein_coding	OTTHUMG00000158597	5	NA	FALSE	FALSE	FALSE	10.7632	1.07052	74	78.3626	3681	3.56608	3681	3.56608	HESX1	34
ENSG00000157500	OK	negbinomial.size	0.522546	0.616903	ensembl_havana	gene	NA	NA	ENSG00000157500	10	APPL1	ensembl_havana	protein_coding	OTTHUMG00000133756	11	NA	FALSE	FALSE	FALSE	14.9094	1.20165	152	55.5556	5099	3.70757	5099	3.70757	APPL1	43
ENSG00000174840	OK	negbinomial.size	0.182586	0.261304	ensembl_havana	gene	NA	NA	ENSG00000174840	8	PDE12	ensembl_havana	protein_coding	OTTHUMG00000158599	2	NA	FALSE	FALSE	FALSE	14.1813	1.18131	127	62.8655	4850	3.68583	4850	3.68583	PDE12	46
ENSG00000168374	OK	negbinomial.size	0.56102	0.651853	ensembl_havana	gene	NA	NA	ENSG00000168374	10	ARF4	ensembl_havana	protein_coding	OTTHUMG00000158601	5	NA	FALSE	FALSE	FALSE	127.778	2.10984	317	7.30994	43700	4.64049	43700	4.64049	ARF4	150
ENSG00000163681	OK	negbinomial.size	0.73941	0.801732	ensembl_havana	gene	NA	NA	ENSG00000163681	14	SLMAP	ensembl_havana	protein_coding	OTTHUMG00000133764	3	NA	FALSE	FALSE	FALSE	12.4269	1.12798	100	70.7602	4250	3.62849	4250	3.62849	SLMAP	33
ENSG00000163687	OK	negbinomial.size	7.58543e-08	3.95315e-07	ensembl_havana	gene	NA	NA	ENSG00000163687	13	DNASE1L3	ensembl_havana	protein_coding	OTTHUMG00000159153	4	NA	FALSE	FALSE	FALSE	353.658	2.54981	295	13.7427	120951	5.08261	120951	5.08261	DNASE1L3	112
ENSG00000163686	OK	negbinomial.size	3.41524e-09	2.11984e-08	ensembl_havana	gene	NA	NA	ENSG00000163686	14	ABHD6	ensembl_havana	protein_coding	OTTHUMG00000159150	2	NA	FALSE	FALSE	FALSE	8.24561	0.965936	75	78.0702	2820	3.4504	2820	3.4504	ABHD6	19
ENSG00000168297	OK	negbinomial.size	7.93783e-12	6.50009e-11	ensembl_havana	gene	NA	NA	ENSG00000168297	15	PXK	ensembl_havana	protein_coding	OTTHUMG00000159149	4	NA	FALSE	FALSE	FALSE	26.7807	1.44374	109	68.1287	9159	3.9619	9159	3.9619	PXK	40
ENSG00000168291	OK	negbinomial.size	8.9201e-16	1.0468e-14	ensembl_havana	gene	NA	NA	ENSG00000168291	12	PDHB	ensembl_havana	protein_coding	OTTHUMG00000159157	1	NA	FALSE	FALSE	FALSE	43.4269	1.64765	158	53.8012	14852	4.17181	14852	4.17181	PDHB	59
ENSG00000114405	OK	negbinomial.size	0.674338	0.748388	ensembl_havana	gene	NA	NA	ENSG00000114405	10	C3orf14	ensembl_havana	protein_coding	OTTHUMG00000158704	2	NA	FALSE	FALSE	FALSE	6.88596	0.896855	63	81.5789	2355	3.37218	2355	3.37218	C3orf14	25
ENSG00000163634	OK	negbinomial.size	0.0253897	0.0481802	ensembl_havana	gene	NA	NA	ENSG00000163634	11	THOC7	ensembl_havana	protein_coding	OTTHUMG00000158767	3	NA	FALSE	FALSE	FALSE	23.2076	1.38395	186	45.614	7937	3.89971	7937	3.89971	THOC7	68
ENSG00000163635	OK	negbinomial.size	0.905055	0.930848	ensembl_havana	gene	NA	NA	ENSG00000163635	17	ATXN7	ensembl_havana	protein_coding	OTTHUMG00000158763	5	NA	FALSE	FALSE	FALSE	18.4795	1.28958	198	42.1053	6320	3.80079	6320	3.80079	ATXN7	50
ENSG00000163636	OK	negbinomial.size	0.655491	0.735174	ensembl_havana	gene	NA	NA	ENSG00000163636	10	PSMD6	ensembl_havana	protein_coding	OTTHUMG00000158765	2	NA	FALSE	FALSE	FALSE	47.9503	1.68976	229	33.0409	16399	4.21484	16399	4.21484	PSMD6	91
ENSG00000144741	OK	negbinomial.size	0.176537	0.25376	ensembl_havana	gene	NA	NA	ENSG00000144741	17	SLC25A26	ensembl_havana	protein_coding	OTTHUMG00000149917	6	NA	FALSE	FALSE	FALSE	30.5819	1.49944	128	62.5731	10459	4.01953	10459	4.01953	SLC25A26	46
ENSG00000163376	OK	negbinomial.size	0.128886	0.193321	ensembl_havana	gene	NA	NA	ENSG00000163376	11	KBTBD8	ensembl_havana	protein_coding	OTTHUMG00000158779	2	NA	FALSE	FALSE	FALSE	16.6637	1.24708	128	62.5731	5699	3.75587	5699	3.75587	KBTBD8	48
ENSG00000172340	OK	negbinomial.size	3.94108e-07	1.86123e-06	ensembl_havana	gene	NA	NA	ENSG00000172340	14	SUCLG2	ensembl_havana	protein_coding	OTTHUMG00000158740	1	NA	FALSE	FALSE	FALSE	15.7398	1.22375	107	68.7135	5383	3.73111	5383	3.73111	SUCLG2	32
ENSG00000241506	OK	negbinomial.size	0.802043	0.850756	havana	gene	NA	NA	ENSG00000241506	1	PSMC1P1	havana	processed_pseudogene	OTTHUMG00000158743	1	NA	FALSE	FALSE	FALSE	6.45322	0.872344	288	15.7895	2207	3.344	2207	3.344	PSMC1P1	78
[truncated: 6,532 more rows]

## Sheet: B. pseudotime
Supplementary Data 2: Tables of Monocle2 differential gene expression analyses. B Differential gene expression results for the identification of genes that change as a function of the computed pseudotime using the differentialGeneTest function.
[truncated: 8,227 more rows]
