# Supplementary material for: Invasive Salmonella exploits divergent immune evasion strategies in infected and bystander dendritic cell subsets
Source: Nat Commun. 2018 Nov 19;9:4883. doi: 10.1038/s41467-018-07329-0 (PMC6242960; doi:10.1038/s41467-018-07329-0)
Supplement: Supplementary file 6 — Supplementary Data 3 [file 41467_2018_7329_MOESM6_ESM.xlsx]

## Sheet: Module 1
Supplementary Data 3: Gene Ontology analysis of the three gene modules identified by pseudotime analysis and k-means clustering.
	category	over_represented_pvalue	under_represented_pvalue	numDEInCat	numInCat	term	ontology	BH	bonferroni	Genes
GO:0006952	GO:0006952	1.95918e-58	1	215	803	defense response	BP	3.54338e-54	3.54338e-54	ADA,ADAR,ANXA1,BIRC2,BIRC3,B2M,CFB,BMP6,BNIP3,SERPING1,CASP4,TNFSF8,CD40,CD44,CD48,CCR7,CTSL,CYP27B1,DEFB1,EDN1,EREG,IFI6,GBP1,GBP3,GCH1,CXCL1,CXCL2,CXCL3,HIF1A,HLA-A,HLA-F,HMGB3,HSPA1A,HSPA1B,IRF8,IFI16,IFI27,IFI35,IFIT2,IFIT1,IFIT3,IFNB1,IGFBP4,IL1A,IL1B,IL1RN,IL2RA,IL6,IL6ST,CXCL8,IL10,IL12A,IL12B,IL15,TNFRSF9,IDO1,INHBA,CXCL10,IRAK2,IRF1,IRF2,IRF7,ISG20,JAK2,JAK3,KCNN4,LTA,LYN,MEFV,MICB,CXCL9…
GO:0034097	GO:0034097	9.76139e-53	1	177	609	response to cytokine	BP	8.82723e-49	1.76545e-48	ADAR,ANXA1,BIRC2,BIRC3,B2M,BCL2L1,ZFP36L2,CASP4,TNFSF8,CD38,CD40,CD44,CD70,CCR7,CSF2,CYP27B1,DPYSL3,EDN1,EREG,ETV3,ACSL1,IFI6,GBP1,GCH1,GP1BA,CXCL1,CXCL2,CXCL3,HIF1A,HK2,HLA-A,HLA-F,HSPA1A,HSPA1B,HSPA5,IRF8,IFI27,IFI35,IFIT2,IFIT1,IFIT3,IFNB1,IL1A,IL1B,IL1RN,IL2RA,IL2RG,IL6,IL6ST,IL7,IL7R,CXCL8,IL10,IL10RA,IL12A,IL12B,IL15,IL15RA,TNFRSF9,CXCL10,IRAK2,IRF1,IRF2,IRF7,ISG20,JAK2,JAK3,LTA,MCL1,MEFV,C…
GO:0006955	GO:0006955	2.17122e-50	1	247	1121	immune response	BP	1.30895e-46	3.92686e-46	ADA,ADAR,ALCAM,AMPD3,ANXA1,BIRC2,BIRC3,AQP9,B2M,CFB,BMP6,SERPING1,CALM1,CASP4,CD80,TNFSF8,CD38,CD40,CD44,CD48,CD70,CCR7,CSF2,CSTB,CTSL,CYP27B1,DEFB1,EDN1,SERPINB1,EREG,FCGR2A,FTH1,IFI6,GBP1,GCH1,GEM,GLA,GNS,CXCL1,CXCL2,CXCL3,HLA-A,HLA-F,HMGB3,HRH2,HSPA1A,HSPA1B,HSPA6,IRF8,IFI16,IFI27,IFI35,IFIT2,IFIT1,IFIT3,IFNB1,IGF2R,IL1A,IL1B,IL1RN,IL2RA,IL2RG,IL6,IL6ST,IL7,IL7R,CXCL8,IL10,IL12A,IL12B,IL15,TNF…
GO:0019221	GO:0019221	3.76053e-49	1	137	402	cytokine-mediated signaling pathway	BP	1.70032e-45	6.80129e-45	ADAR,BIRC2,BIRC3,B2M,CASP4,TNFSF8,CD40,CD44,CD70,CCR7,EDN1,EREG,ACSL1,IFI6,GBP1,GP1BA,CXCL1,CXCL2,CXCL3,HIF1A,HLA-A,HLA-F,HSPA1A,HSPA1B,IRF8,IFI27,IFI35,IFIT2,IFIT1,IFIT3,IFNB1,IL1A,IL1B,IL1RN,IL2RA,IL2RG,IL6,IL6ST,IL7,IL7R,CXCL8,IL10,IL10RA,IL12A,IL12B,IL15,IL15RA,TNFRSF9,CXCL10,IRAK2,IRF1,IRF2,IRF7,ISG20,JAK2,JAK3,LTA,CXCL9,MT2A,MX1,MX2,MYD88,OAS1,OAS2,OAS3,SERPINB2,PDGFB,PML,PSMA3,PSMA4,PSMD5,…
GO:0043207	GO:0043207	9.08161e-46	1	142	454	response to external biotic stimulus	BP	2.7375e-42	1.6425e-41	ADAR,ADM,BIRC2,BIRC3,B2M,BCL2L1,BMP6,BNIP3,CD80,TNFSF8,CD40,CDK6,CCR7,CNP,CSF2,CYP27B1,DEFB1,EDN1,GBP1,GBP3,GCH1,GJB2,CXCL1,CXCL2,CXCL3,IRF8,IFI16,IFIT2,IFIT1,IFIT3,IFNB1,IL1B,IL2RA,IL6,CXCL8,IL10,IL10RA,IL12A,IL12B,IL15,TNFRSF9,IDO1,CXCL10,IRAK2,IRF1,IRF2,IRF7,ISG20,JAK2,LTA,LYN,MICB,CXCL9,MX1,MX2,MYD88,NFKB1,NFKB2,OAS1,OAS2,OAS3,P2RX7,PDE4B,SERPINB9,PLSCR1,PMAIP1,PML,EIF2AK2,PTGER4,PTGIR,PTGS2,…
GO:0051707	GO:0051707	9.08161e-46	1	142	454	response to other organism	BP	2.7375e-42	1.6425e-41	ADAR,ADM,BIRC2,BIRC3,B2M,BCL2L1,BMP6,BNIP3,CD80,TNFSF8,CD40,CDK6,CCR7,CNP,CSF2,CYP27B1,DEFB1,EDN1,GBP1,GBP3,GCH1,GJB2,CXCL1,CXCL2,CXCL3,IRF8,IFI16,IFIT2,IFIT1,IFIT3,IFNB1,IL1B,IL2RA,IL6,CXCL8,IL10,IL10RA,IL12A,IL12B,IL15,TNFRSF9,IDO1,CXCL10,IRAK2,IRF1,IRF2,IRF7,ISG20,JAK2,LTA,LYN,MICB,CXCL9,MX1,MX2,MYD88,NFKB1,NFKB2,OAS1,OAS2,OAS3,P2RX7,PDE4B,SERPINB9,PLSCR1,PMAIP1,PML,EIF2AK2,PTGER4,PTGIR,PTGS2,…
GO:0009607	GO:0009607	3.23675e-45	1	145	476	response to biotic stimulus	BP	8.36283e-42	5.85398e-41	ADAR,ADM,BIRC2,BIRC3,B2M,BCL2L1,BMP6,BNIP3,CD80,TNFSF8,CD40,CDK6,CCR7,CNP,CSF2,CYP27B1,DEFB1,EDN1,GBP1,GBP3,GCH1,GJB2,CXCL1,CXCL2,CXCL3,HSPA5,IRF8,IFI16,IFIT2,IFIT1,IFIT3,IFNB1,IL1B,IL2RA,IL6,CXCL8,IL10,IL10RA,IL12A,IL12B,IL15,TNFRSF9,IDO1,CXCL10,IRAK2,IRF1,IRF2,IRF7,ISG20,JAK2,LTA,LYN,MICB,CXCL9,MX1,MX2,MYD88,NFKB1,NFKB2,OAS1,OAS2,OAS3,P2RX7,PDE4B,SERPINB9,PLSCR1,PMAIP1,PML,EIF2AK2,PTGER4,PTGIR,…
GO:0071345	GO:0071345	7.32167e-44	1	154	543	cellular response to cytokine stimulus	BP	1.65525e-40	1.3242e-39	ADAR,BIRC2,BIRC3,B2M,ZFP36L2,CASP4,TNFSF8,CD40,CD44,CD70,CCR7,CSF2,DPYSL3,EDN1,EREG,ETV3,ACSL1,IFI6,GBP1,GP1BA,CXCL1,CXCL2,CXCL3,HIF1A,HK2,HLA-A,HLA-F,HSPA1A,HSPA1B,HSPA5,IRF8,IFI27,IFI35,IFIT2,IFIT1,IFIT3,IFNB1,IL1A,IL1B,IL1RN,IL2RA,IL2RG,IL6,IL6ST,IL7,IL7R,CXCL8,IL10,IL10RA,IL12A,IL12B,IL15,IL15RA,TNFRSF9,CXCL10,IRAK2,IRF1,IRF2,IRF7,ISG20,JAK2,JAK3,LTA,CXCL9,MT2A,MX1,MX2,MYD88,NFKB1,OAS1,OAS2,O…
GO:0045087	GO:0045087	2.00279e-43	1	147	503	innate immune response	BP	3.90048e-40	3.62224e-39	ADAR,ANXA1,BIRC2,BIRC3,B2M,CFB,SERPING1,CASP4,CD40,CD44,CTSL,CYP27B1,DEFB1,EDN1,EREG,IFI6,GBP1,GCH1,HLA-A,HLA-F,HMGB3,HSPA1A,HSPA1B,IRF8,IFI16,IFI27,IFI35,IFIT2,IFIT1,IFIT3,IFNB1,IL12A,IL12B,IRAK2,IRF1,IRF2,IRF7,ISG20,JAK2,JAK3,LYN,MEFV,MICB,MT2A,MX1,MX2,MYD88,NFKB1,NFKB2,OAS1,OAS2,OAS3,SERPINB9,PLSCR1,PML,EIF2AK2,PSMA3,PSMA4,PSMD5,PSME2,PTPN1,PTX3,NECTIN2,REL,S100A9,CCL1,CCL3,CCL3L1,CCL4,CCL5,CC…
GO:0002376	GO:0002376	2.15663e-43	1	287	1549	immune system process	BP	3.90048e-40	3.90048e-39	ADA,ADAR,ALCAM,AMPD3,ANXA1,BIRC2,BIRC3,AQP9,B2M,CFB,BMP6,BNIP3,ZFP36L2,SERPING1,CALM1,CASP4,CD80,TNFSF8,CD38,CD40,CD44,CD48,CD70,CDK6,CDKN2B,CCR7,MAP3K8,CSF2,CSTB,CTSL,CYP27B1,DEFB1,EDN1,SERPINB1,EREG,FCGR2A,FTH1,IFI6,GBP1,GBP3,GCH1,GEM,GLA,GNS,GP1BA,CXCL1,CXCL2,CXCL3,GYPC,H3F3B,HIF1A,HLA-A,HLA-F,HMGB3,HRH2,HSPA1A,HSPA1B,HSPA6,IRF8,IFI16,IFI27,IFI35,IFIT2,IFIT1,IFIT3,IFNB1,IGF2R,IL1A,IL1B,IL1RN,I…
GO:0009605	GO:0009605	1.83895e-39	1	207	957	response to external stimulus	BP	3.02357e-36	3.32593e-35	ADA,ADAR,ADM,ALCAM,ANXA1,BIRC2,BIRC3,ATF3,B2M,BCL2L1,CFB,BMP6,BNIP3,SERPING1,CALM1,CASP4,CD80,TNFSF8,CD40,CDK6,CDKN2B,CCR7,CNP,CSF2,CYP27B1,DEFB1,TYMP,EDN1,EXT1,ACSL1,GBP1,GBP3,GCH1,GJB2,GP1BA,GRB10,CXCL1,CXCL2,CXCL3,HSPA5,TNC,IRF8,IFI16,IFIT2,IFIT1,IFIT3,IFNB1,IL1B,IL2RA,IL6,IL6ST,CXCL8,IL10,IL10RA,IL12A,IL12B,IL15,TNFRSF9,IDO1,CXCL10,IRAK2,IRF1,IRF2,IRF7,ISG20,JAK2,KCNJ2,LTA,LYN,MEFV,MICB,CXCL9…
GO:0005125	GO:0005125	8.15789e-38	1	54	82	cytokine activity	MF	1.22953e-34	1.47544e-33	AREG,BMP6,TNFSF8,CD70,CSF2,EDN1,CXCL1,CXCL2,CXCL3,IFNB1,IL1A,IL1B,IL1RN,IL6,IL7,CXCL8,IL10,IL12A,IL12B,IL15,INHBA,CXCL10,LTA,CXCL9,CCL1,CCL3,CCL3L1,CCL4,CCL5,CCL7,CCL8,CCL18,CCL20,CCL23,CXCL11,SPP1,TIMP1,TNF,TNFSF10,TNFSF9,TNFSF15,NAMPT,EBI3,CCL26,TNFSF13B,CLCF1,IL36RN,IL36B,IL23A,CMTM6,IL36G,IL27,IFNL1,CCL4L1,CCL3L3
GO:0007166	GO:0007166	8.47225e-36	1	239	1263	cell surface receptor signaling pathway	BP	1.17869e-32	1.53229e-31	ADA,ADAR,ANXA1,BIRC2,BIRC3,AREG,ATF3,B2M,BCL2A1,BCL2L1,BID,BMP6,CALM1,CASP4,TNFSF8,CD38,CD40,CD44,CD70,CDK6,CDKN2B,CLN3,CCR7,CSF2,EDN1,EREG,ACSL1,FCGR2A,IFI6,GALNT3,GBP1,GEM,GP1BA,GRB10,CXCL1,CXCL2,CXCL3,HIF1A,HLA-A,HLA-F,HSPA1A,HSPA1B,HSPA5,IRF8,IFI27,IFI35,IFIT2,IFIT1,IFIT3,IFNB1,IGF2R,IGFBP4,IL1A,IL1B,IL1RN,IL2RA,IL2RG,IL6,IL6ST,IL7,IL7R,CXCL8,IL10,IL10RA,IL12A,IL12B,IL15,IL15RA,TNFRSF9,INHBA,…
GO:0048018	GO:0048018	4.15942e-35	1	61	114	receptor ligand activity	MF	5.37338e-32	7.52273e-31	ADM,AREG,BMP6,TNFSF8,CD70,CSF2,TYMP,EDN1,EREG,CXCL1,CXCL2,CXCL3,IFNB1,IL1A,IL1B,IL1RN,IL6,IL7,CXCL8,IL10,IL12A,IL12B,IL15,INHBA,CXCL10,LTA,CXCL9,PDGFA,PDGFB,CCL1,CCL3,CCL3L1,CCL4,CCL5,CCL7,CCL8,CCL18,CCL20,CCL23,CXCL11,SPP1,TGFA,TIMP1,TNF,TNFSF10,TNFSF9,TNFSF15,NAMPT,EBI3,CCL26,TNFSF13B,CLCF1,IL36RN,IL36B,GAL,IL23A,CMTM6,IL36G,IL27,IFNL1,CCL4L1,CCL3L3
GO:0009615	GO:0009615	1.70011e-34	1	83	212	response to virus	BP	2.04988e-31	3.07481e-30	ADAR,BIRC2,BIRC3,BCL2L1,BNIP3,CD40,CDK6,GBP1,GBP3,IFI16,IFIT2,IFIT1,IFIT3,IFNB1,IL1B,IL2RA,IL6,IL12A,IL12B,IL15,CXCL10,IRF1,IRF2,IRF7,ISG20,MICB,CXCL9,MX1,MX2,OAS1,OAS2,OAS3,PLSCR1,PMAIP1,PML,EIF2AK2,CCL4,CCL5,CCL8,SRC,STAT1,STAT2,TNF,TNFAIP3,TRIM25,CXCR4,IFITM1,OASL,AIM2,APOBEC3B,ISG15,BCL2L11,TRIM22,IFITM3,IFI44,TRAF3IP2,LILRB1,IFI44L,PIM2,PUM2,DDX58,IFIT5,HERC5,NT5C3A,IL23A,DDIT4,C19orf66,DDX6…
GO:0051607	GO:0051607	2.14664e-34	1	71	157	defense response to virus	BP	2.42651e-31	3.88241e-30	ADAR,BIRC2,BIRC3,BNIP3,CD40,GBP1,GBP3,IFI16,IFIT2,IFIT1,IFIT3,IFNB1,IL1B,IL2RA,IL6,IL12B,IL15,CXCL10,IRF1,IRF2,IRF7,ISG20,MICB,CXCL9,MX1,MX2,OAS1,OAS2,OAS3,PLSCR1,PMAIP1,PML,EIF2AK2,STAT1,STAT2,TNFAIP3,TRIM25,IFITM1,OASL,AIM2,APOBEC3B,ISG15,TRIM22,IFITM3,TRAF3IP2,LILRB1,IFI44L,PUM2,DDX58,IFIT5,HERC5,NT5C3A,IL23A,DDIT4,C19orf66,DDX60,ZC3HAV1,RTP4,IFIH1,DHX58,ZC3H12A,TRIM56,PARP9,NLRC5,RSAD2,TICAM1…
GO:0098542	GO:0098542	5.88379e-34	1	87	235	defense response to other organism	BP	6.25966e-31	1.06414e-29	ADAR,BIRC2,BIRC3,BNIP3,TNFSF8,CD40,DEFB1,GBP1,GBP3,IRF8,IFI16,IFIT2,IFIT1,IFIT3,IFNB1,IL1B,IL2RA,IL6,IL10,IL12A,IL12B,IL15,CXCL10,IRF1,IRF2,IRF7,ISG20,LTA,MICB,CXCL9,MX1,MX2,MYD88,OAS1,OAS2,OAS3,P2RX7,PLSCR1,PMAIP1,PML,EIF2AK2,S100A9,CCL20,STAT1,STAT2,TNF,TNFAIP3,TRIM25,IFITM1,OASL,AIM2,APOBEC3B,ISG15,OPTN,TRIM22,IFITM3,BATF,TRAF3IP2,LILRB1,IFI44L,PUM2,DDX58,IFIT5,IL36RN,HERC5,NT5C3A,IL23A,TREM1,…
GO:0030545	GO:0030545	1.20533e-33	1	62	123	receptor regulator activity	MF	1.21109e-30	2.17997e-29	ACTN2,ADM,AREG,BMP6,TNFSF8,CD70,CSF2,TYMP,EDN1,EREG,CXCL1,CXCL2,CXCL3,IFNB1,IL1A,IL1B,IL1RN,IL6,IL7,CXCL8,IL10,IL12A,IL12B,IL15,INHBA,CXCL10,LTA,CXCL9,PDGFA,PDGFB,CCL1,CCL3,CCL3L1,CCL4,CCL5,CCL7,CCL8,CCL18,CCL20,CCL23,CXCL11,SPP1,TGFA,TIMP1,TNF,TNFSF10,TNFSF9,TNFSF15,NAMPT,EBI3,CCL26,TNFSF13B,CLCF1,IL36RN,IL36B,GAL,IL23A,CMTM6,IL36G,IL27,IFNL1,CCL4L1,CCL3L3
GO:0005126	GO:0005126	4.63228e-33	1	62	125	cytokine receptor binding	MF	4.40944e-30	8.37793e-29	BID,BMP6,TNFSF8,CD70,CSF2,DEFB1,CXCL1,CXCL2,CXCL3,IFNB1,IL1A,IL1B,IL1RN,IL6,IL6ST,IL7,CXCL8,IL10,IL12A,IL12B,IL15,INHBA,CXCL10,JAK2,LTA,CXCL9,MYD88,CCL1,CCL3,CCL3L1,CCL4,CCL5,CCL7,CCL8,CCL18,CCL20,CCL23,CXCL11,STAT1,STAT3,TNF,TRAF1,RIPK1,TNFSF10,TNFSF9,SOCS2,CFLAR,CCRL2,TNFSF15,EBI3,CCL26,TNFSF13B,CLCF1,IL36RN,IL36B,IL23A,IL36G,TMBIM1,SPRED2,IL27,IFNL1,CCL4L1,CCL3L3
GO:0042221	GO:0042221	5e-31	1	304	1940	response to chemical	BP	4.5215e-28	9.043e-27	ACO1,ACTN2,ADA,ADAR,ADCY9,ADM,AK4,ALCAM,ANXA1,BIRC2,BIRC3,AQP9,AREG,RHOB,ATF3,B2M,BCL2L1,BID,BMP6,BNIP3,ZFP36L2,CALM1,CALM2,CALM3,CASP4,CASP7,CD80,TNFSF8,CD38,CD40,CD44,CD70,CDK6,CDKN2B,CCR7,CNP,CSF2,CTSL,CYP27B1,DEFB1,DPYSL3,TYMP,EDN1,EREG,ETV3,EXT1,EZH2,ACSL1,FDX1,IFI6,GALNT3,GBP1,GCH1,GJB2,GP1BA,GRB10,NR3C1,CXCL1,CXCL2,CXCL3,GSTM3,H3F3B,HIF1A,HK2,HLA-A,HLA-F,DNAJA1,HSPA1A,HSPA1B,HSPA5,HSPA6,TN…
GO:0010033	GO:0010033	7.28259e-31	1	264	1575	response to organic substance	BP	6.27204e-28	1.31713e-26	ACTN2,ADA,ADAR,ADCY9,ADM,ANXA1,BIRC2,BIRC3,AQP9,AREG,ATF3,B2M,BCL2L1,BID,BMP6,ZFP36L2,CASP4,CASP7,CD80,TNFSF8,CD38,CD40,CD44,CD70,CDK6,CDKN2B,CCR7,CNP,CSF2,CTSL,CYP27B1,DEFB1,DPYSL3,EDN1,EREG,ETV3,EZH2,ACSL1,FDX1,IFI6,GALNT3,GBP1,GCH1,GJB2,GP1BA,GRB10,NR3C1,CXCL1,CXCL2,CXCL3,H3F3B,HIF1A,HK2,HLA-A,HLA-F,DNAJA1,HSPA1A,HSPA1B,HSPA5,HSPA6,TNC,IRF8,IFI27,IFI35,IFIT2,IFIT1,IFIT3,IFNB1,IGF2R,IL1A,IL1B,I…
GO:0023052	GO:0023052	3.80291e-30	1	368	2588	signaling	BP	3.12634e-27	6.87794e-26	ACTN2,ADA,ADAR,ADCY9,ADM,ALCAM,ANXA1,BIRC2,BIRC3,AREG,RHOB,ATF3,FXYD2,B2M,BCL2A1,BCL2L1,BID,BMP6,BNIP3,ZFP36L2,CALM1,CALM2,CALM3,CASP4,CD80,TNFSF8,CD38,CD40,CD44,CD70,CDK6,CDKN2A,CDKN2B,CLN3,CCR7,CNP,MAP3K8,CREM,CSF2,CTSL,CYP27B1,DEFB1,DUSP4,DUSP5,TYMP,EDN1,EREG,EXT1,EZH2,ACSL1,FCGR2A,IFI6,GALNT3,GBP1,GEM,GJB2,GLS,GP1BA,GRB10,NR3C1,CXCL1,CXCL2,CXCL3,HIF1A,HIVEP2,HLA-A,HLA-F,HRH2,DNAJA1,HSPA1A,HSP…
GO:0006950	GO:0006950	9.98594e-30	1	303	1961	response to stress	BP	7.85243e-27	1.80606e-25	ADA,ADAR,ADM,ANXA1,BIRC2,BIRC3,AQP9,AREG,RHOB,ATF3,B2M,BCL2A1,BCL2L1,CFB,BID,BMP6,BNIP3,ZFP36L2,SERPING1,CASP4,TNFSF8,CD38,CD40,CD44,CD48,CDK6,CDKN2A,CCR7,MAP3K8,CSF2,CTSL,CYP27B1,DEFB1,DPYSL3,EDN1,EREG,EZH2,IFI6,GBP1,GBP3,GCH1,GJB2,GP1BA,CXCL1,CXCL2,CXCL3,GSTM3,H3F3B,HIF1A,HK2,HLA-A,HLA-F,HMGB3,DNAJA1,HSPA1A,HSPA1B,HSPA5,HSPA6,TNC,IRF8,IFI16,IFI27,IFI35,IFIT2,IFIT1,IFIT3,IFNB1,IGFBP4,IL1A,IL1B,I…
GO:0050896	GO:0050896	1.85711e-29	1	466	3692	response to stimulus	BP	1.39949e-26	3.35878e-25	ACO1,ACTN2,ADA,ADAR,ADCY9,ADM,AK4,ALCAM,AMPD3,ANXA1,BIRC2,BIRC3,AQP9,AREG,RHOB,ATF3,B2M,BCL2A1,BCL2L1,CFB,BID,BMP6,BNIP3,ZFP36L2,SERPING1,CALM1,CALM2,CALM3,CASP4,CASP7,CD80,TNFSF8,CD38,CD40,CD44,CD48,CD70,CDK6,CDKN2A,CDKN2B,CLN3,CCR7,CNP,MAP3K8,CREM,CSF2,CSTB,CTSL,CYP27B1,DEFB1,DPYSL3,DUSP4,DUSP5,TYMP,EDN1,SERPINB1,EREG,ETV3,EXT1,EZH2,ACSL1,FCGR2A,FDX1,FTH1,IFI6,GALNT3,GBP1,GBP3,GCH1,GEM,GJB2,GLA…
GO:0007165	GO:0007165	2.4571e-29	1	352	2445	signal transduction	BP	1.77756e-26	4.44391e-25	ACTN2,ADA,ADAR,ADCY9,ADM,ALCAM,ANXA1,BIRC2,BIRC3,AREG,RHOB,ATF3,B2M,BCL2A1,BCL2L1,BID,BMP6,BNIP3,ZFP36L2,CALM1,CALM2,CALM3,CASP4,CD80,TNFSF8,CD38,CD40,CD44,CD70,CDK6,CDKN2A,CDKN2B,CLN3,CCR7,MAP3K8,CREM,CSF2,CTSL,CYP27B1,DEFB1,DUSP4,DUSP5,TYMP,EDN1,EREG,EXT1,EZH2,ACSL1,FCGR2A,IFI6,GALNT3,GBP1,GEM,GP1BA,GRB10,NR3C1,CXCL1,CXCL2,CXCL3,HIF1A,HIVEP2,HLA-A,HLA-F,HRH2,DNAJA1,HSPA1A,HSPA1B,HSPA5,IRF8,IFI1…
GO:0006954	GO:0006954	1.10448e-28	1	99	340	inflammatory response	BP	7.57028e-26	1.99756e-24	ADA,ANXA1,BIRC2,BIRC3,CFB,BMP6,SERPING1,CASP4,CD40,CCR7,DEFB1,CXCL1,CXCL2,CXCL3,HIF1A,IFI16,IGFBP4,IL1A,IL1B,IL1RN,IL2RA,IL6,IL6ST,CXCL8,IL10,IL12B,IL15,TNFRSF9,IDO1,CXCL10,IRAK2,JAK2,JAK3,LTA,LYN,MEFV,CXCL9,MYD88,NFKB1,NFKB2,NT5E,P2RX7,SERPINA1,PLSCR1,PTGER3,PTGER4,PTGS2,PTX3,REL,S100A9,CCL1,CCL3,CCL3L1,CCL4,CCL5,CCL7,CCL8,CCL18,CCL20,CCL23,CXCL11,SLAMF1,SIGLEC1,SPP1,STAT3,THBS1,TNF,TNFAIP3,TNFA…
GO:0007154	GO:0007154	1.13014e-28	1	366	2606	cell communication	BP	7.57028e-26	2.04397e-24	ACTN2,ADA,ADAR,ADCY9,ADM,ALCAM,ANXA1,BIRC2,BIRC3,AREG,RHOB,ATF3,B2M,BCL2A1,BCL2L1,BID,BMP6,BNIP3,ZFP36L2,CALM1,CALM2,CALM3,CASP4,CD80,TNFSF8,CD38,CD40,CD44,CD70,CDK6,CDKN2A,CDKN2B,CLN3,CCR7,CNP,MAP3K8,CREM,CSF2,CTSL,CYP27B1,DEFB1,DUSP4,DUSP5,TYMP,EDN1,EREG,EXT1,EZH2,ACSL1,FCGR2A,IFI6,GALNT3,GBP1,GEM,GJB2,GLS,GP1BA,GRB10,NR3C1,CXCL1,CXCL2,CXCL3,HIF1A,HIVEP2,HLA-A,HLA-F,HRH2,DNAJA1,HSPA1A,HSPA1B,HS…
GO:0071310	GO:0071310	2.57123e-28	1	225	1282	cellular response to organic substance	BP	1.66083e-25	4.65033e-24	ACTN2,ADAR,ADCY9,ANXA1,BIRC2,BIRC3,AQP9,ATF3,B2M,BCL2L1,BMP6,ZFP36L2,CASP4,CASP7,CD80,TNFSF8,CD40,CD44,CD70,CDK6,CDKN2B,CCR7,CSF2,CTSL,CYP27B1,DPYSL3,EDN1,EREG,ETV3,EZH2,ACSL1,FDX1,IFI6,GALNT3,GBP1,GJB2,GP1BA,GRB10,NR3C1,CXCL1,CXCL2,CXCL3,HIF1A,HK2,HLA-A,HLA-F,DNAJA1,HSPA1A,HSPA1B,HSPA5,TNC,IRF8,IFI27,IFI35,IFIT2,IFIT1,IFIT3,IFNB1,IL1A,IL1B,IL1RN,IL2RA,IL2RG,IL6,IL6ST,IL7,IL7R,CXCL8,IL10,IL10RA,I…
GO:0010469	GO:0010469	6.90917e-28	1	67	171	regulation of signaling receptor activity	BP	4.30894e-25	1.24959e-23	ACTN2,ADM,AREG,BMP6,CALM1,CALM2,CALM3,TNFSF8,CD70,CSF2,TYMP,EDN1,EREG,CXCL1,CXCL2,CXCL3,IFNB1,IL1A,IL1B,IL1RN,IL6,IL7,CXCL8,IL10,IL12A,IL12B,IL15,INHBA,CXCL10,LTA,CXCL9,P2RY1,PDGFA,PDGFB,CCL1,CCL3,CCL3L1,CCL4,CCL5,CCL7,CCL8,CCL18,CCL20,CCL23,CXCL11,SPP1,TGFA,TIMP1,TNF,TNFSF10,TNFSF9,NRP1,TNFSF15,NAMPT,EBI3,CCL26,TNFSF13B,CLCF1,IL36RN,IL36B,GAL,IL23A,ERRFI1,CMTM6,IL36G,IL27,IFNL1,CCL4L1,CCL3L3,NCF1
GO:0002682	GO:0002682	7.61719e-28	1	165	803	regulation of immune system process	BP	4.59215e-25	1.37765e-23	ADA,ADAR,ANXA1,BIRC2,BIRC3,B2M,CFB,ZFP36L2,SERPING1,CALM1,CD80,CD38,CD40,CD48,CDK6,CCR7,MAP3K8,CSF2,CTSL,EDN1,EREG,FCGR2A,GBP1,GP1BA,CXCL1,CXCL2,CXCL3,H3F3B,HIF1A,HLA-A,HLA-F,HMGB3,HSPA1A,HSPA1B,IFI16,IFIT1,IFNB1,IL1A,IL1B,IL2RA,IL6,IL6ST,IL7,IL7R,CXCL8,IL10,IL12A,IL12B,IL15,IDO1,INHBA,CXCL10,IRAK2,IRF1,IRF7,JAK2,JAK3,KCNN4,LCP2,LTA,LYN,MICB,CXCL9,MOV10,MYD88,MYO10,NFKB1,P2RX7,PDCD1,PDE4B,SERPINB…
GO:0048583	GO:0048583	8.37521e-28	1	288	1857	regulation of response to stimulus	BP	4.88626e-25	1.51474e-23	ACTN2,ADA,ADAR,ADM,ANXA1,BIRC2,BIRC3,AREG,RHOB,ATF3,B2M,BCL2L1,CFB,BID,BMP6,BNIP3,SERPING1,CALM1,CALM2,CALM3,CASP4,CD80,TNFSF8,CD38,CD40,CD44,CD48,CD70,CDK6,CDKN2A,CDKN2B,CCR7,MAP3K8,CSF2,CTSL,CYP27B1,DUSP4,DUSP5,TYMP,EDN1,EREG,EZH2,FCGR2A,IFI6,GBP1,GCH1,GP1BA,GRB10,CXCL1,CXCL2,CXCL3,HIF1A,HLA-A,HLA-F,DNAJA1,HSPA1A,HSPA1B,HSPA5,IFI16,IFIT1,IFNB1,IGFBP4,IL1A,IL1B,IL1RN,IL2RA,IL6,IL6ST,IL7,IL7R,CXC…
GO:0070887	GO:0070887	6.68783e-26	1	247	1526	cellular response to chemical stimulus	BP	3.77988e-23	1.20956e-21	ACTN2,ADAR,ADCY9,ANXA1,BIRC2,BIRC3,AQP9,RHOB,ATF3,B2M,BCL2L1,BMP6,BNIP3,ZFP36L2,CASP4,CASP7,CD80,TNFSF8,CD40,CD44,CD70,CDK6,CDKN2B,CCR7,CSF2,CTSL,CYP27B1,DPYSL3,EDN1,EREG,ETV3,EZH2,ACSL1,FDX1,IFI6,GALNT3,GBP1,GCH1,GJB2,GP1BA,GRB10,NR3C1,CXCL1,CXCL2,CXCL3,GSTM3,HIF1A,HK2,HLA-A,HLA-F,DNAJA1,HSPA1A,HSPA1B,HSPA5,TNC,IRF8,IFI27,IFI35,IFIT2,IFIT1,IFIT3,IFNB1,IL1A,IL1B,IL1RN,IL2RA,IL2RG,IL6,IL6ST,IL7,IL…
GO:0034341	GO:0034341	1.72918e-25	1	53	119	response to interferon-gamma	BP	9.47693e-23	3.12739e-21	B2M,CD40,CD44,CYP27B1,EDN1,GBP1,GCH1,HLA-A,HLA-F,IRF8,IL12B,IRF1,IRF2,IRF7,JAK2,MEFV,MT2A,OAS1,OAS2,OAS3,PML,CCL1,CCL3,CCL3L1,CCL4,CCL5,CCL7,CCL8,CCL18,CCL20,CCL23,SP100,TRIM21,STAT1,TRIM25,TRIM26,IFITM1,OASL,SOCS1,KYNU,SOCS3,CLDN1,CCL26,TRIM22,IFITM3,NUB1,PARP14,C19orf66,PARP9,NLRC5,GBP5,CCL4L1,CCL3L3,ACOD1
GO:0051704	GO:0051704	3.09213e-24	1	207	1211	multi-organism process	BP	1.64483e-21	5.59243e-20	ADA,ADAR,ADM,BIRC2,BIRC3,B2M,BCL2L1,BMP6,BNIP3,CD80,TNFSF8,CD38,CD40,CDK6,CCR7,CNP,CREM,CSF2,CYP27B1,DEFB1,EDN1,EREG,GBP1,GBP3,GCH1,GJB2,GLS,CXCL1,CXCL2,CXCL3,GTF2B,H3F3B,HLA-A,DNAJA1,HSPA1A,HSPA1B,IRF8,IFI16,SP110,IFIT2,IFIT1,IFIT3,IFNB1,IGF2R,IL1B,IL2RA,IL2RG,IL6,IL6ST,CXCL8,IL10,IL10RA,IL12A,IL12B,IL15,TNFRSF9,IDO1,INHBA,CXCL10,IRAK2,IRF1,IRF2,IRF7,ISG20,JAK2,LTA,LYN,MICB,CXCL9,MMP19,MX1,MX2,M…
GO:0001816	GO:0001816	2.31913e-23	1	99	392	cytokine production	BP	1.19839e-20	4.19437e-19	ANXA1,BIRC2,BIRC3,B2M,CD80,CD40,CCR7,CSF2,EREG,GBP1,HIF1A,HSPA1A,HSPA1B,IRF8,IFI16,IFNB1,IL1A,IL1B,IL6,IL6ST,IL10,IL12A,IL12B,IL15,TNFRSF9,IDO1,INHBA,IRF1,IRF7,JAK2,JAK3,LCP2,LTA,LYN,MEFV,MYD88,NFKB1,NFKB2,P2RX7,PDE4B,PML,EIF2AK2,PTGER4,PTGS2,REL,S100A9,CCL3,CCL20,SLAMF1,SRC,TRIM21,STAT1,THBS1,TNF,TNFAIP3,XBP1,TRIM25,NR4A3,SOCS1,RIPK1,UBE2L6,KLF4,AIM2,ISG15,RASGRP1,EBI3,LILRB2,BATF,NFAT5,LILRB1,R…
GO:0001817	GO:0001817	7.19473e-23	1	93	359	regulation of cytokine production	BP	3.61455e-20	1.30124e-18	ANXA1,BIRC2,BIRC3,B2M,CD80,CD40,CCR7,CSF2,EREG,GBP1,HIF1A,HSPA1A,HSPA1B,IRF8,IFI16,IFNB1,IL1A,IL1B,IL6,IL6ST,IL10,IL12A,IL12B,IL15,TNFRSF9,IDO1,INHBA,IRF1,IRF7,JAK2,JAK3,LTA,LYN,MEFV,MYD88,NFKB1,NFKB2,P2RX7,PDE4B,PML,EIF2AK2,PTGER4,PTGS2,REL,CCL3,CCL20,SLAMF1,SRC,TRIM21,STAT1,THBS1,TNF,TNFAIP3,XBP1,TRIM25,NR4A3,SOCS1,RIPK1,UBE2L6,KLF4,AIM2,ISG15,RASGRP1,EBI3,LILRB2,LILRB1,DTX4,PUM2,DDX58,CLEC5A,I…
GO:0032101	GO:0032101	1.23329e-22	1	90	341	regulation of response to external stimulus	BP	6.02848e-20	2.23054e-18	ADA,ANXA1,BIRC2,BIRC3,CFB,BMP6,SERPING1,CALM1,CASP4,CCR7,CYP27B1,EDN1,GP1BA,CXCL1,CXCL2,CXCL3,IFIT1,IL1B,IL2RA,IL6,IL6ST,CXCL8,IL10,IL12A,IL12B,IL15,IDO1,CXCL10,JAK2,LTA,LYN,MEFV,MICB,CXCL9,MYD88,NFKB1,NT5E,P2RX4,SERPINB2,PDGFA,PDGFB,PLAT,PLAUR,PTGER3,PTGER4,PTGS2,S100A9,CCL1,CCL3,CCL4,CCL5,CCL7,CXCL11,SLAMF1,SPP1,STAT1,THBS1,TNF,TNFAIP3,TNFAIP6,TNFRSF1B,CXCR4,NRP1,PROZ,SOCS3,KLF4,AIM2,OPTN,TNIP1…
GO:0005102	GO:0005102	1.33466e-22	1	129	609	signaling receptor binding	MF	6.35227e-20	2.41386e-18	ACTN2,ADM,ALCAM,ANXA1,AREG,BID,BMP6,TNFSF8,CD70,CSF2,DEFB1,TYMP,EDN1,EREG,GLA,GRB10,CXCL1,CXCL2,CXCL3,GTF2B,GYPC,HIF1A,HLA-A,HLA-F,DNAJA1,HSPA1A,HSPA1B,IFNB1,IGFBP4,IL1A,IL1B,IL1RN,IL6,IL6ST,IL7,CXCL8,IL10,IL12A,IL12B,IL15,INHBA,CXCL10,ITGB8,JAK2,JAK3,LAMA3,LTA,LYN,MICB,CXCL9,MYD88,NEDD4,P2RX4,P2RX7,P2RY1,PDGFA,PDGFB,PLAT,PLAUR,PLSCR1,PTPN1,NECTIN2,RALA,S100A9,CCL1,CCL3,CCL3L1,CCL4,CCL5,CCL7,CCL8…
GO:0002684	GO:0002684	1.87116e-22	1	123	569	positive regulation of immune system process	BP	8.67737e-20	3.38417e-18	ADA,ANXA1,BIRC2,BIRC3,B2M,CFB,SERPING1,CD80,CD38,CD40,CCR7,MAP3K8,CTSL,EDN1,EREG,FCGR2A,GBP1,CXCL1,CXCL2,CXCL3,HIF1A,HSPA1A,HSPA1B,IFI16,IFNB1,IL1A,IL1B,IL2RA,IL6,IL6ST,IL7,IL7R,CXCL8,IL10,IL12A,IL12B,IL15,IDO1,INHBA,CXCL10,IRAK2,IRF1,IRF7,JAK3,KCNN4,LCP2,LTA,LYN,MICB,CXCL9,MYD88,MYO10,NFKB1,P2RX7,PDCD1,PDE4B,PLSCR1,PSMA3,PSMA4,PSMD5,PSME2,NECTIN2,S100A9,CCL1,CCL3,CCL4,CCL5,CCL7,CCL8,CCL20,CXCL11…
GO:0051716	GO:0051716	2.175e-22	1	395	3100	cellular response to stimulus	BP	9.83426e-20	3.9337e-18	ACTN2,ADA,ADAR,ADCY9,ADM,ALCAM,ANXA1,BIRC2,BIRC3,AQP9,AREG,RHOB,ATF3,B2M,BCL2A1,BCL2L1,BID,BMP6,BNIP3,ZFP36L2,CALM1,CALM2,CALM3,CASP4,CASP7,CD80,TNFSF8,CD38,CD40,CD44,CD70,CDK6,CDKN2A,CDKN2B,CLN3,CCR7,MAP3K8,CREM,CSF2,CTSL,CYP27B1,DEFB1,DPYSL3,DUSP4,DUSP5,TYMP,EDN1,EREG,ETV3,EXT1,EZH2,ACSL1,FCGR2A,FDX1,IFI6,GALNT3,GBP1,GCH1,GEM,GJB2,GP1BA,GRB10,NR3C1,CXCL1,CXCL2,CXCL3,GSTM3,HIF1A,HIVEP2,HK2,HLA-A…
GO:0048584	GO:0048584	3.92143e-22	1	185	1063	positive regulation of response to stimulus	BP	1.72983e-19	7.0923e-18	ADA,ANXA1,BIRC2,BIRC3,ATF3,B2M,BCL2L1,CFB,BID,BMP6,BNIP3,SERPING1,CALM1,CALM2,CALM3,CASP4,CD80,CD38,CD40,CD44,CDKN2A,CDKN2B,CCR7,MAP3K8,CSF2,CTSL,CYP27B1,DUSP5,EDN1,EREG,EZH2,FCGR2A,GBP1,GRB10,CXCL1,CXCL2,CXCL3,HIF1A,HSPA1A,HSPA1B,IFI16,IFNB1,IGFBP4,IL1B,IL6,IL6ST,CXCL8,IL12A,IL12B,IL15,IDO1,INHBA,CXCL10,IRAK2,IRF1,IRF7,JAK2,KCNN4,LCP2,LTA,LYN,MCL1,MICB,CXCL9,MYD88,MYO10,NEDD4,NFKB1,ROR1,P2RX4,P2…
GO:0009966	GO:0009966	6.49064e-22	1	227	1432	regulation of signal transduction	BP	2.79499e-19	1.1739e-17	ACTN2,ADA,ADAR,ADM,BIRC2,BIRC3,AREG,RHOB,ATF3,BCL2L1,BID,BMP6,BNIP3,CALM1,CALM2,CALM3,CASP4,CD80,TNFSF8,CD40,CD44,CD70,CDKN2B,CCR7,MAP3K8,CSF2,CYP27B1,DUSP4,DUSP5,TYMP,EDN1,EREG,EZH2,IFI6,GBP1,GP1BA,GRB10,CXCL1,CXCL2,CXCL3,HIF1A,DNAJA1,HSPA1A,HSPA1B,HSPA5,IFNB1,IGFBP4,IL1A,IL1B,IL1RN,IL6,IL6ST,IL7,CXCL8,IL10,IL12A,IL12B,IL15,INHBA,CXCL10,IRAK2,IRF1,IRF7,JAK2,KCNN4,LTA,LYN,MCL1,CXCL9,MYD88,NBN,NED…
GO:0043900	GO:0043900	1.08415e-21	1	74	253	regulation of multi-organism process	BP	4.55998e-19	1.96079e-17	ADA,ADAR,BIRC2,BIRC3,BMP6,GTF2B,IRF8,IFI16,IFIT1,IFNB1,IL1B,IL2RA,CXCL8,IL10,IL12B,IL15,INHBA,ISG20,LTA,MICB,MX1,OAS1,OAS3,P2RX7,P2RY1,PLSCR1,PML,EIF2AK2,PTX3,NECTIN2,CCL3,CCL4,CCL5,SPINK1,TRIM21,STAT1,DYNLT1,TIMP1,TNF,TNFAIP3,TRIM25,TRIM26,IFITM1,OASL,AIM2,ISG15,TRIM14,BCL2L11,OPTN,TRIM13,TNIP1,IFITM3,TRAF3IP2,LILRB1,PUM2,DDX58,IFIT5,LAMP3,HERC5,IL23A,C19orf66,DDX60,ZC3HAV1,DHX58,ZC3H12A,PARP9,P…
GO:0043901	GO:0043901	1.73115e-21	1	46	107	negative regulation of multi-organism process	BP	7.11581e-19	3.13096e-17	ADA,ADAR,IRF8,IFI16,IFIT1,IFNB1,IL2RA,IL10,IL12B,ISG20,LTA,MICB,MX1,OAS1,OAS3,PLSCR1,PML,EIF2AK2,PTX3,CCL3,CCL4,CCL5,TRIM21,STAT1,TIMP1,TNF,TNFAIP3,TRIM25,TRIM26,IFITM1,OASL,ISG15,TRIM14,TRIM13,TNIP1,IFITM3,IFIT5,C19orf66,ZC3HAV1,DHX58,ZC3H12A,PARP10,RSAD2,CARD16,APOBEC3A,ACOD1
GO:0009617	GO:0009617	4.38478e-21	1	73	252	response to bacterium	BP	1.76229e-18	7.93032e-17	ADM,B2M,BMP6,CD80,TNFSF8,CD40,CCR7,CNP,CSF2,CYP27B1,DEFB1,EDN1,GCH1,GJB2,CXCL1,CXCL2,CXCL3,IRF8,IFNB1,IL1B,IL6,CXCL8,IL10,IL10RA,IL12A,IL12B,TNFRSF9,IDO1,CXCL10,IRAK2,JAK2,LTA,LYN,CXCL9,MYD88,NFKB1,NFKB2,P2RX7,PDE4B,SERPINB9,PTGER4,PTGIR,PTGS2,S100A9,CCL3,CCL5,CCL20,CXCL11,SRC,TNF,TNFAIP3,TNFRSF1B,TNFRSF4,XBP1,TNFRSF18,CLDN1,ISG15,OPTN,LILRB2,TNIP1,LILRB1,NOCT,IL23A,TREM1,PELI1,TNIP2,TNIP3,ZC3H12…
GO:0065009	GO:0065009	5.60997e-21	1	242	1590	regulation of molecular function	BP	2.20569e-18	1.01462e-16	ACTN2,ADAR,ADCY9,ADM,ANXA1,BIRC2,BIRC3,AREG,FXYD2,B2M,BID,BMP6,SERPING1,CALM1,CALM2,CALM3,CASP7,TNFSF8,CD40,CD44,CD70,CDKN2A,CDKN2B,CLN3,CCR7,MAP3K8,CSF2,CSTB,CYP27B1,DUSP4,DUSP5,TYMP,EDN1,SERPINB1,EREG,EZH2,ACSL1,IFI6,GCH1,GEM,GLA,GP1BA,CXCL1,CXCL2,CXCL3,GTF2B,HIF1A,DNAJA1,HSPA1A,HSPA1B,HSPA5,IFI16,IFI27,IFIT2,IFIT1,IFNB1,IL1A,IL1B,IL1RN,IL2RA,IL2RG,IL6,IL7,CXCL8,IL10,IL12A,IL12B,IL15,INHBA,CXCL…
GO:1902533	GO:1902533	5.80632e-21	1	110	496	positive regulation of intracellular signal transduction	BP	2.23432e-18	1.05013e-16	ADA,BIRC2,BIRC3,BCL2L1,BID,CALM1,CALM2,CALM3,CD80,CD40,CD44,CCR7,MAP3K8,CSF2,DUSP5,EDN1,EREG,EZH2,HSPA1A,HSPA1B,IGFBP4,IL1B,IL6,IL6ST,IL12A,IL12B,IL15,CXCL10,IRAK2,JAK2,LYN,MCL1,CXCL9,MYD88,NEDD4,ROR1,P2RX4,P2RX7,P2RY1,PDGFA,PDGFB,PLAGL2,PMAIP1,EIF2AK2,PTGIR,PTGS2,PTPN1,REL,S100A9,CCL1,CCL3,CCL3L1,CCL4,CCL5,CCL7,CCL8,CCL18,CCL20,CCL23,CXCL11,SLAMF1,SRC,STAT3,DYNLT1,TGFA,THBS1,TNF,TXN,TRIM25,CXCR4…
GO:0032496	GO:0032496	9.99325e-21	1	61	186	response to lipopolysaccharide	BP	3.76538e-18	1.80738e-16	ADM,BMP6,CD80,CD40,CCR7,CNP,CSF2,CYP27B1,EDN1,GCH1,GJB2,CXCL1,CXCL2,CXCL3,IRF8,IL1B,IL6,CXCL8,IL10,IL10RA,IL12A,IL12B,TNFRSF9,IDO1,CXCL10,IRAK2,JAK2,LTA,LYN,CXCL9,NFKB1,NFKB2,P2RX7,PDE4B,PTGER4,PTGIR,PTGS2,CCL3,CCL5,CCL20,CXCL11,SRC,TNF,TNFAIP3,TNFRSF1B,TNFRSF4,XBP1,TNFRSF18,CLDN1,LILRB2,TNIP1,LILRB1,NOCT,PELI1,TNIP2,TNIP3,ZC3H12A,CARD16,CMPK2,TICAM1,ACOD1
GO:0010646	GO:0010646	1.22434e-20	1	234	1527	regulation of cell communication	BP	4.51907e-18	2.21434e-16	ACTN2,ADA,ADAR,ADM,ANXA1,BIRC2,BIRC3,AREG,RHOB,ATF3,BCL2L1,BID,BMP6,BNIP3,CALM1,CALM2,CALM3,CASP4,CD80,TNFSF8,CD38,CD40,CD44,CD70,CDKN2B,CCR7,MAP3K8,CSF2,CYP27B1,DUSP4,DUSP5,TYMP,EDN1,EREG,EZH2,IFI6,GBP1,GP1BA,GRB10,CXCL1,CXCL2,CXCL3,HIF1A,HRH2,DNAJA1,HSPA1A,HSPA1B,HSPA5,IFNB1,IGFBP4,IL1A,IL1B,IL1RN,IL6,IL6ST,IL7,CXCL8,IL10,IL12A,IL12B,IL15,INHBA,CXCL10,IRAK2,IRF1,IRF7,JAK2,KCNN4,LTA,LYN,MCL1,CXC…
GO:0023051	GO:0023051	1.69741e-20	1	236	1549	regulation of signaling	BP	6.13987e-18	3.06994e-16	ACTN2,ADA,ADAR,ADM,ANXA1,BIRC2,BIRC3,AREG,RHOB,ATF3,FXYD2,BCL2L1,BID,BMP6,BNIP3,CALM1,CALM2,CALM3,CASP4,CD80,TNFSF8,CD38,CD40,CD44,CD70,CDKN2B,CCR7,MAP3K8,CSF2,CYP27B1,DUSP4,DUSP5,TYMP,EDN1,EREG,EZH2,IFI6,GBP1,GP1BA,GRB10,CXCL1,CXCL2,CXCL3,HIF1A,HRH2,DNAJA1,HSPA1A,HSPA1B,HSPA5,IFNB1,IGFBP4,IL1A,IL1B,IL1RN,IL6,IL6ST,IL7,CXCL8,IL10,IL12A,IL12B,IL15,INHBA,CXCL10,IRAK2,IRF1,IRF7,JAK2,KCNN4,LTA,LYN,MC…
GO:0071346	GO:0071346	1.85438e-20	1	44	103	cellular response to interferon-gamma	BP	6.57613e-18	3.35382e-16	B2M,CD44,EDN1,GBP1,HLA-A,HLA-F,IRF8,IL12B,IRF1,IRF2,IRF7,JAK2,MT2A,OAS1,OAS2,OAS3,PML,CCL1,CCL3,CCL3L1,CCL4,CCL5,CCL7,CCL8,CCL18,CCL20,CCL23,SP100,TRIM21,STAT1,TRIM25,TRIM26,OASL,SOCS1,SOCS3,CLDN1,CCL26,TRIM22,PARP14,PARP9,NLRC5,GBP5,CCL4L1,CCL3L3,ACOD1
GO:0048525	GO:0048525	1.93832e-20	1	34	62	negative regulation of viral process	BP	6.74164e-18	3.50565e-16	ADAR,IFI16,IFIT1,IFNB1,ISG20,MX1,OAS1,OAS3,PLSCR1,PML,EIF2AK2,PTX3,CCL3,CCL4,CCL5,TRIM21,STAT1,TNF,TRIM25,TRIM26,IFITM1,OASL,ISG15,TRIM14,TRIM13,TNIP1,IFITM3,IFIT5,C19orf66,ZC3HAV1,ZC3H12A,PARP10,RSAD2,APOBEC3A
GO:0002237	GO:0002237	2.07939e-20	1	62	194	response to molecule of bacterial origin	BP	7.06752e-18	3.76078e-16	ADM,B2M,BMP6,CD80,CD40,CCR7,CNP,CSF2,CYP27B1,EDN1,GCH1,GJB2,CXCL1,CXCL2,CXCL3,IRF8,IL1B,IL6,CXCL8,IL10,IL10RA,IL12A,IL12B,TNFRSF9,IDO1,CXCL10,IRAK2,JAK2,LTA,LYN,CXCL9,NFKB1,NFKB2,P2RX7,PDE4B,PTGER4,PTGIR,PTGS2,CCL3,CCL5,CCL20,CXCL11,SRC,TNF,TNFAIP3,TNFRSF1B,TNFRSF4,XBP1,TNFRSF18,CLDN1,LILRB2,TNIP1,LILRB1,NOCT,PELI1,TNIP2,TNIP3,ZC3H12A,CARD16,CMPK2,TICAM1,ACOD1
GO:0002252	GO:0002252	2.11017e-20	1	138	716	immune effector process	BP	7.06752e-18	3.81646e-16	ADA,ADAR,AMPD3,ANXA1,BIRC2,BIRC3,B2M,CFB,BNIP3,SERPING1,CD80,CD40,CD44,CSTB,SERPINB1,FCGR2A,FTH1,GBP1,GBP3,GLA,GNS,CXCL1,HSPA1A,HSPA1B,HSPA6,IFI16,IFIT2,IFIT1,IFIT3,IFNB1,IGF2R,IL1B,IL2RA,IL6,IL7R,IL10,IL12A,IL12B,IL15,CXCL10,IRF1,IRF2,IRF7,ISG20,JAK3,LTA,LYN,MICB,CXCL9,MX1,MX2,MYO10,NBN,NFKB1,OAS1,OAS2,OAS3,P2RX7,PGAM1,SERPINA1,SERPINB9,PLAUR,PLSCR1,PMAIP1,PML,EIF2AK2,PTGER4,PTX3,NECTIN2,S100A9,…
GO:0009967	GO:0009967	1.48028e-19	1	142	760	positive regulation of signal transduction	BP	4.86769e-17	2.67723e-15	ADA,BIRC2,BIRC3,ATF3,BCL2L1,BID,BMP6,BNIP3,CALM1,CALM2,CALM3,CASP4,CD80,CD40,CD44,CDKN2B,CCR7,MAP3K8,CSF2,CYP27B1,DUSP5,EDN1,EREG,EZH2,GRB10,HIF1A,HSPA1A,HSPA1B,IFNB1,IGFBP4,IL1B,IL6,IL6ST,IL12A,IL12B,IL15,INHBA,CXCL10,IRAK2,IRF7,JAK2,KCNN4,LYN,MCL1,CXCL9,MYD88,NEDD4,NFKB1,ROR1,P2RX4,P2RX7,P2RY1,PDGFA,PDGFB,PLAGL2,PLAUR,PMAIP1,PML,EIF2AK2,PSMA3,PSMA4,PSMD5,PSME2,PTGIR,PTGS2,PTPN1,NECTIN2,REL,S100…
GO:0010647	GO:0010647	3.70139e-19	1	147	808	positive regulation of cell communication	BP	1.19542e-16	6.69433e-15	ADA,BIRC2,BIRC3,ATF3,BCL2L1,BID,BMP6,BNIP3,CALM1,CALM2,CALM3,CASP4,CD80,CD38,CD40,CD44,CDKN2B,CCR7,MAP3K8,CSF2,CYP27B1,DUSP5,EDN1,EREG,EZH2,GRB10,HIF1A,HSPA1A,HSPA1B,IFNB1,IGFBP4,IL1B,IL6,IL6ST,IL12A,IL12B,IL15,INHBA,CXCL10,IRAK2,IRF7,JAK2,KCNN4,LYN,MCL1,CXCL9,MYD88,NEDD4,NFKB1,ROR1,P2RX4,P2RX7,P2RY1,PDGFA,PDGFB,PLAGL2,PLAUR,PMAIP1,PML,EIF2AK2,PSMA3,PSMA4,PSMD5,PSME2,PTGIR,PTGS2,PTPN1,NECTIN2,REL…
GO:0034340	GO:0034340	4.82135e-19	1	35	71	response to type I interferon	BP	1.52981e-16	8.7199e-15	ADAR,IFI6,HLA-A,HLA-F,IRF8,IFI27,IFI35,IFIT2,IFIT1,IFIT3,IFNB1,IRF1,IRF2,IRF7,ISG20,MX1,MX2,MYD88,OAS1,OAS2,OAS3,PTPN1,SP100,STAT1,STAT2,IFITM1,OASL,ISG15,IFITM3,USP18,XAF1,C19orf66,TRIM56,NLRC5,RSAD2
GO:1903901	GO:1903901	5.11837e-19	1	30	52	negative regulation of viral life cycle	BP	1.59605e-16	9.25708e-15	ADAR,IFI16,IFIT1,IFNB1,ISG20,MX1,OAS1,OAS3,PLSCR1,PML,EIF2AK2,PTX3,CCL5,TRIM21,TNF,TRIM25,TRIM26,IFITM1,OASL,ISG15,TRIM13,TNIP1,IFITM3,IFIT5,C19orf66,ZC3HAV1,ZC3H12A,PARP10,RSAD2,APOBEC3A
GO:0050776	GO:0050776	5.34958e-19	1	113	547	regulation of immune response	BP	1.63987e-16	9.67524e-15	ADA,ADAR,ANXA1,BIRC2,BIRC3,B2M,CFB,SERPING1,CALM1,CD80,CD38,CD40,CD48,CCR7,CTSL,EREG,FCGR2A,GBP1,HLA-A,HLA-F,HSPA1A,HSPA1B,IFI16,IFNB1,IL1B,IL2RA,IL6,IL6ST,IL7R,IL10,IL12A,IL12B,IL15,IDO1,IRAK2,IRF1,IRF7,JAK2,JAK3,KCNN4,LCP2,LTA,LYN,MICB,MYD88,MYO10,NFKB1,P2RX7,PDE4B,SERPINB9,PLSCR1,PSMA3,PSMA4,PSMD5,PSME2,PTPN1,NECTIN2,S100A9,CCL5,SLAMF1,SRC,STAT1,STAT2,TFRC,TNF,TNFAIP3,XBP1,NR4A3,IFITM1,SOCS1,M…
GO:0023056	GO:0023056	6.79207e-19	1	147	813	positive regulation of signaling	BP	2.04736e-16	1.22841e-14	ADA,BIRC2,BIRC3,ATF3,BCL2L1,BID,BMP6,BNIP3,CALM1,CALM2,CALM3,CASP4,CD80,CD38,CD40,CD44,CDKN2B,CCR7,MAP3K8,CSF2,CYP27B1,DUSP5,EDN1,EREG,EZH2,GRB10,HIF1A,HSPA1A,HSPA1B,IFNB1,IGFBP4,IL1B,IL6,IL6ST,IL12A,IL12B,IL15,INHBA,CXCL10,IRAK2,IRF7,JAK2,KCNN4,LYN,MCL1,CXCL9,MYD88,NEDD4,NFKB1,ROR1,P2RX4,P2RX7,P2RY1,PDGFA,PDGFB,PLAGL2,PLAUR,PMAIP1,PML,EIF2AK2,PSMA3,PSMA4,PSMD5,PSME2,PTGIR,PTGS2,PTPN1,NECTIN2,REL…
GO:1902531	GO:1902531	8.85305e-19	1	159	912	regulation of intracellular signal transduction	BP	2.62486e-16	1.60116e-14	ADA,BIRC2,BIRC3,RHOB,ATF3,BCL2L1,BID,BMP6,CALM1,CALM2,CALM3,CD80,CD40,CD44,CCR7,MAP3K8,CSF2,DUSP4,DUSP5,EDN1,EREG,EZH2,GBP1,GP1BA,HIF1A,DNAJA1,HSPA1A,HSPA1B,IFNB1,IGFBP4,IL1B,IL6,IL6ST,IL10,IL12A,IL12B,IL15,INHBA,CXCL10,IRAK2,JAK2,LYN,MCL1,CXCL9,MYD88,NBN,NEDD4,ROR1,P2RX4,P2RX7,P2RY1,PDGFA,PDGFB,PLAGL2,PLAUR,PMAIP1,PML,EIF2AK2,PTGIR,PTGS2,PTPN1,RDX,REL,S100A9,CCL1,CCL3,CCL3L1,CCL4,CCL5,CCL7,CCL8,…
GO:0031347	GO:0031347	1.18243e-18	1	93	409	regulation of defense response	BP	3.44925e-16	2.13853e-14	ADA,ADAR,ANXA1,BIRC2,BIRC3,CFB,SERPING1,CASP4,CCR7,CTSL,EREG,HSPA1A,HSPA1B,IFI16,IFIT1,IFNB1,IL1B,IL2RA,IL6,IL6ST,IL10,IL12A,IL12B,IL15,IDO1,IRAK2,IRF1,IRF7,JAK2,LTA,LYN,MEFV,MICB,MYD88,NFKB1,NT5E,SERPINB9,PLSCR1,PSMA3,PSMA4,PSMD5,PSME2,PTGER3,PTGER4,PTGS2,PTPN1,NECTIN2,S100A9,CCL3,CCL5,SRC,STAT1,STAT2,TNF,TNFAIP3,TNFAIP6,TNFRSF1B,SOCS1,MARCO,RIPK1,SOCS3,KLF4,AIM2,RASGRP1,OPTN,TNIP1,TRAF3IP2,LILR…
GO:0060337	GO:0060337	2.82991e-18	1	33	66	type I interferon signaling pathway	BP	7.99715e-16	5.11817e-14	ADAR,IFI6,HLA-A,HLA-F,IRF8,IFI27,IFI35,IFIT2,IFIT1,IFIT3,IFNB1,IRF1,IRF2,IRF7,ISG20,MX1,MX2,MYD88,OAS1,OAS2,OAS3,PTPN1,SP100,STAT1,STAT2,IFITM1,OASL,ISG15,IFITM3,USP18,XAF1,NLRC5,RSAD2
GO:0071357	GO:0071357	2.82991e-18	1	33	66	cellular response to type I interferon	BP	7.99715e-16	5.11817e-14	ADAR,IFI6,HLA-A,HLA-F,IRF8,IFI27,IFI35,IFIT2,IFIT1,IFIT3,IFNB1,IRF1,IRF2,IRF7,ISG20,MX1,MX2,MYD88,OAS1,OAS2,OAS3,PTPN1,SP100,STAT1,STAT2,IFITM1,OASL,ISG15,IFITM3,USP18,XAF1,NLRC5,RSAD2
GO:0051239	GO:0051239	5.40598e-18	1	192	1213	regulation of multicellular organismal process	BP	1.50419e-15	9.77726e-14	ADA,ADM,ANXA1,BIRC2,BIRC3,AREG,RHOB,FXYD2,B2M,BMP6,ZFP36L2,BTG1,SERPING1,CALM1,CALM2,CALM3,CD80,CD38,CD40,CDK6,CCR7,CSF2,CTSL,CYP27B1,DPYSL3,TYMP,EDN1,EREG,EZH2,GBP1,GCH1,GLS,GP1BA,H3F3B,HIF1A,HMGB3,HRH2,HSPA1A,HSPA1B,HSPA5,IRF8,IFI16,IFNB1,IL1A,IL1B,IL1RN,IL2RA,IL6,IL6ST,IL7,IL7R,CXCL8,IL10,IL12A,IL12B,IL15,TNFRSF9,IDO1,INHBA,CXCL10,IRF1,IRF7,JAK2,JAK3,KCNJ2,LAMA3,LTA,LYN,MEFV,MOV10,MYD88,NEDD4,…
GO:0035556	GO:0035556	5.5982e-18	1	208	1357	intracellular signal transduction	BP	1.53408e-15	1.01249e-13	ACTN2,ADA,ADCY9,ADM,BIRC2,BIRC3,RHOB,ATF3,BCL2A1,BCL2L1,BID,BMP6,BNIP3,ZFP36L2,CALM1,CALM2,CALM3,CASP4,CD80,CD40,CD44,CDKN2A,CCR7,MAP3K8,CSF2,DEFB1,DUSP4,DUSP5,EDN1,EREG,EZH2,GBP1,GP1BA,CXCL1,HIF1A,DNAJA1,HSPA1A,HSPA1B,IFI16,IFNB1,IGFBP4,IL1B,IL2RA,IL2RG,IL6,IL6ST,CXCL8,IL10,IL12A,IL12B,IL15,INHBA,CXCL10,IRAK2,IRF7,JAK2,JAK3,LCP2,LYN,MCL1,CXCL9,MYD88,NBN,NEDD4,NFKB1,NFKB2,ROR1,P2RX4,P2RX7,P2RY1,P…
GO:0033993	GO:0033993	6.89313e-18	1	97	446	response to lipid	BP	1.86073e-15	1.24669e-13	ADM,ANXA1,AREG,BID,BMP6,ZFP36L2,CD80,CD38,CD40,CDK6,CCR7,CNP,CSF2,CYP27B1,DEFB1,EDN1,EZH2,ACSL1,FDX1,GCH1,GJB2,NR3C1,CXCL1,CXCL2,CXCL3,DNAJA1,TNC,IRF8,IFNB1,IGF2R,IL1B,IL1RN,IL6,CXCL8,IL10,IL10RA,IL12A,IL12B,IL15,TNFRSF9,IDO1,INHBA,CXCL10,IRAK2,JAK2,LTA,LYN,MICB,CXCL9,NEDD4,NFKB1,NFKB2,P2RX7,PDE4B,PIM1,PTGER4,PTGIR,PTGS2,CCL1,CCL3,CCL5,CCL20,CXCL11,SPP1,SRC,SRD5A1,SSTR2,STAT3,THBS1,TNF,TNFAIP3,TN…
GO:0001819	GO:0001819	9.04867e-18	1	66	241	positive regulation of cytokine production	BP	2.40668e-15	1.63654e-13	ANXA1,BIRC2,BIRC3,B2M,CD80,CD40,CCR7,CSF2,EREG,HIF1A,HSPA1A,HSPA1B,IRF8,IFI16,IL1A,IL1B,IL6,IL6ST,IL10,IL12A,IL12B,IL15,IDO1,IRF1,IRF7,JAK2,LTA,MYD88,NFKB1,NFKB2,P2RX7,PDE4B,EIF2AK2,PTGER4,PTGS2,CCL3,CCL20,SLAMF1,SRC,STAT1,THBS1,TNF,XBP1,NR4A3,RIPK1,AIM2,RASGRP1,EBI3,LILRB2,PUM2,DDX58,CLEC5A,IL36B,CD274,HILPDA,IL23A,DDX60,PELI1,IFIH1,DHX58,RSAD2,GBP5,TICAM1,IL27,MCOLN2,IFNL1
GO:0070098	GO:0070098	1.2895e-17	1	24	36	chemokine-mediated signaling pathway	BP	3.38e-15	2.3322e-13	CCR7,EDN1,CXCL1,CXCL2,CXCL3,HIF1A,CXCL8,CXCL10,CXCL9,CCL1,CCL3,CCL3L1,CCL4,CCL5,CCL7,CCL8,CCL18,CCL20,CCL23,CXCL11,CXCR4,CCRL2,CCL26,CCL4L1,CCL3L3
GO:0032501	GO:0032501	8.37521e-17	1	329	2576	multicellular organismal process	BP	2.16392e-14	1.51474e-12	ACO1,ACTN2,ADA,ADAR,ADCY9,ADM,AK4,ALCAM,AMPD3,ANXA1,BIRC2,BIRC3,AQP9,AREG,RHOB,ATF3,FXYD2,B2M,BCL2A1,BCL2L1,BID,BMP6,BNIP3,ZFP36L2,BTG1,SERPING1,CALM1,CALM2,CALM3,CD80,TNFSF8,CD38,CD40,CD44,CDK6,CDKN2B,CKB,CLN3,CCR7,CNP,CREM,CSF2,VCAN,CSTB,CTSL,CYP27B1,DEFB1,DPYSL3,DUSP4,DUSP5,TYMP,EDN1,EREG,EXT1,EZH2,GBP1,GCH1,GJB2,GLS,GP1BA,GRB10,CXCL1,GSTM3,H3F3B,HIF1A,HIVEP2,HK2,HMGB3,HRH2,DNAJA1,HSPA1A,HSPA1…
GO:0098772	GO:0098772	1.54195e-16	1	136	763	molecular function regulator	MF	3.92784e-14	2.78877e-12	ACTN2,ADM,ANXA1,BIRC2,BIRC3,AREG,FXYD2,BMP6,SERPING1,CALM1,CALM2,CALM3,TNFSF8,CD70,CDKN2A,CDKN2B,CSF2,CSTB,TYMP,EDN1,SERPINB1,EREG,GP1BA,CXCL1,CXCL2,CXCL3,DNAJA1,IFNB1,IL1A,IL1B,IL1RN,IL2RA,IL2RG,IL6,IL7,CXCL8,IL10,IL12A,IL12B,IL15,INHBA,CXCL10,JAK2,JAK3,LTA,CXCL9,NEDD4,SERPINB2,PDGFA,PDGFB,SERPINA1,SERPINB9,PPP1R10,EIF2AK2,PSME2,PTGIR,RGS1,CCL1,CCL3,CCL3L1,CCL4,CCL5,CCL7,CCL8,CCL18,CCL20,CCL23,C…
GO:0002250	GO:0002250	1.83916e-16	1	56	193	adaptive immune response	BP	4.61987e-14	3.32631e-12	ADA,ALCAM,ANXA1,B2M,SERPING1,CD80,CD40,CD48,CTSL,IFNB1,IL1B,IL6,IL6ST,IL7R,IL10,IL12A,IL12B,IRF1,IRF7,JAK2,JAK3,LTA,LYN,MICB,NBN,NEDD4,NFKB2,P2RX7,NECTIN2,SLAMF1,STAT3,TAP1,TFRC,TNF,TNFAIP3,EBI3,LILRB2,BATF,TNFSF13B,LILRB1,LILRB5,LILRB4,LILRA1,LILRB3,RFTN1,CLCF1,LAMP3,IL23A,SLAMF7,MYO1G,SAMSN1,LILRA6,KLHL6,RSAD2,IL27,MCOLN2
GO:0080134	GO:0080134	2.11874e-16	1	135	766	regulation of response to stress	BP	5.24926e-14	3.83196e-12	ADA,ADAR,ANXA1,BIRC2,BIRC3,BCL2L1,CFB,BID,SERPING1,CASP4,CD44,CDK6,CDKN2A,CCR7,CTSL,EDN1,EREG,GCH1,GP1BA,HIF1A,DNAJA1,HSPA1A,HSPA1B,HSPA5,IFI16,IFIT1,IFNB1,IL1B,IL2RA,IL6,IL6ST,IL10,IL12A,IL12B,IL15,IDO1,IRAK2,IRF1,IRF7,JAK2,LTA,LYN,MCL1,MEFV,MICB,MYD88,NFKB1,NT5E,SERPINB2,PDGFA,PDGFB,SERPINB9,PLAT,PLAUR,PLSCR1,PMAIP1,PML,EIF2AK2,PSMA3,PSMA4,PSMD5,PSME2,PTGER3,PTGER4,PTGS2,PTPN1,NECTIN2,S100A9,CC…
GO:0042379	GO:0042379	3.13804e-16	1	22	33	chemokine receptor binding	MF	7.66954e-14	5.67546e-12	DEFB1,CXCL1,CXCL2,CXCL3,CXCL8,CXCL10,CXCL9,CCL1,CCL3,CCL3L1,CCL4,CCL5,CCL7,CCL8,CCL18,CCL20,CCL23,CXCL11,STAT3,CCRL2,CCL26,CCL4L1,CCL3L3
GO:0045071	GO:0045071	4.98147e-16	1	24	40	negative regulation of viral genome replication	BP	1.20127e-13	9.00949e-12	ADAR,IFI16,IFIT1,IFNB1,ISG20,MX1,OAS1,OAS3,PLSCR1,EIF2AK2,CCL5,TNF,IFITM1,OASL,ISG15,TNIP1,IFITM3,IFIT5,C19orf66,ZC3HAV1,ZC3H12A,PARP10,RSAD2,APOBEC3A
GO:0051240	GO:0051240	5.82653e-16	1	122	666	positive regulation of multicellular organismal process	BP	1.38656e-13	1.05379e-11	ADA,ADM,ANXA1,BIRC2,BIRC3,RHOB,B2M,BMP6,BTG1,CD80,CD38,CD40,CCR7,CSF2,CYP27B1,DPYSL3,EDN1,EREG,EZH2,GCH1,HIF1A,HRH2,HSPA1A,HSPA1B,HSPA5,IRF8,IFI16,IL1A,IL1B,IL2RA,IL6,IL6ST,IL7,IL7R,CXCL8,IL10,IL12A,IL12B,IL15,IDO1,INHBA,IRF1,IRF7,JAK2,LTA,LYN,MYD88,NFKB1,NFKB2,P2RX4,P2RX7,P2RY1,PDE4B,PDGFA,PDGFB,PIM1,EIF2AK2,PTGER3,PTGER4,PTGS2,CCL3,CCL20,SLAMF1,SNAI1,SPP1,SRC,STAT1,STAT3,STAT5A,DYNLT1,TFRC,THBS…
GO:1901700	GO:1901700	1.51329e-15	1	132	757	response to oxygen-containing compound	BP	3.55447e-13	2.73694e-11	ACTN2,ADA,ADCY9,ADM,ANXA1,BIRC2,AQP9,AREG,RHOB,BCL2L1,BID,BMP6,BNIP3,ZFP36L2,CASP4,CD80,CD38,CD40,CDK6,CCR7,CNP,CSF2,CYP27B1,DEFB1,EDN1,EREG,EZH2,ACSL1,FDX1,GCH1,GJB2,GRB10,NR3C1,CXCL1,CXCL2,CXCL3,HIF1A,HSPA5,TNC,IRF8,IFNB1,IGF2R,IL1B,IL6,CXCL8,IL10,IL10RA,IL12A,IL12B,IL15,TNFRSF9,IDO1,INHBA,CXCL10,IRAK2,JAK2,JAK3,LTA,LYN,MICB,CXCL9,MMP19,NFKB1,NFKB2,P2RX4,P2RX7,CDK16,PDE4B,PDGFB,PIM1,PTGER4,PTGI…
GO:0008009	GO:0008009	2.25191e-15	1	19	26	chemokine activity	MF	5.22154e-13	4.0728e-11	CXCL1,CXCL2,CXCL3,CXCL8,CXCL10,CXCL9,CCL1,CCL3,CCL3L1,CCL4,CCL5,CCL7,CCL8,CCL18,CCL20,CCL23,CXCL11,CCL26,CCL4L1,CCL3L3
GO:0001664	GO:0001664	2.72456e-15	1	36	93	G-protein coupled receptor binding	MF	6.23751e-13	4.92763e-11	ADM,DEFB1,EDN1,CXCL1,CXCL2,CXCL3,DNAJA1,HSPA1A,HSPA1B,CXCL8,CXCL10,JAK2,CXCL9,NEDD4,P2RY1,RALA,CCL1,CCL3,CCL3L1,CCL4,CCL5,CCL7,CCL8,CCL18,CCL20,CCL23,CXCL11,STAT3,MARCO,CCRL2,HOMER1,RAPGEF2,CCL26,GAL,RTP4,CCL4L1,CCL3L3
GO:0042127	GO:0042127	4.37556e-15	1	124	702	regulation of cell proliferation	BP	9.89204e-13	7.91363e-11	ADA,ADM,ANXA1,BIRC2,AREG,ATF3,FXYD2,BCL2L1,BID,BMP6,BTG1,CD80,CD38,CD40,CDK6,CDKN2A,CDKN2B,CSF2,CYP27B1,EDN1,EREG,ETV3,EZH2,FTH1,CXCL1,CXCL2,CXCL3,HIF1A,HSPA1A,HSPA1B,TNC,IFIT3,IL1A,IL1B,IL2RA,IL6,IL6ST,IL7,CXCL8,IL10,IL12A,IL12B,IL15,TNFRSF9,IDO1,INHBA,CXCL10,IRF1,JAK2,JAK3,LTA,LYN,CXCL9,PDGFA,PDGFB,PIM1,PML,EIF2AK2,PTGIR,PTGS2,SAT1,CCL3L1,CCL5,CCL8,CCL23,CXCL11,SDC4,SLAMF1,SOD2,SRC,SSTR2,STAT1,…
GO:0048518	GO:0048518	1.01645e-14	1	330	2671	positive regulation of biological process	BP	2.26958e-12	1.83836e-10	ACTN2,ADA,ADAR,ADCY9,ADM,ANXA1,BIRC2,BIRC3,AREG,RHOB,ATF3,B2M,BCL2A1,BCL2L1,CFB,BID,BMP6,BNIP3,ZFP36L2,BTG1,SERPING1,CALM1,CALM2,CALM3,CASP4,CASP7,CD80,TNFSF8,CD38,CD40,CD44,CDK6,CDKN2A,CDKN2B,CCR7,MAP3K8,CREM,CSF2,CTSL,CYP27B1,DEFB1,DPYSL3,DUSP5,EDN1,EREG,EZH2,ACSL1,FCGR2A,GBP1,GCH1,GRB10,NR3C1,CXCL1,CXCL2,CXCL3,GTF2B,H3F3B,HIF1A,HK2,HRH2,DNAJA1,HSPA1A,HSPA1B,HSPA5,TNC,IRF8,IFI16,IFI27,IFIT2,IFI…
GO:0032103	GO:0032103	1.12412e-14	1	46	150	positive regulation of response to external stimulus	BP	2.47938e-12	2.03309e-10	BMP6,CCR7,CYP27B1,EDN1,CXCL1,CXCL2,CXCL3,IL1B,IL6,IL6ST,CXCL8,IL12A,IL12B,IL15,IDO1,CXCL10,JAK2,LTA,CXCL9,MYD88,P2RX4,PDGFB,PTGER3,PTGER4,PTGS2,S100A9,CCL1,CCL3,CCL4,CCL5,CCL7,CXCL11,SLAMF1,THBS1,TNF,NRP1,OPTN,TNIP1,CCL26,PUM2,IL23A,DDX60,DHX58,GBP5,TICAM1,ACOD1
GO:0048585	GO:0048585	1.21234e-14	1	126	727	negative regulation of response to stimulus	BP	2.64173e-12	2.19264e-10	ADA,ADAR,ADM,ANXA1,ATF3,BCL2L1,BID,SERPING1,CALM1,CALM2,CALM3,CD44,CDK6,CSF2,DUSP4,DUSP5,EDN1,EREG,EZH2,IFI6,GBP1,GP1BA,GRB10,HIF1A,DNAJA1,HSPA1A,HSPA1B,HSPA5,IFI16,IFIT1,IFNB1,IGFBP4,IL1A,IL1B,IL1RN,IL2RA,IL6,IL7,IL7R,CXCL8,IL10,IL12B,JAK3,LYN,MCL1,MEFV,MICB,NEDD4,NFKB1,NT5E,P2RX7,SERPINB2,PDGFA,PDGFB,SERPINB9,PLAT,PLAUR,PSMA3,PSMA4,PSMD5,PSME2,PTGER4,PTGIR,PTGS2,PTPN1,RGS1,CCL5,SLAMF1,SNAI1,SOD…
GO:0051241	GO:0051241	2.27089e-14	1	89	441	negative regulation of multicellular organismal process	BP	4.88944e-12	4.10713e-10	ADA,ADM,ANXA1,AREG,B2M,SERPING1,CD38,CDK6,DPYSL3,EDN1,GBP1,GP1BA,HIF1A,HMGB3,IFNB1,IL1B,IL6,IL10,IL12A,IL12B,TNFRSF9,IDO1,INHBA,CXCL10,IRF1,JAK2,JAK3,LYN,MEFV,NFKB1,P2RX4,P2RX7,SERPINB2,PDCD1,PDE4B,PDGFA,PDGFB,PLAT,PLAUR,PML,PTGER3,PTGER4,PTGS2,REL,CCL3,SLAMF1,SNAI1,SP100,SPP1,STAT1,STAT3,DYNLT1,THBS1,TIMP1,TNF,TNFAIP3,TRIM25,NRP1,SOCS2,PROZ,UBE2L6,KLF4,MAP4K4,ISG15,RAPGEF2,MAFB,LILRB1,LILRB4,LIL…
GO:0065007	GO:0065007	2.61334e-14	1	526	4948	biological regulation	BP	5.56057e-12	4.72648e-10	ACO1,ACTN2,ADA,ADAR,ADCY9,ADM,ALAS1,ALCAM,AMPD3,ANXA1,BIRC2,BIRC3,AQP9,AREG,RHOB,ATF3,FXYD2,B2M,BCL2A1,BCL2L1,CFB,BID,BMP6,BNIP3,ZFP36L2,BTG1,SERPING1,CALM1,CALM2,CALM3,CASP4,CASP7,CD80,TNFSF8,CD38,CD40,CD44,CD48,CD70,CDK6,CDKN2A,CDKN2B,CKB,CLN3,CCR7,CNP,MAP3K8,CREM,CSF2,CSTB,CTSL,CYP27B1,DEFB1,DPYSL3,DUSP4,DUSP5,TYMP,EDN1,SERPINB1,EREG,ETV3,EXT1,EZH2,ACSL1,FCGR2A,FDX1,FTH1,IFI6,GALNT3,GBP1,GCH1,…
GO:0034612	GO:0034612	3.40804e-14	1	52	191	response to tumor necrosis factor	BP	7.1672e-12	6.16379e-10	BIRC2,BIRC3,ZFP36L2,CASP4,TNFSF8,CD40,CD70,EDN1,GCH1,HSPA1A,HSPA1B,IL6,CXCL8,TNFRSF9,JAK2,LTA,PSMA3,PSMA4,PSMD5,PSME2,PTGS2,CCL1,CCL3,CCL3L1,CCL4,CCL5,CCL7,CCL8,CCL18,CCL20,CCL23,STAT1,THBS1,TNF,TNFAIP3,TNFRSF1B,TRAF1,TNFRSF4,RIPK1,TNFSF9,TNFRSF18,CLDN1,AIM2,TNFSF15,CCL26,RBCK1,TNFSF13B,NUB1,ZC3H12A,CARD16,CCL4L1,CCL3L3,ACOD1
GO:0048519	GO:0048519	4.45226e-14	1	305	2438	negative regulation of biological process	BP	9.25559e-12	8.05236e-10	ACTN2,ADA,ADAR,ADM,ANXA1,BIRC2,BIRC3,AREG,RHOB,ATF3,B2M,BCL2A1,BCL2L1,BID,BMP6,BNIP3,ZFP36L2,BTG1,SERPING1,CALM1,CALM2,CALM3,CD38,CD44,CDK6,CDKN2A,CDKN2B,CLN3,CCR7,CREM,CSF2,CSTB,CYP27B1,DPYSL3,DUSP4,DUSP5,EDN1,SERPINB1,EREG,ETV3,EZH2,FTH1,IFI6,GBP1,GEM,GLA,GP1BA,GRB10,NR3C1,CXCL1,H3F3B,HIF1A,HK2,HMGB3,DNAJA1,HSPA1A,HSPA1B,HSPA5,TNC,IRF8,IFI16,IFI27,IFIT1,IFIT3,IFNB1,IGFBP4,IL1A,IL1B,IL1RN,IL2RA,…
GO:0042981	GO:0042981	1.13211e-13	1	132	800	regulation of apoptotic process	BP	2.32674e-11	2.04753e-09	ACTN2,ADA,ADAR,ADM,ANXA1,BIRC2,BIRC3,RHOB,ATF3,BCL2A1,BCL2L1,BID,BMP6,BNIP3,BTG1,CASP4,CASP7,CD38,CD40,CD44,CDKN2A,CLN3,CCR7,MAP3K8,CSF2,EDN1,IFI6,HIF1A,DNAJA1,HSPA1A,HSPA1B,HSPA5,IFI27,IFIT2,IFIT3,IFNB1,IGF2R,IL1A,IL1B,IL6,IL6ST,IL7,IL10,IL12A,IL12B,TNFRSF9,IDO1,INHBA,IRF7,JAK2,JAK3,LTA,LYN,MCL1,MYD88,NFKB1,P2RX7,SERPINB2,PDCD1,SERPINB9,PIM1,PLAGL2,PLAUR,PMAIP1,PML,EIF2AK2,PTGS2,PTPN1,S100A9,CCL…
GO:0071356	GO:0071356	1.17038e-13	1	49	178	cellular response to tumor necrosis factor	BP	2.37838e-11	2.11676e-09	BIRC2,BIRC3,ZFP36L2,CASP4,TNFSF8,CD40,CD70,EDN1,HSPA1A,HSPA1B,IL6,CXCL8,TNFRSF9,JAK2,LTA,PSMA3,PSMA4,PSMD5,PSME2,CCL1,CCL3,CCL3L1,CCL4,CCL5,CCL7,CCL8,CCL18,CCL20,CCL23,STAT1,THBS1,TNF,TNFAIP3,TNFRSF1B,TRAF1,TNFRSF4,RIPK1,TNFSF9,TNFRSF18,CLDN1,AIM2,TNFSF15,CCL26,RBCK1,TNFSF13B,ZC3H12A,CARD16,CCL4L1,CCL3L3,ACOD1
GO:0008283	GO:0008283	1.44557e-13	1	143	897	cell proliferation	BP	2.90494e-11	2.61445e-09	ADA,ADM,ANXA1,BIRC2,AREG,ATF3,FXYD2,BCAT1,BCL2L1,BID,BMP6,ZFP36L2,BTG1,CD80,TNFSF8,CD38,CD40,CD70,CDK6,CDKN2A,CDKN2B,CSF2,CYP27B1,EDN1,EREG,ETV3,EZH2,FTH1,CXCL1,CXCL2,CXCL3,H3F3B,HIF1A,HSPA1A,HSPA1B,TNC,IFI16,IFIT3,IFNB1,IGFBP4,IL1A,IL1B,IL2RA,IL6,IL6ST,IL7,IL7R,CXCL8,IL10,IL12A,IL12B,IL15,IL15RA,TNFRSF9,IDO1,INHBA,CXCL10,IRF1,IRF2,ISG20,JAK2,JAK3,LTA,LYN,MXD1,CXCL9,NBN,P2RX7,PDGFA,PDGFB,PIM1,PML…
GO:0040011	GO:0040011	1.73381e-13	1	120	698	locomotion	BP	3.44591e-11	3.13578e-09	ADA,ALCAM,ANXA1,RHOB,BTG1,CD40,CD44,CD48,CDK6,CCR7,DEFB1,DPYSL3,TYMP,EDN1,EREG,EXT1,GRB10,CXCL1,CXCL2,CXCL3,GYPC,HIF1A,DNAJA1,HSPA5,IL1A,IL1B,IL6,CXCL8,IL10,IL12A,IL12B,CXCL10,JAK2,JAK3,LAMA3,LYN,CXCL9,MMP10,ABCC1,NEDD4,P2RX4,P2RY1,PDE4B,PDGFA,PDGFB,PLAT,PLAUR,PML,PTGER4,PTGS2,RALA,RDX,S100A9,CCL1,CCL3,CCL3L1,CCL4,CCL5,CCL7,CCL8,CCL18,CCL20,CCL23,CXCL11,SDC4,SLAMF1,SNAI1,SOD2,SP100,SRC,TRIM21,STA…
GO:0043067	GO:0043067	1.83257e-13	1	132	805	regulation of programmed cell death	BP	3.6026e-11	3.31439e-09	ACTN2,ADA,ADAR,ADM,ANXA1,BIRC2,BIRC3,RHOB,ATF3,BCL2A1,BCL2L1,BID,BMP6,BNIP3,BTG1,CASP4,CASP7,CD38,CD40,CD44,CDKN2A,CLN3,CCR7,MAP3K8,CSF2,EDN1,IFI6,HIF1A,DNAJA1,HSPA1A,HSPA1B,HSPA5,IFI27,IFIT2,IFIT3,IFNB1,IGF2R,IL1A,IL1B,IL6,IL6ST,IL7,IL10,IL12A,IL12B,TNFRSF9,IDO1,INHBA,IRF7,JAK2,JAK3,LTA,LYN,MCL1,MYD88,NFKB1,P2RX7,SERPINB2,PDCD1,SERPINB9,PIM1,PLAGL2,PLAUR,PMAIP1,PML,EIF2AK2,PTGS2,PTPN1,S100A9,CCL…
GO:0010941	GO:0010941	2.46539e-13	1	138	860	regulation of cell death	BP	4.79453e-11	4.45891e-09	ACTN2,ADA,ADAR,ADM,ANXA1,BIRC2,BIRC3,RHOB,ATF3,BCL2A1,BCL2L1,BID,BMP6,BNIP3,BTG1,CASP4,CASP7,CD38,CD40,CD44,CDKN2A,CLN3,CCR7,MAP3K8,CSF2,EDN1,IFI6,HIF1A,DNAJA1,HSPA1A,HSPA1B,HSPA5,IFI27,IFIT2,IFIT3,IFNB1,IGF2R,IL1A,IL1B,IL6,IL6ST,IL7,IL10,IL12A,IL12B,TNFRSF9,IDO1,INHBA,IRF7,JAK2,JAK3,LTA,LYN,MCL1,MYD88,NFKB1,P2RX7,SERPINB2,PDCD1,SERPINB9,PIM1,PLAGL2,PLAUR,PMAIP1,PML,EIF2AK2,PTGS2,PTPN1,REL,S100A9…
GO:0043069	GO:0043069	2.65563e-13	1	87	445	negative regulation of programmed cell death	BP	5.10954e-11	4.80297e-09	ADA,ADAR,ANXA1,BIRC2,BIRC3,BCL2A1,BCL2L1,BID,BNIP3,CD38,CD44,CLN3,CCR7,CSF2,EDN1,IFI6,HIF1A,DNAJA1,HSPA1A,HSPA1B,HSPA5,IFIT3,IL1A,IL1B,IL6,IL6ST,IL7,IL10,IDO1,IRF7,JAK2,JAK3,MCL1,MYD88,NFKB1,SERPINB2,PDCD1,SERPINB9,PIM1,PLAUR,EIF2AK2,PTGS2,PTPN1,CCL5,SNAI1,SOD2,SRC,STAT3,THBS1,TIMP1,TNF,TNFAIP3,TNFRSF1B,XBP1,NR4A3,RIPK1,TNFSF10,TNFRSF18,NRP1,SOCS2,CFLAR,SOCS3,KLF4,MAP4K4,RBCK1,LILRB1,PIM2,ATF5,CL…
GO:0043066	GO:0043066	3.27669e-13	1	86	439	negative regulation of apoptotic process	BP	6.23812e-11	5.92622e-09	ADA,ADAR,ANXA1,BIRC2,BIRC3,BCL2A1,BCL2L1,BID,BNIP3,CD38,CD44,CLN3,CCR7,CSF2,EDN1,IFI6,HIF1A,DNAJA1,HSPA1A,HSPA1B,HSPA5,IFIT3,IL1A,IL1B,IL6,IL6ST,IL7,IL10,IDO1,IRF7,JAK2,JAK3,MCL1,MYD88,NFKB1,SERPINB2,PDCD1,SERPINB9,PIM1,PLAUR,EIF2AK2,PTGS2,PTPN1,CCL5,SNAI1,SOD2,SRC,STAT3,THBS1,TIMP1,TNF,TNFAIP3,TNFRSF1B,XBP1,NR4A3,RIPK1,TNFSF10,TNFRSF18,NRP1,SOCS2,CFLAR,SOCS3,KLF4,MAP4K4,LILRB1,PIM2,ATF5,CLCF1,CL…
GO:0050778	GO:0050778	4.44181e-13	1	83	418	positive regulation of immune response	BP	8.36819e-11	8.03346e-09	ADA,ANXA1,BIRC2,BIRC3,B2M,CFB,SERPING1,CD80,CD38,CD40,CCR7,CTSL,EREG,FCGR2A,GBP1,HSPA1A,HSPA1B,IFI16,IFNB1,IL1B,IL6,IL6ST,IL12A,IL12B,IL15,IDO1,IRAK2,IRF1,IRF7,KCNN4,LCP2,LTA,LYN,MICB,MYD88,MYO10,NFKB1,P2RX7,PDE4B,PLSCR1,PSMA3,PSMA4,PSMD5,PSME2,NECTIN2,S100A9,CCL5,SRC,TFRC,TNF,TNFAIP3,XBP1,NR4A3,MARCO,RIPK1,AIM2,RASGRP1,TNIP1,RBCK1,TNFSF13B,LILRB1,LILRB4,RFTN1,PUM2,CLCF1,DDX58,IL23A,DDX60,PELI1,M…
GO:0042531	GO:0042531	4.85212e-13	1	18	28	positive regulation of tyrosine phosphorylation of STAT protein	BP	9.01168e-11	8.77555e-09	CD40,CSF2,IL6,IL6ST,IL12A,IL12B,IL15,JAK2,LYN,CCL5,STAT3,TNFRSF18,SOCS3,CLCF1,IL23A,PARP14,PARP9,IFNL1
GO:0050789	GO:0050789	4.88303e-13	1	502	4704	regulation of biological process	BP	9.01168e-11	8.83145e-09	ACO1,ACTN2,ADA,ADAR,ADCY9,ADM,ALAS1,ALCAM,ANXA1,BIRC2,BIRC3,AREG,RHOB,ATF3,FXYD2,B2M,BCL2A1,BCL2L1,CFB,BID,BMP6,BNIP3,ZFP36L2,BTG1,SERPING1,CALM1,CALM2,CALM3,CASP4,CASP7,CD80,TNFSF8,CD38,CD40,CD44,CD48,CD70,CDK6,CDKN2A,CDKN2B,CLN3,CCR7,MAP3K8,CREM,CSF2,CSTB,CTSL,CYP27B1,DEFB1,DPYSL3,DUSP4,DUSP5,TYMP,EDN1,SERPINB1,EREG,ETV3,EXT1,EZH2,ACSL1,FCGR2A,FTH1,IFI6,GALNT3,GBP1,GCH1,GEM,GLA,GLS,GP1BA,GRB10,…
GO:0070555	GO:0070555	5.18679e-13	1	28	68	response to interleukin-1	BP	9.47558e-11	9.38082e-09	ANXA1,CD38,CD40,EDN1,HIF1A,IL1A,IL1RN,IL6,CXCL8,IRAK2,MYD88,NFKB1,CCL1,CCL3,CCL3L1,CCL4,CCL5,CCL7,CCL8,CCL18,CCL20,CCL23,SRC,CCL26,TNIP2,ZC3H12A,CCL4L1,CCL3L3,ACOD1
GO:0050794	GO:0050794	6.99182e-13	1	478	4418	regulation of cellular process	BP	1.26454e-10	1.26454e-08	ACO1,ACTN2,ADA,ADAR,ADCY9,ADM,ALCAM,ANXA1,BIRC2,BIRC3,AREG,RHOB,ATF3,FXYD2,B2M,BCL2A1,BCL2L1,BID,BMP6,BNIP3,ZFP36L2,BTG1,SERPING1,CALM1,CALM2,CALM3,CASP4,CASP7,CD80,TNFSF8,CD38,CD40,CD44,CD70,CDK6,CDKN2A,CDKN2B,CLN3,CCR7,MAP3K8,CREM,CSF2,CSTB,CTSL,CYP27B1,DEFB1,DPYSL3,DUSP4,DUSP5,TYMP,EDN1,SERPINB1,EREG,ETV3,EXT1,EZH2,ACSL1,FCGR2A,FTH1,IFI6,GALNT3,GBP1,GCH1,GEM,GLA,GP1BA,GRB10,NR3C1,CXCL1,CXCL2,C…
GO:0048522	GO:0048522	7.5434e-13	1	298	2411	positive regulation of cellular process	BP	1.35079e-10	1.3643e-08	ACTN2,ADA,ADCY9,ADM,ANXA1,BIRC2,BIRC3,AREG,RHOB,ATF3,B2M,BCL2A1,BCL2L1,BID,BMP6,BNIP3,ZFP36L2,BTG1,CALM1,CALM2,CALM3,CASP4,CASP7,CD80,TNFSF8,CD38,CD40,CD44,CDK6,CDKN2A,CDKN2B,CCR7,MAP3K8,CREM,CSF2,CYP27B1,DEFB1,DPYSL3,DUSP5,EDN1,EREG,EZH2,ACSL1,GRB10,NR3C1,CXCL1,CXCL2,CXCL3,H3F3B,HIF1A,HK2,DNAJA1,HSPA1A,HSPA1B,HSPA5,TNC,IRF8,IFI16,IFI27,IFIT2,IFNB1,IGF2R,IGFBP4,IL1A,IL1B,IL2RA,IL6,IL6ST,IL7,IL7R,…
GO:0006915	GO:0006915	7.63179e-13	1	155	1023	apoptotic process	BP	1.35322e-10	1.38028e-08	ACTN2,ADA,ADAR,ADM,ANXA1,BIRC2,BIRC3,RHOB,ATF3,BCL2A1,BCL2L1,BID,BMP6,BNIP3,BTG1,CASP4,CASP7,TNFSF8,CD38,CD40,CD44,CD70,CDKN2A,CLN3,CCR7,MAP3K8,CSF2,CTSL,EDN1,IFI6,NR3C1,HIF1A,HK2,DNAJA1,HSPA1A,HSPA1B,HSPA5,IFI16,IFI27,IFIT2,IFIT3,IFNB1,IGF2R,IL1A,IL1B,IL2RA,IL6,IL6ST,IL7,IL10,IL12A,IL12B,TNFRSF9,IDO1,INHBA,IRF1,IRF7,JAK2,JAK3,LTA,LYN,MCL1,MX1,MYD88,NBN,NFKB1,P2RX4,P2RX7,SERPINB2,PDCD1,SERPINB9,P…
GO:0060548	GO:0060548	8.35245e-13	1	91	485	negative regulation of cell death	BP	1.46662e-10	1.51062e-08	ADA,ADAR,ANXA1,BIRC2,BIRC3,BCL2A1,BCL2L1,BID,BNIP3,CD38,CD44,CLN3,CCR7,CSF2,EDN1,IFI6,HIF1A,DNAJA1,HSPA1A,HSPA1B,HSPA5,IFIT3,IL1A,IL1B,IL6,IL6ST,IL7,IL10,IDO1,IRF7,JAK2,JAK3,MCL1,MYD88,NFKB1,SERPINB2,PDCD1,SERPINB9,PIM1,PLAUR,EIF2AK2,PTGS2,PTPN1,REL,CCL5,SNAI1,SOD2,SRC,STAT3,DYNLT1,THBS1,TIMP1,TNF,TNFAIP3,TNFRSF1B,TXN,XBP1,NR4A3,RIPK1,TNFSF10,TNFRSF18,NRP1,SOCS2,CFLAR,SOCS3,KLF4,MAP4K4,RBCK1,LILR…
GO:0071347	GO:0071347	1.17856e-12	1	24	52	cellular response to interleukin-1	BP	2.04957e-10	2.13155e-08	CD40,EDN1,HIF1A,IL1A,IL1RN,IL6,CXCL8,IRAK2,NFKB1,CCL1,CCL3,CCL3L1,CCL4,CCL5,CCL7,CCL8,CCL18,CCL20,CCL23,CCL26,TNIP2,ZC3H12A,CCL4L1,CCL3L3,ACOD1
GO:0031349	GO:0031349	1.4685e-12	1	62	275	positive regulation of defense response	BP	2.52946e-10	2.65594e-08	BIRC2,BIRC3,CCR7,CTSL,EREG,HSPA1A,HSPA1B,IFI16,IFNB1,IL1B,IL6,IL6ST,IL12A,IL12B,IL15,IDO1,IRAK2,IRF1,IRF7,JAK2,LTA,LYN,MYD88,NFKB1,PLSCR1,PSMA3,PSMA4,PSMD5,PSME2,PTGER3,PTGER4,PTGS2,NECTIN2,S100A9,CCL3,CCL5,SRC,TNF,TNFAIP3,MARCO,RIPK1,AIM2,RASGRP1,OPTN,TNIP1,RFTN1,PUM2,DDX58,IL23A,DDX60,PELI1,IFIH1,DHX58,TNIP2,TNIP3,PARP9,NLRC5,RSAD2,GBP5,PIK3AP1,TICAM1,ACOD1
GO:0008219	GO:0008219	1.48774e-12	1	163	1104	cell death	BP	2.53841e-10	2.69072e-08	ACTN2,ADA,ADAR,ADM,ANXA1,BIRC2,BIRC3,RHOB,ATF3,BCL2A1,BCL2L1,BID,BMP6,BNIP3,BTG1,CASP4,CASP7,TNFSF8,CD38,CD40,CD44,CD70,CDKN2A,CLN3,CCR7,MAP3K8,CSF2,CTSL,EDN1,IFI6,NR3C1,HIF1A,HK2,DNAJA1,HSPA1A,HSPA1B,HSPA5,IFI16,IFI27,IFIT2,IFIT3,IFNB1,IGF2R,IL1A,IL1B,IL2RA,IL6,IL6ST,IL7,IL10,IL12A,IL12B,TNFRSF9,IDO1,INHBA,IRF1,IRF7,JAK2,JAK3,LTA,LYN,MCL1,MX1,MYD88,NBN,NFKB1,P2RX4,P2RX7,SERPINB2,PDCD1,SERPINB9,P…
GO:0097530	GO:0097530	1.52645e-12	1	29	75	granulocyte migration	BP	2.58014e-10	2.76075e-08	ANXA1,CCR7,EDN1,CXCL1,CXCL2,CXCL3,IL1A,IL1B,CXCL8,PDE4B,PTGER4,S100A9,CCL1,CCL3,CCL3L1,CCL4,CCL5,CCL7,CCL8,CCL18,CCL20,CCL23,SLAMF1,THBS1,CCL26,IL23A,TREM1,MCOLN2,CCL4L1,CCL3L3
GO:0050865	GO:0050865	2.29972e-12	1	63	284	regulation of cell activation	BP	3.85118e-10	4.15927e-08	ADA,ANXA1,ZFP36L2,CD80,CD38,CD40,CCR7,MAP3K8,HMGB3,IFNB1,IL1B,IL2RA,IL6,IL6ST,IL7,IL7R,IL10,IL12A,IL12B,IL15,IDO1,INHBA,IRF1,JAK2,JAK3,LYN,PDCD1,PDGFA,PDGFB,PLSCR1,NECTIN2,CCL5,SDC4,SLAMF1,SRC,TFRC,THBS1,TNFAIP3,TNFRSF4,XBP1,NR4A3,SOCS1,TNFSF9,TNFRSF18,RASGRP1,EBI3,LILRB2,TNFSF13B,LILRB1,LILRB4,CLCF1,IL36B,CD274,GAL,IL23A,PCID2,PELI1,SAMSN1,TNIP2,ZC3H12A,TICAM1,IL27,IFNL1
GO:1903900	GO:1903900	2.35031e-12	1	33	97	regulation of viral life cycle	BP	3.89979e-10	4.25077e-08	ADAR,IFI16,IFIT1,IFNB1,CXCL8,ISG20,MX1,OAS1,OAS3,PLSCR1,PML,EIF2AK2,PTX3,NECTIN2,CCL5,TRIM21,TNF,TRIM25,TRIM26,IFITM1,OASL,ISG15,TRIM13,TNIP1,IFITM3,IFIT5,LAMP3,C19orf66,ZC3HAV1,ZC3H12A,PARP10,RSAD2,APOBEC3A
GO:0051249	GO:0051249	2.53988e-12	1	55	230	regulation of lymphocyte activation	BP	4.17603e-10	4.59363e-08	ADA,ANXA1,ZFP36L2,CD80,CD38,CD40,CCR7,MAP3K8,HMGB3,IFNB1,IL1B,IL2RA,IL6,IL6ST,IL7,IL7R,IL10,IL12A,IL12B,IL15,IDO1,INHBA,IRF1,JAK3,LYN,PDCD1,CCL5,SDC4,SLAMF1,SRC,TFRC,TNFAIP3,TNFRSF4,XBP1,SOCS1,TNFSF9,TNFRSF18,RASGRP1,EBI3,LILRB2,TNFSF13B,LILRB1,LILRB4,CLCF1,IL36B,CD274,GAL,IL23A,PCID2,PELI1,SAMSN1,TNIP2,TICAM1,IL27,IFNL1
GO:0007260	GO:0007260	2.56814e-12	1	20	37	tyrosine phosphorylation of STAT protein	BP	4.18445e-10	4.64474e-08	CD40,CSF2,IL6,IL6ST,IL12A,IL12B,IL15,JAK2,JAK3,LYN,CCL5,STAT3,SOCS1,TNFRSF18,SOCS3,CLCF1,IL23A,PARP14,PARP9,IFNL1
GO:0001775	GO:0001775	2.59623e-12	1	125	775	cell activation	BP	4.19246e-10	4.69555e-08	ADA,AMPD3,ANXA1,RHOB,B2M,ZFP36L2,CD80,TNFSF8,CD38,CD40,CD44,CDK6,CCR7,MAP3K8,CSF2,CSTB,EDN1,SERPINB1,FCGR2A,FTH1,GLA,GNS,GP1BA,CXCL1,HMGB3,HSPA1A,HSPA1B,HSPA6,IFNB1,IGF2R,IL1B,IL2RA,IL6,IL6ST,IL7,IL7R,CXCL8,IL10,IL12A,IL12B,IL15,IDO1,INHBA,CXCL10,IRF1,JAK2,JAK3,LCP2,LYN,MICB,NBN,NEDD4,NFKB1,NFKB2,P2RX4,P2RX7,P2RY1,PDCD1,PDGFA,PDGFB,PGAM1,SERPINA1,PLAUR,PLSCR1,PTGER4,PTX3,NECTIN2,S100A9,SATB1,CCL3…
GO:0060333	GO:0060333	2.70739e-12	1	27	67	interferon-gamma-mediated signaling pathway	BP	4.33326e-10	4.89658e-08	B2M,CD44,GBP1,HLA-A,HLA-F,IRF8,IRF1,IRF2,IRF7,JAK2,MT2A,OAS1,OAS2,OAS3,PML,SP100,TRIM21,STAT1,TRIM25,TRIM26,OASL,SOCS1,SOCS3,TRIM22,PARP14,PARP9,NLRC5
GO:0009986	GO:0009986	2.73659e-12	1	64	292	cell surface	CC	4.34157e-10	4.94939e-08	ADA,ALCAM,ANXA1,AREG,RHOB,B2M,CD80,CD38,CD40,CD44,CCR7,GP1BA,HLA-A,HLA-F,HSPA5,IGF2R,IL2RA,IL2RG,IL6,IL6ST,IL7R,IL15,TNFRSF9,CXCL10,ITGB8,MICB,CXCL9,SLC11A2,NT5E,ROR1,P2RX7,P2RY1,PDCD1,PDGFA,PDGFB,PLAT,PLAUR,NECTIN2,RALA,RDX,SDC4,SLAMF1,SLC1A3,TFRC,TGFA,THBS1,TNF,TNS1,TNFRSF4,CXCR4,TNFRSF18,NRP1,MPZL1,LPAR2,LILRB2,LILRB1,CLEC5A,SLC7A11,CLIC4,CLEC2D,CD274,HILPDA,RTP4,TMEM123
GO:0043903	GO:0043903	2.94864e-12	1	44	161	regulation of symbiosis, encompassing mutualism through parasitism	BP	4.63731e-10	5.33291e-08	ADAR,GTF2B,IRF8,IFI16,IFIT1,IFNB1,CXCL8,IL10,IL12B,ISG20,LTA,MX1,OAS1,OAS3,PLSCR1,PML,EIF2AK2,PTX3,NECTIN2,CCL3,CCL4,CCL5,TRIM21,STAT1,DYNLT1,TNF,TRIM25,TRIM26,IFITM1,OASL,ISG15,TRIM14,BCL2L11,TRIM13,TNIP1,IFITM3,IFIT5,LAMP3,C19orf66,ZC3HAV1,ZC3H12A,PARP10,RSAD2,APOBEC3A
GO:0007259	GO:0007259	3.03585e-12	1	28	72	JAK-STAT cascade	BP	4.69285e-10	5.49063e-08	CD40,CSF2,GP1BA,IFNB1,IL6,IL6ST,IL12A,IL12B,IL15,JAK2,JAK3,LYN,PTPN1,CCL5,STAT1,STAT2,STAT3,STAT4,STAT5A,SOCS1,TNFRSF18,SOCS2,SOCS3,CLCF1,IL23A,PARP14,PARP9,IFNL1
GO:0097696	GO:0097696	3.03585e-12	1	28	72	STAT cascade	BP	4.69285e-10	5.49063e-08	CD40,CSF2,GP1BA,IFNB1,IL6,IL6ST,IL12A,IL12B,IL15,JAK2,JAK3,LYN,PTPN1,CCL5,STAT1,STAT2,STAT3,STAT4,STAT5A,SOCS1,TNFRSF18,SOCS2,SOCS3,CLCF1,IL23A,PARP14,PARP9,IFNL1
GO:0050688	GO:0050688	3.68926e-12	1	24	54	regulation of defense response to virus	BP	5.65457e-10	6.67239e-08	BIRC2,BIRC3,IFIT1,IL1B,IL2RA,IL12B,IL15,MICB,STAT1,TNFAIP3,AIM2,TRAF3IP2,LILRB1,PUM2,DDX58,HERC5,IL23A,DDX60,DHX58,ZC3H12A,PARP9,DTX3L,IFNLR1,IL27
GO:0007186	GO:0007186	3.80887e-12	1	56	237	G-protein coupled receptor signaling pathway	BP	5.78885e-10	6.88873e-08	ACTN2,ADA,ADCY9,ADM,ANXA1,AREG,RHOB,CALM1,CCR7,DEFB1,EDN1,EREG,GP1BA,CXCL1,CXCL2,CXCL3,HRH2,IGF2R,CXCL8,CXCL10,JAK2,CXCL9,P2RY1,PDE4B,PTGER3,PTGER4,PTGIR,RGS1,CCL1,CCL3,CCL3L1,CCL4,CCL5,CCL7,CCL8,CCL18,CCL20,CCL23,CXCL11,SRC,SSTR2,TAC3,DYNLT1,CXCR4,RGS9,CCRL2,LPAR2,HOMER1,AKAP12,RAPGEF2,CCL26,GPR132,GAL,GPR157,HCAR2,CCL4L1,CCL3L3
GO:0097529	GO:0097529	4.15393e-12	1	33	98	myeloid leukocyte migration	BP	6.26067e-10	7.5128e-08	ANXA1,CCR7,EDN1,CXCL1,CXCL2,CXCL3,IL1A,IL1B,IL6,CXCL8,CXCL10,LYN,PDE4B,PDGFB,PTGER4,S100A9,CCL1,CCL3,CCL3L1,CCL4,CCL5,CCL7,CCL8,CCL18,CCL20,CCL23,SLAMF1,THBS1,CCL26,IL23A,TREM1,MCOLN2,CCL4L1,CCL3L3
GO:0012501	GO:0012501	4.34951e-12	1	155	1045	programmed cell death	BP	6.50125e-10	7.86651e-08	ACTN2,ADA,ADAR,ADM,ANXA1,BIRC2,BIRC3,RHOB,ATF3,BCL2A1,BCL2L1,BID,BMP6,BNIP3,BTG1,CASP4,CASP7,TNFSF8,CD38,CD40,CD44,CD70,CDKN2A,CLN3,CCR7,MAP3K8,CSF2,CTSL,EDN1,IFI6,NR3C1,HIF1A,HK2,DNAJA1,HSPA1A,HSPA1B,HSPA5,IFI16,IFI27,IFIT2,IFIT3,IFNB1,IGF2R,IL1A,IL1B,IL2RA,IL6,IL6ST,IL7,IL10,IL12A,IL12B,TNFRSF9,IDO1,INHBA,IRF1,IRF7,JAK2,JAK3,LTA,LYN,MCL1,MX1,MYD88,NBN,NFKB1,P2RX4,P2RX7,SERPINB2,PDCD1,SERPINB9,P…
GO:0070663	GO:0070663	4.81538e-12	1	37	121	regulation of leukocyte proliferation	BP	7.13861e-10	8.7091e-08	ADA,ANXA1,CD80,CD38,CD40,IL1B,IL2RA,IL6,IL6ST,IL7,IL10,IL12A,IL12B,IL15,IDO1,IRF1,JAK3,LYN,CCL5,CCL8,SDC4,SLAMF1,TFRC,TNFAIP3,TNFRSF4,TNFSF9,EBI3,LILRB2,TNFSF13B,LILRB1,CLCF1,CD274,GAL,IL23A,PELI1,TICAM1,IL27
GO:0030595	GO:0030595	4.99986e-12	1	36	115	leukocyte chemotaxis	BP	7.35182e-10	9.04274e-08	ANXA1,CCR7,EDN1,CXCL1,CXCL2,CXCL3,IL1B,IL6,CXCL8,IL10,IL12A,CXCL10,LYN,CXCL9,PDE4B,PDGFB,S100A9,CCL1,CCL3,CCL3L1,CCL4,CCL5,CCL7,CCL8,CCL18,CCL20,CCL23,CXCL11,SLAMF1,THBS1,CXCR4,CYP7B1,CCL26,IL23A,TREM1,CCL4L1,CCL3L3
GO:0002819	GO:0002819	5.3444e-12	1	31	89	regulation of adaptive immune response	BP	7.79506e-10	9.66588e-08	ADA,ANXA1,B2M,CD80,CD40,CD48,IFNB1,IL1B,IL6,IL6ST,IL7R,IL10,IL12A,IL12B,IRF1,IRF7,JAK3,LTA,P2RX7,NECTIN2,SLAMF1,TFRC,TNF,TNFAIP3,TNFSF13B,LILRB1,CLCF1,IL23A,SAMSN1,RSAD2,IL27
GO:0001932	GO:0001932	5.63835e-12	1	112	671	regulation of protein phosphorylation	BP	8.15801e-10	1.01975e-07	ADAR,ADCY9,AREG,ATF3,BMP6,CALM1,CALM2,CALM3,CD80,CD40,CD44,CDKN2A,CDKN2B,CCR7,MAP3K8,CSF2,DUSP4,DUSP5,EDN1,EREG,EZH2,ACSL1,GBP1,GP1BA,DNAJA1,HSPA5,IFNB1,IGFBP4,IL1B,IL6,IL6ST,IL12A,IL12B,IL15,INHBA,CXCL10,IRAK2,JAK2,LCP2,LYN,NBN,P2RX7,P2RY1,PDGFA,PDGFB,PLAUR,PML,EIF2AK2,PTGS2,PTPN1,CCL1,CCL3,CCL3L1,CCL4,CCL5,CCL7,CCL8,CCL18,CCL20,CCL23,SDC4,SLAMF1,SPINK1,SRC,STAT2,STAT3,TGFA,THBS1,TNF,TNFAIP3,TXN…
GO:0045088	GO:0045088	6.4517e-12	1	60	270	regulation of innate immune response	BP	9.26075e-10	1.16685e-07	ADAR,BIRC2,BIRC3,SERPING1,CTSL,EREG,HSPA1A,HSPA1B,IFI16,IFNB1,IL12A,IL12B,IRAK2,IRF1,IRF7,JAK2,LYN,MYD88,NFKB1,SERPINB9,PLSCR1,PSMA3,PSMA4,PSMD5,PSME2,PTPN1,NECTIN2,S100A9,CCL5,SRC,STAT1,STAT2,TNFAIP3,SOCS1,MARCO,RIPK1,SOCS3,AIM2,RASGRP1,TNIP1,LILRB1,TRAFD1,USP18,RFTN1,PUM2,DDX58,PARP14,DDX60,PELI1,IFIH1,DHX58,TNIP2,TNIP3,PARP9,NLRC5,RSAD2,GBP5,PIK3AP1,TICAM1,ACOD1
GO:0050727	GO:0050727	6.66722e-12	1	43	158	regulation of inflammatory response	BP	9.49475e-10	1.20583e-07	ADA,ANXA1,BIRC2,BIRC3,CFB,SERPING1,CASP4,CCR7,IL1B,IL2RA,IL6,IL6ST,IL10,IL12B,IL15,IDO1,JAK2,LTA,LYN,MEFV,MYD88,NFKB1,NT5E,PTGER3,PTGER4,PTGS2,S100A9,CCL3,CCL5,TNF,TNFAIP3,TNFAIP6,TNFRSF1B,SOCS3,KLF4,TNIP1,USP18,IL23A,ZC3H12A,GBP5,PIK3AP1,TICAM1,ACOD1
GO:0046649	GO:0046649	7.10401e-12	1	71	348	lymphocyte activation	BP	1.00377e-09	1.28483e-07	ADA,ANXA1,B2M,ZFP36L2,CD80,TNFSF8,CD38,CD40,CDK6,CCR7,MAP3K8,HMGB3,IFNB1,IL1B,IL2RA,IL6,IL6ST,IL7,IL7R,IL10,IL12A,IL12B,IL15,IDO1,INHBA,IRF1,JAK3,LYN,MICB,NBN,NEDD4,P2RX7,PDCD1,PTGER4,SATB1,CCL5,SDC4,SLAMF1,SRC,STAT3,TFRC,TNFAIP3,TNFRSF4,XBP1,SOCS1,TNFSF9,TNFRSF18,MAFB,RASGRP1,EBI3,LILRB2,BATF,TNFSF13B,LILRB1,LILRB4,CLCF1,IL36B,CD274,IL21R,GAL,IL23A,PCID2,PELI1,SLAMF7,SAMSN1,TNIP2,HSH2D,RSAD2,TIC…
GO:0002694	GO:0002694	7.1666e-12	1	60	270	regulation of leukocyte activation	BP	1.00477e-09	1.29615e-07	ADA,ANXA1,ZFP36L2,CD80,CD38,CD40,CCR7,MAP3K8,HMGB3,IFNB1,IL1B,IL2RA,IL6,IL6ST,IL7,IL7R,IL10,IL12A,IL12B,IL15,IDO1,INHBA,IRF1,JAK3,LYN,PDCD1,PLSCR1,NECTIN2,CCL5,SDC4,SLAMF1,SRC,TFRC,THBS1,TNFAIP3,TNFRSF4,XBP1,NR4A3,SOCS1,TNFSF9,TNFRSF18,RASGRP1,EBI3,LILRB2,TNFSF13B,LILRB1,LILRB4,CLCF1,IL36B,CD274,GAL,IL23A,PCID2,PELI1,SAMSN1,TNIP2,ZC3H12A,TICAM1,IL27,IFNL1
GO:0046427	GO:0046427	7.53667e-12	1	19	35	positive regulation of JAK-STAT cascade	BP	1.04052e-09	1.36308e-07	CD40,CSF2,IL6,IL6ST,IL12A,IL12B,IL15,JAK2,LYN,CCL5,STAT3,SOCS1,TNFRSF18,SOCS3,CLCF1,IL23A,PARP14,PARP9,IFNL1
GO:1904894	GO:1904894	7.53667e-12	1	19	35	positive regulation of STAT cascade	BP	1.04052e-09	1.36308e-07	CD40,CSF2,IL6,IL6ST,IL12A,IL12B,IL15,JAK2,LYN,CCL5,STAT3,SOCS1,TNFRSF18,SOCS3,CLCF1,IL23A,PARP14,PARP9,IFNL1
GO:0042509	GO:0042509	7.60859e-12	1	19	35	regulation of tyrosine phosphorylation of STAT protein	BP	1.04249e-09	1.37609e-07	CD40,CSF2,IL6,IL6ST,IL12A,IL12B,IL15,JAK2,LYN,CCL5,STAT3,SOCS1,TNFRSF18,SOCS3,CLCF1,IL23A,PARP14,PARP9,IFNL1
GO:0042325	GO:0042325	9.82408e-12	1	120	745	regulation of phosphorylation	BP	1.32902e-09	1.77678e-07	ADAR,ADCY9,AREG,ATF3,BMP6,CALM1,CALM2,CALM3,CD80,CD40,CD44,CDKN2A,CDKN2B,CCR7,MAP3K8,CSF2,DUSP4,DUSP5,EDN1,EREG,EZH2,ACSL1,GBP1,GP1BA,GRB10,HIF1A,DNAJA1,HSPA5,IFNB1,IGFBP4,IL1B,IL6,IL6ST,IL12A,IL12B,IL15,INHBA,CXCL10,IRAK2,JAK2,LCP2,LYN,NBN,P2RX7,P2RY1,PDGFA,PDGFB,PFKFB3,PGAM1,PLAUR,PML,EIF2AK2,PTGS2,PTPN1,CCL1,CCL3,CCL3L1,CCL4,CCL5,CCL7,CCL8,CCL18,CCL20,CCL23,SDC4,SLAMF1,SPINK1,SRC,STAT2,STAT3,T…
GO:0044459	GO:0044459	9.84679e-12	1	129	820	plasma membrane part	CC	1.32902e-09	1.78089e-07	ADA,ADCY9,ALCAM,ANXA1,BIRC2,AQP9,FXYD2,B2M,CALM2,CALM3,CD80,TNFSF8,CD40,CD44,CD48,CD70,CLN3,CCR7,EREG,GEM,GJB2,GP1BA,GYPC,HLA-A,HLA-F,HRH2,IGF2R,IL2RA,IL2RG,IL6,IL6ST,IL7R,IL15,TNFRSF9,CXCL10,ITGB8,JAK2,JAK3,KCNJ2,KCNN4,LCP2,LYN,CXCL9,ABCC1,MYO10,NEDD4,SLC11A2,ROR1,P2RX4,P2RX7,P2RY1,CDK16,PDCD1,PDE4B,PDGFB,PLAUR,PLSCR1,PTGER3,PTGIR,PTGS2,NECTIN2,RDX,RGS1,SDC4,SLAMF1,SLC1A3,SLC22A1,SRC,SSTR2,TFRC,…
GO:0002697	GO:0002697	1.01827e-11	1	51	211	regulation of immune effector process	BP	1.36418e-09	1.84164e-07	ANXA1,BIRC2,BIRC3,B2M,CFB,SERPING1,CD80,CD40,IFIT1,IFNB1,IL1B,IL2RA,IL6,IL7R,IL10,IL12A,IL12B,IL15,JAK3,LTA,LYN,MICB,P2RX7,SERPINB9,NECTIN2,SLAMF1,STAT1,TFRC,TNF,TNFAIP3,TNFRSF4,XBP1,NR4A3,AIM2,RASGRP1,TRAF3IP2,LILRB1,PUM2,CLCF1,DDX58,HERC5,IL23A,DDX60,DHX58,ZC3H12A,PARP9,RSAD2,DTX3L,IFNLR1,IL27,IFNL1
GO:0048020	GO:0048020	1.13317e-11	1	15	22	CCR chemokine receptor binding	MF	1.50694e-09	2.04944e-07	DEFB1,CCL1,CCL3,CCL3L1,CCL4,CCL5,CCL7,CCL8,CCL18,CCL20,CCL23,STAT3,CCRL2,CCL26,CCL4L1,CCL3L3
GO:1901701	GO:1901701	1.19694e-11	1	94	529	cellular response to oxygen-containing compound	BP	1.58014e-09	2.16479e-07	ACTN2,ADCY9,ANXA1,AQP9,RHOB,BCL2L1,BMP6,BNIP3,ZFP36L2,CASP4,CD80,CD40,CDK6,CSF2,CYP27B1,EDN1,EZH2,FDX1,GCH1,GJB2,GRB10,NR3C1,HIF1A,HSPA5,TNC,IRF8,IFNB1,IL1B,IL6,CXCL8,IL10,IL12A,IL12B,IL15,INHBA,CXCL10,IRAK2,JAK2,JAK3,LYN,NFKB1,P2RX4,CDK16,PDE4B,PDGFB,PIM1,PTGER4,PTGS2,PTPN1,CCL3,CCL5,CCL7,CCL20,SOD2,SPP1,SRC,SRD5A1,SSTR2,STAT3,STAT5A,TNF,TNFAIP3,TNFRSF1B,TXN,XBP1,NR4A3,PIK3R3,SOCS1,RIPK1,SOCS2,C…
GO:1990266	GO:1990266	1.22785e-11	1	25	61	neutrophil migration	BP	1.60919e-09	2.22068e-07	CCR7,EDN1,CXCL1,CXCL2,CXCL3,IL1A,IL1B,CXCL8,PDE4B,S100A9,CCL1,CCL3,CCL3L1,CCL4,CCL5,CCL7,CCL8,CCL18,CCL20,CCL23,CCL26,IL23A,TREM1,MCOLN2,CCL4L1,CCL3L3
GO:0001818	GO:0001818	1.2475e-11	1	39	137	negative regulation of cytokine production	BP	1.62318e-09	2.25623e-07	ANXA1,GBP1,IFNB1,IL6,IL10,IL12A,IL12B,TNFRSF9,IDO1,INHBA,JAK3,MEFV,NFKB1,PML,PTGER4,REL,SLAMF1,THBS1,TNF,TNFAIP3,TRIM25,UBE2L6,KLF4,ISG15,LILRB1,DDX58,IL36RN,TRIB2,CD274,HERC5,IL23A,ERRFI1,IFIH1,DHX58,ZC3H12A,NLRC5,CARD16,IFNL1,ACOD1
GO:0071621	GO:0071621	1.35017e-11	1	26	66	granulocyte chemotaxis	BP	1.74423e-09	2.44192e-07	ANXA1,CCR7,EDN1,CXCL1,CXCL2,CXCL3,IL1B,CXCL8,PDE4B,S100A9,CCL1,CCL3,CCL3L1,CCL4,CCL5,CCL7,CCL8,CCL18,CCL20,CCL23,SLAMF1,THBS1,CCL26,IL23A,TREM1,CCL4L1,CCL3L3
GO:0042110	GO:0042110	1.49637e-11	1	57	253	T cell activation	BP	1.90288e-09	2.70634e-07	ADA,ANXA1,B2M,ZFP36L2,CD80,TNFSF8,CDK6,CCR7,MAP3K8,IFNB1,IL1B,IL2RA,IL6,IL6ST,IL7,IL7R,IL10,IL12A,IL12B,IL15,IDO1,IRF1,JAK3,LYN,MICB,NEDD4,P2RX7,PDCD1,PTGER4,SATB1,CCL5,SDC4,SLAMF1,SRC,STAT3,TFRC,TNFRSF4,XBP1,SOCS1,TNFSF9,TNFRSF18,MAFB,RASGRP1,EBI3,LILRB2,BATF,TNFSF13B,LILRB1,LILRB4,IL36B,CD274,IL23A,PELI1,HSH2D,RSAD2,IL27,IFNL1
GO:0006935	GO:0006935	1.50454e-11	1	55	238	chemotaxis	BP	1.90288e-09	2.72111e-07	ALCAM,ANXA1,CCR7,DEFB1,TYMP,EDN1,EXT1,GRB10,CXCL1,CXCL2,CXCL3,IL1B,IL6,CXCL8,IL10,IL12A,CXCL10,LYN,CXCL9,ABCC1,P2RX4,PDE4B,PDGFA,PDGFB,PLAUR,RALA,S100A9,CCL1,CCL3,CCL3L1,CCL4,CCL5,CCL7,CCL8,CCL18,CCL20,CCL23,CXCL11,SLAMF1,SRC,THBS1,CXCR4,NR4A3,KLF7,UNC5C,NRP2,NRP1,CCRL2,CYP7B1,CCL26,SPTBN5,IL23A,TREM1,CMTM6,CCL4L1,CCL3L3
GO:0042330	GO:0042330	1.50454e-11	1	55	238	taxis	BP	1.90288e-09	2.72111e-07	ALCAM,ANXA1,CCR7,DEFB1,TYMP,EDN1,EXT1,GRB10,CXCL1,CXCL2,CXCL3,IL1B,IL6,CXCL8,IL10,IL12A,CXCL10,LYN,CXCL9,ABCC1,P2RX4,PDE4B,PDGFA,PDGFB,PLAUR,RALA,S100A9,CCL1,CCL3,CCL3L1,CCL4,CCL5,CCL7,CCL8,CCL18,CCL20,CCL23,CXCL11,SLAMF1,SRC,THBS1,CXCR4,NR4A3,KLF7,UNC5C,NRP2,NRP1,CCRL2,CYP7B1,CCL26,SPTBN5,IL23A,TREM1,CMTM6,CCL4L1,CCL3L3
GO:0004872	GO:0004872	1.9507e-11	1	66	319	NA	NA	2.45003e-09	3.52804e-07	CALM1,CD80,CD40,CD44,CD48,CCR7,GP1BA,NR3C1,GYPC,HRH2,IGF2R,IL2RA,IL2RG,IL6ST,IL7R,IL10RA,IL12B,IL15RA,TNFRSF9,ITGB8,KCNJ2,ROR1,P2RX4,P2RX7,P2RY1,PLAUR,PTGER3,PTGER4,PTGIR,NECTIN2,SDC4,SLAMF1,SSTR2,TFRC,TNFRSF1B,TNFRSF4,CXCR4,NR4A3,UNC5C,MARCO,TNFRSF18,NRP2,NRP1,CCRL2,FCGR2C,LPAR2,EBI3,LILRB2,LILRB1,LILRB5,LILRB4,LILRA1,LILRB3,CLEC2D,GPR132,IL21R,GAL,TREM1,VAC14,APOBR,OGFRL1,GPR157,TMPRSS13,TMEM12…
GO:0030593	GO:0030593	2.02899e-11	1	23	53	neutrophil chemotaxis	BP	2.53078e-09	3.66963e-07	CCR7,EDN1,CXCL1,CXCL2,CXCL3,IL1B,CXCL8,PDE4B,S100A9,CCL1,CCL3,CCL3L1,CCL4,CCL5,CCL7,CCL8,CCL18,CCL20,CCL23,CCL26,IL23A,TREM1,CCL4L1,CCL3L3
GO:0071222	GO:0071222	2.0454e-11	1	34	109	cellular response to lipopolysaccharide	BP	2.53378e-09	3.69932e-07	BMP6,CD80,CD40,CSF2,IRF8,IL1B,IL6,CXCL8,IL10,IL12A,IL12B,CXCL10,IRAK2,LYN,NFKB1,PDE4B,CCL3,CCL5,CCL20,SRC,TNF,TNFAIP3,TNFRSF1B,XBP1,LILRB2,TNIP1,LILRB1,TNIP2,TNIP3,ZC3H12A,CARD16,CMPK2,TICAM1,ACOD1
GO:0002831	GO:0002831	2.70373e-11	1	30	88	regulation of response to biotic stimulus	BP	3.32231e-09	4.88997e-07	BIRC2,BIRC3,BMP6,IFIT1,IL1B,IL2RA,IL12A,IL12B,IL15,MICB,NECTIN2,STAT1,TNFAIP3,AIM2,OPTN,TRAF3IP2,LILRB1,PUM2,DDX58,HERC5,IL23A,DDX60,DHX58,ZC3H12A,PARP9,CARD16,DTX3L,IFNLR1,IL27,ACOD1
GO:0070665	GO:0070665	2.71869e-11	1	28	78	positive regulation of leukocyte proliferation	BP	3.32231e-09	4.91701e-07	ADA,ANXA1,CD80,CD38,CD40,IL1B,IL2RA,IL6,IL6ST,IL7,IL12A,IL12B,IL15,JAK3,LYN,CCL5,SLAMF1,TFRC,TNFRSF4,TNFSF9,EBI3,LILRB2,TNFSF13B,CLCF1,CD274,IL23A,PELI1,TICAM1
GO:0071887	GO:0071887	2.76817e-11	1	25	63	leukocyte apoptotic process	BP	3.36008e-09	5.00652e-07	ADA,ANXA1,CDKN2A,CCR7,CTSL,HIF1A,IL2RA,IL6,IL10,IDO1,IRF7,JAK3,LYN,P2RX7,PDCD1,CCL5,NR4A3,RIPK1,RAPGEF2,BCL2L11,TRAF3IP2,LILRB1,CD274,HSH2D,HCAR2
GO:0050670	GO:0050670	2.80068e-11	1	35	116	regulation of lymphocyte proliferation	BP	3.37687e-09	5.0653e-07	ADA,ANXA1,CD80,CD38,CD40,IL1B,IL2RA,IL6,IL6ST,IL7,IL10,IL12A,IL12B,IL15,IDO1,IRF1,JAK3,LYN,CCL5,SDC4,SLAMF1,TFRC,TNFRSF4,TNFSF9,EBI3,LILRB2,TNFSF13B,LILRB1,CLCF1,CD274,GAL,IL23A,PELI1,TICAM1,IL27
GO:0048870	GO:0048870	2.85776e-11	1	104	616	cell motility	BP	3.40036e-09	5.16854e-07	ADA,ANXA1,RHOB,BTG1,CD40,CD44,CD48,CDK6,CCR7,DEFB1,DPYSL3,EDN1,EREG,CXCL1,CXCL2,CXCL3,GYPC,HIF1A,DNAJA1,HSPA5,IL1A,IL1B,IL6,CXCL8,IL10,IL12A,IL12B,CXCL10,JAK2,JAK3,LAMA3,LYN,CXCL9,MMP10,ABCC1,P2RX4,P2RY1,PDE4B,PDGFA,PDGFB,PLAT,PML,PTGER4,PTGS2,RDX,S100A9,CCL1,CCL3,CCL3L1,CCL4,CCL5,CCL7,CCL8,CCL18,CCL20,CCL23,CXCL11,SDC4,SLAMF1,SNAI1,SOD2,SP100,SRC,STAT3,STAT5A,THBS1,TIMP1,TNF,TNFAIP6,TNS1,XBP1,PT…
GO:0051674	GO:0051674	2.85776e-11	1	104	616	localization of cell	BP	3.40036e-09	5.16854e-07	ADA,ANXA1,RHOB,BTG1,CD40,CD44,CD48,CDK6,CCR7,DEFB1,DPYSL3,EDN1,EREG,CXCL1,CXCL2,CXCL3,GYPC,HIF1A,DNAJA1,HSPA5,IL1A,IL1B,IL6,CXCL8,IL10,IL12A,IL12B,CXCL10,JAK2,JAK3,LAMA3,LYN,CXCL9,MMP10,ABCC1,P2RX4,P2RY1,PDE4B,PDGFA,PDGFB,PLAT,PML,PTGER4,PTGS2,RDX,S100A9,CCL1,CCL3,CCL3L1,CCL4,CCL5,CCL7,CCL8,CCL18,CCL20,CCL23,CXCL11,SDC4,SLAMF1,SNAI1,SOD2,SP100,SRC,STAT3,STAT5A,THBS1,TIMP1,TNF,TNFAIP6,TNS1,XBP1,PT…
GO:0050867	GO:0050867	3.17703e-11	1	46	184	positive regulation of cell activation	BP	3.75554e-09	5.74597e-07	ADA,ANXA1,CD80,CD38,CD40,CCR7,MAP3K8,IL1B,IL2RA,IL6,IL6ST,IL7,IL7R,IL10,IL12A,IL12B,IL15,JAK2,JAK3,LYN,PDCD1,NECTIN2,CCL5,SLAMF1,SRC,TFRC,THBS1,TNFRSF4,XBP1,NR4A3,SOCS1,TNFSF9,RASGRP1,EBI3,LILRB2,TNFSF13B,LILRB1,LILRB4,CLCF1,IL36B,CD274,IL23A,PCID2,PELI1,TNIP2,TICAM1
GO:0002460	GO:0002460	3.51801e-11	1	37	129	adaptive immune response based on somatic recombination of immune receptors built from immunoglobulin superfamily domains	BP	4.1316e-09	6.36267e-07	ADA,ANXA1,B2M,SERPING1,CD80,CD40,IFNB1,IL1B,IL6,IL7R,IL10,IL12A,IL12B,IRF7,JAK3,LTA,MICB,NBN,NFKB2,P2RX7,NECTIN2,SLAMF1,STAT3,TFRC,TNF,TNFAIP3,EBI3,BATF,TNFSF13B,LILRB1,RFTN1,CLCF1,IL23A,MYO1G,KLHL6,RSAD2,IL27
GO:0045321	GO:0045321	3.59475e-11	1	114	710	leukocyte activation	BP	4.19449e-09	6.50146e-07	ADA,AMPD3,ANXA1,B2M,ZFP36L2,CD80,TNFSF8,CD38,CD40,CD44,CDK6,CCR7,MAP3K8,CSF2,CSTB,EDN1,SERPINB1,FCGR2A,FTH1,GLA,GNS,CXCL1,HMGB3,HSPA1A,HSPA1B,HSPA6,IFNB1,IGF2R,IL1B,IL2RA,IL6,IL6ST,IL7,IL7R,CXCL8,IL10,IL12A,IL12B,IL15,IDO1,INHBA,IRF1,JAK3,LCP2,LYN,MICB,NBN,NEDD4,NFKB1,P2RX7,PDCD1,PGAM1,SERPINA1,PLAUR,PLSCR1,PTGER4,PTX3,NECTIN2,S100A9,SATB1,CCL3,CCL5,SDC4,SLAMF1,SRC,STAT3,DYNLT1,TFRC,THBS1,TNFAIP3…
GO:0032944	GO:0032944	3.64471e-11	1	35	117	regulation of mononuclear cell proliferation	BP	4.22552e-09	6.59181e-07	ADA,ANXA1,CD80,CD38,CD40,IL1B,IL2RA,IL6,IL6ST,IL7,IL10,IL12A,IL12B,IL15,IDO1,IRF1,JAK3,LYN,CCL5,SDC4,SLAMF1,TFRC,TNFRSF4,TNFSF9,EBI3,LILRB2,TNFSF13B,LILRB1,CLCF1,CD274,GAL,IL23A,PELI1,TICAM1,IL27
GO:0050691	GO:0050691	3.78911e-11	1	17	30	regulation of defense response to virus by host	BP	4.36496e-09	6.85299e-07	IFIT1,IL1B,IL12B,IL15,MICB,STAT1,TNFAIP3,AIM2,TRAF3IP2,LILRB1,DDX58,IL23A,ZC3H12A,PARP9,DTX3L,IFNLR1,IL27
GO:0070661	GO:0070661	3.87118e-11	1	41	153	leukocyte proliferation	BP	4.43128e-09	7.00142e-07	ADA,ANXA1,CD80,CD38,CD40,IFNB1,IL1B,IL2RA,IL6,IL6ST,IL7,IL7R,IL10,IL12A,IL12B,IL15,IDO1,IRF1,JAK3,LYN,P2RX7,SATB1,CCL5,CCL8,SDC4,SLAMF1,TFRC,TNFAIP3,TNFRSF4,TNFSF9,EBI3,LILRB2,TNFSF13B,LILRB1,CLCF1,CD274,GAL,IL23A,PELI1,TICAM1,IL27
GO:0007159	GO:0007159	4.23506e-11	1	49	205	leukocyte cell-cell adhesion	BP	4.81732e-09	7.65954e-07	ADA,ANXA1,CD80,CD44,CCR7,MAP3K8,IFNB1,IL1B,IL2RA,IL6,IL6ST,IL7,IL7R,IL10,IL12A,IL12B,IL15,IDO1,IRF1,JAK3,LYN,NT5E,PDCD1,S100A9,CCL5,SDC4,SLAMF1,SRC,TFRC,TNF,XBP1,NR4A3,SOCS1,TNFSF9,TNFRSF18,KLF4,RASGRP1,EBI3,LILRB2,TNIP1,TNFSF13B,LILRB1,LILRB4,IL36B,CD274,IL23A,PELI1,IL27,IFNL1
GO:0060326	GO:0060326	4.74407e-11	1	39	141	cell chemotaxis	BP	5.36258e-09	8.58012e-07	ANXA1,CCR7,EDN1,CXCL1,CXCL2,CXCL3,IL1B,IL6,CXCL8,IL10,IL12A,CXCL10,LYN,CXCL9,ABCC1,P2RX4,PDE4B,PDGFB,S100A9,CCL1,CCL3,CCL3L1,CCL4,CCL5,CCL7,CCL8,CCL18,CCL20,CCL23,CXCL11,SLAMF1,THBS1,CXCR4,NRP1,CYP7B1,CCL26,IL23A,TREM1,CCL4L1,CCL3L3
GO:0050671	GO:0050671	5.65739e-11	1	27	75	positive regulation of lymphocyte proliferation	BP	6.35525e-09	1.02319e-06	ADA,ANXA1,CD80,CD38,CD40,IL1B,IL2RA,IL6,IL6ST,IL7,IL12A,IL12B,IL15,JAK3,CCL5,SLAMF1,TFRC,TNFRSF4,TNFSF9,EBI3,LILRB2,TNFSF13B,CLCF1,CD274,IL23A,PELI1,TICAM1
GO:1903037	GO:1903037	5.89629e-11	1	46	187	regulation of leukocyte cell-cell adhesion	BP	6.58273e-09	1.0664e-06	ADA,ANXA1,CD80,CD44,CCR7,MAP3K8,IFNB1,IL1B,IL2RA,IL6,IL6ST,IL7,IL7R,IL10,IL12A,IL12B,IL15,IDO1,IRF1,JAK3,LYN,PDCD1,CCL5,SDC4,SLAMF1,SRC,TFRC,TNF,XBP1,NR4A3,SOCS1,TNFSF9,TNFRSF18,KLF4,RASGRP1,EBI3,LILRB2,TNFSF13B,LILRB1,LILRB4,IL36B,CD274,IL23A,PELI1,IL27,IFNL1
GO:0071219	GO:0071219	6.05025e-11	1	34	113	cellular response to molecule of bacterial origin	BP	6.71318e-09	1.09425e-06	BMP6,CD80,CD40,CSF2,IRF8,IL1B,IL6,CXCL8,IL10,IL12A,IL12B,CXCL10,IRAK2,LYN,NFKB1,PDE4B,CCL3,CCL5,CCL20,SRC,TNF,TNFAIP3,TNFRSF1B,XBP1,LILRB2,TNIP1,LILRB1,TNIP2,TNIP3,ZC3H12A,CARD16,CMPK2,TICAM1,ACOD1
GO:0002696	GO:0002696	6.31922e-11	1	45	181	positive regulation of leukocyte activation	BP	6.96886e-09	1.14289e-06	ADA,ANXA1,CD80,CD38,CD40,CCR7,MAP3K8,IL1B,IL2RA,IL6,IL6ST,IL7,IL7R,IL10,IL12A,IL12B,IL15,JAK3,LYN,PDCD1,NECTIN2,CCL5,SLAMF1,SRC,TFRC,THBS1,TNFRSF4,XBP1,NR4A3,SOCS1,TNFSF9,RASGRP1,EBI3,LILRB2,TNFSF13B,LILRB1,LILRB4,CLCF1,IL36B,CD274,IL23A,PCID2,PELI1,TNIP2,TICAM1
GO:0010562	GO:0010562	6.54274e-11	1	91	522	positive regulation of phosphorus metabolic process	BP	7.12566e-09	1.18332e-06	ADCY9,ADM,AREG,BMP6,CALM1,CALM2,CALM3,CD80,CD40,CD44,CCR7,MAP3K8,CSF2,DUSP5,EDN1,EREG,EZH2,ACSL1,HIF1A,HSPA5,IFNB1,IGFBP4,IL1B,IL6,IL6ST,IL12A,IL12B,IL15,INHBA,CXCL10,IRAK2,JAK2,LCP2,LYN,CXCL9,NBN,P2RX7,P2RY1,PDGFA,PDGFB,PFKFB3,PLAUR,EIF2AK2,PTGIR,PTGS2,PTPN1,CCL1,CCL3,CCL3L1,CCL4,CCL5,CCL7,CCL8,CCL18,CCL20,CCL23,CXCL11,SDC4,SLAMF1,SRC,STAT3,TGFA,THBS1,TNF,TXN,CXCR4,SOCS1,MARCO,RIPK1,TNFRSF18,NRP…
GO:0045937	GO:0045937	6.54274e-11	1	91	522	positive regulation of phosphate metabolic process	BP	7.12566e-09	1.18332e-06	ADCY9,ADM,AREG,BMP6,CALM1,CALM2,CALM3,CD80,CD40,CD44,CCR7,MAP3K8,CSF2,DUSP5,EDN1,EREG,EZH2,ACSL1,HIF1A,HSPA5,IFNB1,IGFBP4,IL1B,IL6,IL6ST,IL12A,IL12B,IL15,INHBA,CXCL10,IRAK2,JAK2,LCP2,LYN,CXCL9,NBN,P2RX7,P2RY1,PDGFA,PDGFB,PFKFB3,PLAUR,EIF2AK2,PTGIR,PTGS2,PTPN1,CCL1,CCL3,CCL3L1,CCL4,CCL5,CCL7,CCL8,CCL18,CCL20,CCL23,CXCL11,SDC4,SLAMF1,SRC,STAT3,TGFA,THBS1,TNF,TXN,CXCR4,SOCS1,MARCO,RIPK1,TNFRSF18,NRP…
GO:0000165	GO:0000165	6.57959e-11	1	82	450	MAPK cascade	BP	7.12566e-09	1.18999e-06	ACTN2,ATF3,BMP6,ZFP36L2,CALM1,CD40,CD44,CCR7,MAP3K8,CSF2,DUSP4,DUSP5,EDN1,EREG,EZH2,GBP1,DNAJA1,IGFBP4,IL1B,IL2RA,IL2RG,IL6,INHBA,IRAK2,JAK2,JAK3,LYN,NFKB1,P2RX7,P2RY1,PDGFA,PDGFB,EIF2AK2,PSMA3,PSMA4,PSMD5,PSME2,PTGER4,PTPN1,CCL1,CCL3,CCL3L1,CCL4,CCL5,CCL7,CCL8,CCL18,CCL20,CCL23,SLAMF1,SRC,TGFA,THBS1,TNF,CXCR4,MARCO,RIPK1,NRP1,CFLAR,KLF4,MAP4K4,RASAL2,RAPGEF2,RASGRP1,SPRY1,TNIP1,CCL26,MAP4K5,NUP6…
GO:0050663	GO:0050663	6.91385e-11	1	32	102	cytokine secretion	BP	7.44309e-09	1.25044e-06	ANXA1,CCR7,GBP1,IL1A,IL1B,IL6,IL10,TNFRSF9,LCP2,LYN,P2RX7,PML,PTGER4,CCL3,SLAMF1,SRC,TNF,XBP1,SOCS1,AIM2,RASGRP1,LILRB1,DDX58,CLEC5A,IL36RN,CD274,TREM1,IFIH1,ZC3H12A,CARD16,GBP5,MCOLN2
GO:0050900	GO:0050900	7.14355e-11	1	50	214	leukocyte migration	BP	7.64487e-09	1.29198e-06	ADA,ANXA1,CD44,CD48,CCR7,EDN1,CXCL1,CXCL2,CXCL3,GYPC,IL1A,IL1B,IL6,CXCL8,IL10,IL12A,CXCL10,LYN,CXCL9,PDE4B,PDGFB,PTGER4,S100A9,CCL1,CCL3,CCL3L1,CCL4,CCL5,CCL7,CCL8,CCL18,CCL20,CCL23,CXCL11,SDC4,SLAMF1,SRC,THBS1,TNF,CXCR4,TNFRSF18,CYP7B1,CCL26,SLC7A11,IL23A,TREM1,MYO1G,MCOLN2,MIA3,CCL4L1,CCL3L3
GO:0022407	GO:0022407	7.65834e-11	1	50	215	regulation of cell-cell adhesion	BP	8.14758e-09	1.38509e-06	ADA,ANXA1,CD80,CD44,CCR7,MAP3K8,IFNB1,IL1B,IL1RN,IL2RA,IL6,IL6ST,IL7,IL7R,IL10,IL12A,IL12B,IL15,IDO1,IRF1,JAK2,JAK3,LYN,MYO10,PDCD1,RDX,CCL5,SDC4,SLAMF1,SRC,TFRC,TNF,XBP1,NR4A3,SOCS1,TNFSF9,TNFRSF18,KLF4,RASGRP1,EBI3,LILRB2,TNFSF13B,LILRB1,LILRB4,IL36B,CD274,IL23A,PELI1,IL27,IFNL1
GO:0045069	GO:0045069	7.71159e-11	1	25	66	regulation of viral genome replication	BP	8.15625e-09	1.39472e-06	ADAR,IFI16,IFIT1,IFNB1,CXCL8,ISG20,MX1,OAS1,OAS3,PLSCR1,EIF2AK2,CCL5,TNF,IFITM1,OASL,ISG15,TNIP1,IFITM3,IFIT5,C19orf66,ZC3HAV1,ZC3H12A,PARP10,RSAD2,APOBEC3A
GO:0032946	GO:0032946	7.99961e-11	1	27	76	positive regulation of mononuclear cell proliferation	BP	8.41168e-09	1.44681e-06	ADA,ANXA1,CD80,CD38,CD40,IL1B,IL2RA,IL6,IL6ST,IL7,IL12A,IL12B,IL15,JAK3,CCL5,SLAMF1,TFRC,TNFRSF4,TNFSF9,EBI3,LILRB2,TNFSF13B,CLCF1,CD274,IL23A,PELI1,TICAM1
GO:0050731	GO:0050731	9.02936e-11	1	28	81	positive regulation of peptidyl-tyrosine phosphorylation	BP	9.4396e-09	1.63305e-06	AREG,CD80,CD40,CD44,CSF2,EREG,IL6,IL6ST,IL12A,IL12B,IL15,JAK2,LYN,PDGFB,PTPN1,CCL5,SRC,STAT3,TGFA,TNFRSF18,NRP1,SOCS3,CLCF1,IL23A,PARP14,PARP9,IFNL1,NCF1
GO:0060759	GO:0060759	9.74045e-11	1	34	115	regulation of response to cytokine stimulus	BP	1.01245e-08	1.76166e-06	ADAR,BIRC2,BIRC3,CASP4,EDN1,HIF1A,HSPA1A,HSPA1B,IFNB1,IL1RN,IL6,IRAK2,IRF7,JAK2,PTPN1,CCL5,STAT1,STAT2,TNF,TNFAIP3,TRAF1,SOCS1,RIPK1,SOCS3,KLF4,RBCK1,USP18,DDX58,IL36RN,PARP14,IFIH1,PARP9,NLRC5,CARD16
GO:0099600	GO:0099600	1.13764e-10	1	49	210	NA	NA	1.17573e-08	2.05753e-06	CALM1,CD40,CD44,CCR7,GP1BA,HRH2,IGF2R,IL2RA,IL2RG,IL6ST,IL7R,IL10RA,IL12B,IL15RA,TNFRSF9,KCNJ2,ROR1,P2RX4,P2RX7,P2RY1,PTGER3,PTGER4,PTGIR,SLAMF1,SSTR2,TNFRSF1B,TNFRSF4,CXCR4,UNC5C,MARCO,TNFRSF18,NRP2,NRP1,CCRL2,FCGR2C,LPAR2,EBI3,LILRB2,LILRB1,LILRB5,LILRA1,LILRB3,CLEC2D,GPR132,IL21R,GAL,GPR157,IFNLR1,HCAR2
GO:0050792	GO:0050792	1.29858e-10	1	39	146	regulation of viral process	BP	1.33444e-08	2.34861e-06	ADAR,GTF2B,IFI16,IFIT1,IFNB1,CXCL8,ISG20,MX1,OAS1,OAS3,PLSCR1,PML,EIF2AK2,PTX3,NECTIN2,CCL3,CCL4,CCL5,TRIM21,STAT1,DYNLT1,TNF,TRIM25,TRIM26,IFITM1,OASL,ISG15,TRIM14,TRIM13,TNIP1,IFITM3,IFIT5,LAMP3,C19orf66,ZC3HAV1,ZC3H12A,PARP10,RSAD2,APOBEC3A
GO:0070371	GO:0070371	1.33816e-10	1	39	145	ERK1 and ERK2 cascade	BP	1.36734e-08	2.4202e-06	ATF3,ZFP36L2,CD44,CCR7,DUSP4,GBP1,IL1B,IL6,LYN,P2RY1,PDGFA,PDGFB,PTGER4,PTPN1,CCL1,CCL3,CCL3L1,CCL4,CCL5,CCL7,CCL8,CCL18,CCL20,CCL23,SLAMF1,SRC,TNF,MARCO,NRP1,CFLAR,KLF4,RAPGEF2,RASGRP1,SPRY1,TNIP1,CCL26,ERRFI1,CNKSR3,CCL4L1,CCL3L3
GO:0098609	GO:0098609	1.3878e-10	1	64	318	cell-cell adhesion	BP	1.4101e-08	2.50998e-06	ADA,ALCAM,ANXA1,CD80,CD44,CCR7,MAP3K8,GP1BA,GYPC,IFNB1,IL1B,IL1RN,IL2RA,IL6,IL6ST,IL7,IL7R,IL10,IL12A,IL12B,IL15,IDO1,IRF1,JAK2,JAK3,LYN,MYO10,NT5E,PDCD1,NECTIN2,RDX,S100A9,CCL5,SDC4,SLAMF1,SIGLEC1,SRC,TFRC,TNF,XBP1,NR4A3,SOCS1,TNFSF9,TNFRSF18,CLDN1,KLF4,RASGRP1,EBI3,LILRB2,TNIP1,TNFSF13B,LILRB1,LILRB4,FNDC3A,SLC7A11,ATP2C1,IL36B,CD274,IL23A,LIMS2,PELI1,IL27,IFNL1,AMIGO2
GO:0048523	GO:0048523	1.46165e-10	1	264	2159	negative regulation of cellular process	BP	1.47684e-08	2.64354e-06	ACTN2,ADA,ADAR,ADM,ANXA1,BIRC2,BIRC3,AREG,RHOB,ATF3,B2M,BCL2A1,BCL2L1,BID,BMP6,BNIP3,ZFP36L2,BTG1,SERPING1,CALM1,CALM2,CALM3,CD38,CD44,CDK6,CDKN2A,CDKN2B,CLN3,CCR7,CREM,CSF2,CSTB,CYP27B1,DPYSL3,DUSP4,DUSP5,EDN1,SERPINB1,EREG,ETV3,EZH2,FTH1,IFI6,GBP1,GLA,GP1BA,GRB10,NR3C1,CXCL1,H3F3B,HIF1A,HK2,HMGB3,DNAJA1,HSPA1A,HSPA1B,HSPA5,TNC,IRF8,IFI16,IFI27,IFIT3,IFNB1,IGFBP4,IL1A,IL1B,IL1RN,IL2RA,IL6,IL6ST,…
GO:0019220	GO:0019220	1.56962e-10	1	126	830	regulation of phosphate metabolic process	BP	1.57712e-08	2.83882e-06	ADAR,ADCY9,ADM,AREG,ATF3,BMP6,CALM1,CALM2,CALM3,CD80,CD40,CD44,CDKN2A,CDKN2B,CCR7,MAP3K8,CSF2,DUSP4,DUSP5,EDN1,EREG,EZH2,ACSL1,GBP1,GP1BA,GRB10,HIF1A,DNAJA1,HSPA5,IFNB1,IGFBP4,IL1B,IL6,IL6ST,IL12A,IL12B,IL15,INHBA,CXCL10,IRAK2,JAK2,LCP2,LYN,CXCL9,NBN,P2RX7,P2RY1,PDGFA,PDGFB,PFKFB3,PGAM1,PLAUR,PML,EIF2AK2,PTGIR,PTGS2,PTPN1,CCL1,CCL3,CCL3L1,CCL4,CCL5,CCL7,CCL8,CCL18,CCL20,CCL23,CXCL11,SDC4,SLAMF1,S…
GO:0008285	GO:0008285	1.67734e-10	1	63	312	negative regulation of cell proliferation	BP	1.67604e-08	3.03363e-06	ADM,BTG1,CDK6,CDKN2A,CDKN2B,CYP27B1,EREG,ETV3,FTH1,CXCL1,HSPA1A,HSPA1B,IFIT3,IL1A,IL1B,IL2RA,IL6,CXCL8,IL10,IL12A,IL12B,IL15,TNFRSF9,IDO1,INHBA,IRF1,JAK2,LTA,LYN,PML,EIF2AK2,PTGIR,PTGS2,CCL3L1,CCL8,CCL23,SDC4,SOD2,SSTR2,STAT1,STAT3,THBS1,TNF,TNFAIP3,WARS,IFITM1,KLF4,RAPGEF2,SPRY1,LILRB2,LILRB1,PIM2,ATF5,NUP62,NUPR1,CD274,GAL,P3H2,LIMS2,PELI1,PARP10,IFNLR1,IFNL1,CCL3L3
GO:0016477	GO:0016477	1.72632e-10	1	97	577	cell migration	BP	1.71551e-08	3.12222e-06	ADA,ANXA1,RHOB,BTG1,CD40,CD44,CD48,CCR7,DPYSL3,EDN1,CXCL1,CXCL2,CXCL3,GYPC,HIF1A,HSPA5,IL1A,IL1B,IL6,CXCL8,IL10,IL12A,IL12B,CXCL10,JAK2,JAK3,LAMA3,LYN,CXCL9,MMP10,ABCC1,P2RX4,P2RY1,PDE4B,PDGFA,PDGFB,PLAT,PML,PTGER4,PTGS2,RDX,S100A9,CCL1,CCL3,CCL3L1,CCL4,CCL5,CCL7,CCL8,CCL18,CCL20,CCL23,CXCL11,SDC4,SLAMF1,SNAI1,SOD2,SP100,SRC,STAT3,STAT5A,THBS1,TIMP1,TNF,TNFAIP6,TNS1,XBP1,PTP4A1,CXCR4,IFITM1,UNC5C…
GO:0001934	GO:0001934	1.84349e-10	1	82	459	positive regulation of protein phosphorylation	BP	1.82193e-08	3.33413e-06	ADCY9,AREG,BMP6,CALM1,CALM2,CALM3,CD80,CD40,CD44,CCR7,MAP3K8,CSF2,DUSP5,EDN1,EREG,EZH2,ACSL1,HSPA5,IFNB1,IGFBP4,IL1B,IL6,IL6ST,IL12A,IL12B,IL15,INHBA,IRAK2,JAK2,LCP2,LYN,NBN,P2RX7,P2RY1,PDGFA,PDGFB,PLAUR,EIF2AK2,PTGS2,PTPN1,CCL1,CCL3,CCL3L1,CCL4,CCL5,CCL7,CCL8,CCL18,CCL20,CCL23,SDC4,SLAMF1,SRC,STAT3,TGFA,THBS1,TNF,TXN,CXCR4,SOCS1,MARCO,RIPK1,TNFRSF18,NRP1,CFLAR,SOCS3,MAP4K4,RAPGEF2,TNFSF15,RASGRP…
GO:0071396	GO:0071396	1.99962e-10	1	61	298	cellular response to lipid	BP	1.9655e-08	3.61652e-06	ANXA1,BMP6,ZFP36L2,CD80,CD40,CDK6,CSF2,CYP27B1,EDN1,FDX1,GJB2,NR3C1,DNAJA1,TNC,IRF8,IFNB1,IL1B,IL6,CXCL8,IL10,IL12A,IL12B,IL15,INHBA,CXCL10,IRAK2,JAK2,LYN,NEDD4,NFKB1,PDE4B,PIM1,PTGER4,CCL3,CCL5,CCL20,SPP1,SRC,SRD5A1,SSTR2,TNF,TNFAIP3,TNFRSF1B,XBP1,NR4A3,CFLAR,CLDN1,KLF4,CYP7B1,LILRB2,TNIP1,LILRB1,ERRFI1,DDIT4,TNIP2,TNIP3,ZC3H12A,CARD16,CMPK2,TICAM1,ACOD1
GO:0060089	GO:0060089	2.01442e-10	1	67	343	molecular transducer activity	MF	1.96934e-08	3.64329e-06	CALM1,CD80,CD40,CD44,CD48,CDK6,CCR7,GP1BA,NR3C1,GYPC,HRH2,IGF2R,IL2RA,IL2RG,IL6ST,IL7R,IL10RA,IL12B,IL15RA,TNFRSF9,ITGB8,KCNJ2,ROR1,P2RX4,P2RX7,P2RY1,PLAUR,PTGER3,PTGER4,PTGIR,NECTIN2,SDC4,SLAMF1,SSTR2,TFRC,TNFRSF1B,TNFRSF4,CXCR4,NR4A3,UNC5C,MARCO,TNFRSF18,NRP2,NRP1,CCRL2,FCGR2C,LPAR2,EBI3,LILRB2,LILRB1,LILRB5,LILRB4,LILRA1,LILRB3,CLEC2D,GPR132,IL21R,GAL,TREM1,VAC14,APOBR,OGFRL1,GPR157,TMPRSS13,T…
GO:0046651	GO:0046651	2.03584e-10	1	39	147	lymphocyte proliferation	BP	1.97478e-08	3.68201e-06	ADA,ANXA1,CD80,CD38,CD40,IFNB1,IL1B,IL2RA,IL6,IL6ST,IL7,IL7R,IL10,IL12A,IL12B,IL15,IDO1,IRF1,JAK3,LYN,P2RX7,SATB1,CCL5,SDC4,SLAMF1,TFRC,TNFRSF4,TNFSF9,EBI3,LILRB2,TNFSF13B,LILRB1,CLCF1,CD274,GAL,IL23A,PELI1,TICAM1,IL27
GO:0005886	GO:0005886	2.05774e-10	1	219	1705	plasma membrane	CC	1.97478e-08	3.72163e-06	ACTN2,ADA,ADCY9,ALCAM,ANXA1,BIRC2,AQP9,RHOB,FXYD2,B2M,CFB,CALM1,CALM2,CALM3,CASP4,CD80,TNFSF8,CD38,CD40,CD44,CD48,CD70,CLN3,CCR7,CNP,EREG,ACSL1,FCGR2A,IFI6,GBP1,GEM,GJB2,GP1BA,GRB10,GYPC,HLA-A,HLA-F,HRH2,HSPA5,IGF2R,IL1RN,IL2RA,IL2RG,IL6,IL6ST,IL7R,IL10RA,IL15,IL15RA,TNFRSF9,CXCL10,IRAK2,ITGB8,JAK2,JAK3,KCNJ2,KCNN4,LCP2,LTA,LYN,MICB,CXCL9,ABCC1,MYD88,MYO10,NEDD4,SLC11A2,NT5E,ROR1,OAS3,P2RX4,P2RX7…
GO:0023014	GO:0023014	2.05937e-10	1	82	460	signal transduction by protein phosphorylation	BP	1.97478e-08	3.72458e-06	ACTN2,ATF3,BMP6,ZFP36L2,CALM1,CD40,CD44,CCR7,MAP3K8,CSF2,DUSP4,DUSP5,EDN1,EREG,EZH2,GBP1,DNAJA1,IGFBP4,IL1B,IL2RA,IL2RG,IL6,INHBA,IRAK2,JAK2,JAK3,LYN,NFKB1,P2RX7,P2RY1,PDGFA,PDGFB,EIF2AK2,PSMA3,PSMA4,PSMD5,PSME2,PTGER4,PTPN1,CCL1,CCL3,CCL3L1,CCL4,CCL5,CCL7,CCL8,CCL18,CCL20,CCL23,SLAMF1,SRC,TGFA,THBS1,TNF,CXCR4,MARCO,RIPK1,NRP1,CFLAR,KLF4,MAP4K4,RASAL2,RAPGEF2,RASGRP1,SPRY1,TNIP1,CCL26,MAP4K5,NUP6…
GO:0051251	GO:0051251	2.06366e-10	1	41	160	positive regulation of lymphocyte activation	BP	1.97478e-08	3.73233e-06	ADA,ANXA1,CD80,CD38,CD40,CCR7,MAP3K8,IL1B,IL2RA,IL6,IL6ST,IL7,IL7R,IL12A,IL12B,IL15,JAK3,LYN,PDCD1,CCL5,SLAMF1,SRC,TFRC,TNFRSF4,XBP1,SOCS1,TNFSF9,RASGRP1,EBI3,LILRB2,TNFSF13B,LILRB1,LILRB4,CLCF1,IL36B,CD274,IL23A,PCID2,PELI1,TNIP2,TICAM1
GO:0040012	GO:0040012	2.21408e-10	1	76	410	regulation of locomotion	BP	2.10757e-08	4.00439e-06	ADA,ANXA1,RHOB,CD40,CDK6,CCR7,DEFB1,DPYSL3,EDN1,EREG,CXCL1,CXCL2,CXCL3,HIF1A,HSPA5,IL1A,IL1B,IL6,CXCL8,IL12A,CXCL10,JAK2,LAMA3,LYN,CXCL9,MMP10,P2RX4,PDGFA,PDGFB,PML,PTGER4,PTGS2,RDX,CCL1,CCL3,CCL4,CCL5,CCL7,CCL8,CCL20,CXCL11,SDC4,SLAMF1,SNAI1,SOD2,SP100,SRC,TRIM21,STAT3,STAT5A,THBS1,TIMP1,TNF,TNFAIP6,XBP1,TRIM25,TRIM26,PTP4A1,CXCR4,IFITM1,UNC5C,TNFRSF18,NRP2,NRP1,KLF4,RAPGEF2,TRIM13,CCL26,MACF1,D…
GO:0050730	GO:0050730	2.32404e-10	1	34	117	regulation of peptidyl-tyrosine phosphorylation	BP	2.20066e-08	4.20326e-06	AREG,CD80,CD40,CD44,CSF2,EREG,IL6,IL6ST,IL12A,IL12B,IL15,JAK2,LYN,PDGFA,PDGFB,PTPN1,CCL5,SPINK1,SRC,STAT3,TGFA,SOCS1,TNFRSF18,NRP1,SOCS3,CLCF1,IL23A,ERRFI1,PARP14,RAP2C,SAMSN1,PARP9,IFNL1,NCF1
GO:0038023	GO:0038023	2.39088e-10	1	53	242	signaling receptor activity	MF	2.25216e-08	4.32415e-06	CD80,CD40,CD44,CCR7,GP1BA,NR3C1,HRH2,IGF2R,IL2RA,IL2RG,IL6ST,IL7R,IL10RA,IL12B,IL15RA,TNFRSF9,ROR1,P2RX4,P2RX7,P2RY1,PLAUR,PTGER3,PTGER4,PTGIR,NECTIN2,SDC4,SLAMF1,SSTR2,TNFRSF1B,TNFRSF4,CXCR4,NR4A3,UNC5C,MARCO,TNFRSF18,NRP2,NRP1,CCRL2,FCGR2C,LPAR2,EBI3,LILRB2,LILRB1,LILRB5,LILRA1,LILRB3,CLEC2D,GPR132,IL21R,GAL,GPR157,IFNLR1,HCAR2
GO:0007155	GO:0007155	2.47639e-10	1	90	524	cell adhesion	BP	2.32062e-08	4.47879e-06	ACTN2,ADA,ALCAM,ANXA1,RHOB,CD80,CD44,CDK6,CDKN2A,CCR7,MAP3K8,VCAN,GBP1,GP1BA,GYPC,TNC,IFNB1,IL1B,IL1RN,IL2RA,IL6,IL6ST,IL7,IL7R,CXCL8,IL10,IL12A,IL12B,IL15,IDO1,IRF1,ITGB8,JAK2,JAK3,LAMA3,LYN,MYO10,NT5E,PDCD1,PML,NECTIN2,RDX,S100A9,CCL4,CCL5,SDC4,SLAMF1,SIGLEC1,SPP1,SRC,TFRC,THBS1,TNF,TNFAIP6,XBP1,NR4A3,SOCS1,TNFSF9,TNFRSF18,NRP2,NRP1,CLDN1,KLF4,BCL2L11,RASGRP1,EBI3,LILRB2,TNIP1,SORBS1,TNFSF13B,L…
GO:0044092	GO:0044092	2.56094e-10	1	96	579	negative regulation of molecular function	BP	2.38749e-08	4.63172e-06	ACTN2,ADAR,ANXA1,BIRC2,BIRC3,B2M,SERPING1,CALM1,CALM2,CALM3,CD44,CDKN2A,CDKN2B,CLN3,CSTB,CYP27B1,DUSP4,DUSP5,SERPINB1,EZH2,IFI6,GEM,GLA,GP1BA,DNAJA1,HSPA5,IFI16,IFIT2,IFIT1,IL1B,IL6,IL7,IL10,IRAK2,JAK2,LYN,NEDD4,NFKB1,P2RY1,SERPINB2,PDGFB,SERPINA1,SERPINB9,PIM1,PLAUR,PPP1R10,PSMA3,PSMA4,PSMD5,PSME2,PTGS2,PTPN1,PTX3,RDX,CCL23,SP100,SPINK1,SRC,TRIM21,THBS1,TIMP1,TNF,TNFAIP3,TNFRSF1B,TNFRSF4,WARS,CS…
GO:0052548	GO:0052548	2.7104e-10	1	45	187	regulation of endopeptidase activity	BP	2.51386e-08	4.90203e-06	BIRC2,BIRC3,BID,SERPING1,CASP7,CD44,CSTB,SERPINB1,IFI6,IFI16,IFI27,IL6,JAK2,LYN,MEFV,SERPINB2,SERPINA1,SERPINB9,PLAUR,PMAIP1,PML,PSMA3,PSME2,PTGS2,S100A9,SPINK1,SRC,STAT3,THBS1,TIMP1,TNF,TNFRSF1B,CST7,RIPK1,TNFSF10,KLF4,AIM2,TNFSF15,BCL2L11,TNFAIP8,LAMP3,PCID2,RNF34,EGLN3,CARD16
GO:0048856	GO:0048856	2.88948e-10	1	264	2163	anatomical structure development	BP	2.66629e-08	5.22592e-06	ACO1,ACTN2,ADA,ADAR,ADM,AK4,ALCAM,ANXA1,BIRC2,AREG,RHOB,ATF3,B2M,BCL2A1,BCL2L1,BID,BMP6,BNIP3,ZFP36L2,BTG1,CD80,TNFSF8,CD40,CD44,CDK6,CDKN2B,CKB,CCR7,CNP,CREM,CSF2,VCAN,CTSL,CYP27B1,DEFB1,DPYSL3,DUSP4,DUSP5,TYMP,EDN1,EREG,EXT1,EZH2,GBP1,GJB2,GP1BA,GRB10,CXCL1,GSTM3,H3F3B,HIF1A,HIVEP2,HK2,HMGB3,HRH2,HSPA5,TNC,IRF8,IFI16,IFNB1,IGF2R,IGFBP4,IL1A,IL1B,IL1RN,IL2RA,IL6,IL6ST,IL7,IL7R,CXCL8,IL10,IL12A,I…
GO:0022409	GO:0022409	3.05269e-10	1	38	143	positive regulation of cell-cell adhesion	BP	2.80259e-08	5.5211e-06	ADA,ANXA1,CD80,CD44,CCR7,MAP3K8,IL1B,IL2RA,IL6,IL6ST,IL7,IL7R,IL10,IL12A,IL12B,IL15,JAK3,LYN,MYO10,PDCD1,CCL5,SLAMF1,SRC,TFRC,TNF,XBP1,NR4A3,SOCS1,TNFSF9,RASGRP1,EBI3,LILRB2,TNFSF13B,LILRB1,LILRB4,IL36B,CD274,IL23A
GO:0032943	GO:0032943	3.1262e-10	1	39	149	mononuclear cell proliferation	BP	2.85558e-08	5.65405e-06	ADA,ANXA1,CD80,CD38,CD40,IFNB1,IL1B,IL2RA,IL6,IL6ST,IL7,IL7R,IL10,IL12A,IL12B,IL15,IDO1,IRF1,JAK3,LYN,P2RX7,SATB1,CCL5,SDC4,SLAMF1,TFRC,TNFRSF4,TNFSF9,EBI3,LILRB2,TNFSF13B,LILRB1,CLCF1,CD274,GAL,IL23A,PELI1,TICAM1,IL27
GO:0042327	GO:0042327	3.14824e-10	1	84	480	positive regulation of phosphorylation	BP	2.86007e-08	5.6939e-06	ADCY9,AREG,BMP6,CALM1,CALM2,CALM3,CD80,CD40,CD44,CCR7,MAP3K8,CSF2,DUSP5,EDN1,EREG,EZH2,ACSL1,HIF1A,HSPA5,IFNB1,IGFBP4,IL1B,IL6,IL6ST,IL12A,IL12B,IL15,INHBA,IRAK2,JAK2,LCP2,LYN,NBN,P2RX7,P2RY1,PDGFA,PDGFB,PFKFB3,PLAUR,EIF2AK2,PTGS2,PTPN1,CCL1,CCL3,CCL3L1,CCL4,CCL5,CCL7,CCL8,CCL18,CCL20,CCL23,SDC4,SLAMF1,SRC,STAT3,TGFA,THBS1,TNF,TXN,CXCR4,SOCS1,MARCO,RIPK1,TNFRSF18,NRP1,CFLAR,SOCS3,MAP4K4,RAPGEF2,T…
GO:0051174	GO:0051174	3.16274e-10	1	126	839	regulation of phosphorus metabolic process	BP	2.86007e-08	5.72014e-06	ADAR,ADCY9,ADM,AREG,ATF3,BMP6,CALM1,CALM2,CALM3,CD80,CD40,CD44,CDKN2A,CDKN2B,CCR7,MAP3K8,CSF2,DUSP4,DUSP5,EDN1,EREG,EZH2,ACSL1,GBP1,GP1BA,GRB10,HIF1A,DNAJA1,HSPA5,IFNB1,IGFBP4,IL1B,IL6,IL6ST,IL12A,IL12B,IL15,INHBA,CXCL10,IRAK2,JAK2,LCP2,LYN,CXCL9,NBN,P2RX7,P2RY1,PDGFA,PDGFB,PFKFB3,PGAM1,PLAUR,PML,EIF2AK2,PTGIR,PTGS2,PTPN1,CCL1,CCL3,CCL3L1,CCL4,CCL5,CCL7,CCL8,CCL18,CCL20,CCL23,CXCL11,SDC4,SLAMF1,S…
GO:0022610	GO:0022610	3.33562e-10	1	90	527	biological adhesion	BP	3.00139e-08	6.0328e-06	ACTN2,ADA,ALCAM,ANXA1,RHOB,CD80,CD44,CDK6,CDKN2A,CCR7,MAP3K8,VCAN,GBP1,GP1BA,GYPC,TNC,IFNB1,IL1B,IL1RN,IL2RA,IL6,IL6ST,IL7,IL7R,CXCL8,IL10,IL12A,IL12B,IL15,IDO1,IRF1,ITGB8,JAK2,JAK3,LAMA3,LYN,MYO10,NT5E,PDCD1,PML,NECTIN2,RDX,S100A9,CCL4,CCL5,SDC4,SLAMF1,SIGLEC1,SPP1,SRC,TFRC,THBS1,TNF,TNFAIP6,XBP1,NR4A3,SOCS1,TNFSF9,TNFRSF18,NRP2,NRP1,CLDN1,KLF4,BCL2L11,RASGRP1,EBI3,LILRB2,TNIP1,SORBS1,TNFSF13B,L…
GO:2000147	GO:2000147	3.37927e-10	1	51	228	positive regulation of cell motility	BP	3.01133e-08	6.11175e-06	RHOB,CD40,CCR7,DEFB1,EDN1,CXCL1,CXCL2,CXCL3,HIF1A,HSPA5,IL1A,IL1B,IL6,CXCL8,IL12A,CXCL10,JAK2,LYN,CXCL9,P2RX4,PDGFA,PDGFB,PTGS2,RDX,CCL1,CCL3,CCL4,CCL5,CCL7,CCL8,CCL20,CXCL11,SLAMF1,SNAI1,SOD2,SRC,STAT5A,THBS1,TNF,TNFAIP6,XBP1,PTP4A1,TNFRSF18,NRP2,NRP1,RAPGEF2,CCL26,CD274,IL23A,ZC3H12A,MIA3
GO:0030217	GO:0030217	3.39544e-10	1	35	124	T cell differentiation	BP	3.01133e-08	6.141e-06	ADA,ANXA1,B2M,ZFP36L2,CD80,TNFSF8,CDK6,CCR7,IFNB1,IL2RA,IL6,IL7,IL7R,IL12A,IL12B,IL15,IRF1,JAK3,PTGER4,SATB1,STAT3,XBP1,SOCS1,TNFSF9,TNFRSF18,MAFB,RASGRP1,LILRB2,BATF,LILRB4,IL36B,IL23A,RSAD2,IL27,IFNL1
GO:0050790	GO:0050790	3.39661e-10	1	164	1185	regulation of catalytic activity	BP	3.01133e-08	6.1431e-06	ADAR,ADCY9,ANXA1,BIRC2,BIRC3,BID,SERPING1,CALM1,CALM2,CALM3,CASP7,CD40,CD44,CDKN2A,CDKN2B,CLN3,CCR7,MAP3K8,CSTB,CYP27B1,DUSP4,DUSP5,EDN1,SERPINB1,EREG,EZH2,ACSL1,IFI6,GCH1,GLA,GP1BA,CXCL1,HIF1A,DNAJA1,HSPA1A,HSPA5,IFI16,IFI27,IFIT1,IL1B,IL6,IL7,IL12B,CXCL10,IRAK2,JAK2,LCP2,LYN,MEFV,NBN,NFKB1,OAS3,P2RX7,SERPINB2,PDGFA,PDGFB,SERPINA1,SERPINB9,PLAUR,PLSCR1,PMAIP1,PML,PPP1R10,EIF2AK2,PSMA3,PSMA4,PSMD…
GO:0070372	GO:0070372	3.57727e-10	1	37	137	regulation of ERK1 and ERK2 cascade	BP	3.15602e-08	6.46985e-06	ATF3,CD44,CCR7,DUSP4,GBP1,IL1B,IL6,LYN,P2RY1,PDGFA,PDGFB,PTPN1,CCL1,CCL3,CCL3L1,CCL4,CCL5,CCL7,CCL8,CCL18,CCL20,CCL23,SLAMF1,SRC,TNF,MARCO,NRP1,CFLAR,KLF4,RAPGEF2,RASGRP1,SPRY1,TNIP1,CCL26,ERRFI1,CNKSR3,CCL4L1,CCL3L3
GO:0046425	GO:0046425	3.73035e-10	1	22	55	regulation of JAK-STAT cascade	BP	3.25928e-08	6.74671e-06	CD40,CSF2,GP1BA,IFNB1,IL6,IL6ST,IL12A,IL12B,IL15,JAK2,LYN,CCL5,STAT3,SOCS1,TNFRSF18,SOCS2,SOCS3,CLCF1,IL23A,PARP14,PARP9,IFNL1
GO:1904892	GO:1904892	3.73035e-10	1	22	55	regulation of STAT cascade	BP	3.25928e-08	6.74671e-06	CD40,CSF2,GP1BA,IFNB1,IL6,IL6ST,IL12A,IL12B,IL15,JAK2,LYN,CCL5,STAT3,SOCS1,TNFRSF18,SOCS2,SOCS3,CLCF1,IL23A,PARP14,PARP9,IFNL1
GO:0004888	GO:0004888	5.03914e-10	1	47	205	transmembrane signaling receptor activity	MF	4.38163e-08	9.1138e-06	CD40,CD44,CCR7,GP1BA,HRH2,IGF2R,IL2RA,IL2RG,IL6ST,IL7R,IL10RA,IL12B,IL15RA,TNFRSF9,ROR1,P2RX4,P2RX7,P2RY1,PTGER3,PTGER4,PTGIR,SLAMF1,SSTR2,TNFRSF1B,TNFRSF4,CXCR4,UNC5C,MARCO,TNFRSF18,NRP2,NRP1,CCRL2,FCGR2C,LPAR2,EBI3,LILRB2,LILRB1,LILRB5,LILRA1,LILRB3,CLEC2D,GPR132,IL21R,GAL,GPR157,IFNLR1,HCAR2
GO:1903039	GO:1903039	5.33126e-10	1	36	133	positive regulation of leukocyte cell-cell adhesion	BP	4.61346e-08	9.64212e-06	ADA,ANXA1,CD80,CD44,CCR7,MAP3K8,IL1B,IL2RA,IL6,IL6ST,IL7,IL7R,IL12A,IL12B,IL15,JAK3,LYN,PDCD1,CCL5,SLAMF1,SRC,TFRC,TNF,XBP1,NR4A3,SOCS1,TNFSF9,RASGRP1,EBI3,LILRB2,TNFSF13B,LILRB1,LILRB4,IL36B,CD274,IL23A
GO:0030335	GO:0030335	5.52845e-10	1	50	224	positive regulation of cell migration	BP	4.76131e-08	9.99875e-06	RHOB,CD40,CCR7,EDN1,CXCL1,CXCL2,CXCL3,HIF1A,HSPA5,IL1A,IL1B,IL6,CXCL8,IL12A,CXCL10,JAK2,LYN,CXCL9,P2RX4,PDGFA,PDGFB,PTGS2,RDX,CCL1,CCL3,CCL4,CCL5,CCL7,CCL8,CCL20,CXCL11,SLAMF1,SNAI1,SOD2,SRC,STAT5A,THBS1,TNF,TNFAIP6,XBP1,PTP4A1,TNFRSF18,NRP2,NRP1,RAPGEF2,CCL26,CD274,IL23A,ZC3H12A,MIA3
GO:0051272	GO:0051272	6.32e-10	1	51	232	positive regulation of cellular component movement	BP	5.41722e-08	1.14303e-05	RHOB,CD40,CCR7,DEFB1,EDN1,CXCL1,CXCL2,CXCL3,HIF1A,HSPA5,IL1A,IL1B,IL6,CXCL8,IL12A,CXCL10,JAK2,LYN,CXCL9,P2RX4,PDGFA,PDGFB,PTGS2,RDX,CCL1,CCL3,CCL4,CCL5,CCL7,CCL8,CCL20,CXCL11,SLAMF1,SNAI1,SOD2,SRC,STAT5A,THBS1,TNF,TNFAIP6,XBP1,PTP4A1,TNFRSF18,NRP2,NRP1,RAPGEF2,CCL26,CD274,IL23A,ZC3H12A,MIA3
GO:0071944	GO:0071944	6.98292e-10	1	221	1747	cell periphery	CC	5.95722e-08	1.26293e-05	ACTN2,ADA,ADCY9,ALCAM,ANXA1,BIRC2,AQP9,RHOB,FXYD2,B2M,CFB,CALM1,CALM2,CALM3,CASP4,CD80,TNFSF8,CD38,CD40,CD44,CD48,CD70,CLN3,CCR7,CNP,EREG,ACSL1,FCGR2A,IFI6,GBP1,GEM,GJB2,GP1BA,GRB10,GYPC,HLA-A,HLA-F,HRH2,HSPA5,IGF2R,IL1RN,IL2RA,IL2RG,IL6,IL6ST,IL7R,IL10RA,IL15,IL15RA,TNFRSF9,CXCL10,IRAK2,ITGB8,JAK2,JAK3,KCNJ2,KCNN4,LCP2,LTA,LYN,MICB,CXCL9,ABCC1,MYD88,MYO10,NEDD4,SLC11A2,NT5E,ROR1,OAS3,P2RX4,P2RX7…
GO:0014070	GO:0014070	7.23963e-10	1	82	471	response to organic cyclic compound	BP	6.14722e-08	1.30936e-05	ADA,ADAR,ADM,ANXA1,BIRC2,AQP9,AREG,BCL2L1,BID,BMP6,ZFP36L2,CASP7,CD38,CD40,CYP27B1,DEFB1,EDN1,EZH2,ACSL1,FDX1,GJB2,NR3C1,DNAJA1,HSPA5,TNC,IFIT1,IFNB1,IL1B,IL1RN,IL6,IL10,IL15,INHBA,CXCL10,JAK2,LYN,MMP19,NEDD4,NFKB1,P2RX4,P2RX7,P2RY1,PDE4B,PDGFB,PIM1,PMAIP1,PTGS2,CCL1,CCL3,CCL5,SPP1,SRC,SRD5A1,SSTR2,STAT1,STAT3,THBS1,TNF,TRIM25,NR4A3,SOCS2,CFLAR,KYNU,CLDN1,KLF4,CYP7B1,HOMER1,RAPGEF2,NAMPT,RFTN1,PU…
GO:0032649	GO:0032649	7.76627e-10	1	21	52	regulation of interferon-gamma production	BP	6.56358e-08	1.40461e-05	CCR7,IRF8,IL1B,IL10,IL12A,IL12B,INHBA,LTA,PDE4B,SLAMF1,TNF,ISG15,RASGRP1,EBI3,LILRB1,IL36RN,CD274,IL23A,ZC3H12A,IL27,IFNL1
GO:0006928	GO:0006928	7.86565e-10	1	119	782	movement of cell or subcellular component	BP	6.61666e-08	1.42258e-05	ACTN2,ADA,ALCAM,ANXA1,RHOB,BTG1,CD40,CD44,CD48,CDK6,CLN3,CCR7,DEFB1,DPYSL3,EDN1,EREG,EXT1,GRB10,CXCL1,CXCL2,CXCL3,GYPC,HIF1A,DNAJA1,HSPA5,IL1A,IL1B,IL6,CXCL8,IL10,IL12A,IL12B,CXCL10,JAK2,JAK3,KCNJ2,LAMA3,LYN,CXCL9,MMP10,ABCC1,P2RX4,P2RY1,PDE4B,PDGFA,PDGFB,PLAT,PLAUR,PML,PTGER4,PTGS2,RDX,S100A9,CCL1,CCL3,CCL3L1,CCL4,CCL5,CCL7,CCL8,CCL18,CCL20,CCL23,CXCL11,SDC4,SLAMF1,SNAI1,SOD2,SP100,SRC,STAT3,STA…
GO:0009893	GO:0009893	8.05191e-10	1	214	1685	positive regulation of metabolic process	BP	6.73969e-08	1.45627e-05	ADAR,ADCY9,ADM,ANXA1,BIRC2,BIRC3,AREG,ATF3,BID,BMP6,BNIP3,ZFP36L2,CALM1,CALM2,CALM3,CASP7,CD80,TNFSF8,CD38,CD40,CD44,CDK6,CDKN2B,CCR7,MAP3K8,CREM,CSF2,CYP27B1,DUSP5,EDN1,EREG,EZH2,ACSL1,GCH1,NR3C1,H3F3B,HIF1A,HK2,HSPA1A,HSPA1B,HSPA5,TNC,IRF8,IFI16,IFI27,IFNB1,IGFBP4,IL1A,IL1B,IL6,IL6ST,IL7R,IL10,IL12A,IL12B,IL15,INHBA,CXCL10,IRAK2,IRF1,IRF2,IRF7,ITGB8,JAK2,LCP2,LYN,MEFV,CXCL9,MYD88,NBN,NEDD4,NFKB…
GO:0097191	GO:0097191	8.08644e-10	1	36	134	extrinsic apoptotic signaling pathway	BP	6.73969e-08	1.46251e-05	ATF3,BCL2A1,BCL2L1,BID,CD70,CSF2,IFI6,HSPA1A,HSPA1B,IL1A,IL1B,IL7,IL12A,INHBA,JAK2,MCL1,P2RX7,PMAIP1,PML,SP100,SRC,THBS1,TNF,TNFAIP3,TNFRSF1B,TRAF1,RIPK1,TNFSF10,NRP1,CFLAR,BCL2L11,RBCK1,G0S2,PHIP,TMBIM1,RNF34
GO:0008284	GO:0008284	8.33915e-10	1	69	370	positive regulation of cell proliferation	BP	6.91844e-08	1.50822e-05	ADA,ADM,ANXA1,AREG,ATF3,BCL2L1,BMP6,CD80,CD38,CD40,CDK6,CSF2,EDN1,EREG,HIF1A,TNC,IL1B,IL2RA,IL6,IL6ST,IL7,IL10,IL12A,IL12B,IL15,CXCL10,JAK2,JAK3,LTA,LYN,PDGFA,PDGFB,PIM1,PML,PTGS2,CCL5,SLAMF1,STAT1,STAT3,STAT5A,TFRC,TGFA,THBS1,TIMP1,TNF,TNFAIP3,TNFRSF4,XBP1,NR4A3,TNFSF9,NRP2,NRP1,CFLAR,CYP7B1,NAMPT,EBI3,LILRB2,CCL26,TNFSF13B,CLCF1,CD274,HILPDA,IL23A,PHIP,PELI1,TNS3,MARCKSL1,PAXBP1,TICAM1
GO:0002790	GO:0002790	8.46465e-10	1	52	243	peptide secretion	BP	6.99048e-08	1.53092e-05	ANXA1,BMP6,CD38,CD40,CCR7,EDN1,GBP1,HIF1A,IL1A,IL1B,IL1RN,IL6,IL10,TNFRSF9,JAK2,KCNN4,LCP2,LYN,P2RX7,CDK16,PML,PTGER4,CCL3,CCL5,SLAMF1,SRC,TNF,TNFRSF4,XBP1,SOCS1,AIM2,MAP4K4,RASGRP1,TNFSF13B,TRAF3IP2,LILRB1,DDX58,CLEC5A,ARFGAP3,IL36RN,CD274,GAL,TREM1,IFIH1,RHBDF2,ZC3H12A,RSAD2,CARD16,GBP5,MCOLN2,EXOC3L1,HCAR2
GO:0010648	GO:0010648	8.51479e-10	1	99	615	negative regulation of cell communication	BP	6.99994e-08	1.53999e-05	ADA,ADAR,ADM,ATF3,BCL2L1,BID,CALM1,CALM2,CALM3,CD38,CD44,CSF2,DUSP4,DUSP5,EDN1,EREG,EZH2,IFI6,GBP1,GP1BA,GRB10,HIF1A,DNAJA1,HSPA1A,HSPA1B,HSPA5,IGFBP4,IL1A,IL1B,IL1RN,IL6,IL7,CXCL8,IL10,INHBA,LYN,MCL1,NEDD4,P2RX7,PDGFA,PDGFB,PLAUR,PSMA3,PSMA4,PSMD5,PSME2,PTGIR,PTGS2,PTPN1,RGS1,CCL5,SLAMF1,SNAI1,SOD2,SPINK1,SRC,STAT1,THBS1,TNF,TNFAIP3,XBP1,SOCS1,RIPK1,TNFSF10,RGS9,NRP1,SOCS2,CFLAR,SOCS3,KLF4,CYP7B…
GO:0071216	GO:0071216	9.21793e-10	1	35	129	cellular response to biotic stimulus	BP	7.54369e-08	1.66715e-05	BMP6,CD80,CD40,CSF2,HSPA5,IRF8,IL1B,IL6,CXCL8,IL10,IL12A,IL12B,CXCL10,IRAK2,LYN,NFKB1,PDE4B,CCL3,CCL5,CCL20,SRC,TNF,TNFAIP3,TNFRSF1B,XBP1,LILRB2,TNIP1,LILRB1,TNIP2,TNIP3,ZC3H12A,CARD16,CMPK2,TICAM1,ACOD1
GO:0023057	GO:0023057	9.28993e-10	1	99	616	negative regulation of signaling	BP	7.56836e-08	1.68018e-05	ADA,ADAR,ADM,ATF3,BCL2L1,BID,CALM1,CALM2,CALM3,CD38,CD44,CSF2,DUSP4,DUSP5,EDN1,EREG,EZH2,IFI6,GBP1,GP1BA,GRB10,HIF1A,DNAJA1,HSPA1A,HSPA1B,HSPA5,IGFBP4,IL1A,IL1B,IL1RN,IL6,IL7,CXCL8,IL10,INHBA,LYN,MCL1,NEDD4,P2RX7,PDGFA,PDGFB,PLAUR,PSMA3,PSMA4,PSMD5,PSME2,PTGIR,PTGS2,PTPN1,RGS1,CCL5,SLAMF1,SNAI1,SOD2,SPINK1,SRC,STAT1,THBS1,TNF,TNFAIP3,XBP1,SOCS1,RIPK1,TNFSF10,RGS9,NRP1,SOCS2,CFLAR,SOCS3,KLF4,CYP7B…
GO:0006468	GO:0006468	9.53641e-10	1	136	941	protein phosphorylation	BP	7.73433e-08	1.72476e-05	ACTN2,ADAR,ADCY9,AREG,ATF3,BMP6,ZFP36L2,CALM1,CALM2,CALM3,CD80,CD40,CD44,CDK6,CDKN2A,CDKN2B,CCR7,MAP3K8,CSF2,DUSP4,DUSP5,EDN1,EREG,EZH2,ACSL1,GBP1,GP1BA,DNAJA1,HSPA5,IFNB1,IGFBP4,IL1B,IL2RA,IL2RG,IL6,IL6ST,IL12A,IL12B,IL15,INHBA,CXCL10,IRAK2,JAK2,JAK3,LCP2,LYN,NBN,NFKB1,ROR1,P2RX7,P2RY1,CDK16,PDGFA,PDGFB,PIM1,PLAUR,PML,EIF2AK2,PSMA3,PSMA4,PSMD5,PSME2,PTGER4,PTGS2,PTPN1,CCL1,CCL3,CCL3L1,CCL4,CCL5,…
GO:2000145	GO:2000145	1.01308e-09	1	70	376	regulation of cell motility	BP	8.1797e-08	1.83225e-05	ADA,ANXA1,RHOB,CD40,CDK6,CCR7,DEFB1,DPYSL3,EDN1,EREG,CXCL1,CXCL2,CXCL3,HIF1A,HSPA5,IL1A,IL1B,IL6,CXCL8,IL12A,CXCL10,JAK2,LAMA3,LYN,CXCL9,MMP10,P2RX4,PDGFA,PDGFB,PTGER4,PTGS2,RDX,CCL1,CCL3,CCL4,CCL5,CCL7,CCL8,CCL20,CXCL11,SDC4,SLAMF1,SNAI1,SOD2,SP100,SRC,STAT3,STAT5A,THBS1,TIMP1,TNF,TNFAIP6,XBP1,PTP4A1,IFITM1,UNC5C,TNFRSF18,NRP2,NRP1,KLF4,RAPGEF2,CCL26,MACF1,DDX58,CLIC4,CD274,IL23A,RAP2C,ZC3H12A,M…
GO:0071674	GO:0071674	1.02396e-09	1	20	48	mononuclear cell migration	BP	8.2308e-08	1.85193e-05	ANXA1,IL6,CXCL10,LYN,PDGFB,CCL1,CCL3,CCL3L1,CCL4,CCL5,CCL7,CCL8,CCL18,CCL20,CCL23,SLAMF1,THBS1,TNF,CCL26,CCL4L1,CCL3L3
GO:0051270	GO:0051270	1.1054e-09	1	73	400	regulation of cellular component movement	BP	8.84613e-08	1.99922e-05	ADA,ANXA1,RHOB,CD40,CDK6,CCR7,DEFB1,DPYSL3,EDN1,EREG,CXCL1,CXCL2,CXCL3,HIF1A,HSPA5,IL1A,IL1B,IL6,CXCL8,IL12A,CXCL10,JAK2,KCNJ2,LAMA3,LYN,CXCL9,MMP10,P2RX4,PDE4B,PDGFA,PDGFB,PTGER4,PTGS2,RDX,CCL1,CCL3,CCL4,CCL5,CCL7,CCL8,CCL20,CXCL11,SDC4,SLAMF1,SNAI1,SOD2,SP100,SRC,STAT3,STAT5A,THBS1,TIMP1,TNF,TNFAIP6,XBP1,PTP4A1,IFITM1,UNC5C,TNFRSF18,NRP2,NRP1,KLF4,RAPGEF2,CCL26,MACF1,DDX58,CLIC4,CD274,IL23A,RAP…
GO:2000026	GO:2000026	1.1528e-09	1	119	790	regulation of multicellular organismal development	BP	9.18485e-08	2.08496e-05	ADA,ADM,ANXA1,RHOB,B2M,BMP6,ZFP36L2,BTG1,CD80,CD40,CDK6,CSF2,CTSL,CYP27B1,DPYSL3,TYMP,EDN1,EZH2,GP1BA,H3F3B,HIF1A,HMGB3,HSPA5,IFNB1,IL1A,IL1B,IL1RN,IL2RA,IL6,IL6ST,IL7,IL7R,CXCL8,IL10,IL12A,IL12B,IL15,IDO1,INHBA,CXCL10,IRF1,IRF7,JAK3,LAMA3,LTA,LYN,MOV10,NEDD4,ROR1,P2RX7,PDCD1,PDGFA,PDGFB,PIM1,PML,EIF2AK2,PSMA3,PSMA4,PSMD5,PSME2,PTGS2,CCL3,SNAI1,SP100,SPP1,SRC,STAT1,STAT3,DYNLT1,TFRC,THBS1,TIMP1,T…
GO:0050707	GO:0050707	1.16316e-09	1	28	89	regulation of cytokine secretion	BP	9.22672e-08	2.10369e-05	ANXA1,CCR7,GBP1,IL1A,IL1B,IL6,IL10,TNFRSF9,LYN,P2RX7,PML,PTGER4,CCL3,SLAMF1,SRC,TNF,XBP1,SOCS1,AIM2,RASGRP1,LILRB1,DDX58,CLEC5A,IL36RN,CD274,IFIH1,ZC3H12A,CARD16
GO:0048731	GO:0048731	1.21143e-09	1	219	1736	system development	BP	9.56768e-08	2.191e-05	ACTN2,ADA,ADAR,ADM,AK4,ALCAM,ANXA1,BIRC2,AREG,RHOB,ATF3,B2M,BCL2A1,BCL2L1,BID,BMP6,BNIP3,ZFP36L2,BTG1,CD80,TNFSF8,CD40,CD44,CDK6,CDKN2B,CKB,CCR7,CNP,CSF2,VCAN,CTSL,CYP27B1,DPYSL3,TYMP,EDN1,EREG,EXT1,EZH2,GJB2,GP1BA,GRB10,CXCL1,GSTM3,H3F3B,HIF1A,HK2,HMGB3,HRH2,HSPA5,TNC,IRF8,IFI16,IFNB1,IGF2R,IGFBP4,IL1A,IL1B,IL2RA,IL6,IL6ST,IL7,IL7R,CXCL8,IL10,IL12A,IL12B,IL15,IDO1,INHBA,CXCL10,IRF1,IRF7,ITGB8,JA…
GO:0030334	GO:0030334	1.31717e-09	1	67	355	regulation of cell migration	BP	1.03575e-07	2.38223e-05	ADA,ANXA1,RHOB,CD40,CCR7,DPYSL3,EDN1,CXCL1,CXCL2,CXCL3,HIF1A,HSPA5,IL1A,IL1B,IL6,CXCL8,IL12A,CXCL10,JAK2,LAMA3,LYN,CXCL9,MMP10,P2RX4,PDGFA,PDGFB,PTGER4,PTGS2,RDX,CCL1,CCL3,CCL4,CCL5,CCL7,CCL8,CCL20,CXCL11,SDC4,SLAMF1,SNAI1,SOD2,SP100,SRC,STAT3,STAT5A,THBS1,TIMP1,TNF,TNFAIP6,XBP1,PTP4A1,IFITM1,UNC5C,TNFRSF18,NRP2,NRP1,KLF4,RAPGEF2,CCL26,MACF1,DDX58,CLIC4,CD274,IL23A,RAP2C,ZC3H12A,MIA3
GO:0002685	GO:0002685	1.34887e-09	1	29	95	regulation of leukocyte migration	BP	1.05422e-07	2.43957e-05	ADA,ANXA1,CCR7,EDN1,CXCL1,CXCL2,CXCL3,IL1A,IL6,CXCL8,IL12A,CXCL10,LYN,CXCL9,PTGER4,CCL1,CCL3,CCL4,CCL5,CCL7,CCL8,CCL20,CXCL11,SLAMF1,THBS1,TNF,TNFRSF18,IL23A,MIA3
GO:0002822	GO:0002822	1.35231e-09	1	26	79	regulation of adaptive immune response based on somatic recombination of immune receptors built from immunoglobulin superfamily domains	BP	1.05422e-07	2.44579e-05	ADA,ANXA1,B2M,CD80,CD40,IFNB1,IL1B,IL6,IL7R,IL10,IL12A,IL12B,JAK3,LTA,P2RX7,NECTIN2,SLAMF1,TFRC,TNF,TNFAIP3,TNFSF13B,LILRB1,CLCF1,IL23A,RSAD2,IL27
GO:0052547	GO:0052547	1.75977e-09	1	45	197	regulation of peptidase activity	BP	1.36597e-07	3.18271e-05	BIRC2,BIRC3,BID,SERPING1,CASP7,CD44,CSTB,SERPINB1,IFI6,IFI16,IFI27,IL6,JAK2,LYN,MEFV,SERPINB2,SERPINA1,SERPINB9,PLAUR,PMAIP1,PML,PSMA3,PSME2,PTGS2,S100A9,SPINK1,SRC,STAT3,THBS1,TIMP1,TNF,TNFRSF1B,CST7,RIPK1,TNFSF10,KLF4,AIM2,TNFSF15,BCL2L11,TNFAIP8,LAMP3,PCID2,RNF34,EGLN3,CARD16
GO:0051336	GO:0051336	1.81342e-09	1	95	585	regulation of hydrolase activity	BP	1.39598e-07	3.27975e-05	ANXA1,BIRC2,BIRC3,BID,SERPING1,CALM1,CALM2,CALM3,CASP7,CD40,CD44,CCR7,CSTB,SERPINB1,EZH2,IFI6,DNAJA1,HSPA1A,HSPA5,IFI16,IFI27,IFIT1,IL6,JAK2,LYN,MEFV,OAS3,SERPINB2,SERPINA1,SERPINB9,PLAUR,PLSCR1,PMAIP1,PML,PSMA3,PSME2,PTGS2,PTPN1,PTX3,RDX,RGS1,S100A9,CCL1,CCL3,CCL3L1,CCL4,CCL5,CCL7,CCL8,CCL18,CCL20,CCL23,SPINK1,SRC,STAT3,DYNLT1,THBS1,TIMP1,TNF,TNFRSF1B,CST7,RIPK1,TNFSF10,RGS9,NRP1,LPAR2,KLF4,TRIP…
GO:0009968	GO:0009968	1.81386e-09	1	94	581	negative regulation of signal transduction	BP	1.39598e-07	3.28055e-05	ADA,ADAR,ADM,ATF3,BCL2L1,BID,CALM1,CALM2,CALM3,CD44,CSF2,DUSP4,DUSP5,EREG,EZH2,IFI6,GBP1,GP1BA,GRB10,HIF1A,DNAJA1,HSPA1A,HSPA1B,HSPA5,IGFBP4,IL1A,IL1B,IL1RN,IL6,IL7,CXCL8,IL10,LYN,MCL1,NEDD4,P2RX7,PDGFA,PDGFB,PLAUR,PSMA3,PSMA4,PSMD5,PSME2,PTGIR,PTGS2,PTPN1,RGS1,CCL5,SLAMF1,SNAI1,SOD2,SPINK1,SRC,STAT1,THBS1,TNF,TNFAIP3,XBP1,SOCS1,RIPK1,TNFSF10,RGS9,NRP1,SOCS2,CFLAR,SOCS3,KLF4,CYP7B1,RASAL2,ARHGAP2…
GO:0002548	GO:0002548	1.8487e-09	1	17	36	monocyte chemotaxis	BP	1.41676e-07	3.34355e-05	ANXA1,IL6,CXCL10,LYN,PDGFB,CCL1,CCL3,CCL3L1,CCL4,CCL5,CCL7,CCL8,CCL18,CCL20,CCL23,CCL26,CCL4L1,CCL3L3
GO:0001959	GO:0001959	1.85956e-09	1	31	108	regulation of cytokine-mediated signaling pathway	BP	1.41907e-07	3.3632e-05	ADAR,BIRC2,BIRC3,CASP4,EDN1,HIF1A,HSPA1A,HSPA1B,IFNB1,IL1RN,IL6,IRAK2,IRF7,JAK2,PTPN1,CCL5,STAT1,STAT2,TNF,TNFAIP3,TRAF1,SOCS1,RIPK1,SOCS3,RBCK1,USP18,IL36RN,PARP14,PARP9,NLRC5,CARD16
GO:0050793	GO:0050793	1.98823e-09	1	148	1060	regulation of developmental process	BP	1.51089e-07	3.59591e-05	ADA,ADM,ANXA1,BIRC2,AREG,RHOB,B2M,BMP6,BNIP3,ZFP36L2,BTG1,CD80,CD40,CD44,CDK6,CDKN2A,CSF2,CTSL,CYP27B1,DPYSL3,TYMP,EDN1,EREG,EZH2,GBP1,GP1BA,H3F3B,HIF1A,HMGB3,HSPA5,IFNB1,IL1A,IL1B,IL1RN,IL2RA,IL6,IL6ST,IL7,IL7R,CXCL8,IL10,IL12A,IL12B,IL15,IDO1,INHBA,CXCL10,IRF1,IRF7,JAK2,JAK3,LAMA3,LTA,LYN,CXCL9,MOV10,MYO10,NEDD4,NFKB1,ROR1,P2RX7,PDCD1,PDGFA,PDGFB,PIM1,PML,EIF2AK2,PSMA3,PSMA4,PSMD5,PSME2,PTGS2,R…
GO:0048513	GO:0048513	2.03278e-09	1	172	1287	animal organ development	BP	1.53828e-07	3.67649e-05	ACTN2,ADA,ADAR,ADM,AK4,ANXA1,BIRC2,AREG,ATF3,B2M,BCL2A1,BCL2L1,BID,BMP6,BNIP3,ZFP36L2,CD80,TNFSF8,CD44,CDK6,CDKN2B,CKB,CCR7,CNP,CSF2,CTSL,CYP27B1,EDN1,EREG,EXT1,EZH2,GJB2,GP1BA,H3F3B,HIF1A,HK2,HMGB3,HRH2,HSPA5,TNC,IRF8,IFI16,IFNB1,IGF2R,IL1B,IL2RA,IL6,IL7,IL7R,CXCL8,IL10,IL12A,IL12B,IL15,INHBA,CXCL10,IRF1,IRF7,ITGB8,JAK2,JAK3,LTA,LYN,MMP19,MOV10,NEDD4,NFKB2,SLC11A2,ROR1,P2RX7,PDGFA,PDGFB,PFKFB3,P…
GO:2001236	GO:2001236	2.06319e-09	1	29	96	regulation of extrinsic apoptotic signaling pathway	BP	1.55478e-07	3.73148e-05	ATF3,BCL2L1,BID,CSF2,IFI6,HSPA1A,HSPA1B,IL1A,IL1B,IL7,INHBA,MCL1,PMAIP1,PML,SP100,SRC,THBS1,TNF,TNFAIP3,TRAF1,RIPK1,TNFSF10,NRP1,CFLAR,RBCK1,G0S2,PHIP,TMBIM1,RNF34
GO:0045619	GO:0045619	2.16221e-09	1	28	91	regulation of lymphocyte differentiation	BP	1.62265e-07	3.91058e-05	ADA,ANXA1,ZFP36L2,CD80,HMGB3,IFNB1,IL2RA,IL6,IL7,IL7R,IL12A,IL12B,IL15,INHBA,IRF1,JAK3,XBP1,SOCS1,TNFSF9,TNFRSF18,RASGRP1,LILRB2,LILRB4,IL36B,IL23A,PCID2,IL27,IFNL1
GO:0043408	GO:0043408	2.38883e-09	1	64	340	regulation of MAPK cascade	BP	1.78531e-07	4.32044e-05	ATF3,BMP6,CD40,CD44,CCR7,MAP3K8,DUSP4,DUSP5,EDN1,EZH2,GBP1,DNAJA1,IGFBP4,IL1B,IL6,INHBA,IRAK2,JAK2,LYN,P2RX7,P2RY1,PDGFA,PDGFB,EIF2AK2,PTPN1,CCL1,CCL3,CCL3L1,CCL4,CCL5,CCL7,CCL8,CCL18,CCL20,CCL23,SLAMF1,SRC,TGFA,THBS1,TNF,CXCR4,MARCO,RIPK1,NRP1,CFLAR,KLF4,MAP4K4,RAPGEF2,RASGRP1,SPRY1,TNIP1,CCL26,MAP4K5,NUP62,TRIB2,ERRFI1,AIDA,ZC3H12A,ZNF622,CNKSR3,SPRED2,RNF149,CCL4L1,CCL3L3,NCF1
GO:0007275	GO:0007275	2.45509e-09	1	239	1951	multicellular organism development	BP	1.82728e-07	4.44028e-05	ACO1,ACTN2,ADA,ADAR,ADM,AK4,ALCAM,ANXA1,BIRC2,AREG,RHOB,ATF3,B2M,BCL2A1,BCL2L1,BID,BMP6,BNIP3,ZFP36L2,BTG1,CD80,TNFSF8,CD40,CD44,CDK6,CDKN2B,CKB,CCR7,CNP,CREM,CSF2,VCAN,CTSL,CYP27B1,DPYSL3,DUSP4,DUSP5,TYMP,EDN1,EREG,EXT1,EZH2,GJB2,GP1BA,GRB10,CXCL1,GSTM3,H3F3B,HIF1A,HIVEP2,HK2,HMGB3,HRH2,HSPA5,TNC,IRF8,IFI16,IFNB1,IGF2R,IGFBP4,IL1A,IL1B,IL1RN,IL2RA,IL6,IL6ST,IL7,IL7R,CXCL8,IL10,IL12A,IL12B,IL15,T…
GO:0009306	GO:0009306	2.51918e-09	1	50	236	protein secretion	BP	1.86729e-07	4.5562e-05	ANXA1,BMP6,CD38,CD40,CCR7,GBP1,HIF1A,IL1A,IL1B,IL1RN,IL6,IL10,TNFRSF9,JAK2,KCNN4,LCP2,LYN,P2RX7,CDK16,PML,PTGER4,CCL3,CCL5,SLAMF1,SRC,TNF,TNFRSF4,XBP1,SOCS1,AIM2,MAP4K4,RASGRP1,TNFSF13B,TRAF3IP2,LILRB1,DDX58,CLEC5A,ARFGAP3,IL36RN,CD274,GAL,TREM1,IFIH1,RHBDF2,ZC3H12A,RSAD2,CARD16,GBP5,MCOLN2,HCAR2
GO:0002520	GO:0002520	2.53885e-09	1	86	517	immune system development	BP	1.87419e-07	4.59177e-05	ADA,ADAR,ANXA1,B2M,ZFP36L2,CD80,TNFSF8,CD40,CDK6,CDKN2B,CCR7,CSF2,GP1BA,H3F3B,HIF1A,HMGB3,IRF8,IFI16,IFNB1,IL2RA,IL6,IL7,IL7R,IL10,IL12A,IL12B,IL15,IDO1,INHBA,IRF1,IRF7,JAK2,JAK3,LTA,LYN,MOV10,NBN,NFKB2,SLC11A2,PDCD1,PML,EIF2AK2,PSMA3,PSMA4,PSMD5,PSME2,PTGER4,SATB1,CCL3,SLAMF1,SRC,STAT1,STAT3,TFRC,THBS1,TNF,TNFAIP3,XBP1,NR4A3,SOCS1,RIPK1,TNFSF9,TNFRSF18,KLF4,ISG15,MAFB,BCL2L11,RASGRP1,LILRB2,BATF…
GO:0050863	GO:0050863	2.60181e-09	1	42	179	regulation of T cell activation	BP	1.91286e-07	4.70563e-05	ADA,ANXA1,CD80,CCR7,MAP3K8,IFNB1,IL1B,IL2RA,IL6,IL6ST,IL7,IL7R,IL10,IL12A,IL12B,IL15,IDO1,IRF1,JAK3,LYN,PDCD1,CCL5,SDC4,SLAMF1,SRC,TFRC,XBP1,SOCS1,TNFSF9,TNFRSF18,RASGRP1,EBI3,LILRB2,TNFSF13B,LILRB1,LILRB4,IL36B,CD274,IL23A,PELI1,IL27,IFNL1
GO:0042107	GO:0042107	2.62529e-09	1	23	65	cytokine metabolic process	BP	1.91839e-07	4.7481e-05	CD80,EREG,IL1A,IL1B,IL6,IL10,IL12B,INHBA,IRF1,IRF7,NFKB1,CCL20,THBS1,TNF,KLF4,TNFSF15,EBI3,LILRB1,TRIB2,ERRFI1,TREM1,TICAM1,IL27
GO:1902105	GO:1902105	2.63055e-09	1	37	146	regulation of leukocyte differentiation	BP	1.91839e-07	4.75762e-05	ADA,ANXA1,ZFP36L2,CD80,CDK6,HMGB3,IFNB1,IL2RA,IL6,IL7,IL7R,IL12A,IL12B,IL15,INHBA,IRF1,IRF7,JAK3,LYN,CCL3,TNF,XBP1,SOCS1,RIPK1,TNFSF9,TNFRSF18,MAFB,RASGRP1,LILRB2,LILRB1,LILRB4,LILRB3,IL36B,IL23A,PCID2,IL27,IFNL1
GO:0032609	GO:0032609	2.64382e-09	1	21	55	interferon-gamma production	BP	1.92033e-07	4.78162e-05	CCR7,IRF8,IL1B,IL10,IL12A,IL12B,INHBA,LTA,PDE4B,SLAMF1,TNF,ISG15,RASGRP1,EBI3,LILRB1,IL36RN,CD274,IL23A,ZC3H12A,IL27,IFNL1
GO:0030098	GO:0030098	2.69456e-09	1	41	171	lymphocyte differentiation	BP	1.94935e-07	4.87338e-05	ADA,ANXA1,B2M,ZFP36L2,CD80,TNFSF8,CDK6,CCR7,HMGB3,IFNB1,IL2RA,IL6,IL7,IL7R,IL10,IL12A,IL12B,IL15,INHBA,IRF1,JAK3,PTGER4,SATB1,SLAMF1,STAT3,XBP1,SOCS1,TNFSF9,TNFRSF18,MAFB,RASGRP1,LILRB2,BATF,LILRB4,CLCF1,IL36B,IL23A,PCID2,RSAD2,IL27,IFNL1
GO:0040017	GO:0040017	3.76023e-09	1	51	244	positive regulation of locomotion	BP	2.70946e-07	6.80075e-05	RHOB,CD40,CCR7,DEFB1,EDN1,CXCL1,CXCL2,CXCL3,HIF1A,HSPA5,IL1A,IL1B,IL6,CXCL8,IL12A,CXCL10,JAK2,LYN,CXCL9,P2RX4,PDGFA,PDGFB,PTGS2,RDX,CCL1,CCL3,CCL4,CCL5,CCL7,CCL8,CCL20,CXCL11,SLAMF1,SNAI1,SOD2,SRC,STAT5A,THBS1,TNF,TNFAIP6,XBP1,PTP4A1,TNFRSF18,NRP2,NRP1,RAPGEF2,CCL26,CD274,IL23A,ZC3H12A,MIA3
GO:0002687	GO:0002687	4.3391e-09	1	25	77	positive regulation of leukocyte migration	BP	3.11416e-07	7.84769e-05	CCR7,EDN1,CXCL1,CXCL2,CXCL3,IL1A,IL6,CXCL8,IL12A,CXCL10,CXCL9,CCL1,CCL3,CCL4,CCL5,CCL7,CCL8,CCL20,CXCL11,SLAMF1,THBS1,TNF,TNFRSF18,IL23A,MIA3
GO:0002521	GO:0002521	4.37925e-09	1	53	261	leukocyte differentiation	BP	3.13056e-07	7.92031e-05	ADA,ANXA1,B2M,ZFP36L2,CD80,TNFSF8,CDK6,CCR7,CSF2,HMGB3,IFI16,IFNB1,IL2RA,IL6,IL7,IL7R,IL10,IL12A,IL12B,IL15,INHBA,IRF1,IRF7,JAK3,LYN,PTGER4,SATB1,CCL3,SLAMF1,SRC,STAT3,TFRC,TNF,XBP1,SOCS1,RIPK1,TNFSF9,TNFRSF18,MAFB,RASGRP1,LILRB2,BATF,LILRB1,LILRB4,LILRB3,CLCF1,IL36B,IL23A,PCID2,RSAD2,BATF2,IL27,IFNL1
GO:0046903	GO:0046903	5.93486e-09	1	116	790	secretion	BP	4.2259e-07	0.000107338	ACTN2,ADA,ADM,AMPD3,ANXA1,AQP9,B2M,BMP6,SERPING1,CALM1,CD38,CD40,CD44,CCR7,CSF2,CSTB,EDN1,SERPINB1,FCGR2A,FTH1,GBP1,GLA,GLS,GNS,CXCL1,HIF1A,HK2,HRH2,HSPA1A,HSPA1B,HSPA6,IGF2R,IL1A,IL1B,IL1RN,IL6,IL10,TNFRSF9,INHBA,JAK2,KCNN4,LCP2,LYN,NFKB1,P2RX4,P2RX7,P2RY1,CDK16,PDGFA,PDGFB,PGAM1,SERPINA1,PLAUR,PML,PTGER3,PTGER4,PTX3,RALA,S100A9,CCL3,CCL5,CCL8,SDC4,SLAMF1,SLC1A3,SPP1,SRC,STAT5A,DYNLT1,THBS1,TIMP…
GO:0030155	GO:0030155	6.81592e-09	1	62	332	regulation of cell adhesion	BP	4.83234e-07	0.000123273	ADA,ANXA1,CD80,CD44,CDK6,CDKN2A,CCR7,MAP3K8,GBP1,TNC,IFNB1,IL1B,IL1RN,IL2RA,IL6,IL6ST,IL7,IL7R,CXCL8,IL10,IL12A,IL12B,IL15,IDO1,IRF1,JAK2,JAK3,LAMA3,LYN,MYO10,PDCD1,PML,RDX,CCL5,SDC4,SLAMF1,SRC,TFRC,THBS1,TNF,XBP1,NR4A3,SOCS1,TNFSF9,TNFRSF18,NRP1,KLF4,RASGRP1,EBI3,LILRB2,TNFSF13B,LILRB1,LILRB4,MACF1,IL36B,RND1,CD274,IL23A,PELI1,IL27,IFNL1,MIA3
GO:0006953	GO:0006953	6.83999e-09	1	11	16	acute-phase response	BP	4.83234e-07	0.000123708	IL1A,IL1B,IL1RN,IL6,SERPINA1,PLSCR1,PTGER3,PTGS2,STAT3,TNF,APOL2
GO:0048869	GO:0048869	6.92843e-09	1	205	1629	cellular developmental process	BP	4.87578e-07	0.000125308	ACTN2,ADA,ADAR,ADM,ALCAM,ANXA1,BIRC2,AREG,RHOB,ATF3,B2M,BCL2L1,BMP6,BNIP3,ZFP36L2,BTG1,CD80,TNFSF8,CD44,CDK6,CDKN2A,CDKN2B,CCR7,CNP,CREM,CSF2,VCAN,CTSL,CYP27B1,DEFB1,DPYSL3,TYMP,EDN1,EREG,ETV3,EXT1,EZH2,GBP1,GP1BA,GRB10,GSTM3,H3F3B,HIF1A,HMGB3,HRH2,HSPA5,TNC,IRF8,IFI16,IFNB1,IL1A,IL1B,IL2RA,IL6,IL6ST,IL7,IL7R,IL10,IL12A,IL12B,IL15,INHBA,CXCL10,IRF1,IRF7,JAK2,JAK3,LAMA3,LTA,LYN,MCL1,CXCL9,MMP19,MO…
GO:0030154	GO:0030154	7.70308e-09	1	194	1523	cell differentiation	BP	5.39992e-07	0.000139318	ACTN2,ADA,ADAR,ADM,ALCAM,ANXA1,BIRC2,AREG,RHOB,ATF3,B2M,BCL2L1,BMP6,BNIP3,ZFP36L2,BTG1,CD80,TNFSF8,CDK6,CDKN2B,CCR7,CNP,CREM,CSF2,VCAN,CTSL,CYP27B1,DEFB1,DPYSL3,TYMP,EDN1,EREG,ETV3,EXT1,EZH2,GBP1,GP1BA,GRB10,GSTM3,H3F3B,HIF1A,HMGB3,HRH2,HSPA5,TNC,IRF8,IFI16,IFNB1,IL1A,IL1B,IL2RA,IL6,IL6ST,IL7,IL7R,IL10,IL12A,IL12B,IL15,INHBA,CXCL10,IRF1,IRF7,JAK2,JAK3,LAMA3,LTA,LYN,MCL1,CXCL9,MMP19,MOV10,NEDD4,NF…
GO:0002683	GO:0002683	7.78626e-09	1	46	216	negative regulation of immune system process	BP	5.43716e-07	0.000140822	ADA,ADAR,ANXA1,SERPING1,CDK6,GBP1,HMGB3,IFI16,IFIT1,IFNB1,IL2RA,IL7R,IL10,IL12B,IDO1,INHBA,IRF1,JAK3,LYN,MICB,PDCD1,SERPINB9,PTGER4,CCL3,SDC4,SLAMF1,THBS1,TNF,TNFAIP3,MAFB,LILRB2,LILRB1,TRAFD1,LILRB4,LILRB3,CD274,GAL,PARP14,PELI1,SAMSN1,DHX58,ZC3H12A,NLRC5,TICAM1,IFNL1,ACOD1
GO:0050870	GO:0050870	8.78234e-09	1	33	127	positive regulation of T cell activation	BP	6.10913e-07	0.000158837	ADA,ANXA1,CD80,CCR7,MAP3K8,IL1B,IL2RA,IL6,IL6ST,IL7,IL7R,IL12A,IL12B,IL15,JAK3,LYN,PDCD1,CCL5,SLAMF1,SRC,TFRC,XBP1,SOCS1,TNFSF9,RASGRP1,EBI3,LILRB2,TNFSF13B,LILRB1,LILRB4,IL36B,CD274,IL23A
GO:0048247	GO:0048247	9.38939e-09	1	16	35	lymphocyte chemotaxis	BP	6.50638e-07	0.000169816	CXCL10,CXCL9,CCL1,CCL3,CCL3L1,CCL4,CCL5,CCL7,CCL8,CCL18,CCL20,CCL23,CXCL11,CYP7B1,CCL26,CCL4L1,CCL3L3
GO:0070851	GO:0070851	1.00671e-08	1	22	63	growth factor receptor binding	MF	6.94936e-07	0.000182073	AREG,CSF2,EREG,IL1A,IL1B,IL1RN,IL6,IL6ST,IL7,IL10,IL12A,IL12B,JAK2,LYN,PDGFA,PDGFB,PLSCR1,SRC,TGFA,IL36RN,IL36B,IL36G
GO:0045089	GO:0045089	1.03178e-08	1	47	225	positive regulation of innate immune response	BP	7.09533e-07	0.000186607	BIRC2,BIRC3,CTSL,EREG,HSPA1A,HSPA1B,IFI16,IFNB1,IL12A,IL12B,IRAK2,IRF1,IRF7,LYN,MYD88,NFKB1,PLSCR1,PSMA3,PSMA4,PSMD5,PSME2,NECTIN2,S100A9,CCL5,SRC,TNFAIP3,MARCO,RIPK1,AIM2,RASGRP1,TNIP1,RFTN1,PUM2,DDX58,DDX60,PELI1,IFIH1,DHX58,TNIP2,TNIP3,PARP9,NLRC5,RSAD2,GBP5,PIK3AP1,TICAM1,ACOD1
GO:0032502	GO:0032502	1.06714e-08	1	277	2375	developmental process	BP	7.31069e-07	0.000193002	ACO1,ACTN2,ADA,ADAR,ADM,AK4,ALCAM,ANXA1,BIRC2,AREG,RHOB,ATF3,B2M,BCL2A1,BCL2L1,BID,BMP6,BNIP3,ZFP36L2,BTG1,SERPING1,CD80,TNFSF8,CD40,CD44,CDK6,CDKN2A,CDKN2B,CKB,CCR7,CNP,CREM,CSF2,VCAN,CTSL,CYP27B1,DEFB1,DPYSL3,DUSP4,DUSP5,TYMP,EDN1,EREG,ETV3,EXT1,EZH2,GBP1,GJB2,GP1BA,GRB10,CXCL1,GSTM3,H3F3B,HIF1A,HIVEP2,HK2,HMGB3,HRH2,HSPA5,TNC,IRF8,IFI16,IFNB1,IGF2R,IGFBP4,IL1A,IL1B,IL1RN,IL2RA,IL6,IL6ST,IL7,IL…
GO:0042129	GO:0042129	1.10458e-08	1	26	86	regulation of T cell proliferation	BP	7.53866e-07	0.000199775	ANXA1,CD80,IL1B,IL2RA,IL6,IL6ST,IL10,IL12A,IL12B,IL15,IDO1,IRF1,JAK3,CCL5,SDC4,SLAMF1,TFRC,TNFSF9,EBI3,LILRB2,TNFSF13B,LILRB1,CD274,IL23A,PELI1,IL27
GO:0005887	GO:0005887	1.22171e-08	1	73	427	integral component of plasma membrane	CC	8.30669e-07	0.000220958	ADCY9,ALCAM,BIRC2,AQP9,FXYD2,CALM2,CALM3,TNFSF8,CD40,CD44,CD48,CD70,EREG,GP1BA,GYPC,HRH2,IGF2R,IL2RG,IL6,IL6ST,IL15,TNFRSF9,ITGB8,KCNJ2,KCNN4,LYN,ABCC1,SLC11A2,ROR1,P2RX4,P2RX7,P2RY1,PLAUR,PLSCR1,PTGER3,PTGIR,NECTIN2,SDC4,SLC1A3,SLC22A1,SSTR2,TFRC,TGFA,GPR137B,TNF,TNFRSF1B,TNFRSF4,MARCO,TNFSF10,TNFRSF18,MPZL1,CCRL2,CLDN1,LPAR2,RAPGEF2,HS3ST3B1,TNFSF15,LILRB2,SORBS1,LILRB3,CLEC5A,SLC7A11,SLCO4A1,S…
GO:0008083	GO:0008083	1.25471e-08	1	17	40	growth factor activity	MF	8.49912e-07	0.000226927	AREG,BMP6,CSF2,TYMP,EREG,CXCL1,IL6,IL7,IL10,IL12A,IL12B,INHBA,PDGFA,PDGFB,TGFA,TIMP1,CLCF1
GO:0007267	GO:0007267	1.43639e-08	1	87	543	cell-cell signaling	BP	9.69349e-07	0.000259786	ADM,ANXA1,AREG,BMP6,CALM1,CD80,TNFSF8,CD38,CD70,CNP,EDN1,EREG,GJB2,GLS,GRB10,HIF1A,HRH2,TNC,IGFBP4,IL1B,IL1RN,IL6,IL7,IL10,IL15,INHBA,CXCL10,JAK2,LTA,LYN,CXCL9,MOV10,NFKB1,ROR1,P2RX4,P2RX7,P2RY1,CDK16,PDGFA,PDGFB,PSMA3,PSMA4,PSMD5,PSME2,PTGIR,PTGS2,S100A9,CCL3,CCL4,CCL5,CCL7,CCL8,CCL18,CCL20,CCL23,CXCL11,SLC1A3,SRC,SSTR2,TNF,TNFAIP6,TXN,KDM6A,PDLIM4,STX11,TNFSF10,TNFSF9,NRP1,MPZL1,KLF4,MAP4K4,HOM…
GO:1903706	GO:1903706	1.4732e-08	1	54	279	regulation of hemopoiesis	BP	9.90492e-07	0.000266442	ADA,ANXA1,B2M,ZFP36L2,CD80,CDK6,CSF2,GP1BA,H3F3B,HIF1A,HMGB3,IFNB1,IL2RA,IL6,IL7,IL7R,IL12A,IL12B,IL15,INHBA,IRF1,IRF7,JAK3,LYN,MOV10,EIF2AK2,PSMA3,PSMA4,PSMD5,PSME2,CCL3,STAT1,STAT3,THBS1,TNF,XBP1,NR4A3,SOCS1,RIPK1,TNFSF9,TNFRSF18,ISG15,MAFB,RASGRP1,LILRB2,LILRB1,LILRB4,LILRB3,WDR5,IL36B,IL23A,PCID2,IL27,IFNL1
GO:0009897	GO:0009897	1.54531e-08	1	26	87	external side of plasma membrane	CC	1.03513e-06	0.000279486	ADA,ALCAM,ANXA1,B2M,CD80,CD40,CCR7,GP1BA,IL2RA,IL2RG,IL6,IL6ST,IL7R,TNFRSF9,CXCL10,CXCL9,P2RX7,PDCD1,SLAMF1,TFRC,THBS1,TNF,TNFRSF18,LILRB1,CD274,TMEM123
GO:0004871	GO:0004871	1.63393e-08	1	72	421	signal transducer activity	MF	1.09045e-06	0.000295513	CD80,CD40,CD44,CCR7,MAP3K8,GP1BA,NR3C1,HRH2,SP110,IGF2R,IL2RA,IL2RG,IL6ST,IL7R,IL10RA,IL12B,IL15RA,TNFRSF9,LYN,ROR1,P2RX4,P2RX7,P2RY1,PDCD1,PLAUR,PTGER3,PTGER4,PTGIR,NECTIN2,S100A9,SDC4,SLAMF1,SSTR2,STAT1,STAT2,STAT3,STAT4,STAT5A,TNFRSF1B,TNFRSF4,CXCR4,NR4A3,IFITM1,UNC5C,MARCO,RIPK1,TNFRSF18,RGS9,NRP2,NRP1,CCRL2,FCGR2C,LPAR2,MAP4K4,RAPGEF2,EBI3,TRIM13,LILRB2,LILRB1,LILRB5,LILRA1,LILRB3,MAP4K5,ATP…
GO:0045580	GO:0045580	1.82111e-08	1	24	76	regulation of T cell differentiation	BP	1.21091e-06	0.000329366	ADA,ANXA1,CD80,IFNB1,IL2RA,IL6,IL7,IL7R,IL12A,IL12B,IL15,IRF1,JAK3,XBP1,SOCS1,TNFSF9,TNFRSF18,RASGRP1,LILRB2,LILRB4,IL36B,IL23A,IL27,IFNL1
GO:2000106	GO:2000106	1.89553e-08	1	19	50	regulation of leukocyte apoptotic process	BP	1.25577e-06	0.000342826	ADA,ANXA1,CDKN2A,CCR7,HIF1A,IL10,IDO1,IRF7,JAK3,LYN,P2RX7,PDCD1,CCL5,NR4A3,RAPGEF2,LILRB1,CD274,HSH2D,HCAR2
GO:0031226	GO:0031226	1.95396e-08	1	75	448	intrinsic component of plasma membrane	CC	1.28975e-06	0.000353393	ADCY9,ALCAM,BIRC2,AQP9,FXYD2,CALM2,CALM3,TNFSF8,CD40,CD44,CD48,CD70,EREG,GP1BA,GYPC,HRH2,IGF2R,IL2RG,IL6,IL6ST,IL15,TNFRSF9,ITGB8,KCNJ2,KCNN4,LYN,ABCC1,SLC11A2,ROR1,P2RX4,P2RX7,P2RY1,PLAUR,PLSCR1,PTGER3,PTGIR,NECTIN2,SDC4,SLC1A3,SLC22A1,SSTR2,TFRC,TGFA,GPR137B,TNF,TNFRSF1B,TNFRSF4,MARCO,TNFSF10,TNFRSF18,MPZL1,CCRL2,CLDN1,LPAR2,RASAL2,RAPGEF2,HS3ST3B1,TNFSF15,LILRB2,SORBS1,LILRB3,CLEC5A,SLC7A11,SL…
GO:0010604	GO:0010604	2.21187e-08	1	196	1570	positive regulation of macromolecule metabolic process	BP	1.45469e-06	0.000400038	ADAR,ADCY9,BIRC2,BIRC3,AREG,ATF3,BID,BMP6,ZFP36L2,CALM1,CALM2,CALM3,CASP7,CD80,TNFSF8,CD38,CD40,CD44,CDK6,CDKN2B,CCR7,MAP3K8,CREM,CSF2,DUSP5,EDN1,EREG,EZH2,ACSL1,NR3C1,H3F3B,HIF1A,HSPA1A,HSPA1B,HSPA5,TNC,IRF8,IFI16,IFI27,IFNB1,IGFBP4,IL1A,IL1B,IL6,IL6ST,IL7R,IL10,IL12A,IL12B,IL15,INHBA,CXCL10,IRAK2,IRF1,IRF2,IRF7,ITGB8,JAK2,LCP2,LYN,MEFV,MYD88,NBN,NEDD4,NFKB1,NFKB2,P2RX7,P2RY1,PCBP1,PDGFA,PDGFB,S…
GO:0042035	GO:0042035	2.2922e-08	1	20	56	regulation of cytokine biosynthetic process	BP	1.50206e-06	0.000414568	CD80,EREG,IL1A,IL1B,IL6,IL10,IL12B,INHBA,IRF1,NFKB1,CCL20,THBS1,TNF,KLF4,EBI3,LILRB1,TRIB2,ERRFI1,TICAM1,IL27
GO:0048534	GO:0048534	2.40804e-08	1	80	491	hematopoietic or lymphoid organ development	BP	1.57227e-06	0.000435518	ADA,ADAR,ANXA1,B2M,ZFP36L2,CD80,TNFSF8,CDK6,CDKN2B,CCR7,CSF2,GP1BA,H3F3B,HIF1A,HMGB3,IRF8,IFI16,IFNB1,IL2RA,IL6,IL7,IL7R,IL10,IL12A,IL12B,IL15,INHBA,IRF1,IRF7,JAK2,JAK3,LTA,LYN,MOV10,NFKB2,SLC11A2,PML,EIF2AK2,PSMA3,PSMA4,PSMD5,PSME2,PTGER4,SATB1,CCL3,SLAMF1,SRC,STAT1,STAT3,TFRC,THBS1,TNF,XBP1,NR4A3,SOCS1,RIPK1,TNFSF9,TNFRSF18,KLF4,ISG15,MAFB,BCL2L11,RASGRP1,LILRB2,BATF,LILRB1,LILRB4,LILRB3,WDR5,C…
GO:0019079	GO:0019079	2.4642e-08	1	26	89	viral genome replication	BP	1.60315e-06	0.000445676	ADAR,IFI16,IFIT1,IFNB1,CXCL8,ISG20,MX1,OAS1,OAS3,PCBP1,PLSCR1,EIF2AK2,CCL5,TNF,IFITM1,OASL,ISG15,TNIP1,IFITM3,IFIT5,C19orf66,ZC3HAV1,ZC3H12A,PARP10,RSAD2,APOBEC3A
GO:0019058	GO:0019058	3.33653e-08	1	46	226	viral life cycle	BP	2.16288e-06	0.000603444	ADAR,CD80,HSPA1A,HSPA1B,IFI16,IFIT1,IFNB1,CXCL8,ISG20,MX1,OAS1,OAS3,PCBP1,PLSCR1,PML,EIF2AK2,PTX3,NECTIN2,CCL5,SLAMF1,TRIM21,DYNLT1,TFRC,TNF,TNFRSF4,TRIM25,TRIM26,CXCR4,IFITM1,OASL,CLDN1,ISG15,TRIM13,TNIP1,IFITM3,NEDD4L,CLEC5A,NUP62,IFIT5,LAMP3,C19orf66,ZC3HAV1,ZC3H12A,PARP10,RSAD2,APOBEC3A
GO:0002821	GO:0002821	3.38556e-08	1	19	52	positive regulation of adaptive immune response	BP	2.18683e-06	0.000612313	ADA,ANXA1,B2M,CD80,CD40,IL1B,IL6,IL6ST,IL12A,IL12B,LTA,P2RX7,NECTIN2,TFRC,TNF,TNFSF13B,CLCF1,IL23A,RSAD2
GO:0042098	GO:0042098	3.41211e-08	1	29	108	T cell proliferation	BP	2.19346e-06	0.000617113	ANXA1,CD80,IL1B,IL2RA,IL6,IL6ST,IL10,IL12A,IL12B,IL15,IDO1,IRF1,JAK3,P2RX7,SATB1,CCL5,SDC4,SLAMF1,TFRC,TNFRSF4,TNFSF9,EBI3,LILRB2,TNFSF13B,LILRB1,CD274,IL23A,PELI1,IL27
GO:0031399	GO:0031399	3.42008e-08	1	130	943	regulation of protein modification process	BP	2.19346e-06	0.000618555	ADAR,ADCY9,BIRC2,BIRC3,AREG,ATF3,BMP6,CALM1,CALM2,CALM3,CD80,CD40,CD44,CDKN2A,CDKN2B,CCR7,MAP3K8,CSF2,DUSP4,DUSP5,EDN1,EREG,EZH2,ACSL1,GBP1,GP1BA,DNAJA1,HSPA1A,HSPA1B,HSPA5,IFNB1,IGFBP4,IL1B,IL6,IL6ST,IL12A,IL12B,IL15,INHBA,CXCL10,IRAK2,JAK2,LCP2,LYN,NBN,P2RX7,P2RY1,PDGFA,PDGFB,PLAUR,PML,EIF2AK2,PSMA3,PSMA4,PSMD5,PSME2,PTGS2,PTPN1,CCL1,CCL3,CCL3L1,CCL4,CCL5,CCL7,CCL8,CCL18,CCL20,CCL23,SDC4,SLAMF1…
GO:0050708	GO:0050708	3.56359e-08	1	41	187	regulation of protein secretion	BP	2.27743e-06	0.000644512	ANXA1,BMP6,CD38,CD40,CCR7,GBP1,HIF1A,IL1A,IL1B,IL6,IL10,TNFRSF9,JAK2,KCNN4,LYN,P2RX7,CDK16,PML,PTGER4,CCL3,CCL5,SLAMF1,SRC,TNF,TNFRSF4,XBP1,SOCS1,AIM2,MAP4K4,RASGRP1,LILRB1,DDX58,CLEC5A,IL36RN,CD274,IFIH1,RHBDF2,ZC3H12A,RSAD2,CARD16,HCAR2
GO:0031325	GO:0031325	3.64888e-08	1	195	1570	positive regulation of cellular metabolic process	BP	2.31734e-06	0.000659936	ADCY9,ADM,ANXA1,BIRC2,BIRC3,AREG,ATF3,BID,BMP6,BNIP3,ZFP36L2,CALM1,CALM2,CALM3,CASP7,CD80,TNFSF8,CD38,CD40,CD44,CDKN2B,CCR7,MAP3K8,CREM,CSF2,DUSP5,EDN1,EREG,EZH2,ACSL1,NR3C1,HIF1A,HK2,HSPA1A,HSPA5,IRF8,IFI16,IFI27,IFNB1,IGFBP4,IL1A,IL1B,IL6,IL6ST,IL10,IL12A,IL12B,IL15,INHBA,CXCL10,IRAK2,IRF1,IRF2,IRF7,JAK2,LCP2,LYN,MEFV,CXCL9,NBN,NFKB1,NFKB2,P2RX4,P2RX7,P2RY1,PCBP1,PDGFA,PDGFB,PFKFB3,PLAGL2,PLAUR…
GO:0032102	GO:0032102	3.65167e-08	1	31	121	negative regulation of response to external stimulus	BP	2.31734e-06	0.000660441	ADA,SERPING1,EDN1,GP1BA,IFIT1,IL2RA,IL10,IL12B,MEFV,MICB,NFKB1,NT5E,SERPINB2,PDGFA,PDGFB,PLAT,PLAUR,PTGER4,SPP1,THBS1,TNFAIP3,TNFAIP6,TNFRSF1B,NRP1,PROZ,SOCS3,KLF4,DHX58,ZC3H12A,CARD16,ACOD1
GO:0050777	GO:0050777	3.73425e-08	1	24	79	negative regulation of immune response	BP	2.36145e-06	0.000675376	ADAR,ANXA1,SERPING1,IFI16,IFNB1,IL2RA,IL7R,IL10,IL12B,JAK3,LYN,SERPINB9,SLAMF1,TNF,TNFAIP3,LILRB2,LILRB1,TRAFD1,PARP14,SAMSN1,DHX58,NLRC5,IFNL1,ACOD1
GO:0051246	GO:0051246	4.28016e-08	1	185	1478	regulation of protein metabolic process	BP	2.69725e-06	0.000774111	ACO1,ADAR,ADCY9,BIRC2,BIRC3,AREG,ATF3,CFB,BID,BMP6,ZFP36L2,SERPING1,CALM1,CALM2,CALM3,CASP7,CD80,CD40,CD44,CDKN2A,CDKN2B,CLN3,CCR7,MAP3K8,CSF2,CSTB,DUSP4,DUSP5,EDN1,SERPINB1,EREG,EZH2,ACSL1,IFI6,GBP1,GP1BA,H3F3B,DNAJA1,HSPA1A,HSPA1B,HSPA5,IFI16,IFI27,IFNB1,IGFBP4,IL1A,IL1B,IL6,IL6ST,IL10,IL12A,IL12B,IL15,INHBA,CXCL10,IRAK2,IRF1,JAK2,JAK3,LCP2,LYN,MEFV,MOV10,NBN,NEDD4,NFKB1,P2RX7,P2RY1,SERPINB2,PD…
GO:0042089	GO:0042089	4.39873e-08	1	21	63	cytokine biosynthetic process	BP	2.76234e-06	0.000795554	CD80,EREG,IL1A,IL1B,IL6,IL10,IL12B,INHBA,IRF1,IRF7,NFKB1,CCL20,THBS1,TNF,KLF4,EBI3,LILRB1,TRIB2,ERRFI1,TICAM1,IL27
GO:0051173	GO:0051173	4.64101e-08	1	188	1506	positive regulation of nitrogen compound metabolic process	BP	2.9044e-06	0.000839373	ADCY9,ADM,BIRC2,BIRC3,AREG,ATF3,BID,BMP6,ZFP36L2,CALM1,CALM2,CALM3,CASP7,CD80,TNFSF8,CD38,CD40,CD44,CDKN2B,CCR7,MAP3K8,CREM,CSF2,DUSP5,EDN1,EREG,EZH2,ACSL1,NR3C1,HIF1A,HSPA1A,HSPA5,IRF8,IFI16,IFI27,IFNB1,IGFBP4,IL1A,IL1B,IL6,IL6ST,IL10,IL12A,IL12B,IL15,INHBA,CXCL10,IRAK2,IRF1,IRF2,IRF7,JAK2,LCP2,LYN,MEFV,CXCL9,NBN,NEDD4,NFKB1,NFKB2,P2RX4,P2RX7,P2RY1,PCBP1,PDGFA,PDGFB,PFKFB3,PLAGL2,PLAUR,PLSCR1,PM…
GO:0045785	GO:0045785	4.73162e-08	1	43	205	positive regulation of cell adhesion	BP	2.9509e-06	0.00085576	ADA,ANXA1,CD80,CD44,CDK6,CCR7,MAP3K8,IL1B,IL2RA,IL6,IL6ST,IL7,IL7R,IL10,IL12A,IL12B,IL15,JAK2,JAK3,LYN,MYO10,PDCD1,CCL5,SDC4,SLAMF1,SRC,TFRC,TNF,XBP1,NR4A3,SOCS1,TNFSF9,TNFRSF18,NRP1,RASGRP1,EBI3,LILRB2,TNFSF13B,LILRB1,LILRB4,IL36B,CD274,IL23A
GO:0050921	GO:0050921	4.85971e-08	1	23	74	positive regulation of chemotaxis	BP	3.02037e-06	0.000878928	CCR7,EDN1,CXCL1,CXCL2,CXCL3,IL6,CXCL8,IL12A,CXCL10,CXCL9,P2RX4,PDGFB,CCL1,CCL3,CCL4,CCL5,CCL7,CXCL11,SLAMF1,THBS1,NRP1,CCL26,IL23A
GO:0030097	GO:0030097	5.44337e-08	1	77	475	hemopoiesis	BP	3.37153e-06	0.000984487	ADA,ADAR,ANXA1,B2M,ZFP36L2,CD80,TNFSF8,CDK6,CDKN2B,CCR7,CSF2,GP1BA,H3F3B,HIF1A,HMGB3,IRF8,IFI16,IFNB1,IL2RA,IL6,IL7,IL7R,IL10,IL12A,IL12B,IL15,INHBA,IRF1,IRF7,JAK2,JAK3,LYN,MOV10,SLC11A2,PML,EIF2AK2,PSMA3,PSMA4,PSMD5,PSME2,PTGER4,SATB1,CCL3,SLAMF1,SRC,STAT1,STAT3,TFRC,THBS1,TNF,XBP1,NR4A3,SOCS1,RIPK1,TNFSF9,TNFRSF18,KLF4,ISG15,MAFB,RASGRP1,LILRB2,BATF,LILRB1,LILRB4,LILRB3,WDR5,CLCF1,CLEC5A,IL36B,…
GO:2000116	GO:2000116	6.26371e-08	1	34	143	regulation of cysteine-type endopeptidase activity	BP	3.8664e-06	0.00113285	BIRC2,BIRC3,BID,CASP7,CD44,IFI6,IFI16,IFI27,IL6,JAK2,MEFV,SERPINB9,PLAUR,PMAIP1,PML,PTGS2,S100A9,SRC,THBS1,TNF,TNFRSF1B,CST7,RIPK1,TNFSF10,KLF4,AIM2,TNFSF15,BCL2L11,TNFAIP8,LAMP3,PCID2,RNF34,EGLN3,CARD16
GO:2000108	GO:2000108	6.29794e-08	1	12	22	positive regulation of leukocyte apoptotic process	BP	3.8743e-06	0.00113905	ANXA1,CDKN2A,IL10,IDO1,LYN,P2RX7,PDCD1,CCL5,NR4A3,RAPGEF2,CD274,HCAR2
GO:0051094	GO:0051094	6.51545e-08	1	82	517	positive regulation of developmental process	BP	3.99285e-06	0.00117838	ADA,ADM,ANXA1,RHOB,BMP6,BNIP3,BTG1,CD80,CD40,CDKN2A,CSF2,CYP27B1,DPYSL3,EDN1,EZH2,HIF1A,HSPA5,IL1A,IL1B,IL2RA,IL6,IL6ST,IL7,IL7R,CXCL8,IL12A,IL12B,IL15,IDO1,INHBA,JAK2,LTA,LYN,CXCL9,NFKB1,P2RX7,PDGFA,PDGFB,PIM1,PTGS2,SNAI1,SRC,STAT1,STAT3,DYNLT1,TFRC,THBS1,TNF,TNFAIP3,XBP1,CXCR4,IFITM1,SOCS1,RIPK1,TNFSF9,NRP1,SOCS2,CFLAR,SOCS3,ISG15,MORF4L2,RAPGEF2,RASGRP1,SPRY1,LILRB2,BASP1,TNFSF13B,EHD1,LILRB4,…
GO:0031348	GO:0031348	6.53479e-08	1	26	93	negative regulation of defense response	BP	3.99285e-06	0.00118188	ADA,ADAR,SERPING1,IFI16,IFIT1,IL2RA,IL10,IL12B,MEFV,MICB,NFKB1,NT5E,SERPINB9,PTGER4,TNFAIP3,TNFAIP6,TNFRSF1B,SOCS3,KLF4,LILRB1,TRAFD1,PARP14,DHX58,ZC3H12A,NLRC5,ACOD1
GO:0097190	GO:0097190	6.7145e-08	1	63	364	apoptotic signaling pathway	BP	4.08884e-06	0.00121438	ATF3,BCL2A1,BCL2L1,BID,BNIP3,CASP4,CD38,CD40,CD44,CD70,CSF2,IFI6,HIF1A,DNAJA1,HSPA1A,HSPA1B,IFI16,IFI27,IFNB1,IL1A,IL1B,IL7,IL12A,TNFRSF9,INHBA,JAK2,MCL1,NBN,P2RX4,P2RX7,PLAGL2,PLAUR,PMAIP1,PML,PTGS2,PTPN1,S100A9,SNAI1,SOD2,SP100,SRC,THBS1,TNF,TNFAIP3,TNFRSF1B,TRAF1,TNFRSF4,XBP1,RIPK1,TNFSF10,TNFRSF18,NRP1,CFLAR,BCL2L11,RBCK1,NUPR1,G0S2,DDIT4,PHIP,TMBIM1,RNF34,ZNF622,TICAM1
GO:0002824	GO:0002824	7.04534e-08	1	18	49	positive regulation of adaptive immune response based on somatic recombination of immune receptors built from immunoglobulin superfamily domains	BP	4.27591e-06	0.00127422	ADA,ANXA1,B2M,CD80,CD40,IL1B,IL6,IL12A,IL12B,LTA,P2RX7,NECTIN2,TFRC,TNF,TNFSF13B,CLCF1,IL23A,RSAD2
GO:0032813	GO:0032813	8.30151e-08	1	15	35	tumor necrosis factor receptor superfamily binding	MF	5.02144e-06	0.00150141	BID,TNFSF8,CD70,LTA,MYD88,STAT1,TNF,TRAF1,RIPK1,TNFSF10,TNFSF9,CFLAR,TNFSF15,TNFSF13B,TMBIM1
GO:0002791	GO:0002791	9.21554e-08	1	41	193	regulation of peptide secretion	BP	5.55574e-06	0.00166672	ANXA1,BMP6,CD38,CD40,CCR7,GBP1,HIF1A,IL1A,IL1B,IL6,IL10,TNFRSF9,JAK2,KCNN4,LYN,P2RX7,CDK16,PML,PTGER4,CCL3,CCL5,SLAMF1,SRC,TNF,TNFRSF4,XBP1,SOCS1,AIM2,MAP4K4,RASGRP1,LILRB1,DDX58,CLEC5A,IL36RN,CD274,IFIH1,RHBDF2,ZC3H12A,RSAD2,CARD16,HCAR2
GO:0032655	GO:0032655	9.29079e-08	1	15	35	regulation of interleukin-12 production	BP	5.57603e-06	0.00168033	CD40,CCR7,IRF8,IL10,IL12B,TNFRSF9,IDO1,IRF1,JAK3,MEFV,NFKB1,SLAMF1,THBS1,LILRB1,IL23A
GO:0002230	GO:0002230	9.31085e-08	1	11	19	positive regulation of defense response to virus by host	BP	5.57603e-06	0.00168396	IL12B,STAT1,AIM2,TRAF3IP2,LILRB1,DDX58,IL23A,ZC3H12A,PARP9,DTX3L,IL27
GO:0051247	GO:0051247	9.73696e-08	1	123	896	positive regulation of protein metabolic process	BP	5.81197e-06	0.00176103	ADCY9,BIRC2,BIRC3,AREG,BID,BMP6,CALM1,CALM2,CALM3,CASP7,CD80,CD40,CD44,CCR7,MAP3K8,CSF2,DUSP5,EDN1,EREG,EZH2,ACSL1,HSPA1A,HSPA5,IFI16,IFI27,IFNB1,IGFBP4,IL1A,IL1B,IL6,IL6ST,IL12A,IL12B,IL15,INHBA,IRAK2,IRF1,JAK2,LCP2,LYN,MEFV,NBN,NEDD4,P2RX7,P2RY1,PDGFA,PDGFB,PLAUR,PMAIP1,PML,EIF2AK2,PSMA3,PSMA4,PSMD5,PSME2,PTGS2,PTPN1,RDX,S100A9,CCL1,CCL3,CCL3L1,CCL4,CCL5,CCL7,CCL8,CCL18,CCL20,CCL23,SDC4,SLAMF1,…
GO:0032270	GO:0032270	1.03048e-07	1	117	841	positive regulation of cellular protein metabolic process	BP	6.13068e-06	0.00186373	ADCY9,BIRC2,BIRC3,AREG,BID,BMP6,CALM1,CALM2,CALM3,CASP7,CD80,CD40,CD44,CCR7,MAP3K8,CSF2,DUSP5,EDN1,EREG,EZH2,ACSL1,HSPA1A,HSPA5,IFI16,IFI27,IFNB1,IGFBP4,IL1B,IL6,IL6ST,IL12A,IL12B,IL15,INHBA,IRAK2,JAK2,LCP2,LYN,MEFV,NBN,P2RX7,P2RY1,PDGFA,PDGFB,PLAUR,PMAIP1,PML,EIF2AK2,PSMA3,PSMA4,PSMD5,PSME2,PTGS2,PTPN1,RDX,S100A9,CCL1,CCL3,CCL3L1,CCL4,CCL5,CCL7,CCL8,CCL18,CCL20,CCL23,SDC4,SLAMF1,SRC,STAT3,TGFA,T…
GO:0044093	GO:0044093	1.04651e-07	1	129	946	positive regulation of molecular function	BP	6.20565e-06	0.00189272	ACTN2,ADCY9,B2M,BID,CALM1,CALM2,CALM3,CASP7,CD40,CCR7,MAP3K8,CYP27B1,DUSP5,EDN1,EREG,EZH2,ACSL1,GCH1,CXCL1,GTF2B,HIF1A,DNAJA1,HSPA1A,HSPA1B,HSPA5,IFI16,IFI27,IL1B,IL6,IL10,IL12B,IRAK2,JAK2,LCP2,LYN,MEFV,MYD88,NBN,NFKB1,NFKB2,ROR1,P2RX7,PDGFA,PDGFB,PLAUR,PLSCR1,PMAIP1,PML,EIF2AK2,PSMA3,PSMA4,PSMD5,PSME2,PTPN1,RGS1,S100A9,CCL1,CCL3,CCL3L1,CCL4,CCL5,CCL7,CCL8,CCL18,CCL20,CCL23,SDC4,SRC,TRIM21,STAT3,…
GO:0018108	GO:0018108	1.05146e-07	1	38	172	peptidyl-tyrosine phosphorylation	BP	6.21462e-06	0.00190167	AREG,CD80,CD40,CD44,CSF2,EREG,IL6,IL6ST,IL12A,IL12B,IL15,JAK2,JAK3,LYN,ROR1,PDGFA,PDGFB,EIF2AK2,PTPN1,CCL5,SPINK1,SRC,STAT3,STAT5A,TGFA,SOCS1,TNFRSF18,NRP1,SOCS3,CLCF1,IL23A,ERRFI1,PARP14,RAP2C,SAMSN1,PARP9,IFNL1,NCF1
GO:0010951	GO:0010951	1.12428e-07	1	26	95	negative regulation of endopeptidase activity	BP	6.62168e-06	0.00203337	BIRC2,BIRC3,SERPING1,CD44,CSTB,SERPINB1,IFI6,IFI16,IL6,SERPINB2,SERPINA1,SERPINB9,PLAUR,PTGS2,SPINK1,SRC,THBS1,TIMP1,TNFRSF1B,CST7,KLF4,TNFAIP8,LAMP3,PCID2,RNF34,CARD16
GO:0051384	GO:0051384	1.12766e-07	1	21	66	response to glucocorticoid	BP	6.62168e-06	0.00203948	ADM,ANXA1,AREG,BMP6,ZFP36L2,EDN1,GJB2,NR3C1,IFNB1,IL1RN,IL6,IL10,PTGS2,CCL1,SRD5A1,SSTR2,TNF,CFLAR,CLDN1,ERRFI1,DDIT4
GO:0072676	GO:0072676	1.14905e-07	1	18	50	lymphocyte migration	BP	6.72546e-06	0.00207817	CCR7,CXCL10,CXCL9,CCL1,CCL3,CCL3L1,CCL4,CCL5,CCL7,CCL8,CCL18,CCL20,CCL23,CXCL11,CYP7B1,CCL26,MYO1G,CCL4L1,CCL3L3
GO:0032693	GO:0032693	1.28862e-07	1	8	10	negative regulation of interleukin-10 production	BP	7.51807e-06	0.0023306	IL12B,TNFRSF9,IDO1,JAK3,LILRB1,TRIB2,CD274,IL23A
GO:0042102	GO:0042102	1.30894e-07	1	19	56	positive regulation of T cell proliferation	BP	7.61205e-06	0.00236735	ANXA1,CD80,IL1B,IL2RA,IL6,IL6ST,IL12A,IL12B,IL15,JAK3,CCL5,SLAMF1,TFRC,TNFSF9,EBI3,LILRB2,TNFSF13B,CD274,IL23A
GO:0009611	GO:0009611	1.39531e-07	1	53	287	response to wounding	BP	8.08835e-06	0.00252357	ADM,ANXA1,RHOB,ZFP36L2,SERPING1,CD40,CD44,DPYSL3,EDN1,EREG,EZH2,GP1BA,H3F3B,HIF1A,TNC,IFNB1,IL1A,IL6,IL10,IRF1,IRF2,JAK2,LCP2,LYN,P2RX4,P2RX7,P2RY1,SERPINB2,PDGFA,PDGFB,SERPINA1,PLAT,PLAUR,PLSCR1,CCL20,SDC4,SLC1A3,SPP1,SRC,THBS1,TIMP1,TNFAIP3,XBP1,NRP1,CFLAR,PROZ,KLF4,EHD1,MACF1,SLC7A11,MYOF,FAM46A,MIA3
GO:0043410	GO:0043410	1.4046e-07	1	47	243	positive regulation of MAPK cascade	BP	8.11617e-06	0.00254036	CD40,CD44,CCR7,MAP3K8,DUSP5,EDN1,EZH2,IGFBP4,IL1B,IL6,IRAK2,JAK2,P2RX7,P2RY1,PDGFA,PDGFB,EIF2AK2,PTPN1,CCL1,CCL3,CCL3L1,CCL4,CCL5,CCL7,CCL8,CCL18,CCL20,CCL23,SLAMF1,SRC,TGFA,THBS1,TNF,CXCR4,MARCO,RIPK1,NRP1,CFLAR,MAP4K4,RAPGEF2,RASGRP1,CCL26,MAP4K5,ZC3H12A,ZNF622,CCL4L1,CCL3L3,NCF1
GO:0002690	GO:0002690	1.41833e-07	1	19	56	positive regulation of leukocyte chemotaxis	BP	8.16939e-06	0.00256519	CCR7,EDN1,CXCL1,CXCL2,CXCL3,IL6,CXCL8,IL12A,CXCL10,CXCL9,CCL1,CCL3,CCL4,CCL5,CCL7,CXCL11,SLAMF1,THBS1,IL23A
GO:0018212	GO:0018212	1.44461e-07	1	38	174	peptidyl-tyrosine modification	BP	8.29433e-06	0.00261271	AREG,CD80,CD40,CD44,CSF2,EREG,IL6,IL6ST,IL12A,IL12B,IL15,JAK2,JAK3,LYN,ROR1,PDGFA,PDGFB,EIF2AK2,PTPN1,CCL5,SPINK1,SRC,STAT3,STAT5A,TGFA,SOCS1,TNFRSF18,NRP1,SOCS3,CLCF1,IL23A,ERRFI1,PARP14,RAP2C,SAMSN1,PARP9,IFNL1,NCF1
GO:0032615	GO:0032615	1.45323e-07	1	15	36	interleukin-12 production	BP	8.31745e-06	0.00262832	CD40,CCR7,IRF8,IL10,IL12B,TNFRSF9,IDO1,IRF1,JAK3,MEFV,NFKB1,SLAMF1,THBS1,LILRB1,IL23A
GO:2001237	GO:2001237	1.4871e-07	1	20	61	negative regulation of extrinsic apoptotic signaling pathway	BP	8.48447e-06	0.00268958	BCL2L1,CSF2,IFI6,HSPA1A,HSPA1B,IL1A,IL1B,IL7,MCL1,SRC,THBS1,TNF,TNFAIP3,RIPK1,TNFSF10,NRP1,CFLAR,PHIP,TMBIM1,RNF34
GO:0032879	GO:0032879	1.49416e-07	1	151	1162	regulation of localization	BP	8.49792e-06	0.00270234	ACTN2,ADA,ANXA1,RHOB,FXYD2,B2M,BCL2L1,BID,BMP6,CALM1,CALM2,CALM3,CD38,CD40,CDK6,CCR7,DEFB1,DPYSL3,EDN1,EREG,GBP1,GEM,GRB10,CXCL1,CXCL2,CXCL3,HIF1A,HK2,DNAJA1,HSPA1A,HSPA5,IFI27,IL1A,IL1B,IL6,CXCL8,IL10,IL12A,IL12B,TNFRSF9,INHBA,CXCL10,JAK2,KCNJ2,KCNN4,LAMA3,LYN,CXCL9,MMP10,MX2,NEDD4,NFKB1,P2RX4,P2RX7,P2RY1,CDK16,PDE4B,PDGFA,PDGFB,PLAGL2,PMAIP1,PML,PTGER3,PTGER4,PTGS2,PTPN1,PTX3,RALA,RDX,CCL1,CCL3…
GO:0050920	GO:0050920	1.52099e-07	1	25	90	regulation of chemotaxis	BP	8.62338e-06	0.00275086	CCR7,EDN1,CXCL1,CXCL2,CXCL3,IL6,CXCL8,IL12A,CXCL10,LYN,CXCL9,P2RX4,PDGFB,CCL1,CCL3,CCL4,CCL5,CCL7,CXCL11,SLAMF1,THBS1,CXCR4,NRP1,CCL26,IL23A
GO:0050864	GO:0050864	1.55329e-07	1	21	67	regulation of B cell activation	BP	8.779e-06	0.00280928	ADA,ZFP36L2,CD38,CD40,HMGB3,IL6,IL7,IL10,INHBA,LYN,TFRC,TNFAIP3,TNFRSF4,XBP1,TNFSF13B,CLCF1,PCID2,PELI1,SAMSN1,TNIP2,TICAM1
GO:0050729	GO:0050729	1.65698e-07	1	20	62	positive regulation of inflammatory response	BP	9.33584e-06	0.00299681	CCR7,IL1B,IL6,IL6ST,IL12B,IL15,IDO1,JAK2,LTA,MYD88,PTGER3,PTGER4,PTGS2,S100A9,CCL3,TNF,TNIP1,IL23A,GBP5,TICAM1
GO:0002688	GO:0002688	1.72353e-07	1	20	62	regulation of leukocyte chemotaxis	BP	9.68069e-06	0.00311718	CCR7,EDN1,CXCL1,CXCL2,CXCL3,IL6,CXCL8,IL12A,CXCL10,LYN,CXCL9,CCL1,CCL3,CCL4,CCL5,CCL7,CXCL11,SLAMF1,THBS1,IL23A
GO:0010466	GO:0010466	1.76557e-07	1	26	97	negative regulation of peptidase activity	BP	9.88608e-06	0.0031932	BIRC2,BIRC3,SERPING1,CD44,CSTB,SERPINB1,IFI6,IFI16,IL6,SERPINB2,SERPINA1,SERPINB9,PLAUR,PTGS2,SPINK1,SRC,THBS1,TIMP1,TNFRSF1B,CST7,KLF4,TNFAIP8,LAMP3,PCID2,RNF34,CARD16
GO:1902532	GO:1902532	1.85735e-07	1	51	277	negative regulation of intracellular signal transduction	BP	1.03679e-05	0.00335921	ATF3,BCL2L1,BID,CALM1,CALM2,CALM3,CD44,DUSP4,DUSP5,GBP1,GP1BA,HIF1A,DNAJA1,HSPA1A,IL1B,IL10,LYN,MCL1,P2RX7,PLAUR,PTGS2,PTPN1,SNAI1,SOD2,SPINK1,SRC,STAT1,THBS1,TNFAIP3,XBP1,SOCS1,RIPK1,SOCS2,SOCS3,KLF4,RASAL2,ARHGAP25,OPTN,SPRY1,TNIP1,NUP62,ERRFI1,DDIT4,PARP14,AIDA,DHX58,TNIP3,ZC3H12A,RNF34,AKT1S1,CNKSR3,SPRED2,RNF149
GO:0045621	GO:0045621	1.97981e-07	1	19	57	positive regulation of lymphocyte differentiation	BP	1.10175e-05	0.00358068	ADA,ANXA1,CD80,IL2RA,IL6,IL7,IL7R,IL12A,IL12B,IL15,XBP1,SOCS1,TNFSF9,RASGRP1,LILRB2,LILRB4,IL36B,IL23A,PCID2
GO:0032940	GO:0032940	2.08753e-07	1	106	751	secretion by cell	BP	1.15813e-05	0.0037755	ACTN2,ADM,AMPD3,ANXA1,B2M,BMP6,SERPING1,CALM1,CD38,CD40,CD44,CCR7,CSTB,EDN1,SERPINB1,FCGR2A,FTH1,GBP1,GLA,GLS,GNS,CXCL1,HIF1A,HSPA1A,HSPA1B,HSPA6,IGF2R,IL1A,IL1B,IL1RN,IL6,IL10,TNFRSF9,INHBA,JAK2,KCNN4,LCP2,LYN,NFKB1,P2RX7,P2RY1,CDK16,PDGFA,PDGFB,PGAM1,SERPINA1,PLAUR,PML,PTGER4,PTX3,RALA,S100A9,CCL3,CCL5,CCL8,SDC4,SLAMF1,SLC1A3,SRC,DYNLT1,THBS1,TIMP1,TNF,TNFAIP2,TNFAIP6,TNFRSF1B,TNFRSF4,XBP1,NR4A…
GO:0031401	GO:0031401	2.10485e-07	1	94	642	positive regulation of protein modification process	BP	1.16417e-05	0.00380683	ADCY9,BIRC2,BIRC3,AREG,BMP6,CALM1,CALM2,CALM3,CD80,CD40,CD44,CCR7,MAP3K8,CSF2,DUSP5,EDN1,EREG,EZH2,ACSL1,HSPA5,IFNB1,IGFBP4,IL1B,IL6,IL6ST,IL12A,IL12B,IL15,INHBA,IRAK2,JAK2,LCP2,LYN,NBN,P2RX7,P2RY1,PDGFA,PDGFB,PLAUR,EIF2AK2,PSMA3,PSMA4,PSMD5,PSME2,PTGS2,PTPN1,CCL1,CCL3,CCL3L1,CCL4,CCL5,CCL7,CCL8,CCL18,CCL20,CCL23,SDC4,SLAMF1,SRC,STAT3,TGFA,THBS1,TNF,TXN,CXCR4,SOCS1,MARCO,RIPK1,TNFRSF18,NRP1,CFLAR…
GO:0031960	GO:0031960	2.14541e-07	1	22	74	response to corticosteroid	BP	1.18298e-05	0.00388018	ADM,ANXA1,AREG,BMP6,ZFP36L2,EDN1,GJB2,NR3C1,IFNB1,IL1RN,IL6,IL10,PTGS2,CCL1,SRC,SRD5A1,SSTR2,TNF,CFLAR,CLDN1,ERRFI1,DDIT4
GO:1901099	GO:1901099	2.23793e-07	1	11	20	negative regulation of signal transduction in absence of ligand	BP	1.22652e-05	0.00404753	BCL2L1,CSF2,IFI6,HSPA1A,HSPA1B,IL1A,IL1B,IL7,MCL1,TNF,RIPK1
GO:2001240	GO:2001240	2.23793e-07	1	11	20	negative regulation of extrinsic apoptotic signaling pathway in absence of ligand	BP	1.22652e-05	0.00404753	BCL2L1,CSF2,IFI6,HSPA1A,HSPA1B,IL1A,IL1B,IL7,MCL1,TNF,RIPK1
GO:0070374	GO:0070374	2.37441e-07	1	26	98	positive regulation of ERK1 and ERK2 cascade	BP	1.29739e-05	0.00429436	CD44,CCR7,IL6,P2RY1,PDGFA,PDGFB,CCL1,CCL3,CCL3L1,CCL4,CCL5,CCL7,CCL8,CCL18,CCL20,CCL23,SLAMF1,SRC,TNF,MARCO,NRP1,CFLAR,RAPGEF2,RASGRP1,CCL26,CCL4L1,CCL3L3
GO:0032268	GO:0032268	2.59369e-07	1	172	1386	regulation of cellular protein metabolic process	BP	1.41294e-05	0.00469095	ACO1,ADAR,ADCY9,BIRC2,BIRC3,AREG,ATF3,BID,BMP6,ZFP36L2,SERPING1,CALM1,CALM2,CALM3,CASP7,CD80,CD40,CD44,CDKN2A,CDKN2B,CLN3,CCR7,MAP3K8,CSF2,CSTB,DUSP4,DUSP5,EDN1,SERPINB1,EREG,EZH2,ACSL1,IFI6,GBP1,GP1BA,H3F3B,DNAJA1,HSPA1A,HSPA1B,HSPA5,IFI16,IFI27,IFNB1,IGFBP4,IL1B,IL6,IL6ST,IL10,IL12A,IL12B,IL15,INHBA,CXCL10,IRAK2,JAK2,LCP2,LYN,MEFV,MOV10,NBN,NFKB1,P2RX7,P2RY1,SERPINB2,PDGFA,PDGFB,SERPINA1,SERPIN…
GO:0043122	GO:0043122	2.68251e-07	1	35	158	regulation of I-kappaB kinase/NF-kappaB signaling	BP	1.45694e-05	0.0048516	BIRC2,BIRC3,CD40,CCR7,IL1B,IL10,IL12B,MYD88,ROR1,PTGS2,REL,STAT1,TNF,TNFAIP3,TRIM25,RIPK1,TNFSF10,CFLAR,OPTN,TRIM13,TNIP1,TRIM22,RBCK1,TRAF3IP2,PIM2,NUP62,IFIT5,ATP2C1,IL23A,PELI1,TNIP2,TNIP3,ZC3H12A,CARD16,TICAM1
GO:0007249	GO:0007249	2.69218e-07	1	38	179	I-kappaB kinase/NF-kappaB signaling	BP	1.45781e-05	0.00486907	BIRC2,BIRC3,CD40,CCR7,IL1B,IL10,IL12B,IRAK2,MYD88,NFKB1,NFKB2,ROR1,PTGS2,REL,STAT1,TNF,TNFAIP3,TRIM25,RIPK1,TNFSF10,CFLAR,OPTN,TRIM13,TNIP1,TRIM22,RBCK1,TRAF3IP2,PIM2,NUP62,IFIT5,ATP2C1,IL23A,PELI1,TNIP2,TNIP3,ZC3H12A,CARD16,TICAM1
GO:0072593	GO:0072593	2.86048e-07	1	31	131	reactive oxygen species metabolic process	BP	1.54432e-05	0.00517347	BIRC2,BNIP3,EDN1,GCH1,GLA,HIF1A,HK2,IL1B,IL6,IL10,JAK2,P2RX4,P2RX7,PDGFB,PMAIP1,PTGS2,PTX3,SOD2,STAT3,THBS1,TNF,RIPK1,CFLAR,KLF4,DDIT4,ZC3H12A,TICAM1,NCF1,NCF1B,NCF1C,ACOD1
GO:0005576	GO:0005576	3.61338e-07	1	220	1885	extracellular region	CC	1.94499e-05	0.00653517	ACO1,ACTN2,ADA,ADM,AK4,ALCAM,AMPD3,ANXA1,AREG,RHOB,FXYD2,B2M,CFB,BID,BMP6,SERPING1,CALM1,CASP4,TNFSF8,CD38,CD40,CD44,CD48,CD70,CKB,CNP,CSF2,VCAN,CSTB,CTSL,DEFB1,DPYSL3,EDN1,SERPINB1,EREG,FCGR2A,FTH1,GALNT3,GBP1,GLA,GNS,GP1BA,CXCL1,CXCL2,CXCL3,GSTM3,H3F3B,DNAJA1,HSPA1A,HSPA1B,HSPA5,HSPA6,TNC,IFNB1,IGF2R,IGFBP4,IL1A,IL1B,IL1RN,IL6,IL6ST,IL7,IL7R,CXCL8,IL10,IL12A,IL12B,IL15,IL15RA,TNFRSF9,INHBA,CXCL…
GO:0002449	GO:0002449	4.52343e-07	1	29	121	lymphocyte mediated immunity	BP	2.42762e-05	0.00818108	B2M,SERPING1,CD40,IFNB1,IL1B,IL6,IL7R,IL10,IL12A,IL12B,IRF7,LTA,MICB,NBN,P2RX7,SERPINB9,NECTIN2,SLAMF1,TFRC,TNF,RASGRP1,BATF,LILRB1,RFTN1,CLCF1,IL23A,SLAMF7,MYO1G,RSAD2
GO:0045582	GO:0045582	4.54497e-07	1	17	49	positive regulation of T cell differentiation	BP	2.43196e-05	0.00822004	ADA,ANXA1,CD80,IL2RA,IL6,IL7,IL7R,IL12A,IL12B,XBP1,SOCS1,TNFSF9,RASGRP1,LILRB2,LILRB4,IL36B,IL23A
GO:0001660	GO:0001660	4.84336e-07	1	6	6	fever generation	BP	2.58001e-05	0.00875971	IL1A,IL1B,IL1RN,PTGER3,PTGS2,TNF
GO:0032612	GO:0032612	4.85018e-07	1	17	49	interleukin-1 production	BP	2.58001e-05	0.00877204	ANXA1,CCR7,IFI16,IL1B,IL10,JAK2,MEFV,P2RX7,PML,CCL3,CCL20,TNFAIP3,AIM2,ERRFI1,ZC3H12A,CARD16,GBP5
GO:2001234	GO:2001234	5.06791e-07	1	30	128	negative regulation of apoptotic signaling pathway	BP	2.68792e-05	0.00916582	BCL2L1,BID,CD44,CSF2,IFI6,HIF1A,DNAJA1,HSPA1A,HSPA1B,IL1A,IL1B,IL7,MCL1,PLAUR,PTGS2,PTPN1,SNAI1,SOD2,SRC,THBS1,TNF,TNFAIP3,XBP1,RIPK1,TNFSF10,NRP1,CFLAR,PHIP,TMBIM1,RNF34
GO:0002221	GO:0002221	5.49018e-07	1	28	115	pattern recognition receptor signaling pathway	BP	2.90337e-05	0.00992953	BIRC2,BIRC3,CTSL,HSPA1A,HSPA1B,IRAK2,IRF1,IRF7,LYN,MYD88,S100A9,TNFAIP3,MARCO,RIPK1,TNIP1,RFTN1,PUM2,DDX58,DDX60,PELI1,IFIH1,DHX58,TNIP2,TNIP3,RSAD2,PIK3AP1,TICAM1,ACOD1
GO:0098552	GO:0098552	7.5106e-07	1	42	215	side of membrane	CC	3.96025e-05	0.0135837	ADA,ALCAM,ANXA1,BIRC2,B2M,CD80,CD40,CCR7,GEM,GP1BA,HLA-A,HLA-F,DNAJA1,IL2RA,IL2RG,IL6,IL6ST,IL7R,TNFRSF9,CXCL10,JAK2,JAK3,LYN,CXCL9,P2RX7,CDK16,PDCD1,PTPN1,RGS1,SLAMF1,SRC,TFRC,THBS1,TNF,PTP4A1,TNFRSF18,RGS9,RASAL2,LILRB1,CD274,ERRFI1,TMEM123
GO:0050710	GO:0050710	7.8688e-07	1	13	31	negative regulation of cytokine secretion	BP	4.13707e-05	0.0142315	ANXA1,GBP1,IL6,IL10,TNFRSF9,PML,PTGER4,SLAMF1,TNF,LILRB1,IL36RN,ZC3H12A,CARD16
GO:0051046	GO:0051046	8.83875e-07	1	52	295	regulation of secretion	BP	4.63356e-05	0.0159858	ADA,ANXA1,BMP6,CD38,CD40,CCR7,EDN1,GBP1,HIF1A,IL1A,IL1B,IL6,IL10,TNFRSF9,INHBA,JAK2,KCNN4,LYN,P2RX4,P2RX7,P2RY1,CDK16,PML,PTGER3,PTGER4,RALA,CCL3,CCL5,SDC4,SLAMF1,SPP1,SRC,TNF,TNFRSF4,XBP1,SOCS1,AIM2,MAP4K4,RASGRP1,LILRB1,DDX58,CLEC5A,IL36RN,CD274,GAL,IFIH1,RHBDF2,ZC3H12A,RSAD2,SYTL3,CARD16,HCAR2
GO:2000377	GO:2000377	9.56147e-07	1	24	92	regulation of reactive oxygen species metabolic process	BP	4.99794e-05	0.0172929	BIRC2,BNIP3,EDN1,GCH1,GLA,HIF1A,HK2,IL1B,IL6,IL10,JAK2,P2RX4,PDGFB,PTGS2,PTX3,STAT3,THBS1,TNF,RIPK1,CFLAR,KLF4,ZC3H12A,TICAM1,ACOD1
GO:0043086	GO:0043086	9.93764e-07	1	69	439	negative regulation of catalytic activity	BP	5.1796e-05	0.0179732	ADAR,ANXA1,BIRC2,BIRC3,SERPING1,CD44,CDKN2A,CDKN2B,CLN3,CSTB,CYP27B1,DUSP4,DUSP5,SERPINB1,IFI6,GLA,GP1BA,DNAJA1,IFI16,IFIT1,IL1B,IL6,IL7,LYN,NFKB1,SERPINB2,SERPINA1,SERPINB9,PLAUR,PPP1R10,PSMA3,PSMA4,PSMD5,PSME2,PTGS2,PTPN1,PTX3,RDX,SPINK1,SRC,THBS1,TIMP1,TNF,TNFAIP3,TNFRSF1B,WARS,CST7,SOCS1,MARCO,SOCS2,SOCS3,KLF4,RUBCN,SPRY1,NUP62,TNFAIP8,LAMP3,TRIB2,ANGPTL4,ERRFI1,PCID2,TMBIM1,AIDA,RNF34,PARP9,…
GO:2001233	GO:2001233	1.02042e-06	1	44	234	regulation of apoptotic signaling pathway	BP	5.30326e-05	0.0184553	ATF3,BCL2L1,BID,BNIP3,CD44,CSF2,IFI6,HIF1A,DNAJA1,HSPA1A,HSPA1B,IFNB1,IL1A,IL1B,IL7,INHBA,JAK2,MCL1,PLAGL2,PLAUR,PMAIP1,PML,PTGS2,PTPN1,S100A9,SNAI1,SOD2,SP100,SRC,THBS1,TNF,TNFAIP3,TRAF1,XBP1,RIPK1,TNFSF10,NRP1,CFLAR,BCL2L11,RBCK1,G0S2,PHIP,TMBIM1,RNF34
GO:0043065	GO:0043065	1.04177e-06	1	59	353	positive regulation of apoptotic process	BP	5.39718e-05	0.0188414	ADM,ANXA1,RHOB,ATF3,BCL2A1,BCL2L1,BID,BNIP3,BTG1,CASP7,CD40,CDKN2A,DNAJA1,IFI27,IFIT2,IFNB1,IGF2R,IL6,IL10,IL12A,IL12B,IDO1,INHBA,JAK2,LTA,LYN,MCL1,P2RX7,PDCD1,PLAGL2,PLAUR,PMAIP1,PML,PTGS2,S100A9,CCL3,CCL5,SRC,THBS1,TNF,NR4A3,UNC5C,RIPK1,TNFSF10,RAPGEF2,TNFSF15,BCL2L11,RBCK1,LILRB1,TNFAIP8,NUPR1,CD274,G0S2,GAL,UBE2Z,ZC3H12A,ZNF622,EGLN3,HCAR2
GO:0033209	GO:0033209	1.04446e-06	1	29	126	tumor necrosis factor-mediated signaling pathway	BP	5.39718e-05	0.0188901	BIRC2,BIRC3,CASP4,TNFSF8,CD40,CD70,HSPA1A,HSPA1B,TNFRSF9,JAK2,LTA,PSMA3,PSMA4,PSMD5,PSME2,STAT1,TNF,TNFAIP3,TNFRSF1B,TRAF1,TNFRSF4,RIPK1,TNFSF9,TNFRSF18,AIM2,TNFSF15,RBCK1,TNFSF13B,CARD16
GO:1903426	GO:1903426	1.09176e-06	1	15	41	regulation of reactive oxygen species biosynthetic process	BP	5.62553e-05	0.0197456	EDN1,GLA,IL1B,IL6,IL10,JAK2,P2RX4,PTGS2,PTX3,STAT3,TNF,CFLAR,KLF4,ZC3H12A,TICAM1
GO:0045595	GO:0045595	1.09788e-06	1	105	755	regulation of cell differentiation	BP	5.63996e-05	0.0198562	ADA,ADM,ANXA1,BIRC2,AREG,B2M,BMP6,ZFP36L2,BTG1,CD80,CDK6,CSF2,CTSL,CYP27B1,DPYSL3,EDN1,EREG,EZH2,GBP1,GP1BA,H3F3B,HIF1A,HMGB3,HSPA5,IFNB1,IL1B,IL2RA,IL6,IL6ST,IL7,IL7R,IL12A,IL12B,IL15,INHBA,CXCL10,IRF1,IRF7,JAK2,JAK3,LTA,LYN,CXCL9,MOV10,NEDD4,NFKB1,PDGFB,EIF2AK2,PSMA3,PSMA4,PSMD5,PSME2,PTGS2,CCL3,SNAI1,SPP1,STAT1,STAT3,DYNLT1,THBS1,TNF,TRPS1,XBP1,CXCR4,NR4A3,IFITM1,SOCS1,RIPK1,TNFSF9,TNFRSF18,NR…
GO:0051092	GO:0051092	1.1008e-06	1	24	92	positive regulation of NF-kappaB transcription factor activity	BP	5.63996e-05	0.019909	CD40,HSPA1A,HSPA1B,IL1B,IRAK2,MYD88,NFKB1,NFKB2,ROR1,EIF2AK2,S100A9,TNF,TRAF1,TRIM25,RIPK1,CFLAR,AIM2,TRIM14,TRIM13,TRIM22,RBCK1,CARD16,RHEBL1,TICAM1
GO:0033002	GO:0033002	1.11878e-06	1	22	80	muscle cell proliferation	BP	5.71591e-05	0.0202343	EDN1,EREG,IL6,IL10,IL12A,IL12B,IL15,JAK2,PDGFB,PIM1,PTGIR,PTGS2,CCL5,STAT1,THBS1,TNF,TNFAIP3,NR4A3,CFLAR,KLF4,NAMPT,PAXBP1
GO:0002706	GO:0002706	1.15274e-06	1	21	75	regulation of lymphocyte mediated immunity	BP	5.87283e-05	0.0208485	B2M,CD40,IFNB1,IL1B,IL6,IL7R,IL10,IL12A,IL12B,LTA,P2RX7,SERPINB9,NECTIN2,SLAMF1,TFRC,TNF,RASGRP1,LILRB1,CLCF1,IL23A,RSAD2
GO:0045236	GO:0045236	1.24243e-06	1	7	9	CXCR chemokine receptor binding	MF	6.31194e-05	0.0224705	CXCL1,CXCL2,CXCL3,CXCL8,CXCL10,CXCL9,CXCL11
GO:0043068	GO:0043068	1.25189e-06	1	59	355	positive regulation of programmed cell death	BP	6.34221e-05	0.0226417	ADM,ANXA1,RHOB,ATF3,BCL2A1,BCL2L1,BID,BNIP3,BTG1,CASP7,CD40,CDKN2A,DNAJA1,IFI27,IFIT2,IFNB1,IGF2R,IL6,IL10,IL12A,IL12B,IDO1,INHBA,JAK2,LTA,LYN,MCL1,P2RX7,PDCD1,PLAGL2,PLAUR,PMAIP1,PML,PTGS2,S100A9,CCL3,CCL5,SRC,THBS1,TNF,NR4A3,UNC5C,RIPK1,TNFSF10,RAPGEF2,TNFSF15,BCL2L11,RBCK1,LILRB1,TNFAIP8,NUPR1,CD274,G0S2,GAL,UBE2Z,ZC3H12A,ZNF622,EGLN3,HCAR2
GO:0016310	GO:0016310	1.29658e-06	1	151	1199	phosphorylation	BP	6.55029e-05	0.02345	ACTN2,ADAR,ADCY9,AK4,AREG,ATF3,BID,BMP6,ZFP36L2,CALM1,CALM2,CALM3,CD80,CD40,CD44,CDK6,CDKN2A,CDKN2B,CKB,CCR7,MAP3K8,CSF2,DUSP4,DUSP5,EDN1,EREG,EZH2,ACSL1,GBP1,GP1BA,GRB10,HIF1A,HK2,DNAJA1,HSPA5,IFNB1,IGFBP4,IL1B,IL2RA,IL2RG,IL6,IL6ST,IL12A,IL12B,IL15,INHBA,CXCL10,IRAK2,JAK2,JAK3,LCP2,LYN,NBN,NFKB1,ROR1,P2RX7,P2RY1,CDK16,PDGFA,PDGFB,PFKFB3,PGAM1,PIM1,PLAUR,PML,EIF2AK2,PSMA3,PSMA4,PSMD5,PSME2,PTGER…
GO:0051090	GO:0051090	1.41347e-06	0.999999	43	227	regulation of DNA binding transcription factor activity	BP	7.1209e-05	0.025564	CD40,CDKN2A,EDN1,EZH2,HSPA1A,HSPA1B,IL1B,IL6,IL10,IRAK2,JAK2,MYD88,NFKB1,NFKB2,ROR1,PIM1,EIF2AK2,S100A9,SP100,TRIM21,TNF,TNFAIP3,TRAF1,TNFRSF4,TRIM25,TRIM26,RIPK1,CFLAR,KLF4,AIM2,TRIM14,TRIM13,TRIM22,RBCK1,DDX58,PELI1,ZC3H12A,NLRC5,PARP10,CARD16,RHEBL1,TICAM1,ACOD1
GO:0045428	GO:0045428	1.45169e-06	1	13	32	regulation of nitric oxide biosynthetic process	BP	7.28323e-05	0.0262553	EDN1,GLA,IL1B,IL6,IL10,JAK2,P2RX4,PTGS2,PTX3,TNF,KLF4,ZC3H12A,TICAM1
GO:2000117	GO:2000117	1.45375e-06	1	19	64	negative regulation of cysteine-type endopeptidase activity	BP	7.28323e-05	0.0262925	BIRC2,BIRC3,CD44,IFI6,IFI16,IL6,SERPINB9,PLAUR,PTGS2,SRC,THBS1,TNFRSF1B,CST7,KLF4,TNFAIP8,LAMP3,PCID2,RNF34,CARD16
GO:1903708	GO:1903708	1.4609e-06	1	26	107	positive regulation of hemopoiesis	BP	7.29886e-05	0.0264219	ADA,ANXA1,CD80,HIF1A,IL2RA,IL6,IL7,IL7R,IL12A,IL12B,IL15,INHBA,STAT1,STAT3,TNF,XBP1,SOCS1,RIPK1,TNFSF9,ISG15,RASGRP1,LILRB2,LILRB4,IL36B,IL23A,PCID2
GO:0070227	GO:0070227	1.48469e-06	1	15	42	lymphocyte apoptotic process	BP	7.39726e-05	0.026852	ADA,HIF1A,IL2RA,IL10,IDO1,JAK3,LYN,P2RX7,PDCD1,CCL5,RIPK1,BCL2L11,TRAF3IP2,CD274,HSH2D
GO:0006809	GO:0006809	1.53917e-06	1	14	37	nitric oxide biosynthetic process	BP	7.64765e-05	0.0278375	EDN1,GCH1,GLA,IL1B,IL6,IL10,JAK2,P2RX4,PTGS2,PTX3,TNF,KLF4,ZC3H12A,TICAM1
GO:0042060	GO:0042060	1.71741e-06	0.999999	45	243	wound healing	BP	8.50991e-05	0.0310612	ANXA1,RHOB,SERPING1,CD40,CD44,EDN1,EREG,EZH2,GP1BA,H3F3B,HIF1A,TNC,IFNB1,IL1A,IL6,IRF1,IRF2,JAK2,LCP2,LYN,P2RX4,P2RX7,P2RY1,SERPINB2,PDGFA,PDGFB,SERPINA1,PLAT,PLAUR,PLSCR1,CCL20,SDC4,SRC,THBS1,TIMP1,TNFAIP3,XBP1,CFLAR,PROZ,EHD1,MACF1,SLC7A11,MYOF,FAM46A,MIA3
GO:2001239	GO:2001239	1.93317e-06	1	12	28	regulation of extrinsic apoptotic signaling pathway in absence of ligand	BP	9.55281e-05	0.0349633	BCL2L1,CSF2,IFI6,HSPA1A,HSPA1B,IL1A,IL1B,IL7,INHBA,MCL1,TNF,RIPK1
GO:0043123	GO:0043123	1.98083e-06	0.999999	28	122	positive regulation of I-kappaB kinase/NF-kappaB signaling	BP	9.76164e-05	0.0358252	BIRC2,BIRC3,CD40,CCR7,IL1B,IL12B,MYD88,ROR1,PTGS2,REL,TNF,TRIM25,RIPK1,TNFSF10,CFLAR,TRIM13,TRIM22,RBCK1,TRAF3IP2,PIM2,NUP62,IFIT5,ATP2C1,IL23A,PELI1,TNIP2,CARD16,TICAM1
GO:0098586	GO:0098586	2.05911e-06	1	14	38	cellular response to virus	BP	0.000101199	0.0372411	ADAR,BIRC2,BIRC3,BCL2L1,IFNB1,IL12A,IRF7,BCL2L11,PUM2,DDX58,DDX60,IFIH1,DHX58,ZC3H12A
GO:0035456	GO:0035456	2.10357e-06	1	10	20	response to interferon-beta	BP	0.00010306	0.0380451	IFNB1,IRF1,PLSCR1,STAT1,IFITM1,AIM2,IFITM3,XAF1,PNPT1,ACOD1
GO:1901342	GO:1901342	2.10838e-06	0.999999	26	108	regulation of vasculature development	BP	0.00010306	0.0381322	ADM,RHOB,BTG1,CD40,HIF1A,IL1A,IL1B,IL6,CXCL8,CXCL10,PDGFB,PML,PTGS2,SP100,STAT1,STAT3,THBS1,TNFAIP3,WARS,XBP1,NRP1,CFLAR,KLF4,RAPGEF2,ANGPTL4,ZC3H12A
GO:0030195	GO:0030195	2.15752e-06	1	10	20	negative regulation of blood coagulation	BP	0.000104895	0.0390209	SERPING1,EDN1,GP1BA,SERPINB2,PDGFA,PDGFB,PLAT,PLAUR,THBS1,PROZ
GO:1900047	GO:1900047	2.15752e-06	1	10	20	negative regulation of hemostasis	BP	0.000104895	0.0390209	SERPING1,EDN1,GP1BA,SERPINB2,PDGFA,PDGFB,PLAT,PLAUR,THBS1,PROZ
GO:0048872	GO:0048872	2.27709e-06	0.999999	30	136	homeostasis of number of cells	BP	0.000110412	0.0411835	ADA,ADAR,AMPD3,ANXA1,B2M,CDK6,CCR7,EZH2,HIF1A,IL2RA,IL6,IL7,IL7R,INHBA,JAK2,JAK3,LYN,SLC11A2,P2RX7,PDE4B,PMAIP1,STAT1,STAT3,TNFAIP3,ISG15,MAFB,BCL2L11,TNFSF13B,GCNT4,HCAR2
GO:0002764	GO:0002764	2.30372e-06	0.999999	55	327	immune response-regulating signaling pathway	BP	0.000111404	0.041665	ADA,BIRC2,BIRC3,CALM1,CD38,CD40,CCR7,CTSL,FCGR2A,GBP1,HSPA1A,HSPA1B,IRAK2,IRF1,IRF7,KCNN4,LCP2,LYN,MICB,MYD88,MYO10,NFKB1,PDE4B,PLSCR1,PSMA3,PSMA4,PSMD5,PSME2,NECTIN2,S100A9,SRC,TNFAIP3,NR4A3,MARCO,RIPK1,LILRB2,TNIP1,RBCK1,LILRB1,LILRB4,RFTN1,PUM2,DDX58,DDX60,PELI1,MYO1G,IFIH1,DHX58,TNIP2,TNIP3,KLHL6,RSAD2,PIK3AP1,TICAM1,ACOD1
GO:0044419	GO:0044419	2.46241e-06	0.999999	91	644	interspecies interaction between organisms	BP	0.00011876	0.0445351	ADAR,B2M,BCL2L1,BNIP3,CD80,GTF2B,HLA-A,HSPA1A,HSPA1B,IRF8,IFI16,SP110,IFIT1,IFNB1,IL2RG,IL6ST,CXCL8,IL10,IL12B,IRF7,ISG20,LTA,LYN,MICB,MX1,NEDD4,OAS1,OAS3,P2RX7,PCBP1,SERPINB9,PLSCR1,PML,EIF2AK2,PSMA3,PSMA4,PTX3,NECTIN2,RALA,S100A9,SATB1,CCL1,CCL3,CCL4,CCL5,SLAMF1,SP100,SRC,TRIM21,STAT1,STAT2,STAT3,TAP1,DYNLT1,TFRC,TNF,TNFRSF4,TRIM25,TRIM26,CXCR4,IFITM1,APOL1,OASL,CFLAR,CLDN1,ISG15,TRIM14,BCL2L11…
GO:0005615	GO:0005615	2.55757e-06	0.999999	198	1688	extracellular space	CC	0.000123022	0.0462562	ACO1,ACTN2,ADA,ADM,AK4,ALCAM,ANXA1,AREG,RHOB,FXYD2,B2M,CFB,BID,BMP6,SERPING1,TNFSF8,CD38,CD40,CD44,CD48,CD70,CKB,CNP,CSF2,VCAN,CSTB,CTSL,DEFB1,DPYSL3,EDN1,SERPINB1,EREG,FCGR2A,FTH1,GALNT3,GLA,GNS,GP1BA,CXCL1,CXCL2,CXCL3,GSTM3,H3F3B,DNAJA1,HSPA1A,HSPA1B,HSPA5,HSPA6,TNC,IFNB1,IGF2R,IGFBP4,IL1A,IL1B,IL1RN,IL6,IL6ST,IL7,CXCL8,IL10,IL12A,IL12B,IL15,IL15RA,TNFRSF9,INHBA,CXCL10,ITGB8,LAMA3,LTA,LYN,DNAJB…
GO:0048659	GO:0048659	2.74028e-06	0.999999	19	66	smooth muscle cell proliferation	BP	0.000131113	0.0495607	EDN1,EREG,IL6,IL10,IL12A,IL12B,IL15,JAK2,PDGFB,PTGIR,PTGS2,CCL5,STAT1,THBS1,TNF,TNFAIP3,NR4A3,KLF4,NAMPT
GO:0048660	GO:0048660	2.74028e-06	0.999999	19	66	regulation of smooth muscle cell proliferation	BP	0.000131113	0.0495607	EDN1,EREG,IL6,IL10,IL12A,IL12B,IL15,JAK2,PDGFB,PTGIR,PTGS2,CCL5,STAT1,THBS1,TNF,TNFAIP3,NR4A3,KLF4,NAMPT
GO:0043281	GO:0043281	2.7674e-06	0.999999	29	131	regulation of cysteine-type endopeptidase activity involved in apoptotic process	BP	0.000132061	0.0500513	BIRC2,BIRC3,BID,CASP7,CD44,IFI6,IFI27,IL6,JAK2,SERPINB9,PLAUR,PMAIP1,PML,PTGS2,S100A9,SRC,THBS1,TNF,TNFRSF1B,RIPK1,TNFSF10,KLF4,TNFSF15,BCL2L11,TNFAIP8,LAMP3,RNF34,EGLN3,CARD16
GO:0010942	GO:0010942	2.78075e-06	0.999999	61	379	positive regulation of cell death	BP	0.000132349	0.0502927	ADM,ANXA1,RHOB,ATF3,BCL2A1,BCL2L1,BID,BNIP3,BTG1,CASP7,CD40,CDKN2A,DNAJA1,IFI27,IFIT2,IFNB1,IGF2R,IL6,IL10,IL12A,IL12B,IDO1,INHBA,JAK2,LTA,LYN,MCL1,P2RX7,PDCD1,PLAGL2,PLAUR,PMAIP1,PML,PTGS2,S100A9,CCL3,CCL5,SRC,THBS1,TNF,NR4A3,UNC5C,RIPK1,TNFSF10,RAPGEF2,TNFSF15,BCL2L11,TRIM13,RBCK1,LILRB1,TNFAIP8,NUPR1,CD274,G0S2,GAL,DDIT4,UBE2Z,ZC3H12A,ZNF622,EGLN3,HCAR2
GO:0032652	GO:0032652	2.85747e-06	1	15	44	regulation of interleukin-1 production	BP	0.000135643	0.0516802	ANXA1,CCR7,IFI16,IL10,JAK2,MEFV,P2RX7,PML,CCL3,CCL20,TNFAIP3,AIM2,ERRFI1,ZC3H12A,CARD16
GO:0002676	GO:0002676	2.87007e-06	1	6	7	regulation of chronic inflammatory response	BP	0.000135885	0.051908	IL10,IDO1,LTA,CCL5,TNF,TNFAIP3
GO:0051091	GO:0051091	3.46782e-06	0.999999	31	145	positive regulation of DNA binding transcription factor activity	BP	0.000163757	0.062719	CD40,EDN1,HSPA1A,HSPA1B,IL1B,IL6,IL10,IRAK2,JAK2,MYD88,NFKB1,NFKB2,ROR1,EIF2AK2,S100A9,TRIM21,TNF,TRAF1,TRIM25,TRIM26,RIPK1,CFLAR,AIM2,TRIM14,TRIM13,TRIM22,RBCK1,DDX58,CARD16,RHEBL1,TICAM1
GO:0046631	GO:0046631	3.6025e-06	0.999999	19	67	alpha-beta T cell activation	BP	0.000169674	0.0651548	ADA,ANXA1,CD80,TNFSF8,IL6,IL12A,IL12B,IL15,IRF1,JAK3,PTGER4,SATB1,STAT3,EBI3,BATF,LILRB1,IL23A,RSAD2,IL27
GO:1903409	GO:1903409	3.62519e-06	0.999999	16	50	reactive oxygen species biosynthetic process	BP	0.00017001	0.0655652	EDN1,GCH1,GLA,IL1B,IL6,IL10,JAK2,P2RX4,PTGS2,PTX3,STAT3,TNF,CFLAR,KLF4,ZC3H12A,TICAM1
GO:0032479	GO:0032479	3.62843e-06	0.999999	24	99	regulation of type I interferon production	BP	0.00017001	0.0656238	IFI16,IL10,IRF1,IRF7,MYD88,NFKB1,NFKB2,REL,TRIM21,STAT1,TNFAIP3,TRIM25,UBE2L6,ISG15,LILRB1,DTX4,DDX58,HERC5,IFIH1,DHX58,TRIM56,NLRC5,TICAM1,ACOD1
GO:0035722	GO:0035722	3.72297e-06	0.999999	15	45	interleukin-12-mediated signaling pathway	BP	0.00017354	0.0673336	IL6ST,IL10,IL12A,IL12B,JAK2,SERPINB2,PSME2,RALA,SOD2,STAT1,STAT3,STAT4,EBI3,IL23A,IL27
GO:0071349	GO:0071349	3.72297e-06	0.999999	15	45	cellular response to interleukin-12	BP	0.00017354	0.0673336	IL6ST,IL10,IL12A,IL12B,JAK2,SERPINB2,PSME2,RALA,SOD2,STAT1,STAT3,STAT4,EBI3,IL23A,IL27
GO:0050709	GO:0050709	3.77873e-06	0.999999	17	56	negative regulation of protein secretion	BP	0.000175582	0.0683421	ANXA1,GBP1,IL1B,IL6,IL10,TNFRSF9,PML,PTGER4,SLAMF1,TNF,MAP4K4,LILRB1,IL36RN,RHBDF2,ZC3H12A,RSAD2,CARD16
GO:0050819	GO:0050819	3.78619e-06	1	10	21	negative regulation of coagulation	BP	0.000175582	0.068477	SERPING1,EDN1,GP1BA,SERPINB2,PDGFA,PDGFB,PLAT,PLAUR,THBS1,PROZ
GO:0005788	GO:0005788	3.95951e-06	0.999999	27	119	endoplasmic reticulum lumen	CC	0.000183012	0.0716117	B2M,VCAN,EDN1,HSPA5,TNC,IGFBP4,IL6,IL12A,IL12B,DNAJB9,PDGFA,PDGFB,SERPINA1,PLAUR,PTGS2,SPP1,THBS1,TIMP1,APOL1,PROZ,EBI3,PRSS23,IL23A,P3H2,VCPIP1,IL27,MIA3
GO:0004896	GO:0004896	3.96664e-06	0.999999	14	40	cytokine receptor activity	MF	0.000183012	0.0717407	CD44,CCR7,IL2RA,IL2RG,IL6ST,IL7R,IL10RA,IL12B,IL15RA,CXCR4,CCRL2,EBI3,IL21R,IFNLR1
GO:1903530	GO:1903530	3.98289e-06	0.999998	48	276	regulation of secretion by cell	BP	0.000183294	0.0720345	ANXA1,BMP6,CD38,CD40,CCR7,EDN1,GBP1,HIF1A,IL1A,IL1B,IL6,IL10,TNFRSF9,INHBA,JAK2,KCNN4,LYN,P2RX7,P2RY1,CDK16,PML,PTGER4,RALA,CCL3,CCL5,SDC4,SLAMF1,SRC,TNF,TNFRSF4,XBP1,SOCS1,AIM2,MAP4K4,RASGRP1,LILRB1,DDX58,CLEC5A,IL36RN,CD274,GAL,IFIH1,RHBDF2,ZC3H12A,RSAD2,SYTL3,CARD16,HCAR2
GO:0032606	GO:0032606	4.37582e-06	0.999999	24	100	type I interferon production	BP	0.000200866	0.079141	IFI16,IL10,IRF1,IRF7,MYD88,NFKB1,NFKB2,REL,TRIM21,STAT1,TNFAIP3,TRIM25,UBE2L6,ISG15,LILRB1,DTX4,DDX58,HERC5,IFIH1,DHX58,TRIM56,NLRC5,TICAM1,ACOD1
GO:0046209	GO:0046209	4.50204e-06	0.999999	14	40	nitric oxide metabolic process	BP	0.000205616	0.0814238	EDN1,GCH1,GLA,IL1B,IL6,IL10,JAK2,P2RX4,PTGS2,PTX3,TNF,KLF4,ZC3H12A,TICAM1
GO:2001057	GO:2001057	4.50204e-06	0.999999	14	40	reactive nitrogen species metabolic process	BP	0.000205616	0.0814238	EDN1,GCH1,GLA,IL1B,IL6,IL10,JAK2,P2RX4,PTGS2,PTX3,TNF,KLF4,ZC3H12A,TICAM1
GO:0051048	GO:0051048	4.82502e-06	0.999999	22	87	negative regulation of secretion	BP	0.000219812	0.0872653	ADA,ANXA1,EDN1,GBP1,IL1B,IL6,IL10,TNFRSF9,INHBA,P2RY1,PML,PTGER3,PTGER4,SLAMF1,TNF,MAP4K4,LILRB1,IL36RN,RHBDF2,ZC3H12A,RSAD2,CARD16
GO:0002253	GO:0002253	4.8585e-06	0.999998	55	335	activation of immune response	BP	0.000220781	0.0878708	ADA,BIRC2,BIRC3,CFB,SERPING1,CD38,CCR7,CTSL,FCGR2A,GBP1,HSPA1A,HSPA1B,IFI16,IRAK2,IRF1,IRF7,KCNN4,LCP2,LYN,MICB,MYD88,MYO10,NFKB1,PDE4B,PLSCR1,PSMA3,PSMA4,PSMD5,PSME2,NECTIN2,S100A9,SRC,TNFAIP3,NR4A3,MARCO,RIPK1,AIM2,TNIP1,RBCK1,LILRB4,RFTN1,PUM2,DDX58,DDX60,PELI1,MYO1G,IFIH1,DHX58,TNIP2,TNIP3,KLHL6,RSAD2,PIK3AP1,TICAM1,ACOD1
GO:0002792	GO:0002792	4.93503e-06	0.999999	17	57	negative regulation of peptide secretion	BP	0.000223697	0.089255	ANXA1,GBP1,IL1B,IL6,IL10,TNFRSF9,PML,PTGER4,SLAMF1,TNF,MAP4K4,LILRB1,IL36RN,RHBDF2,ZC3H12A,RSAD2,CARD16
GO:0032675	GO:0032675	4.94895e-06	0.999999	18	63	regulation of interleukin-6 production	BP	0.000223767	0.0895067	EREG,IL1A,IL1B,IL6,IL10,MYD88,P2RX7,SLAMF1,TNF,TNFAIP3,XBP1,LILRB2,DDX58,IL36RN,IL36B,IFIH1,ZC3H12A,TICAM1
GO:0070671	GO:0070671	5.06857e-06	0.999999	15	46	response to interleukin-12	BP	0.000228472	0.0916701	IL6ST,IL10,IL12A,IL12B,JAK2,SERPINB2,PSME2,RALA,SOD2,STAT1,STAT3,STAT4,EBI3,IL23A,IL27
GO:0002708	GO:0002708	5.08952e-06	0.999999	15	46	positive regulation of lymphocyte mediated immunity	BP	0.000228472	0.0920491	B2M,CD40,IL1B,IL6,IL12A,IL12B,LTA,P2RX7,NECTIN2,TFRC,TNF,RASGRP1,CLCF1,IL23A,RSAD2
GO:0031726	GO:0031726	5.09091e-06	1	5	5	CCR1 chemokine receptor binding	MF	0.000228472	0.0920741	CCL3,CCL4,CCL5,CCL7,CCL23
GO:0002440	GO:0002440	5.20023e-06	0.999999	23	94	production of molecular mediator of immune response	BP	0.000232737	0.0940514	B2M,CD40,IFNB1,IL6,IL7R,IL10,IL12A,IL12B,JAK3,NBN,SLAMF1,TFRC,TNF,TNFRSF4,XBP1,NR4A3,BATF,TNFSF13B,TRAF3IP2,LILRB1,CLCF1,TREM1,RSAD2
GO:0051250	GO:0051250	5.21168e-06	0.999999	19	69	negative regulation of lymphocyte activation	BP	0.000232737	0.0942584	ANXA1,HMGB3,IFNB1,IL2RA,IL10,IDO1,INHBA,IRF1,JAK3,LYN,SDC4,TNFAIP3,LILRB2,LILRB1,CD274,GAL,PELI1,SAMSN1,IFNL1
GO:0043549	GO:0043549	5.29125e-06	0.999998	68	446	regulation of kinase activity	BP	0.000235708	0.0956975	ADAR,ADCY9,CALM1,CALM2,CALM3,CD40,CDKN2A,CDKN2B,CCR7,MAP3K8,DUSP4,DUSP5,EDN1,EREG,EZH2,ACSL1,GP1BA,DNAJA1,HSPA5,IL1B,IL6,IL12B,CXCL10,IRAK2,JAK2,LCP2,LYN,NBN,P2RX7,PDGFA,PDGFB,EIF2AK2,PTPN1,CCL5,SDC4,SRC,TGFA,THBS1,TNF,TNFAIP3,TXN,WARS,CXCR4,PIK3R3,SOCS1,RIPK1,SOCS2,SOCS3,KLF4,MAP4K4,RAPGEF2,RUBCN,TNFSF15,RASGRP1,SPRY1,MAP4K5,NUP62,TRIB2,HERC5,IL23A,ERRFI1,FAM20A,VAC14,RAP2C,AIDA,NLRC5,AKT1S1,ZNF…
GO:0043950	GO:0043950	5.73894e-06	1	5	5	positive regulation of cAMP-mediated signaling	BP	0.000255023	0.103794	CXCL10,CXCL9,PTGIR,CXCL11,RAPGEF2
GO:0044421	GO:0044421	5.77873e-06	0.999997	201	1736	extracellular region part	CC	0.000255578	0.104514	ACO1,ACTN2,ADA,ADM,AK4,ALCAM,ANXA1,AREG,RHOB,FXYD2,B2M,CFB,BID,BMP6,SERPING1,TNFSF8,CD38,CD40,CD44,CD48,CD70,CKB,CNP,CSF2,VCAN,CSTB,CTSL,DEFB1,DPYSL3,EDN1,SERPINB1,EREG,FCGR2A,FTH1,GALNT3,GLA,GNS,GP1BA,CXCL1,CXCL2,CXCL3,GSTM3,H3F3B,DNAJA1,HSPA1A,HSPA1B,HSPA5,HSPA6,TNC,IFNB1,IGF2R,IGFBP4,IL1A,IL1B,IL1RN,IL6,IL6ST,IL7,CXCL8,IL10,IL12A,IL12B,IL15,IL15RA,TNFRSF9,INHBA,CXCL10,ITGB8,LAMA3,LTA,LYN,DNAJB…
GO:0050866	GO:0050866	5.77969e-06	0.999998	22	88	negative regulation of cell activation	BP	0.000255578	0.104532	ANXA1,HMGB3,IFNB1,IL2RA,IL10,IDO1,INHBA,IRF1,JAK3,LYN,PDGFA,PDGFB,SDC4,TNFAIP3,LILRB2,LILRB1,CD274,GAL,PELI1,SAMSN1,ZC3H12A,IFNL1
GO:0048646	GO:0048646	6.39403e-06	0.999997	61	387	anatomical structure formation involved in morphogenesis	BP	0.000281922	0.115642	ACTN2,ADA,ADM,RHOB,BTG1,CD40,DUSP4,DUSP5,TYMP,EDN1,EREG,HIF1A,IL1A,IL1B,IL6,CXCL8,INHBA,CXCL10,LAMA3,CXCL9,MMP19,NFKB2,PDGFA,PIM1,PML,PTGS2,NECTIN2,RALA,SAT1,SDC4,SNAI1,SP100,STAT1,STAT3,THBS1,TNF,TNFAIP2,TNFAIP3,KDM6A,WARS,XBP1,NR4A3,HESX1,NRP2,NRP1,CFLAR,KLF4,MAFB,BCL2L11,SPRY1,TNFSF13B,EHD1,FJX1,CLIC4,MYOF,ANGPTL4,FAM20A,RNF213,PHACTR4,ZC3H12A,KLHL6
GO:0032695	GO:0032695	6.40662e-06	1	8	14	negative regulation of interleukin-12 production	BP	0.000281922	0.11587	IL10,TNFRSF9,JAK3,MEFV,NFKB1,SLAMF1,THBS1,LILRB1
GO:0002699	GO:0002699	7.10646e-06	0.999998	25	109	positive regulation of immune effector process	BP	0.00031196	0.128527	ANXA1,B2M,CD80,CD40,IL1B,IL6,IL12A,IL12B,LTA,LYN,P2RX7,NECTIN2,TFRC,TNF,TNFRSF4,XBP1,NR4A3,RASGRP1,LILRB1,PUM2,CLCF1,IL23A,DDX60,DHX58,RSAD2
GO:0044403	GO:0044403	7.28583e-06	0.999996	88	632	symbiont process	BP	0.000319059	0.131772	ADAR,B2M,BCL2L1,BNIP3,CD80,GTF2B,HLA-A,HSPA1A,HSPA1B,IRF8,IFI16,SP110,IFIT1,IFNB1,IL2RG,IL6ST,CXCL8,IL10,IL12B,IRF7,ISG20,LTA,LYN,MICB,MX1,NEDD4,OAS1,OAS3,PCBP1,SERPINB9,PLSCR1,PML,EIF2AK2,PSMA3,PSMA4,PTX3,NECTIN2,RALA,SATB1,CCL1,CCL3,CCL4,CCL5,SLAMF1,SP100,SRC,TRIM21,STAT1,STAT2,STAT3,TAP1,DYNLT1,TFRC,TNF,TNFRSF4,TRIM25,TRIM26,CXCR4,IFITM1,OASL,CFLAR,CLDN1,ISG15,TRIM14,BCL2L11,TRIM13,TNIP1,TRIM2…
GO:0071407	GO:0071407	7.54183e-06	0.999997	52	314	cellular response to organic cyclic compound	BP	0.000329472	0.136402	ADAR,ANXA1,AQP9,ZFP36L2,CASP7,CYP27B1,EDN1,EZH2,FDX1,GJB2,NR3C1,DNAJA1,HSPA5,TNC,IFIT1,IFNB1,IL1B,IL6,IL10,IL15,INHBA,JAK2,NEDD4,NFKB1,P2RX4,P2RX7,P2RY1,PDE4B,PDGFB,PIM1,PTGS2,CCL3,CCL5,SPP1,SRC,SRD5A1,SSTR2,STAT3,TNF,NR4A3,CFLAR,KLF4,CYP7B1,RAPGEF2,PUM2,DDX58,ERRFI1,XRN1,DDIT4,IFIH1,ZC3H12A,ACOD1
GO:0051248	GO:0051248	7.58097e-06	0.999996	92	668	negative regulation of protein metabolic process	BP	0.000330384	0.137109	ADAR,BIRC2,BIRC3,ATF3,ZFP36L2,SERPING1,CALM1,CALM2,CALM3,CD44,CDKN2A,CDKN2B,CLN3,CSTB,DUSP4,DUSP5,EDN1,SERPINB1,IFI6,GBP1,GP1BA,H3F3B,DNAJA1,HSPA1A,HSPA1B,IFI16,IL1B,IL6,IL10,INHBA,JAK3,LYN,MOV10,NFKB1,P2RX7,SERPINB2,SERPINA1,SERPINB9,PLAT,PLAUR,PML,EIF2AK2,PSMA3,PSMA4,PSMD5,PSME2,PTGS2,PTPN1,PTX3,SPINK1,SRC,TRIM21,STAT3,THBS1,TIMP1,TNF,TNFAIP3,TNFRSF1B,WARS,CST7,SOCS1,SOCS2,SOCS3,KLF4,ISG15,SPRY…
GO:0044057	GO:0044057	7.81022e-06	0.999997	33	164	regulation of system process	BP	0.000339557	0.141256	ADA,ADM,FXYD2,BMP6,CALM1,CALM2,CALM3,CD38,TYMP,EDN1,GCH1,GLS,HRH2,IL1B,IL6,IL6ST,IL10,INHBA,JAK2,KCNJ2,P2RX4,PDE4B,PDGFB,PTGER3,PTGS2,CCL3,SSTR2,NR4A3,KLF4,GAL,FXYD6,ERRFI1,POPDC2,ZC3H12A,HCAR2
GO:0002456	GO:0002456	7.96225e-06	0.999998	16	53	T cell mediated immunity	BP	0.000345324	0.144005	B2M,IFNB1,IL1B,IL6,IL7R,IL12A,IL12B,MICB,P2RX7,NECTIN2,SLAMF1,LILRB1,RFTN1,IL23A,MYO1G,RSAD2
GO:0050878	GO:0050878	7.98105e-06	0.999997	39	210	regulation of body fluid levels	BP	0.000345324	0.144345	ADA,ADCY9,ADM,RHOB,SERPING1,CD40,EDN1,GP1BA,H3F3B,HIF1A,HK2,IFNB1,IL6,IRF1,IRF2,JAK2,KCNN4,LCP2,LYN,P2RX4,P2RX7,P2RY1,SERPINB2,PDGFA,PDGFB,SERPINA1,PLAT,PLAUR,PLSCR1,SRC,STAT5A,THBS1,XBP1,SOCS2,PROZ,CLDN1,EHD1,SLC7A11,FAM46A
GO:0002757	GO:0002757	8.13134e-06	0.999996	51	307	immune response-activating signal transduction	BP	0.000350475	0.147063	ADA,BIRC2,BIRC3,CD38,CCR7,CTSL,FCGR2A,GBP1,HSPA1A,HSPA1B,IRAK2,IRF1,IRF7,KCNN4,LCP2,LYN,MICB,MYD88,MYO10,NFKB1,PDE4B,PLSCR1,PSMA3,PSMA4,PSMD5,PSME2,NECTIN2,S100A9,SRC,TNFAIP3,NR4A3,MARCO,RIPK1,TNIP1,RBCK1,LILRB4,RFTN1,PUM2,DDX58,DDX60,PELI1,MYO1G,IFIH1,DHX58,TNIP2,TNIP3,KLHL6,RSAD2,PIK3AP1,TICAM1,ACOD1
GO:0002526	GO:0002526	8.13885e-06	0.999998	17	59	acute inflammatory response	BP	0.000350475	0.147199	CFB,SERPING1,CCR7,DEFB1,IL1A,IL1B,IL1RN,IL6,IL6ST,SERPINA1,PLSCR1,PTGER3,PTGS2,STAT3,TNF,APOL2,NUPR1
GO:1903034	GO:1903034	8.19993e-06	0.999998	18	64	regulation of response to wounding	BP	0.000352266	0.148304	ANXA1,SERPING1,EDN1,GP1BA,IL10,LYN,SERPINB2,PDGFA,PDGFB,PLAT,PLAUR,SPP1,THBS1,TNFAIP3,XBP1,PROZ,KLF4,FAM46A
GO:0044425	GO:0044425	8.46498e-06	0.999995	262	2377	membrane part	CC	0.000362791	0.153098	ADA,ADCY9,ALCAM,ANXA1,BIRC2,BIRC3,AQP9,AREG,FXYD2,B2M,BCL2L1,BID,BNIP3,CALM1,CALM2,CALM3,CASP4,CD80,TNFSF8,CD38,CD40,CD44,CD48,CD70,CLN3,CCR7,DEFB1,EREG,EXT1,ACSL1,FCGR2A,IFI6,GALNT3,GEM,GJB2,GP1BA,GYPC,HLA-A,HLA-F,HRH2,DNAJA1,HSPA5,IFI27,IGF2R,IL2RA,IL2RG,IL6,IL6ST,IL7R,IL10RA,IL15,IL15RA,TNFRSF9,CXCL10,ITGB8,JAK2,JAK3,KCNJ2,KCNN4,LCP2,LYN,MCL1,DNAJB9,MICB,CXCL9,ABCC1,MX1,MYO10,NEDD4,SLC11A2,NT5…
GO:0002709	GO:0002709	8.50187e-06	0.999999	13	37	regulation of T cell mediated immunity	BP	0.00036351	0.153765	B2M,IFNB1,IL1B,IL6,IL7R,IL12A,IL12B,P2RX7,NECTIN2,SLAMF1,LILRB1,IL23A,RSAD2
GO:0032611	GO:0032611	8.76567e-06	0.999998	14	42	interleukin-1 beta production	BP	0.000373906	0.158536	CCR7,IFI16,IL1B,JAK2,MEFV,P2RX7,PML,CCL3,TNFAIP3,AIM2,ERRFI1,ZC3H12A,CARD16,GBP5
GO:0032729	GO:0032729	9.02143e-06	0.999999	13	37	positive regulation of interferon-gamma production	BP	0.00038391	0.163162	IRF8,IL1B,IL12A,IL12B,LTA,PDE4B,SLAMF1,TNF,RASGRP1,EBI3,IL23A,IL27,IFNL1
GO:0002544	GO:0002544	9.2683e-06	1	7	11	chronic inflammatory response	BP	0.000393489	0.167626	IL10,IDO1,LTA,CCL5,THBS1,TNF,TNFAIP3
GO:0009653	GO:0009653	9.41048e-06	0.999995	126	981	anatomical structure morphogenesis	BP	0.00039859	0.170198	ACTN2,ADA,ADM,ALCAM,ANXA1,AREG,RHOB,BCL2L1,BMP6,BNIP3,BTG1,CD40,CD44,CNP,DUSP4,DUSP5,TYMP,EDN1,EREG,EXT1,GBP1,GP1BA,GRB10,HIF1A,HRH2,HSPA5,TNC,IL1A,IL1B,IL1RN,IL6,IL7,IL7R,CXCL8,IL10,INHBA,CXCL10,LAMA3,CXCL9,MMP19,MYO10,NEDD4,NFKB2,SLC11A2,ROR1,P2RX7,PDGFA,PIM1,PML,PSMA3,PSMA4,PSMD5,PSME2,PTGS2,NECTIN2,RALA,RDX,SAT1,CCL3,CCL7,SDC4,SLC1A3,SNAI1,SP100,SPP1,SRC,STAT1,STAT2,STAT3,DYNLT1,THBS1,TNF,TNF…
GO:0051049	GO:0051049	9.81093e-06	0.999995	108	816	regulation of transport	BP	0.00041458	0.17744	ACTN2,ADA,ANXA1,FXYD2,B2M,BID,BMP6,CALM1,CALM2,CALM3,CD38,CD40,CCR7,EDN1,GBP1,GEM,GRB10,HIF1A,HK2,DNAJA1,HSPA1A,IFI27,IL1A,IL1B,IL6,IL10,IL12B,TNFRSF9,INHBA,CXCL10,JAK2,KCNJ2,KCNN4,LYN,CXCL9,MX2,NEDD4,NFKB1,P2RX4,P2RX7,P2RY1,CDK16,PDE4B,PDGFB,PLAGL2,PMAIP1,PML,PTGER3,PTGER4,PTGS2,PTPN1,PTX3,RALA,RDX,CCL3,CCL4,CCL5,CXCL11,SDC4,SLAMF1,SP100,SPINK1,SPP1,SRC,THBS1,TNF,TNFRSF4,TXN,UGCG,XBP1,NR4A3,PIK3…
GO:0045597	GO:0045597	9.97358e-06	0.999995	61	391	positive regulation of cell differentiation	BP	0.000420471	0.180382	ADA,ADM,ANXA1,BMP6,BTG1,CD80,CSF2,CYP27B1,DPYSL3,EDN1,EZH2,HIF1A,HSPA5,IL1B,IL2RA,IL6,IL6ST,IL7,IL7R,IL12A,IL12B,IL15,INHBA,JAK2,LTA,LYN,CXCL9,NFKB1,PTGS2,SNAI1,STAT1,STAT3,DYNLT1,TNF,XBP1,CXCR4,IFITM1,SOCS1,RIPK1,TNFSF9,NRP1,SOCS2,CFLAR,SOCS3,ISG15,MORF4L2,RAPGEF2,RASGRP1,LILRB2,EHD1,LILRB4,NEDD4L,MACF1,CLCF1,NOCT,IL36B,IL23A,C21orf91,PCID2,ZC3H12A,RANBP3L
GO:1901654	GO:1901654	1.02944e-05	0.999997	22	91	response to ketone	BP	0.000432986	0.186184	BCL2L1,CD38,CCR7,DEFB1,EDN1,FDX1,GJB2,NR3C1,IFNB1,IL6,PTGER4,SPP1,SRC,SRD5A1,THBS1,CFLAR,CLDN1,KLF4,ERRFI1,XRN1,DDIT4,ACOD1
GO:0045861	GO:0045861	1.03573e-05	0.999996	31	154	negative regulation of proteolysis	BP	0.000434624	0.187323	BIRC2,BIRC3,SERPING1,CD44,CLN3,CSTB,SERPINB1,IFI6,IFI16,IL6,IL10,SERPINB2,SERPINA1,SERPINB9,PLAT,PLAUR,PML,PTGS2,SPINK1,SRC,TRIM21,THBS1,TIMP1,TNFRSF1B,CST7,KLF4,TNFAIP8,LAMP3,PCID2,RNF34,CARD16
GO:1901655	GO:1901655	1.04154e-05	0.999998	15	48	cellular response to ketone	BP	0.00043605	0.188374	FDX1,GJB2,NR3C1,IFNB1,IL6,PTGER4,SPP1,SRC,SRD5A1,CFLAR,KLF4,ERRFI1,XRN1,DDIT4,ACOD1
GO:0030890	GO:0030890	1.19123e-05	0.999999	10	23	positive regulation of B cell proliferation	BP	0.000497567	0.215447	ADA,CD38,CD40,IL7,TFRC,TNFRSF4,TNFSF13B,CLCF1,PELI1,TICAM1
GO:0042100	GO:0042100	1.20905e-05	0.999998	14	43	B cell proliferation	BP	0.000503844	0.218668	ADA,CD38,CD40,IFNB1,IL7,IL7R,IL10,LYN,TFRC,TNFRSF4,TNFSF13B,CLCF1,PELI1,TICAM1
GO:0038034	GO:0038034	1.21953e-05	0.999998	14	43	signal transduction in absence of ligand	BP	0.00050588	0.220564	BCL2A1,BCL2L1,CSF2,IFI6,HSPA1A,HSPA1B,IL1A,IL1B,IL7,INHBA,MCL1,TNF,RIPK1,BCL2L11
GO:0097192	GO:0097192	1.21953e-05	0.999998	14	43	extrinsic apoptotic signaling pathway in absence of ligand	BP	0.00050588	0.220564	BCL2A1,BCL2L1,CSF2,IFI6,HSPA1A,HSPA1B,IL1A,IL1B,IL7,INHBA,MCL1,TNF,RIPK1,BCL2L11
GO:0002695	GO:0002695	1.24561e-05	0.999997	20	79	negative regulation of leukocyte activation	BP	0.000515517	0.225281	ANXA1,HMGB3,IFNB1,IL2RA,IL10,IDO1,INHBA,IRF1,JAK3,LYN,SDC4,TNFAIP3,LILRB2,LILRB1,CD274,GAL,PELI1,SAMSN1,ZC3H12A,IFNL1
GO:0042036	GO:0042036	1.29519e-05	0.999999	8	15	negative regulation of cytokine biosynthetic process	BP	0.000534812	0.234247	IL6,IL10,INHBA,NFKB1,KLF4,LILRB1,TRIB2,ERRFI1
GO:0060416	GO:0060416	1.314e-05	0.999999	9	19	response to growth hormone	BP	0.000540864	0.23765	JAK2,JAK3,LYN,PTPN1,SRD5A1,STAT3,STAT5A,SOCS2,PNPT1
GO:0051701	GO:0051701	1.31583e-05	0.999995	29	141	interaction with host	BP	0.000540864	0.23798	BCL2L1,CD80,HSPA1A,HSPA1B,IFIT1,CXCL8,NEDD4,SERPINB9,PML,EIF2AK2,PTX3,NECTIN2,SLAMF1,SRC,TRIM21,DYNLT1,TFRC,TNFRSF4,TRIM25,TRIM26,CXCR4,IFITM1,CLDN1,BCL2L11,TRIM13,TNIP1,IFITM3,CLEC5A,ZC3H12A
GO:1902107	GO:1902107	1.37065e-05	0.999996	21	86	positive regulation of leukocyte differentiation	BP	0.000562124	0.247897	ADA,ANXA1,CD80,IL2RA,IL6,IL7,IL7R,IL12A,IL12B,IL15,TNF,XBP1,SOCS1,RIPK1,TNFSF9,RASGRP1,LILRB2,LILRB4,IL36B,IL23A,PCID2
GO:0051345	GO:0051345	1.38732e-05	0.999993	61	393	positive regulation of hydrolase activity	BP	0.000567671	0.250911	BID,CALM1,CALM2,CALM3,CASP7,CD40,CCR7,EZH2,DNAJA1,HSPA1A,HSPA5,IFI16,IFI27,JAK2,LYN,MEFV,PLSCR1,PMAIP1,PML,PSME2,PTPN1,RGS1,S100A9,CCL1,CCL3,CCL3L1,CCL4,CCL5,CCL7,CCL8,CCL18,CCL20,CCL23,STAT3,TNF,RIPK1,TNFSF10,RGS9,NRP1,LPAR2,TRIP10,AIM2,RASAL2,RAPGEF2,ARHGAP25,TNFSF15,BCL2L11,RASGRP1,CCL26,CDC42EP3,ARHGAP26,SIPA1L1,ARFGAP3,ERRFI1,RIN2,SMAP2,TBC1D17,EGLN3,ARAP2,TAGAP,RANBP3L,RALGAPA1,CCL4L1,CCL3L3
GO:0030193	GO:0030193	1.50213e-05	0.999998	12	33	regulation of blood coagulation	BP	0.000611881	0.271675	SERPING1,EDN1,GP1BA,LYN,SERPINB2,PDGFA,PDGFB,PLAT,PLAUR,THBS1,PROZ,FAM46A
GO:1900046	GO:1900046	1.50213e-05	0.999998	12	33	regulation of hemostasis	BP	0.000611881	0.271675	SERPING1,EDN1,GP1BA,LYN,SERPINB2,PDGFA,PDGFB,PLAT,PLAUR,THBS1,PROZ,FAM46A
GO:0032635	GO:0032635	1.61734e-05	0.999996	18	68	interleukin-6 production	BP	0.00065733	0.292512	EREG,IL1A,IL1B,IL6,IL10,MYD88,P2RX7,SLAMF1,TNF,TNFAIP3,XBP1,LILRB2,DDX58,IL36RN,IL36B,IFIH1,ZC3H12A,TICAM1
GO:1904018	GO:1904018	1.68742e-05	0.999996	18	67	positive regulation of vasculature development	BP	0.000684274	0.305186	ADM,RHOB,BTG1,CD40,HIF1A,IL1A,IL1B,CXCL8,PDGFB,PTGS2,STAT3,THBS1,XBP1,NRP1,CFLAR,RAPGEF2,ANGPTL4,ZC3H12A
GO:0055065	GO:0055065	1.70257e-05	0.999993	42	241	metal ion homeostasis	BP	0.000688875	0.307927	ACO1,ADM,B2M,BMP6,BNIP3,CALM1,CALM2,CALM3,CD38,CD40,CLN3,CCR7,CYP27B1,EDN1,FTH1,HIF1A,CXCL10,JAK2,KCNJ2,LYN,CXCL9,MT2A,SLC11A2,P2RX4,P2RX7,P2RY1,PML,S100A9,CCL1,CCL3,CCL5,CCL7,CCL8,CCL23,CXCL11,TFRC,CXCR4,LPAR2,NEDD4L,ATP2C1,SLC25A37,FAM20A,GPR157,SLC25A28
GO:0019955	GO:0019955	1.715e-05	0.999996	15	50	cytokine binding	MF	0.000692356	0.310175	CCR7,GBP1,IL1RN,IL2RA,IL2RG,IL6ST,IL10RA,IL12A,IL12B,TNFRSF9,THBS1,CXCR4,NRP2,NRP1,IL36RN
GO:1903531	GO:1903531	1.88225e-05	0.999995	20	81	negative regulation of secretion by cell	BP	0.000758184	0.340424	ANXA1,EDN1,GBP1,IL1B,IL6,IL10,TNFRSF9,INHBA,P2RY1,PML,PTGER4,SLAMF1,TNF,MAP4K4,LILRB1,IL36RN,RHBDF2,ZC3H12A,RSAD2,CARD16
GO:1903035	GO:1903035	1.98594e-05	0.999997	11	29	negative regulation of response to wounding	BP	0.000798173	0.359178	SERPING1,EDN1,GP1BA,SERPINB2,PDGFA,PDGFB,PLAT,PLAUR,SPP1,THBS1,PROZ
GO:0019932	GO:0019932	2.00044e-05	0.999994	24	107	second-messenger-mediated signaling	BP	0.000802218	0.3618	ADA,ADCY9,ADM,CALM1,CALM2,CALM3,DEFB1,EDN1,GBP1,CXCL8,CXCL10,CXCL9,P2RX4,PTGIR,CCL3,CCL4,CCL20,CXCL11,SPINK1,THBS1,CXCR4,RAPGEF2,NFAT5,RCAN3,NUDT4,GAL
GO:0050871	GO:0050871	2.09444e-05	0.999996	14	45	positive regulation of B cell activation	BP	0.000838054	0.3788	ADA,CD38,CD40,IL6,IL7,TFRC,TNFRSF4,XBP1,TNFSF13B,CLCF1,PCID2,PELI1,TNIP2,TICAM1
GO:0001913	GO:0001913	2.12674e-05	0.999998	9	20	T cell mediated cytotoxicity	BP	0.000849101	0.384643	B2M,IL7R,IL12A,IL12B,MICB,P2RX7,NECTIN2,LILRB1,IL23A
GO:0045765	GO:0045765	2.14869e-05	0.999993	23	101	regulation of angiogenesis	BP	0.000855973	0.388612	ADM,RHOB,BTG1,CD40,HIF1A,IL1A,IL1B,IL6,CXCL8,CXCL10,PML,PTGS2,SP100,STAT1,STAT3,THBS1,TNFAIP3,WARS,XBP1,NRP1,KLF4,ANGPTL4,ZC3H12A
GO:0002218	GO:0002218	2.236e-05	0.999991	36	198	activation of innate immune response	BP	0.000888798	0.404403	BIRC2,BIRC3,CTSL,HSPA1A,HSPA1B,IFI16,IRAK2,IRF1,IRF7,LYN,MYD88,NFKB1,PSMA3,PSMA4,PSMD5,PSME2,S100A9,SRC,TNFAIP3,MARCO,RIPK1,AIM2,TNIP1,RFTN1,PUM2,DDX58,DDX60,PELI1,IFIH1,DHX58,TNIP2,TNIP3,RSAD2,PIK3AP1,TICAM1,ACOD1
GO:0032480	GO:0032480	2.2646e-05	0.999996	13	40	negative regulation of type I interferon production	BP	0.00089819	0.409575	IL10,REL,TNFAIP3,TRIM25,UBE2L6,ISG15,LILRB1,DDX58,HERC5,IFIH1,DHX58,NLRC5,ACOD1
GO:0060396	GO:0060396	2.30912e-05	0.999999	7	12	growth hormone receptor signaling pathway	BP	0.000910546	0.417628	JAK2,JAK3,LYN,PTPN1,STAT3,STAT5A,SOCS2
GO:0071378	GO:0071378	2.30912e-05	0.999999	7	12	cellular response to growth hormone stimulus	BP	0.000910546	0.417628	JAK2,JAK3,LYN,PTPN1,STAT3,STAT5A,SOCS2
GO:0035455	GO:0035455	2.31085e-05	0.999998	8	16	response to interferon-alpha	BP	0.000910546	0.417941	ADAR,IFIT2,IFIT3,MX2,EIF2AK2,IFITM1,IFITM3,LAMP3
GO:0043085	GO:0043085	2.34633e-05	0.999986	103	783	positive regulation of catalytic activity	BP	0.000922515	0.424357	ADCY9,BID,CALM1,CALM2,CALM3,CASP7,CD40,CCR7,MAP3K8,CYP27B1,DUSP5,EDN1,EREG,EZH2,ACSL1,GCH1,CXCL1,HIF1A,DNAJA1,HSPA1A,HSPA5,IFI16,IFI27,IL1B,IL12B,IRAK2,JAK2,LCP2,LYN,MEFV,NBN,P2RX7,PDGFA,PDGFB,PLSCR1,PMAIP1,PML,EIF2AK2,PSMA3,PSMA4,PSMD5,PSME2,PTPN1,RGS1,S100A9,CCL1,CCL3,CCL3L1,CCL4,CCL5,CCL7,CCL8,CCL18,CCL20,CCL23,SDC4,SRC,STAT3,TGFA,THBS1,TNF,TXN,CXCR4,SOCS1,RIPK1,TNFSF10,RGS9,NRP1,CFLAR,LPAR2,K…
GO:0042832	GO:0042832	2.38397e-05	0.999998	8	16	defense response to protozoan	BP	0.000935282	0.431165	CD40,IRF8,IL6,IL10,IL12A,IL12B,BATF,BATF2
GO:0050714	GO:0050714	2.40784e-05	0.999992	24	110	positive regulation of protein secretion	BP	0.000942602	0.435482	BMP6,CD38,HIF1A,IL1A,IL1B,IL6,IL10,JAK2,KCNN4,P2RX7,PTGER4,CCL3,SLAMF1,SRC,TNF,TNFRSF4,XBP1,AIM2,RASGRP1,DDX58,CLEC5A,CD274,IFIH1,HCAR2
GO:0010035	GO:0010035	2.42997e-05	0.999989	43	254	response to inorganic substance	BP	0.000947642	0.439484	ACO1,ADA,ANXA1,AQP9,AREG,RHOB,B2M,BMP6,BNIP3,CALM1,CALM2,CALM3,CCR7,CSF2,EDN1,EZH2,GCH1,HIF1A,HSPA5,IL1A,IL6,MT2A,NEDD4,SLC11A2,P2RX7,PTGS2,SOD2,SRC,THBS1,TNF,TNFAIP3,TXN,NR4A3,RIPK1,CFLAR,CLDN1,KLF4,HOMER1,NEDD4L,CLIC4,ADPRHL2,ZC3H12A,MAP1LC3A,ALG2,NCF1
GO:0001914	GO:0001914	2.4312e-05	0.999998	8	16	regulation of T cell mediated cytotoxicity	BP	0.000947642	0.439706	B2M,IL7R,IL12A,IL12B,P2RX7,NECTIN2,LILRB1,IL23A
GO:0038111	GO:0038111	2.49711e-05	0.999997	9	20	interleukin-7-mediated signaling pathway	BP	0.00097124	0.451627	IL2RG,IL7,IL7R,JAK3,STAT3,STAT5A,SOCS1,SOCS2,CRLF2
GO:0002224	GO:0002224	2.60529e-05	0.999993	20	83	toll-like receptor signaling pathway	BP	0.00101114	0.471193	BIRC2,BIRC3,CTSL,IRAK2,IRF1,IRF7,LYN,MYD88,S100A9,TNFAIP3,RIPK1,TNIP1,RFTN1,PELI1,TNIP2,TNIP3,RSAD2,PIK3AP1,TICAM1,ACOD1
GO:0071385	GO:0071385	2.64098e-05	0.999996	12	35	cellular response to glucocorticoid stimulus	BP	0.00102088	0.477648	ANXA1,ZFP36L2,EDN1,GJB2,NR3C1,IFNB1,IL6,SRD5A1,SSTR2,CFLAR,ERRFI1,DDIT4
GO:0045824	GO:0045824	2.64166e-05	0.999996	11	30	negative regulation of innate immune response	BP	0.00102088	0.47777	ADAR,SERPING1,IFI16,SERPINB9,TNFAIP3,LILRB1,TRAFD1,PARP14,DHX58,NLRC5,ACOD1
GO:0002758	GO:0002758	2.65701e-05	0.999989	34	184	innate immune response-activating signal transduction	BP	0.00102462	0.480547	BIRC2,BIRC3,CTSL,HSPA1A,HSPA1B,IRAK2,IRF1,IRF7,LYN,MYD88,NFKB1,PSMA3,PSMA4,PSMD5,PSME2,S100A9,SRC,TNFAIP3,MARCO,RIPK1,TNIP1,RFTN1,PUM2,DDX58,DDX60,PELI1,IFIH1,DHX58,TNIP2,TNIP3,RSAD2,PIK3AP1,TICAM1,ACOD1
GO:0043154	GO:0043154	2.68976e-05	0.999994	16	58	negative regulation of cysteine-type endopeptidase activity involved in apoptotic process	BP	0.00103504	0.48647	BIRC2,BIRC3,CD44,IFI6,IL6,SERPINB9,PLAUR,PTGS2,SRC,THBS1,TNFRSF1B,KLF4,TNFAIP8,LAMP3,RNF34,CARD16
GO:0005164	GO:0005164	2.7114e-05	0.999997	10	25	tumor necrosis factor receptor binding	MF	0.00104115	0.490383	TNFSF8,CD70,LTA,STAT1,TNF,TRAF1,TNFSF10,TNFSF9,TNFSF15,TNFSF13B
GO:0042592	GO:0042592	2.79127e-05	0.999984	100	761	homeostatic process	BP	0.00106955	0.50483	ACO1,ADA,ADAR,ADCY9,ADM,AMPD3,ANXA1,AQP9,B2M,BMP6,BNIP3,CALM1,CALM2,CALM3,CD38,CD40,CDK6,CKB,CLN3,CCR7,CYP27B1,EDN1,EZH2,FTH1,IFI6,HIF1A,HK2,IFIT1,IL1A,IL1B,IL1RN,IL2RA,IL6,IL7,IL7R,INHBA,CXCL10,JAK2,JAK3,KCNJ2,KCNN4,LYN,MCL1,CXCL9,MT2A,NBN,SLC11A2,OAS1,P2RX4,P2RX7,P2RY1,CDK16,PDE4B,PMAIP1,PML,PTGER3,PTGS2,S100A9,CCL1,CCL3,CCL5,CCL7,CCL8,CCL23,CXCL11,SOD2,SP100,SPP1,SRC,STAT1,STAT3,DYNLT1,TFRC,TN…
GO:0030888	GO:0030888	2.83992e-05	0.999995	12	35	regulation of B cell proliferation	BP	0.00108589	0.513628	ADA,CD38,CD40,IL7,IL10,LYN,TFRC,TNFRSF4,TNFSF13B,CLCF1,PELI1,TICAM1
GO:0050801	GO:0050801	2.8822e-05	0.999987	49	304	ion homeostasis	BP	0.00109974	0.521274	ACO1,ADM,B2M,BMP6,BNIP3,CALM1,CALM2,CALM3,CD38,CD40,CKB,CLN3,CCR7,CYP27B1,EDN1,FTH1,IFI6,HIF1A,CXCL10,JAK2,KCNJ2,LYN,CXCL9,MT2A,SLC11A2,P2RX4,P2RX7,P2RY1,PML,S100A9,CCL1,CCL3,CCL5,CCL7,CCL8,CCL23,CXCL11,SRC,TFRC,XBP1,CXCR4,LPAR2,NEDD4L,CLIC4,ATP2C1,SLC25A37,RHCG,FAM20A,GPR157,SLC25A28,HSH2D
GO:0050818	GO:0050818	2.96507e-05	0.999995	12	35	regulation of coagulation	BP	0.00112812	0.536262	SERPING1,EDN1,GP1BA,LYN,SERPINB2,PDGFA,PDGFB,PLAT,PLAUR,THBS1,PROZ,FAM46A
GO:0045429	GO:0045429	2.97529e-05	0.999996	10	25	positive regulation of nitric oxide biosynthetic process	BP	0.00112812	0.538112	EDN1,IL1B,IL6,JAK2,P2RX4,PTGS2,PTX3,TNF,KLF4,TICAM1
GO:1904407	GO:1904407	2.97529e-05	0.999996	10	25	positive regulation of nitric oxide metabolic process	BP	0.00112812	0.538112	EDN1,IL1B,IL6,JAK2,P2RX4,PTGS2,PTX3,TNF,KLF4,TICAM1
GO:0060556	GO:0060556	3.01673e-05	1	5	6	regulation of vitamin D biosynthetic process	BP	0.00114144	0.545606	CYP27B1,IL1B,NFKB1,SNAI1,TNF
GO:0032725	GO:0032725	3.07244e-05	0.999999	6	9	positive regulation of granulocyte macrophage colony-stimulating factor production	BP	0.00116009	0.555681	CD80,IL1B,IL12B,RASGRP1,DDX58,IL23A
GO:0042976	GO:0042976	3.13057e-05	0.999999	5	6	activation of Janus kinase activity	BP	0.00117957	0.566194	IL12B,JAK2,CCL5,SOCS1,IL23A
GO:0019838	GO:0019838	3.19805e-05	0.999993	15	52	growth factor binding	MF	0.00120249	0.578399	IGF2R,IGFBP4,IL1RN,IL2RA,IL2RG,IL6ST,IL10RA,PDGFA,PDGFB,THBS1,NRP2,NRP1,SEC61B,IL36RN,RHBDF2
GO:0031649	GO:0031649	3.20492e-05	0.999999	6	9	heat generation	BP	0.00120258	0.579641	IL1A,IL1B,IL1RN,PTGER3,PTGS2,TNF
GO:0010959	GO:0010959	3.22112e-05	0.999988	28	138	regulation of metal ion transport	BP	0.00120415	0.582571	ACTN2,FXYD2,B2M,CALM1,CALM2,CALM3,GEM,CXCL10,KCNJ2,LYN,CXCL9,NEDD4,P2RX4,P2RX7,PDE4B,PDGFB,PML,PTGS2,CCL3,CCL4,CCL5,CXCL11,SPINK1,HOMER1,LILRB2,LILRB1,NEDD4L,GAL,FXYD6,CNKSR3
GO:0048878	GO:0048878	3.22243e-05	0.999983	65	443	chemical homeostasis	BP	0.00120415	0.582809	ACO1,ADCY9,ADM,AQP9,B2M,BMP6,BNIP3,CALM1,CALM2,CALM3,CD38,CD40,CKB,CLN3,CCR7,CYP27B1,EDN1,FTH1,IFI6,HIF1A,HK2,IFIT1,IL6,CXCL10,JAK2,KCNJ2,LYN,CXCL9,MT2A,SLC11A2,OAS1,P2RX4,P2RX7,P2RY1,CDK16,PML,S100A9,CCL1,CCL3,CCL5,CCL7,CCL8,CCL23,CXCL11,SOD2,SRC,STAT1,STAT3,DYNLT1,TFRC,XBP1,CXCR4,CLDN1,LPAR2,MAP4K4,HOMER1,EHD1,NEDD4L,CLIC4,ATP2C1,ANGPTL4,SLC25A37,RHCG,FAM20A,GPR157,SLC25A28,HSH2D
GO:0042108	GO:0042108	3.2941e-05	0.999994	12	36	positive regulation of cytokine biosynthetic process	BP	0.00122839	0.595771	CD80,EREG,IL1A,IL1B,IL12B,IRF1,CCL20,THBS1,TNF,EBI3,TICAM1,IL27
GO:0060397	GO:0060397	3.36497e-05	0.999999	6	9	JAK-STAT cascade involved in growth hormone signaling pathway	BP	0.00125224	0.608589	JAK2,JAK3,LYN,PTPN1,STAT3,STAT5A
GO:0009725	GO:0009725	3.37789e-05	0.999982	64	435	response to hormone	BP	0.00125447	0.610926	ACTN2,ADCY9,ADM,ANXA1,AREG,BMP6,ZFP36L2,CD38,CCR7,CTSL,EDN1,EREG,ACSL1,GJB2,GRB10,NR3C1,H3F3B,DNAJA1,TNC,IFNB1,IL1B,IL1RN,IL6,IL10,INHBA,JAK2,JAK3,LYN,MMP19,NEDD4,NFKB1,PTGER4,PTGS2,PTPN1,RDX,CCL1,SPP1,SRC,SRD5A1,SSTR2,STAT1,STAT3,STAT5A,THBS1,TIMP1,TNF,XBP1,NR4A3,PIK3R3,SOCS1,TNFSF10,SOCS2,CFLAR,SOCS3,CLDN1,CYP7B1,SORBS1,NUP62,GAL,ERRFI1,DDIT4,PHIP,PNPT1,ACOD1
GO:0042113	GO:0042113	3.41631e-05	0.999988	26	125	B cell activation	BP	0.00126614	0.617874	ADA,ZFP36L2,CD38,CD40,HMGB3,IFNB1,IL6,IL7,IL7R,IL10,INHBA,JAK3,LYN,NBN,TFRC,TNFAIP3,TNFRSF4,XBP1,BATF,TNFSF13B,CLCF1,PCID2,PELI1,SAMSN1,TNIP2,TICAM1
GO:1902106	GO:1902106	3.58681e-05	0.999993	14	47	negative regulation of leukocyte differentiation	BP	0.00132661	0.648711	ANXA1,CDK6,HMGB3,IFNB1,INHBA,IRF1,JAK3,LYN,CCL3,MAFB,LILRB1,LILRB4,LILRB3,IFNL1
GO:0051346	GO:0051346	3.64338e-05	0.999986	33	179	negative regulation of hydrolase activity	BP	0.00134478	0.658942	ANXA1,BIRC2,BIRC3,SERPING1,CD44,CSTB,SERPINB1,IFI6,IFI16,IFIT1,IL6,SERPINB2,SERPINA1,SERPINB9,PLAUR,PTGS2,PTX3,RDX,SPINK1,SRC,THBS1,TIMP1,TNF,TNFRSF1B,CST7,KLF4,SPRY1,TNFAIP8,LAMP3,ANGPTL4,PCID2,RNF34,CARD16
GO:0031224	GO:0031224	3.70758e-05	0.999975	198	1745	intrinsic component of membrane	CC	0.00136569	0.670554	ADCY9,ALCAM,BIRC2,AQP9,AREG,FXYD2,BCL2L1,BID,BNIP3,CALM1,CALM2,CALM3,CD80,TNFSF8,CD38,CD40,CD44,CD48,CD70,CLN3,CCR7,EREG,EXT1,ACSL1,FCGR2A,IFI6,GALNT3,GJB2,GP1BA,GYPC,HLA-A,HLA-F,HRH2,HSPA5,IFI27,IGF2R,IL2RA,IL2RG,IL6,IL6ST,IL7R,IL10RA,IL15,IL15RA,TNFRSF9,ITGB8,KCNJ2,KCNN4,LYN,MCL1,MICB,ABCC1,SLC11A2,NT5E,ROR1,P2RX4,P2RX7,P2RY1,PDCD1,PDE4B,PLAUR,PLSCR1,PTGER3,PTGER4,PTGIR,NECTIN2,SDC4,SLAMF1,SLC1…
GO:0016032	GO:0016032	3.74287e-05	0.999979	82	602	viral process	BP	0.00137588	0.676935	ADAR,B2M,BCL2L1,BNIP3,CD80,GTF2B,HLA-A,HSPA1A,HSPA1B,IFI16,SP110,IFIT1,IFNB1,IL2RG,IL6ST,CXCL8,IRF7,ISG20,LYN,MICB,MX1,NEDD4,OAS1,OAS3,PCBP1,PLSCR1,PML,EIF2AK2,PSMA3,PSMA4,PTX3,NECTIN2,RALA,SATB1,CCL1,CCL3,CCL4,CCL5,SLAMF1,SP100,SRC,TRIM21,STAT1,STAT2,STAT3,TAP1,DYNLT1,TFRC,TNF,TNFRSF4,TRIM25,TRIM26,CXCR4,IFITM1,OASL,CFLAR,CLDN1,ISG15,TRIM14,BCL2L11,TRIM13,TNIP1,TRIM22,IFITM3,NXF1,RBCK1,NEDD4L,UB…
GO:2000379	GO:2000379	3.78694e-05	0.999992	15	53	positive regulation of reactive oxygen species metabolic process	BP	0.00138926	0.684907	EDN1,IL1B,IL6,JAK2,P2RX4,PDGFB,PTGS2,PTX3,THBS1,TNF,RIPK1,KLF4,ZC3H12A,TICAM1,ACOD1
GO:0071548	GO:0071548	3.8321e-05	0.999995	10	26	response to dexamethasone	BP	0.00140298	0.693074	EDN1,GJB2,NR3C1,IFNB1,IL6,SRD5A1,CFLAR,CLDN1,ERRFI1,DDIT4
GO:0046632	GO:0046632	3.88022e-05	0.999991	15	53	alpha-beta T cell differentiation	BP	0.00141773	0.701777	ADA,ANXA1,CD80,TNFSF8,IL6,IL12B,IRF1,JAK3,PTGER4,SATB1,STAT3,BATF,IL23A,RSAD2,IL27
GO:0002793	GO:0002793	3.88934e-05	0.999987	24	113	positive regulation of peptide secretion	BP	0.0014182	0.703427	BMP6,CD38,HIF1A,IL1A,IL1B,IL6,IL10,JAK2,KCNN4,P2RX7,PTGER4,CCL3,SLAMF1,SRC,TNF,TNFRSF4,XBP1,AIM2,RASGRP1,DDX58,CLEC5A,CD274,IFIH1,HCAR2
GO:0080090	GO:0080090	3.94477e-05	0.999972	301	2835	regulation of primary metabolic process	BP	0.00143551	0.71345	ACO1,ACTN2,ADAR,ADCY9,ADM,ALAS1,ANXA1,BIRC2,BIRC3,AREG,ATF3,CFB,BID,BMP6,ZFP36L2,BTG1,SERPING1,CALM1,CALM2,CALM3,CASP7,CD80,TNFSF8,CD38,CD40,CD44,CDK6,CDKN2A,CDKN2B,CLN3,CCR7,MAP3K8,CREM,CSF2,CSTB,CYP27B1,DUSP4,DUSP5,EDN1,SERPINB1,EREG,ETV3,EZH2,ACSL1,IFI6,GBP1,GP1BA,NR3C1,GTF2B,H3F3B,HIF1A,HIVEP2,HMGB3,DNAJA1,HSPA1A,HSPA1B,HSPA5,IRF8,IFI16,IFI27,SP110,IFNB1,IGFBP4,IL1A,IL1B,IL6,IL6ST,IL7R,IL10,I…
GO:0098760	GO:0098760	3.98377e-05	0.999995	9	21	response to interleukin-7	BP	0.0014439	0.720505	IL2RG,IL7,IL7R,JAK3,STAT3,STAT5A,SOCS1,SOCS2,CRLF2
GO:0098761	GO:0098761	3.98377e-05	0.999995	9	21	cellular response to interleukin-7	BP	0.0014439	0.720505	IL2RG,IL7,IL7R,JAK3,STAT3,STAT5A,SOCS1,SOCS2,CRLF2
GO:0002703	GO:0002703	4.04178e-05	0.999987	23	106	regulation of leukocyte mediated immunity	BP	0.00146199	0.730997	B2M,CD40,IFNB1,IL1B,IL6,IL7R,IL10,IL12A,IL12B,JAK3,LTA,LYN,P2RX7,SERPINB9,NECTIN2,SLAMF1,TFRC,TNF,RASGRP1,LILRB1,CLCF1,IL23A,RSAD2
GO:0030162	GO:0030162	4.13692e-05	0.999978	63	431	regulation of proteolysis	BP	0.00149325	0.748203	BIRC2,BIRC3,CFB,BID,SERPING1,CASP7,CD44,CLN3,CSTB,SERPINB1,IFI6,HSPA1A,IFI16,IFI27,IL1B,IL6,IL10,JAK2,LYN,MEFV,SERPINB2,SERPINA1,SERPINB9,PLAT,PLAUR,PMAIP1,PML,PSMA3,PSMA4,PSMD5,PSME2,PTGS2,S100A9,SPINK1,SRC,TRIM21,STAT3,THBS1,TIMP1,TNF,TNFRSF1B,XBP1,CST7,RIPK1,TNFSF10,KLF4,AIM2,TNFSF15,BCL2L11,TNIP1,TNFAIP8,ABTB2,RNF19A,LAMP3,TRIB2,NUB1,PCID2,ZC3H12A,RNF34,EGLN3,CARD16,LDLRAD3,RNF144B
GO:0001562	GO:0001562	4.1447e-05	0.999996	8	17	response to protozoan	BP	0.00149325	0.74961	CD40,IRF8,IL6,IL10,IL12A,IL12B,BATF,BATF2
GO:0050678	GO:0050678	4.27699e-05	0.999985	25	120	regulation of epithelial cell proliferation	BP	0.00153785	0.773537	BMP6,CDK6,CDKN2B,EREG,HIF1A,IL6,IL10,PDGFB,CCL5,STAT1,STAT3,STAT5A,TGFA,THBS1,TNF,TNFAIP3,XBP1,NR4A3,NRP2,NRP1,CFLAR,CYP7B1,CCL26,ERRFI1,LIMS2
GO:0033280	GO:0033280	4.39239e-05	0.999996	8	17	response to vitamin D	BP	0.00157621	0.794408	CYP27B1,TNC,IL15,CXCL10,PIM1,PTGS2,SPP1,TRIM25
GO:0051171	GO:0051171	4.50958e-05	0.999968	293	2752	regulation of nitrogen compound metabolic process	BP	0.00161369	0.815602	ACO1,ACTN2,ADAR,ADCY9,ADM,BIRC2,BIRC3,AREG,ATF3,CFB,BID,BMP6,ZFP36L2,BTG1,SERPING1,CALM1,CALM2,CALM3,CASP7,CD80,TNFSF8,CD38,CD40,CD44,CDK6,CDKN2A,CDKN2B,CLN3,CCR7,MAP3K8,CREM,CSF2,CSTB,DUSP4,DUSP5,EDN1,SERPINB1,EREG,ETV3,EZH2,ACSL1,IFI6,GBP1,GLA,GP1BA,NR3C1,GTF2B,H3F3B,HIF1A,HIVEP2,HMGB3,DNAJA1,HSPA1A,HSPA1B,HSPA5,IRF8,IFI16,IFI27,SP110,IFNB1,IGFBP4,IL1A,IL1B,IL6,IL6ST,IL7R,IL10,IL12A,IL12B,IL15,…
GO:0050728	GO:0050728	4.51469e-05	0.99999	15	54	negative regulation of inflammatory response	BP	0.00161369	0.816527	ADA,IL2RA,IL10,IL12B,MEFV,NFKB1,NT5E,PTGER4,TNFAIP3,TNFAIP6,TNFRSF1B,SOCS3,KLF4,ZC3H12A,ACOD1
GO:0009888	GO:0009888	4.64443e-05	0.999973	91	683	tissue development	BP	0.00165443	0.839991	ACTN2,ADA,ADM,ANXA1,AREG,RHOB,ATF3,BMP6,BTG1,CD44,CDK6,CTSL,CYP27B1,DUSP4,DUSP5,EDN1,EREG,EXT1,EZH2,GJB2,GSTM3,HIF1A,HRH2,TNC,IL1B,IL6,IL10,INHBA,CXCL10,ITGB8,JAK2,LAMA3,NEDD4,ROR1,P2RX7,PDGFA,PDGFB,PIM1,PML,PSMA3,PSMA4,PSMD5,PSME2,PTGS2,RALA,RBBP6,RDX,SATB1,CCL3,SDC4,SNAI1,SPP1,SRC,STAT1,TIMP1,TNF,TRPS1,UGCG,KDM6A,XBP1,NR4A3,HESX1,NRP2,NRP1,CFLAR,SOCS3,CLDN1,KLF4,CYP7B1,HOMER1,ISG15,RAPGEF2,SPRY…
GO:0042326	GO:0042326	4.64696e-05	0.999979	41	244	negative regulation of phosphorylation	BP	0.00165443	0.84045	ADAR,ATF3,CALM1,CALM2,CALM3,CDKN2A,CDKN2B,DUSP4,DUSP5,GBP1,GP1BA,GRB10,DNAJA1,IL1B,IL6,INHBA,LYN,P2RX7,PTPN1,SPINK1,STAT3,TNFAIP3,WARS,SOCS1,SOCS2,SOCS3,KLF4,RUBCN,SPRY1,TNIP1,NUP62,TRIB2,ERRFI1,DDIT4,PARP14,SAMSN1,AIDA,ZC3H12A,AKT1S1,FAM129A,CNKSR3,SPRED2,RNF149
GO:0042742	GO:0042742	4.71569e-05	0.999987	18	73	defense response to bacterium	BP	0.0016756	0.85288	TNFSF8,DEFB1,IRF8,IFNB1,IL6,IL10,IL12A,IL12B,LTA,MYD88,P2RX7,S100A9,CCL20,TNF,ISG15,OPTN,IL23A,TREM1
GO:0032269	GO:0032269	4.90081e-05	0.999972	86	642	negative regulation of cellular protein metabolic process	BP	0.00173796	0.88636	ADAR,BIRC2,BIRC3,ATF3,ZFP36L2,SERPING1,CALM1,CALM2,CALM3,CD44,CDKN2A,CDKN2B,CLN3,CSTB,DUSP4,DUSP5,EDN1,SERPINB1,IFI6,GBP1,GP1BA,H3F3B,DNAJA1,HSPA1A,HSPA1B,IFI16,IL1B,IL6,IL10,LYN,MOV10,NFKB1,P2RX7,SERPINB2,SERPINA1,SERPINB9,PLAT,PLAUR,PML,EIF2AK2,PSMA3,PSMA4,PSMD5,PSME2,PTGS2,PTPN1,SPINK1,SRC,TRIM21,STAT3,THBS1,TIMP1,TNF,TNFAIP3,TNFRSF1B,WARS,CST7,SOCS1,SOCS2,SOCS3,KLF4,ISG15,SPRY1,TNIP1,SAMD4A,P…
GO:0030099	GO:0030099	4.94398e-05	0.999978	40	236	myeloid cell differentiation	BP	0.00174776	0.894169	ADAR,B2M,CDK6,CDKN2B,CCR7,CSF2,GP1BA,H3F3B,HIF1A,HMGB3,IRF8,IFI16,IL12B,INHBA,IRF7,JAK2,JAK3,LYN,MOV10,SLC11A2,PML,CCL3,SRC,STAT1,STAT3,TFRC,THBS1,TNF,NR4A3,RIPK1,ISG15,MAFB,BATF,LILRB1,LILRB4,LILRB3,WDR5,CLEC5A,IL23A,BATF2
GO:0071384	GO:0071384	4.95467e-05	0.999991	12	37	cellular response to corticosteroid stimulus	BP	0.00174776	0.896102	ANXA1,ZFP36L2,EDN1,GJB2,NR3C1,IFNB1,IL6,SRD5A1,SSTR2,CFLAR,ERRFI1,DDIT4
GO:0001525	GO:0001525	4.95744e-05	0.99998	33	180	angiogenesis	BP	0.00174776	0.896603	ADM,RHOB,BTG1,CD40,TYMP,EDN1,EREG,HIF1A,IL1A,IL1B,IL6,CXCL8,CXCL10,MMP19,PDGFA,PML,PTGS2,SAT1,SP100,STAT1,STAT3,THBS1,TNFAIP2,TNFAIP3,WARS,XBP1,NRP2,NRP1,KLF4,CLIC4,ANGPTL4,RNF213,ZC3H12A
GO:1901698	GO:1901698	4.98045e-05	0.999972	78	566	response to nitrogen compound	BP	0.00175246	0.900765	ACTN2,ADA,ADAR,ADCY9,ADM,ANXA1,BIRC2,AQP9,AREG,BCL2L1,CASP4,CASP7,CD40,CCR7,EDN1,EREG,EZH2,FDX1,GJB2,GRB10,GSTM3,HSPA5,IFIT1,IFNB1,IL1B,IL6,IL10,JAK2,JAK3,LYN,DNAJB9,MMP19,MYD88,NFKB1,P2RX4,P2RX7,PDE4B,PMAIP1,PTGS2,PTPN1,SRC,SRD5A1,STAT1,STAT3,STAT5A,TIMP1,TNF,TNFAIP3,XBP1,TRIM25,NR4A3,PIK3R3,SOCS1,TNFSF10,SOCS2,CFLAR,KYNU,SOCS3,KLF4,HOMER1,RAPGEF2,TRIM13,CCL26,SORBS1,SEC61B,RFTN1,PUM2,DDX58,GAL,…
GO:0060429	GO:0060429	5.02994e-05	0.999974	62	422	epithelium development	BP	0.00176644	0.909716	ADM,ANXA1,AREG,RHOB,BMP6,BTG1,CD44,CDK6,CTSL,CYP27B1,EDN1,EREG,EZH2,GSTM3,HIF1A,HRH2,TNC,IL1B,IL6,IL10,INHBA,CXCL10,JAK2,ROR1,PDGFA,PDGFB,PML,PSMA3,PSMA4,PSMD5,PSME2,RALA,RBBP6,RDX,SDC4,SNAI1,SRC,STAT1,TNF,KDM6A,XBP1,HESX1,NRP1,SOCS3,CLDN1,KLF4,CYP7B1,RAPGEF2,SPRY1,BASP1,FNDC3A,TDRD7,SLC7A11,CLIC4,GAL,RHCG,ERRFI1,HYDIN,RAP2C,PHACTR4,CCM2,DNAAF1
GO:0032651	GO:0032651	5.10328e-05	0.999991	12	37	regulation of interleukin-1 beta production	BP	0.0017856	0.92298	CCR7,IFI16,JAK2,MEFV,P2RX7,PML,CCL3,TNFAIP3,AIM2,ERRFI1,ZC3H12A,CARD16
GO:0007162	GO:0007162	5.10424e-05	0.999983	24	114	negative regulation of cell adhesion	BP	0.0017856	0.923153	ANXA1,CDKN2A,GBP1,TNC,IFNB1,IL1RN,IL2RA,IL10,IDO1,IRF1,JAK2,JAK3,RDX,SDC4,SRC,THBS1,KLF4,LILRB2,LILRB1,RND1,CD274,PELI1,IFNL1,MIA3
GO:0032844	GO:0032844	5.21285e-05	0.999977	41	244	NA	NA	0.00182007	0.942796	ADA,ANXA1,B2M,CALM1,CALM2,CALM3,CD38,CDK6,CCR7,EDN1,IFI6,HIF1A,IL1B,IL2RA,IL6,INHBA,CXCL10,LYN,CXCL9,NBN,P2RX4,P2RX7,CDK16,PML,PTGER3,PTGS2,CCL3,CXCL11,SPP1,SRC,STAT1,STAT3,TFRC,TNF,TNFAIP3,NR4A3,MAP4K4,ISG15,MAFB,NEDD4L,XRN1,HSH2D,HCAR2
GO:0002711	GO:0002711	5.30411e-05	0.999994	9	22	positive regulation of T cell mediated immunity	BP	0.00184837	0.959302	B2M,IL1B,IL6,IL12A,IL12B,P2RX7,NECTIN2,IL23A,RSAD2
GO:0050679	GO:0050679	5.32845e-05	0.999986	17	67	positive regulation of epithelial cell proliferation	BP	0.00185328	0.963704	BMP6,HIF1A,IL6,IL10,PDGFB,CCL5,STAT3,STAT5A,TGFA,TNFAIP3,XBP1,NR4A3,NRP2,NRP1,CFLAR,CYP7B1,CCL26
GO:0045859	GO:0045859	5.37311e-05	0.999972	61	415	regulation of protein kinase activity	BP	0.00186522	0.971781	ADAR,ADCY9,CALM1,CALM2,CALM3,CD40,CDKN2A,CDKN2B,CCR7,MAP3K8,DUSP4,DUSP5,EDN1,EREG,EZH2,ACSL1,GP1BA,DNAJA1,HSPA5,IL1B,IL6,IL12B,CXCL10,IRAK2,JAK2,LCP2,LYN,P2RX7,PDGFA,PDGFB,EIF2AK2,PTPN1,CCL5,SDC4,SRC,TGFA,THBS1,TNF,TNFAIP3,TXN,WARS,CXCR4,SOCS1,RIPK1,SOCS2,SOCS3,MAP4K4,RAPGEF2,TNFSF15,RASGRP1,SPRY1,MAP4K5,NUP62,TRIB2,HERC5,IL23A,ERRFI1,FAM20A,RAP2C,AIDA,AKT1S1,SPRED2,NCF1
GO:0003158	GO:0003158	5.45311e-05	0.999988	14	48	endothelium development	BP	0.00188937	0.98625	RHOB,BMP6,BTG1,GSTM3,IL1B,CXCL10,RDX,TNF,NRP1,CLDN1,RAPGEF2,CLIC4,RAP2C,CCM2
GO:0016021	GO:0016021	5.61046e-05	0.999962	194	1715	integral component of membrane	CC	0.00194017	1	ADCY9,ALCAM,BIRC2,AQP9,AREG,FXYD2,BCL2L1,BID,BNIP3,CALM1,CALM2,CALM3,CD80,TNFSF8,CD38,CD40,CD44,CD48,CD70,CLN3,CCR7,EREG,EXT1,ACSL1,FCGR2A,IFI6,GALNT3,GJB2,GP1BA,GYPC,HLA-A,HLA-F,HRH2,HSPA5,IFI27,IGF2R,IL2RA,IL2RG,IL6,IL6ST,IL7R,IL10RA,IL15,IL15RA,TNFRSF9,ITGB8,KCNJ2,KCNN4,LYN,MCL1,MICB,ABCC1,SLC11A2,ROR1,P2RX4,P2RX7,P2RY1,PDCD1,PDE4B,PLAUR,PLSCR1,PTGER3,PTGER4,PTGIR,NECTIN2,SDC4,SLAMF1,SLC1A3,SL…
GO:0048732	GO:0048732	5.84107e-05	0.999977	32	174	gland development	BP	0.00200904	1	ADA,AK4,ANXA1,AREG,EZH2,HIF1A,HK2,HRH2,TNC,IGF2R,IL6,IL10,JAK2,PDGFA,PML,SRC,SRD5A1,STAT5A,TNF,TNFAIP3,XBP1,HESX1,NRP1,SOCS2,CFLAR,CLDN1,CYP7B1,MAFB,BCL2L11,LIMS2,PNPT1,DNAAF1
GO:2000503	GO:2000503	5.84293e-05	1	4	4	positive regulation of natural killer cell chemotaxis	BP	0.00200904	1	CCL3,CCL4,CCL5,CCL7
GO:0010533	GO:0010533	5.84293e-05	1	4	4	regulation of activation of Janus kinase activity	BP	0.00200904	1	IL12B,CCL5,SOCS1,IL23A
GO:0051047	GO:0051047	5.95204e-05	0.999976	31	168	positive regulation of secretion	BP	0.00203951	1	BMP6,CD38,EDN1,HIF1A,IL1A,IL1B,IL6,IL10,INHBA,JAK2,KCNN4,P2RX4,P2RX7,P2RY1,PTGER4,CCL3,SDC4,SLAMF1,SPP1,SRC,TNF,TNFRSF4,XBP1,AIM2,RASGRP1,DDX58,CLEC5A,CD274,GAL,IFIH1,HCAR2
GO:0070228	GO:0070228	5.95413e-05	0.99999	11	32	regulation of lymphocyte apoptotic process	BP	0.00203951	1	ADA,HIF1A,IL10,IDO1,JAK3,LYN,P2RX7,PDCD1,CCL5,CD274,HSH2D
GO:0051050	GO:0051050	6.01062e-05	0.999968	65	453	positive regulation of transport	BP	0.00205497	1	ACTN2,ANXA1,B2M,BID,BMP6,CALM1,CALM2,CALM3,CD38,EDN1,HIF1A,IL1A,IL1B,IL6,IL10,IL12B,INHBA,CXCL10,JAK2,KCNJ2,KCNN4,CXCL9,NEDD4,P2RX4,P2RX7,P2RY1,PDGFB,PLAGL2,PMAIP1,PTGER4,PTGS2,PTX3,RDX,CCL3,CCL4,CCL5,CXCL11,SDC4,SLAMF1,SPP1,SRC,TNF,TNFRSF4,UGCG,XBP1,NR4A3,PIK3R3,AIM2,HOMER1,BCL2L11,HUWE1,RASGRP1,SORBS1,RBCK1,EHD1,NEDD4L,DDX58,CLEC5A,CD274,GAL,ANKFY1,IL23A,RHOU,IFIH1,ZC3H12A,CNKSR3,HCAR2
GO:0061045	GO:0061045	6.12381e-05	0.999991	10	27	negative regulation of wound healing	BP	0.00208972	1	SERPING1,EDN1,GP1BA,SERPINB2,PDGFA,PDGFB,PLAT,PLAUR,THBS1,PROZ
GO:0031620	GO:0031620	6.38623e-05	1	4	4	regulation of fever generation	BP	0.00217108	1	IL1B,PTGER3,PTGS2,TNF
GO:0031622	GO:0031622	6.38623e-05	1	4	4	positive regulation of fever generation	BP	0.00217108	1	IL1B,PTGER3,PTGS2,TNF
GO:0050715	GO:0050715	6.66087e-05	0.999983	16	62	positive regulation of cytokine secretion	BP	0.0022602	1	IL1A,IL1B,IL10,P2RX7,PTGER4,CCL3,SLAMF1,SRC,TNF,XBP1,AIM2,RASGRP1,DDX58,CLEC5A,CD274,IFIH1
GO:0005149	GO:0005149	6.84349e-05	0.999996	6	10	interleukin-1 receptor binding	MF	0.00231781	1	IL1A,IL1B,IL1RN,IL36RN,IL36B,IL36G
GO:0061041	GO:0061041	6.92788e-05	0.999984	15	55	regulation of wound healing	BP	0.00234201	1	ANXA1,SERPING1,EDN1,GP1BA,LYN,SERPINB2,PDGFA,PDGFB,PLAT,PLAUR,THBS1,TNFAIP3,XBP1,PROZ,FAM46A
GO:0032755	GO:0032755	7.0589e-05	0.999985	13	44	positive regulation of interleukin-6 production	BP	0.00238185	1	EREG,IL1A,IL1B,IL6,MYD88,P2RX7,TNF,XBP1,LILRB2,DDX58,IL36B,IFIH1,TICAM1
GO:0032645	GO:0032645	7.08262e-05	0.999996	6	10	regulation of granulocyte macrophage colony-stimulating factor production	BP	0.00238541	1	CD80,IL1B,IL12B,RASGRP1,DDX58,IL23A
GO:0001916	GO:0001916	7.22397e-05	0.999996	6	10	positive regulation of T cell mediated cytotoxicity	BP	0.00242849	1	B2M,IL12A,IL12B,P2RX7,NECTIN2,IL23A
GO:0035743	GO:0035743	7.39381e-05	0.999996	6	10	CD4-positive, alpha-beta T cell cytokine production	BP	0.00248097	1	IFNB1,IL6,IL12A,IL12B,SLAMF1,RSAD2
GO:0032692	GO:0032692	7.72835e-05	0.999994	7	14	negative regulation of interleukin-1 production	BP	0.00258842	1	IL10,MEFV,PML,TNFAIP3,ERRFI1,ZC3H12A,CARD16
GO:0048305	GO:0048305	7.82769e-05	0.999994	7	14	immunoglobulin secretion	BP	0.00261685	1	CD40,IL6,TNF,TNFRSF4,XBP1,TNFSF13B,TRAF3IP2
GO:0048661	GO:0048661	7.93551e-05	0.999983	13	44	positive regulation of smooth muscle cell proliferation	BP	0.00264429	1	EDN1,EREG,IL6,IL10,JAK2,PDGFB,PTGS2,CCL5,STAT1,THBS1,TNF,NR4A3,NAMPT
GO:0070231	GO:0070231	7.93902e-05	0.999988	10	28	T cell apoptotic process	BP	0.00264429	1	ADA,HIF1A,IL2RA,IDO1,JAK3,PDCD1,CCL5,RIPK1,BCL2L11,CD274
GO:0002675	GO:0002675	7.97684e-05	0.999993	7	14	positive regulation of acute inflammatory response	BP	0.00265201	1	CCR7,IL1B,IL6,IL6ST,PTGER3,PTGS2,TNF
GO:0010595	GO:0010595	8.04308e-05	0.999985	12	38	positive regulation of endothelial cell migration	BP	0.00266912	1	RHOB,CD40,EDN1,HIF1A,P2RX4,PDGFB,PTGS2,STAT5A,THBS1,NRP2,NRP1,ZC3H12A
GO:0006925	GO:0006925	8.11757e-05	0.999993	7	14	inflammatory cell apoptotic process	BP	0.00268891	1	ANXA1,CDKN2A,CTSL,IL6,IRF7,CCL5,HCAR2
GO:0051051	GO:0051051	8.27105e-05	0.999963	38	225	negative regulation of transport	BP	0.00273238	1	ACTN2,ADA,ANXA1,CALM1,CALM2,CALM3,EDN1,GBP1,GEM,GRB10,HSPA1A,IL1B,IL6,IL10,TNFRSF9,INHBA,NEDD4,NFKB1,P2RY1,PML,PTGER3,PTGER4,PTGS2,SLAMF1,SP100,SPINK1,THBS1,TNF,TXN,MAP4K4,RUBCN,LILRB2,LILRB1,NEDD4L,IL36RN,RHBDF2,ZC3H12A,PARP10,RSAD2,CARD16
GO:0009187	GO:0009187	8.27904e-05	0.999981	14	50	cyclic nucleotide metabolic process	BP	0.00273238	1	ADCY9,ADM,CALM1,CALM2,CALM3,CNP,EDN1,CXCL10,CXCL9,PDE4B,PTGIR,CXCL11,THBS1,MARCO,AKAP12,NUDT4
GO:0098771	GO:0098771	8.73279e-05	0.999958	45	283	inorganic ion homeostasis	BP	0.00287479	1	ACO1,ADM,B2M,BMP6,BNIP3,CALM1,CALM2,CALM3,CD38,CD40,CKB,CLN3,CCR7,CYP27B1,EDN1,FTH1,HIF1A,CXCL10,JAK2,KCNJ2,LYN,CXCL9,MT2A,SLC11A2,P2RX4,P2RX7,P2RY1,PML,S100A9,CCL1,CCL3,CCL5,CCL7,CCL8,CCL23,CXCL11,TFRC,CXCR4,LPAR2,NEDD4L,CLIC4,ATP2C1,SLC25A37,RHCG,FAM20A,GPR157,SLC25A28
GO:0006875	GO:0006875	8.74232e-05	0.999961	37	217	cellular metal ion homeostasis	BP	0.00287479	1	ACO1,ADM,BMP6,BNIP3,CALM1,CALM2,CALM3,CD38,CD40,CLN3,CCR7,EDN1,FTH1,HIF1A,CXCL10,JAK2,KCNJ2,LYN,CXCL9,MT2A,SLC11A2,P2RX4,P2RX7,P2RY1,PML,S100A9,CCL1,CCL3,CCL5,CCL7,CCL8,CCL23,CXCL11,TFRC,CXCR4,LPAR2,NEDD4L,ATP2C1,GPR157
GO:0032602	GO:0032602	8.84092e-05	0.999983	12	39	chemokine production	BP	0.00290194	1	HIF1A,IL1A,IL1B,IL6,IL10,MEFV,EIF2AK2,S100A9,TNF,KLF4,TICAM1,MCOLN2
GO:0045596	GO:0045596	8.86678e-05	0.999959	41	250	negative regulation of cell differentiation	BP	0.00290515	1	ANXA1,AREG,B2M,ZFP36L2,CDK6,DPYSL3,EREG,EZH2,GBP1,HMGB3,IFNB1,IL6,INHBA,CXCL10,IRF1,JAK3,LYN,PDGFB,CCL3,SNAI1,SPP1,STAT1,STAT3,DYNLT1,TNF,XBP1,NRP1,CFLAR,MAP4K4,RAPGEF2,MAFB,LILRB1,LILRB4,LILRB3,ZHX2,DENND5A,NOCT,TRIB2,GAL,RANBP3L,IFNL1
GO:0065008	GO:0065008	8.93628e-05	0.999939	180	1576	regulation of biological quality	BP	0.00292263	1	ACO1,ACTN2,ADA,ADAR,ADCY9,ADM,AMPD3,ANXA1,AQP9,RHOB,B2M,BCL2L1,BID,BMP6,BNIP3,ZFP36L2,SERPING1,CALM1,CALM2,CALM3,CD38,CD40,CDK6,CKB,CLN3,CCR7,CNP,CYP27B1,EDN1,EZH2,FDX1,FTH1,IFI6,GCH1,GP1BA,H3F3B,HIF1A,HK2,HRH2,HSPA1A,HSPA1B,HSPA5,IFIT1,IFNB1,IL1A,IL1B,IL1RN,IL2RA,IL6,IL7,IL7R,IL10,IL10RA,INHBA,CXCL10,IRF1,IRF2,JAK2,JAK3,KCNJ2,KCNN4,LCP2,LYN,MCL1,CXCL9,ABCC1,MT2A,MYD88,MYO10,NBN,NEDD4,NFKB1,SLC11…
GO:0019233	GO:0019233	8.98091e-05	0.999988	9	23	sensory perception of pain	BP	0.00293193	1	EDN1,IL10,IL12B,P2RX4,P2RX7,P2RY1,PTGS2,CCL3,RETREG1
GO:0001659	GO:0001659	9.03124e-05	0.999992	7	14	temperature homeostasis	BP	0.00294305	1	IL1A,IL1B,IL1RN,PTGER3,PTGS2,STAT3,TNF
GO:1903555	GO:1903555	9.17116e-05	0.999975	17	70	regulation of tumor necrosis factor superfamily cytokine production	BP	0.00298327	1	IL10,IL12B,JAK2,CCL3,SLAMF1,THBS1,TNFAIP3,RIPK1,RASGRP1,LILRB1,DDX58,CD274,IL23A,ERRFI1,IFIH1,ZC3H12A,TICAM1
GO:1903428	GO:1903428	9.24795e-05	0.999986	10	28	positive regulation of reactive oxygen species biosynthetic process	BP	0.00300285	1	EDN1,IL1B,IL6,JAK2,P2RX4,PTGS2,PTX3,TNF,KLF4,TICAM1
GO:0042368	GO:0042368	9.69932e-05	0.999997	5	7	vitamin D biosynthetic process	BP	0.00314376	1	CYP27B1,IL1B,NFKB1,SNAI1,TNF
GO:0030656	GO:0030656	9.79852e-05	0.999997	5	7	regulation of vitamin metabolic process	BP	0.00317023	1	CYP27B1,IL1B,NFKB1,SNAI1,TNF
GO:0009914	GO:0009914	9.94095e-05	0.999966	23	111	hormone transport	BP	0.00321057	1	ADM,ANXA1,BMP6,CD38,EDN1,HIF1A,IL1B,IL1RN,IL6,INHBA,JAK2,LYN,P2RY1,CDK16,CCL5,SLC22A1,TNF,MAP4K4,SLCO4A1,GAL,SLC16A10,EXOC3L1,HCAR2
GO:0060760	GO:0060760	0.000100695	0.999982	11	34	positive regulation of response to cytokine stimulus	BP	0.00324629	1	CASP4,EDN1,HIF1A,HSPA1A,HSPA1B,IRF7,DDX58,PARP14,IFIH1,PARP9,NLRC5
GO:0044130	GO:0044130	0.000101676	0.999997	5	7	negative regulation of growth of symbiont in host	BP	0.00326628	1	IRF8,IL10,IL12B,LTA,TNF
GO:0044146	GO:0044146	0.000101676	0.999997	5	7	negative regulation of growth of symbiont involved in interaction with host	BP	0.00326628	1	IRF8,IL10,IL12B,LTA,TNF
GO:0048514	GO:0048514	0.000101987	0.999955	36	210	blood vessel morphogenesis	BP	0.00327045	1	ADM,RHOB,BTG1,CD40,TYMP,EDN1,EREG,HIF1A,IL1A,IL1B,IL6,CXCL8,CXCL10,MMP19,NEDD4,PDGFA,PML,PTGS2,SAT1,SP100,STAT1,STAT3,THBS1,TNFAIP2,TNFAIP3,WARS,XBP1,NRP2,NRP1,KLF4,RAPGEF2,CLIC4,ANGPTL4,RNF213,ZC3H12A,CCM2
GO:0055074	GO:0055074	0.00010328	0.999959	29	155	calcium ion homeostasis	BP	0.00330606	1	ADM,BNIP3,CALM1,CALM2,CALM3,CD38,CD40,CLN3,CCR7,CYP27B1,EDN1,CXCL10,JAK2,LYN,CXCL9,P2RX4,P2RX7,P2RY1,PML,CCL1,CCL3,CCL5,CCL7,CCL8,CCL23,CXCL11,CXCR4,LPAR2,ATP2C1,FAM20A,GPR157
GO:0001776	GO:0001776	0.000103668	0.999976	14	51	leukocyte homeostasis	BP	0.00331262	1	ADA,ANXA1,HIF1A,IL2RA,IL6,JAK3,LYN,P2RX7,PDE4B,PMAIP1,TNFAIP3,BCL2L11,TNFSF13B,HCAR2
GO:0002443	GO:0002443	0.000104294	0.999942	67	482	leukocyte mediated immunity	BP	0.00332675	1	AMPD3,B2M,SERPING1,CD40,CD44,CSTB,SERPINB1,FCGR2A,FTH1,GLA,GNS,CXCL1,HSPA1A,HSPA1B,HSPA6,IFNB1,IGF2R,IL1B,IL6,IL7R,IL10,IL12A,IL12B,IRF7,JAK3,LTA,LYN,MICB,NBN,NFKB1,P2RX7,PGAM1,SERPINA1,SERPINB9,PLAUR,PTX3,NECTIN2,S100A9,CCL3,SLAMF1,DYNLT1,TFRC,TNF,TNFAIP6,TNFRSF1B,NR4A3,HUWE1,RASGRP1,LILRB2,BATF,LILRB1,LILRB3,RFTN1,UBR4,CLCF1,CLEC5A,IL23A,RAB24,TREM1,CMTM6,SLAMF7,RAP2C,MYO1G,TMBIM1,TSPAN14,RSAD2…
GO:0045936	GO:0045936	0.000106233	0.999948	46	295	negative regulation of phosphate metabolic process	BP	0.00338261	1	ADAR,ATF3,CALM1,CALM2,CALM3,CDKN2A,CDKN2B,DUSP4,DUSP5,EDN1,GBP1,GP1BA,GRB10,DNAJA1,IL1B,IL6,INHBA,LYN,P2RX7,PDGFA,PDGFB,PTPN1,SPINK1,STAT3,TNF,TNFAIP3,WARS,SOCS1,MARCO,SOCS2,SOCS3,KLF4,RUBCN,SPRY1,TNIP1,NUP62,TRIB2,ERRFI1,DDIT4,PARP14,SAMSN1,AIDA,ZC3H12A,AKT1S1,FAM129A,CNKSR3,SPRED2,RNF149
GO:0002285	GO:0002285	0.000110283	0.999965	20	91	lymphocyte activation involved in immune response	BP	0.0035054	1	ADA,ANXA1,CD80,CD40,IFNB1,IL6,IL10,IL12B,JAK3,NBN,PTGER4,STAT3,TFRC,XBP1,BATF,LILRB1,CLCF1,IL23A,IL27,IFNL1
GO:0071622	GO:0071622	0.000114866	0.999981	10	29	regulation of granulocyte chemotaxis	BP	0.00364468	1	CCR7,EDN1,CXCL1,CXCL2,CXCL3,CXCL8,CCL5,SLAMF1,THBS1,IL23A
GO:0010563	GO:0010563	0.000115198	0.999944	46	296	negative regulation of phosphorus metabolic process	BP	0.00364881	1	ADAR,ATF3,CALM1,CALM2,CALM3,CDKN2A,CDKN2B,DUSP4,DUSP5,EDN1,GBP1,GP1BA,GRB10,DNAJA1,IL1B,IL6,INHBA,LYN,P2RX7,PDGFA,PDGFB,PTPN1,SPINK1,STAT3,TNF,TNFAIP3,WARS,SOCS1,MARCO,SOCS2,SOCS3,KLF4,RUBCN,SPRY1,TNIP1,NUP62,TRIB2,ERRFI1,DDIT4,PARP14,SAMSN1,AIDA,ZC3H12A,AKT1S1,FAM129A,CNKSR3,SPRED2,RNF149
GO:1902624	GO:1902624	0.000115629	0.999987	8	19	positive regulation of neutrophil migration	BP	0.00365607	1	CCR7,EDN1,CXCL1,CXCL2,CXCL3,IL1A,CXCL8,IL23A
GO:0042088	GO:0042088	0.000115998	0.999984	9	24	T-helper 1 type immune response	BP	0.00366134	1	ANXA1,CD80,IL12A,IL12B,JAK3,SLAMF1,EBI3,IL23A,IL27
GO:0051093	GO:0051093	0.000116543	0.999941	50	329	negative regulation of developmental process	BP	0.00367211	1	ANXA1,AREG,B2M,BNIP3,ZFP36L2,CDK6,DPYSL3,EREG,EZH2,GBP1,HIF1A,HMGB3,IFNB1,IL6,INHBA,CXCL10,IRF1,JAK3,LYN,PDCD1,PDGFB,PML,CCL3,SNAI1,SPP1,STAT1,STAT3,DYNLT1,THBS1,TIMP1,TNF,XBP1,NRP1,SOCS2,CFLAR,KLF4,MAP4K4,RAPGEF2,MAFB,LILRB1,LILRB4,LILRB3,ZHX2,DENND5A,NOCT,TRIB2,GAL,LIMS2,RANBP3L,IFNL1
GO:0019935	GO:0019935	0.000117059	0.999979	11	34	cyclic-nucleotide-mediated signaling	BP	0.00368196	1	ADCY9,ADM,DEFB1,CXCL10,CXCL9,PTGIR,CXCL11,THBS1,RAPGEF2,NUDT4,GAL
GO:0072358	GO:0072358	0.000117857	0.999944	42	260	cardiovascular system development	BP	0.00370063	1	ADM,RHOB,BTG1,CD40,TYMP,EDN1,EREG,HIF1A,IL1A,IL1B,IL6,CXCL8,CXCL10,ITGB8,MMP19,NEDD4,PDGFA,PDGFB,PML,PTGS2,SAT1,SP100,STAT1,STAT3,THBS1,TNFAIP2,TNFAIP3,KDM6A,WARS,XBP1,NRP2,NRP1,CFLAR,SOCS3,KLF4,RAPGEF2,CLIC4,ANGPTL4,ERRFI1,RNF213,ZC3H12A,CCM2
GO:0043367	GO:0043367	0.000119485	0.999976	12	40	CD4-positive, alpha-beta T cell differentiation	BP	0.00374524	1	ANXA1,CD80,IL6,IL12B,JAK3,PTGER4,SATB1,STAT3,BATF,IL23A,RSAD2,IL27
GO:0022603	GO:0022603	0.00012262	0.999933	64	450	regulation of anatomical structure morphogenesis	BP	0.00383687	1	ADA,ADM,ANXA1,RHOB,BNIP3,BTG1,CD40,CD44,EDN1,GBP1,HIF1A,IL1A,IL1B,IL1RN,IL6,CXCL8,IL10,CXCL10,CXCL9,MYO10,NEDD4,ROR1,PDGFA,PIM1,PML,PSMA3,PSMA4,PSMD5,PSME2,PTGS2,RDX,CCL3,CCL7,SP100,SPP1,SRC,STAT1,STAT2,STAT3,THBS1,TNF,TNFAIP3,WARS,XBP1,NRP1,CFLAR,KLF4,RAPGEF2,SPRY1,BASP1,CDC42EP3,TNFSF13B,EHD1,NEDD4L,MACF1,SIPA1L1,GAL,ANGPTL4,PHIP,LIMS2,STRIP2,RHOU,TMBIM1,ZC3H12A
GO:1903532	GO:1903532	0.000125404	0.99995	29	159	positive regulation of secretion by cell	BP	0.0039172	1	BMP6,CD38,EDN1,HIF1A,IL1A,IL1B,IL6,IL10,INHBA,JAK2,KCNN4,P2RX7,P2RY1,PTGER4,CCL3,SDC4,SLAMF1,SRC,TNF,TNFRSF4,XBP1,AIM2,RASGRP1,DDX58,CLEC5A,CD274,GAL,IFIH1,HCAR2
GO:0004930	GO:0004930	0.000125672	0.999966	16	65	G-protein coupled receptor activity	MF	0.0039188	1	CCR7,GP1BA,HRH2,IGF2R,P2RY1,PTGER3,PTGER4,PTGIR,SSTR2,CXCR4,CCRL2,LPAR2,GPR132,GAL,GPR157,HCAR2
GO:0055080	GO:0055080	0.000126573	0.999939	44	279	cation homeostasis	BP	0.00394009	1	ACO1,ADM,B2M,BMP6,BNIP3,CALM1,CALM2,CALM3,CD38,CD40,CLN3,CCR7,CYP27B1,EDN1,FTH1,HIF1A,CXCL10,JAK2,KCNJ2,LYN,CXCL9,MT2A,SLC11A2,P2RX4,P2RX7,P2RY1,PML,S100A9,CCL1,CCL3,CCL5,CCL7,CCL8,CCL23,CXCL11,TFRC,CXCR4,LPAR2,NEDD4L,CLIC4,ATP2C1,SLC25A37,RHCG,FAM20A,GPR157,SLC25A28
GO:0002833	GO:0002833	0.000126811	0.999982	9	24	positive regulation of response to biotic stimulus	BP	0.00394072	1	BMP6,IL12A,IL12B,NECTIN2,OPTN,PUM2,DDX60,DHX58,ACOD1
GO:0050673	GO:0050673	0.00012876	0.99995	27	143	epithelial cell proliferation	BP	0.00399444	1	AREG,BMP6,CDK6,CDKN2B,EREG,HIF1A,IGFBP4,IL6,IL10,PDGFB,CCL5,STAT1,STAT3,STAT5A,TGFA,THBS1,TNF,TNFAIP3,XBP1,NR4A3,NRP2,NRP1,CFLAR,CYP7B1,CCL26,ERRFI1,LIMS2
GO:2000107	GO:2000107	0.000132051	0.999981	9	24	negative regulation of leukocyte apoptotic process	BP	0.0040895	1	ADA,CCR7,HIF1A,IDO1,IRF7,JAK3,CCL5,LILRB1,HSH2D
GO:0032642	GO:0032642	0.000133571	0.999975	11	35	regulation of chemokine production	BP	0.00412952	1	HIF1A,IL1A,IL1B,IL6,IL10,MEFV,EIF2AK2,TNF,KLF4,TICAM1,MCOLN2
GO:0048871	GO:0048871	0.000136588	0.999951	24	120	multicellular organismal homeostasis	BP	0.00421559	1	ADCY9,AMPD3,B2M,BMP6,CD38,IL1A,IL1B,IL1RN,IL6,IL7,SLC11A2,P2RX4,P2RX7,PTGER3,PTGS2,SPP1,SRC,STAT3,TFRC,TNF,TNFAIP3,NR4A3,CLDN1,HOMER1
GO:0042730	GO:0042730	0.000139598	0.999991	6	11	fibrinolysis	BP	0.00429387	1	SERPING1,GP1BA,SERPINB2,PLAT,PLAUR,THBS1
GO:0043434	GO:0043434	0.000139599	0.999937	37	222	response to peptide hormone	BP	0.00429387	1	ACTN2,ADCY9,ADM,ANXA1,AREG,EDN1,EREG,GJB2,GRB10,IL1B,IL6,IL10,JAK2,JAK3,LYN,NFKB1,PTGS2,PTPN1,SRC,SRD5A1,STAT1,STAT3,STAT5A,TIMP1,XBP1,NR4A3,PIK3R3,SOCS1,TNFSF10,SOCS2,CFLAR,SOCS3,SORBS1,GAL,ERRFI1,PHIP,PNPT1
GO:0002825	GO:0002825	0.000139941	0.999991	6	11	regulation of T-helper 1 type immune response	BP	0.00429707	1	ANXA1,CD80,IL12B,JAK3,IL23A,IL27
GO:0032691	GO:0032691	0.000141266	0.999991	6	11	negative regulation of interleukin-1 beta production	BP	0.00433041	1	MEFV,PML,TNFAIP3,ERRFI1,ZC3H12A,CARD16
GO:0001568	GO:0001568	0.000143559	0.999933	40	246	blood vessel development	BP	0.0043842	1	ADM,RHOB,BTG1,CD40,TYMP,EDN1,EREG,HIF1A,IL1A,IL1B,IL6,CXCL8,CXCL10,ITGB8,MMP19,NEDD4,PDGFA,PDGFB,PML,PTGS2,SAT1,SP100,STAT1,STAT3,THBS1,TNFAIP2,TNFAIP3,WARS,XBP1,NRP2,NRP1,CFLAR,SOCS3,KLF4,RAPGEF2,CLIC4,ANGPTL4,RNF213,ZC3H12A,CCM2
GO:0003008	GO:0003008	0.000143616	0.999919	68	488	system process	BP	0.0043842	1	ACO1,ACTN2,ADA,ADCY9,ADM,AQP9,FXYD2,BMP6,SERPING1,CALM1,CALM2,CALM3,CD38,CLN3,TYMP,EDN1,EZH2,GCH1,GJB2,GLS,HIF1A,HRH2,IL1B,IL6,IL6ST,IL10,IL12B,IL15,INHBA,CXCL10,JAK2,KCNJ2,KCNN4,NBN,SLC11A2,ROR1,P2RX4,P2RX7,P2RY1,PDE4B,PDGFB,PTGER3,PTGS2,CCL3,SLC1A3,SOD2,SRC,SSTR2,STAT1,KDM6A,NR4A3,RGS9,CFLAR,KLF4,HOMER1,LILRB2,SORBS1,NFAT5,NEDD4L,MYOF,GAL,FXYD6,ERRFI1,RETREG1,POPDC2,RTP4,PGAP1,ZC3H12A,RCSD1,HCA…
GO:0032604	GO:0032604	0.000143748	0.99999	6	11	granulocyte macrophage colony-stimulating factor production	BP	0.0043842	1	CD80,IL1B,IL12B,RASGRP1,DDX58,IL23A
GO:0034114	GO:0034114	0.000146064	0.99999	6	11	regulation of heterotypic cell-cell adhesion	BP	0.00444734	1	CD44,IL1B,IL1RN,IL10,TNF,KLF4
GO:0035723	GO:0035723	0.000149779	0.99999	6	11	interleukin-15-mediated signaling pathway	BP	0.00454514	1	IL2RG,IL15,IL15RA,JAK3,STAT3,STAT5A
GO:0071350	GO:0071350	0.000149779	0.99999	6	11	cellular response to interleukin-15	BP	0.00454514	1	IL2RG,IL15,IL15RA,JAK3,STAT3,STAT5A
GO:0045981	GO:0045981	0.000153928	0.999968	12	41	positive regulation of nucleotide metabolic process	BP	0.00465542	1	ADCY9,ADM,CALM1,CALM2,CALM3,HIF1A,CXCL10,CXCL9,P2RX7,PFKFB3,PTGIR,CXCL11,STAT3,AKAP12
GO:1900544	GO:1900544	0.000153928	0.999968	12	41	positive regulation of purine nucleotide metabolic process	BP	0.00465542	1	ADCY9,ADM,CALM1,CALM2,CALM3,HIF1A,CXCL10,CXCL9,P2RX7,PFKFB3,PTGIR,CXCL11,STAT3,AKAP12
GO:0061135	GO:0061135	0.000154627	0.999962	14	53	endopeptidase regulator activity	MF	0.00466876	1	BIRC2,BIRC3,SERPING1,CSTB,SERPINB1,SERPINB2,SERPINA1,SERPINB9,PSME2,SPINK1,TIMP1,CST7,TNFAIP8,CARD16
GO:0034103	GO:0034103	0.000155352	0.999971	11	35	regulation of tissue remodeling	BP	0.00468282	1	CD38,IL6,IL12B,IL15,P2RX7,SPP1,SRC,TFRC,TNFAIP3,IL23A,TMBIM1
GO:0001933	GO:0001933	0.000157532	0.999928	37	224	negative regulation of protein phosphorylation	BP	0.00474065	1	ADAR,ATF3,CALM1,CALM2,CALM3,CDKN2A,CDKN2B,DUSP4,DUSP5,GBP1,GP1BA,DNAJA1,IL1B,IL6,LYN,P2RX7,PTPN1,SPINK1,TNFAIP3,WARS,SOCS1,SOCS2,SOCS3,KLF4,SPRY1,TNIP1,NUP62,TRIB2,ERRFI1,DDIT4,PARP14,SAMSN1,AIDA,ZC3H12A,AKT1S1,FAM129A,CNKSR3,SPRED2,RNF149
GO:0002262	GO:0002262	0.00016081	0.99995	19	86	myeloid cell homeostasis	BP	0.00483124	1	ADAR,AMPD3,ANXA1,B2M,CDK6,HIF1A,IL6,INHBA,JAK2,JAK3,LYN,SLC11A2,PDE4B,STAT1,STAT3,ISG15,MAFB,BCL2L11,HCAR2
GO:0034121	GO:0034121	0.000162304	0.999972	10	30	regulation of toll-like receptor signaling pathway	BP	0.00486805	1	BIRC2,BIRC3,IRF1,IRF7,LYN,TNFAIP3,PELI1,RSAD2,TICAM1,ACOD1
GO:0071706	GO:0071706	0.000162774	0.999953	17	73	tumor necrosis factor superfamily cytokine production	BP	0.00487406	1	IL10,IL12B,JAK2,CCL3,SLAMF1,THBS1,TNFAIP3,RIPK1,RASGRP1,LILRB1,DDX58,CD274,IL23A,ERRFI1,IFIH1,ZC3H12A,TICAM1
GO:0044764	GO:0044764	0.00016444	0.999972	10	30	multi-organism cellular process	BP	0.00491579	1	BIRC2,BIRC3,IRF7,NECTIN2,CXCR4,PUM2,DDX58,DDX60,IFIH1,DHX58
GO:0002705	GO:0002705	0.000166877	0.999956	15	60	positive regulation of leukocyte mediated immunity	BP	0.00498043	1	B2M,CD40,IL1B,IL6,IL12A,IL12B,LTA,P2RX7,NECTIN2,TFRC,TNF,RASGRP1,CLCF1,IL23A,RSAD2
GO:0071549	GO:0071549	0.000168816	0.999979	8	20	cellular response to dexamethasone stimulus	BP	0.00503	1	GJB2,NR3C1,IFNB1,IL6,SRD5A1,CFLAR,ERRFI1,DDIT4
GO:0001944	GO:0001944	0.000169136	0.999919	41	256	vasculature development	BP	0.00503027	1	ADM,RHOB,BTG1,CD40,TYMP,EDN1,EREG,HIF1A,IL1A,IL1B,IL6,CXCL8,CXCL10,ITGB8,MMP19,NEDD4,PDGFA,PDGFB,PML,PTGS2,SAT1,SP100,STAT1,STAT3,THBS1,TNFAIP2,TNFAIP3,WARS,XBP1,NRP2,NRP1,CFLAR,SOCS3,KLF4,RAPGEF2,CLIC4,ANGPTL4,ERRFI1,RNF213,ZC3H12A,CCM2
GO:0046718	GO:0046718	0.000169381	0.999951	17	73	viral entry into host cell	BP	0.00503027	1	CD80,HSPA1A,HSPA1B,PTX3,NECTIN2,SLAMF1,TRIM21,DYNLT1,TFRC,TNFRSF4,TRIM25,TRIM26,CXCR4,IFITM1,CLDN1,IFITM3,CLEC5A
GO:0045446	GO:0045446	0.000175731	0.999963	12	41	endothelial cell differentiation	BP	0.00520219	1	BMP6,BTG1,GSTM3,IL1B,RDX,TNF,NRP1,CLDN1,RAPGEF2,CLIC4,RAP2C,CCM2
GO:0031323	GO:0031323	0.000176018	0.999872	303	2905	regulation of cellular metabolic process	BP	0.00520219	1	ACO1,ACTN2,ADAR,ADCY9,ADM,ANXA1,BIRC2,BIRC3,AREG,ATF3,BID,BMP6,BNIP3,ZFP36L2,BTG1,SERPING1,CALM1,CALM2,CALM3,CASP7,CD80,TNFSF8,CD38,CD40,CD44,CDK6,CDKN2A,CDKN2B,CLN3,CCR7,MAP3K8,CREM,CSF2,CSTB,CYP27B1,DUSP4,DUSP5,EDN1,SERPINB1,EREG,ETV3,EZH2,ACSL1,IFI6,GBP1,GCH1,GLA,GP1BA,GRB10,NR3C1,GTF2B,H3F3B,HIF1A,HIVEP2,HK2,HMGB3,DNAJA1,HSPA1A,HSPA1B,HSPA5,IRF8,IFI16,IFI27,SP110,IFNB1,IGFBP4,IL1A,IL1B,IL6,IL…
GO:0006796	GO:0006796	0.000177161	0.999877	183	1629	phosphate-containing compound metabolic process	BP	0.00520219	1	ACTN2,ADA,ADAR,ADCY9,ADM,AK4,AMPD3,AREG,ATF3,BID,BMP6,ZFP36L2,CALM1,CALM2,CALM3,CD80,CD38,CD40,CD44,CDK6,CDKN2A,CDKN2B,CKB,CLN3,CCR7,CNP,MAP3K8,CSF2,DUSP4,DUSP5,EDN1,EREG,EZH2,ACSL1,GBP1,GCH1,GP1BA,GRB10,HIF1A,HK2,DNAJA1,HSPA1A,HSPA1B,HSPA5,IFNB1,IGFBP4,IL1B,IL2RA,IL2RG,IL6,IL6ST,IL12A,IL12B,IL15,INHBA,CXCL10,IRAK2,JAK2,JAK3,LCP2,LYN,CXCL9,NBN,NFKB1,NT5E,ROR1,P2RX7,P2RY1,CDK16,PDE4B,PDGFA,PDGFB,P…
GO:0030260	GO:0030260	0.000177184	0.999944	19	87	entry into host cell	BP	0.00520219	1	CD80,HSPA1A,HSPA1B,CXCL8,PTX3,NECTIN2,SLAMF1,SRC,TRIM21,DYNLT1,TFRC,TNFRSF4,TRIM25,TRIM26,CXCR4,IFITM1,CLDN1,IFITM3,CLEC5A
GO:0044409	GO:0044409	0.000177184	0.999944	19	87	entry into host	BP	0.00520219	1	CD80,HSPA1A,HSPA1B,CXCL8,PTX3,NECTIN2,SLAMF1,SRC,TRIM21,DYNLT1,TFRC,TNFRSF4,TRIM25,TRIM26,CXCR4,IFITM1,CLDN1,IFITM3,CLEC5A
GO:0051806	GO:0051806	0.000177184	0.999944	19	87	entry into cell of other organism involved in symbiotic interaction	BP	0.00520219	1	CD80,HSPA1A,HSPA1B,CXCL8,PTX3,NECTIN2,SLAMF1,SRC,TRIM21,DYNLT1,TFRC,TNFRSF4,TRIM25,TRIM26,CXCR4,IFITM1,CLDN1,IFITM3,CLEC5A
GO:0051828	GO:0051828	0.000177184	0.999944	19	87	entry into other organism involved in symbiotic interaction	BP	0.00520219	1	CD80,HSPA1A,HSPA1B,CXCL8,PTX3,NECTIN2,SLAMF1,SRC,TRIM21,DYNLT1,TFRC,TNFRSF4,TRIM25,TRIM26,CXCR4,IFITM1,CLDN1,IFITM3,CLEC5A
GO:1901652	GO:1901652	0.000180177	0.999914	41	258	response to peptide	BP	0.00528149	1	ACTN2,ADCY9,ADM,ANXA1,AREG,CASP4,CD40,EDN1,EREG,GJB2,GRB10,IL1B,IL6,IL10,JAK2,JAK3,LYN,NFKB1,PTGS2,PTPN1,SRC,SRD5A1,STAT1,STAT3,STAT5A,TIMP1,TNFAIP3,XBP1,NR4A3,PIK3R3,SOCS1,TNFSF10,SOCS2,CFLAR,SOCS3,KLF4,SORBS1,GAL,ERRFI1,PHIP,PNPT1
GO:0031341	GO:0031341	0.00018104	0.999965	11	36	regulation of cell killing	BP	0.00529821	1	B2M,IL7R,IL12A,IL12B,P2RX7,SERPINB9,NECTIN2,BCL2L11,RASGRP1,LILRB1,IL23A
GO:0032680	GO:0032680	0.00018196	0.999949	16	67	regulation of tumor necrosis factor production	BP	0.00531653	1	IL10,IL12B,JAK2,CCL3,SLAMF1,THBS1,TNFAIP3,RIPK1,RASGRP1,LILRB1,DDX58,IL23A,ERRFI1,IFIH1,ZC3H12A,TICAM1
GO:1903038	GO:1903038	0.000183445	0.999954	14	54	negative regulation of leukocyte cell-cell adhesion	BP	0.00535127	1	ANXA1,IFNB1,IL2RA,IL10,IDO1,IRF1,JAK3,SDC4,KLF4,LILRB2,LILRB1,CD274,PELI1,IFNL1
GO:0001909	GO:0001909	0.000187146	0.999957	13	48	leukocyte mediated cytotoxicity	BP	0.00545043	1	B2M,IL7R,IL12A,IL12B,MICB,P2RX7,SERPINB9,NECTIN2,RASGRP1,LILRB1,IL23A,TREM1,SLAMF7
GO:0072507	GO:0072507	0.000187459	0.999922	30	168	divalent inorganic cation homeostasis	BP	0.00545078	1	ADM,BNIP3,CALM1,CALM2,CALM3,CD38,CD40,CLN3,CCR7,CYP27B1,EDN1,CXCL10,JAK2,LYN,CXCL9,P2RX4,P2RX7,P2RY1,PML,S100A9,CCL1,CCL3,CCL5,CCL7,CCL8,CCL23,CXCL11,CXCR4,LPAR2,ATP2C1,FAM20A,GPR157
GO:0043270	GO:0043270	0.000188295	0.99994	19	87	positive regulation of ion transport	BP	0.0054663	1	ACTN2,B2M,CALM1,CALM2,CALM3,EDN1,IL1B,CXCL10,KCNJ2,CXCL9,P2RX4,P2RX7,P2RY1,PDGFB,CCL3,CCL4,CCL5,CXCL11,HOMER1,GAL,CNKSR3
GO:0043269	GO:0043269	0.000192871	0.999914	34	200	regulation of ion transport	BP	0.00558265	1	ACTN2,FXYD2,B2M,CALM1,CALM2,CALM3,EDN1,GEM,IL1B,CXCL10,KCNJ2,LYN,CXCL9,NEDD4,P2RX4,P2RX7,P2RY1,PDE4B,PDGFB,PML,PTGS2,CCL3,CCL4,CCL5,CXCL11,SPINK1,THBS1,RIPK1,HOMER1,LILRB2,LILRB1,NEDD4L,CLIC4,GAL,FXYD6,CNKSR3
GO:0043536	GO:0043536	0.00019292	0.999975	8	20	positive regulation of blood vessel endothelial cell migration	BP	0.00558265	1	CD40,HIF1A,P2RX4,PDGFB,PTGS2,STAT5A,THBS1,NRP1
GO:0001906	GO:0001906	0.000195926	0.999948	15	61	cell killing	BP	0.00566056	1	B2M,IL7R,IL12A,IL12B,MICB,P2RX7,SERPINB9,NECTIN2,APOL1,BCL2L11,RASGRP1,LILRB1,IL23A,TREM1,SLAMF7
GO:0022408	GO:0022408	0.000200855	0.999941	17	74	negative regulation of cell-cell adhesion	BP	0.00579323	1	ANXA1,IFNB1,IL1RN,IL2RA,IL10,IDO1,IRF1,JAK2,JAK3,RDX,SDC4,KLF4,LILRB2,LILRB1,CD274,PELI1,IFNL1
GO:0070664	GO:0070664	0.000201158	0.999957	12	42	negative regulation of leukocyte proliferation	BP	0.00579323	1	IL2RA,IL10,IDO1,LYN,CCL8,SDC4,TNFAIP3,LILRB2,LILRB1,CD274,GAL,PELI1
GO:1905954	GO:1905954	0.000202587	0.99996	11	36	positive regulation of lipid localization	BP	0.0058251	1	BMP6,EDN1,IL1B,NFKB1,P2RX4,P2RX7,SPP1,EHD1,HILPDA,GAL,ZC3H12A
GO:0004866	GO:0004866	0.000203361	0.999952	13	48	endopeptidase inhibitor activity	MF	0.00582883	1	BIRC2,BIRC3,SERPING1,CSTB,SERPINB1,SERPINB2,SERPINA1,SERPINB9,SPINK1,TIMP1,CST7,TNFAIP8,CARD16
GO:0030414	GO:0030414	0.000203361	0.999952	13	48	peptidase inhibitor activity	MF	0.00582883	1	BIRC2,BIRC3,SERPING1,CSTB,SERPINB1,SERPINB2,SERPINA1,SERPINB9,SPINK1,TIMP1,CST7,TNFAIP8,CARD16
GO:0045766	GO:0045766	0.00020433	0.999946	15	60	positive regulation of angiogenesis	BP	0.00583956	1	ADM,RHOB,BTG1,CD40,HIF1A,IL1A,IL1B,CXCL8,PTGS2,STAT3,THBS1,XBP1,NRP1,ANGPTL4,ZC3H12A
GO:0009612	GO:0009612	0.000204381	0.999932	20	95	response to mechanical stimulus	BP	0.00583956	1	BMP6,BNIP3,CD40,EDN1,TNC,IL1B,IL6,CXCL10,IRF1,KCNJ2,MYD88,NFKB1,P2RX7,P2RY1,PTGER4,PTGS2,SLC1A3,SRC,THBS1,DENND5A
GO:0022612	GO:0022612	0.000205213	0.999952	13	48	gland morphogenesis	BP	0.00585406	1	AREG,TNC,IL6,PDGFA,PML,SRC,TNF,TNFAIP3,XBP1,NRP1,CFLAR,CYP7B1,LIMS2
GO:0031324	GO:0031324	0.000211347	0.999857	150	1296	negative regulation of cellular metabolic process	BP	0.00601957	1	ADAR,BIRC2,BIRC3,ATF3,BMP6,BNIP3,ZFP36L2,SERPING1,CALM1,CALM2,CALM3,CD38,CD44,CDK6,CDKN2A,CDKN2B,CLN3,CREM,CSF2,CSTB,CYP27B1,DUSP4,DUSP5,EDN1,SERPINB1,EREG,ETV3,EZH2,IFI6,GBP1,GLA,GP1BA,GRB10,NR3C1,H3F3B,HIF1A,HK2,DNAJA1,HSPA1A,HSPA1B,IRF8,IFI16,IFI27,IL1B,IL6,IL10,INHBA,IRF1,IRF2,IRF7,JAK3,LYN,MXD1,MCL1,MOV10,MYD88,NBN,NEDD4,NFKB1,NFKB2,P2RX7,SERPINB2,PDGFA,PDGFB,SERPINA1,SERPINB9,PLAT,PLAUR,PML…
GO:0032897	GO:0032897	0.000217537	0.999977	7	16	negative regulation of viral transcription	BP	0.00618612	1	CCL3,CCL4,CCL5,TRIM21,TRIM14,TRIM13,IFITM3
GO:0001910	GO:0001910	0.0002183	0.999961	10	31	regulation of leukocyte mediated cytotoxicity	BP	0.00619808	1	B2M,IL7R,IL12A,IL12B,P2RX7,SERPINB9,NECTIN2,RASGRP1,LILRB1,IL23A
GO:0048608	GO:0048608	0.000220021	0.999906	31	178	reproductive structure development	BP	0.00623715	1	ADA,ADM,ANXA1,BIRC2,BCL2L1,BMP6,CSF2,CYP27B1,EREG,GJB2,H3F3B,HIF1A,TNC,IL10,INHBA,ITGB8,MMP19,PDGFB,PTGS2,SNAI1,SPP1,SRC,SRD5A1,TNFSF10,SOCS3,CYP7B1,BCL2L11,MAMLD1,BASP1,FNDC3A,NUPR1
GO:0032689	GO:0032689	0.000225024	0.999976	7	16	negative regulation of interferon-gamma production	BP	0.00636899	1	IL10,INHBA,SLAMF1,LILRB1,IL36RN,CD274,ZC3H12A
GO:0045072	GO:0045072	0.000227698	0.999989	5	8	regulation of interferon-gamma biosynthetic process	BP	0.0064346	1	IL12B,INHBA,EBI3,LILRB1,IL27
GO:0032620	GO:0032620	0.00022871	0.999976	7	16	interleukin-17 production	BP	0.00645311	1	IL12A,IL12B,IL15,MYD88,RFTN1,IL36RN,IL23A
GO:0016814	GO:0016814	0.000235783	0.999975	7	16	hydrolase activity, acting on carbon-nitrogen (but not peptide) bonds, in cyclic amidines	MF	0.00663662	1	ADA,ADAR,AMPD3,GCH1,APOBEC3B,MTHFD2,APOBEC3A
GO:0071624	GO:0071624	0.000236315	0.999975	7	16	positive regulation of granulocyte chemotaxis	BP	0.00663662	1	CCR7,EDN1,CXCL1,CXCL2,CXCL3,CXCL8,IL23A
GO:0090023	GO:0090023	0.000236315	0.999975	7	16	positive regulation of neutrophil chemotaxis	BP	0.00663662	1	CCR7,EDN1,CXCL1,CXCL2,CXCL3,CXCL8,IL23A
GO:0042362	GO:0042362	0.00023822	0.999989	5	8	fat-soluble vitamin biosynthetic process	BP	0.00667975	1	CYP27B1,IL1B,NFKB1,SNAI1,TNF
GO:0002507	GO:0002507	0.000239909	0.999975	7	16	tolerance induction	BP	0.0067167	1	IL2RA,IDO1,LYN,PDCD1,TNFAIP3,LILRB2,ACOD1
GO:0070233	GO:0070233	0.000246243	0.999988	5	8	negative regulation of T cell apoptotic process	BP	0.0068834	1	ADA,HIF1A,IDO1,JAK3,CCL5
GO:0044110	GO:0044110	0.000248296	0.999988	5	8	growth involved in symbiotic interaction	BP	0.00688755	1	IRF8,IL10,IL12B,LTA,TNF
GO:0044116	GO:0044116	0.000248296	0.999988	5	8	growth of symbiont involved in interaction with host	BP	0.00688755	1	IRF8,IL10,IL12B,LTA,TNF
GO:0044117	GO:0044117	0.000248296	0.999988	5	8	growth of symbiont in host	BP	0.00688755	1	IRF8,IL10,IL12B,LTA,TNF
GO:0044126	GO:0044126	0.000248296	0.999988	5	8	regulation of growth of symbiont in host	BP	0.00688755	1	IRF8,IL10,IL12B,LTA,TNF
GO:0044144	GO:0044144	0.000248296	0.999988	5	8	modulation of growth of symbiont involved in interaction with host	BP	0.00688755	1	IRF8,IL10,IL12B,LTA,TNF
GO:0031343	GO:0031343	0.000260491	0.999965	8	21	positive regulation of cell killing	BP	0.00721477	1	B2M,IL12A,IL12B,P2RX7,NECTIN2,BCL2L11,RASGRP1,IL23A
GO:0009719	GO:0009719	0.000262088	0.999838	90	708	response to endogenous stimulus	BP	0.00724788	1	ACTN2,ADCY9,ADM,ANXA1,AQP9,AREG,BCL2L1,BMP6,ZFP36L2,CASP4,CASP7,CD38,CD44,CDKN2B,CCR7,CTSL,EDN1,EREG,EZH2,ACSL1,FDX1,GALNT3,GJB2,GRB10,NR3C1,H3F3B,DNAJA1,HSPA1A,HSPA5,TNC,IFNB1,IL1B,IL1RN,IL6,CXCL8,IL10,INHBA,JAK2,JAK3,LYN,MMP19,MYD88,NEDD4,NFKB1,P2RX4,PDE4B,PDGFB,PML,PTGER4,PTGS2,PTPN1,RDX,CCL1,CCL5,SPP1,SRC,SRD5A1,SSTR2,STAT1,STAT3,STAT5A,THBS1,TIMP1,TNF,XBP1,NR4A3,PIK3R3,SOCS1,TNFSF10,SOCS2,CF…
GO:0033028	GO:0033028	0.00026481	0.999964	8	21	myeloid cell apoptotic process	BP	0.00730463	1	ANXA1,CDKN2A,CTSL,IL6,IRF7,CCL5,CLEC5A,HCAR2
GO:0035458	GO:0035458	0.000264947	0.999979	6	12	cellular response to interferon-beta	BP	0.00730463	1	IFNB1,IRF1,STAT1,AIM2,PNPT1,ACOD1
GO:0032640	GO:0032640	0.000267071	0.999923	16	69	tumor necrosis factor production	BP	0.00734768	1	IL10,IL12B,JAK2,CCL3,SLAMF1,THBS1,TNFAIP3,RIPK1,RASGRP1,LILRB1,DDX58,IL23A,ERRFI1,IFIH1,ZC3H12A,TICAM1
GO:0039528	GO:0039528	0.000267321	0.999964	8	21	cytoplasmic pattern recognition receptor signaling pathway in response to virus	BP	0.00734768	1	BIRC2,BIRC3,IRF7,PUM2,DDX58,DDX60,IFIH1,DHX58
GO:0032816	GO:0032816	0.000268517	0.999978	6	12	positive regulation of natural killer cell activation	BP	0.00736936	1	IL12A,IL12B,IL15,RASGRP1,IL23A,TICAM1
GO:0040007	GO:0040007	0.000270163	0.999851	58	411	growth	BP	0.00740329	1	ADM,ALCAM,ANXA1,AREG,FXYD2,BCL2L1,BTG1,CD38,CDKN2A,CYP27B1,EDN1,EREG,EZH2,H3F3B,HIF1A,HSPA1A,HSPA1B,TNC,IRF8,IGFBP4,IL7,IL7R,IL10,IL12B,INHBA,LTA,MT2A,NBN,PIM1,PML,RBBP6,S100A9,SPP1,SRC,STAT3,STAT5A,TNF,KDM6A,BLZF1,SOCS1,NRP2,NRP1,SOCS2,CFLAR,SOCS3,MORF4L2,BCL2L11,SPRY1,BASP1,ATF5,RFTN1,NEDD4L,MACF1,CLIC4,NUPR1,GAL,CCM2,PNPT1
GO:2000501	GO:2000501	0.000271783	0.999995	4	5	regulation of natural killer cell chemotaxis	BP	0.00743641	1	CCL3,CCL4,CCL5,CCL7
GO:0005381	GO:0005381	0.000274208	0.999995	4	5	iron ion transmembrane transporter activity	MF	0.00749144	1	SLC11A2,TFRC,SLC25A37,SLC25A28
GO:0030203	GO:0030203	0.000276782	0.999924	15	62	glycosaminoglycan metabolic process	BP	0.00755034	1	CD44,VCAN,EXT1,GNS,IL1B,IL15,NFKB1,PDGFB,PIM1,SDC4,B4GALT5,HS3ST3B1,DSE,CHST15,CHST7
GO:0015732	GO:0015732	0.000277706	0.999986	5	8	prostaglandin transport	BP	0.00756414	1	EDN1,IL1B,P2RX4,P2RX7,SLCO3A1
GO:0070672	GO:0070672	0.000280368	0.999977	6	12	response to interleukin-15	BP	0.00762518	1	IL2RG,IL15,IL15RA,JAK3,STAT3,STAT5A
GO:0060558	GO:0060558	0.000288594	0.999995	4	5	regulation of calcidiol 1-monooxygenase activity	BP	0.00783712	1	CYP27B1,IL1B,NFKB1,TNF
GO:0051924	GO:0051924	0.000290802	0.999904	19	89	regulation of calcium ion transport	BP	0.00788523	1	CALM1,CALM2,CALM3,GEM,CXCL10,LYN,CXCL9,P2RX4,P2RX7,PDE4B,PDGFB,PML,PTGS2,CCL3,CCL4,CCL5,CXCL11,SPINK1,HOMER1,LILRB2,LILRB1
GO:0070838	GO:0070838	0.000294092	0.99987	32	188	divalent metal ion transport	BP	0.0079625	1	B2M,CALM1,CALM2,CALM3,CCR7,CYP27B1,GEM,CXCL10,KCNJ2,KCNN4,LYN,CXCL9,SLC11A2,P2RX4,P2RX7,PDE4B,PDGFB,PML,PTGS2,CCL3,CCL4,CCL5,CCL8,CXCL11,SPINK1,HOMER1,LILRB2,LILRB1,DENND5A,ATP2C1,ORAI2,SLC41A2,MCOLN2,NIPAL4
GO:0061458	GO:0061458	0.000300528	0.999868	31	181	reproductive system development	BP	0.00812458	1	ADA,ADM,ANXA1,BIRC2,BCL2L1,BMP6,CSF2,CYP27B1,EREG,GJB2,H3F3B,HIF1A,TNC,IL10,INHBA,ITGB8,MMP19,PDGFB,PTGS2,SNAI1,SPP1,SRC,SRD5A1,TNFSF10,SOCS3,CYP7B1,BCL2L11,MAMLD1,BASP1,FNDC3A,NUPR1
GO:0000003	GO:0000003	0.000305309	0.999825	65	477	reproduction	BP	0.00822925	1	ADA,ADM,ANXA1,BIRC2,BIRC3,AREG,BCL2L1,BMP6,CD38,CREM,CSF2,CYP27B1,DEFB1,EDN1,EREG,GJB2,H3F3B,HIF1A,DNAJA1,TNC,IGF2R,IL1A,IL1B,IL10,IL12B,IDO1,INHBA,ITGB8,MMP19,NBN,P2RY1,CDK16,PDGFB,PTGS2,NECTIN2,SNAI1,SPINK1,SPP1,SRC,SRD5A1,SSTR2,STAT3,TAC3,TIMP1,TNFAIP6,PLA2G4C,TNFSF10,CCNA1,SOCS3,CYP7B1,BCL2L11,MAMLD1,NAMPT,BASP1,PIM2,FNDC3A,TDRD7,NUP62,APOL2,CLIC4,NUPR1,VIPAS39,IQCG,CFAP54,ACOD1
GO:0022414	GO:0022414	0.000305309	0.999825	65	477	reproductive process	BP	0.00822925	1	ADA,ADM,ANXA1,BIRC2,BIRC3,AREG,BCL2L1,BMP6,CD38,CREM,CSF2,CYP27B1,DEFB1,EDN1,EREG,GJB2,H3F3B,HIF1A,DNAJA1,TNC,IGF2R,IL1A,IL1B,IL10,IL12B,IDO1,INHBA,ITGB8,MMP19,NBN,P2RY1,CDK16,PDGFB,PTGS2,NECTIN2,SNAI1,SPINK1,SPP1,SRC,SRD5A1,SSTR2,STAT3,TAC3,TIMP1,TNFAIP6,PLA2G4C,TNFSF10,CCNA1,SOCS3,CYP7B1,BCL2L11,MAMLD1,NAMPT,BASP1,PIM2,FNDC3A,TDRD7,NUP62,APOL2,CLIC4,NUPR1,VIPAS39,IQCG,CFAP54,ACOD1
GO:0045913	GO:0045913	0.000317186	0.99994	10	32	positive regulation of carbohydrate metabolic process	BP	0.00853474	1	HIF1A,NFKB1,P2RX7,P2RY1,PDGFB,PFKFB3,PMAIP1,SRC,SORBS1,WDR5
GO:0002292	GO:0002292	0.000317587	0.999933	11	38	T cell differentiation involved in immune response	BP	0.00853474	1	ANXA1,CD80,IL6,IL12B,JAK3,PTGER4,STAT3,BATF,IL23A,IL27,IFNL1
GO:0051223	GO:0051223	0.000319151	0.999824	56	398	regulation of protein transport	BP	0.00856404	1	ANXA1,BMP6,CD38,CD40,CCR7,GBP1,HIF1A,DNAJA1,IFI27,IL1A,IL1B,IL6,IL10,IL12B,TNFRSF9,JAK2,KCNN4,LYN,P2RX7,CDK16,PLAGL2,PML,PTGER4,PTGS2,PTPN1,CCL3,CCL5,SLAMF1,SP100,SRC,TNF,TNFRSF4,TXN,UGCG,XBP1,SOCS1,AIM2,MAP4K4,HUWE1,RASGRP1,RBCK1,LILRB1,DDX58,CLEC5A,NUP62,IL36RN,CD274,IL23A,RHOU,IFIH1,RHBDF2,ZC3H12A,PARP10,RSAD2,CARD16,HCAR2
GO:0035710	GO:0035710	0.000323078	0.999926	12	44	CD4-positive, alpha-beta T cell activation	BP	0.00865658	1	ANXA1,CD80,IL6,IL12B,JAK3,PTGER4,SATB1,STAT3,BATF,IL23A,RSAD2,IL27
GO:0072511	GO:0072511	0.000323693	0.999856	32	189	divalent inorganic cation transport	BP	0.00866023	1	B2M,CALM1,CALM2,CALM3,CCR7,CYP27B1,GEM,CXCL10,KCNJ2,KCNN4,LYN,CXCL9,SLC11A2,P2RX4,P2RX7,PDE4B,PDGFB,PML,PTGS2,CCL3,CCL4,CCL5,CCL8,CXCL11,SPINK1,HOMER1,LILRB2,LILRB1,DENND5A,ATP2C1,ORAI2,SLC41A2,MCOLN2,NIPAL4
GO:0004857	GO:0004857	0.000332312	0.999863	27	151	enzyme inhibitor activity	MF	0.00887768	1	ANXA1,BIRC2,BIRC3,SERPING1,CDKN2A,CDKN2B,CSTB,SERPINB1,GP1BA,SERPINB2,SERPINA1,SERPINB9,PPP1R10,SPINK1,TIMP1,WARS,CST7,SOCS1,SOCS2,SOCS3,TNFAIP8,TRIB2,ANGPTL4,PARP9,CARD16,DTX3L,SPRED2
GO:0045637	GO:0045637	0.000337181	0.999864	26	143	regulation of myeloid cell differentiation	BP	0.00899446	1	B2M,CDK6,CSF2,GP1BA,H3F3B,HIF1A,HMGB3,IL12B,INHBA,IRF7,LYN,MOV10,CCL3,STAT1,STAT3,THBS1,TNF,NR4A3,RIPK1,ISG15,MAFB,LILRB1,LILRB4,LILRB3,WDR5,IL23A
GO:0006793	GO:0006793	0.000342348	0.999758	185	1669	phosphorus metabolic process	BP	0.00911886	1	ACTN2,ADA,ADAR,ADCY9,ADM,AK4,AMPD3,AREG,ATF3,BID,BMP6,ZFP36L2,CALM1,CALM2,CALM3,CD80,CD38,CD40,CD44,CDK6,CDKN2A,CDKN2B,CKB,CLN3,CCR7,CNP,MAP3K8,CSF2,DUSP4,DUSP5,EDN1,EREG,EZH2,ACSL1,GBP1,GCH1,GP1BA,GRB10,HIF1A,HK2,DNAJA1,HSPA1A,HSPA1B,HSPA5,IFNB1,IGFBP4,IL1B,IL2RA,IL2RG,IL6,IL6ST,IL12A,IL12B,IL15,INHBA,CXCL10,IRAK2,JAK2,JAK3,LCP2,LYN,CXCL9,NBN,NFKB1,NT5E,ROR1,P2RX7,P2RY1,CDK16,PDE4B,PDGFA,PDGFB,P…
GO:1902041	GO:1902041	0.000351957	0.999925	11	38	regulation of extrinsic apoptotic signaling pathway via death domain receptors	BP	0.00936102	1	ATF3,BCL2L1,PMAIP1,SP100,THBS1,TNFAIP3,RIPK1,TNFSF10,CFLAR,TMBIM1,RNF34
GO:0070201	GO:0070201	0.000354956	0.9998	59	427	regulation of establishment of protein localization	BP	0.00942691	1	ANXA1,BID,BMP6,CD38,CD40,CCR7,GBP1,HIF1A,DNAJA1,IFI27,IL1A,IL1B,IL6,IL10,IL12B,TNFRSF9,JAK2,KCNN4,LYN,P2RX7,CDK16,PLAGL2,PMAIP1,PML,PTGER4,PTGS2,PTPN1,CCL3,CCL5,SLAMF1,SP100,SRC,TNF,TNFRSF4,TXN,UGCG,XBP1,SOCS1,AIM2,MAP4K4,BCL2L11,HUWE1,RASGRP1,RBCK1,LILRB1,DDX58,CLEC5A,NUP62,IL36RN,CD274,IL23A,RHOU,IFIH1,RHBDF2,ZC3H12A,PARP10,RSAD2,CARD16,HCAR2
GO:0007596	GO:0007596	0.000359322	0.999846	29	166	blood coagulation	BP	0.00952887	1	RHOB,SERPING1,CD40,EDN1,GP1BA,H3F3B,IFNB1,IL6,IRF1,IRF2,JAK2,LCP2,LYN,P2RX4,P2RX7,P2RY1,SERPINB2,PDGFA,PDGFB,SERPINA1,PLAT,PLAUR,PLSCR1,SRC,THBS1,PROZ,EHD1,SLC7A11,FAM46A
GO:0001912	GO:0001912	0.000371061	0.999956	7	17	positive regulation of leukocyte mediated cytotoxicity	BP	0.00982188	1	B2M,IL12A,IL12B,P2RX7,NECTIN2,RASGRP1,IL23A
GO:0051172	GO:0051172	0.000371457	0.999746	141	1220	negative regulation of nitrogen compound metabolic process	BP	0.00982188	1	ADAR,BIRC2,BIRC3,ATF3,BMP6,ZFP36L2,SERPING1,CALM1,CALM2,CALM3,CD38,CD44,CDK6,CDKN2A,CDKN2B,CLN3,CREM,CSF2,CSTB,DUSP4,DUSP5,EDN1,SERPINB1,EREG,ETV3,EZH2,IFI6,GBP1,GLA,GP1BA,NR3C1,H3F3B,DNAJA1,HSPA1A,HSPA1B,IRF8,IFI16,IFI27,IL1B,IL6,IL10,INHBA,IRF1,IRF2,IRF7,JAK3,LYN,MXD1,MOV10,MYD88,NBN,NEDD4,NFKB1,NFKB2,P2RX7,SERPINB2,PDGFB,SERPINA1,SERPINB9,PLAT,PLAUR,PML,EIF2AK2,PSMA3,PSMA4,PSMD5,PSME2,PTGS2,PT…
GO:0005539	GO:0005539	0.000372274	0.999906	13	51	glycosaminoglycan binding	MF	0.00982911	1	CD44,VCAN,DPYSL3,CXCL10,CCL7,CCL8,CCL23,CXCL11,THBS1,TNFAIP6,NRP2,NRP1,HAPLN3
GO:0030101	GO:0030101	0.000373819	0.999928	10	33	natural killer cell activation	BP	0.00985552	1	IFNB1,IL12A,IL12B,IL15,SLAMF1,RASGRP1,IL21R,IL23A,SLAMF7,TICAM1
GO:1902622	GO:1902622	0.000379918	0.999945	8	22	regulation of neutrophil migration	BP	0.0100017	1	CCR7,EDN1,CXCL1,CXCL2,CXCL3,IL1A,CXCL8,IL23A
GO:0006874	GO:0006874	0.000383753	0.99984	27	151	cellular calcium ion homeostasis	BP	0.010088	1	ADM,BNIP3,CALM1,CALM2,CALM3,CD38,CD40,CLN3,CCR7,EDN1,CXCL10,JAK2,LYN,CXCL9,P2RX4,P2RX7,P2RY1,PML,CCL1,CCL3,CCL5,CCL7,CCL8,CCL23,CXCL11,CXCR4,LPAR2,ATP2C1,GPR157
GO:0006022	GO:0006022	0.000398266	0.999886	15	64	aminoglycan metabolic process	BP	0.0104361	1	CD44,VCAN,EXT1,GNS,IL1B,IL15,NFKB1,PDGFB,PIM1,SDC4,B4GALT5,HS3ST3B1,DSE,CHST15,CHST7
GO:0050817	GO:0050817	0.000398505	0.999828	29	167	coagulation	BP	0.0104361	1	RHOB,SERPING1,CD40,EDN1,GP1BA,H3F3B,IFNB1,IL6,IRF1,IRF2,JAK2,LCP2,LYN,P2RX4,P2RX7,P2RY1,SERPINB2,PDGFA,PDGFB,SERPINA1,PLAT,PLAUR,PLSCR1,SRC,THBS1,PROZ,EHD1,SLC7A11,FAM46A
GO:0006873	GO:0006873	0.000398726	0.999802	40	259	cellular ion homeostasis	BP	0.0104361	1	ACO1,ADM,BMP6,BNIP3,CALM1,CALM2,CALM3,CD38,CD40,CKB,CLN3,CCR7,EDN1,FTH1,HIF1A,CXCL10,JAK2,KCNJ2,LYN,CXCL9,MT2A,SLC11A2,P2RX4,P2RX7,P2RY1,PML,S100A9,CCL1,CCL3,CCL5,CCL7,CCL8,CCL23,CXCL11,TFRC,CXCR4,LPAR2,NEDD4L,CLIC4,ATP2C1,RHCG,GPR157
GO:0042093	GO:0042093	0.00039967	0.999922	10	33	T-helper cell differentiation	BP	0.0104457	1	ANXA1,CD80,IL6,IL12B,JAK3,PTGER4,STAT3,BATF,IL23A,IL27
GO:0006959	GO:0006959	0.000418909	0.999873	16	72	humoral immune response	BP	0.0109327	1	CFB,SERPING1,CCR7,DEFB1,IFNB1,IL6,IL7,LTA,PDCD1,S100A9,TNF,EBI3,TRAF3IP2,IL36RN,TREM1,ACOD1
GO:0032355	GO:0032355	0.000427831	0.999883	14	58	response to estradiol	BP	0.0111495	1	ANXA1,AREG,BID,CD38,EZH2,GJB2,IL6,IL10,PTGS2,SRD5A1,SSTR2,STAT3,SOCS2,CFLAR
GO:0002700	GO:0002700	0.000430712	0.999875	15	65	regulation of production of molecular mediator of immune response	BP	0.0112084	1	B2M,CD40,IFNB1,IL6,IL10,JAK3,SLAMF1,TFRC,TNF,TNFRSF4,XBP1,NR4A3,LILRB1,CLCF1,RSAD2
GO:0014074	GO:0014074	0.000435894	0.999867	16	71	response to purine-containing compound	BP	0.011327	1	BIRC2,AQP9,AREG,FDX1,HSPA5,IL1B,IL6,MMP19,P2RX4,P2RX7,PTGS2,SRD5A1,STAT1,RAPGEF2,XRN1,PNPT1
GO:0002719	GO:0002719	0.000446424	0.999958	6	13	negative regulation of cytokine production involved in immune response	BP	0.011584	1	IFNB1,IL10,JAK3,SLAMF1,TNF,LILRB1
GO:0002286	GO:0002286	0.000455026	0.999882	13	52	T cell activation involved in immune response	BP	0.011785	1	ANXA1,CD80,IFNB1,IL6,IL12B,JAK3,PTGER4,STAT3,BATF,LILRB1,IL23A,IL27,IFNL1
GO:0050868	GO:0050868	0.000455474	0.999882	13	52	negative regulation of T cell activation	BP	0.011785	1	ANXA1,IFNB1,IL2RA,IL10,IDO1,IRF1,JAK3,SDC4,LILRB2,LILRB1,CD274,PELI1,IFNL1
GO:0002377	GO:0002377	0.000458079	0.999881	13	52	immunoglobulin production	BP	0.0118355	1	CD40,IL6,IL7R,IL10,NBN,TFRC,TNF,TNFRSF4,XBP1,BATF,TNFSF13B,TRAF3IP2,CLCF1
GO:0046058	GO:0046058	0.000461739	0.999898	11	39	cAMP metabolic process	BP	0.011912	1	ADCY9,ADM,CALM1,CALM2,CALM3,EDN1,CXCL10,CXCL9,PDE4B,PTGIR,CXCL11,MARCO,AKAP12
GO:0010818	GO:0010818	0.000462358	0.999957	6	13	T cell chemotaxis	BP	0.011912	1	CXCL10,CXCL9,CCL3,CCL5,CXCL11,CCL26
GO:0060761	GO:0060761	0.000464908	0.999918	9	28	negative regulation of response to cytokine stimulus	BP	0.0119606	1	ADAR,IL1RN,IL6,CCL5,KLF4,IL36RN,PARP14,NLRC5,CARD16
GO:0002367	GO:0002367	0.000466113	0.999879	13	52	cytokine production involved in immune response	BP	0.0119746	1	B2M,IFNB1,IL6,IL10,IL12A,IL12B,JAK3,SLAMF1,TNF,NR4A3,LILRB1,TREM1,RSAD2
GO:0042095	GO:0042095	0.000475383	0.99997	5	9	interferon-gamma biosynthetic process	BP	0.0121954	1	IL12B,INHBA,EBI3,LILRB1,IL27
GO:0043547	GO:0043547	0.000477	0.999774	35	214	positive regulation of GTPase activity	BP	0.0122196	1	CD40,CCR7,EZH2,RGS1,CCL1,CCL3,CCL3L1,CCL4,CCL5,CCL7,CCL8,CCL18,CCL20,CCL23,RGS9,NRP1,TRIP10,RASAL2,RAPGEF2,ARHGAP25,RASGRP1,CCL26,CDC42EP3,ARHGAP26,SIPA1L1,ARFGAP3,ERRFI1,RIN2,SMAP2,TBC1D17,ARAP2,TAGAP,RANBP3L,RALGAPA1,CCL4L1,CCL3L3
GO:0072540	GO:0072540	0.000479367	0.99997	5	9	T-helper 17 cell lineage commitment	BP	0.0122628	1	IL6,IL12B,STAT3,BATF,IL23A
GO:0007599	GO:0007599	0.000485095	0.999788	29	169	hemostasis	BP	0.0123919	1	RHOB,SERPING1,CD40,EDN1,GP1BA,H3F3B,IFNB1,IL6,IRF1,IRF2,JAK2,LCP2,LYN,P2RX4,P2RX7,P2RY1,SERPINB2,PDGFA,PDGFB,SERPINA1,PLAT,PLAUR,PLSCR1,SRC,THBS1,PROZ,EHD1,SLC7A11,FAM46A
GO:0046634	GO:0046634	0.000490785	0.999881	12	46	regulation of alpha-beta T cell activation	BP	0.0125195	1	ADA,ANXA1,CD80,IL6,IL12A,IL12B,IRF1,JAK3,EBI3,LILRB1,IL23A,IL27
GO:0070424	GO:0070424	0.000495259	0.999969	5	9	regulation of nucleotide-binding oligomerization domain containing signaling pathway	BP	0.0126158	1	BIRC2,BIRC3,HSPA1A,HSPA1B,TNFAIP3
GO:0042359	GO:0042359	0.000496793	0.999969	5	9	vitamin D metabolic process	BP	0.0126355	1	CYP27B1,IL1B,NFKB1,SNAI1,TNF
GO:0045840	GO:0045840	0.000497427	0.999911	9	28	positive regulation of mitotic nuclear division	BP	0.0126355	1	EDN1,EREG,IL1A,IL1B,PDGFB,TGFA,NUP62,PHIP,RANBP3L
GO:0010950	GO:0010950	0.000517304	0.999819	19	94	positive regulation of endopeptidase activity	BP	0.0131217	1	BID,CASP7,IFI16,IFI27,JAK2,LYN,MEFV,PMAIP1,PML,PSME2,S100A9,STAT3,TNF,RIPK1,TNFSF10,AIM2,TNFSF15,BCL2L11,EGLN3
GO:0042092	GO:0042092	0.000518801	0.99992	8	23	type 2 immune response	BP	0.0131217	1	ANXA1,IFNB1,IL6,IL10,IDO1,BATF,RSAD2,IFNL1
GO:0002287	GO:0002287	0.000520197	0.999894	10	34	alpha-beta T cell activation involved in immune response	BP	0.0131217	1	ANXA1,CD80,IL6,IL12B,JAK3,PTGER4,STAT3,BATF,IL23A,IL27
GO:0002293	GO:0002293	0.000520197	0.999894	10	34	alpha-beta T cell differentiation involved in immune response	BP	0.0131217	1	ANXA1,CD80,IL6,IL12B,JAK3,PTGER4,STAT3,BATF,IL23A,IL27
GO:0002294	GO:0002294	0.000520197	0.999894	10	34	CD4-positive, alpha-beta T cell differentiation involved in immune response	BP	0.0131217	1	ANXA1,CD80,IL6,IL12B,JAK3,PTGER4,STAT3,BATF,IL23A,IL27
GO:0090087	GO:0090087	0.000532493	0.9997	56	406	regulation of peptide transport	BP	0.0134132	1	ANXA1,BMP6,CD38,CD40,CCR7,GBP1,HIF1A,DNAJA1,IFI27,IL1A,IL1B,IL6,IL10,IL12B,TNFRSF9,JAK2,KCNN4,LYN,P2RX7,CDK16,PLAGL2,PML,PTGER4,PTGS2,PTPN1,CCL3,CCL5,SLAMF1,SP100,SRC,TNF,TNFRSF4,TXN,UGCG,XBP1,SOCS1,AIM2,MAP4K4,HUWE1,RASGRP1,RBCK1,LILRB1,DDX58,CLEC5A,NUP62,IL36RN,CD274,IL23A,RHOU,IFIH1,RHBDF2,ZC3H12A,PARP10,RSAD2,CARD16,HCAR2
GO:0071715	GO:0071715	0.000538744	0.999948	6	13	icosanoid transport	BP	0.013533	1	ANXA1,EDN1,IL1B,P2RX4,P2RX7,SLCO3A1
GO:1901571	GO:1901571	0.000538744	0.999948	6	13	fatty acid derivative transport	BP	0.013533	1	ANXA1,EDN1,IL1B,P2RX4,P2RX7,SLCO3A1
GO:0070232	GO:0070232	0.00054065	0.999931	7	18	regulation of T cell apoptotic process	BP	0.013562	1	ADA,HIF1A,IDO1,JAK3,PDCD1,CCL5,CD274
GO:0051928	GO:0051928	0.000554608	0.999874	11	40	positive regulation of calcium ion transport	BP	0.0138929	1	CALM1,CALM2,CALM3,CXCL10,CXCL9,P2RX4,P2RX7,PDGFB,CCL3,CCL4,CCL5,CXCL11,HOMER1
GO:0030728	GO:0030728	0.000563483	0.999964	5	9	ovulation	BP	0.0140956	1	EREG,INHBA,MMP19,PTGS2,TNFAIP6
GO:0003006	GO:0003006	0.000568062	0.999718	38	246	developmental process involved in reproduction	BP	0.0141906	1	ADA,ADM,ANXA1,BIRC2,AREG,BCL2L1,BMP6,CSF2,CYP27B1,DEFB1,EREG,GJB2,H3F3B,HIF1A,TNC,IL1A,IL1B,IL10,INHBA,ITGB8,MMP19,PDGFB,PTGS2,NECTIN2,SNAI1,SPINK1,SPP1,SRC,SRD5A1,TNFSF10,SOCS3,CYP7B1,BCL2L11,MAMLD1,BASP1,FNDC3A,NUPR1,IQCG
GO:1903524	GO:1903524	0.000568858	0.999926	7	18	positive regulation of blood circulation	BP	0.0141909	1	ADA,ADM,CD38,EDN1,GCH1,HRH2,PTGS2
GO:0051480	GO:0051480	0.000580754	0.999789	20	101	regulation of cytosolic calcium ion concentration	BP	0.0144677	1	ADM,CALM1,CALM2,CALM3,CD38,CLN3,CCR7,EDN1,CXCL10,JAK2,LYN,CXCL9,P2RX4,P2RX7,P2RY1,PML,CCL1,CCL3,CXCL11,CXCR4,LPAR2,GPR157
GO:0046717	GO:0046717	0.000599111	0.999876	10	34	acid secretion	BP	0.0149044	1	ANXA1,AQP9,EDN1,GLS,HRH2,IL1B,P2RX4,P2RX7,PTGER3,SLC1A3
GO:0048771	GO:0048771	0.000609373	0.999817	15	66	tissue remodeling	BP	0.0151389	1	ANXA1,CD38,HIF1A,IL1A,IL6,IL7,IL12B,IL15,P2RX7,SPP1,SRC,TFRC,TNFAIP3,IL23A,TMBIM1
GO:0010243	GO:0010243	0.000639085	0.99962	66	499	response to organonitrogen compound	BP	0.0158553	1	ACTN2,ADA,ADCY9,ADM,ANXA1,BIRC2,AQP9,AREG,BCL2L1,CASP4,CASP7,CD40,EDN1,EREG,EZH2,FDX1,GJB2,GRB10,HSPA5,IL1B,IL6,IL10,JAK2,JAK3,LYN,DNAJB9,MMP19,MYD88,NFKB1,P2RX4,P2RX7,PDE4B,PTGS2,PTPN1,SRC,SRD5A1,STAT1,STAT3,STAT5A,TIMP1,TNF,TNFAIP3,XBP1,TRIM25,NR4A3,PIK3R3,SOCS1,TNFSF10,SOCS2,CFLAR,KYNU,SOCS3,KLF4,HOMER1,RAPGEF2,TRIM13,CCL26,SORBS1,SEC61B,GAL,ERRFI1,XRN1,PHIP,MAP1LC3A,PNPT1,TICAM1
GO:0031663	GO:0031663	0.000647237	0.999849	11	41	lipopolysaccharide-mediated signaling pathway	BP	0.0160355	1	BMP6,IL1B,IRAK2,LYN,CCL3,CCL5,TNF,TNFAIP3,CARD16,TICAM1,ACOD1
GO:0072503	GO:0072503	0.00064882	0.999715	28	164	cellular divalent inorganic cation homeostasis	BP	0.0160527	1	ADM,BNIP3,CALM1,CALM2,CALM3,CD38,CD40,CLN3,CCR7,EDN1,CXCL10,JAK2,LYN,CXCL9,P2RX4,P2RX7,P2RY1,PML,S100A9,CCL1,CCL3,CCL5,CCL7,CCL8,CCL23,CXCL11,CXCR4,LPAR2,ATP2C1,GPR157
GO:0002874	GO:0002874	0.000669682	1	3	3	regulation of chronic inflammatory response to antigenic stimulus	BP	0.016448	1	IL10,LTA,TNF
GO:0048248	GO:0048248	0.000669682	1	3	3	CXCR3 chemokine receptor binding	MF	0.016448	1	CXCL10,CXCL9,CXCL11
GO:0010536	GO:0010536	0.000669682	1	3	3	positive regulation of activation of Janus kinase activity	BP	0.016448	1	IL12B,CCL5,IL23A
GO:0002740	GO:0002740	0.000669682	1	3	3	negative regulation of cytokine secretion involved in immune response	BP	0.016448	1	IL10,TNF,LILRB1
GO:0001730	GO:0001730	0.000670096	1	3	3	2'-5'-oligoadenylate synthetase activity	MF	0.016448	1	OAS1,OAS2,OAS3
GO:1902714	GO:1902714	0.000670251	1	3	3	negative regulation of interferon-gamma secretion	BP	0.016448	1	SLAMF1,IL36RN,ZC3H12A
GO:0070244	GO:0070244	0.000672913	1	3	3	negative regulation of thymocyte apoptotic process	BP	0.0164909	1	ADA,HIF1A,JAK3
GO:0019933	GO:0019933	0.000677782	0.999872	9	29	cAMP-mediated signaling	BP	0.0165878	1	ADCY9,ADM,DEFB1,CXCL10,CXCL9,PTGIR,CXCL11,RAPGEF2,GAL
GO:0070487	GO:0070487	0.000690495	1	3	3	monocyte aggregation	BP	0.0168761	1	CD44,IL1B,NR4A3
GO:0045926	GO:0045926	0.00069172	0.999752	19	96	negative regulation of growth	BP	0.0168832	1	BTG1,CDKN2A,CYP27B1,HIF1A,HSPA1A,HSPA1B,IRF8,IL10,IL12B,INHBA,LTA,MT2A,PML,SPP1,TNF,NRP1,SOCS2,GAL,PNPT1
GO:0010594	GO:0010594	0.000694634	0.999799	14	60	regulation of endothelial cell migration	BP	0.0169315	1	RHOB,CD40,EDN1,HIF1A,P2RX4,PDGFB,PTGS2,SP100,STAT5A,THBS1,NRP2,NRP1,KLF4,ZC3H12A
GO:0010957	GO:0010957	0.000698989	1	3	3	negative regulation of vitamin D biosynthetic process	BP	0.0170147	1	CYP27B1,NFKB1,SNAI1
GO:0032653	GO:0032653	0.000703853	0.999884	8	24	regulation of interleukin-10 production	BP	0.0170688	1	IL12B,TNFRSF9,IDO1,JAK3,LILRB1,TRIB2,CD274,IL23A
GO:0030814	GO:0030814	0.000705702	0.999849	10	35	regulation of cAMP metabolic process	BP	0.0170688	1	ADCY9,ADM,CALM1,CALM2,CALM3,EDN1,CXCL10,CXCL9,PTGIR,CXCL11,MARCO,AKAP12
GO:0034136	GO:0034136	0.000706874	1	3	3	negative regulation of toll-like receptor 2 signaling pathway	BP	0.0170688	1	LYN,TNFAIP3,ACOD1
GO:0002765	GO:0002765	0.000706874	1	3	3	immune response-inhibiting signal transduction	BP	0.0170688	1	LYN,LILRB2,LILRB1
GO:0002767	GO:0002767	0.000706874	1	3	3	immune response-inhibiting cell surface receptor signaling pathway	BP	0.0170688	1	LYN,LILRB2,LILRB1
GO:0002774	GO:0002774	0.000706874	1	3	3	Fc receptor mediated inhibitory signaling pathway	BP	0.0170688	1	LYN,LILRB2,LILRB1
GO:0042493	GO:0042493	0.000710525	0.999666	32	199	response to drug	BP	0.0170962	1	ADA,AK4,ANXA1,B2M,CD38,EDN1,ACSL1,HSPA5,IL1B,IL6,IL10,INHBA,LTA,LYN,ABCC1,MT2A,P2RX7,PDE4B,PTGS2,CCL4,SLC1A3,SLC22A1,SRC,SRD5A1,STAT3,TFRC,THBS1,CLDN1,AIM2,PAPD7,GAL,RNF149
GO:0005143	GO:0005143	0.000710846	1	3	3	interleukin-12 receptor binding	MF	0.0170962	1	IL12A,IL12B,JAK2
GO:0007262	GO:0007262	0.000710847	1	3	3	NA	NA	0.0170962	1	IL6,JAK2,JAK3
GO:0046898	GO:0046898	0.00071521	1	3	3	response to cycloheximide	BP	0.0171783	1	BCL2L1,KLF4,XRN1
GO:0002698	GO:0002698	0.000719911	0.999779	15	68	negative regulation of immune effector process	BP	0.0172683	1	ANXA1,SERPING1,IFIT1,IFNB1,IL2RA,IL7R,IL10,JAK3,MICB,SERPINB9,SLAMF1,TNF,LILRB1,DHX58,IFNL1
GO:0006023	GO:0006023	0.000722588	0.99983	11	41	aminoglycan biosynthetic process	BP	0.0172867	1	VCAN,EXT1,IL1B,NFKB1,PDGFB,SDC4,B4GALT5,HS3ST3B1,DSE,CHST15,CHST7
GO:0006024	GO:0006024	0.000722588	0.99983	11	41	glycosaminoglycan biosynthetic process	BP	0.0172867	1	VCAN,EXT1,IL1B,NFKB1,PDGFB,SDC4,B4GALT5,HS3ST3B1,DSE,CHST15,CHST7
GO:0032880	GO:0032880	0.000729518	0.999558	69	531	regulation of protein localization	BP	0.0174182	1	ACTN2,ANXA1,BCL2L1,BID,BMP6,CD38,CD40,CCR7,GBP1,HIF1A,DNAJA1,IFI27,IL1A,IL1B,IL6,IL10,IL12B,TNFRSF9,JAK2,KCNN4,LYN,P2RX7,CDK16,PLAGL2,PMAIP1,PML,PTGER4,PTGS2,PTPN1,RDX,CCL3,CCL5,SLAMF1,SP100,SRC,TNF,TNFRSF4,TXN,UGCG,XBP1,SOCS1,AIM2,MAP4K4,BCL2L11,HUWE1,RASGRP1,TRIM22,SORBS1,RBCK1,LILRB1,LILRB4,NEDD4L,DDX58,CLEC5A,NUP62,IL36RN,CD274,IL23A,RHOU,TMBIM1,IFIH1,RHBDF2,ZC3H12A,PARP9,PARP10,RSAD2,CARD16,…
GO:0032660	GO:0032660	0.000730013	0.999922	6	14	regulation of interleukin-17 production	BP	0.0174182	1	IL12A,IL12B,IL15,MYD88,IL36RN,IL23A
GO:2001238	GO:2001238	0.000735613	0.999842	10	35	positive regulation of extrinsic apoptotic signaling pathway	BP	0.0175287	1	ATF3,BID,INHBA,PMAIP1,PML,THBS1,RIPK1,TNFSF10,RBCK1,G0S2
GO:0070230	GO:0070230	0.000739068	0.999921	6	14	positive regulation of lymphocyte apoptotic process	BP	0.0175879	1	IL10,IDO1,P2RX7,PDCD1,CCL5,CD274
GO:1901699	GO:1901699	0.000749989	0.99959	48	336	cellular response to nitrogen compound	BP	0.0178243	1	ACTN2,ADAR,ADCY9,AQP9,BCL2L1,CASP4,CASP7,EDN1,EZH2,FDX1,GJB2,GRB10,HSPA5,IFIT1,IFNB1,IL1B,IL6,JAK2,JAK3,LYN,NFKB1,P2RX4,P2RX7,PDE4B,PTGS2,PTPN1,SRC,SRD5A1,STAT3,STAT5A,TNF,XBP1,NR4A3,PIK3R3,SOCS1,SOCS2,CFLAR,SOCS3,KLF4,RAPGEF2,SORBS1,PUM2,DDX58,ERRFI1,XRN1,PHIP,IFIH1,ZC3H12A
GO:0009435	GO:0009435	0.000761114	0.999918	6	14	NAD biosynthetic process	BP	0.018065	1	PTGS2,KMO,KYNU,NAMPT,PARP9,PARP10
GO:0034138	GO:0034138	0.000763839	0.999918	6	14	toll-like receptor 3 signaling pathway	BP	0.0181059	1	TNFAIP3,RIPK1,RFTN1,PELI1,TNIP2,TICAM1
GO:0035747	GO:0035747	0.000767541	0.999971	4	6	natural killer cell chemotaxis	BP	0.0181698	1	CCL3,CCL4,CCL5,CCL7
GO:0010803	GO:0010803	0.000770189	0.999816	11	42	regulation of tumor necrosis factor-mediated signaling pathway	BP	0.0182087	1	BIRC2,BIRC3,CASP4,HSPA1A,HSPA1B,TNF,TNFAIP3,TRAF1,RIPK1,RBCK1,CARD16
GO:0034116	GO:0034116	0.000772774	0.999971	4	6	positive regulation of heterotypic cell-cell adhesion	BP	0.0182459	1	CD44,IL1B,IL10,TNF
GO:0045341	GO:0045341	0.000780841	0.999971	4	6	MHC class I biosynthetic process	BP	0.0183884	1	IFNB1,PML,NLRC5,IFNL1
GO:0045343	GO:0045343	0.000780841	0.999971	4	6	regulation of MHC class I biosynthetic process	BP	0.0183884	1	IFNB1,PML,NLRC5,IFNL1
GO:0007204	GO:0007204	0.000783374	0.999716	19	96	positive regulation of cytosolic calcium ion concentration	BP	0.018401	1	ADM,CALM1,CALM2,CALM3,CD38,CCR7,EDN1,CXCL10,JAK2,LYN,CXCL9,P2RX4,P2RX7,P2RY1,PML,CCL1,CCL3,CXCL11,CXCR4,LPAR2,GPR157
GO:0001936	GO:0001936	0.000786711	0.999796	12	48	regulation of endothelial cell proliferation	BP	0.018401	1	BMP6,HIF1A,IL10,PDGFB,STAT1,STAT3,STAT5A,THBS1,TNF,NRP2,NRP1,CCL26
GO:0032305	GO:0032305	0.000787479	0.99997	4	6	positive regulation of icosanoid secretion	BP	0.018401	1	EDN1,IL1B,P2RX4,P2RX7
GO:0032306	GO:0032306	0.000787479	0.99997	4	6	regulation of prostaglandin secretion	BP	0.018401	1	EDN1,IL1B,P2RX4,P2RX7
GO:0032308	GO:0032308	0.000787479	0.99997	4	6	positive regulation of prostaglandin secretion	BP	0.018401	1	EDN1,IL1B,P2RX4,P2RX7
GO:2000193	GO:2000193	0.000787479	0.99997	4	6	positive regulation of fatty acid transport	BP	0.018401	1	EDN1,IL1B,P2RX4,P2RX7
GO:0031730	GO:0031730	0.000793649	0.99997	4	6	CCR5 chemokine receptor binding	MF	0.0185212	1	CCL3,CCL4,CCL5,STAT3
GO:0032846	GO:0032846	0.000799816	0.999683	22	120	NA	NA	0.0186411	1	ANXA1,CALM1,CALM2,CALM3,EDN1,HIF1A,IL1B,INHBA,CXCL10,CXCL9,NBN,P2RX4,P2RX7,PML,PTGER3,PTGS2,CXCL11,SPP1,STAT1,STAT3,TFRC,TNF,ISG15,HCAR2
GO:0046596	GO:0046596	0.000802493	0.999888	7	19	regulation of viral entry into host cell	BP	0.0186794	1	PTX3,NECTIN2,TRIM21,TRIM25,TRIM26,IFITM1,IFITM3
GO:0001961	GO:0001961	0.000809679	0.999842	9	30	positive regulation of cytokine-mediated signaling pathway	BP	0.0188224	1	CASP4,EDN1,HIF1A,HSPA1A,HSPA1B,IRF7,PARP14,PARP9,NLRC5
GO:0090022	GO:0090022	0.000811274	0.999886	7	19	regulation of neutrophil chemotaxis	BP	0.0188353	1	CCR7,EDN1,CXCL1,CXCL2,CXCL3,CXCL8,IL23A
GO:0045066	GO:0045066	0.000814983	0.999911	6	14	regulatory T cell differentiation	BP	0.0188541	1	IL2RA,IRF1,SOCS1,TNFRSF18,LILRB2,LILRB4
GO:0045589	GO:0045589	0.000814983	0.999911	6	14	regulation of regulatory T cell differentiation	BP	0.0188541	1	IL2RA,IRF1,SOCS1,TNFRSF18,LILRB2,LILRB4
GO:1903510	GO:1903510	0.000815797	0.999788	12	48	mucopolysaccharide metabolic process	BP	0.0188541	1	CD44,VCAN,GNS,IL1B,IL15,NFKB1,PDGFB,PIM1,B4GALT5,DSE,CHST15,CHST7
GO:0032735	GO:0032735	0.000816252	0.999885	7	19	positive regulation of interleukin-12 production	BP	0.0188541	1	CD40,CCR7,IRF8,IL12B,IDO1,IRF1,IL23A
GO:0031652	GO:0031652	0.000823869	0.999969	4	6	positive regulation of heat generation	BP	0.0190057	1	IL1B,PTGER3,PTGS2,TNF
GO:0044703	GO:0044703	0.000838084	0.999548	45	313	multi-organism reproductive process	BP	0.019309	1	ADA,ADM,BIRC3,BCL2L1,CD38,CREM,CYP27B1,DEFB1,EDN1,EREG,GJB2,H3F3B,DNAJA1,IGF2R,IL1B,IL12B,IDO1,INHBA,MMP19,P2RY1,CDK16,PTGS2,NECTIN2,SPINK1,SPP1,SRC,SSTR2,STAT3,TAC3,TIMP1,TNFAIP6,PLA2G4C,CCNA1,BCL2L11,NAMPT,PIM2,FNDC3A,TDRD7,NUP62,APOL2,CLIC4,VIPAS39,IQCG,CFAP54,ACOD1
GO:0042802	GO:0042802	0.000846865	0.999444	97	804	identical protein binding	MF	0.0194663	1	ACTN2,ALAS1,ALCAM,ANXA1,ATF3,B2M,BCAT1,BCL2A1,BCL2L1,BNIP3,CD38,DEFB1,TYMP,EXT1,GBP1,GCH1,GJB2,GLA,GSTM3,GYPC,IFIT3,IGF2R,IL6ST,IL12B,INHBA,IRAK2,JAK2,KCNJ2,MCL1,MEFV,MX1,MYD88,NFKB1,P2RX4,P2RX7,PDGFA,PDGFB,SERPINA1,PML,EIF2AK2,PSME2,PTGS2,PTX3,NECTIN2,RDX,SAT1,CCL3,CCL4,CCL5,SDC4,SLAMF1,SLC22A1,SOD2,SP100,TRIM21,STAT1,STAT2,STAT3,STAT4,TAP1,DYNLT1,TFRC,THBS1,TNF,TNFAIP3,TRAF1,KDM6A,WARS,NR4A3,PD…
GO:0060330	GO:0060330	0.00084814	0.99988	7	19	regulation of response to interferon-gamma	BP	0.0194663	1	JAK2,STAT1,SOCS1,SOCS3,PARP14,PARP9,NLRC5
GO:0060334	GO:0060334	0.00084814	0.99988	7	19	regulation of interferon-gamma-mediated signaling pathway	BP	0.0194663	1	JAK2,STAT1,SOCS1,SOCS3,PARP14,PARP9,NLRC5
GO:0051338	GO:0051338	0.000852028	0.999473	73	572	regulation of transferase activity	BP	0.0195308	1	ADAR,ADCY9,CALM1,CALM2,CALM3,CD40,CDKN2A,CDKN2B,CCR7,MAP3K8,DUSP4,DUSP5,EDN1,EREG,EZH2,ACSL1,GP1BA,DNAJA1,HSPA5,IL1B,IL6,IL12B,CXCL10,IRAK2,JAK2,LCP2,LYN,NBN,P2RX7,PDGFA,PDGFB,EIF2AK2,PSMA3,PSMA4,PSMD5,PSME2,PTPN1,CCL5,SDC4,SRC,TGFA,THBS1,TNF,TNFAIP3,TXN,WARS,CXCR4,PIK3R3,SOCS1,RIPK1,SOCS2,SOCS3,KLF4,MAP4K4,RAPGEF2,RUBCN,TNFSF15,RASGRP1,SPRY1,MAP4K5,NUP62,TRIB2,HERC5,IL23A,ERRFI1,FAM20A,VAC14,RAP…
GO:0030799	GO:0030799	0.000854576	0.999793	11	42	regulation of cyclic nucleotide metabolic process	BP	0.0195644	1	ADCY9,ADM,CALM1,CALM2,CALM3,EDN1,CXCL10,CXCL9,PTGIR,CXCL11,THBS1,MARCO,AKAP12
GO:0019222	GO:0019222	0.000869587	0.999343	319	3141	regulation of metabolic process	BP	0.0198829	1	ACO1,ACTN2,ADAR,ADCY9,ADM,ALAS1,ANXA1,BIRC2,BIRC3,AREG,ATF3,CFB,BID,BMP6,BNIP3,ZFP36L2,BTG1,SERPING1,CALM1,CALM2,CALM3,CASP7,CD80,TNFSF8,CD38,CD40,CD44,CDK6,CDKN2A,CDKN2B,CLN3,CCR7,MAP3K8,CREM,CSF2,CSTB,CYP27B1,DUSP4,DUSP5,EDN1,SERPINB1,EREG,ETV3,EZH2,ACSL1,IFI6,GBP1,GCH1,GLA,GP1BA,GRB10,NR3C1,GTF2B,H3F3B,HIF1A,HIVEP2,HK2,HMGB3,DNAJA1,HSPA1A,HSPA1B,HSPA5,TNC,IRF8,IFI16,IFI27,SP110,IFNB1,IGFBP4,IL…
GO:1904019	GO:1904019	0.000871318	0.999772	12	48	epithelial cell apoptotic process	BP	0.0198973	1	BCL2L1,BID,CD40,IL6,IL10,JAK2,THBS1,TNF,TNFAIP3,CFLAR,ANGPTL4,TNIP2
GO:0045646	GO:0045646	0.000876011	0.999827	9	30	regulation of erythrocyte differentiation	BP	0.0199792	1	B2M,CDK6,HIF1A,INHBA,LYN,STAT1,STAT3,ISG15,MAFB
GO:0050755	GO:0050755	0.000882025	0.999932	5	10	chemokine metabolic process	BP	0.0200911	1	IL1B,IL6,TNF,TREM1,TICAM1
GO:0030234	GO:0030234	0.000884432	0.999464	67	512	enzyme regulator activity	MF	0.0201206	1	ANXA1,BIRC2,BIRC3,SERPING1,CALM1,CALM2,CALM3,CDKN2A,CDKN2B,CSTB,SERPINB1,GP1BA,CXCL1,DNAJA1,CXCL10,SERPINB2,PDGFB,SERPINA1,SERPINB9,PPP1R10,EIF2AK2,PSME2,RGS1,CCL3,CCL5,CCL8,SPINK1,TIMP1,WARS,PIK3R3,CST7,SOCS1,RGS9,NRP1,SOCS2,CFLAR,SOCS3,KLF4,TRIP10,RASAL2,RAPGEF2,ARHGAP25,RASGRP1,CDC42EP3,RCAN3,ARHGAP26,TNFAIP8,SIPA1L1,ARFGAP3,TRIB2,ANGPTL4,ERRFI1,RIN2,FAM20A,DCP1A,SMAP2,PHACTR4,TBC1D17,PARP9,CA…
GO:0002295	GO:0002295	0.000889145	0.999931	5	10	T-helper cell lineage commitment	BP	0.020177	1	IL6,IL12B,STAT3,BATF,IL23A
GO:0043373	GO:0043373	0.000889145	0.999931	5	10	CD4-positive, alpha-beta T cell lineage commitment	BP	0.020177	1	IL6,IL12B,STAT3,BATF,IL23A
GO:0005123	GO:0005123	0.000893794	0.999931	5	10	death receptor binding	MF	0.020247	1	BID,MYD88,RIPK1,CFLAR,TMBIM1
GO:0030947	GO:0030947	0.000894467	0.999901	6	14	regulation of vascular endothelial growth factor receptor signaling pathway	BP	0.020247	1	GRB10,HIF1A,IL1B,NEDD4,PTPN1,MYOF
GO:0045935	GO:0045935	0.000900941	0.9994	103	862	positive regulation of nucleobase-containing compound metabolic process	BP	0.020368	1	ADCY9,ADM,AREG,ATF3,BMP6,ZFP36L2,CALM1,CALM2,CALM3,CD80,TNFSF8,CD38,CD40,CDKN2B,CREM,CSF2,EDN1,EREG,NR3C1,HIF1A,HSPA1A,HSPA5,IRF8,IFI16,IFNB1,IL1A,IL1B,IL6,IL10,INHBA,CXCL10,IRF1,IRF2,IRF7,CXCL9,NBN,NFKB1,NFKB2,P2RX7,P2RY1,PCBP1,PDGFA,PDGFB,PFKFB3,PLAGL2,PLSCR1,PML,PTGIR,PTPN1,REL,CXCL11,SNAI1,SP100,SPP1,SRC,STAT1,STAT3,STAT4,TFRC,TNF,TNFRSF1B,TRPS1,XBP1,NR4A3,KLF7,RIPK1,KLF4,GTPBP1,AKAP12,MORF4L…
GO:0001885	GO:0001885	0.000908643	0.99982	9	30	endothelial cell development	BP	0.0205165	1	GSTM3,IL1B,RDX,TNF,CLDN1,RAPGEF2,CLIC4,RAP2C,CCM2
GO:0072643	GO:0072643	0.000925001	0.999928	5	10	interferon-gamma secretion	BP	0.0208598	1	SLAMF1,RASGRP1,LILRB1,IL36RN,ZC3H12A
GO:0032088	GO:0032088	0.000928893	0.999754	12	49	negative regulation of NF-kappaB transcription factor activity	BP	0.0209215	1	CDKN2A,IRAK2,TRIM21,TNFAIP3,KLF4,AIM2,RBCK1,PELI1,ZC3H12A,NLRC5,PARP10,ACOD1
GO:1902187	GO:1902187	0.000941784	0.999926	5	10	negative regulation of viral release from host cell	BP	0.0211854	1	PML,TRIM21,TRIM25,TRIM26,TRIM13
GO:2001243	GO:2001243	0.000949327	0.999714	14	63	negative regulation of intrinsic apoptotic signaling pathway	BP	0.0213286	1	BCL2L1,BID,CD44,HIF1A,DNAJA1,HSPA1A,MCL1,PLAUR,PTGS2,PTPN1,SNAI1,SOD2,SRC,XBP1
GO:0043409	GO:0043409	0.000951094	0.99966	18	91	negative regulation of MAPK cascade	BP	0.0213418	1	ATF3,DUSP4,DUSP5,GBP1,DNAJA1,IL1B,LYN,P2RX7,PTPN1,KLF4,SPRY1,TNIP1,NUP62,ERRFI1,AIDA,CNKSR3,SPRED2,RNF149
GO:0034134	GO:0034134	0.000955597	0.999925	5	10	toll-like receptor 2 signaling pathway	BP	0.0213921	1	LYN,TNFAIP3,TNIP2,PIK3AP1,ACOD1
GO:0032613	GO:0032613	0.000955703	0.999833	8	25	interleukin-10 production	BP	0.0213921	1	IL12B,TNFRSF9,IDO1,JAK3,LILRB1,TRIB2,CD274,IL23A
GO:0002366	GO:0002366	0.000996842	0.99941	60	455	leukocyte activation involved in immune response	BP	0.0222854	1	ADA,AMPD3,ANXA1,B2M,CD80,CD40,CD44,CSTB,SERPINB1,FCGR2A,FTH1,GLA,GNS,CXCL1,HSPA1A,HSPA1B,HSPA6,IFNB1,IGF2R,IL6,IL10,IL12B,JAK3,LYN,NBN,NFKB1,PGAM1,SERPINA1,PLAUR,PTGER4,PTX3,S100A9,CCL3,SLAMF1,STAT3,DYNLT1,TFRC,TNFAIP6,TNFRSF1B,XBP1,NR4A3,HUWE1,RASGRP1,LILRB2,BATF,LILRB1,LILRB3,UBR4,CLCF1,CLEC5A,IL23A,RAB24,CMTM6,RAP2C,TMBIM1,TSPAN14,OSCAR,TICAM1,IL27,IFNL1
GO:0001960	GO:0001960	0.00100331	0.999823	8	25	negative regulation of cytokine-mediated signaling pathway	BP	0.0224022	1	ADAR,IL1RN,IL6,CCL5,IL36RN,PARP14,NLRC5,CARD16
GO:0001836	GO:0001836	0.00101851	0.999769	10	37	release of cytochrome c from mitochondria	BP	0.0227137	1	BCL2A1,BCL2L1,BID,BNIP3,IFI6,PLAUR,PMAIP1,SOD2,TNFSF10,BCL2L11
GO:0030003	GO:0030003	0.0010262	0.999472	38	254	cellular cation homeostasis	BP	0.0228569	1	ACO1,ADM,BMP6,BNIP3,CALM1,CALM2,CALM3,CD38,CD40,CLN3,CCR7,EDN1,FTH1,HIF1A,CXCL10,JAK2,KCNJ2,LYN,CXCL9,MT2A,SLC11A2,P2RX4,P2RX7,P2RY1,PML,S100A9,CCL1,CCL3,CCL5,CCL7,CCL8,CCL23,CXCL11,TFRC,CXCR4,LPAR2,NEDD4L,CLIC4,ATP2C1,GPR157
GO:0061138	GO:0061138	0.00103325	0.999686	14	63	morphogenesis of a branching epithelium	BP	0.0229647	1	ADM,AREG,EDN1,TNC,IL6,IL10,PDGFA,PML,SRC,TNF,NRP1,SOCS3,SPRY1,CLIC4
GO:0002009	GO:0002009	0.00103358	0.99949	34	220	morphogenesis of an epithelium	BP	0.0229647	1	ADM,AREG,RHOB,CD44,EDN1,HIF1A,TNC,IL6,IL10,CXCL10,ROR1,PDGFA,PML,PSMA3,PSMA4,PSMD5,PSME2,RALA,SDC4,SNAI1,SRC,STAT1,TNF,KDM6A,HESX1,NRP1,SOCS3,KLF4,CYP7B1,SPRY1,CLIC4,PHACTR4,CCM2,DNAAF1
GO:0030816	GO:0030816	0.00104021	0.999816	8	25	positive regulation of cAMP metabolic process	BP	0.0230838	1	ADCY9,ADM,CALM1,CALM2,CALM3,CXCL10,CXCL9,PTGIR,CXCL11,AKAP12
GO:2000378	GO:2000378	0.00104227	0.999815	8	25	negative regulation of reactive oxygen species metabolic process	BP	0.0231011	1	BNIP3,GLA,HIF1A,HK2,IL10,STAT3,CFLAR,ZC3H12A
GO:0060255	GO:0060255	0.00107736	0.999185	296	2896	regulation of macromolecule metabolic process	BP	0.0238497	1	ACO1,ACTN2,ADAR,ADCY9,BIRC2,BIRC3,AREG,ATF3,CFB,BID,BMP6,ZFP36L2,BTG1,SERPING1,CALM1,CALM2,CALM3,CASP7,CD80,TNFSF8,CD38,CD40,CD44,CDK6,CDKN2A,CDKN2B,CLN3,CCR7,MAP3K8,CREM,CSF2,CSTB,DUSP4,DUSP5,EDN1,SERPINB1,EREG,ETV3,EZH2,ACSL1,IFI6,GBP1,GP1BA,NR3C1,GTF2B,H3F3B,HIF1A,HIVEP2,HMGB3,DNAJA1,HSPA1A,HSPA1B,HSPA5,TNC,IRF8,IFI16,IFI27,SP110,IFNB1,IGFBP4,IL1A,IL1B,IL6,IL6ST,IL7,IL7R,IL10,IL12A,IL12B,IL15,…
GO:0035239	GO:0035239	0.00108412	0.99956	22	122	tube morphogenesis	BP	0.0239699	1	ADM,AREG,RHOB,EDN1,HIF1A,TNC,CXCL10,PML,RALA,SDC4,SRC,TNF,KDM6A,NR4A3,HESX1,NRP1,BCL2L11,SPRY1,CLIC4,PHACTR4,CCM2,DNAAF1
GO:1904950	GO:1904950	0.00108767	0.999569	21	115	negative regulation of establishment of protein localization	BP	0.024019	1	ANXA1,GBP1,DNAJA1,IL1B,IL6,IL10,TNFRSF9,PML,PTGER4,SLAMF1,SP100,TNF,TXN,MAP4K4,LILRB1,IL36RN,RHBDF2,ZC3H12A,PARP10,RSAD2,CARD16
GO:0048545	GO:0048545	0.00109121	0.999479	31	196	response to steroid hormone	BP	0.0240678	1	ADM,ANXA1,AREG,BMP6,ZFP36L2,CD38,EDN1,GJB2,NR3C1,DNAJA1,IFNB1,IL1RN,IL6,IL10,JAK2,NEDD4,PTGS2,CCL1,SPP1,SRC,SRD5A1,SSTR2,THBS1,TNF,NR4A3,CFLAR,CLDN1,CYP7B1,ERRFI1,DDIT4,ACOD1
GO:0097193	GO:0097193	0.00111891	0.999472	30	189	intrinsic apoptotic signaling pathway	BP	0.0246487	1	BCL2A1,BCL2L1,BID,BNIP3,CASP4,CD44,HIF1A,DNAJA1,HSPA1A,IFI16,JAK2,MCL1,NBN,PLAGL2,PLAUR,PMAIP1,PML,PTGS2,PTPN1,S100A9,SNAI1,SOD2,SRC,TNF,TNFRSF1B,XBP1,BCL2L11,NUPR1,DDIT4,ZNF622
GO:0051785	GO:0051785	0.00112367	0.999768	9	31	positive regulation of nuclear division	BP	0.0247235	1	EDN1,EREG,IL1A,IL1B,PDGFB,TGFA,NUP62,PHIP,RANBP3L
GO:0034113	GO:0034113	0.00113304	0.999828	7	20	heterotypic cell-cell adhesion	BP	0.0248786	1	CD44,IL1B,IL1RN,IL10,TNF,KLF4,LILRB2
GO:0045620	GO:0045620	0.00113347	0.999828	7	20	negative regulation of lymphocyte differentiation	BP	0.0248786	1	ANXA1,HMGB3,IFNB1,INHBA,IRF1,JAK3,IFNL1
GO:0034599	GO:0034599	0.00114979	0.999465	29	180	cellular response to oxidative stress	BP	0.0252063	1	ANXA1,RHOB,BNIP3,EZH2,GCH1,GJB2,HIF1A,HSPA1A,HSPA1B,IL6,JAK2,MCL1,PML,SOD2,SRC,TNF,TNFAIP3,TXN,NR4A3,RIPK1,CFLAR,KLF4,ADPRHL2,ZC3H12A,MAP1LC3A,PNPT1,ZNF622,NCOA7,NCF1
GO:0070848	GO:0070848	0.00115659	0.99938	42	291	response to growth factor	BP	0.0253246	1	BMP6,ZFP36L2,CD44,CDKN2B,EDN1,GALNT3,GRB10,NR3C1,HIF1A,HSPA1A,HSPA5,TNC,IL1B,IL6,CXCL8,IL10,NEDD4,P2RY1,PDGFB,PML,PTPN1,RDX,CCL5,SRC,SRD5A1,THBS1,TNFRSF1B,RIPK1,NRP2,NRP1,CFLAR,CLDN1,KLF4,RAPGEF2,SPRY1,EHD1,MYOF,ERRFI1,DDIT4,AKT1S1,MICALL1,SPRED2
GO:0048729	GO:0048729	0.00116398	0.999403	37	247	tissue morphogenesis	BP	0.0254556	1	ADM,AREG,RHOB,CD44,EDN1,HIF1A,TNC,IL6,IL10,INHBA,CXCL10,ROR1,PDGFA,PML,PSMA3,PSMA4,PSMD5,PSME2,RALA,SDC4,SNAI1,SRC,STAT1,TNF,KDM6A,NR4A3,HESX1,NRP1,SOCS3,KLF4,CYP7B1,SPRY1,CLIC4,GCNT4,PHACTR4,CCM2,DNAAF1
GO:0042346	GO:0042346	0.00116688	0.99986	6	15	NA	NA	0.0254882	1	IL1B,IL12B,PTGS2,TNF,RBCK1,IL23A
GO:0002369	GO:0002369	0.00117963	0.99982	7	20	T cell cytokine production	BP	0.0257356	1	B2M,IFNB1,IL6,IL12A,IL12B,SLAMF1,RSAD2
GO:0002263	GO:0002263	0.00118515	0.999292	60	458	cell activation involved in immune response	BP	0.0258247	1	ADA,AMPD3,ANXA1,B2M,CD80,CD40,CD44,CSTB,SERPINB1,FCGR2A,FTH1,GLA,GNS,CXCL1,HSPA1A,HSPA1B,HSPA6,IFNB1,IGF2R,IL6,IL10,IL12B,JAK3,LYN,NBN,NFKB1,PGAM1,SERPINA1,PLAUR,PTGER4,PTX3,S100A9,CCL3,SLAMF1,STAT3,DYNLT1,TFRC,TNFAIP6,TNFRSF1B,XBP1,NR4A3,HUWE1,RASGRP1,LILRB2,BATF,LILRB1,LILRB3,UBR4,CLCF1,CLEC5A,IL23A,RAB24,CMTM6,RAP2C,TMBIM1,TSPAN14,OSCAR,TICAM1,IL27,IFNL1
GO:0030001	GO:0030001	0.00120999	0.99934	44	308	metal ion transport	BP	0.0263267	1	ACTN2,FXYD2,B2M,CALM1,CALM2,CALM3,CCR7,CYP27B1,FTH1,GEM,CXCL10,KCNJ2,KCNN4,LYN,CXCL9,NEDD4,SLC11A2,P2RX4,P2RX7,PDE4B,PDGFB,PML,PTGS2,CCL3,CCL4,CCL5,CCL8,CXCL11,SLC1A3,SPINK1,TFRC,HOMER1,LILRB2,LILRB1,DENND5A,NEDD4L,ATP2C1,GAL,SLC25A37,FXYD6,ORAI2,SLC25A28,SLC41A2,CNKSR3,MCOLN2,NIPAL4
GO:0045124	GO:0045124	0.00121109	0.999814	7	20	regulation of bone resorption	BP	0.0263267	1	CD38,IL6,P2RX7,SPP1,SRC,TFRC,TNFAIP3
GO:0031904	GO:0031904	0.00121781	0.999852	6	15	endosome lumen	CC	0.026441	1	B2M,CTSL,IL12A,IL12B,JAK2,PDLIM4
GO:0031328	GO:0031328	0.00124341	0.99916	105	890	positive regulation of cellular biosynthetic process	BP	0.0269645	1	ADCY9,ADM,ANXA1,AREG,ATF3,BMP6,CALM1,CALM2,CALM3,CD80,TNFSF8,CD38,CD40,CDKN2B,CCR7,CREM,CSF2,EDN1,EREG,NR3C1,HIF1A,HSPA5,IRF8,IFI16,IFNB1,IL1A,IL1B,IL6,IL10,IL12B,IL15,INHBA,CXCL10,IRF1,IRF2,IRF7,JAK2,NFKB1,NFKB2,P2RX4,P2RY1,PCBP1,PDGFA,PDGFB,PLAGL2,PLSCR1,PML,PTGIR,PTGS2,PTX3,REL,CCL5,CCL20,SNAI1,SP100,SPP1,SRC,STAT1,STAT3,STAT4,THBS1,TNF,TRPS1,XBP1,NR4A3,KLF7,RIPK1,KLF4,AKAP12,MORF4L2,MAFB,NAMP…
GO:0008625	GO:0008625	0.00125165	0.999632	13	57	extrinsic apoptotic signaling pathway via death domain receptors	BP	0.0271042	1	ATF3,BCL2L1,BID,PMAIP1,SP100,THBS1,TNF,TNFAIP3,RIPK1,TNFSF10,CFLAR,TMBIM1,RNF34
GO:0002360	GO:0002360	0.00125285	0.999847	6	15	T cell lineage commitment	BP	0.0271042	1	IL6,IL7,IL12B,STAT3,BATF,IL23A
GO:0046879	GO:0046879	0.00125945	0.999508	20	108	hormone secretion	BP	0.0272143	1	ADM,ANXA1,BMP6,CD38,EDN1,HIF1A,IL1B,IL1RN,IL6,INHBA,JAK2,LYN,P2RY1,CDK16,CCL5,TNF,MAP4K4,GAL,EXOC3L1,HCAR2
GO:0033674	GO:0033674	0.00127616	0.999312	42	292	positive regulation of kinase activity	BP	0.0275425	1	ADCY9,CALM1,CALM2,CALM3,CD40,CCR7,MAP3K8,DUSP5,EDN1,EREG,EZH2,ACSL1,HSPA5,IL1B,IL12B,IRAK2,JAK2,LCP2,LYN,NBN,P2RX7,PDGFA,PDGFB,EIF2AK2,PTPN1,CCL5,SDC4,SRC,TGFA,THBS1,TNF,TXN,CXCR4,SOCS1,RIPK1,MAP4K4,RAPGEF2,TNFSF15,RASGRP1,MAP4K5,IL23A,FAM20A,ZNF622,NCF1
GO:0043405	GO:0043405	0.00129059	0.999385	30	189	regulation of MAP kinase activity	BP	0.0278207	1	CD40,MAP3K8,DUSP4,DUSP5,EDN1,EZH2,DNAJA1,IL1B,IRAK2,JAK2,LYN,P2RX7,PDGFA,PDGFB,EIF2AK2,PTPN1,SRC,TGFA,THBS1,TNF,CXCR4,RIPK1,MAP4K4,RASGRP1,SPRY1,MAP4K5,NUP62,TRIB2,AIDA,SPRED2
GO:0070229	GO:0070229	0.00129712	0.999841	6	15	negative regulation of lymphocyte apoptotic process	BP	0.0279282	1	ADA,HIF1A,IDO1,JAK3,CCL5,HSH2D
GO:0010876	GO:0010876	0.00131088	0.999413	26	155	lipid localization	BP	0.028159	1	ANXA1,AQP9,BMP6,EDN1,ACSL1,IL1B,IL6,INHBA,KCNN4,ABCC1,NFKB1,P2RX4,P2RX7,SPP1,THBS1,TNF,APOL1,EHD1,APOL2,SLCO3A1,HILPDA,GAL,APOBR,ZC3H12A,APOL6,MFSD2A
GO:0043087	GO:0043087	0.00131095	0.999316	38	252	regulation of GTPase activity	BP	0.028159	1	CD40,CCR7,EZH2,RDX,RGS1,CCL1,CCL3,CCL3L1,CCL4,CCL5,CCL7,CCL8,CCL18,CCL20,CCL23,DYNLT1,RGS9,NRP1,TRIP10,RASAL2,RAPGEF2,ARHGAP25,RASGRP1,SPRY1,CCL26,CDC42EP3,ARHGAP26,SIPA1L1,ARFGAP3,ERRFI1,RIN2,SMAP2,TBC1D17,ARAP2,TAGAP,RANBP3L,RALGAPA1,CCL4L1,CCL3L3
GO:1905952	GO:1905952	0.00132604	0.999585	14	64	regulation of lipid localization	BP	0.0284492	1	BMP6,EDN1,IL1B,IL6,NFKB1,P2RX4,P2RX7,SPP1,THBS1,TNF,EHD1,HILPDA,GAL,ZC3H12A
GO:0002753	GO:0002753	0.00134808	0.999624	12	51	cytoplasmic pattern recognition receptor signaling pathway	BP	0.0288878	1	BIRC2,BIRC3,HSPA1A,HSPA1B,IRAK2,IRF7,TNFAIP3,PUM2,DDX58,DDX60,IFIH1,DHX58
GO:0033273	GO:0033273	0.0013529	0.99965	11	44	response to vitamin	BP	0.028957	1	ADA,CD40,CYP27B1,TNC,IL15,CXCL10,PIM1,PTGS2,SPP1,TRIM25,KYNU
GO:0034614	GO:0034614	0.00137125	0.999491	18	94	cellular response to reactive oxygen species	BP	0.029315	1	ANXA1,RHOB,BNIP3,EZH2,GCH1,IL6,SOD2,SRC,TNF,TNFAIP3,TXN,NR4A3,RIPK1,CFLAR,KLF4,ADPRHL2,MAP1LC3A,NCF1
GO:0070373	GO:0070373	0.00137767	0.999673	10	38	negative regulation of ERK1 and ERK2 cascade	BP	0.0294174	1	ATF3,DUSP4,GBP1,LYN,PTPN1,KLF4,SPRY1,TNIP1,ERRFI1,CNKSR3
GO:0002260	GO:0002260	0.00138199	0.999672	10	38	lymphocyte homeostasis	BP	0.0294749	1	ADA,HIF1A,IL2RA,JAK3,LYN,P2RX7,PMAIP1,TNFAIP3,BCL2L11,TNFSF13B
GO:0010628	GO:0010628	0.00140843	0.999044	105	893	positive regulation of gene expression	BP	0.0300035	1	ADAR,ATF3,BMP6,CD80,TNFSF8,CD38,CD40,CDK6,CDKN2B,CREM,CSF2,EDN1,NR3C1,H3F3B,HIF1A,HSPA1A,HSPA1B,HSPA5,TNC,IRF8,IFI16,IFNB1,IL1A,IL1B,IL6,IL7R,IL10,INHBA,CXCL10,IRF1,IRF2,IRF7,ITGB8,MYD88,NFKB1,NFKB2,P2RX7,P2RY1,PCBP1,PDGFB,SERPINB9,PLAGL2,PLSCR1,PML,RDX,REL,CCL3,CCL5,SNAI1,SP100,SPP1,SRC,STAT1,STAT3,STAT4,THBS1,TNF,TRPS1,KDM6A,WARS,XBP1,NR4A3,SMARCA5,KLF7,RIPK1,KLF4,MORF4L2,MAFB,NAMPT,TNIP1,BATF,…
GO:0002762	GO:0002762	0.00144626	0.999727	8	26	negative regulation of myeloid leukocyte differentiation	BP	0.030773	1	CDK6,INHBA,LYN,CCL3,MAFB,LILRB1,LILRB4,LILRB3
GO:0006816	GO:0006816	0.00144857	0.999335	27	164	calcium ion transport	BP	0.030786	1	CALM1,CALM2,CALM3,CCR7,CYP27B1,GEM,CXCL10,KCNN4,LYN,CXCL9,P2RX4,P2RX7,PDE4B,PDGFB,PML,PTGS2,CCL3,CCL4,CCL5,CCL8,CXCL11,SPINK1,HOMER1,LILRB2,LILRB1,DENND5A,ATP2C1,ORAI2,MCOLN2
GO:0002064	GO:0002064	0.00145522	0.999476	17	86	epithelial cell development	BP	0.0308911	1	BMP6,CDK6,GSTM3,HIF1A,HRH2,IL1B,PDGFB,RDX,TNF,XBP1,CLDN1,RAPGEF2,FNDC3A,CLIC4,HYDIN,RAP2C,CCM2
GO:0006508	GO:0006508	0.00147192	0.998999	105	898	proteolysis	BP	0.0312089	1	BIRC2,BIRC3,CFB,BID,SERPING1,CASP4,CASP7,CD44,CLN3,CSTB,CTSL,SERPINB1,IFI6,HIF1A,HSPA1A,HSPA5,IFI16,IFI27,IL1B,IL6,IL10,JAK2,LYN,DNAJB9,MEFV,MMP10,MMP19,NEDD4,NFKB1,P2RX7,SERPINB2,SERPINA1,SERPINB9,PLAT,PLAUR,PMAIP1,PML,PSMA3,PSMA4,PSMD5,PSME2,PTGS2,RBBP6,S100A9,SPINK1,SRC,TRIM21,STAT3,THBS1,TIMP1,TNF,TNFAIP3,TNFRSF1B,XBP1,TRIM25,USP11,CST7,RIPK1,TNFSF10,CFLAR,PROZ,CCNA1,UBE2L6,KLF4,AIM2,ISG15,TN…
GO:0051023	GO:0051023	0.00150727	0.99986	5	11	regulation of immunoglobulin secretion	BP	0.0319209	1	CD40,IL6,TNF,TNFRSF4,XBP1
GO:0072538	GO:0072538	0.00151179	0.99986	5	11	T-helper 17 type immune response	BP	0.0319419	1	IL6,IL12B,STAT3,BATF,IL23A
GO:0072539	GO:0072539	0.00151179	0.99986	5	11	T-helper 17 cell differentiation	BP	0.0319419	1	IL6,IL12B,STAT3,BATF,IL23A
GO:0002467	GO:0002467	0.00153791	0.999857	5	11	germinal center formation	BP	0.0324558	1	ADA,NFKB2,TNFAIP3,TNFSF13B,KLHL6
GO:0045622	GO:0045622	0.0015424	0.99975	7	21	regulation of T-helper cell differentiation	BP	0.0325127	1	ANXA1,CD80,IL6,IL12B,JAK3,IL23A,IL27
GO:0048662	GO:0048662	0.00155155	0.999748	7	21	negative regulation of smooth muscle cell proliferation	BP	0.0326674	1	IL10,IL12A,IL12B,IL15,PTGIR,TNFAIP3,KLF4
GO:0002363	GO:0002363	0.00156916	0.999853	5	11	alpha-beta T cell lineage commitment	BP	0.0329998	1	IL6,IL12B,STAT3,BATF,IL23A
GO:0046683	GO:0046683	0.00157328	0.999498	14	65	response to organophosphorus	BP	0.0330481	1	BIRC2,AQP9,AREG,FDX1,HSPA5,IL1B,MMP19,P2RX4,P2RX7,PTGS2,SRD5A1,STAT1,RAPGEF2,PNPT1
GO:0003012	GO:0003012	0.00157649	0.999297	25	148	muscle system process	BP	0.0330771	1	ACTN2,ADA,CALM1,CALM2,CALM3,EDN1,EZH2,IL1B,IL6ST,IL15,KCNJ2,P2RX4,P2RY1,PDE4B,PTGER3,PTGS2,SSTR2,NR4A3,CFLAR,KLF4,HOMER1,SORBS1,NEDD4L,MYOF,ERRFI1,ZC3H12A,RCSD1
GO:0071417	GO:0071417	0.00158311	0.999149	40	276	cellular response to organonitrogen compound	BP	0.0331774	1	ACTN2,ADCY9,AQP9,BCL2L1,CASP4,CASP7,EDN1,EZH2,FDX1,GJB2,GRB10,HSPA5,IL1B,IL6,JAK2,JAK3,LYN,NFKB1,P2RX4,PDE4B,PTGS2,PTPN1,SRC,SRD5A1,STAT3,STAT5A,TNF,XBP1,NR4A3,PIK3R3,SOCS1,SOCS2,CFLAR,SOCS3,KLF4,RAPGEF2,SORBS1,ERRFI1,XRN1,PHIP
GO:2000191	GO:2000191	0.00161646	0.999848	5	11	regulation of fatty acid transport	BP	0.0338108	1	EDN1,IL1B,P2RX4,P2RX7,THBS1
GO:0046597	GO:0046597	0.00161759	0.999847	5	11	negative regulation of viral entry into host cell	BP	0.0338108	1	PTX3,TRIM25,TRIM26,IFITM1,IFITM3
GO:0043949	GO:0043949	0.00161894	0.999847	5	11	regulation of cAMP-mediated signaling	BP	0.0338108	1	CXCL10,CXCL9,PTGIR,CXCL11,RAPGEF2
GO:0002827	GO:0002827	0.00164819	0.999908	4	7	positive regulation of T-helper 1 type immune response	BP	0.0343821	1	ANXA1,CD80,IL12B,IL23A
GO:0045625	GO:0045625	0.00165174	0.999908	4	7	regulation of T-helper 1 cell differentiation	BP	0.0344162	1	ANXA1,CD80,JAK3,IL27
GO:0010952	GO:0010952	0.00166488	0.999351	19	103	positive regulation of peptidase activity	BP	0.0346502	1	BID,CASP7,IFI16,IFI27,JAK2,LYN,MEFV,PMAIP1,PML,PSME2,S100A9,STAT3,TNF,RIPK1,TNFSF10,AIM2,TNFSF15,BCL2L11,EGLN3
GO:0032677	GO:0032677	0.00167648	0.999629	9	33	regulation of interleukin-8 production	BP	0.034808	1	ANXA1,HSPA1A,HSPA1B,IL1B,IL10,TNF,RIPK1,KLF4,DDX58
GO:0051132	GO:0051132	0.00167763	0.999906	4	7	NK T cell activation	BP	0.034808	1	IL12A,IL12B,IL15,IL23A
GO:0046850	GO:0046850	0.00167824	0.999724	7	21	regulation of bone remodeling	BP	0.034808	1	CD38,IL6,P2RX7,SPP1,SRC,TFRC,TNFAIP3
GO:0004869	GO:0004869	0.0016849	0.999722	7	21	cysteine-type endopeptidase inhibitor activity	MF	0.0349062	1	BIRC2,BIRC3,CSTB,SERPINB9,CST7,TNFAIP8,CARD16
GO:0034755	GO:0034755	0.00168938	0.999905	4	7	iron ion transmembrane transport	BP	0.0349589	1	B2M,SLC11A2,SLC25A37,SLC25A28
GO:0071363	GO:0071363	0.00169244	0.999087	40	279	cellular response to growth factor stimulus	BP	0.0349812	1	BMP6,ZFP36L2,CD44,CDKN2B,EDN1,GALNT3,GRB10,NR3C1,HIF1A,HSPA1A,HSPA5,IL1B,IL6,CXCL8,IL10,NEDD4,PDGFB,PML,PTPN1,RDX,CCL5,SRC,SRD5A1,THBS1,TNFRSF1B,RIPK1,NRP2,NRP1,CFLAR,CLDN1,KLF4,RAPGEF2,SPRY1,EHD1,MYOF,ERRFI1,DDIT4,AKT1S1,MICALL1,SPRED2
GO:0016176	GO:0016176	0.00169432	0.999905	4	7	superoxide-generating NADPH oxidase activator activity	MF	0.0349812	1	PDGFB,NCF1,NCF1B,NCF1C
GO:1903522	GO:1903522	0.00170325	0.9994	16	79	regulation of blood circulation	BP	0.0351254	1	ADA,ADM,FXYD2,CALM1,CALM2,CALM3,CD38,EDN1,GCH1,HRH2,JAK2,KCNJ2,P2RX4,PDE4B,PTGS2,FXYD6,POPDC2,ZC3H12A
GO:0005540	GO:0005540	0.00170951	0.999904	4	7	hyaluronic acid binding	MF	0.0352143	1	CD44,VCAN,TNFAIP6,HAPLN3
GO:0010817	GO:0010817	0.00171204	0.999204	27	167	regulation of hormone levels	BP	0.0352264	1	ADM,ANXA1,BMP6,CD38,EDN1,FDX1,HIF1A,IL1B,IL1RN,IL6,INHBA,JAK2,LYN,P2RY1,CDK16,CCL5,SLC22A1,SPP1,SRD5A1,TNF,MAP4K4,SLCO4A1,GAL,GCNT4,SLC16A10,EXOC3L1,HCAR2
GO:0032945	GO:0032945	0.00171613	0.999578	10	39	negative regulation of mononuclear cell proliferation	BP	0.0352303	1	IL2RA,IL10,IDO1,LYN,SDC4,LILRB2,LILRB1,CD274,GAL,PELI1
GO:0050672	GO:0050672	0.00171613	0.999578	10	39	negative regulation of lymphocyte proliferation	BP	0.0352303	1	IL2RA,IL10,IDO1,LYN,SDC4,LILRB2,LILRB1,CD274,GAL,PELI1
GO:0045833	GO:0045833	0.0017238	0.999617	9	33	negative regulation of lipid metabolic process	BP	0.0353477	1	CYP27B1,IL1B,NFKB1,PDGFA,PDGFB,SNAI1,TNF,RUBCN,HCAR2
GO:0032303	GO:0032303	0.00172826	0.999902	4	7	regulation of icosanoid secretion	BP	0.035399	1	EDN1,IL1B,P2RX4,P2RX7
GO:0060338	GO:0060338	0.00173122	0.999661	8	27	regulation of type I interferon-mediated signaling pathway	BP	0.0354196	1	ADAR,IFNB1,IRF7,PTPN1,STAT1,STAT2,USP18,NLRC5
GO:1902713	GO:1902713	0.00174167	0.999901	4	7	regulation of interferon-gamma secretion	BP	0.035593	1	SLAMF1,RASGRP1,IL36RN,ZC3H12A
GO:0001935	GO:0001935	0.00175975	0.99946	13	59	endothelial cell proliferation	BP	0.0359219	1	BMP6,HIF1A,IL10,PDGFB,STAT1,STAT3,STAT5A,THBS1,TNF,XBP1,NRP2,NRP1,CCL26
GO:0036037	GO:0036037	0.00176432	0.9999	4	7	CD8-positive, alpha-beta T cell activation	BP	0.0359689	1	TNFSF8,IRF1,SATB1,LILRB1
GO:0031650	GO:0031650	0.00176603	0.999899	4	7	regulation of heat generation	BP	0.0359689	1	IL1B,PTGER3,PTGS2,TNF
GO:0007218	GO:0007218	0.00178259	0.999898	4	7	neuropeptide signaling pathway	BP	0.0362654	1	SSTR2,TAC3,RAPGEF2,GAL
GO:0045779	GO:0045779	0.00178871	0.999898	4	7	negative regulation of bone resorption	BP	0.0363081	1	CD38,IL6,P2RX7,TNFAIP3
GO:0046851	GO:0046851	0.00178871	0.999898	4	7	negative regulation of bone remodeling	BP	0.0363081	1	CD38,IL6,P2RX7,TNFAIP3
GO:2000345	GO:2000345	0.00179884	0.999897	4	7	regulation of hepatocyte proliferation	BP	0.0364728	1	TNFAIP3,XBP1,CFLAR,LIMS2
GO:0009891	GO:0009891	0.00181511	0.998757	105	900	positive regulation of biosynthetic process	BP	0.0367615	1	ADCY9,ADM,ANXA1,AREG,ATF3,BMP6,CALM1,CALM2,CALM3,CD80,TNFSF8,CD38,CD40,CDKN2B,CCR7,CREM,CSF2,EDN1,EREG,NR3C1,HIF1A,HSPA5,IRF8,IFI16,IFNB1,IL1A,IL1B,IL6,IL10,IL12B,IL15,INHBA,CXCL10,IRF1,IRF2,IRF7,JAK2,NFKB1,NFKB2,P2RX4,P2RY1,PCBP1,PDGFA,PDGFB,PLAGL2,PLSCR1,PML,PTGIR,PTGS2,PTX3,REL,CCL5,CCL20,SNAI1,SP100,SPP1,SRC,STAT1,STAT3,STAT4,THBS1,TNF,TRPS1,XBP1,NR4A3,KLF7,RIPK1,KLF4,AKAP12,MORF4L2,MAFB,NAMP…
GO:0039529	GO:0039529	0.00181767	0.999755	6	16	RIG-I signaling pathway	BP	0.0367722	1	BIRC2,BIRC3,PUM2,DDX58,DDX60,DHX58
GO:0030278	GO:0030278	0.00182043	0.99938	15	73	regulation of ossification	BP	0.0367869	1	AREG,BMP6,CDK6,CYP27B1,HIF1A,IL6,IL6ST,P2RX7,PTGER4,CCL3,TNF,IFITM1,ISG15,NOCT,RANBP3L
GO:0032310	GO:0032310	0.00182448	0.999895	4	7	prostaglandin secretion	BP	0.0368276	1	EDN1,IL1B,P2RX4,P2RX7
GO:0055082	GO:0055082	0.00188222	0.998946	44	316	cellular chemical homeostasis	BP	0.0379507	1	ACO1,ADM,BMP6,BNIP3,CALM1,CALM2,CALM3,CD38,CD40,CKB,CLN3,CCR7,EDN1,FTH1,HIF1A,HK2,CXCL10,JAK2,KCNJ2,LYN,CXCL9,MT2A,SLC11A2,P2RX4,P2RX7,P2RY1,CDK16,PML,S100A9,CCL1,CCL3,CCL5,CCL7,CCL8,CCL23,CXCL11,TFRC,XBP1,CXCR4,LPAR2,MAP4K4,NEDD4L,CLIC4,ATP2C1,RHCG,GPR157
GO:0051224	GO:0051224	0.00188598	0.999234	20	112	negative regulation of protein transport	BP	0.0379843	1	ANXA1,GBP1,IL1B,IL6,IL10,TNFRSF9,PML,PTGER4,SLAMF1,SP100,TNF,TXN,MAP4K4,LILRB1,IL36RN,RHBDF2,ZC3H12A,PARP10,RSAD2,CARD16
GO:0042430	GO:0042430	0.00192733	0.999888	4	7	indole-containing compound metabolic process	BP	0.0387739	1	IDO1,SRD5A1,KMO,KYNU
GO:0009887	GO:0009887	0.00197131	0.998872	47	343	animal organ morphogenesis	BP	0.0396146	1	ADM,AREG,BMP6,EDN1,EREG,HIF1A,TNC,IL6,IL7,INHBA,NEDD4,ROR1,P2RX7,PDGFA,PIM1,PML,PSMA3,PSMA4,PSMD5,PSME2,SNAI1,SRC,STAT1,STAT3,TNF,TNFAIP3,KDM6A,XBP1,NR4A3,HESX1,NRP2,NRP1,CFLAR,CYP7B1,MAFB,BCL2L11,SPRY1,BASP1,TDRD7,FJX1,GCNT4,ETV7,ERRFI1,FAM20A,LIMS2,PHACTR4,DNAAF1
GO:0060562	GO:0060562	0.00200502	0.999181	20	112	epithelial tube morphogenesis	BP	0.0402474	1	ADM,AREG,RHOB,EDN1,HIF1A,TNC,CXCL10,PML,RALA,SDC4,SRC,TNF,KDM6A,HESX1,NRP1,SPRY1,CLIC4,PHACTR4,CCM2,DNAAF1
GO:0032760	GO:0032760	0.00201834	0.99949	10	40	positive regulation of tumor necrosis factor production	BP	0.0404698	1	IL12B,JAK2,CCL3,THBS1,RIPK1,RASGRP1,DDX58,IL23A,IFIH1,TICAM1
GO:0010634	GO:0010634	0.00202907	0.999367	13	59	positive regulation of epithelial cell migration	BP	0.0406399	1	RHOB,CD40,EDN1,HIF1A,P2RX4,PDGFB,PTGS2,SRC,STAT5A,THBS1,NRP2,NRP1,ZC3H12A
GO:0002718	GO:0002718	0.00204209	0.999483	10	40	regulation of cytokine production involved in immune response	BP	0.0408554	1	B2M,IFNB1,IL6,IL10,JAK3,SLAMF1,TNF,NR4A3,LILRB1,RSAD2
GO:0000302	GO:0000302	0.00210637	0.999093	22	129	response to reactive oxygen species	BP	0.0420948	1	ADA,ANXA1,AREG,RHOB,BNIP3,CCR7,EDN1,EZH2,GCH1,IL6,SOD2,SRC,TNF,TNFAIP3,TXN,NR4A3,RIPK1,CFLAR,KLF4,ADPRHL2,MAP1LC3A,NCF1
GO:0051897	GO:0051897	0.00211671	0.999374	12	53	positive regulation of protein kinase B signaling	BP	0.0422548	1	CD80,CCR7,EREG,IL6,PDGFA,PDGFB,CCL3,SRC,THBS1,TNF,TXN,PIK3AP1
GO:0045860	GO:0045860	0.00212673	0.998846	39	273	positive regulation of protein kinase activity	BP	0.042408	1	ADCY9,CALM1,CALM2,CALM3,CD40,CCR7,MAP3K8,DUSP5,EDN1,EREG,EZH2,ACSL1,HSPA5,IL1B,IL12B,IRAK2,JAK2,LCP2,P2RX7,PDGFA,PDGFB,EIF2AK2,PTPN1,CCL5,SDC4,SRC,TGFA,THBS1,TNF,TXN,CXCR4,SOCS1,RIPK1,MAP4K4,RAPGEF2,TNFSF15,RASGRP1,MAP4K5,IL23A,FAM20A,NCF1
GO:0032722	GO:0032722	0.00219412	0.99955	8	28	positive regulation of chemokine production	BP	0.0437036	1	HIF1A,IL1A,IL1B,IL6,EIF2AK2,TNF,TICAM1,MCOLN2
GO:0071496	GO:0071496	0.0022039	0.998955	27	171	cellular response to external stimulus	BP	0.04385	1	ATF3,BMP6,BNIP3,CD40,CDKN2B,CYP27B1,HSPA5,TNC,IFI16,IL1B,IL6,IL15,IRF1,KCNJ2,LYN,MYD88,NFKB1,P2RX7,PIM1,PMAIP1,EIF2AK2,PTGER4,PTGS2,SRD5A1,XBP1,ZC3H12A,MAP1LC3A
GO:0015267	GO:0015267	0.00221815	0.999137	18	97	channel activity	MF	0.0440225	1	AQP9,FXYD2,BCL2A1,CALM1,GJB2,KCNJ2,KCNN4,MCL1,P2RX4,P2RX7,APOL1,DENND5A,CLIC4,FXYD6,ORAI2,TTYH2,MCOLN2,CALHM6
GO:0022803	GO:0022803	0.00221815	0.999137	18	97	passive transmembrane transporter activity	MF	0.0440225	1	AQP9,FXYD2,BCL2A1,CALM1,GJB2,KCNJ2,KCNN4,MCL1,P2RX4,P2RX7,APOL1,DENND5A,CLIC4,FXYD6,ORAI2,TTYH2,MCOLN2,CALHM6
GO:0002573	GO:0002573	0.00221987	0.999085	20	113	myeloid leukocyte differentiation	BP	0.0440225	1	CDK6,CCR7,CSF2,IFI16,IL12B,INHBA,IRF7,LYN,CCL3,SRC,TFRC,TNF,RIPK1,MAFB,BATF,LILRB1,LILRB4,LILRB3,IL23A,BATF2
GO:0033673	GO:0033673	0.00229004	0.998965	24	146	negative regulation of kinase activity	BP	0.0453643	1	ADAR,CDKN2A,CDKN2B,DUSP4,DUSP5,GP1BA,DNAJA1,IL1B,IL6,LYN,PTPN1,TNFAIP3,WARS,SOCS1,SOCS2,SOCS3,RUBCN,SPRY1,NUP62,TRIB2,ERRFI1,AIDA,AKT1S1,SPRED2
GO:0006919	GO:0006919	0.00230091	0.99931	12	54	activation of cysteine-type endopeptidase activity involved in apoptotic process	BP	0.0455299	1	BID,CASP7,IFI27,JAK2,PMAIP1,PML,S100A9,TNF,RIPK1,TNFSF10,TNFSF15,EGLN3
GO:0043331	GO:0043331	0.00232003	0.999261	13	61	response to dsRNA	BP	0.045858	1	ADAR,IFIT1,IFNB1,NFKB1,P2RX7,PMAIP1,RFTN1,PUM2,DDX58,PELI1,IFIH1,ZC3H12A,TICAM1
GO:0001763	GO:0001763	0.00233489	0.999217	14	68	morphogenesis of a branching structure	BP	0.0460686	1	ADM,AREG,EDN1,TNC,IL6,IL10,PDGFA,PML,SRC,TNF,NRP1,SOCS3,SPRY1,CLIC4
GO:2001056	GO:2001056	0.00233578	0.999146	16	83	positive regulation of cysteine-type endopeptidase activity	BP	0.0460686	1	BID,CASP7,IFI16,IFI27,JAK2,MEFV,PMAIP1,PML,S100A9,TNF,RIPK1,TNFSF10,AIM2,TNFSF15,BCL2L11,EGLN3
GO:0006469	GO:0006469	0.00235406	0.998955	23	138	negative regulation of protein kinase activity	BP	0.0463786	1	ADAR,CDKN2A,CDKN2B,DUSP4,DUSP5,GP1BA,DNAJA1,IL1B,IL6,LYN,PTPN1,TNFAIP3,WARS,SOCS1,SOCS2,SOCS3,SPRY1,NUP62,TRIB2,ERRFI1,AIDA,AKT1S1,SPRED2
GO:0072678	GO:0072678	0.00238677	0.999503	8	28	T cell migration	BP	0.0469718	1	CXCL10,CXCL9,CCL3,CCL5,CCL20,CXCL11,CCL26,MYO1G
GO:0005031	GO:0005031	0.00239367	0.999742	5	12	tumor necrosis factor-activated receptor activity	MF	0.0470053	1	CD40,TNFRSF9,TNFRSF1B,TNFRSF4,TNFRSF18
GO:0005035	GO:0005035	0.00239367	0.999742	5	12	death receptor activity	MF	0.0470053	1	CD40,TNFRSF9,TNFRSF1B,TNFRSF4,TNFRSF18
GO:0010660	GO:0010660	0.00242795	0.999493	8	28	regulation of muscle cell apoptotic process	BP	0.0476268	1	BNIP3,CDKN2A,EDN1,IL12A,IL12B,JAK2,CFLAR,ZC3H12A
GO:0032814	GO:0032814	0.00243092	0.999646	6	17	regulation of natural killer cell activation	BP	0.0476334	1	IL12A,IL12B,IL15,RASGRP1,IL23A,TICAM1
GO:1903427	GO:1903427	0.00246129	0.999733	5	12	negative regulation of reactive oxygen species biosynthetic process	BP	0.0481763	1	GLA,IL10,STAT3,CFLAR,ZC3H12A
GO:0007187	GO:0007187	0.0024702	0.999417	9	34	G-protein coupled receptor signaling pathway, coupled to cyclic nucleotide second messenger	BP	0.0482983	1	ADCY9,ANXA1,HRH2,P2RY1,PTGER4,PTGIR,RGS1,SSTR2,RAPGEF2
GO:0050702	GO:0050702	0.00248018	0.999481	8	28	interleukin-1 beta secretion	BP	0.0484009	1	CCR7,P2RX7,PML,CCL3,AIM2,ZC3H12A,CARD16,GBP5
GO:0019722	GO:0019722	0.00248233	0.999162	14	68	calcium-mediated signaling	BP	0.0484009	1	ADA,CALM1,CALM2,CALM3,DEFB1,EDN1,GBP1,CXCL8,P2RX4,CCL3,CCL4,CCL20,CXCR4,NFAT5,RCAN3,NUDT4
GO:0042104	GO:0042104	0.00248347	0.99973	5	12	positive regulation of activated T cell proliferation	BP	0.0484009	1	IL2RA,IL12B,SLAMF1,TNFSF9,IL23A
GO:0055131	GO:0055131	0.00250344	0.999942	3	4	C3HC4-type RING finger domain binding	MF	0.0485069	1	DNAJA1,HSPA1A,HSPA1B
GO:0042536	GO:0042536	0.00250344	0.999942	3	4	negative regulation of tumor necrosis factor biosynthetic process	BP	0.0485069	1	IL10,LILRB1,ERRFI1
GO:0002678	GO:0002678	0.00250367	0.999942	3	4	positive regulation of chronic inflammatory response	BP	0.0485069	1	IDO1,LTA,TNF
GO:0002439	GO:0002439	0.00250371	0.999942	3	4	chronic inflammatory response to antigenic stimulus	BP	0.0485069	1	IL10,LTA,TNF
GO:2000551	GO:2000551	0.00250419	0.999942	3	4	regulation of T-helper 2 cell cytokine production	BP	0.0485069	1	IFNB1,IL6,RSAD2
GO:0035744	GO:0035744	0.002505	0.999942	3	4	T-helper 1 cell cytokine production	BP	0.0485069	1	IL12A,IL12B,SLAMF1
GO:0070099	GO:0070099	0.0025119	0.999941	3	4	regulation of chemokine-mediated signaling pathway	BP	0.0485885	1	EDN1,HIF1A,CCL5
GO:0035795	GO:0035795	0.00251767	0.999941	3	4	negative regulation of mitochondrial membrane permeability	BP	0.0485962	1	BNIP3,HK2,DYNLT1
GO:1905709	GO:1905709	0.00251767	0.999941	3	4	negative regulation of membrane permeability	BP	0.0485962	1	BNIP3,HK2,DYNLT1
GO:2000347	GO:2000347	0.00252327	0.999941	3	4	positive regulation of hepatocyte proliferation	BP	0.0486524	1	TNFAIP3,XBP1,CFLAR
GO:1901623	GO:1901623	0.0025284	0.999724	5	12	regulation of lymphocyte chemotaxis	BP	0.0486993	1	CXCL10,CCL3,CCL4,CCL5,CCL7
GO:0033089	GO:0033089	0.0025373	0.99994	3	4	positive regulation of T cell differentiation in thymus	BP	0.0487707	1	ADA,IL7R,RASGRP1
GO:0009636	GO:0009636	0.00253841	0.998968	19	107	response to toxic substance	BP	0.0487707	1	CNP,GCH1,GSTM3,LYN,EIF2AK2,PTGS2,S100A9,CCL3,CCL4,CCL5,SOD2,SRD5A1,TNF,TXN,SNN,CLDN1,SLC7A11,ABTB2,NUPR1
GO:0019359	GO:0019359	0.0025429	0.999626	6	17	nicotinamide nucleotide biosynthetic process	BP	0.0487707	1	PTGS2,KMO,KYNU,NAMPT,PARP9,PARP10
GO:0019363	GO:0019363	0.0025429	0.999626	6	17	pyridine nucleotide biosynthetic process	BP	0.0487707	1	PTGS2,KMO,KYNU,NAMPT,PARP9,PARP10
GO:0033032	GO:0033032	0.00256602	0.999622	6	17	regulation of myeloid cell apoptotic process	BP	0.0491621	1	ANXA1,CDKN2A,IRF7,CCL5,CLEC5A,HCAR2
GO:0044706	GO:0044706	0.00261063	0.999034	16	84	multi-multicellular organism process	BP	0.0499245	1	ADM,CD38,CYP27B1,EDN1,GJB2,H3F3B,IL1B,IDO1,PTGS2,SPP1,TAC3,TIMP1,PLA2G4C,NAMPT,APOL2,ACOD1
GO:0046137	GO:0046137	0.00261133	0.999938	3	4	negative regulation of vitamin metabolic process	BP	0.0499245	1	CYP27B1,NFKB1,SNAI1
GO:0031400	GO:0031400	0.0026184	0.998451	50	378	negative regulation of protein modification process	BP	0.0500067	1	ADAR,ATF3,CALM1,CALM2,CALM3,CDKN2A,CDKN2B,DUSP4,DUSP5,GBP1,GP1BA,DNAJA1,HSPA1A,HSPA1B,IL1B,IL6,LYN,P2RX7,PML,PSMA3,PSMA4,PSMD5,PSME2,PTPN1,SPINK1,TRIM21,TNF,TNFAIP3,WARS,SOCS1,SOCS2,SOCS3,KLF4,ISG15,SPRY1,TNIP1,NUP62,TRIB2,ERRFI1,DDIT4,PARP14,SAMSN1,AIDA,ZC3H12A,AKT1S1,PARP10,FAM129A,NCOA7,DTX3L,CNKSR3,SPRED2,RNF149
GO:0043433	GO:0043433	0.00262573	0.999028	16	84	negative regulation of DNA binding transcription factor activity	BP	0.0500939	1	CDKN2A,EZH2,IRAK2,PIM1,SP100,TRIM21,TNFAIP3,TNFRSF4,KLF4,AIM2,RBCK1,PELI1,ZC3H12A,NLRC5,PARP10,ACOD1
GO:0034101	GO:0034101	0.00265173	0.999096	14	69	erythrocyte homeostasis	BP	0.0505365	1	ADAR,AMPD3,B2M,CDK6,HIF1A,INHBA,JAK2,JAK3,LYN,SLC11A2,STAT1,STAT3,ISG15,MAFB
GO:0006569	GO:0006569	0.00267225	0.999936	3	4	tryptophan catabolic process	BP	0.0507139	1	IDO1,KMO,KYNU
GO:0019441	GO:0019441	0.00267225	0.999936	3	4	tryptophan catabolic process to kynurenine	BP	0.0507139	1	IDO1,KMO,KYNU
GO:0042436	GO:0042436	0.00267225	0.999936	3	4	indole-containing compound catabolic process	BP	0.0507139	1	IDO1,KMO,KYNU
GO:0046218	GO:0046218	0.00267225	0.999936	3	4	indolalkylamine catabolic process	BP	0.0507139	1	IDO1,KMO,KYNU
GO:0051902	GO:0051902	0.00268968	0.999936	3	4	negative regulation of mitochondrial depolarization	BP	0.0509079	1	IFI6,SRC,HSH2D
GO:1904180	GO:1904180	0.00268968	0.999936	3	4	negative regulation of membrane depolarization	BP	0.0509079	1	IFI6,SRC,HSH2D
GO:0032309	GO:0032309	0.00269092	0.999701	5	12	icosanoid secretion	BP	0.0509079	1	ANXA1,EDN1,IL1B,P2RX4,P2RX7
GO:0071900	GO:0071900	0.002701	0.998512	39	277	regulation of protein serine/threonine kinase activity	BP	0.0510453	1	CALM1,CALM2,CALM3,CD40,CDKN2A,CDKN2B,MAP3K8,DUSP4,DUSP5,EDN1,EZH2,ACSL1,DNAJA1,IL1B,IRAK2,JAK2,LYN,P2RX7,PDGFA,PDGFB,EIF2AK2,PTPN1,SRC,TGFA,THBS1,TNF,TNFAIP3,CXCR4,RIPK1,MAP4K4,RAPGEF2,TNFSF15,RASGRP1,SPRY1,MAP4K5,NUP62,TRIB2,HERC5,FAM20A,AIDA,SPRED2
GO:1902042	GO:1902042	0.00282453	0.999477	7	23	negative regulation of extrinsic apoptotic signaling pathway via death domain receptors	BP	0.053324	1	BCL2L1,TNFAIP3,RIPK1,TNFSF10,CFLAR,TMBIM1,RNF34
GO:1900542	GO:1900542	0.00283122	0.998869	18	100	regulation of purine nucleotide metabolic process	BP	0.0533947	1	ADCY9,ADM,CALM1,CALM2,CALM3,EDN1,HIF1A,CXCL10,CXCL9,P2RX7,PFKFB3,PGAM1,PTGIR,CXCL11,STAT3,THBS1,MARCO,AKAP12,NUP62,DDIT4
GO:0001938	GO:0001938	0.00284509	0.999311	9	35	positive regulation of endothelial cell proliferation	BP	0.0536003	1	BMP6,HIF1A,IL10,PDGFB,STAT3,STAT5A,NRP2,NRP1,CCL26
GO:0030801	GO:0030801	0.00295959	0.999357	8	29	positive regulation of cyclic nucleotide metabolic process	BP	0.0556995	1	ADCY9,ADM,CALM1,CALM2,CALM3,CXCL10,CXCL9,PTGIR,CXCL11,AKAP12
GO:1903557	GO:1903557	0.00297647	0.9992	10	42	positive regulation of tumor necrosis factor superfamily cytokine production	BP	0.0559588	1	IL12B,JAK2,CCL3,THBS1,RIPK1,RASGRP1,DDX58,IL23A,IFIH1,TICAM1
GO:0042130	GO:0042130	0.00298702	0.99935	8	29	negative regulation of T cell proliferation	BP	0.0560989	1	IL2RA,IL10,IDO1,SDC4,LILRB2,LILRB1,CD274,PELI1
GO:0008637	GO:0008637	0.00299812	0.998915	15	78	apoptotic mitochondrial changes	BP	0.056249	1	BCL2A1,BCL2L1,BID,BNIP3,IFI6,HK2,HSPA1A,IFIT2,MCL1,PLAUR,PMAIP1,SOD2,TNFSF10,BCL2L11,PIM2
GO:0045073	GO:0045073	0.00306768	0.999772	4	8	regulation of chemokine biosynthetic process	BP	0.057367	1	IL1B,IL6,TNF,TICAM1
GO:0071888	GO:0071888	0.00306899	0.999772	4	8	macrophage apoptotic process	BP	0.057367	1	CDKN2A,CTSL,IRF7,CCL5
GO:0034356	GO:0034356	0.00307001	0.999772	4	8	NAD biosynthesis via nicotinamide riboside salvage pathway	BP	0.057367	1	PTGS2,NAMPT,PARP9,PARP10
GO:0002922	GO:0002922	0.0030704	0.999772	4	8	positive regulation of humoral immune response	BP	0.057367	1	CCR7,LTA,TNF,ACOD1
GO:0006979	GO:0006979	0.00307613	0.99832	37	262	response to oxidative stress	BP	0.0574148	1	ADA,ANXA1,AREG,RHOB,BNIP3,CD38,CCR7,EDN1,EZH2,GCH1,GJB2,HIF1A,HSPA1A,HSPA1B,IL6,JAK2,MCL1,MICB,PML,PTGS2,SOD2,SRC,TNF,TNFAIP3,TXN,NR4A3,RIPK1,CFLAR,KLF4,SLC7A11,ADPRHL2,ZC3H12A,MAP1LC3A,PNPT1,ZNF622,NCOA7,NCF1
GO:0005179	GO:0005179	0.00308325	0.999771	4	8	hormone activity	MF	0.0574883	1	ADM,EDN1,INHBA,GAL
GO:0032740	GO:0032740	0.0031202	0.999767	4	8	positive regulation of interleukin-17 production	BP	0.0581173	1	IL12B,IL15,MYD88,IL23A
GO:0043551	GO:0043551	0.00313551	0.999408	7	23	regulation of phosphatidylinositol 3-kinase activity	BP	0.0583424	1	CCR7,LYN,PDGFB,SRC,PIK3R3,KLF4,RUBCN
GO:0072577	GO:0072577	0.00314381	0.999406	7	23	endothelial cell apoptotic process	BP	0.0583847	1	CD40,IL10,THBS1,TNF,TNFAIP3,ANGPTL4,TNIP2
GO:0001890	GO:0001890	0.00315257	0.998903	14	70	placenta development	BP	0.0583847	1	ADA,ADM,BIRC2,CSF2,CYP27B1,GJB2,HIF1A,IL10,ITGB8,PDGFB,PTGS2,SNAI1,SPP1,SOCS3
GO:0001787	GO:0001787	0.00315293	0.999764	4	8	natural killer cell proliferation	BP	0.0583847	1	IL12B,IL15,SLAMF1,IL23A
GO:0006464	GO:0006464	0.00315392	0.997594	217	2081	cellular protein modification process	BP	0.0583847	1	ACTN2,ADAR,ADCY9,ADPRH,ANXA1,BIRC2,BIRC3,AREG,ATF3,BMP6,ZFP36L2,BTG1,CALM1,CALM2,CALM3,CD80,CD40,CD44,CDK6,CDKN2A,CDKN2B,CCR7,MAP3K8,CSF2,VCAN,DUSP4,DUSP5,EDN1,EREG,EXT1,EZH2,ACSL1,GALNT3,GBP1,GP1BA,HIF1A,DNAJA1,HSPA1A,HSPA1B,HSPA5,TNC,IFNB1,IGFBP4,IL1B,IL2RA,IL2RG,IL6,IL6ST,IL12A,IL12B,IL15,INHBA,CXCL10,IRAK2,JAK2,JAK3,LCP2,LYN,NBN,NEDD4,NFKB1,ROR1,OAS2,P2RX7,P2RY1,CDK16,PDGFA,PDGFB,SERPINA1,PIM…
GO:0036211	GO:0036211	0.00315392	0.997594	217	2081	protein modification process	BP	0.0583847	1	ACTN2,ADAR,ADCY9,ADPRH,ANXA1,BIRC2,BIRC3,AREG,ATF3,BMP6,ZFP36L2,BTG1,CALM1,CALM2,CALM3,CD80,CD40,CD44,CDK6,CDKN2A,CDKN2B,CCR7,MAP3K8,CSF2,VCAN,DUSP4,DUSP5,EDN1,EREG,EXT1,EZH2,ACSL1,GALNT3,GBP1,GP1BA,HIF1A,DNAJA1,HSPA1A,HSPA1B,HSPA5,TNC,IFNB1,IGFBP4,IL1B,IL2RA,IL2RG,IL6,IL6ST,IL12A,IL12B,IL15,INHBA,CXCL10,IRAK2,JAK2,JAK3,LCP2,LYN,NBN,NEDD4,NFKB1,ROR1,OAS2,P2RX7,P2RY1,CDK16,PDGFA,PDGFB,SERPINA1,PIM…
GO:0043550	GO:0043550	0.00318561	0.9993	8	29	regulation of lipid kinase activity	BP	0.058911	1	CCR7,LYN,PDGFB,SRC,PIK3R3,KLF4,RUBCN,VAC14
GO:0030218	GO:0030218	0.00319124	0.998941	13	63	erythrocyte differentiation	BP	0.0589547	1	ADAR,B2M,CDK6,HIF1A,INHBA,JAK2,JAK3,LYN,SLC11A2,STAT1,STAT3,ISG15,MAFB
GO:0042537	GO:0042537	0.00320721	0.999759	4	8	benzene-containing compound metabolic process	BP	0.0591894	1	GSTM3,IDO1,KMO,KYNU
GO:0032637	GO:0032637	0.00322308	0.9992	9	36	interleukin-8 production	BP	0.0594217	1	ANXA1,HSPA1A,HSPA1B,IL1B,IL10,TNF,RIPK1,KLF4,DDX58
GO:0072215	GO:0072215	0.00324863	0.999755	4	8	regulation of metanephros development	BP	0.0598317	1	PDGFA,PDGFB,STAT1,BASP1
GO:0070265	GO:0070265	0.00328046	0.999184	9	36	necrotic cell death	BP	0.0603564	1	BIRC2,BIRC3,BNIP3,TNF,RIPK1,CFLAR,RBCK1,TMEM123,TICAM1
GO:0043650	GO:0043650	0.00329062	0.999751	4	8	dicarboxylic acid biosynthetic process	BP	0.0604819	1	GLS,SLC1A3,KMO,KYNU
GO:0072562	GO:0072562	0.00329504	0.99918	9	36	blood microparticle	CC	0.0605016	1	CFB,SERPING1,HSPA1A,HSPA1B,HSPA6,TFRC,APOL1,ANGPTL4,TMPRSS13
GO:0002761	GO:0002761	0.00330381	0.998899	13	63	regulation of myeloid leukocyte differentiation	BP	0.0606011	1	CDK6,IL12B,INHBA,IRF7,LYN,CCL3,TNF,RIPK1,MAFB,LILRB1,LILRB4,LILRB3,IL23A
GO:0043500	GO:0043500	0.00332911	0.999091	10	42	muscle adaptation	BP	0.0610034	1	EDN1,EZH2,IL1B,IL6ST,IL15,P2RX4,NR4A3,CFLAR,KLF4,ERRFI1
GO:0010573	GO:0010573	0.00335856	0.999468	6	18	vascular endothelial growth factor production	BP	0.0614185	1	HIF1A,IL1A,IL1B,IL6,IL6ST,PTGS2
GO:0010574	GO:0010574	0.00335856	0.999468	6	18	regulation of vascular endothelial growth factor production	BP	0.0614185	1	HIF1A,IL1A,IL1B,IL6,IL6ST,PTGS2
GO:0010460	GO:0010460	0.00337813	0.999742	4	8	positive regulation of heart rate	BP	0.0615922	1	ADA,ADM,EDN1,GCH1
GO:0070486	GO:0070486	0.00338368	0.999742	4	8	leukocyte aggregation	BP	0.0615922	1	CD44,IL1B,S100A9,NR4A3
GO:0002701	GO:0002701	0.00338469	0.999463	6	18	negative regulation of production of molecular mediator of immune response	BP	0.0615922	1	IFNB1,IL10,JAK3,SLAMF1,TNF,LILRB1
GO:0022410	GO:0022410	0.00338509	0.999742	4	8	circadian sleep/wake cycle process	BP	0.0615922	1	ADA,CSF2,IL6,SRD5A1
GO:0050802	GO:0050802	0.00338509	0.999742	4	8	circadian sleep/wake cycle, sleep	BP	0.0615922	1	ADA,CSF2,IL6,SRD5A1
GO:0030855	GO:0030855	0.00339052	0.998247	31	209	epithelial cell differentiation	BP	0.0616291	1	ANXA1,BMP6,BTG1,CDK6,CTSL,CYP27B1,EREG,EZH2,GSTM3,HIF1A,HRH2,IL1B,PDGFB,RDX,STAT1,TNF,XBP1,NRP1,CLDN1,KLF4,RAPGEF2,BASP1,FNDC3A,TDRD7,SLC7A11,CLIC4,RHCG,ERRFI1,HYDIN,RAP2C,CCM2
GO:1900182	GO:1900182	0.00340101	0.998804	14	71	positive regulation of protein localization to nucleus	BP	0.0617334	1	BMP6,IL1B,IL6,IL12B,JAK2,PTGS2,SRC,TNF,RBCK1,DDX58,IL23A,ZC3H12A,PARP9,DTX3L
GO:0032963	GO:0032963	0.00340309	0.999148	9	36	collagen metabolic process	BP	0.0617334	1	CTSL,HIF1A,IL6,MMP10,MMP19,P2RX7,ERRFI1,P3H2,VIPAS39
GO:0009892	GO:0009892	0.00342839	0.997453	161	1496	negative regulation of metabolic process	BP	0.0621302	1	ADAR,BIRC2,BIRC3,ATF3,BMP6,BNIP3,ZFP36L2,SERPING1,CALM1,CALM2,CALM3,CD38,CD44,CDK6,CDKN2A,CDKN2B,CLN3,CREM,CSF2,CSTB,CYP27B1,DUSP4,DUSP5,EDN1,SERPINB1,EREG,ETV3,EZH2,IFI6,GBP1,GLA,GP1BA,GRB10,NR3C1,H3F3B,HIF1A,HK2,DNAJA1,HSPA1A,HSPA1B,IRF8,IFI16,IFI27,IL1B,IL6,IL10,INHBA,IRF1,IRF2,IRF7,ITGB8,JAK3,LYN,MXD1,MCL1,MOV10,MYD88,NBN,NEDD4,NFKB1,NFKB2,P2RX7,SERPINB2,PDGFA,PDGFB,SERPINA1,SERPINB9,PLAT,PLA…
GO:0010524	GO:0010524	0.00348959	0.999442	6	18	positive regulation of calcium ion transport into cytosol	BP	0.0631758	1	CALM1,CALM2,CALM3,CXCL10,CXCL9,P2RX4,P2RX7,CXCL11
GO:0050869	GO:0050869	0.00351157	0.999438	6	18	negative regulation of B cell activation	BP	0.0634877	1	HMGB3,IL10,INHBA,LYN,TNFAIP3,SAMSN1
GO:0030212	GO:0030212	0.00351383	0.999438	6	18	hyaluronan metabolic process	BP	0.0634877	1	CD44,IL1B,IL15,NFKB1,PDGFB,PIM1
GO:0001889	GO:0001889	0.00351891	0.998758	14	71	liver development	BP	0.063516	1	ADA,AK4,ANXA1,EZH2,IGF2R,IL10,SRD5A1,TNFAIP3,XBP1,CFLAR,CLDN1,LIMS2,PNPT1,DNAAF1
GO:0070566	GO:0070566	0.00352587	0.999435	6	18	adenylyltransferase activity	MF	0.0635781	1	OAS1,OAS2,OAS3,PAPD7,PAPOLG,PAPD4
GO:0019674	GO:0019674	0.00357895	0.999009	10	43	NAD metabolic process	BP	0.0644711	1	CD38,HK2,NT5E,PGAM1,PTGS2,KMO,KYNU,NAMPT,PARP9,PARP10
GO:0003674	GO:0003674	0.00359226	0.998079	644	7054	molecular_function	MF	0.0646464	1	ACO1,ACTN2,ADA,ADAR,ADCY9,ADM,ADPRH,AK4,ALAS1,ALCAM,AMPD3,ANXA1,BIRC2,BIRC3,AQP9,AREG,RHOB,ATF3,FXYD2,B2M,BCAT1,BCL2A1,BCL2L1,CFB,BID,BMP6,BNIP3,ZFP36L2,BTG1,SERPING1,CALM1,CALM2,CALM3,CASP4,CASP7,CD80,TNFSF8,CD38,CD40,CD44,CD48,CD70,CDK6,CDKN2A,CDKN2B,CKB,CLN3,CCR7,CNP,MAP3K8,CREM,CSF2,VCAN,CSTB,CTSL,CYP27B1,DEFB1,DPYSL3,DUSP4,DUSP5,TYMP,EDN1,SERPINB1,EREG,ETV3,EXT1,EZH2,ACSL1,FCGR2A,FDX1,FTH1,I…
GO:0001618	GO:0001618	0.00360195	0.999002	10	43	virus receptor activity	MF	0.064692	1	CD80,HSPA1A,HSPA1B,NECTIN2,SLAMF1,TFRC,TNFRSF4,CXCR4,CLDN1,CLEC5A
GO:0104005	GO:0104005	0.00360195	0.999002	10	43	hijacked molecular function	MF	0.064692	1	CD80,HSPA1A,HSPA1B,NECTIN2,SLAMF1,TFRC,TNFRSF4,CXCR4,CLDN1,CLEC5A
GO:0046633	GO:0046633	0.00363484	0.999414	6	18	alpha-beta T cell proliferation	BP	0.065218	1	CD80,IL12B,IL15,IRF1,EBI3,IL23A
GO:0002724	GO:0002724	0.00366151	0.999548	5	13	regulation of T cell cytokine production	BP	0.0656314	1	B2M,IFNB1,IL6,SLAMF1,RSAD2
GO:0046635	GO:0046635	0.00366651	0.99917	8	30	positive regulation of alpha-beta T cell activation	BP	0.0656559	1	ADA,ANXA1,CD80,IL6,IL12A,IL12B,EBI3,IL23A
GO:0043535	GO:0043535	0.00369205	0.999064	9	36	regulation of blood vessel endothelial cell migration	BP	0.0660479	1	CD40,HIF1A,P2RX4,PDGFB,PTGS2,STAT5A,THBS1,NRP1,KLF4
GO:0010575	GO:0010575	0.0037067	0.999541	5	13	positive regulation of vascular endothelial growth factor production	BP	0.0661882	1	HIF1A,IL1A,IL1B,IL6ST,PTGS2
GO:0045624	GO:0045624	0.00370721	0.999541	5	13	positive regulation of T-helper cell differentiation	BP	0.0661882	1	ANXA1,CD80,IL6,IL12B,IL23A
GO:0071800	GO:0071800	0.00371715	0.999398	6	18	podosome assembly	BP	0.0663002	1	CSF2,SRC,TNF,NCF1,NCF1B,NCF1C
GO:0002437	GO:0002437	0.00372436	0.999267	7	24	inflammatory response to antigenic stimulus	BP	0.0663633	1	CCR7,IL2RA,IL10,IL12B,LTA,TNF,RASGRP1
GO:0019239	GO:0019239	0.00372814	0.999538	5	13	deaminase activity	MF	0.0663653	1	ADA,ADAR,AMPD3,APOBEC3B,APOBEC3A
GO:0007589	GO:0007589	0.00373866	0.99915	8	30	body fluid secretion	BP	0.0664872	1	ADA,EDN1,HIF1A,HK2,KCNN4,STAT5A,XBP1,SOCS2
GO:0048468	GO:0048468	0.0037465	0.997453	86	724	cell development	BP	0.0665175	1	ACTN2,ADM,ALCAM,AREG,B2M,BCL2L1,BMP6,CDK6,CNP,DEFB1,DPYSL3,EDN1,EREG,EXT1,EZH2,GBP1,GRB10,GSTM3,H3F3B,HIF1A,HRH2,HSPA5,TNC,IL1A,IL1B,IL6,IL6ST,IL15,INHBA,JAK2,LTA,LYN,NEDD4,SLC11A2,ROR1,CDK16,PDGFB,NECTIN2,RDX,SDC4,SLC1A3,SPINK1,SPP1,SRC,STAT3,DYNLT1,TNF,XBP1,CXCR4,NR4A3,KLF7,UNC5C,NRP2,NRP1,SOCS2,CFLAR,CLDN1,KLF4,MAP4K4,HOMER1,RAPGEF2,SPRY1,LILRB1,EHD1,WDR5,ATF5,FNDC3A,ZHX2,DENND5A,NEDD4L,MACF1,…
GO:0001783	GO:0001783	0.00374773	0.999392	6	18	B cell apoptotic process	BP	0.0665175	1	ADA,IL10,LYN,BCL2L11,TRAF3IP2,HSH2D
GO:0003725	GO:0003725	0.00378273	0.998785	12	57	double-stranded RNA binding	MF	0.0670731	1	OAS1,OAS2,OAS3,EIF2AK2,TFRC,OASL,RFTN1,DDX58,DDX60,IFIH1,MRPL44,DHX58
GO:0044060	GO:0044060	0.00382498	0.999523	5	13	regulation of endocrine process	BP	0.0677522	1	BMP6,IL1B,INHBA,GAL,HCAR2
GO:0042307	GO:0042307	0.00382853	0.998845	11	50	positive regulation of protein import into nucleus	BP	0.0677522	1	BMP6,IL1B,IL6,IL12B,JAK2,PTGS2,TNF,RBCK1,DDX58,IL23A,ZC3H12A
GO:0051781	GO:0051781	0.00383642	0.999241	7	24	positive regulation of cell division	BP	0.0678256	1	EREG,IL1A,IL1B,PDGFA,PDGFB,TGFA,NUP62
GO:0043369	GO:0043369	0.0038691	0.999516	5	13	CD4-positive or CD8-positive, alpha-beta T cell lineage commitment	BP	0.0683364	1	IL6,IL12B,STAT3,BATF,IL23A
GO:1903707	GO:1903707	0.00387908	0.998614	14	72	negative regulation of hemopoiesis	BP	0.0684458	1	ANXA1,CDK6,HMGB3,IFNB1,INHBA,IRF1,JAK3,LYN,CCL3,MAFB,LILRB1,LILRB4,LILRB3,IFNL1
GO:0061134	GO:0061134	0.00388962	0.998609	14	72	peptidase regulator activity	MF	0.0685305	1	BIRC2,BIRC3,SERPING1,CSTB,SERPINB1,SERPINB2,SERPINA1,SERPINB9,PSME2,SPINK1,TIMP1,CST7,TNFAIP8,CARD16
GO:0010657	GO:0010657	0.00389145	0.99911	8	30	muscle cell apoptotic process	BP	0.0685305	1	BNIP3,CDKN2A,EDN1,IL12A,IL12B,JAK2,CFLAR,ZC3H12A
GO:0003950	GO:0003950	0.00391213	0.999509	5	13	NAD+ ADP-ribosyltransferase activity	MF	0.0688276	1	PARP14,PARP12,PARP9,PARP10,PARP15
GO:0005796	GO:0005796	0.00394016	0.999216	7	24	Golgi lumen	CC	0.0691868	1	VCAN,DEFB1,PDGFA,PDGFB,SDC4,BLZF1,PROZ
GO:0050701	GO:0050701	0.0039402	0.999097	8	30	interleukin-1 secretion	BP	0.0691868	1	CCR7,P2RX7,PML,CCL3,AIM2,ZC3H12A,CARD16,GBP5
GO:0039535	GO:0039535	0.00396892	0.9995	5	13	regulation of RIG-I signaling pathway	BP	0.0696236	1	BIRC2,BIRC3,PUM2,DDX60,DHX58
GO:0008015	GO:0008015	0.00399581	0.998075	25	158	blood circulation	BP	0.0700273	1	ADA,ADM,FXYD2,SERPING1,CALM1,CALM2,CALM3,CD38,EDN1,GCH1,HRH2,CXCL10,JAK2,KCNJ2,P2RX4,P2RY1,PDE4B,PDGFB,PTGS2,SOD2,SRC,STAT1,NEDD4L,MYOF,FXYD6,POPDC2,ZC3H12A
GO:0045671	GO:0045671	0.0040272	0.999491	5	13	negative regulation of osteoclast differentiation	BP	0.0705091	1	CCL3,MAFB,LILRB1,LILRB4,LILRB3
GO:2001242	GO:2001242	0.00405203	0.998319	18	104	regulation of intrinsic apoptotic signaling pathway	BP	0.0708385	1	BCL2L1,BID,CD44,HIF1A,DNAJA1,HSPA1A,MCL1,PLAGL2,PLAUR,PMAIP1,PTGS2,PTPN1,S100A9,SNAI1,SOD2,SRC,XBP1,BCL2L11
GO:0061008	GO:0061008	0.00405385	0.998544	14	72	hepaticobiliary system development	BP	0.0708385	1	ADA,AK4,ANXA1,EZH2,IGF2R,IL10,SRD5A1,TNFAIP3,XBP1,CFLAR,CLDN1,LIMS2,PNPT1,DNAAF1
GO:0046883	GO:0046883	0.00406511	0.998419	16	87	regulation of hormone secretion	BP	0.0709668	1	ANXA1,BMP6,CD38,EDN1,HIF1A,IL1B,IL6,INHBA,JAK2,P2RY1,CDK16,CCL5,TNF,MAP4K4,GAL,HCAR2
GO:0030166	GO:0030166	0.00409482	0.999323	6	18	proteoglycan biosynthetic process	BP	0.0714164	1	VCAN,EXT1,HS3ST3B1,DSE,CHST15,CHST7
GO:0045058	GO:0045058	0.00415143	0.999166	7	24	T cell selection	BP	0.072334	1	CCR7,IL6,IL12B,IL15,STAT3,BATF,IL23A
GO:0035295	GO:0035295	0.00421794	0.997809	30	203	tube development	BP	0.0734222	1	ADA,ADM,AREG,RHOB,EDN1,HIF1A,HRH2,TNC,CXCL8,CXCL10,PDGFA,PML,RALA,SDC4,SRC,STAT1,TNF,KDM6A,NR4A3,HESX1,NRP1,BCL2L11,SPRY1,BASP1,CLIC4,ERRFI1,TNS3,PHACTR4,CCM2,DNAAF1
GO:0043407	GO:0043407	0.00427653	0.998781	10	44	negative regulation of MAP kinase activity	BP	0.0743704	1	DUSP4,DUSP5,DNAJA1,IL1B,LYN,PTPN1,SPRY1,NUP62,AIDA,SPRED2
GO:0006140	GO:0006140	0.00440714	0.998156	18	104	regulation of nucleotide metabolic process	BP	0.0765682	1	ADCY9,ADM,CALM1,CALM2,CALM3,EDN1,HIF1A,CXCL10,CXCL9,P2RX7,PFKFB3,PGAM1,PTGIR,CXCL11,STAT3,THBS1,MARCO,AKAP12,NUP62,DDIT4
GO:0050830	GO:0050830	0.0044168	0.998962	8	31	defense response to Gram-positive bacterium	BP	0.0766624	1	TNFSF8,DEFB1,IL6,IL12A,LTA,MYD88,P2RX7,TNF
GO:0090200	GO:0090200	0.00446105	0.999239	6	19	positive regulation of release of cytochrome c from mitochondria	BP	0.0773562	1	BID,BNIP3,PLAUR,PMAIP1,TNFSF10,BCL2L11
GO:0002828	GO:0002828	0.00446604	0.999238	6	19	regulation of type 2 immune response	BP	0.0773685	1	ANXA1,IFNB1,IL6,IDO1,RSAD2,IFNL1
GO:0010939	GO:0010939	0.00447234	0.999236	6	19	regulation of necrotic cell death	BP	0.0774036	1	BIRC2,BIRC3,BNIP3,RIPK1,CFLAR,RBCK1
GO:1904591	GO:1904591	0.00448792	0.998613	11	51	positive regulation of protein import	BP	0.0774143	1	BMP6,IL1B,IL6,IL12B,JAK2,PTGS2,TNF,RBCK1,DDX58,IL23A,ZC3H12A
GO:0002228	GO:0002228	0.00448984	0.998941	8	31	natural killer cell mediated immunity	BP	0.0774143	1	IL12A,IL12B,MICB,SERPINB9,NECTIN2,RASGRP1,LILRB1,SLAMF7
GO:0042267	GO:0042267	0.00448984	0.998941	8	31	natural killer cell mediated cytotoxicity	BP	0.0774143	1	IL12A,IL12B,MICB,SERPINB9,NECTIN2,RASGRP1,LILRB1,SLAMF7
GO:0001653	GO:0001653	0.00449436	0.999232	6	19	peptide receptor activity	MF	0.0774143	1	CCR7,GP1BA,SSTR2,CXCR4,CCRL2,GAL
GO:0008528	GO:0008528	0.00449436	0.999232	6	19	G-protein coupled peptide receptor activity	MF	0.0774143	1	CCR7,GP1BA,SSTR2,CXCR4,CCRL2,GAL
GO:0007169	GO:0007169	0.00453187	0.997312	45	338	transmembrane receptor protein tyrosine kinase signaling pathway	BP	0.0779861	1	AREG,EREG,GALNT3,GRB10,HIF1A,IGF2R,IGFBP4,IL1B,JAK2,JAK3,LCP2,LYN,NEDD4,ROR1,PDGFA,PDGFB,PLAT,PLAUR,PTGIR,PTPN1,SRC,STAT3,STAT5A,TGFA,THBS1,PIK3R3,SOCS1,NRP2,NRP1,SOCS2,MPZL1,SOCS3,RAPGEF2,SPRY1,SORBS1,NUP62,SIPA1L1,MYOF,ERRFI1,DDIT4,PHIP,RHBDF2,AKT1S1,SPRED2,NCF1
GO:0032715	GO:0032715	0.00457928	0.999214	6	19	negative regulation of interleukin-6 production	BP	0.0787271	1	IL10,SLAMF1,TNF,TNFAIP3,IL36RN,ZC3H12A
GO:0002715	GO:0002715	0.00461906	0.999206	6	19	regulation of natural killer cell mediated immunity	BP	0.0791915	1	IL12A,IL12B,SERPINB9,NECTIN2,RASGRP1,LILRB1
GO:0042269	GO:0042269	0.00461906	0.999206	6	19	regulation of natural killer cell mediated cytotoxicity	BP	0.0791915	1	IL12A,IL12B,SERPINB9,NECTIN2,RASGRP1,LILRB1
GO:0008201	GO:0008201	0.00461943	0.998906	8	31	heparin binding	MF	0.0791915	1	CXCL10,CCL7,CCL8,CCL23,CXCL11,THBS1,NRP2,NRP1
GO:0042345	GO:0042345	0.00470142	0.998883	8	31	NA	NA	0.0804445	1	IL1B,IL10,IL12B,PTGS2,TNF,RBCK1,IL23A,ZC3H12A
GO:0042348	GO:0042348	0.00470142	0.998883	8	31	NA	NA	0.0804445	1	IL1B,IL10,IL12B,PTGS2,TNF,RBCK1,IL23A,ZC3H12A
GO:0072525	GO:0072525	0.00474479	0.99918	6	19	pyridine-containing compound biosynthetic process	BP	0.0811099	1	PTGS2,KMO,KYNU,NAMPT,PARP9,PARP10
GO:0015908	GO:0015908	0.00475512	0.998741	9	37	fatty acid transport	BP	0.0812097	1	ANXA1,EDN1,ACSL1,IL1B,P2RX4,P2RX7,THBS1,SLCO3A1,MFSD2A
GO:0010039	GO:0010039	0.00476602	0.999175	6	19	response to iron ion	BP	0.0813191	1	ACO1,B2M,BMP6,HIF1A,SLC11A2,MAP1LC3A
GO:0003013	GO:0003013	0.00477203	0.997666	25	160	circulatory system process	BP	0.0813449	1	ADA,ADM,FXYD2,SERPING1,CALM1,CALM2,CALM3,CD38,EDN1,GCH1,HRH2,CXCL10,JAK2,KCNJ2,P2RX4,P2RY1,PDE4B,PDGFB,PTGS2,SOD2,SRC,STAT1,NEDD4L,MYOF,FXYD6,POPDC2,ZC3H12A
GO:0071375	GO:0071375	0.00478676	0.99762	26	170	cellular response to peptide hormone stimulus	BP	0.0815011	1	ACTN2,ADCY9,EDN1,GJB2,GRB10,IL1B,IL6,JAK2,JAK3,LYN,NFKB1,PTPN1,SRC,SRD5A1,STAT3,STAT5A,XBP1,NR4A3,PIK3R3,SOCS1,SOCS2,CFLAR,SOCS3,SORBS1,ERRFI1,PHIP
GO:0061098	GO:0061098	0.00479021	0.99917	6	19	positive regulation of protein tyrosine kinase activity	BP	0.0815011	1	EREG,PDGFB,PTPN1,CCL5,TGFA,NCF1
GO:0045453	GO:0045453	0.00480744	0.998853	8	31	bone resorption	BP	0.0817175	1	CD38,IL6,IL7,P2RX7,SPP1,SRC,TFRC,TNFAIP3
GO:0034105	GO:0034105	0.0048219	0.999163	6	19	positive regulation of tissue remodeling	BP	0.0818862	1	IL12B,IL15,SPP1,TFRC,IL23A,TMBIM1
GO:0051148	GO:0051148	0.00482663	0.998994	7	25	negative regulation of muscle cell differentiation	BP	0.0818896	1	EREG,EZH2,CXCL10,PDGFB,TNF,XBP1,CFLAR
GO:0032370	GO:0032370	0.00485205	0.998988	7	25	positive regulation of lipid transport	BP	0.0822438	1	BMP6,EDN1,IL1B,P2RX4,P2RX7,SPP1,GAL
GO:0002673	GO:0002673	0.00486342	0.998703	9	38	regulation of acute inflammatory response	BP	0.0823593	1	CFB,SERPING1,CCR7,IL1B,IL6,IL6ST,PTGER3,PTGS2,TNF
GO:0050798	GO:0050798	0.00490488	0.998975	7	25	activated T cell proliferation	BP	0.0829838	1	IL2RA,IL12B,SATB1,SLAMF1,TNFSF9,CD274,IL23A
GO:2000403	GO:2000403	0.00493217	0.99914	6	19	positive regulation of lymphocyte migration	BP	0.0833675	1	CXCL10,CCL3,CCL4,CCL5,CCL7,CCL20
GO:0033077	GO:0033077	0.00501152	0.998796	8	31	T cell differentiation in thymus	BP	0.0846296	1	ADA,B2M,ZFP36L2,CDK6,CCR7,IL7R,MAFB,RASGRP1
GO:0007565	GO:0007565	0.0050207	0.998146	14	74	female pregnancy	BP	0.0846512	1	ADM,CD38,CYP27B1,GJB2,H3F3B,IL1B,IDO1,PTGS2,SPP1,TAC3,TIMP1,NAMPT,APOL2,ACOD1
GO:0008016	GO:0008016	0.00502216	0.998233	13	65	regulation of heart contraction	BP	0.0846512	1	ADA,ADM,FXYD2,CALM1,CALM2,CALM3,EDN1,GCH1,JAK2,KCNJ2,P2RX4,PDE4B,FXYD6,POPDC2,ZC3H12A
GO:0050706	GO:0050706	0.00505012	0.998938	7	25	regulation of interleukin-1 beta secretion	BP	0.0850433	1	CCR7,P2RX7,PML,CCL3,AIM2,ZC3H12A,CARD16
GO:0070301	GO:0070301	0.0051243	0.998383	11	52	cellular response to hydrogen peroxide	BP	0.0862122	1	ANXA1,RHOB,BNIP3,EZH2,IL6,TNFAIP3,TXN,NR4A3,RIPK1,KLF4,MAP1LC3A
GO:0042033	GO:0042033	0.0051417	0.999525	4	9	chemokine biosynthetic process	BP	0.0864245	1	IL1B,IL6,TNF,TICAM1
GO:1901739	GO:1901739	0.00521436	0.999516	4	9	regulation of myoblast fusion	BP	0.0875645	1	CXCL10,CXCL9,CFLAR,EHD1
GO:0019835	GO:0019835	0.00523098	0.999277	5	14	cytolysis	BP	0.0877621	1	CSF2,MICB,P2RX7,APOL1,LILRB1
GO:0072677	GO:0072677	0.00524553	0.999512	4	9	eosinophil migration	BP	0.0879246	1	PTGER4,CCL3,CCL5,CCL7
GO:0032682	GO:0032682	0.00528321	0.999508	4	9	negative regulation of chemokine production	BP	0.0884669	1	IL6,IL10,MEFV,KLF4
GO:2001235	GO:2001235	0.00529436	0.997681	19	114	positive regulation of apoptotic signaling pathway	BP	0.0884669	1	ATF3,BCL2L1,BID,BNIP3,IFNB1,INHBA,JAK2,MCL1,PLAGL2,PLAUR,PMAIP1,PML,S100A9,THBS1,RIPK1,TNFSF10,BCL2L11,RBCK1,G0S2
GO:0034390	GO:0034390	0.00529745	0.999506	4	9	smooth muscle cell apoptotic process	BP	0.0884669	1	CDKN2A,EDN1,IL12A,IL12B
GO:0034391	GO:0034391	0.00529745	0.999506	4	9	regulation of smooth muscle cell apoptotic process	BP	0.0884669	1	CDKN2A,EDN1,IL12A,IL12B
GO:0001821	GO:0001821	0.0053222	0.999503	4	9	histamine secretion	BP	0.0887164	1	ADA,CSF2,EDN1,LYN
GO:0051608	GO:0051608	0.0053222	0.999503	4	9	histamine transport	BP	0.0887164	1	ADA,CSF2,EDN1,LYN
GO:0009110	GO:0009110	0.00533834	0.999259	5	14	vitamin biosynthetic process	BP	0.0888986	1	CYP27B1,IL1B,NFKB1,SNAI1,TNF
GO:0009074	GO:0009074	0.00534296	0.999501	4	9	aromatic amino acid family catabolic process	BP	0.0888986	1	IDO1,KMO,KYNU,IL4I1
GO:1900103	GO:1900103	0.00536863	0.999498	4	9	positive regulation of endoplasmic reticulum unfolded protein response	BP	0.0892436	1	HSPA1A,PTPN1,XBP1,BCL2L11
GO:0090184	GO:0090184	0.00539593	0.999494	4	9	positive regulation of kidney development	BP	0.089615	1	PDGFA,PDGFB,CFLAR,BASP1
GO:0039530	GO:0039530	0.00540206	0.999494	4	9	MDA-5 signaling pathway	BP	0.0896346	1	IRF7,DDX60,IFIH1,DHX58
GO:0051254	GO:0051254	0.00544818	0.996237	86	740	positive regulation of RNA metabolic process	BP	0.0903169	1	ATF3,BMP6,ZFP36L2,CD80,TNFSF8,CD38,CD40,CDKN2B,CREM,EDN1,NR3C1,HIF1A,HSPA1A,HSPA5,IRF8,IFI16,IFNB1,IL1A,IL1B,IL6,IL10,INHBA,CXCL10,IRF1,IRF2,IRF7,NFKB1,NFKB2,P2RY1,PCBP1,PDGFB,PLAGL2,PLSCR1,PML,REL,SNAI1,SP100,SPP1,SRC,STAT1,STAT3,STAT4,TNF,TNFRSF1B,TRPS1,XBP1,NR4A3,KLF7,RIPK1,KLF4,GTPBP1,MORF4L2,MAFB,NAMPT,TNIP1,BATF,NFAT5,LILRB1,PIM2,WDR5,ATF5,ZNF281,DDX58,NUP62,GAL,IL23A,BANP,PHIP,PCID2,ZC3HAV…
GO:0072574	GO:0072574	0.00549601	0.999482	4	9	hepatocyte proliferation	BP	0.0908235	1	TNFAIP3,XBP1,CFLAR,LIMS2
GO:0072575	GO:0072575	0.00549601	0.999482	4	9	epithelial cell proliferation involved in liver morphogenesis	BP	0.0908235	1	TNFAIP3,XBP1,CFLAR,LIMS2
GO:0090183	GO:0090183	0.00549745	0.999231	5	14	regulation of kidney development	BP	0.0908235	1	PDGFA,PDGFB,STAT1,CFLAR,BASP1
GO:0001649	GO:0001649	0.00550054	0.997711	17	98	osteoblast differentiation	BP	0.0908235	1	ADAR,AREG,BMP6,CDK6,VCAN,H3F3B,TNC,IL6,IL6ST,CCL3,SNAI1,SPP1,TNF,IFITM1,CLEC5A,NOCT,RANBP3L
GO:0032608	GO:0032608	0.00550384	0.998649	8	32	interferon-beta production	BP	0.0908235	1	IRF1,IRF7,REL,LILRB1,DDX58,IFIH1,TRIM56,TICAM1
GO:0051043	GO:0051043	0.00554553	0.999223	5	14	regulation of membrane protein ectodomain proteolysis	BP	0.091428	1	IL1B,IL10,TIMP1,TNF,TNFRSF1B
GO:0071305	GO:0071305	0.00556725	0.999473	4	9	cellular response to vitamin D	BP	0.0917025	1	CYP27B1,TNC,IL15,PIM1
GO:0043491	GO:0043491	0.00557941	0.997675	17	98	protein kinase B signaling	BP	0.0917777	1	CD80,CD40,CCR7,EREG,IL1B,IL6,PDGFA,PDGFB,CCL3,CCL5,SRC,THBS1,TNF,TXN,KLF4,AKT1S1,PIK3AP1
GO:0006812	GO:0006812	0.00558197	0.996505	53	419	cation transport	BP	0.0917777	1	ACTN2,ADA,FXYD2,B2M,CALM1,CALM2,CALM3,CLN3,CCR7,CSF2,CYP27B1,EDN1,FTH1,GEM,CXCL10,KCNJ2,KCNN4,LYN,CXCL9,NEDD4,SLC11A2,P2RX4,P2RX7,PDE4B,PDGFB,PML,PTGS2,CCL3,CCL4,CCL5,CCL8,CXCL11,SLC1A3,SLC22A1,SPINK1,TFRC,HOMER1,LILRB2,LILRB1,SLC2A6,DENND5A,NEDD4L,ATP2C1,GAL,SLC25A37,RHCG,FXYD6,ORAI2,SLC25A28,SLC41A2,C15orf48,CNKSR3,MCOLN2,NIPAL4,CALHM6
GO:0042745	GO:0042745	0.00560332	0.999469	4	9	circadian sleep/wake cycle	BP	0.092045	1	ADA,CSF2,IL6,SRD5A1
GO:0050795	GO:0050795	0.00563846	0.999207	5	14	regulation of behavior	BP	0.0925384	1	ADA,CSF2,IL6,STAT3,NR4A3
GO:0051259	GO:0051259	0.00570706	0.996807	35	254	protein complex oligomerization	BP	0.0935792	1	ACTN2,BIRC2,BIRC3,BID,DPYSL3,GBP1,GCH1,GLS,TNFRSF9,KCNJ2,P2RX4,P2RX7,PMAIP1,CCL5,SLC22A1,SOD2,SRC,TRIM21,TNFAIP3,TRPS1,RIPK1,CLDN1,AIM2,BCL2L11,RASGRP1,TRIM22,EHD1,NUP62,ANGPTL4,SPTBN5,RNF213,ZC3H12A,PNPT1,GBP5,MCOLN2
GO:0003015	GO:0003015	0.00574757	0.997757	15	81	heart process	BP	0.094135	1	ADA,ADM,FXYD2,CALM1,CALM2,CALM3,EDN1,GCH1,JAK2,KCNJ2,P2RX4,PDE4B,SRC,NEDD4L,FXYD6,POPDC2,ZC3H12A
GO:0010557	GO:0010557	0.00575136	0.995945	96	842	positive regulation of macromolecule biosynthetic process	BP	0.094135	1	AREG,ATF3,BMP6,CD80,TNFSF8,CD38,CD40,CDKN2B,CCR7,CREM,CSF2,EDN1,EREG,NR3C1,HIF1A,HSPA5,IRF8,IFI16,IFNB1,IL1A,IL1B,IL6,IL10,IL12B,IL15,INHBA,CXCL10,IRF1,IRF2,IRF7,JAK2,NFKB1,NFKB2,P2RY1,PCBP1,PDGFA,PDGFB,PLAGL2,PLSCR1,PML,REL,CCL5,CCL20,SNAI1,SP100,SPP1,SRC,STAT1,STAT3,STAT4,THBS1,TNF,TRPS1,XBP1,NR4A3,KLF7,RIPK1,KLF4,MORF4L2,MAFB,NAMPT,EBI3,TNIP1,BATF,SORBS1,NFAT5,LILRB1,PIM2,WDR5,ATF5,SAMD4A,ZNF2…
GO:0006775	GO:0006775	0.00576796	0.999184	5	14	fat-soluble vitamin metabolic process	BP	0.0943212	1	CYP27B1,IL1B,NFKB1,SNAI1,TNF
GO:0007520	GO:0007520	0.00577639	0.999182	5	14	myoblast fusion	BP	0.0943738	1	CXCL10,CXCL9,CFLAR,EHD1,MYOF
GO:0032768	GO:0032768	0.0058033	0.998562	8	32	regulation of monooxygenase activity	BP	0.094691	1	CALM1,CYP27B1,GCH1,GLA,HIF1A,IL1B,NFKB1,TNF
GO:0010038	GO:0010038	0.00584964	0.997132	24	157	response to metal ion	BP	0.094691	1	ACO1,AQP9,B2M,BMP6,BNIP3,CALM1,CALM2,CALM3,EDN1,HIF1A,HSPA5,IL1A,IL6,MT2A,NEDD4,SLC11A2,P2RX7,PTGS2,THBS1,CLDN1,HOMER1,NEDD4L,CLIC4,MAP1LC3A,ALG2,NCF1
GO:0072608	GO:0072608	0.00585101	0.999728	3	5	interleukin-10 secretion	BP	0.094691	1	TNFRSF9,LILRB1,CD274
GO:2001179	GO:2001179	0.00585101	0.999728	3	5	regulation of interleukin-10 secretion	BP	0.094691	1	TNFRSF9,LILRB1,CD274
GO:0051133	GO:0051133	0.00585101	0.999728	3	5	regulation of NK T cell activation	BP	0.094691	1	IL12A,IL12B,IL23A
GO:0051135	GO:0051135	0.00585101	0.999728	3	5	positive regulation of NK T cell activation	BP	0.094691	1	IL12A,IL12B,IL23A
GO:0030547	GO:0030547	0.00585103	0.999728	3	5	receptor inhibitor activity	MF	0.094691	1	IL1RN,CCL5,IL36RN
GO:0048019	GO:0048019	0.00585103	0.999728	3	5	receptor antagonist activity	MF	0.094691	1	IL1RN,CCL5,IL36RN
GO:0043380	GO:0043380	0.00585646	0.999728	3	5	regulation of memory T cell differentiation	BP	0.094691	1	IL12B,IL23A,IFNL1
GO:0042268	GO:0042268	0.00586984	0.999727	3	5	regulation of cytolysis	BP	0.094691	1	CSF2,P2RX7,LILRB1
GO:0015026	GO:0015026	0.00587368	0.999165	5	14	coreceptor activity	MF	0.094691	1	CD80,ROR1,NECTIN2,CXCR4,NRP1
GO:2000271	GO:2000271	0.00587658	0.999727	3	5	positive regulation of fibroblast apoptotic process	BP	0.094691	1	BID,BTG1,BCL2L11
GO:0060546	GO:0060546	0.00587827	0.999726	3	5	negative regulation of necroptotic process	BP	0.094691	1	BIRC2,BIRC3,RBCK1
GO:0060547	GO:0060547	0.00587827	0.999726	3	5	negative regulation of necrotic cell death	BP	0.094691	1	BIRC2,BIRC3,RBCK1
GO:0042749	GO:0042749	0.00587957	0.999726	3	5	regulation of circadian sleep/wake cycle	BP	0.094691	1	ADA,CSF2,IL6
GO:0045187	GO:0045187	0.00587957	0.999726	3	5	regulation of circadian sleep/wake cycle, sleep	BP	0.094691	1	ADA,CSF2,IL6
GO:0097136	GO:0097136	0.00588755	0.999726	3	5	Bcl-2 family protein complex	CC	0.0947352	1	BCL2L1,MCL1,BCL2L11
GO:0071639	GO:0071639	0.00589927	0.999725	3	5	positive regulation of monocyte chemotactic protein-1 production	BP	0.0947656	1	IL1A,IL1B,MCOLN2
GO:0010832	GO:0010832	0.00590083	0.999725	3	5	negative regulation of myotube differentiation	BP	0.0947656	1	CXCL10,XBP1,CFLAR
GO:0052150	GO:0052150	0.00590517	0.999725	3	5	modulation by symbiont of host apoptotic process	BP	0.0947656	1	BCL2L1,SERPINB9,BCL2L11
GO:0002534	GO:0002534	0.00592096	0.998914	6	20	cytokine production involved in inflammatory response	BP	0.0947811	1	IDO1,MEFV,MYD88,ZC3H12A,GBP5,TICAM1
GO:0035546	GO:0035546	0.00592185	0.999724	3	5	interferon-beta secretion	BP	0.0947811	1	LILRB1,DDX58,IFIH1
GO:0035547	GO:0035547	0.00592185	0.999724	3	5	regulation of interferon-beta secretion	BP	0.0947811	1	LILRB1,DDX58,IFIH1
GO:0050713	GO:0050713	0.00595062	0.999722	3	5	negative regulation of interleukin-1 beta secretion	BP	0.0951574	1	PML,ZC3H12A,CARD16
GO:0001866	GO:0001866	0.00596376	0.999721	3	5	NK T cell proliferation	BP	0.0952831	1	IL12B,IL15,IL23A
GO:0043370	GO:0043370	0.00597887	0.998692	7	26	regulation of CD4-positive, alpha-beta T cell differentiation	BP	0.0954402	1	ANXA1,CD80,IL6,IL12B,JAK3,IL23A,IL27
GO:0045345	GO:0045345	0.00600283	0.999718	3	5	positive regulation of MHC class I biosynthetic process	BP	0.0957382	1	PML,NLRC5,IFNL1
GO:0032819	GO:0032819	0.0060179	0.999718	3	5	positive regulation of natural killer cell proliferation	BP	0.0957514	1	IL12B,IL15,IL23A
GO:0097286	GO:0097286	0.00601844	0.999717	3	5	iron ion import	BP	0.0957514	1	B2M,SLC11A2,TFRC
GO:2000630	GO:2000630	0.00602277	0.999717	3	5	positive regulation of miRNA metabolic process	BP	0.0957514	1	NFKB1,ZC3H12A,PNPT1
GO:0002857	GO:0002857	0.00603292	0.999717	3	5	positive regulation of natural killer cell mediated immune response to tumor cell	BP	0.0957514	1	IL12A,IL12B,NECTIN2
GO:0002860	GO:0002860	0.00603292	0.999717	3	5	positive regulation of natural killer cell mediated cytotoxicity directed against tumor cell target	BP	0.0957514	1	IL12A,IL12B,NECTIN2
GO:0034144	GO:0034144	0.00603542	0.999716	3	5	negative regulation of toll-like receptor 4 signaling pathway	BP	0.0957514	1	LYN,TNFAIP3,ACOD1
GO:0071675	GO:0071675	0.00608072	0.998666	7	26	regulation of mononuclear cell migration	BP	0.0963077	1	CXCL10,LYN,CCL1,CCL5,SLAMF1,THBS1,TNF
GO:0002639	GO:0002639	0.00608113	0.998878	6	20	positive regulation of immunoglobulin production	BP	0.0963077	1	CD40,IL6,TFRC,TNFRSF4,XBP1,CLCF1
GO:0033574	GO:0033574	0.00610898	0.998658	7	26	response to testosterone	BP	0.096664	1	DEFB1,EDN1,SPP1,SRD5A1,THBS1,CFLAR,XRN1
GO:2000341	GO:2000341	0.00612688	0.99971	3	5	regulation of chemokine (C-X-C motif) ligand 2 production	BP	0.096779	1	TNF,KLF4,MCOLN2
GO:0035082	GO:0035082	0.00612695	0.999404	4	9	axoneme assembly	BP	0.096779	1	HYDIN,CFAP46,IQCG,DNAAF1
GO:0002714	GO:0002714	0.00615475	0.998861	6	20	positive regulation of B cell mediated immunity	BP	0.0967938	1	CD40,LTA,NECTIN2,TFRC,TNF,CLCF1
GO:0002891	GO:0002891	0.00615475	0.998861	6	20	positive regulation of immunoglobulin mediated immune response	BP	0.0967938	1	CD40,LTA,NECTIN2,TFRC,TNF,CLCF1
GO:0044259	GO:0044259	0.00615598	0.998289	9	39	NA	NA	0.0967938	1	CTSL,HIF1A,IL6,MMP10,MMP19,P2RX7,ERRFI1,P3H2,VIPAS39
GO:0006568	GO:0006568	0.00615757	0.999708	3	5	tryptophan metabolic process	BP	0.0967938	1	IDO1,KMO,KYNU
GO:0006586	GO:0006586	0.00615757	0.999708	3	5	indolalkylamine metabolic process	BP	0.0967938	1	IDO1,KMO,KYNU
GO:0001780	GO:0001780	0.00616	0.9994	4	9	neutrophil homeostasis	BP	0.0967938	1	ANXA1,IL6,PDE4B,HCAR2
GO:0033034	GO:0033034	0.00619416	0.999706	3	5	positive regulation of myeloid cell apoptotic process	BP	0.0972461	1	ANXA1,CDKN2A,HCAR2
GO:1904627	GO:1904627	0.00622331	0.999704	3	5	response to phorbol 13-acetate 12-myristate	BP	0.0974525	1	ZFP36L2,CDK6,ZC3H12A
GO:1904628	GO:1904628	0.00622331	0.999704	3	5	cellular response to phorbol 13-acetate 12-myristate	BP	0.0974525	1	ZFP36L2,CDK6,ZC3H12A
GO:0042993	GO:0042993	0.00622347	0.998628	7	26	NA	NA	0.0974525	1	IL1B,IL12B,PTGS2,TNF,RBCK1,DDX58,IL23A
GO:0031954	GO:0031954	0.00623685	0.998843	6	20	positive regulation of protein autophosphorylation	BP	0.0975776	1	CALM1,CALM2,CALM3,NBN,PDGFA,PDGFB,SRC,RAP2C
GO:0034142	GO:0034142	0.00626701	0.998836	6	20	toll-like receptor 4 signaling pathway	BP	0.0978863	1	LYN,TNFAIP3,PELI1,TNIP3,PIK3AP1,ACOD1
GO:0034135	GO:0034135	0.00627843	0.999701	3	5	regulation of toll-like receptor 2 signaling pathway	BP	0.0978863	1	LYN,TNFAIP3,ACOD1
GO:0007399	GO:0007399	0.0062799	0.995571	94	818	nervous system development	BP	0.0978863	1	ADM,AK4,ALCAM,ANXA1,AREG,B2M,BCL2A1,BID,BMP6,BNIP3,CDK6,CKB,CNP,VCAN,DPYSL3,TYMP,EXT1,EZH2,GRB10,CXCL1,GSTM3,H3F3B,HIF1A,HSPA5,TNC,IL6,IL6ST,INHBA,JAK2,LTA,LYN,NEDD4,SLC11A2,ROR1,P2RY1,CDK16,PFKFB3,RALA,CCL3,SDC4,SLC1A3,SPP1,SRC,SRD5A1,SSTR2,STAT3,DYNLT1,KDM6A,XBP1,CXCR4,NR4A3,KLF7,UNC5C,RGS9,HESX1,NRP2,NRP1,SOCS2,CFLAR,CLDN1,KLF4,MAP4K4,RAPGEF2,MAFB,BCL2L11,BASP1,EHD1,WDR5,ATF5,ZHX2,ARHGAP26,DEN…
GO:0043374	GO:0043374	0.00628938	0.9997	3	5	CD8-positive, alpha-beta T cell differentiation	BP	0.0978863	1	TNFSF8,IRF1,SATB1
GO:0035745	GO:0035745	0.0062923	0.9997	3	5	T-helper 2 cell cytokine production	BP	0.0978863	1	IFNB1,IL6,RSAD2
GO:0045821	GO:0045821	0.00630006	0.999699	3	5	positive regulation of glycolytic process	BP	0.0978863	1	HIF1A,P2RX7,PFKFB3
GO:0051194	GO:0051194	0.00630006	0.999699	3	5	positive regulation of cofactor metabolic process	BP	0.0978863	1	HIF1A,P2RX7,PFKFB3
GO:0051197	GO:0051197	0.00630006	0.999699	3	5	positive regulation of coenzyme metabolic process	BP	0.0978863	1	HIF1A,P2RX7,PFKFB3
GO:0007584	GO:0007584	0.00630888	0.997417	16	91	response to nutrient	BP	0.0978863	1	ADA,CD40,CDKN2B,CYP27B1,ACSL1,TNC,IL15,CXCL10,LTA,PIM1,PTGS2,SPP1,SSTR2,XBP1,TRIM25,KYNU
GO:0001503	GO:0001503	0.00631071	0.996886	24	157	ossification	BP	0.0978863	1	ADAR,AREG,BMP6,CDK6,VCAN,CYP27B1,EXT1,H3F3B,HIF1A,TNC,IL6,IL6ST,P2RX7,PTGER4,PTGS2,CCL3,SNAI1,SPP1,TNF,IFITM1,ISG15,CLEC5A,NOCT,RANBP3L
GO:0045741	GO:0045741	0.00636501	0.999695	3	5	positive regulation of epidermal growth factor-activated receptor activity	BP	0.0984427	1	EREG,TGFA,NCF1
GO:0098742	GO:0098742	0.00636584	0.998221	9	39	cell-cell adhesion via plasma-membrane adhesion molecules	BP	0.0984427	1	ALCAM,GYPC,IL1RN,IL10,NECTIN2,CLDN1,KLF4,ATP2C1,AMIGO2
GO:0004953	GO:0004953	0.00637379	0.999694	3	5	icosanoid receptor activity	MF	0.0984427	1	PTGER3,PTGER4,PTGIR
GO:0004954	GO:0004954	0.00637379	0.999694	3	5	prostanoid receptor activity	MF	0.0984427	1	PTGER3,PTGER4,PTGIR
GO:0004955	GO:0004955	0.00637379	0.999694	3	5	prostaglandin receptor activity	MF	0.0984427	1	PTGER3,PTGER4,PTGIR
GO:0004867	GO:0004867	0.00638865	0.998808	6	20	serine-type endopeptidase inhibitor activity	MF	0.098588	1	SERPING1,SERPINB1,SERPINB2,SERPINA1,SERPINB9,SPINK1
GO:0010605	GO:0010605	0.0064238	0.995173	149	1393	negative regulation of macromolecule metabolic process	BP	0.0990459	1	ADAR,BIRC2,BIRC3,ATF3,BMP6,ZFP36L2,SERPING1,CALM1,CALM2,CALM3,CD38,CD44,CDK6,CDKN2A,CDKN2B,CLN3,CREM,CSF2,CSTB,DUSP4,DUSP5,EDN1,SERPINB1,EREG,ETV3,EZH2,IFI6,GBP1,GP1BA,NR3C1,H3F3B,HIF1A,DNAJA1,HSPA1A,HSPA1B,IRF8,IFI16,IFI27,IL1B,IL6,IL10,INHBA,IRF1,IRF2,IRF7,ITGB8,JAK3,LYN,MXD1,MOV10,MYD88,NBN,NEDD4,NFKB1,NFKB2,P2RX7,SERPINB2,PDGFB,SERPINA1,SERPINB9,PLAT,PLAUR,PML,EIF2AK2,PSMA3,PSMA4,PSMD5,PSME2,…
GO:0097048	GO:0097048	0.00646369	0.999688	3	5	dendritic cell apoptotic process	BP	0.0994913	1	LYN,RAPGEF2,LILRB1
GO:2000668	GO:2000668	0.00646369	0.999688	3	5	regulation of dendritic cell apoptotic process	BP	0.0994913	1	LYN,RAPGEF2,LILRB1
GO:0031670	GO:0031670	0.00647468	0.998789	6	20	cellular response to nutrient	BP	0.0995758	1	CDKN2B,CYP27B1,TNC,IL15,PIM1,XBP1
GO:1902946	GO:1902946	0.00649764	0.999686	3	5	protein localization to early endosome	BP	0.0998439	1	RDX,NRP1,DTX3L
GO:0061298	GO:0061298	0.00652581	0.999684	3	5	retina vasculature development in camera-type eye	BP	0.100192	1
GO:0023061	GO:0023061	0.00656434	0.996805	23	149	signal release	BP	0.100698	1
GO:1900246	GO:1900246	0.00657548	0.999681	3	5	positive regulation of RIG-I signaling pathway	BP	0.100783	1
GO:0014821	GO:0014821	0.00658553	0.99968	3	5	phasic smooth muscle contraction	BP	0.1008	1
GO:0014068	GO:0014068	0.00659466	0.99853	7	26	positive regulation of phosphatidylinositol 3-kinase signaling	BP	0.1008	1
GO:0016064	GO:0016064	0.00659885	0.997835	11	54	immunoglobulin mediated immune response	BP	0.1008	1
GO:0019724	GO:0019724	0.00659885	0.997835	11	54	B cell mediated immunity	BP	0.1008	1
GO:0002637	GO:0002637	0.0067008	0.99829	8	33	regulation of immunoglobulin production	BP	0.102271	1
GO:0071495	GO:0071495	0.00672956	0.995457	72	606	cellular response to endogenous stimulus	BP	0.102474	1
GO:0046627	GO:0046627	0.00673115	0.99873	6	20	negative regulation of insulin receptor signaling pathway	BP	0.102474	1
GO:1900077	GO:1900077	0.00673115	0.99873	6	20	negative regulation of cellular response to insulin stimulus	BP	0.102474	1
GO:0006811	GO:0006811	0.0067889	0.99544	70	587	ion transport	BP	0.103267	1
GO:0031099	GO:0031099	0.00680053	0.997391	14	76	regeneration	BP	0.103357	1
GO:0030900	GO:0030900	0.00685242	0.996847	20	123	forebrain development	BP	0.104058	1
GO:0009628	GO:0009628	0.00693679	0.99531	72	611	response to abiotic stimulus	BP	0.105251	1
GO:0002274	GO:0002274	0.00697209	0.995579	53	427	myeloid leukocyte activation	BP	0.105698	1
GO:0031294	GO:0031294	0.00707032	0.997984	9	40	lymphocyte costimulation	BP	0.107036	1
GO:0010632	GO:0010632	0.00707218	0.997068	16	91	regulation of epithelial cell migration	BP	0.107036	1
GO:0001101	GO:0001101	0.00718138	0.996538	22	142	response to acid chemical	BP	0.108597	1
GO:1903556	GO:1903556	0.00723538	0.998347	7	27	negative regulation of tumor necrosis factor superfamily cytokine production	BP	0.109323	1
GO:0002861	GO:0002861	0.00726511	0.998889	5	15	regulation of inflammatory response to antigenic stimulus	BP	0.109407	1
GO:0060544	GO:0060544	0.00731506	0.998879	5	15	regulation of necroptotic process	BP	0.109407	1
GO:1901564	GO:1901564	0.00736109	0.994139	332	3385	organonitrogen compound metabolic process	BP	0.109407	1
GO:0070266	GO:0070266	0.00737456	0.998309	7	27	necroptotic process	BP	0.109407	1
GO:0022838	GO:0022838	0.00741325	0.997013	15	84	substrate-specific channel activity	MF	0.109407	1
GO:0071392	GO:0071392	0.00741711	0.99886	5	15	cellular response to estradiol stimulus	BP	0.109407	1
GO:2000021	GO:2000021	0.00745759	0.996993	15	84	NA	NA	0.109407	1
GO:0043406	GO:0043406	0.00746077	0.996391	22	142	positive regulation of MAP kinase activity	BP	0.109407	1
GO:0046640	GO:0046640	0.00755375	0.998833	5	15	regulation of alpha-beta T cell proliferation	BP	0.109407	1
GO:1904951	GO:1904951	0.00759204	0.995627	36	269	positive regulation of establishment of protein localization	BP	0.109407	1
GO:0034767	GO:0034767	0.0076469	0.997605	10	47	positive regulation of ion transmembrane transport	BP	0.109407	1
GO:0050829	GO:0050829	0.00765536	0.9985	6	21	defense response to Gram-negative bacterium	BP	0.109407	1
GO:0060986	GO:0060986	0.00766099	0.998813	5	15	endocrine hormone secretion	BP	0.109407	1
GO:0002876	GO:0002876	0.00766494	1	2	2	positive regulation of chronic inflammatory response to antigenic stimulus	BP	0.109407	1
GO:0061757	GO:0061757	0.00766494	1	2	2	leukocyte adhesion to arterial endothelial cell	BP	0.109407	1
GO:1904997	GO:1904997	0.00766494	1	2	2	regulation of leukocyte adhesion to arterial endothelial cell	BP	0.109407	1
GO:0060664	GO:0060664	0.00766494	1	2	2	epithelial cell proliferation involved in salivary gland morphogenesis	BP	0.109407	1
GO:0046136	GO:0046136	0.00766494	1	2	2	positive regulation of vitamin metabolic process	BP	0.109407	1
GO:0060557	GO:0060557	0.00766494	1	2	2	positive regulation of vitamin D biosynthetic process	BP	0.109407	1
GO:0060559	GO:0060559	0.00766494	1	2	2	positive regulation of calcidiol 1-monooxygenase activity	BP	0.109407	1
GO:0031731	GO:0031731	0.00766494	1	2	2	CCR6 chemokine receptor binding	MF	0.109407	1
GO:0034124	GO:0034124	0.00766494	1	2	2	regulation of MyD88-dependent toll-like receptor signaling pathway	BP	0.109407	1
GO:0036017	GO:0036017	0.00766494	1	2	2	response to erythropoietin	BP	0.109407	1
GO:0036018	GO:0036018	0.00766494	1	2	2	cellular response to erythropoietin	BP	0.109407	1
GO:0008188	GO:0008188	0.00766494	1	2	2	neuropeptide receptor activity	MF	0.109407	1
GO:0045523	GO:0045523	0.00766494	1	2	2	interleukin-27 receptor binding	MF	0.109407	1
GO:0019060	GO:0019060	0.00766494	1	2	2	intracellular transport of viral protein in host cell	BP	0.109407	1
GO:0030581	GO:0030581	0.00766494	1	2	2	symbiont intracellular protein transport in host	BP	0.109407	1
GO:0051708	GO:0051708	0.00766494	1	2	2	intracellular protein transport in other organism involved in symbiotic interaction	BP	0.109407	1
GO:0002677	GO:0002677	0.00766494	1	2	2	negative regulation of chronic inflammatory response	BP	0.109407	1
GO:0045519	GO:0045519	0.00766494	1	2	2	interleukin-23 receptor binding	MF	0.109407	1
GO:0070743	GO:0070743	0.00766494	1	2	2	interleukin-23 complex	CC	0.109407	1
GO:2000330	GO:2000330	0.00766494	1	2	2	positive regulation of T-helper 17 cell lineage commitment	BP	0.109407	1
GO:0019972	GO:0019972	0.00766494	1	2	2	interleukin-12 binding	MF	0.109407	1
GO:0043514	GO:0043514	0.00766494	1	2	2	interleukin-12 complex	CC	0.109407	1
GO:0008065	GO:0008065	0.00766494	1	2	2	establishment of blood-nerve barrier	BP	0.109407	1
GO:0072573	GO:0072573	0.00766494	1	2	2	tolerance induction to lipopolysaccharide	BP	0.109407	1
GO:0031392	GO:0031392	0.00766494	1	2	2	regulation of prostaglandin biosynthetic process	BP	0.109407	1
GO:0031394	GO:0031394	0.00766494	1	2	2	positive regulation of prostaglandin biosynthetic process	BP	0.109407	1
GO:2001279	GO:2001279	0.00766494	1	2	2	regulation of unsaturated fatty acid biosynthetic process	BP	0.109407	1
GO:2001280	GO:2001280	0.00766494	1	2	2	positive regulation of unsaturated fatty acid biosynthetic process	BP	0.109407	1
GO:0032396	GO:0032396	0.00766494	1	2	2	inhibitory MHC class I receptor activity	MF	0.109407	1
GO:0010512	GO:0010512	0.00766494	1	2	2	negative regulation of phosphatidylinositol biosynthetic process	BP	0.109407	1
GO:0035787	GO:0035787	0.00766494	1	2	2	cell migration involved in kidney development	BP	0.109407	1
GO:0035788	GO:0035788	0.00766494	1	2	2	cell migration involved in metanephros development	BP	0.109407	1
GO:0035789	GO:0035789	0.00766494	1	2	2	metanephric mesenchymal cell migration	BP	0.109407	1
GO:0035793	GO:0035793	0.00766494	1	2	2	positive regulation of metanephric mesenchymal cell migration by platelet-derived growth factor receptor-beta signaling pathway	BP	0.109407	1
GO:0048407	GO:0048407	0.00766494	1	2	2	platelet-derived growth factor binding	MF	0.109407	1
GO:1900238	GO:1900238	0.00766494	1	2	2	regulation of metanephric mesenchymal cell migration by platelet-derived growth factor receptor-beta signaling pathway	BP	0.109407	1
GO:2000589	GO:2000589	0.00766494	1	2	2	regulation of metanephric mesenchymal cell migration	BP	0.109407	1
GO:2000591	GO:2000591	0.00766494	1	2	2	positive regulation of metanephric mesenchymal cell migration	BP	0.109407	1
GO:0005152	GO:0005152	0.00766508	1	2	2	interleukin-1 receptor antagonist activity	MF	0.109407	1
GO:0004917	GO:0004917	0.00766509	1	2	2	interleukin-7 receptor activity	MF	0.109407	1
GO:2001180	GO:2001180	0.00766513	1	2	2	negative regulation of interleukin-10 secretion	BP	0.109407	1
GO:0007431	GO:0007431	0.00766514	0.998812	5	15	salivary gland development	BP	0.109407	1
GO:0045188	GO:0045188	0.00766652	1	2	2	regulation of circadian sleep/wake cycle, non-REM sleep	BP	0.109407	1
GO:0060405	GO:0060405	0.00766652	1	2	2	regulation of penile erection	BP	0.109407	1
GO:0034342	GO:0034342	0.00766705	1	2	2	response to type III interferon	BP	0.109407	1
GO:0045578	GO:0045578	0.00767087	1	2	2	negative regulation of B cell differentiation	BP	0.109407	1
GO:0045077	GO:0045077	0.00767087	1	2	2	negative regulation of interferon-gamma biosynthetic process	BP	0.109407	1
GO:0035871	GO:0035871	0.00767094	1	2	2	protein K11-linked deubiquitination	BP	0.109407	1
GO:2000349	GO:2000349	0.00767145	1	2	2	negative regulation of CD40 signaling pathway	BP	0.109407	1
GO:0070498	GO:0070498	0.00767995	0.998809	5	15	interleukin-1-mediated signaling pathway	BP	0.109407	1
GO:0008630	GO:0008630	0.00768342	0.997129	13	70	intrinsic apoptotic signaling pathway in response to DNA damage	BP	0.109407	1
GO:0048250	GO:0048250	0.00768404	1	2	2	iron import into the mitochondrion	BP	0.109407	1
GO:0015684	GO:0015684	0.00769013	1	2	2	ferrous iron transport	BP	0.109407	1
GO:0070627	GO:0070627	0.00769013	1	2	2	ferrous iron import	BP	0.109407	1
GO:1903874	GO:1903874	0.00769013	1	2	2	ferrous iron transmembrane transport	BP	0.109407	1
GO:0097527	GO:0097527	0.0076957	1	2	2	necroptotic signaling pathway	BP	0.109407	1
GO:0004911	GO:0004911	0.00769698	1	2	2	interleukin-2 receptor activity	MF	0.109407	1
GO:0019976	GO:0019976	0.00769698	1	2	2	interleukin-2 binding	MF	0.109407	1
GO:0034162	GO:0034162	0.0077026	0.998805	5	15	toll-like receptor 9 signaling pathway	BP	0.109407	1
GO:1990712	GO:1990712	0.00770756	1	2	2	HFE-transferrin receptor complex	CC	0.109407	1
GO:0002636	GO:0002636	0.0077169	1	2	2	positive regulation of germinal center formation	BP	0.109407	1
GO:0030198	GO:0030198	0.00772399	0.996661	17	101	extracellular matrix organization	BP	0.109407	1
GO:2000625	GO:2000625	0.00772424	1	2	2	regulation of miRNA catabolic process	BP	0.109407	1
GO:2000627	GO:2000627	0.00772424	1	2	2	positive regulation of miRNA catabolic process	BP	0.109407	1
GO:0005127	GO:0005127	0.00772521	1	2	2	ciliary neurotrophic factor receptor binding	MF	0.109407	1
GO:0034242	GO:0034242	0.00772788	1	2	2	negative regulation of syncytium formation by plasma membrane fusion	BP	0.109407	1
GO:1901740	GO:1901740	0.00772788	1	2	2	negative regulation of myoblast fusion	BP	0.109407	1
GO:0071393	GO:0071393	0.00773097	1	2	2	cellular response to progesterone stimulus	BP	0.109407	1
GO:0071608	GO:0071608	0.00777572	1	2	2	macrophage inflammatory protein-1 alpha production	BP	0.109868	1
GO:0071640	GO:0071640	0.00777572	1	2	2	regulation of macrophage inflammatory protein 1 alpha production	BP	0.109868	1
GO:0034343	GO:0034343	0.00780362	1	2	2	type III interferon production	BP	0.110042	1
GO:0034344	GO:0034344	0.00780362	1	2	2	regulation of type III interferon production	BP	0.110042	1
GO:0042887	GO:0042887	0.00780928	0.998463	6	21	amide transmembrane transporter activity	MF	0.110042	1
GO:2001137	GO:2001137	0.00781231	1	2	2	positive regulation of endocytic recycling	BP	0.110042	1
GO:0039531	GO:0039531	0.00786785	0.998773	5	15	regulation of viral-induced cytoplasmic pattern recognition receptor signaling pathway	BP	0.110738	1
GO:0046006	GO:0046006	0.00788575	0.998444	6	21	regulation of activated T cell proliferation	BP	0.110903	1
GO:1900623	GO:1900623	0.00790246	1	2	2	regulation of monocyte aggregation	BP	0.110932	1
GO:1900625	GO:1900625	0.00790246	1	2	2	positive regulation of monocyte aggregation	BP	0.110932	1
GO:0035690	GO:0035690	0.0079062	0.997704	9	40	cellular response to drug	BP	0.110932	1
GO:0050704	GO:0050704	0.00791893	0.998159	7	27	regulation of interleukin-1 secretion	BP	0.111025	1
GO:0070234	GO:0070234	0.00798154	0.999118	4	10	positive regulation of T cell apoptotic process	BP	0.111816	1
GO:0010956	GO:0010956	0.00799901	1	2	2	negative regulation of calcidiol 1-monooxygenase activity	BP	0.111887	1
GO:1900127	GO:1900127	0.00799901	1	2	2	positive regulation of hyaluronan biosynthetic process	BP	0.111887	1
GO:0006171	GO:0006171	0.00805151	0.998122	7	27	cAMP biosynthetic process	BP	0.112321	1
GO:0030817	GO:0030817	0.00805151	0.998122	7	27	regulation of cAMP biosynthetic process	BP	0.112321	1
GO:0051591	GO:0051591	0.00805787	0.997456	10	47	response to cAMP	BP	0.112321	1
GO:1902044	GO:1902044	0.0080585	1	2	2	regulation of Fas signaling pathway	BP	0.112321	1
GO:1903894	GO:1903894	0.00806104	0.999107	4	10	regulation of IRE1-mediated unfolded protein response	BP	0.112321	1
GO:0050664	GO:0050664	0.00812225	0.999098	4	10	oxidoreductase activity, acting on NAD(P)H, oxygen as acceptor	MF	0.112974	1
GO:0071409	GO:0071409	0.00812233	1	2	2	cellular response to cycloheximide	BP	0.112974	1
GO:0043568	GO:0043568	0.00812667	1	2	2	positive regulation of insulin-like growth factor receptor signaling pathway	BP	0.112974	1
GO:0045668	GO:0045668	0.00813889	0.998719	5	15	negative regulation of osteoblast differentiation	BP	0.112978	1
GO:0015349	GO:0015349	0.00814572	1	2	2	thyroid hormone transmembrane transporter activity	MF	0.112978	1
GO:0070327	GO:0070327	0.00814572	1	2	2	thyroid hormone transport	BP	0.112978	1
GO:0050862	GO:0050862	0.00816295	0.999092	4	10	positive regulation of T cell receptor signaling pathway	BP	0.11313	1
GO:2000833	GO:2000833	0.00818428	1	2	2	positive regulation of steroid hormone secretion	BP	0.113203	1
GO:2000848	GO:2000848	0.00818428	1	2	2	positive regulation of corticosteroid hormone secretion	BP	0.113203	1
GO:0071260	GO:0071260	0.00818699	0.997403	10	48	cellular response to mechanical stimulus	BP	0.113203	1
GO:0060300	GO:0060300	0.00820352	1	2	2	regulation of cytokine activity	BP	0.113295	1
GO:0034765	GO:0034765	0.00820616	0.996073	21	133	regulation of ion transmembrane transport	BP	0.113295	1
GO:0046902	GO:0046902	0.00821987	0.997391	10	48	regulation of mitochondrial membrane permeability	BP	0.113398	1
GO:0009072	GO:0009072	0.00825657	0.999078	4	10	aromatic amino acid family metabolic process	BP	0.113817	1
GO:1902728	GO:1902728	0.00826562	1	2	2	positive regulation of growth factor dependent skeletal muscle satellite cell proliferation	BP	0.113855	1
GO:1901653	GO:1901653	0.00835494	0.995528	28	195	cellular response to peptide	BP	0.114998	1
GO:0045954	GO:0045954	0.00836527	0.999063	4	10	positive regulation of natural killer cell mediated cytotoxicity	BP	0.115033	1
GO:0019805	GO:0019805	0.00837023	1	2	2	quinolinate biosynthetic process	BP	0.115033	1
GO:0004111	GO:0004111	0.00837899	1	2	2	creatine kinase activity	MF	0.115066	1
GO:0006196	GO:0006196	0.00840404	1	2	2	AMP catabolic process	BP	0.115323	1
GO:0045670	GO:0045670	0.00843242	0.99775	8	34	regulation of osteoclast differentiation	BP	0.115547	1
GO:0030279	GO:0030279	0.00843724	0.998014	7	27	negative regulation of ossification	BP	0.115547	1
GO:0046887	GO:0046887	0.00843957	0.997515	9	41	positive regulation of hormone secretion	BP	0.115547	1
GO:0034143	GO:0034143	0.00845138	0.99905	4	10	regulation of toll-like receptor 4 signaling pathway	BP	0.115593	1
GO:0046697	GO:0046697	0.00845778	0.999049	4	10	decidualization	BP	0.115593	1
GO:0005158	GO:0005158	0.00846207	0.998656	5	15	insulin receptor binding	MF	0.115593	1
GO:0030879	GO:0030879	0.00848155	0.997295	10	48	mammary gland development	BP	0.115772	1
GO:0060445	GO:0060445	0.0084949	0.999044	4	10	branching involved in salivary gland morphogenesis	BP	0.115866	1
GO:0072359	GO:0072359	0.00850645	0.994671	48	378	circulatory system development	BP	0.115936	1
GO:0007200	GO:0007200	0.00851717	0.998291	6	21	phospholipase C-activating G-protein coupled receptor signaling pathway	BP	0.115994	1
GO:0098770	GO:0098770	0.00852349	1	2	2	FBXO family protein binding	MF	0.115994	1
GO:0097490	GO:0097490	0.00854872	1	2	2	sympathetic neuron projection extension	BP	0.116008	1
GO:0097491	GO:0097491	0.00854872	1	2	2	sympathetic neuron projection guidance	BP	0.116008	1
GO:0042402	GO:0042402	0.00855006	0.999036	4	10	cellular biogenic amine catabolic process	BP	0.116008	1
GO:0043062	GO:0043062	0.00855069	0.996261	17	102	extracellular structure organization	BP	0.116008	1
GO:0005515	GO:0005515	0.00855659	0.993403	513	5457	protein binding	MF	0.116008	1
GO:0072576	GO:0072576	0.00859181	0.99903	4	10	liver morphogenesis	BP	0.116398	1
GO:0002027	GO:0002027	0.00860956	0.997966	7	27	regulation of heart rate	BP	0.116551	1
GO:0070542	GO:0070542	0.00865403	0.997442	9	41	response to fatty acid	BP	0.117037	1
GO:0001782	GO:0001782	0.00865841	0.998257	6	21	B cell homeostasis	BP	0.117037	1
GO:0030208	GO:0030208	0.0086683	1	2	2	dermatan sulfate biosynthetic process	BP	0.117084	1
GO:0043542	GO:0043542	0.00870376	0.996552	14	78	endothelial cell migration	BP	0.117475	1
GO:0002312	GO:0002312	0.00877802	0.997399	9	41	B cell activation involved in immune response	BP	0.118389	1
GO:0043271	GO:0043271	0.00886584	0.997153	10	48	negative regulation of ion transport	BP	0.119484	1
GO:0051222	GO:0051222	0.00888475	0.994957	33	244	positive regulation of protein transport	BP	0.11965	1
GO:0034104	GO:0034104	0.00891599	0.998982	4	10	negative regulation of tissue remodeling	BP	0.119981	1
GO:0031102	GO:0031102	0.00897442	0.998179	6	21	neuron projection regeneration	BP	0.120678	1
GO:0014066	GO:0014066	0.00905473	0.997303	9	41	regulation of phosphatidylinositol 3-kinase signaling	BP	0.121597	1
GO:0071901	GO:0071901	0.00905624	0.99654	13	71	negative regulation of protein serine/threonine kinase activity	BP	0.121597	1
GO:0032870	GO:0032870	0.00912689	0.994411	43	334	cellular response to hormone stimulus	BP	0.122455	1
GO:0071880	GO:0071880	0.00920731	1	2	2	adenylate cyclase-activating adrenergic receptor signaling pathway	BP	0.123348	1
GO:0002712	GO:0002712	0.00921394	0.997781	7	28	regulation of B cell mediated immunity	BP	0.123348	1
GO:0002889	GO:0002889	0.00921394	0.997781	7	28	regulation of immunoglobulin mediated immune response	BP	0.123348	1
GO:0046822	GO:0046822	0.00930192	0.99558	20	128	regulation of nucleocytoplasmic transport	BP	0.124434	1
GO:0006109	GO:0006109	0.00933866	0.995994	16	95	regulation of carbohydrate metabolic process	BP	0.124833	1
GO:0003823	GO:0003823	0.00943287	0.997422	8	35	antigen binding	MF	0.125954	1
GO:0051179	GO:0051179	0.00943745	0.99245	298	3013	localization	BP	0.125954	1
GO:0030206	GO:0030206	0.0094434	0.998903	4	10	chondroitin sulfate biosynthetic process	BP	0.125954	1
GO:0042063	GO:0042063	0.00957244	0.995882	16	95	gliogenesis	BP	0.127581	1
GO:0015696	GO:0015696	0.00959586	0.99767	7	28	ammonium transport	BP	0.127799	1
GO:0035821	GO:0035821	0.00971177	0.996093	14	80	modification of morphology or physiology of other organism	BP	0.129247	1
GO:0051899	GO:0051899	0.00976512	0.997325	8	34	membrane depolarization	BP	0.129862	1
GO:0002702	GO:0002702	0.00988003	0.997006	9	42	positive regulation of production of molecular mediator of immune response	BP	0.131293	1
GO:0071353	GO:0071353	0.0099657	0.997912	6	22	cellular response to interleukin-4	BP	0.132335	1
GO:0046637	GO:0046637	0.00999099	0.997241	8	35	regulation of alpha-beta T cell differentiation	BP	0.132573	1
GO:0098802	GO:0098802	0.0101934	0.996225	12	64	plasma membrane receptor complex	CC	0.135159	1
GO:0046626	GO:0046626	0.010238	0.997483	7	28	regulation of insulin receptor signaling pathway	BP	0.135651	1
GO:1900407	GO:1900407	0.0103616	0.996836	9	42	regulation of cellular response to oxidative stress	BP	0.137189	1
GO:0046849	GO:0046849	0.0104637	0.997086	8	35	bone remodeling	BP	0.13844	1
GO:0015718	GO:0015718	0.0104937	0.996308	11	56	monocarboxylic acid transport	BP	0.138734	1
GO:1904035	GO:1904035	0.010564	0.997053	8	35	regulation of epithelial cell apoptotic process	BP	0.139533	1
GO:0006869	GO:0006869	0.0105695	0.994809	21	137	lipid transport	BP	0.139533	1
GO:0034405	GO:0034405	0.0106463	0.997736	6	22	response to fluid shear stress	BP	0.140444	1
GO:0031214	GO:0031214	0.0108011	0.996678	9	42	biomineral tissue development	BP	0.142383	1
GO:0050857	GO:0050857	0.0109079	0.99812	5	16	positive regulation of antigen receptor-mediated signaling pathway	BP	0.143297	1
GO:0060047	GO:0060047	0.0109306	0.995542	14	79	heart contraction	BP	0.143297	1
GO:0045080	GO:0045080	0.0109432	0.999241	3	6	positive regulation of chemokine biosynthetic process	BP	0.143297	1
GO:0045078	GO:0045078	0.0109437	0.999241	3	6	positive regulation of interferon-gamma biosynthetic process	BP	0.143297	1
GO:0016175	GO:0016175	0.0109465	0.999241	3	6	superoxide-generating NADPH oxidase activity	MF	0.143297	1
GO:2000109	GO:2000109	0.0109479	0.999241	3	6	regulation of macrophage apoptotic process	BP	0.143297	1
GO:0051024	GO:0051024	0.0109507	0.999241	3	6	positive regulation of immunoglobulin secretion	BP	0.143297	1
GO:1903265	GO:1903265	0.0109573	0.99924	3	6	positive regulation of tumor necrosis factor-mediated signaling pathway	BP	0.143297	1
GO:0042541	GO:0042541	0.0109735	0.999238	3	6	hemoglobin biosynthetic process	BP	0.143297	1
GO:0043379	GO:0043379	0.0109762	0.999238	3	6	memory T cell differentiation	BP	0.143297	1
GO:0090713	GO:0090713	0.0109762	0.999238	3	6	immunological memory process	BP	0.143297	1
GO:0090715	GO:0090715	0.0109762	0.999238	3	6	immunological memory formation process	BP	0.143297	1
GO:0090199	GO:0090199	0.0109985	0.997242	7	29	regulation of release of cytochrome c from mitochondria	BP	0.143297	1
GO:0072111	GO:0072111	0.011017	0.999234	3	6	cell proliferation involved in kidney development	BP	0.143297	1
GO:0044531	GO:0044531	0.0110256	0.999233	3	6	modulation of programmed cell death in other organism	BP	0.143297	1
GO:0044532	GO:0044532	0.0110256	0.999233	3	6	modulation of apoptotic process in other organism	BP	0.143297	1
GO:0052040	GO:0052040	0.0110256	0.999233	3	6	modulation by symbiont of host programmed cell death	BP	0.143297	1
GO:0052248	GO:0052248	0.0110256	0.999233	3	6	modulation of programmed cell death in other organism involved in symbiotic interaction	BP	0.143297	1
GO:0052433	GO:0052433	0.0110256	0.999233	3	6	modulation by organism of apoptotic process in other organism involved in symbiotic interaction	BP	0.143297	1
GO:0023035	GO:0023035	0.0110338	0.999233	3	6	CD40 signaling pathway	BP	0.143297	1
GO:1903896	GO:1903896	0.0110442	0.999232	3	6	positive regulation of IRE1-mediated unfolded protein response	BP	0.143297	1
GO:0097342	GO:0097342	0.0110447	0.999232	3	6	ripoptosome	CC	0.143297	1
GO:0030522	GO:0030522	0.0110773	0.994079	26	182	intracellular receptor signaling pathway	BP	0.143615	1
GO:0035004	GO:0035004	0.0110914	0.99762	6	22	phosphatidylinositol 3-kinase activity	MF	0.143696	1
GO:0002634	GO:0002634	0.0111207	0.999224	3	6	regulation of germinal center formation	BP	0.143972	1
GO:2000628	GO:2000628	0.0112041	0.999216	3	6	regulation of miRNA metabolic process	BP	0.144751	1
GO:0002836	GO:0002836	0.0112199	0.999215	3	6	positive regulation of response to tumor cell	BP	0.144751	1
GO:0002839	GO:0002839	0.0112199	0.999215	3	6	positive regulation of immune response to tumor cell	BP	0.144751	1
GO:0032817	GO:0032817	0.0112323	0.999214	3	6	regulation of natural killer cell proliferation	BP	0.144751	1
GO:0098590	GO:0098590	0.011243	0.993242	38	290	plasma membrane region	CC	0.144751	1
GO:0002420	GO:0002420	0.0112529	0.999212	3	6	natural killer cell mediated cytotoxicity directed against tumor cell target	BP	0.144751	1
GO:0002423	GO:0002423	0.0112529	0.999212	3	6	natural killer cell mediated immune response to tumor cell	BP	0.144751	1
GO:0002855	GO:0002855	0.0112529	0.999212	3	6	regulation of natural killer cell mediated immune response to tumor cell	BP	0.144751	1
GO:0002858	GO:0002858	0.0112529	0.999212	3	6	regulation of natural killer cell mediated cytotoxicity directed against tumor cell target	BP	0.144751	1
GO:0034115	GO:0034115	0.011287	0.999208	3	6	negative regulation of heterotypic cell-cell adhesion	BP	0.14488	1
GO:0070587	GO:0070587	0.011287	0.999208	3	6	regulation of cell-cell adhesion involved in gastrulation	BP	0.14488	1
GO:0035771	GO:0035771	0.0112962	0.999207	3	6	interleukin-4-mediated signaling pathway	BP	0.14488	1
GO:2000514	GO:2000514	0.0113057	0.99715	7	29	regulation of CD4-positive, alpha-beta T cell activation	BP	0.14488	1
GO:0019219	GO:0019219	0.0113068	0.991103	200	1954	regulation of nucleobase-containing compound metabolic process	BP	0.14488	1
GO:1900180	GO:1900180	0.011311	0.994631	19	122	regulation of protein localization to nucleus	BP	0.14488	1
GO:0070432	GO:0070432	0.0113264	0.999204	3	6	regulation of nucleotide-binding oligomerization domain containing 2 signaling pathway	BP	0.144975	1
GO:0070189	GO:0070189	0.0114423	0.999193	3	6	kynurenine metabolic process	BP	0.146355	1
GO:0002756	GO:0002756	0.0114745	0.997098	7	29	MyD88-independent toll-like receptor signaling pathway	BP	0.146459	1
GO:0002517	GO:0002517	0.0114748	0.99919	3	6	T cell tolerance induction	BP	0.146459	1
GO:0002664	GO:0002664	0.0114748	0.99919	3	6	regulation of T cell tolerance induction	BP	0.146459	1
GO:0072216	GO:0072216	0.0115009	0.999187	3	6	positive regulation of metanephros development	BP	0.14669	1
GO:0031952	GO:0031952	0.0115677	0.99707	7	29	regulation of protein autophosphorylation	BP	0.147437	1
GO:0035929	GO:0035929	0.0116143	0.999176	3	6	steroid hormone secretion	BP	0.147834	1
GO:0032769	GO:0032769	0.0116152	0.999176	3	6	negative regulation of monooxygenase activity	BP	0.147834	1
GO:0001781	GO:0001781	0.0116623	0.999172	3	6	neutrophil apoptotic process	BP	0.148329	1
GO:0009128	GO:0009128	0.011693	0.999169	3	6	purine nucleoside monophosphate catabolic process	BP	0.148359	1
GO:0009158	GO:0009158	0.011693	0.999169	3	6	ribonucleoside monophosphate catabolic process	BP	0.148359	1
GO:0009169	GO:0009169	0.011693	0.999169	3	6	purine ribonucleoside monophosphate catabolic process	BP	0.148359	1
GO:1901888	GO:1901888	0.0116975	0.996355	9	42	regulation of cell junction assembly	BP	0.148359	1
GO:0070242	GO:0070242	0.0117145	0.998494	4	11	thymocyte apoptotic process	BP	0.148471	1
GO:1900225	GO:1900225	0.0117392	0.999164	3	6	regulation of NLRP3 inflammasome complex assembly	BP	0.14868	1
GO:0048333	GO:0048333	0.0117605	0.999162	3	6	mesodermal cell differentiation	BP	0.148846	1
GO:0071360	GO:0071360	0.0117859	0.998482	4	11	cellular response to exogenous dsRNA	BP	0.149063	1
GO:0044236	GO:0044236	0.0117971	0.996309	9	43	NA	NA	0.1491	1
GO:0090557	GO:0090557	0.0118592	0.999152	3	6	establishment of endothelial intestinal barrier	BP	0.14978	1
GO:0002710	GO:0002710	0.0119129	0.998461	4	11	negative regulation of T cell mediated immunity	BP	0.150354	1
GO:0046641	GO:0046641	0.0119346	0.998457	4	11	positive regulation of alpha-beta T cell proliferation	BP	0.150523	1
GO:0045063	GO:0045063	0.011969	0.998451	4	11	T-helper 1 cell differentiation	BP	0.150851	1
GO:0032020	GO:0032020	0.0120157	0.999137	3	6	ISG15-protein conjugation	BP	0.151334	1
GO:0019210	GO:0019210	0.0121072	0.996195	9	43	kinase inhibitor activity	MF	0.15238	1
GO:0002717	GO:0002717	0.012184	0.998415	4	11	positive regulation of natural killer cell mediated immunity	BP	0.153241	1
GO:0032663	GO:0032663	0.0122508	0.996861	7	29	regulation of interleukin-2 production	BP	0.153974	1
GO:0051900	GO:0051900	0.0122627	0.998402	4	11	regulation of mitochondrial depolarization	BP	0.154016	1
GO:0032757	GO:0032757	0.0122873	0.997281	6	23	positive regulation of interleukin-8 production	BP	0.154218	1
GO:0007193	GO:0007193	0.0123369	0.998389	4	11	adenylate cyclase-inhibiting G-protein coupled receptor signaling pathway	BP	0.154733	1
GO:0045944	GO:0045944	0.0123625	0.991634	62	524	positive regulation of transcription by RNA polymerase II	BP	0.154947	1
GO:1904062	GO:1904062	0.0123981	0.994345	17	104	regulation of cation transmembrane transport	BP	0.155207	1
GO:0032892	GO:0032892	0.0124006	0.998378	4	11	positive regulation of organic acid transport	BP	0.155207	1
GO:0032461	GO:0032461	0.012409	0.998377	4	11	positive regulation of protein oligomerization	BP	0.155207	1
GO:0002643	GO:0002643	0.0124328	0.998373	4	11	regulation of tolerance induction	BP	0.155397	1
GO:0045823	GO:0045823	0.0124871	0.998363	4	11	positive regulation of heart contraction	BP	0.155868	1
GO:0008544	GO:0008544	0.0124877	0.994294	17	106	epidermis development	BP	0.155868	1
GO:0030431	GO:0030431	0.0125058	0.99836	4	11	sleep	BP	0.155987	1
GO:0070670	GO:0070670	0.0125363	0.997213	6	23	response to interleukin-4	BP	0.156258	1
GO:0042542	GO:0042542	0.0125736	0.994767	14	82	response to hydrogen peroxide	BP	0.156615	1
GO:0009310	GO:0009310	0.0125946	0.998345	4	11	amine catabolic process	BP	0.156769	1
GO:0046824	GO:0046824	0.0126586	0.995158	12	66	positive regulation of nucleocytoplasmic transport	BP	0.157458	1
GO:0072567	GO:0072567	0.0126829	0.99907	3	6	chemokine (C-X-C motif) ligand 2 production	BP	0.157652	1
GO:1904707	GO:1904707	0.0127014	0.998327	4	11	positive regulation of vascular smooth muscle cell proliferation	BP	0.157773	1
GO:0040008	GO:0040008	0.0127333	0.99233	37	285	regulation of growth	BP	0.15806	1
GO:0045893	GO:0045893	0.0127736	0.990959	79	694	positive regulation of transcription, DNA-templated	BP	0.158344	1
GO:1903508	GO:1903508	0.0127736	0.990959	79	694	positive regulation of nucleic acid-templated transcription	BP	0.158344	1
GO:1900076	GO:1900076	0.0128048	0.996288	8	36	regulation of cellular response to insulin stimulus	BP	0.158621	1
GO:0046135	GO:0046135	0.0128291	0.998305	4	11	pyrimidine nucleoside catabolic process	BP	0.158813	1
GO:0051403	GO:0051403	0.0128652	0.993435	22	149	stress-activated MAPK cascade	BP	0.159152	1
GO:0007417	GO:0007417	0.0131292	0.991814	42	330	central nervous system development	BP	0.162288	1
GO:1901658	GO:1901658	0.0131366	0.997049	6	23	glycosyl compound catabolic process	BP	0.162288	1
GO:0043372	GO:0043372	0.0131862	0.997581	5	17	positive regulation of CD4-positive, alpha-beta T cell differentiation	BP	0.162789	1
GO:0021879	GO:0021879	0.0131999	0.998241	4	11	forebrain neuron differentiation	BP	0.162847	1
GO:0046426	GO:0046426	0.0132186	0.997573	5	17	negative regulation of JAK-STAT cascade	BP	0.162855	1
GO:1904893	GO:1904893	0.0132186	0.997573	5	17	negative regulation of STAT cascade	BP	0.162855	1
GO:1902680	GO:1902680	0.0132287	0.990621	79	695	positive regulation of RNA biosynthetic process	BP	0.162869	1
GO:0050886	GO:0050886	0.0133809	0.996982	6	23	endocrine process	BP	0.16463	1
GO:0009880	GO:0009880	0.0134018	0.998205	4	11	embryonic pattern specification	BP	0.164776	1
GO:0045581	GO:0045581	0.0134504	0.99752	5	17	negative regulation of T cell differentiation	BP	0.165261	1
GO:0051147	GO:0051147	0.01347	0.994563	13	74	regulation of muscle cell differentiation	BP	0.165389	1
GO:0019725	GO:0019725	0.0135427	0.991225	49	401	cellular homeostasis	BP	0.166169	1
GO:0002832	GO:0002832	0.0135616	0.996437	7	30	negative regulation of response to biotic stimulus	BP	0.166231	1
GO:0050650	GO:0050650	0.0135773	0.998175	4	11	chondroitin sulfate proteoglycan biosynthetic process	BP	0.166231	1
GO:0001891	GO:0001891	0.0135792	0.99749	5	17	phagocytic cup	CC	0.166231	1
GO:0002407	GO:0002407	0.0135845	0.997489	5	17	dendritic cell chemotaxis	BP	0.166231	1
GO:0007595	GO:0007595	0.0136035	0.997484	5	17	lactation	BP	0.166351	1
GO:0048008	GO:0048008	0.0137403	0.995965	8	36	platelet-derived growth factor receptor signaling pathway	BP	0.16791	1
GO:0035272	GO:0035272	0.013795	0.99744	5	17	exocrine system development	BP	0.168464	1
GO:0050918	GO:0050918	0.0138562	0.997425	5	17	positive chemotaxis	BP	0.169099	1
GO:0061028	GO:0061028	0.0138953	0.996839	6	23	establishment of endothelial barrier	BP	0.16946	1
GO:0017080	GO:0017080	0.0139139	0.998115	4	11	sodium channel regulator activity	MF	0.169574	1
GO:0097028	GO:0097028	0.0139688	0.996308	7	30	dendritic cell differentiation	BP	0.170094	1
GO:0048009	GO:0048009	0.0139754	0.998105	4	11	insulin-like growth factor receptor signaling pathway	BP	0.170094	1
GO:0045834	GO:0045834	0.0140236	0.994827	11	59	positive regulation of lipid metabolic process	BP	0.170566	1
GO:0005216	GO:0005216	0.0140613	0.994064	14	82	ion channel activity	MF	0.170827	1
GO:0009164	GO:0009164	0.014064	0.997377	5	17	nucleoside catabolic process	BP	0.170827	1
GO:0043235	GO:0043235	0.0141851	0.993421	17	107	receptor complex	CC	0.172183	1
GO:0046934	GO:0046934	0.0142191	0.99734	5	17	phosphatidylinositol-4,5-bisphosphate 3-kinase activity	MF	0.172479	1
GO:0071902	GO:0071902	0.0142687	0.992099	27	195	positive regulation of protein serine/threonine kinase activity	BP	0.17292	1
GO:0045667	GO:0045667	0.0142745	0.995376	9	44	regulation of osteoblast differentiation	BP	0.17292	1
GO:0007568	GO:0007568	0.0144807	0.992398	23	160	aging	BP	0.1753	1
GO:0043534	GO:0043534	0.0145341	0.995278	9	44	blood vessel endothelial cell migration	BP	0.175829	1
GO:0090559	GO:0090559	0.0146029	0.994892	10	52	regulation of membrane permeability	BP	0.176542	1
GO:0045740	GO:0045740	0.0146354	0.996095	7	30	positive regulation of DNA replication	BP	0.176817	1
GO:0019229	GO:0019229	0.0146604	0.997236	5	17	regulation of vasoconstriction	BP	0.176911	1
GO:0043124	GO:0043124	0.0146627	0.995628	8	37	negative regulation of I-kappaB kinase/NF-kappaB signaling	BP	0.176911	1
GO:0003254	GO:0003254	0.0147319	0.997219	5	17	regulation of membrane depolarization	BP	0.177627	1
GO:0048512	GO:0048512	0.0147463	0.997216	5	17	circadian behavior	BP	0.177682	1
GO:0070304	GO:0070304	0.0148502	0.993682	14	83	positive regulation of stress-activated protein kinase signaling cascade	BP	0.178815	1
GO:0007631	GO:0007631	0.0148711	0.997186	5	17	feeding behavior	BP	0.178948	1
GO:0007586	GO:0007586	0.0148976	0.996011	7	30	digestion	BP	0.179148	1
GO:0036473	GO:0036473	0.0151231	0.99468	10	52	cell death in response to oxidative stress	BP	0.181738	1
GO:0051153	GO:0051153	0.0151608	0.995451	8	37	regulation of striated muscle cell differentiation	BP	0.18207	1
GO:0051260	GO:0051260	0.0151768	0.992258	21	144	protein homooligomerization	BP	0.182142	1
GO:0007188	GO:0007188	0.0153698	0.995858	7	30	adenylate cyclase-modulating G-protein coupled receptor signaling pathway	BP	0.184336	1
GO:0034764	GO:0034764	0.0153906	0.994571	10	52	positive regulation of transmembrane transport	BP	0.184463	1
GO:0002820	GO:0002820	0.0155207	0.996354	6	24	negative regulation of adaptive immune response	BP	0.185899	1
GO:0032845	GO:0032845	0.0156377	0.992663	17	108	NA	NA	0.187081	1
GO:0043330	GO:0043330	0.0156401	0.99632	6	24	response to exogenous dsRNA	BP	0.187081	1
GO:0043280	GO:0043280	0.0156701	0.993533	13	76	positive regulation of cysteine-type endopeptidase activity involved in apoptotic process	BP	0.187316	1
GO:0051926	GO:0051926	0.0157173	0.996297	6	24	negative regulation of calcium ion transport	BP	0.187756	1
GO:0008277	GO:0008277	0.0157334	0.994806	9	45	regulation of G-protein coupled receptor protein signaling pathway	BP	0.187825	1
GO:0032648	GO:0032648	0.0163227	0.995528	7	31	regulation of interferon-beta production	BP	0.194652	1
GO:0005488	GO:0005488	0.0163268	0.988027	589	6395	binding	MF	0.194652	1
GO:0042533	GO:0042533	0.016349	0.997608	4	12	tumor necrosis factor biosynthetic process	BP	0.19466	1
GO:0042534	GO:0042534	0.016349	0.997608	4	12	regulation of tumor necrosis factor biosynthetic process	BP	0.19466	1
GO:0034762	GO:0034762	0.0165324	0.991499	21	142	regulation of transmembrane transport	BP	0.196714	1
GO:1902882	GO:1902882	0.0166183	0.994463	9	45	regulation of response to oxidative stress	BP	0.197605	1
GO:1904064	GO:1904064	0.0167146	0.994425	9	45	positive regulation of cation transmembrane transport	BP	0.198553	1
GO:1900015	GO:1900015	0.0167199	0.996699	5	18	regulation of cytokine production involved in inflammatory response	BP	0.198553	1
GO:0045117	GO:0045117	0.0167351	0.997534	4	12	azole transport	BP	0.198603	1
GO:0080135	GO:0080135	0.0167549	0.989148	46	377	regulation of cellular response to stress	BP	0.198708	1
GO:0030808	GO:0030808	0.0168691	0.994822	8	38	regulation of nucleotide biosynthetic process	BP	0.1998	1
GO:1900371	GO:1900371	0.0168691	0.994822	8	38	regulation of purine nucleotide biosynthetic process	BP	0.1998	1
GO:0051154	GO:0051154	0.0169077	0.9975	4	12	negative regulation of striated muscle cell differentiation	BP	0.200126	1
GO:1903725	GO:1903725	0.0169406	0.994795	8	38	regulation of phospholipid metabolic process	BP	0.200385	1
GO:0042629	GO:0042629	0.016978	0.997487	4	12	mast cell granule	CC	0.200695	1
GO:1903580	GO:1903580	0.0170296	0.997477	4	12	positive regulation of ATP metabolic process	BP	0.201174	1
GO:0040013	GO:0040013	0.0170543	0.991532	19	126	negative regulation of locomotion	BP	0.201334	1
GO:0045577	GO:0045577	0.0171102	0.996601	5	18	regulation of B cell differentiation	BP	0.201833	1
GO:0016763	GO:0016763	0.0171188	0.995264	7	31	transferase activity, transferring pentosyl groups	MF	0.201833	1
GO:1900101	GO:1900101	0.0171504	0.996591	5	18	regulation of endoplasmic reticulum unfolded protein response	BP	0.202073	1
GO:0034330	GO:0034330	0.0171888	0.991646	18	117	cell junction organization	BP	0.202393	1
GO:0005578	GO:0005578	0.0172378	0.993798	10	53	proteinaceous extracellular matrix	CC	0.202838	1
GO:0045862	GO:0045862	0.0172708	0.989676	33	255	positive regulation of proteolysis	BP	0.203095	1
GO:0033158	GO:0033158	0.0172827	0.997427	4	12	regulation of protein import into nucleus, translocation	BP	0.203103	1
GO:0042306	GO:0042306	0.0173413	0.992209	15	93	regulation of protein import into nucleus	BP	0.203551	1
GO:0050850	GO:0050850	0.0173434	0.996543	5	18	positive regulation of calcium-mediated signaling	BP	0.203551	1
GO:0030802	GO:0030802	0.0173866	0.995174	7	31	regulation of cyclic nucleotide biosynthetic process	BP	0.203926	1
GO:0071295	GO:0071295	0.0175935	0.997367	4	12	cellular response to vitamin	BP	0.20622	1
GO:0030316	GO:0030316	0.0176319	0.993633	10	53	osteoclast differentiation	BP	0.206415	1
GO:0032526	GO:0032526	0.017633	0.994542	8	38	response to retinoic acid	BP	0.206415	1
GO:0030500	GO:0030500	0.0176838	0.995721	6	24	regulation of bone mineralization	BP	0.206876	1
GO:0042612	GO:0042612	0.0179151	0.998352	3	7	MHC class I protein complex	CC	0.208607	1
GO:0035296	GO:0035296	0.0179285	0.994433	8	38	regulation of tube diameter	BP	0.208607	1
GO:0097746	GO:0097746	0.0179285	0.994433	8	38	regulation of blood vessel diameter	BP	0.208607	1
GO:2000510	GO:2000510	0.0179323	0.99835	3	7	positive regulation of dendritic cell chemotaxis	BP	0.208607	1
GO:0001637	GO:0001637	0.0179431	0.998349	3	7	G-protein coupled chemoattractant receptor activity	MF	0.208607	1
GO:0004950	GO:0004950	0.0179431	0.998349	3	7	chemokine receptor activity	MF	0.208607	1
GO:0060749	GO:0060749	0.017947	0.998348	3	7	mammary gland alveolus development	BP	0.208607	1
GO:0061377	GO:0061377	0.017947	0.998348	3	7	mammary gland lobule development	BP	0.208607	1
GO:0070243	GO:0070243	0.0179485	0.998348	3	7	regulation of thymocyte apoptotic process	BP	0.208607	1
GO:0001614	GO:0001614	0.0179739	0.998345	3	7	purinergic nucleotide receptor activity	MF	0.208607	1
GO:0016502	GO:0016502	0.0179739	0.998345	3	7	nucleotide receptor activity	MF	0.208607	1
GO:0002251	GO:0002251	0.0179876	0.998343	3	7	organ or tissue specific immune response	BP	0.208607	1
GO:0045648	GO:0045648	0.0180036	0.996376	5	18	positive regulation of erythrocyte differentiation	BP	0.208607	1
GO:0010640	GO:0010640	0.0180182	0.997283	4	12	regulation of platelet-derived growth factor receptor signaling pathway	BP	0.208607	1
GO:0051347	GO:0051347	0.0180484	0.988142	48	398	positive regulation of transferase activity	BP	0.208607	1
GO:0051348	GO:0051348	0.0180578	0.989454	30	228	negative regulation of transferase activity	BP	0.208607	1
GO:0046719	GO:0046719	0.018106	0.998328	3	7	regulation by virus of viral protein levels in host cell	BP	0.208607	1
GO:1904467	GO:1904467	0.0181077	0.998328	3	7	regulation of tumor necrosis factor secretion	BP	0.208607	1
GO:0045086	GO:0045086	0.0181238	0.998326	3	7	positive regulation of interleukin-2 biosynthetic process	BP	0.208607	1
GO:1903726	GO:1903726	0.0181339	0.998324	3	7	negative regulation of phospholipid metabolic process	BP	0.208607	1
GO:0060670	GO:0060670	0.0181373	0.998324	3	7	branching involved in labyrinthine layer morphogenesis	BP	0.208607	1
GO:0050711	GO:0050711	0.0181375	0.998324	3	7	negative regulation of interleukin-1 secretion	BP	0.208607	1
GO:0002480	GO:0002480	0.018155	0.998322	3	7	antigen processing and presentation of exogenous peptide antigen via MHC class I, TAP-independent	BP	0.208607	1
GO:0060602	GO:0060602	0.0181888	0.998317	3	7	branch elongation of an epithelium	BP	0.208607	1
GO:0097011	GO:0097011	0.0182069	0.998315	3	7	cellular response to granulocyte macrophage colony-stimulating factor stimulus	BP	0.208607	1
GO:0097012	GO:0097012	0.0182069	0.998315	3	7	response to granulocyte macrophage colony-stimulating factor	BP	0.208607	1
GO:0045987	GO:0045987	0.0182098	0.998315	3	7	positive regulation of smooth muscle contraction	BP	0.208607	1
GO:0051341	GO:0051341	0.0182106	0.993822	9	46	regulation of oxidoreductase activity	BP	0.208607	1
GO:0050995	GO:0050995	0.0182148	0.998314	3	7	negative regulation of lipid catabolic process	BP	0.208607	1
GO:0045019	GO:0045019	0.018224	0.998313	3	7	negative regulation of nitric oxide biosynthetic process	BP	0.208607	1
GO:1904406	GO:1904406	0.018224	0.998313	3	7	negative regulation of nitric oxide metabolic process	BP	0.208607	1
GO:0032368	GO:0032368	0.0182255	0.993816	9	46	regulation of lipid transport	BP	0.208607	1
GO:2000351	GO:2000351	0.0182263	0.996319	5	18	regulation of endothelial cell apoptotic process	BP	0.208607	1
GO:1901031	GO:1901031	0.0182391	0.996316	5	18	regulation of response to reactive oxygen species	BP	0.208607	1
GO:0033256	GO:0033256	0.0182464	0.99831	3	7	I-kappaB/NF-kappaB complex	CC	0.208607	1
GO:0045837	GO:0045837	0.018247	0.99831	3	7	negative regulation of membrane potential	BP	0.208607	1
GO:0048245	GO:0048245	0.0182634	0.998308	3	7	eosinophil chemotaxis	BP	0.208662	1
GO:0004652	GO:0004652	0.0183572	0.998296	3	7	polynucleotide adenylyltransferase activity	MF	0.209601	1
GO:0070586	GO:0070586	0.0183847	0.998292	3	7	cell-cell adhesion involved in gastrulation	BP	0.209783	1
GO:0048286	GO:0048286	0.0184228	0.997203	4	12	lung alveolus development	BP	0.210085	1
GO:0034393	GO:0034393	0.0184373	0.998285	3	7	positive regulation of smooth muscle cell apoptotic process	BP	0.210118	1
GO:0071605	GO:0071605	0.0184917	0.998278	3	7	monocyte chemotactic protein-1 production	BP	0.210473	1
GO:0071637	GO:0071637	0.0184917	0.998278	3	7	regulation of monocyte chemotactic protein-1 production	BP	0.210473	1
GO:0048144	GO:0048144	0.0185305	0.993695	9	46	fibroblast proliferation	BP	0.210519	1
GO:0048145	GO:0048145	0.0185305	0.993695	9	46	regulation of fibroblast proliferation	BP	0.210519	1
GO:0002920	GO:0002920	0.0185307	0.995438	6	25	regulation of humoral immune response	BP	0.210519	1
GO:0043368	GO:0043368	0.0185771	0.99623	5	18	positive T cell selection	BP	0.210914	1
GO:0030213	GO:0030213	0.0186078	0.998263	3	7	hyaluronan biosynthetic process	BP	0.211129	1
GO:0010884	GO:0010884	0.018621	0.997164	4	12	positive regulation of lipid storage	BP	0.211147	1
GO:0051400	GO:0051400	0.0186892	0.998253	3	7	BH domain binding	MF	0.211788	1
GO:0003341	GO:0003341	0.0187371	0.997141	4	12	cilium movement	BP	0.212197	1
GO:0010893	GO:0010893	0.0187838	0.99824	3	7	positive regulation of steroid biosynthetic process	BP	0.212593	1
GO:0007167	GO:0007167	0.0188396	0.987381	52	435	enzyme linked receptor protein signaling pathway	BP	0.213091	1
GO:0031295	GO:0031295	0.0188987	0.994057	8	39	T cell costimulation	BP	0.213626	1
GO:0009125	GO:0009125	0.0189376	0.99822	3	7	nucleoside monophosphate catabolic process	BP	0.213701	1
GO:0046875	GO:0046875	0.0189429	0.997099	4	12	ephrin receptor binding	MF	0.213701	1
GO:0070669	GO:0070669	0.0189506	0.998219	3	7	response to interleukin-2	BP	0.213701	1
GO:0007622	GO:0007622	0.0189526	0.996134	5	18	rhythmic behavior	BP	0.213701	1
GO:0044546	GO:0044546	0.0190019	0.998212	3	7	NLRP3 inflammasome complex assembly	BP	0.214123	1
GO:0032481	GO:0032481	0.0190658	0.992605	11	62	positive regulation of type I interferon production	BP	0.21471	1
GO:0002204	GO:0002204	0.019117	0.995261	6	25	somatic recombination of immunoglobulin genes involved in immune response	BP	0.214885	1
GO:0002208	GO:0002208	0.019117	0.995261	6	25	somatic diversification of immunoglobulins involved in immune response	BP	0.214885	1
GO:0045190	GO:0045190	0.019117	0.995261	6	25	isotype switching	BP	0.214885	1
GO:0097300	GO:0097300	0.0193028	0.994504	7	32	programmed necrotic cell death	BP	0.216839	1
GO:0051100	GO:0051100	0.0193158	0.991784	13	78	negative regulation of binding	BP	0.21685	1
GO:0019216	GO:0019216	0.0194096	0.989079	26	191	regulation of lipid metabolic process	BP	0.217768	1
GO:0046638	GO:0046638	0.019582	0.995118	6	25	positive regulation of alpha-beta T cell differentiation	BP	0.219566	1
GO:0072610	GO:0072610	0.0198379	0.998102	3	7	interleukin-12 secretion	BP	0.222298	1
GO:0046085	GO:0046085	0.0199089	0.998092	3	7	adenosine metabolic process	BP	0.222907	1
GO:0008047	GO:0008047	0.019927	0.987679	36	281	enzyme activator activity	MF	0.222907	1
GO:0007566	GO:0007566	0.0199293	0.995012	6	25	embryo implantation	BP	0.222907	1
GO:0007420	GO:0007420	0.019946	0.987847	34	263	brain development	BP	0.222956	1
GO:0030072	GO:0030072	0.0199592	0.991157	14	86	peptide hormone secretion	BP	0.222966	1
GO:0050848	GO:0050848	0.0200259	0.993633	8	39	regulation of calcium-mediated signaling	BP	0.223573	1
GO:0032147	GO:0032147	0.0200854	0.988952	24	173	activation of protein kinase activity	BP	0.224099	1
GO:0004714	GO:0004714	0.0202326	0.996838	4	12	transmembrane receptor protein tyrosine kinase activity	MF	0.225602	1
GO:0052652	GO:0052652	0.0205269	0.994081	7	32	cyclic purine nucleotide metabolic process	BP	0.228743	1
GO:1904589	GO:1904589	0.0206922	0.990484	15	95	regulation of protein import	BP	0.230443	1
GO:0071359	GO:0071359	0.0210902	0.992645	9	47	cellular response to dsRNA	BP	0.23473	1
GO:0022008	GO:0022008	0.021156	0.985205	63	544	neurogenesis	BP	0.235318	1
GO:0001655	GO:0001655	0.0213531	0.990141	15	95	urogenital system development	BP	0.235759	1
GO:1904680	GO:1904680	0.0213903	0.995448	5	19	peptide transmembrane transporter activity	MF	0.235759	1
GO:0070167	GO:0070167	0.0214121	0.994551	6	25	regulation of biomineral tissue development	BP	0.235759	1
GO:0030551	GO:0030551	0.0214226	0.997888	3	7	cyclic nucleotide binding	MF	0.235759	1
GO:2000516	GO:2000516	0.0215091	0.995416	5	19	positive regulation of CD4-positive, alpha-beta T cell activation	BP	0.235759	1
GO:0043412	GO:0043412	0.0216124	0.982512	222	2222	macromolecule modification	BP	0.235759	1
GO:0009750	GO:0009750	0.0216554	0.99933	2	3	response to fructose	BP	0.235759	1
GO:0070426	GO:0070426	0.0216554	0.99933	2	3	positive regulation of nucleotide-binding oligomerization domain containing signaling pathway	BP	0.235759	1
GO:0070434	GO:0070434	0.0216554	0.99933	2	3	positive regulation of nucleotide-binding oligomerization domain containing 2 signaling pathway	BP	0.235759	1
GO:0002925	GO:0002925	0.0216554	0.99933	2	3	positive regulation of humoral immune response mediated by circulating immunoglobulin	BP	0.235759	1
GO:0061043	GO:0061043	0.0216554	0.99933	2	3	regulation of vascular wound healing	BP	0.235759	1
GO:0046979	GO:0046979	0.0216554	0.99933	2	3	TAP2 binding	MF	0.235759	1
GO:0071284	GO:0071284	0.0216554	0.99933	2	3	cellular response to lead ion	BP	0.235759	1
GO:0051140	GO:0051140	0.0216554	0.99933	2	3	regulation of NK T cell proliferation	BP	0.235759	1
GO:0051142	GO:0051142	0.0216554	0.99933	2	3	positive regulation of NK T cell proliferation	BP	0.235759	1
GO:0060707	GO:0060707	0.0216555	0.99933	2	3	trophoblast giant cell differentiation	BP	0.235759	1
GO:2001183	GO:2001183	0.0216558	0.99933	2	3	negative regulation of interleukin-12 secretion	BP	0.235759	1
GO:0031906	GO:0031906	0.0216561	0.99933	2	3	late endosome lumen	CC	0.235759	1
GO:0032747	GO:0032747	0.021657	0.99933	2	3	positive regulation of interleukin-23 production	BP	0.235759	1
GO:0010286	GO:0010286	0.0216572	0.99933	2	3	heat acclimation	BP	0.235759	1
GO:0070370	GO:0070370	0.0216572	0.99933	2	3	cellular heat acclimation	BP	0.235759	1
GO:2000318	GO:2000318	0.0216585	0.99933	2	3	positive regulation of T-helper 17 type immune response	BP	0.235759	1
GO:2000321	GO:2000321	0.0216585	0.99933	2	3	positive regulation of T-helper 17 cell differentiation	BP	0.235759	1
GO:2000553	GO:2000553	0.0216612	0.99933	2	3	positive regulation of T-helper 2 cell cytokine production	BP	0.235759	1
GO:2000660	GO:2000660	0.0216631	0.99933	2	3	negative regulation of interleukin-1-mediated signaling pathway	BP	0.235759	1
GO:0002725	GO:0002725	0.021669	0.99933	2	3	negative regulation of T cell cytokine production	BP	0.235759	1
GO:0070162	GO:0070162	0.0216711	0.99933	2	3	adiponectin secretion	BP	0.235759	1
GO:0070163	GO:0070163	0.0216711	0.99933	2	3	regulation of adiponectin secretion	BP	0.235759	1
GO:0043382	GO:0043382	0.0216785	0.999329	2	3	positive regulation of memory T cell differentiation	BP	0.235759	1
GO:0010511	GO:0010511	0.0216823	0.999329	2	3	regulation of phosphatidylinositol biosynthetic process	BP	0.235759	1
GO:0032002	GO:0032002	0.0216836	0.999329	2	3	interleukin-28 receptor complex	CC	0.235759	1
GO:0047844	GO:0047844	0.0217045	0.999328	2	3	deoxycytidine deaminase activity	MF	0.235759	1
GO:0004000	GO:0004000	0.0217126	0.999328	2	3	adenosine deaminase activity	MF	0.235759	1
GO:0070101	GO:0070101	0.02172	0.999327	2	3	positive regulation of chemokine-mediated signaling pathway	BP	0.235759	1
GO:0045919	GO:0045919	0.0217345	0.999327	2	3	positive regulation of cytolysis	BP	0.235759	1
GO:0004931	GO:0004931	0.0217345	0.999327	2	3	extracellularly ATP-gated cation channel activity	MF	0.235759	1
GO:0035381	GO:0035381	0.0217345	0.999327	2	3	ATP-gated ion channel activity	MF	0.235759	1
GO:0060693	GO:0060693	0.0217503	0.999326	2	3	regulation of branching involved in salivary gland morphogenesis	BP	0.235759	1
GO:0072110	GO:0072110	0.0217702	0.999325	2	3	glomerular mesangial cell proliferation	BP	0.235759	1
GO:0072124	GO:0072124	0.0217702	0.999325	2	3	regulation of glomerular mesangial cell proliferation	BP	0.235759	1
GO:0072126	GO:0072126	0.0217702	0.999325	2	3	positive regulation of glomerular mesangial cell proliferation	BP	0.235759	1
GO:0090192	GO:0090192	0.0217702	0.999325	2	3	regulation of glomerulus development	BP	0.235759	1
GO:0090193	GO:0090193	0.0217702	0.999325	2	3	positive regulation of glomerulus development	BP	0.235759	1
GO:0045661	GO:0045661	0.0217764	0.995344	5	19	regulation of myoblast differentiation	BP	0.235759	1
GO:0002248	GO:0002248	0.0217823	0.999324	2	3	connective tissue replacement involved in inflammatory response wound healing	BP	0.235759	1
GO:0060154	GO:0060154	0.0218085	0.999323	2	3	cellular process regulating host cell cycle in response to virus	BP	0.235853	1
GO:1904798	GO:1904798	0.021817	0.999323	2	3	positive regulation of core promoter binding	BP	0.235853	1
GO:0043196	GO:0043196	0.0218355	0.999322	2	3	varicosity	CC	0.235912	1
GO:0006970	GO:0006970	0.0218599	0.992915	8	40	response to osmotic stress	BP	0.236035	1
GO:0005896	GO:0005896	0.0219079	0.999318	2	3	interleukin-6 receptor complex	CC	0.236411	1
GO:0072604	GO:0072604	0.021982	0.995288	5	19	interleukin-6 secretion	BP	0.237067	1
GO:0043084	GO:0043084	0.0219948	0.999314	2	3	penile erection	BP	0.237067	1
GO:0006471	GO:0006471	0.0221051	0.995255	5	19	protein ADP-ribosylation	BP	0.237132	1
GO:0060332	GO:0060332	0.0221077	0.999309	2	3	positive regulation of response to interferon-gamma	BP	0.237132	1
GO:0060335	GO:0060335	0.0221077	0.999309	2	3	positive regulation of interferon-gamma-mediated signaling pathway	BP	0.237132	1
GO:2001034	GO:2001034	0.0221088	0.999308	2	3	positive regulation of double-strand break repair via nonhomologous end joining	BP	0.237132	1
GO:0014841	GO:0014841	0.0221107	0.999308	2	3	skeletal muscle satellite cell proliferation	BP	0.237132	1
GO:0014842	GO:0014842	0.0221107	0.999308	2	3	regulation of skeletal muscle satellite cell proliferation	BP	0.237132	1
GO:0014856	GO:0014856	0.0221107	0.999308	2	3	skeletal muscle cell proliferation	BP	0.237132	1
GO:0014857	GO:0014857	0.0221107	0.999308	2	3	regulation of skeletal muscle cell proliferation	BP	0.237132	1
GO:0005741	GO:0005741	0.0221188	0.989166	17	114	mitochondrial outer membrane	CC	0.237132	1
GO:0031905	GO:0031905	0.0221378	0.999307	2	3	early endosome lumen	CC	0.237195	1
GO:0060004	GO:0060004	0.0221918	0.999304	2	3	reflex	BP	0.237632	1
GO:0032459	GO:0032459	0.0222207	0.995223	5	19	regulation of protein oligomerization	BP	0.237801	1
GO:0051896	GO:0051896	0.0222493	0.990342	13	79	regulation of protein kinase B signaling	BP	0.237966	1
GO:0010749	GO:0010749	0.0222766	0.9993	2	3	regulation of nitric oxide mediated signal transduction	BP	0.237977	1
GO:0010751	GO:0010751	0.0222766	0.9993	2	3	negative regulation of nitric oxide mediated signal transduction	BP	0.237977	1
GO:0006537	GO:0006537	0.0223016	0.999299	2	3	glutamate biosynthetic process	BP	0.237999	1
GO:0014732	GO:0014732	0.022305	0.999299	2	3	skeletal muscle atrophy	BP	0.237999	1
GO:0009991	GO:0009991	0.0223747	0.986692	30	231	response to extracellular stimulus	BP	0.238192	1
GO:0032720	GO:0032720	0.0223875	0.994211	6	26	negative regulation of tumor necrosis factor production	BP	0.238192	1
GO:0036337	GO:0036337	0.0223976	0.999294	2	3	Fas signaling pathway	BP	0.238192	1
GO:0060142	GO:0060142	0.0224048	0.996305	4	13	regulation of syncytium formation by plasma membrane fusion	BP	0.238192	1
GO:0038113	GO:0038113	0.0224152	0.999294	2	3	interleukin-9-mediated signaling pathway	BP	0.238192	1
GO:0071104	GO:0071104	0.0224152	0.999294	2	3	response to interleukin-9	BP	0.238192	1
GO:0071355	GO:0071355	0.0224152	0.999294	2	3	cellular response to interleukin-9	BP	0.238192	1
GO:1901681	GO:1901681	0.022497	0.991039	11	63	sulfur compound binding	MF	0.238919	1
GO:2001141	GO:2001141	0.0225626	0.982068	169	1654	regulation of RNA biosynthetic process	BP	0.239346	1
GO:0032890	GO:0032890	0.0225636	0.99513	5	19	regulation of organic acid transport	BP	0.239346	1
GO:0071281	GO:0071281	0.0225977	0.999285	2	3	cellular response to iron ion	BP	0.239403	1
GO:0033612	GO:0033612	0.0226087	0.999284	2	3	receptor serine/threonine kinase binding	MF	0.239403	1
GO:0070696	GO:0070696	0.0226087	0.999284	2	3	transmembrane receptor protein serine/threonine kinase binding	MF	0.239403	1
GO:0035587	GO:0035587	0.0226645	0.996249	4	13	purinergic receptor signaling pathway	BP	0.239854	1
GO:0070530	GO:0070530	0.0227605	0.996228	4	13	K63-linked polyubiquitin modification-dependent protein binding	MF	0.240729	1
GO:0001922	GO:0001922	0.0228216	0.999274	2	3	B-1 B cell homeostasis	BP	0.241234	1
GO:0052813	GO:0052813	0.0228714	0.995046	5	19	phosphatidylinositol bisphosphate kinase activity	MF	0.241418	1
GO:0061097	GO:0061097	0.0228731	0.992523	8	40	regulation of protein tyrosine kinase activity	BP	0.241418	1
GO:0048609	GO:0048609	0.0228854	0.985897	34	268	multicellular organismal reproductive process	BP	0.241418	1
GO:0097381	GO:0097381	0.0229152	0.999269	2	3	photoreceptor disc membrane	CC	0.241418	1
GO:0019538	GO:0019538	0.0229268	0.981205	282	2888	protein metabolic process	BP	0.241418	1
GO:0004957	GO:0004957	0.0229295	0.999268	2	3	prostaglandin E receptor activity	MF	0.241418	1
GO:0046874	GO:0046874	0.0229324	0.999268	2	3	quinolinate metabolic process	BP	0.241418	1
GO:0016775	GO:0016775	0.0229482	0.999267	2	3	phosphotransferase activity, nitrogenous group as acceptor	MF	0.241443	1
GO:0090279	GO:0090279	0.0230372	0.996167	4	13	regulation of calcium ion import	BP	0.242008	1
GO:0035872	GO:0035872	0.0230408	0.993169	7	33	nucleotide-binding domain, leucine rich repeat containing receptor signaling pathway	BP	0.242008	1
GO:0001656	GO:0001656	0.023042	0.994999	5	19	metanephros development	BP	0.242008	1
GO:0001667	GO:0001667	0.0230804	0.9877	21	147	ameboidal-type cell migration	BP	0.242085	1
GO:0014065	GO:0014065	0.0230914	0.991259	10	55	phosphatidylinositol 3-kinase signaling	BP	0.242085	1
GO:0007157	GO:0007157	0.0230989	0.996154	4	13	heterophilic cell-cell adhesion via plasma membrane cell adhesion molecules	BP	0.242085	1
GO:0007435	GO:0007435	0.0231067	0.996152	4	13	salivary gland morphogenesis	BP	0.242085	1
GO:0061299	GO:0061299	0.0231163	0.999259	2	3	retina vasculature morphogenesis in camera-type eye	BP	0.242085	1
GO:0017121	GO:0017121	0.0232337	0.999253	2	3	phospholipid scrambling	BP	0.243174	1
GO:1902285	GO:1902285	0.0232525	0.999252	2	3	semaphorin-plexin signaling pathway involved in neuron projection guidance	BP	0.24323	1
GO:0043567	GO:0043567	0.0233149	0.999249	2	3	regulation of insulin-like growth factor receptor signaling pathway	BP	0.243742	1
GO:1900245	GO:1900245	0.0233469	0.999248	2	3	positive regulation of MDA-5 signaling pathway	BP	0.243935	1
GO:0061548	GO:0061548	0.023407	0.999245	2	3	ganglion development	BP	0.244281	1
GO:0061549	GO:0061549	0.023407	0.999245	2	3	sympathetic ganglion development	BP	0.244281	1
GO:0030205	GO:0030205	0.0234662	0.999242	2	3	dermatan sulfate metabolic process	BP	0.244644	1
GO:0010455	GO:0010455	0.0234901	0.99924	2	3	positive regulation of cell fate commitment	BP	0.244644	1
GO:0045601	GO:0045601	0.0235027	0.996065	4	13	regulation of endothelial cell differentiation	BP	0.244644	1
GO:0038179	GO:0038179	0.0235157	0.994869	5	19	neurotrophin signaling pathway	BP	0.244644	1
GO:0071450	GO:0071450	0.023523	0.996061	4	13	cellular response to oxygen radical	BP	0.244644	1
GO:0071451	GO:0071451	0.023523	0.996061	4	13	cellular response to superoxide	BP	0.244644	1
GO:0050856	GO:0050856	0.0235576	0.993836	6	26	regulation of T cell receptor signaling pathway	BP	0.244863	1
GO:0031995	GO:0031995	0.0236951	0.99923	2	3	insulin-like growth factor II binding	MF	0.246152	1
GO:0048754	GO:0048754	0.0238827	0.991471	9	48	branching morphogenesis of an epithelial tube	BP	0.247958	1
GO:0036010	GO:0036010	0.0239892	0.995958	4	13	protein localization to endosome	BP	0.24892	1
GO:0032504	GO:0032504	0.0240207	0.985139	34	269	multicellular organism reproduction	BP	0.249056	1
GO:0071398	GO:0071398	0.0240397	0.99368	6	26	cellular response to fatty acid	BP	0.249056	1
GO:0009190	GO:0009190	0.0240435	0.992808	7	33	cyclic nucleotide biosynthetic process	BP	0.249056	1
GO:2001286	GO:2001286	0.0241572	0.999207	2	3	regulation of caveolin-mediated endocytosis	BP	0.25009	1
GO:2000670	GO:2000670	0.0241746	0.999206	2	3	positive regulation of dendritic cell apoptotic process	BP	0.250127	1
GO:0031098	GO:0031098	0.0242522	0.986594	23	167	stress-activated protein kinase signaling cascade	BP	0.250786	1
GO:1901137	GO:1901137	0.0243547	0.984135	42	348	carbohydrate derivative biosynthetic process	BP	0.251624	1
GO:0015347	GO:0015347	0.0243611	0.999196	2	3	sodium-independent organic anion transmembrane transporter activity	MF	0.251624	1
GO:0032623	GO:0032623	0.0244274	0.992669	7	33	interleukin-2 production	BP	0.252165	1
GO:0005021	GO:0005021	0.0245585	0.999186	2	3	vascular endothelial growth factor-activated receptor activity	MF	0.253374	1
GO:0042748	GO:0042748	0.0246244	0.999183	2	3	circadian sleep/wake cycle, non-REM sleep	BP	0.253909	1
GO:0010522	GO:0010522	0.0247101	0.991802	8	40	regulation of calcium ion transport into cytosol	BP	0.254647	1
GO:0045216	GO:0045216	0.0248215	0.988311	15	96	cell-cell junction organization	BP	0.25565	1
GO:0008150	GO:0008150	0.0253737	0.983606	636	6999	biological_process	BP	0.261189	1
GO:0030856	GO:0030856	0.0253981	0.99083	9	48	regulation of epithelial cell differentiation	BP	0.261292	1
GO:0014902	GO:0014902	0.0257645	0.992181	7	33	myotube differentiation	BP	0.26491	1
GO:1904724	GO:1904724	0.0259934	0.992069	7	34	tertiary granule lumen	CC	0.267112	1
GO:0051402	GO:0051402	0.0261203	0.986946	17	115	neuron apoptotic process	BP	0.268227	1
GO:0002532	GO:0002532	0.0261448	0.992013	7	34	production of molecular mediator involved in inflammatory response	BP	0.268227	1
GO:0099503	GO:0099503	0.0261464	0.981805	57	498	secretory vesicle	CC	0.268227	1
GO:0005088	GO:0005088	0.026275	0.987199	16	103	Ras guanyl-nucleotide exchange factor activity	MF	0.269394	1
GO:1905517	GO:1905517	0.026532	0.993967	5	20	macrophage migration	BP	0.271874	1
GO:0007044	GO:0007044	0.0267218	0.990265	9	48	cell-substrate junction assembly	BP	0.273664	1
GO:0006606	GO:0006606	0.0267597	0.985271	22	160	protein import into nucleus	BP	0.273897	1
GO:1902074	GO:1902074	0.0268231	0.996932	3	8	response to salt	BP	0.274067	1
GO:0043922	GO:0043922	0.0268345	0.99693	3	8	negative regulation by host of viral transcription	BP	0.274067	1
GO:2000508	GO:2000508	0.0268455	0.996929	3	8	regulation of dendritic cell chemotaxis	BP	0.274067	1
GO:0002829	GO:0002829	0.0268482	0.996928	3	8	negative regulation of type 2 immune response	BP	0.274067	1
GO:0002863	GO:0002863	0.0268521	0.996928	3	8	positive regulation of inflammatory response to antigenic stimulus	BP	0.274067	1
GO:0045591	GO:0045591	0.0268874	0.996922	3	8	positive regulation of regulatory T cell differentiation	BP	0.274208	1
GO:0032700	GO:0032700	0.0268962	0.996921	3	8	negative regulation of interleukin-17 production	BP	0.274208	1
GO:0045638	GO:0045638	0.0270339	0.990113	9	49	negative regulation of myeloid cell differentiation	BP	0.275457	1
GO:0072641	GO:0072641	0.0270607	0.996894	3	8	type I interferon secretion	BP	0.275575	1
GO:0020027	GO:0020027	0.0270919	0.996889	3	8	hemoglobin metabolic process	BP	0.275737	1
GO:0019871	GO:0019871	0.0273428	0.999038	2	3	sodium channel inhibitor activity	MF	0.278134	1
GO:0044321	GO:0044321	0.027379	0.996843	3	8	response to leptin	BP	0.278346	1
GO:0048535	GO:0048535	0.0274609	0.99683	3	8	lymph node development	BP	0.278607	1
GO:0035150	GO:0035150	0.0274752	0.990673	8	41	regulation of tube size	BP	0.278607	1
GO:0050880	GO:0050880	0.0274752	0.990673	8	41	regulation of blood vessel size	BP	0.278607	1
GO:0031644	GO:0031644	0.0274926	0.993688	5	20	regulation of neurological system process	BP	0.278607	1
GO:1900120	GO:1900120	0.0274963	0.996824	3	8	regulation of receptor binding	BP	0.278607	1
GO:0031093	GO:0031093	0.0275001	0.991509	7	34	platelet alpha granule lumen	CC	0.278607	1
GO:0043627	GO:0043627	0.027524	0.9915	7	34	response to estrogen	BP	0.278607	1
GO:0045907	GO:0045907	0.027528	0.996819	3	8	positive regulation of vasoconstriction	BP	0.278607	1
GO:0000290	GO:0000290	0.0275631	0.996814	3	8	deadenylation-dependent decapping of nuclear-transcribed mRNA	BP	0.278677	1
GO:0002200	GO:0002200	0.0275657	0.991485	7	34	somatic diversification of immune receptors	BP	0.278677	1
GO:0042532	GO:0042532	0.0276945	0.996792	3	8	negative regulation of tyrosine phosphorylation of STAT protein	BP	0.279761	1
GO:1990774	GO:1990774	0.0277038	0.996791	3	8	tumor necrosis factor secretion	BP	0.279761	1
GO:0016447	GO:0016447	0.0278111	0.992395	6	27	somatic recombination of immunoglobulin gene segments	BP	0.280687	1
GO:0035590	GO:0035590	0.0278481	0.996768	3	8	purinergic nucleotide receptor signaling pathway	BP	0.280904	1
GO:0000977	GO:0000977	0.0279209	0.982643	33	262	RNA polymerase II regulatory region sequence-specific DNA binding	MF	0.281206	1
GO:0015693	GO:0015693	0.0279307	0.996754	3	8	magnesium ion transport	BP	0.281206	1
GO:0061437	GO:0061437	0.0279547	0.99675	3	8	renal system vasculature development	BP	0.281206	1
GO:0061440	GO:0061440	0.0279547	0.99675	3	8	kidney vasculature development	BP	0.281206	1
GO:0045742	GO:0045742	0.0279673	0.99355	5	20	positive regulation of epidermal growth factor receptor signaling pathway	BP	0.281206	1
GO:0051354	GO:0051354	0.0279918	0.996744	3	8	negative regulation of oxidoreductase activity	BP	0.281206	1
GO:0002834	GO:0002834	0.0280024	0.996743	3	8	regulation of response to tumor cell	BP	0.281206	1
GO:0002837	GO:0002837	0.0280024	0.996743	3	8	regulation of immune response to tumor cell	BP	0.281206	1
GO:0045663	GO:0045663	0.0280711	0.996731	3	8	positive regulation of myoblast differentiation	BP	0.281673	1
GO:1901998	GO:1901998	0.0280801	0.992304	6	27	toxin transport	BP	0.281673	1
GO:0019362	GO:0019362	0.0281655	0.986125	16	108	pyridine nucleotide metabolic process	BP	0.282216	1
GO:0046496	GO:0046496	0.0281655	0.986125	16	108	nicotinamide nucleotide metabolic process	BP	0.282216	1
GO:0051353	GO:0051353	0.0281914	0.992266	6	27	positive regulation of oxidoreductase activity	BP	0.28232	1
GO:0097340	GO:0097340	0.0282398	0.996704	3	8	inhibition of cysteine-type endopeptidase activity	BP	0.282492	1
GO:0097341	GO:0097341	0.0282398	0.996704	3	8	zymogen inhibition	BP	0.282492	1
GO:0036336	GO:0036336	0.0283616	0.993434	5	20	dendritic cell migration	BP	0.283553	1
GO:0090257	GO:0090257	0.0285031	0.987169	13	81	regulation of muscle system process	BP	0.284811	1
GO:0006801	GO:0006801	0.0286767	0.991067	7	34	superoxide metabolic process	BP	0.286387	1
GO:0070302	GO:0070302	0.0288299	0.985413	17	116	regulation of stress-activated protein kinase signaling cascade	BP	0.287758	1
GO:0070513	GO:0070513	0.0288709	0.996601	3	8	death domain binding	MF	0.287881	1
GO:0030282	GO:0030282	0.0288741	0.990992	7	34	bone mineralization	BP	0.287881	1
GO:0031326	GO:0031326	0.0289521	0.976469	203	2033	regulation of cellular biosynthetic process	BP	0.2885	1
GO:0003018	GO:0003018	0.0294109	0.989079	9	49	vascular process in circulatory system	BP	0.292796	1
GO:0071803	GO:0071803	0.0294281	0.996509	3	8	positive regulation of podosome assembly	BP	0.292796	1
GO:0001012	GO:0001012	0.029449	0.98161	33	263	RNA polymerase II regulatory region DNA binding	MF	0.292796	1
GO:0051098	GO:0051098	0.0294547	0.982952	25	189	regulation of binding	BP	0.292796	1
GO:2000401	GO:2000401	0.0294641	0.991832	6	27	regulation of lymphocyte migration	BP	0.292796	1
GO:0032874	GO:0032874	0.0295297	0.98663	13	82	positive regulation of stress-activated MAPK cascade	BP	0.293097	1
GO:0032743	GO:0032743	0.029537	0.993087	5	20	positive regulation of interleukin-2 production	BP	0.293097	1
GO:0070102	GO:0070102	0.0295746	0.996485	3	8	interleukin-6-mediated signaling pathway	BP	0.293097	1
GO:0048846	GO:0048846	0.0295755	0.996484	3	8	axon extension involved in axon guidance	BP	0.293097	1
GO:1902284	GO:1902284	0.0295755	0.996484	3	8	neuron projection extension involved in neuron projection guidance	BP	0.293097	1
GO:0035791	GO:0035791	0.0296439	0.996473	3	8	platelet-derived growth factor receptor-beta signaling pathway	BP	0.293614	1
GO:0032091	GO:0032091	0.0297054	0.988931	9	50	negative regulation of protein binding	BP	0.294006	1
GO:0032770	GO:0032770	0.0297159	0.994547	4	14	positive regulation of monooxygenase activity	BP	0.294006	1
GO:0004713	GO:0004713	0.02978	0.987016	12	73	protein tyrosine kinase activity	MF	0.294478	1
GO:0051767	GO:0051767	0.0298405	0.994517	4	14	nitric-oxide synthase biosynthetic process	BP	0.294711	1
GO:0051769	GO:0051769	0.0298405	0.994517	4	14	regulation of nitric-oxide synthase biosynthetic process	BP	0.294711	1
GO:0070997	GO:0070997	0.0298524	0.983135	23	171	neuron death	BP	0.294711	1
GO:0043027	GO:0043027	0.029915	0.994499	4	14	cysteine-type endopeptidase inhibitor activity involved in apoptotic process	MF	0.295168	1
GO:0015837	GO:0015837	0.0299525	0.99449	4	14	amine transport	BP	0.295377	1
GO:0001755	GO:0001755	0.0300228	0.99641	3	8	neural crest cell migration	BP	0.295813	1
GO:0004860	GO:0004860	0.0300294	0.989605	8	42	protein kinase inhibitor activity	MF	0.295813	1
GO:0031016	GO:0031016	0.0301061	0.991611	6	27	pancreas development	BP	0.296406	1
GO:0002374	GO:0002374	0.0301264	0.994448	4	14	cytokine secretion involved in immune response	BP	0.296445	1
GO:0051281	GO:0051281	0.030197	0.99443	4	14	positive regulation of release of sequestered calcium ion into cytosol	BP	0.296978	1
GO:0021884	GO:0021884	0.0302646	0.996369	3	8	forebrain neuron development	BP	0.297437	1
GO:0051882	GO:0051882	0.0302798	0.99441	4	14	mitochondrial depolarization	BP	0.297437	1
GO:0090025	GO:0090025	0.0302954	0.994406	4	14	regulation of monocyte chemotaxis	BP	0.297437	1
GO:0003700	GO:0003700	0.0303095	0.979221	50	429	DNA binding transcription factor activity	MF	0.297437	1
GO:0048011	GO:0048011	0.0304115	0.994378	4	14	neurotrophin TRK receptor signaling pathway	BP	0.298277	1
GO:1904705	GO:1904705	0.0305284	0.99435	4	14	regulation of vascular smooth muscle cell proliferation	BP	0.299099	1
GO:1990874	GO:1990874	0.0305284	0.99435	4	14	vascular smooth muscle cell proliferation	BP	0.299099	1
GO:0007588	GO:0007588	0.030801	0.994283	4	14	excretion	BP	0.301606	1
GO:0010675	GO:0010675	0.0309338	0.987654	10	58	regulation of cellular carbohydrate metabolic process	BP	0.302743	1
GO:0031331	GO:0031331	0.0310384	0.980383	34	276	positive regulation of cellular catabolic process	BP	0.303603	1
GO:0034694	GO:0034694	0.0312171	0.994181	4	14	response to prostaglandin	BP	0.305185	1
GO:0010661	GO:0010661	0.0312726	0.994167	4	14	positive regulation of muscle cell apoptotic process	BP	0.305563	1
GO:0015012	GO:0015012	0.0314794	0.996164	3	8	heparan sulfate proteoglycan biosynthetic process	BP	0.307418	1
GO:0001227	GO:0001227	0.0315	0.985113	14	91	transcriptional repressor activity, RNA polymerase II transcription regulatory region sequence-specific DNA binding	MF	0.307452	1
GO:0000982	GO:0000982	0.0316474	0.982532	21	153	transcription factor activity, RNA polymerase II proximal promoter sequence-specific DNA binding	MF	0.308725	1
GO:0014888	GO:0014888	0.0317561	0.994048	4	14	striated muscle adaptation	BP	0.309618	1
GO:0048568	GO:0048568	0.0319049	0.982968	19	135	embryonic organ development	BP	0.310901	1
GO:0002902	GO:0002902	0.0320202	0.993983	4	14	regulation of B cell apoptotic process	BP	0.311857	1
GO:0002823	GO:0002823	0.0323553	0.992177	5	21	negative regulation of adaptive immune response based on somatic recombination of immune receptors built from immunoglobulin superfamily domains	BP	0.31495	1
GO:0002381	GO:0002381	0.0325565	0.990715	6	28	immunoglobulin production involved in immunoglobulin mediated immune response	BP	0.316441	1
GO:0006937	GO:0006937	0.0325583	0.987665	9	50	regulation of muscle contraction	BP	0.316441	1
GO:0042116	GO:0042116	0.0325733	0.98954	7	35	macrophage activation	BP	0.316441	1
GO:0002704	GO:0002704	0.0325784	0.990707	6	28	negative regulation of leukocyte mediated immunity	BP	0.316441	1
GO:0072524	GO:0072524	0.0327209	0.983558	16	110	pyridine-containing compound metabolic process	BP	0.317655	1
GO:0032647	GO:0032647	0.032765	0.992051	5	21	regulation of interferon-alpha production	BP	0.317912	1
GO:1902186	GO:1902186	0.0328835	0.992014	5	21	regulation of viral release from host cell	BP	0.318726	1
GO:0045931	GO:0045931	0.0328929	0.985417	12	75	positive regulation of mitotic cell cycle	BP	0.318726	1
GO:0048589	GO:0048589	0.0329017	0.979754	30	236	developmental growth	BP	0.318726	1
GO:0032732	GO:0032732	0.0329915	0.990561	6	28	positive regulation of interleukin-1 production	BP	0.319424	1
GO:0007610	GO:0007610	0.0332745	0.980741	24	181	behavior	BP	0.321991	1
GO:0055072	GO:0055072	0.0333724	0.987279	9	51	iron ion homeostasis	BP	0.322766	1
GO:0071229	GO:0071229	0.0340412	0.984247	13	84	cellular response to acid chemical	BP	0.329059	1
GO:0030819	GO:0030819	0.03413	0.991627	5	21	positive regulation of cAMP biosynthetic process	BP	0.329741	1
GO:0000768	GO:0000768	0.0343571	0.991556	5	21	syncytium formation by plasma membrane fusion	BP	0.331758	1
GO:1901136	GO:1901136	0.0344991	0.983471	14	93	carbohydrate derivative catabolic process	BP	0.332952	1
GO:0051252	GO:0051252	0.0345713	0.971961	179	1783	regulation of RNA metabolic process	BP	0.33347	1
GO:0051235	GO:0051235	0.0347787	0.980311	22	163	maintenance of location	BP	0.335292	1
GO:0006357	GO:0006357	0.0348988	0.97317	101	954	regulation of transcription by RNA polymerase II	BP	0.33627	1
GO:0051817	GO:0051817	0.0353456	0.984801	11	68	modification of morphology or physiology of other organism involved in symbiotic interaction	BP	0.340395	1
GO:0098655	GO:0098655	0.0357137	0.976859	36	296	cation transmembrane transport	BP	0.343756	1
GO:0006936	GO:0006936	0.0357624	0.981833	16	109	muscle contraction	BP	0.344042	1
GO:0006029	GO:0006029	0.0365484	0.989283	6	28	proteoglycan metabolic process	BP	0.351111	1
GO:0031640	GO:0031640	0.036567	0.992723	4	15	killing of cells of other organism	BP	0.351111	1
GO:0044364	GO:0044364	0.036567	0.992723	4	15	disruption of cells of other organism	BP	0.351111	1
GO:0015758	GO:0015758	0.0365749	0.985823	9	51	NA	NA	0.351111	1
GO:0031667	GO:0031667	0.0366941	0.977812	27	212	response to nutrient levels	BP	0.352069	1
GO:2000649	GO:2000649	0.0369559	0.990734	5	21	regulation of sodium ion transmembrane transporter activity	BP	0.354392	1
GO:0032412	GO:0032412	0.0370261	0.983286	12	75	regulation of ion transmembrane transporter activity	BP	0.354877	1
GO:0004252	GO:0004252	0.0370967	0.986556	8	44	serine-type endopeptidase activity	MF	0.355232	1
GO:0042310	GO:0042310	0.0371224	0.990681	5	21	vasoconstriction	BP	0.355232	1
GO:0007411	GO:0007411	0.0371416	0.983915	11	67	axon guidance	BP	0.355232	1
GO:0097485	GO:0097485	0.0371416	0.983915	11	67	neuron projection guidance	BP	0.355232	1
GO:1902230	GO:1902230	0.0372192	0.992551	4	15	negative regulation of intrinsic apoptotic signaling pathway in response to DNA damage	BP	0.355785	1
GO:0010883	GO:0010883	0.0372538	0.989026	6	28	regulation of lipid storage	BP	0.355928	1
GO:0046328	GO:0046328	0.0372741	0.981948	14	93	regulation of JNK cascade	BP	0.355934	1
GO:0007423	GO:0007423	0.0375512	0.978874	21	155	sensory organ development	BP	0.358392	1
GO:0034329	GO:0034329	0.0375932	0.981255	15	101	cell junction assembly	BP	0.358603	1
GO:1900017	GO:1900017	0.0376747	0.994856	3	9	positive regulation of cytokine production involved in inflammatory response	BP	0.35919	1
GO:0045351	GO:0045351	0.0377078	0.99485	3	9	type I interferon biosynthetic process	BP	0.359317	1
GO:0035586	GO:0035586	0.0377569	0.99484	3	9	purinergic receptor activity	MF	0.359595	1
GO:0019953	GO:0019953	0.0378512	0.976209	31	250	sexual reproduction	BP	0.360304	1
GO:0044342	GO:0044342	0.0378737	0.994818	3	9	type B pancreatic cell proliferation	BP	0.360328	1
GO:0036499	GO:0036499	0.0379211	0.992365	4	15	PERK-mediated unfolded protein response	BP	0.360498	1
GO:0031665	GO:0031665	0.0379314	0.994807	3	9	negative regulation of lipopolysaccharide-mediated signaling pathway	BP	0.360498	1
GO:0045076	GO:0045076	0.0379885	0.994796	3	9	regulation of interleukin-2 biosynthetic process	BP	0.36085	1
GO:0003401	GO:0003401	0.0380893	0.994777	3	9	axis elongation	BP	0.36131	1
GO:0002726	GO:0002726	0.0380967	0.994775	3	9	positive regulation of T cell cytokine production	BP	0.36131	1
GO:0060170	GO:0060170	0.0380967	0.992318	4	15	ciliary membrane	CC	0.36131	1
GO:2000778	GO:2000778	0.0382355	0.992281	4	15	positive regulation of interleukin-6 secretion	BP	0.362436	1
GO:0010656	GO:0010656	0.0382709	0.992272	4	15	negative regulation of muscle cell apoptotic process	BP	0.362502	1
GO:0060441	GO:0060441	0.0382826	0.994739	3	9	epithelial tube branching involved in lung morphogenesis	BP	0.362502	1
GO:0045639	GO:0045639	0.0384012	0.984958	9	52	positive regulation of myeloid cell differentiation	BP	0.363435	1
GO:0031664	GO:0031664	0.0384364	0.992227	4	15	regulation of lipopolysaccharide-mediated signaling pathway	BP	0.363471	1
GO:0042056	GO:0042056	0.0384452	0.994708	3	9	chemoattractant activity	MF	0.363471	1
GO:0097296	GO:0097296	0.0384823	0.994701	3	9	activation of cysteine-type endopeptidase activity involved in apoptotic signaling pathway	BP	0.363632	1
GO:0008406	GO:0008406	0.0386507	0.981768	13	85	gonad development	BP	0.365032	1
GO:0002707	GO:0002707	0.0387113	0.990101	5	22	negative regulation of lymphocyte mediated immunity	BP	0.365414	1
GO:0016445	GO:0016445	0.038745	0.988429	6	29	somatic diversification of immunoglobulins	BP	0.365541	1
GO:0000303	GO:0000303	0.0387851	0.992134	4	15	response to superoxide	BP	0.365729	1
GO:0032728	GO:0032728	0.0388418	0.990058	5	22	positive regulation of interferon-beta production	BP	0.366072	1
GO:0032717	GO:0032717	0.0389702	0.994607	3	9	negative regulation of interleukin-8 production	BP	0.367091	1
GO:0050854	GO:0050854	0.0390008	0.98694	7	36	regulation of antigen receptor-mediated signaling pathway	BP	0.367177	1
GO:0051592	GO:0051592	0.039057	0.983739	10	60	response to calcium ion	BP	0.367177	1
GO:0030810	GO:0030810	0.0390924	0.9883	6	29	positive regulation of nucleotide biosynthetic process	BP	0.367177	1
GO:1900373	GO:1900373	0.0390924	0.9883	6	29	positive regulation of purine nucleotide biosynthetic process	BP	0.367177	1
GO:0002418	GO:0002418	0.0390961	0.994582	3	9	immune response to tumor cell	BP	0.367177	1
GO:0035729	GO:0035729	0.0391198	0.994577	3	9	cellular response to hepatocyte growth factor stimulus	BP	0.367177	1
GO:0033033	GO:0033033	0.0391214	0.994577	3	9	negative regulation of myeloid cell apoptotic process	BP	0.367177	1
GO:0055123	GO:0055123	0.0391835	0.986865	7	36	digestive system development	BP	0.367218	1
GO:0033081	GO:0033081	0.0391916	0.994563	3	9	regulation of T cell differentiation in thymus	BP	0.367218	1
GO:0051930	GO:0051930	0.039207	0.99456	3	9	regulation of sensory perception of pain	BP	0.367218	1
GO:0051931	GO:0051931	0.039207	0.99456	3	9	regulation of sensory perception	BP	0.367218	1
GO:0010996	GO:0010996	0.0392957	0.994543	3	9	response to auditory stimulus	BP	0.367649	1
GO:1902235	GO:1902235	0.0393111	0.989905	5	22	regulation of endoplasmic reticulum stress-induced intrinsic apoptotic signaling pathway	BP	0.367649	1
GO:1902932	GO:1902932	0.039314	0.99454	3	9	positive regulation of alcohol biosynthetic process	BP	0.367649	1
GO:0032607	GO:0032607	0.0393686	0.989886	5	22	interferon-alpha production	BP	0.367801	1
GO:0033198	GO:0033198	0.039371	0.991976	4	15	response to ATP	BP	0.367801	1
GO:0042044	GO:0042044	0.0395158	0.9945	3	9	fluid transport	BP	0.368963	1
GO:0050732	GO:0050732	0.0396254	0.988101	6	29	negative regulation of peptidyl-tyrosine phosphorylation	BP	0.369796	1
GO:1903506	GO:1903506	0.039777	0.967744	166	1650	regulation of nucleic acid-templated transcription	BP	0.37084	1
GO:0043388	GO:0043388	0.0397914	0.988039	6	29	positive regulation of DNA binding	BP	0.37084	1
GO:0010955	GO:0010955	0.0398193	0.989738	5	22	negative regulation of protein processing	BP	0.37084	1
GO:1903318	GO:1903318	0.0398193	0.989738	5	22	negative regulation of protein maturation	BP	0.37084	1
GO:2001044	GO:2001044	0.0399416	0.994417	3	9	regulation of integrin-mediated signaling pathway	BP	0.371785	1
GO:0070206	GO:0070206	0.0399618	0.989691	5	22	protein trimerization	BP	0.371785	1
GO:1903392	GO:1903392	0.0401169	0.994383	3	9	negative regulation of adherens junction organization	BP	0.373035	1
GO:0006576	GO:0006576	0.0401612	0.989626	5	22	cellular biogenic amine metabolic process	BP	0.373255	1
GO:0034110	GO:0034110	0.0403359	0.994339	3	9	regulation of homotypic cell-cell adhesion	BP	0.374254	1
GO:0010642	GO:0010642	0.0403957	0.994328	3	9	negative regulation of platelet-derived growth factor receptor signaling pathway	BP	0.374254	1
GO:0021872	GO:0021872	0.0404039	0.991696	4	15	forebrain generation of neurons	BP	0.374254	1
GO:0005518	GO:0005518	0.0404497	0.98953	5	22	collagen binding	MF	0.374254	1
GO:0002115	GO:0002115	0.0404815	0.994311	3	9	store-operated calcium entry	BP	0.374254	1
GO:0070633	GO:0070633	0.0406681	0.994274	3	9	transepithelial transport	BP	0.374254	1
GO:0043552	GO:0043552	0.0407521	0.991601	4	15	positive regulation of phosphatidylinositol 3-kinase activity	BP	0.374254	1
GO:0030182	GO:0030182	0.0407807	0.971175	53	463	neuron differentiation	BP	0.374254	1
GO:0050689	GO:0050689	0.0408075	0.997497	2	4	negative regulation of defense response to virus by host	BP	0.374254	1
GO:0046977	GO:0046977	0.0408075	0.997497	2	4	TAP binding	MF	0.374254	1
GO:0046978	GO:0046978	0.0408075	0.997497	2	4	TAP1 binding	MF	0.374254	1
GO:1900121	GO:1900121	0.0408075	0.997497	2	4	negative regulation of receptor binding	BP	0.374254	1
GO:2000328	GO:2000328	0.0408075	0.997497	2	4	regulation of T-helper 17 cell lineage commitment	BP	0.374254	1
GO:0032393	GO:0032393	0.0408092	0.997496	2	4	MHC class I receptor activity	MF	0.374254	1
GO:0045627	GO:0045627	0.0408197	0.997495	2	4	positive regulation of T-helper 1 cell differentiation	BP	0.374254	1
GO:2000110	GO:2000110	0.0408245	0.997495	2	4	negative regulation of macrophage apoptotic process	BP	0.374254	1
GO:0045410	GO:0045410	0.0408558	0.997492	2	4	positive regulation of interleukin-6 biosynthetic process	BP	0.374254	1
GO:0051216	GO:0051216	0.0408749	0.984897	8	44	cartilage development	BP	0.374254	1
GO:2001185	GO:2001185	0.0408795	0.99749	2	4	regulation of CD8-positive, alpha-beta T cell activation	BP	0.374254	1
GO:0032464	GO:0032464	0.0408905	0.997489	2	4	positive regulation of protein homooligomerization	BP	0.374254	1
GO:1903715	GO:1903715	0.0408958	0.997488	2	4	regulation of aerobic respiration	BP	0.374254	1
GO:0042406	GO:0042406	0.0408988	0.997488	2	4	extrinsic component of endoplasmic reticulum membrane	CC	0.374254	1
GO:0046888	GO:0046888	0.0409055	0.98938	5	22	negative regulation of hormone secretion	BP	0.374254	1
GO:1901724	GO:1901724	0.0409645	0.997482	2	4	positive regulation of cell proliferation involved in kidney development	BP	0.374254	1
GO:0002246	GO:0002246	0.040981	0.99748	2	4	wound healing involved in inflammatory response	BP	0.374254	1
GO:0090594	GO:0090594	0.040981	0.99748	2	4	inflammatory response to wounding	BP	0.374254	1
GO:0032730	GO:0032730	0.0410063	0.997477	2	4	positive regulation of interleukin-1 alpha production	BP	0.374254	1
GO:0045348	GO:0045348	0.0410214	0.997476	2	4	positive regulation of MHC class II biosynthetic process	BP	0.374254	1
GO:0048678	GO:0048678	0.0410256	0.987576	6	29	response to axon injury	BP	0.374254	1
GO:0051881	GO:0051881	0.0410337	0.984797	8	45	regulation of mitochondrial membrane potential	BP	0.374254	1
GO:0097343	GO:0097343	0.0410374	0.997475	2	4	ripoptosome assembly	BP	0.374254	1
GO:1901026	GO:1901026	0.0410374	0.997475	2	4	ripoptosome assembly involved in necroptotic process	BP	0.374254	1
GO:0072109	GO:0072109	0.0410431	0.997474	2	4	glomerular mesangium development	BP	0.374254	1
GO:0001878	GO:0001878	0.0410458	0.997474	2	4	response to yeast	BP	0.374254	1
GO:0071072	GO:0071072	0.041049	0.997473	2	4	negative regulation of phospholipid biosynthetic process	BP	0.374254	1
GO:0033668	GO:0033668	0.0410549	0.997473	2	4	negative regulation by symbiont of host apoptotic process	BP	0.374254	1
GO:0052041	GO:0052041	0.0410549	0.997473	2	4	negative regulation by symbiont of host programmed cell death	BP	0.374254	1
GO:0052490	GO:0052490	0.0410549	0.997473	2	4	negative regulation by organism of programmed cell death in other organism involved in symbiotic interaction	BP	0.374254	1
GO:0071855	GO:0071855	0.041083	0.99747	2	4	neuropeptide receptor binding	MF	0.374321	1
GO:0060019	GO:0060019	0.0411311	0.997465	2	4	radial glial cell differentiation	BP	0.37457	1
GO:2001135	GO:2001135	0.0411747	0.997461	2	4	regulation of endocytic recycling	BP	0.374779	1
GO:0035549	GO:0035549	0.0412125	0.997458	2	4	positive regulation of interferon-beta secretion	BP	0.374793	1
GO:0097169	GO:0097169	0.0412462	0.997454	2	4	AIM2 inflammasome complex	CC	0.374793	1
GO:0006949	GO:0006949	0.041254	0.989264	5	22	syncytium formation	BP	0.374793	1
GO:0051045	GO:0051045	0.0412591	0.997453	2	4	negative regulation of membrane protein ectodomain proteolysis	BP	0.374793	1
GO:0061042	GO:0061042	0.0414416	0.997436	2	4	vascular wound healing	BP	0.376262	1
GO:1904796	GO:1904796	0.0415019	0.99743	2	4	regulation of core promoter binding	BP	0.376526	1
GO:0072488	GO:0072488	0.0415508	0.997425	2	4	ammonium transmembrane transport	BP	0.376526	1
GO:0048483	GO:0048483	0.0415532	0.994098	3	9	autonomic nervous system development	BP	0.376526	1
GO:0090075	GO:0090075	0.0415558	0.991381	4	15	relaxation of muscle	BP	0.376526	1
GO:0032364	GO:0032364	0.0416122	0.997419	2	4	oxygen homeostasis	BP	0.376526	1
GO:0010968	GO:0010968	0.0416342	0.997417	2	4	regulation of microtubule nucleation	BP	0.376526	1
[truncated: 16,088 more rows]

## Sheet: Module 2
Supplementary Data 3: Gene Ontology analysis of the three gene modules identified by pseudotime analysis and k-means clustering.
	category	over_represented_pvalue	under_represented_pvalue	numDEInCat	numInCat	term	ontology	BH	bonferroni	Genes
GO:1903561	GO:1903561	2.65367e-17	1	425	1480	extracellular vesicle	CC	2.78276e-13	4.79943e-13	ACP5,ACTB,ACTG1,ACTN4,ACTN1,ADAM10,ADH5,AHCY,AK2,ALDH2,ALDH9A1,ALDH3A2,AKR1B1,SLC25A5,ANXA6,ANXA11,APEH,APLP2,APRT,ARHGAP1,ARHGDIB,ARL2,ARL3,ARSB,ASAH1,ATP2B1,ATP5A1,ATP5F1,ATP6V1B2,ATP6V0A1,ATP6AP1,ATP5O,AUP1,BLVRB,BSG,TSPO,PTTG1IP,CAPN1,CAPNS1,CAPS,CAT,CCT6A,CD33,SCARB1,CD37,ENTPD6,CD81,SEPT7,CTSC,AP2M1,CLTC,CNN2,COX5B,CS,CSF1,CSK,CSRP1,CTNS,CTSD,CTSH,DAB2,DCTD,ACE,DECR1,DNM2,DUSP3,DUT,ECH1,ECH…
GO:0043230	GO:0043230	3.07725e-17	1	425	1481	extracellular organelle	CC	2.78276e-13	5.56552e-13	ACP5,ACTB,ACTG1,ACTN4,ACTN1,ADAM10,ADH5,AHCY,AK2,ALDH2,ALDH9A1,ALDH3A2,AKR1B1,SLC25A5,ANXA6,ANXA11,APEH,APLP2,APRT,ARHGAP1,ARHGDIB,ARL2,ARL3,ARSB,ASAH1,ATP2B1,ATP5A1,ATP5F1,ATP6V1B2,ATP6V0A1,ATP6AP1,ATP5O,AUP1,BLVRB,BSG,TSPO,PTTG1IP,CAPN1,CAPNS1,CAPS,CAT,CCT6A,CD33,SCARB1,CD37,ENTPD6,CD81,SEPT7,CTSC,AP2M1,CLTC,CNN2,COX5B,CS,CSF1,CSK,CSRP1,CTNS,CTSD,CTSH,DAB2,DCTD,ACE,DECR1,DNM2,DUSP3,DUT,ECH1,ECH…
GO:0070062	GO:0070062	4.74292e-17	1	423	1476	extracellular exosome	CC	2.85935e-13	8.57805e-13	ACP5,ACTB,ACTG1,ACTN4,ACTN1,ADAM10,ADH5,AHCY,AK2,ALDH2,ALDH9A1,ALDH3A2,AKR1B1,SLC25A5,ANXA6,ANXA11,APEH,APLP2,APRT,ARHGAP1,ARHGDIB,ARL2,ARL3,ARSB,ASAH1,ATP2B1,ATP5A1,ATP5F1,ATP6V1B2,ATP6V0A1,ATP6AP1,ATP5O,AUP1,BLVRB,BSG,TSPO,PTTG1IP,CAPN1,CAPNS1,CAPS,CAT,CCT6A,CD33,SCARB1,CD37,ENTPD6,CD81,SEPT7,CTSC,AP2M1,CLTC,CNN2,COX5B,CS,CSF1,CSK,CSRP1,CTNS,CTSD,CTSH,DAB2,DCTD,ACE,DECR1,DNM2,DUSP3,DUT,ECH1,ECH…
GO:0044281	GO:0044281	7.49354e-15	1	313	1059	small molecule metabolic process	BP	3.38821e-11	1.35528e-10	ACO2,ACP5,ADH5,AHCY,AK2,ALDH2,ALDH3A2,AKR1B1,ALOX5,ALOX15,APRT,ARSB,ATP5A1,ATP5D,ATP5F1,ATP5G1,ATP5G2,ATP5G3,ATP5I,ATP5J,ATP6V1B2,ATP6V0A1,ATP5O,BCAT2,BSG,TSPO,CALM2,CAT,SCARB1,ENTPD6,CEBPA,CHKA,CLTC,COX5B,COX7C,CS,CTNS,CYP1B1,DCTD,DECR1,DHCR7,DPYD,DUT,ECH1,ECHS1,EGR1,CLN8,ESD,ETFA,ETFB,EXT2,FASN,FBP1,FDFT1,FH,FPGS,FUCA1,SLC37A4,GAA,GALK1,NIPSNAP2,KAT2A,GGTA1P,GLB1,GLUD1,GLUL,GNAI2,GOT2,GPI,GPT,G…
GO:0005576	GO:0005576	2.96297e-14	1	505	1885	extracellular region	CC	1.07177e-10	5.35883e-10	ACP5,ACTB,ACTG1,ACTN4,ACTN1,ADAM10,ADH5,JAG1,AHCY,AK2,ALDH2,ALDH9A1,ALDH3A2,AKR1B1,ALOX5,SLC25A5,SLC25A6,ANXA6,ANXA11,AOAH,APEH,APLP2,APRT,ARHGAP1,ARHGDIB,ARL2,ARL3,ARSB,ASAH1,ATP2B1,ATP5A1,ATP5F1,ATP6V1B2,ATP6V0A1,ATP6AP1,ATP5O,AUP1,BLVRB,BSG,TSPO,PTTG1IP,CAPN1,CAPNS1,CAPS,CAT,CCT6A,CD33,SCARB1,CD37,ENTPD6,CD81,CD151,SEPT7,CTSC,AP2M1,CLTC,CNN2,COX5B,CS,CSF1,CSF3R,CSK,CSRP1,CTNS,CTSD,CTSH,DAB2,DC…
GO:0031982	GO:0031982	2.72304e-13	1	565	2202	vesicle	CC	8.20816e-10	4.9249e-09	ACP5,ACTB,ACTG1,ACTN4,ACTN1,ADAM10,ADH5,AP2A2,AP1B1,AHCY,AK2,ALDH2,ALDH9A1,ALDH3A2,AKR1B1,ALOX5,SLC25A5,ANXA6,ANXA11,APEH,APLP2,APRT,ARHGAP1,ARHGDIB,ARL2,ARL3,ARRB2,ARSB,ASAH1,ATM,ATP2B1,ATP5A1,ATP5F1,ATP6V1B2,ATP6V0B,ATP6V0A1,ATP6AP1,ATP5O,AUP1,BLVRB,BSG,TSPO,C3AR1,PTTG1IP,CAPN1,CAPNS1,CAPS,CAT,CCT6A,CD33,SCARB1,CD37,ENTPD6,CD81,SEPT7,CTSC,AP2M1,AP2S1,CLTB,CLTC,CNN2,COX5B,CS,CSF1,CSK,CSRP1,CTNS,…
GO:0044421	GO:0044421	3.67699e-13	1	466	1736	extracellular region part	CC	9.5003e-10	6.65021e-09	ACP5,ACTB,ACTG1,ACTN4,ACTN1,ADAM10,ADH5,AHCY,AK2,ALDH2,ALDH9A1,ALDH3A2,AKR1B1,ALOX5,SLC25A5,SLC25A6,ANXA6,ANXA11,APEH,APLP2,APRT,ARHGAP1,ARHGDIB,ARL2,ARL3,ARSB,ASAH1,ATP2B1,ATP5A1,ATP5F1,ATP6V1B2,ATP6V0A1,ATP6AP1,ATP5O,AUP1,BLVRB,BSG,TSPO,PTTG1IP,CAPN1,CAPNS1,CAPS,CAT,CCT6A,CD33,SCARB1,CD37,ENTPD6,CD81,CD151,SEPT7,CTSC,AP2M1,CLTC,CNN2,COX5B,CS,CSF1,CSK,CSRP1,CTNS,CTSD,CTSH,DAB2,DCTD,ACE,DECR1,DNM…
[truncated: 18,079 more rows]

## Sheet: Module 3
Supplementary Data 3: Gene Ontology analysis of the three gene modules identified by pseudotime analysis and k-means clustering.
	category	over_represented_pvalue	under_represented_pvalue	numDEInCat	numInCat	term	ontology	BH	bonferroni	Genes
[truncated: 18,086 more rows]
