# Supplementary material for: Invasive Salmonella exploits divergent immune evasion strategies in infected and bystander dendritic cell subsets
Source: Nat Commun. 2018 Nov 19;9:4883. doi: 10.1038/s41467-018-07329-0 (PMC6242960; doi:10.1038/s41467-018-07329-0)
Supplement: Supplementary file 7 — Supplementary Data 4 [file 41467_2018_7329_MOESM7_ESM.xlsx]

## Sheet: SCDE_markers_2h_cluster0-Others
Supplementary Data 4: Differential expression results using scde to identify marker genes for each unsupervised cluster.
	gene_name	lb	mle	ub	ce	Z	cZ	p.value
ENSG00000102962	CCL22	4.45918	6.3032	6.73906	4.45918	7.16081	5.81075	8.02e-13
ENSG00000010327	STAB1	-9.6895	-5.59912	-3.82215	-3.82215	-7.05534	-5.79888	1.72173e-12
ENSG00000118785	SPP1	2.95044	4.55976	5.76676	2.95044	6.67074	5.41199	2.54514e-11
ENSG00000074416	MGLL	3.21866	4.49271	5.90087	3.21866	6.63638	5.41199	3.21482e-11
ENSG00000108691	CCL2	-9.62244	-9.086	-4.32507	-4.32507	-6.54118	-5.33667	6.10358e-11
ENSG00000158485	CD1B	1.67638	2.61516	3.85568	1.67638	6.40223	5.20129	1.53125e-10
ENSG00000198959	TGM2	2.58163	4.99562	6.67201	2.58163	5.78941	4.46991	7.06351e-09
ENSG00000175899	A2M	1.67638	2.71574	4.05685	1.67638	5.76085	4.46218	8.36935e-09
ENSG00000122861	PLAU	-7.07434	-4.45918	-2.81632	-2.81632	-5.48423	-4.13315	4.15277e-08
ENSG00000204472	AIF1	-9.01894	-8.78425	-2.48105	-2.48105	-5.33268	-3.95969	9.67724e-08
ENSG00000124491	F13A1	-5.9344	-3.68804	-2.41399	-2.41399	-5.2414	-3.86224	1.59365e-07
ENSG00000140105	WARS	1.34111	2.31341	3.55393	1.34111	4.97715	3.52907	6.45286e-07
ENSG00000171488	LRRC8C	-7.44314	-7.00728	-5.29737	-5.29737	-4.87385	-3.40864	1.09442e-06
ENSG00000117594	HSD11B1	2.21283	3.58746	5.06268	2.21283	4.73097	3.23004	2.23448e-06
ENSG00000169442	CD52	1.17347	2.11224	3.31924	1.17347	4.67735	3.17865	2.90613e-06
ENSG00000120708	TGFBI	-7.5102	-3.78863	-2.04519	-2.04519	-4.66724	-3.17865	3.05279e-06
ENSG00000128016	ZFP36	-8.51603	-8.1137	-2.7828	-2.7828	-4.64741	-3.1683	3.36124e-06
ENSG00000179344	HLA-DQB1	-5.26384	-2.91691	-1.77697	-1.77697	-4.57884	-3.0881	4.67553e-06
ENSG00000159348	CYB5R1	-7.61078	-7.10787	-3.55393	-3.55393	-4.54027	-3.04938	5.61822e-06
ENSG00000204257	HLA-DMA	-5.59912	-2.98396	-1.74344	-1.74344	-4.51292	-3.02585	6.39425e-06
ENSG00000139597	N4BP2L1	2.68221	4.55976	6.20262	2.68221	4.45453	2.95717	8.40752e-06
ENSG00000115590	IL1R2	-8.54956	-3.82215	-1.97813	-1.97813	-4.40862	-2.93935	1.04033e-05
ENSG00000162433	AK4	2.11224	3.52041	4.9621	2.11224	4.40451	2.93935	1.06025e-05
ENSG00000158792	SPATA2L	-6.94023	-6.37026	-4.66035	-4.66035	-4.39541	-2.93935	1.10562e-05
ENSG00000232629	HLA-DQB2	-5.06268	-2.74927	-1.5758	-1.5758	-4.39147	-2.93935	1.12589e-05
ENSG00000059804	SLC2A3	-5.26384	-3.08455	-1.70991	-1.70991	-4.38941	-2.93935	1.13657e-05
ENSG00000171860	C3AR1	-6.9067	-6.37026	-4.62682	-4.62682	-4.38778	-2.93935	1.14511e-05
ENSG00000154122	ANKH	-7.71137	-7.30903	-3.11807	-3.11807	-4.37429	-2.93141	1.21829e-05
ENSG00000111012	CYP27B1	3.05102	5.73323	7.77842	3.05102	4.33315	2.89155	1.4699e-05
ENSG00000197142	ACSL5	1.70991	3.01749	4.45918	1.70991	4.3312	2.89155	1.48298e-05
ENSG00000197629	MPEG1	-6.67201	-6.20262	-4.49271	-4.49271	-4.30288	-2.86142	1.68591e-05
ENSG00000198324	FAM109A	-6.77259	-6.16909	-4.42565	-4.42565	-4.26735	-2.82058	1.97809e-05
ENSG00000176438	SYNE3	-6.63848	-6.13556	-4.39213	-4.39213	-4.25414	-2.81147	2.09855e-05
ENSG00000089351	GRAMD1A	1.47522	2.68221	4.05685	1.47522	4.24072	2.80825	2.228e-05
ENSG00000158717	RNF166	-7.07434	-6.60495	-3.41982	-3.41982	-4.23871	-2.80825	2.24812e-05
ENSG00000051108	HERPUD1	1.50875	2.7828	4.15743	1.50875	4.20887	2.7745	2.56652e-05
ENSG00000121966	CXCR4	1.97813	3.88921	5.66618	1.97813	4.19372	2.76161	2.74422e-05
ENSG00000167977	KCTD5	-7.47667	-3.52041	-1.81049	-1.81049	-4.18473	-2.75739	2.85502e-05
ENSG00000072274	TFRC	1.207	2.31341	3.68804	1.207	4.15857	2.72821	3.20242e-05
ENSG00000275385	CCL18	-6.5379	-5.83382	-4.19096	-4.19096	-4.13918	-2.71228	3.48543e-05
ENSG00000081041	CXCL2	-5.53207	-3.3863	-1.77697	-1.77697	-4.13608	-2.71228	3.53285e-05
ENSG00000141968	VAV1	-6.57142	-5.9344	-4.19096	-4.19096	-4.12792	-2.70877	3.66063e-05
ENSG00000173372	C1QA	-6.06851	-2.91691	-1.60933	-1.60933	-4.12195	-2.70877	3.75684e-05
ENSG00000081791	KIAA0141	-6.50437	-5.90087	-4.15743	-4.15743	-4.11585	-2.70877	3.85755e-05
ENSG00000168546	GFRA2	-7.10787	-6.67201	-4.02332	-4.02332	-4.11222	-2.70877	3.91871e-05
ENSG00000158050	DUSP2	-6.97376	-2.88338	-1.54227	-1.54227	-4.10242	-2.70802	4.08851e-05
ENSG00000104951	IL4I1	1.24052	2.64869	4.29154	1.24052	4.10165	2.70802	4.10212e-05
ENSG00000167470	MIDN	-6.3032	-5.83382	-4.09038	-4.09038	-4.09539	-2.70604	4.21451e-05
ENSG00000109089	CDR2L	-6.5379	-5.86734	-4.09038	-4.09038	-4.08832	-2.70275	4.34511e-05
ENSG00000206560	ANKRD28	-6.37026	-5.83382	-4.09038	-4.09038	-4.07875	-2.69577	4.52784e-05
ENSG00000144681	STAC	-6.43731	-5.80029	-4.05685	-4.05685	-4.06316	-2.68801	4.84129e-05
ENSG00000131242	RAB11FIP4	2.21283	3.78863	5.3309	2.21283	4.05967	2.68801	4.91429e-05
ENSG00000189060	H1F0	2.1793	3.72157	5.56559	2.1793	4.05825	2.68801	4.94421e-05
ENSG00000129116	PALLD	1.10641	2.24635	3.58746	1.10641	4.05539	2.68801	5.00516e-05
ENSG00000153898	MCOLN2	2.04519	3.72157	5.39796	2.04519	4.04774	2.68322	5.17141e-05
ENSG00000106178	CCL24	-6.40379	-5.66618	-3.95627	-3.95627	-4.01856	-2.64751	5.8554e-05
ENSG00000110077	MS4A6A	-7.00728	-5.12973	-1.60933	-1.60933	-4.01392	-2.64684	5.97175e-05
ENSG00000137094	DNAJB5	-6.20262	-5.63265	-3.85568	-3.85568	-3.96909	-2.59003	7.21472e-05
ENSG00000105383	CD33	-7.34256	-6.97376	-2.1793	-2.1793	-3.96625	-2.59003	7.30128e-05
ENSG00000109099	PMP22	2.04519	3.68804	5.3309	2.04519	3.95886	2.58584	7.53068e-05
ENSG00000125740	FOSB	-6.33673	-5.59912	-3.82215	-3.82215	-3.95423	-2.58584	7.67827e-05
ENSG00000204482	LST1	-4.82799	-2.44752	-1.24052	-1.24052	-3.95049	-2.58584	7.79922e-05
ENSG00000136810	TXN	0.87172	1.84402	3.01749	0.87172	3.94645	2.58584	7.93177e-05
ENSG00000078081	LAMP3	3.21866	5.26384	7.47667	3.21866	3.9439	2.58584	8.0168e-05
ENSG00000026652	AGPAT4	-6.20262	-5.53207	-3.7551	-3.7551	-3.92763	-2.56779	8.57865e-05
ENSG00000169220	RGS14	-6.3032	-5.46501	-3.7551	-3.7551	-3.92033	-2.56256	8.84278e-05
ENSG00000186480	INSIG1	-4.09038	-2.61516	-1.37463	-1.37463	-3.89024	-2.52619	0.000100144
ENSG00000223865	HLA-DPB1	-4.1239	-2.64869	-1.44169	-1.44169	-3.88594	-2.52619	0.000101933
ENSG00000136161	RCBTB2	-6.20262	-5.43148	-3.68804	-3.68804	-3.88437	-2.52619	0.000102596
ENSG00000006606	CCL26	-8.04664	-6.94023	-2.21283	-2.21283	-3.87156	-2.51272	0.000108141
ENSG00000261040	WFDC21P	1.74344	3.85568	5.63265	1.74344	3.85304	2.49089	0.000116661
ENSG00000104936	DMPK	-6.13556	-5.3309	-3.55393	-3.55393	-3.83402	-2.47437	0.000126064
ENSG00000185291	IL3RA	-6.9067	-6.43731	-2.58163	-2.58163	-3.83227	-2.47437	0.000126967
ENSG00000265298	RP13-104F24.3	-6.16909	-5.39796	-3.55393	-3.55393	-3.8315	-2.47437	0.000127363
ENSG00000165476	REEP3	-5.96793	-5.29737	-3.48688	-3.48688	-3.78887	-2.41702	0.000151335
ENSG00000013810	TACC3	-6.10204	-5.26384	-3.48688	-3.48688	-3.78041	-2.40945	0.000156572
ENSG00000134531	EMP1	-7.97959	-7.71137	-1.44169	-1.44169	-3.77335	-2.40388	0.000161071
ENSG00000119943	PYROXD2	-5.9344	-5.16326	-3.3863	-3.3863	-3.75234	-2.37776	0.000175194
ENSG00000115956	PLEK	1.00583	2.04519	3.11807	1.00583	3.74905	2.37762	0.000177508
ENSG00000078804	TP53INP2	-4.69387	-2.81632	-1.34111	-1.34111	-3.73792	-2.36589	0.000185552
ENSG00000125810	CD93	-6.06851	-5.3309	-3.35277	-3.35277	-3.72919	-2.36048	0.000192097
ENSG00000134830	C5AR2	-5.9344	-5.12973	-3.31924	-3.31924	-3.72803	-2.36048	0.000192986
ENSG00000137393	RNF144B	1.27405	2.58163	4.02332	1.27405	3.71962	2.3545	0.00019952
ENSG00000167613	LAIR1	-5.86734	-5.09621	-3.31924	-3.31924	-3.71788	-2.3545	0.0002009
ENSG00000242574	HLA-DMB	-5.59912	-2.44752	-1.13994	-1.13994	-3.69113	-2.31947	0.000223262
ENSG00000214176	PLEKHM1P1	-5.76676	-4.99562	-3.21866	-3.21866	-3.67783	-2.30556	0.000235222
ENSG00000107551	RASSF4	0.87172	1.87755	3.11807	0.87172	3.6758	2.30556	0.000237106
ENSG00000091592	NLRP1	-5.73323	-4.92857	-3.21866	-3.21866	-3.6713	-2.30323	0.000241316
ENSG00000100401	RANGAP1	-5.76676	-5.02915	-3.18513	-3.18513	-3.65854	-2.29361	0.000253654
ENSG00000115594	IL1R1	-5.49854	-2.98396	-1.37463	-1.37463	-3.65652	-2.29361	0.000255663
ENSG00000072736	NFATC3	-5.6997	-4.92857	-3.18513	-3.18513	-3.65622	-2.29361	0.000255962
ENSG00000110079	MS4A4A	-5.80029	-4.9621	-3.18513	-3.18513	-3.64532	-2.28163	0.000267057
ENSG00000120913	PDLIM2	-6.73906	-6.06851	-2.81632	-2.81632	-3.63426	-2.26936	0.000278779
ENSG00000101439	CST3	-3.21866	-1.97813	-0.771137	-0.771137	-3.62456	-2.25905	0.000289456
ENSG00000187091	PLCD1	-5.86734	-4.9621	-3.1516	-3.1516	-3.62049	-2.25822	0.000294048
ENSG00000124731	TREM1	-5.80029	-5.09621	-3.11807	-3.11807	-3.61855	-2.25822	0.000296253
ENSG00000232810	TNF	-5.86734	-2.61516	-1.30758	-1.30758	-3.60638	-2.24438	0.000310503
ENSG00000183696	UPP1	-5.16326	-2.24635	-1.03936	-1.03936	-3.60193	-2.24438	0.000315867
ENSG00000012817	KDM5D	-5.59912	-4.86151	-3.05102	-3.05102	-3.59961	-2.24438	0.000318689
ENSG00000176845	METRNL	-5.6997	-2.11224	-0.972303	-0.972303	-3.59617	-2.24438	0.00032294
ENSG00000198736	MSRB1	1.24052	2.58163	3.95627	1.24052	3.59524	2.24438	0.000324089
ENSG00000002549	LAP3	0.771137	1.74344	2.95044	0.771137	3.59348	2.24438	0.000326295
ENSG00000033011	ALG1	-5.6997	-4.92857	-3.01749	-3.01749	-3.5665	-2.20807	0.000361785
ENSG00000237541	HLA-DQA2	-4.02332	-2.14577	-1.03936	-1.03936	-3.56391	-2.20799	0.000365375
ENSG00000130222	GADD45G	-5.76676	-4.79446	-2.98396	-2.98396	-3.55413	-2.19716	0.000379236
ENSG00000135052	GOLM1	-5.63265	-4.82799	-2.98396	-2.98396	-3.54844	-2.19685	0.000387527
ENSG00000100600	LGMN	-7.24198	-6.5379	-1.81049	-1.81049	-3.54643	-2.19685	0.000390495
ENSG00000232956	SNHG15	-7.57725	-7.07434	-3.25218	-3.25218	-3.54396	-2.19685	0.000394163
ENSG00000135821	GLUL	-4.32507	-2.38046	-1.17347	-1.17347	-3.53979	-2.19685	0.00040045
ENSG00000157014	TATDN2	-5.66618	-4.76093	-2.98396	-2.98396	-3.53931	-2.19685	0.000401177
ENSG00000012779	ALOX5	-5.56559	-4.76093	-2.95044	-2.95044	-3.53928	-2.19685	0.000401215
ENSG00000251634	RP11-1280N14.3	-5.46501	-4.79446	-2.91691	-2.91691	-3.52402	-2.18076	0.000425045
ENSG00000175567	UCP2	0.804664	2.38046	3.88921	0.804664	3.52375	2.18076	0.000425493
ENSG00000110665	C11orf21	-5.53207	-4.66035	-2.91691	-2.91691	-3.51712	-2.17438	0.000436254
ENSG00000147164	SNX12	-5.43148	-4.66035	-2.88338	-2.88338	-3.51106	-2.16881	0.000446316
ENSG00000071073	MGAT4A	-6.80612	-6.37026	-2.24635	-2.24635	-3.50615	-2.16491	0.00045464
ENSG00000213995	NAXD	-5.53207	-4.62682	-2.88338	-2.88338	-3.50045	-2.16483	0.000464474
ENSG00000239948	RN7SL368P	-5.46501	-4.66035	-2.84985	-2.84985	-3.4995	-2.16483	0.000466136
ENSG00000249437	NAIP	-6.97376	-6.63848	-2.51458	-2.51458	-3.49929	-2.16483	0.000466491
ENSG00000130024	PHF10	-5.43148	-4.69387	-2.84985	-2.84985	-3.49677	-2.16439	0.000470934
ENSG00000196126	HLA-DRB1	-4.42565	-2.07872	-1.00583	-1.00583	-3.49281	-2.16181	0.000477958
ENSG00000101849	TBL1X	-5.46501	-4.66035	-2.84985	-2.84985	-3.48689	-2.16102	0.000488681
ENSG00000175029	CTBP2	-5.76676	-4.89504	-2.88338	-2.88338	-3.48673	-2.16102	0.000488964
ENSG00000243753	HLA-L	-5.6997	-4.66035	-2.84985	-2.84985	-3.48574	-2.16102	0.00049078
ENSG00000043462	LCP2	-7.84548	-7.57725	-1.30758	-1.30758	-3.48272	-2.15973	0.000496354
ENSG00000168765	GSTM4	0.972303	2.1793	3.45335	0.972303	3.47418	2.15022	0.000512412
ENSG00000159256	MORC3	-5.39796	-4.59329	-2.7828	-2.7828	-3.46991	-2.14834	0.000520639
ENSG00000275302	CCL4	-6.37026	-4.32507	-1.207	-1.207	-3.46623	-2.14834	0.000527811
ENSG00000182578	CSF1R	-5.66618	-2.11224	-0.972303	-0.972303	-3.46475	-2.14834	0.000530731
ENSG00000167874	TMEM88	-5.76676	-4.89504	-2.84985	-2.84985	-3.46452	-2.14834	0.000531171
ENSG00000274736	CCL23	-5.59912	-2.34694	-1.03936	-1.03936	-3.45851	-2.14532	0.000543177
ENSG00000172243	CLEC7A	-3.48688	-2.04519	-0.938775	-0.938775	-3.45838	-2.14532	0.000543444
ENSG00000235865	GSN-AS1	-5.73323	-4.86151	-2.81632	-2.81632	-3.45438	-2.14241	0.00055156
ENSG00000108688	CCL7	-5.36443	-4.55976	-2.74927	-2.74927	-3.45062	-2.1419	0.000559303
ENSG00000198682	PAPSS2	-5.46501	-4.66035	-2.7828	-2.7828	-3.45001	-2.1419	0.00056057
ENSG00000159231	CBR3	1.74344	3.55393	5.43148	1.74344	3.44533	2.14046	0.000570355
ENSG00000204634	TBC1D8	2.38046	4.15743	6.40379	2.38046	3.44496	2.14046	0.000571141
ENSG00000169432	SCN9A	-6.3032	-5.73323	-3.01749	-3.01749	-3.44244	-2.14046	0.000576492
ENSG00000091490	SEL1L3	1.64286	3.95627	5.83382	1.64286	3.43935	2.14046	0.000583113
ENSG00000116337	AMPD2	1.54227	3.1516	4.62682	1.54227	3.43921	2.14046	0.000583425
ENSG00000104679	R3HCC1	-5.3309	-4.52624	-2.71574	-2.71574	-3.43384	-2.13538	0.00059509
ENSG00000163687	DNASE1L3	-6.63848	-2.31341	-1.07289	-1.07289	-3.42778	-2.12925	0.000608532
ENSG00000222047	C10orf55	-5.39796	-4.52624	-2.71574	-2.71574	-3.4224	-2.1241	0.000620713
ENSG00000099308	MAST3	-5.43148	-4.45918	-2.71574	-2.71574	-3.42022	-2.12368	0.000625709
ENSG00000086730	LAT2	-7.10787	-6.63848	-1.74344	-1.74344	-3.41298	-2.11574	0.000642574
ENSG00000100376	FAM118A	-5.29737	-4.49271	-2.68221	-2.68221	-3.40386	-2.11238	0.000664416
ENSG00000196735	HLA-DQA1	-3.85568	-2.07872	-0.972303	-0.972303	-3.40333	-2.11238	0.000665695
ENSG00000179583	CIITA	-6.83965	-6.40379	-1.5758	-1.5758	-3.40302	-2.11238	0.000666457
ENSG00000247774	PCED1B-AS1	-5.49854	-4.49271	-2.68221	-2.68221	-3.40243	-2.11238	0.000667888
ENSG00000159189	C1QC	-5.6997	-2.48105	-1.10641	-1.10641	-3.40145	-2.11238	0.000670284
ENSG00000197885	NKIRAS1	1.94461	4.32507	6.73906	1.94461	3.39022	2.09843	0.000698375
ENSG00000174652	ZNF266	-5.36443	-4.39213	-2.64869	-2.64869	-3.38656	-2.0957	0.000707747
ENSG00000231389	HLA-DPA1	-4.42565	-2.48105	-1.07289	-1.07289	-3.37868	-2.08668	0.00072835
ENSG00000214022	REPIN1	1.54227	3.78863	5.73323	1.54227	3.37	2.07644	0.000751692
ENSG00000272333	KMT2B	-5.3309	-4.39213	-2.61516	-2.61516	-3.35903	-2.06431	0.000782161
ENSG00000130775	THEMIS2	0.972303	2.21283	3.45335	0.972303	3.35828	2.06431	0.000784291
ENSG00000198742	SMURF1	-5.39796	-4.45918	-2.58163	-2.58163	-3.34907	-2.05322	0.000810832
ENSG00000163734	CXCL3	-6.3032	-5.73323	-2.14577	-2.14577	-3.34583	-2.05102	0.000820356
ENSG00000100079	LGALS2	1.207	2.91691	4.62682	1.207	3.34028	2.04535	0.000836934
ENSG00000167881	SRP68	-6.10204	-5.39796	-2.74927	-2.74927	-3.33347	-2.03779	0.000857695
ENSG00000111875	ASF1A	1.87755	4.49271	6.5379	1.87755	3.33164	2.03763	0.000863373
ENSG00000182197	EXT1	-5.26384	-4.42565	-2.51458	-2.51458	-3.32235	-2.02912	0.000892638
ENSG00000175489	LRRC25	-5.06268	-4.29154	-2.51458	-2.51458	-3.32215	-2.02912	0.000893275
ENSG00000120337	TNFSF18	-5.39796	-4.3586	-2.5481	-2.5481	-3.32079	-2.02912	0.000897637
ENSG00000242829	RPS26P21	-5.39796	-4.29154	-2.5481	-2.5481	-3.31895	-2.0289	0.000903576
ENSG00000213339	QTRT1	-5.16326	-4.32507	-2.51458	-2.51458	-3.3162	-2.02732	0.000912517
ENSG00000107736	CDH23	1.47522	3.35277	4.92857	1.47522	3.30572	2.01508	0.00094733
ENSG00000184557	SOCS3	-6.87317	-2.95044	-1.13994	-1.13994	-3.30316	-2.01508	0.000956025
ENSG00000232628	RP11-365O16.3	-5.3309	-4.25801	-2.51458	-2.51458	-3.30162	-2.01508	0.00096128
ENSG00000166068	SPRED1	-7.20845	-6.9067	-1.10641	-1.10641	-3.30133	-2.01508	0.000962274
ENSG00000186625	KATNA1	-5.23032	-4.3586	-2.48105	-2.48105	-3.29897	-2.01457	0.000970393
ENSG00000115756	HPCAL1	-4.59329	-2.5481	-0.938775	-0.938775	-3.29721	-2.01457	0.000976501
ENSG00000097007	ABL1	-5.23032	-4.32507	-2.48105	-2.48105	-3.29579	-2.01457	0.000981449
ENSG00000108106	UBE2S	-5.23032	-4.42565	-2.44752	-2.44752	-3.29446	-2.01457	0.000986117
ENSG00000114626	ABTB1	1.00583	2.38046	3.82215	1.00583	3.2908	2.01152	0.000999014
ENSG00000116005	PCYOX1	-5.12973	-4.29154	-2.48105	-2.48105	-3.28493	-2.00515	0.00102006
ENSG00000170291	ELP5	1.13994	2.64869	4.09038	1.13994	3.27524	1.99306	0.00105573
ENSG00000142002	DPP9	0.637026	1.64286	2.88338	0.637026	3.27353	1.99288	0.00106214
ENSG00000107798	LIPA	0.536443	1.44169	2.44752	0.536443	3.26859	1.98786	0.00108086
ENSG00000158109	TPRG1L	-5.06268	-4.19096	-2.41399	-2.41399	-3.25962	-1.9768	0.00111562
ENSG00000173950	XXYLT1	-6.37026	-5.73323	-2.68221	-2.68221	-3.25666	-1.97472	0.0011273
ENSG00000236383	LINC00854	-5.23032	-4.22449	-2.41399	-2.41399	-3.25173	-1.96968	0.00114705
ENSG00000026751	SLAMF7	2.24635	3.98979	5.6997	2.24635	3.24068	1.95544	0.00119243
ENSG00000140859	KIFC3	-7.57725	-7.20845	-1.00583	-1.00583	-3.22173	-1.92922	0.00127419
ENSG00000148343	MIGA2	-4.92857	-4.1239	-2.34694	-2.34694	-3.21953	-1.92825	0.00128399
ENSG00000188389	PDCD1	-4.9621	-4.1239	-2.31341	-2.31341	-3.20788	-1.91336	0.0013372
ENSG00000186469	GNG2	-5.19679	-4.1239	-2.34694	-2.34694	-3.20659	-1.91336	0.00134317
ENSG00000006327	TNFRSF12A	-7.07434	-6.63848	-1.77697	-1.77697	-3.19845	-1.90335	0.0013817
ENSG00000173369	C1QB	-6.94023	-2.1793	-0.972303	-0.972303	-3.18311	-1.88239	0.00145701
ENSG00000105829	BET1	2.01166	4.62682	6.20262	2.01166	3.18118	1.88177	0.00146678
ENSG00000197961	ZNF121	-4.9621	-4.05685	-2.24635	-2.24635	-3.17681	-1.87744	0.00148904
ENSG00000110435	PDHX	1.07289	2.61516	4.09038	1.07289	3.17146	1.87159	0.00151676
ENSG00000126070	AGO3	-6.3032	-5.76676	-2.14577	-2.14577	-3.16721	-1.86768	0.00153907
ENSG00000089048	ESF1	-5.06268	-4.09038	-2.24635	-2.24635	-3.16588	-1.86768	0.00154616
ENSG00000170955	PRKCDBP	1.30758	2.84985	4.29154	1.30758	3.15943	1.86013	0.0015808
ENSG00000103257	SLC7A5	-4.9621	-4.05685	-2.21283	-2.21283	-3.15663	-1.85813	0.00159606
ENSG00000078140	UBE2K	-6.47084	-5.9344	-1.84402	-1.84402	-3.14701	-1.84572	0.0016495
ENSG00000175602	CCDC85B	-6.26968	-5.66618	-2.51458	-2.51458	-3.14461	-1.84432	0.00166308
ENSG00000011132	APBA3	1.13994	2.95044	4.62682	1.13994	3.14149	1.84181	0.00168088
ENSG00000100596	SPTLC2	-4.89504	-3.98979	-2.1793	-2.1793	-3.13816	-1.83895	0.00170013
ENSG00000074964	ARHGEF10L	-5.02915	-4.05685	-2.1793	-2.1793	-3.12091	-1.81872	0.00180293
ENSG00000118242	MREG	0.905247	2.34694	3.72157	0.905247	3.12075	1.81872	0.00180388
ENSG00000122591	FAM126A	-7.00728	-6.63848	-1.30758	-1.30758	-3.12057	-1.81872	0.001805
ENSG00000134242	PTPN22	-5.02915	-3.95627	-2.1793	-2.1793	-3.11869	-1.81805	0.00181659
ENSG00000088538	DOCK3	1.70991	4.29154	6.37026	1.70991	3.11365	1.81253	0.00184789
ENSG00000155307	SAMSN1	0.938775	2.38046	3.85568	0.938775	3.11126	1.81107	0.00186291
ENSG00000065308	TRAM2	-4.89504	-3.95627	-2.14577	-2.14577	-3.10529	-1.8041	0.00190093
ENSG00000174600	CMKLR1	-4.79446	-3.88921	-2.11224	-2.11224	-3.10305	-1.80326	0.0019154
ENSG00000197771	MCMBP	1.10641	2.68221	4.19096	1.10641	3.1019	1.80326	0.00192285
ENSG00000131981	LGALS3	0.56997	1.67638	2.91691	0.56997	3.09845	1.80013	0.00194539
ENSG00000170871	KIAA0232	-6.10204	-5.43148	-2.14577	-2.14577	-3.09465	-1.79855	0.00197048
ENSG00000159388	BTG2	-5.56559	-1.94461	-0.737609	-0.737609	-3.09461	-1.79855	0.00197073
ENSG00000245060	LINC00847	1.17347	2.84985	4.29154	1.17347	3.09075	1.79785	0.00199649
ENSG00000129538	RNASE1	-8.31486	-7.27551	-1.34111	-1.34111	-3.09048	-1.79785	0.00199831
ENSG00000130203	APOE	1.47522	3.41982	4.9621	1.47522	3.08956	1.79785	0.00200453
ENSG00000011454	RABGAP1	-4.86151	-3.88921	-2.11224	-2.11224	-3.08785	-1.79785	0.00201609
ENSG00000104447	TRPS1	-5.09621	-3.92274	-2.11224	-2.11224	-3.08645	-1.79785	0.00202565
ENSG00000143344	RGL1	-4.76093	-2.41399	-0.87172	-0.87172	-3.08586	-1.79785	0.00202963
ENSG00000039650	PNKP	-5.66618	-4.86151	-2.24635	-2.24635	-3.08416	-1.79733	0.00204128
ENSG00000196743	GM2A	0.87172	2.41399	3.62099	0.87172	3.08172	1.79566	0.00205812
ENSG00000162735	PEX19	1.27405	2.81632	4.19096	1.27405	3.07908	1.79369	0.00207642
ENSG00000124882	EREG	-4.89504	-3.88921	-2.07872	-2.07872	-3.07048	-1.78257	0.00213716
ENSG00000276070	CCL4L2	-6.67201	-2.24635	-0.87172	-0.87172	-3.06778	-1.78049	0.00215657
ENSG00000037637	FBXO42	1.13994	2.91691	4.39213	1.13994	3.06162	1.77385	0.00220146
ENSG00000150401	DCUN1D2	-4.92857	-3.95627	-2.01166	-2.01166	-3.05993	-1.77385	0.0022139
ENSG00000130755	GMFG	-5.39796	-2.1793	-0.737609	-0.737609	-3.05946	-1.77385	0.00221739
ENSG00000233058	LINC00884	-4.79446	-3.92274	-2.04519	-2.04519	-3.05753	-1.77374	0.00223169
ENSG00000140406	MESDC1	-6.67201	-6.37026	-0.972303	-0.972303	-3.05576	-1.77374	0.00224487
ENSG00000166145	SPINT1	0.737609	2.04519	3.31924	0.737609	3.05525	1.77374	0.00224874
ENSG00000224106	CYP4F25P	-6.10204	-5.49854	-1.81049	-1.81049	-3.05317	-1.77374	0.0022644
ENSG00000007237	GAS7	-6.10204	-5.46501	-1.67638	-1.67638	-3.05282	-1.77374	0.00226699
ENSG00000182158	CREB3L2	-4.79446	-3.82215	-2.04519	-2.04519	-3.04767	-1.76782	0.00230626
ENSG00000102878	HSF4	-4.79446	-3.92274	-2.01166	-2.01166	-3.0427	-1.76454	0.00234466
ENSG00000268858	RP4-591C20.9	-5.06268	-3.7551	-2.04519	-2.04519	-3.04191	-1.76454	0.00235083
ENSG00000131591	C1orf159	-4.7274	-3.78863	-2.01166	-2.01166	-3.04166	-1.76454	0.00235277
ENSG00000248323	LUCAT1	-7.07434	-6.57142	-1.94461	-1.94461	-3.03749	-1.7601	0.00238559
ENSG00000169499	PLEKHA2	-6.40379	-5.9344	-1.50875	-1.50875	-3.03301	-1.75562	0.00242126
ENSG00000120280	CXorf21	-4.69387	-3.78863	-1.97813	-1.97813	-3.03151	-1.75562	0.00243335
ENSG00000177225	PDDC1	-4.82799	-3.78863	-2.01166	-2.01166	-3.03075	-1.75562	0.00243944
ENSG00000078401	EDN1	-4.69387	-3.82215	-1.97813	-1.97813	-3.02627	-1.75066	0.00247594
ENSG00000131196	NFATC1	-7.44314	-7.07434	-1.00583	-1.00583	-3.01931	-1.7449	0.00253351
ENSG00000165071	TMEM71	-6.16909	-5.53207	-1.5758	-1.5758	-3.01684	-1.7449	0.00255426
ENSG00000136634	IL10	-4.66035	-3.72157	-1.97813	-1.97813	-3.01618	-1.7449	0.00255983
ENSG00000197249	SERPINA1	-5.90087	-5.06268	-1.74344	-1.74344	-3.01535	-1.7449	0.00256679
ENSG00000104823	ECH1	0.56997	1.60933	2.7828	0.56997	3.01528	1.7449	0.00256745
ENSG00000123472	ATPAF1	-4.82799	-3.7551	-1.97813	-1.97813	-3.01407	-1.7449	0.00257765
ENSG00000065833	ME1	-4.69387	-3.82215	-1.97813	-1.97813	-3.01306	-1.7449	0.00258628
ENSG00000223839	FAM95B1	-6.23615	-5.66618	-1.81049	-1.81049	-3.01258	-1.7449	0.0025904
ENSG00000229391	HLA-DRB6	-3.21866	-1.77697	-0.670554	-0.670554	-3.01096	-1.7443	0.00260419
ENSG00000188315	C3orf62	-6.00145	-5.36443	-1.70991	-1.70991	-3.00884	-1.74291	0.00262249
ENSG00000175283	DOLK	1.64286	3.78863	5.53207	1.64286	3.00107	1.73286	0.00269029
ENSG00000147119	CHST7	1.07289	3.08455	4.86151	1.07289	2.99821	1.73032	0.00271574
ENSG00000128918	ALDH1A2	1.77697	4.05685	5.90087	1.77697	2.99001	1.71957	0.00278973
ENSG00000215421	ZNF407	-4.62682	-3.7551	-1.94461	-1.94461	-2.98825	-1.71873	0.00280576
ENSG00000108679	LGALS3BP	-4.7274	-3.88921	-1.91108	-1.91108	-2.98444	-1.71636	0.00284095
ENSG00000180891	CUEDC1	-4.7274	-3.72157	-1.94461	-1.94461	-2.98432	-1.71636	0.00284209
ENSG00000119523	ALG2	0.771137	2.07872	3.3863	0.771137	2.98288	1.71599	0.00285547
ENSG00000002933	TMEM176A	0.704081	2.01166	3.41982	0.704081	2.97976	1.71302	0.0028847
ENSG00000159921	GNE	-4.76093	-3.82215	-1.87755	-1.87755	-2.97796	-1.71221	0.00290177
ENSG00000133243	BTBD2	-4.76093	-3.68804	-1.91108	-1.91108	-2.97687	-1.71221	0.00291204
ENSG00000143164	DCAF6	1.00583	2.74927	4.25801	1.00583	2.96417	1.69555	0.00303498
ENSG00000139370	SLC15A4	-4.59329	-3.65452	-1.87755	-1.87755	-2.9637	-1.69555	0.00303965
ENSG00000237513	RP11-325F22.2	-4.59329	-3.65452	-1.87755	-1.87755	-2.95984	-1.6914	0.00307801
ENSG00000165025	SYK	-4.55976	-1.77697	-0.637026	-0.637026	-2.95639	-1.68948	0.00311265
ENSG00000121486	TRMT1L	1.67638	4.3586	6.40379	1.67638	2.95626	1.68948	0.00311396
ENSG00000164691	TAGAP	-4.66035	-3.72157	-1.84402	-1.84402	-2.95189	-1.68521	0.0031584
ENSG00000160789	LMNA	-4.19096	-2.24635	-0.704081	-0.704081	-2.95117	-1.68521	0.00316571
ENSG00000114541	FRMD4B	-6.60495	-6.13556	-1.67638	-1.67638	-2.94995	-1.6851	0.0031783
ENSG00000185989	RASA3	-4.62682	-3.72157	-1.84402	-1.84402	-2.94688	-1.68359	0.00320994
ENSG00000135966	TGFBRAP1	-4.66035	-3.72157	-1.84402	-1.84402	-2.94554	-1.68359	0.00322388
ENSG00000255874	LINC00346	-4.52624	-3.62099	-1.84402	-1.84402	-2.94552	-1.68359	0.00322409
ENSG00000204287	HLA-DRA	-2.88338	-1.30758	-0.268221	-0.268221	-2.9385	-1.67539	0.00329805
ENSG00000169413	RNASE6	-3.82215	-1.84402	-0.637026	-0.637026	-2.9359	-1.67539	0.00332579
ENSG00000137965	IFI44	-4.55976	-3.62099	-1.84402	-1.84402	-2.93518	-1.67539	0.00333356
ENSG00000162413	KLHL21	-6.26968	-5.59912	-2.01166	-2.01166	-2.9338	-1.67539	0.00334835
ENSG00000100055	CYTH4	-4.59329	-1.77697	-0.603498	-0.603498	-2.9335	-1.67539	0.00335162
ENSG00000137802	MAPKBP1	-6.06851	-5.29737	-1.64286	-1.64286	-2.93342	-1.67539	0.00335246
ENSG00000133816	MICAL2	-5.9344	-5.26384	-1.81049	-1.81049	-2.9301	-1.67329	0.00338854
ENSG00000166974	MAPRE2	-6.33673	-5.73323	-1.37463	-1.37463	-2.92982	-1.67329	0.00339154
ENSG00000144535	DIS3L2	-4.79446	-3.72157	-1.81049	-1.81049	-2.92786	-1.67296	0.00341302
ENSG00000215154	AC141586.5	-4.69387	-3.55393	-1.84402	-1.84402	-2.92619	-1.67296	0.00343144
ENSG00000100911	PSME2	0.469387	1.44169	2.58163	0.469387	2.92556	1.67296	0.00343841
ENSG00000145936	KCNMB1	-4.66035	-3.72157	-1.81049	-1.81049	-2.92518	-1.67296	0.00344254
ENSG00000163870	TPRA1	0.804664	2.27988	3.7551	0.804664	2.92102	1.67239	0.00348882
ENSG00000091157	WDR7	-4.86151	-3.78863	-1.81049	-1.81049	-2.92084	-1.67239	0.00349085
ENSG00000097021	ACOT7	0.469387	1.50875	2.68221	0.469387	2.92076	1.67239	0.00349182
ENSG00000136167	LCP1	0.469387	1.50875	2.71574	0.469387	2.91939	1.67239	0.00350714
ENSG00000106565	TMEM176B	0.502915	1.64286	2.98396	0.502915	2.91936	1.67239	0.00350756
ENSG00000103489	XYLT1	-4.59329	-3.58746	-1.77697	-1.77697	-2.90844	-1.65724	0.00363238
ENSG00000159128	IFNGR2	0.536443	1.70991	2.88338	0.536443	2.90734	1.6572	0.00364523
ENSG00000115652	UXS1	0.938775	2.68221	4.22449	0.938775	2.90305	1.65324	0.00369548
ENSG00000154240	CEP112	-4.59329	-3.55393	-1.77697	-1.77697	-2.90261	-1.65324	0.00370066
ENSG00000181649	PHLDA2	-4.76093	-2.24635	-0.670554	-0.670554	-2.9013	-1.65287	0.00371613
ENSG00000179388	EGR3	-7.30903	-6.94023	-0.838192	-0.838192	-2.89748	-1.64863	0.0037617
ENSG00000129521	EGLN3	1.84402	5.36443	7.57725	1.84402	2.89556	1.6473	0.00378482
ENSG00000113070	HBEGF	-7.5102	-7.07434	-0.938775	-0.938775	-2.89065	-1.64136	0.00384445
ENSG00000141577	CEP131	-4.49271	-3.55393	-1.74344	-1.74344	-2.88833	-1.64089	0.00387298
ENSG00000135002	RFK	-4.45918	-3.45335	-1.74344	-1.74344	-2.8881	-1.64089	0.00387577
ENSG00000239445	ST3GAL6-AS1	1.67638	4.25801	6.13556	1.67638	2.88717	1.64089	0.00388723
ENSG00000165312	OTUD1	-6.80612	-6.40379	-0.905247	-0.905247	-2.8838	-1.6407	0.00392904
ENSG00000136631	VPS45	-5.90087	-5.06268	-1.84402	-1.84402	-2.88356	-1.6407	0.00393207
ENSG00000154608	CEP170P1	-4.59329	-3.72157	-1.70991	-1.70991	-2.88304	-1.6407	0.00393861
ENSG00000073331	ALPK1	-4.39213	-3.48688	-1.74344	-1.74344	-2.88184	-1.6407	0.00395361
ENSG00000104731	KLHDC4	-4.59329	-3.55393	-1.74344	-1.74344	-2.88183	-1.6407	0.00395376
ENSG00000075884	ARHGAP15	-4.52624	-3.55393	-1.70991	-1.70991	-2.87826	-1.63926	0.00399881
ENSG00000132510	KDM6B	-4.05685	-1.77697	-0.56997	-0.56997	-2.87802	-1.63926	0.00400176
ENSG00000117616	RSRP1	0.938775	2.88338	4.55976	0.938775	2.87682	1.63926	0.00401703
ENSG00000139546	TARBP2	-4.59329	-3.55393	-1.74344	-1.74344	-2.87677	-1.63926	0.0040177
ENSG00000204160	ZDHHC18	0.87172	2.44752	3.92274	0.87172	2.87546	1.63882	0.00403433
ENSG00000153029	MR1	0.87172	2.64869	4.29154	0.87172	2.8737	1.63879	0.004057
ENSG00000101187	SLCO4A1	-4.7274	-3.88921	-1.64286	-1.64286	-2.87298	-1.63879	0.00406614
ENSG00000147099	HDAC8	-4.45918	-3.45335	-1.70991	-1.70991	-2.87174	-1.63879	0.00408224
ENSG00000106066	CPVL	-5.16326	-1.81049	-0.603498	-0.603498	-2.87138	-1.63879	0.00408681
ENSG00000198502	HLA-DRB5	-3.45335	-1.81049	-0.637026	-0.637026	-2.86842	-1.63593	0.00412534
ENSG00000133316	WDR74	-4.49271	-3.62099	-1.60933	-1.60933	-2.86675	-1.63593	0.00414711
ENSG00000130208	APOC1	1.00583	2.74927	4.32507	1.00583	2.86479	1.63593	0.00417284
ENSG00000249992	TMEM158	-4.55976	-3.48688	-1.70991	-1.70991	-2.8643	-1.63593	0.00417929
ENSG00000196154	S100A4	-3.88921	-1.70991	-0.56997	-0.56997	-2.86421	-1.63593	0.00418051
ENSG00000174775	HRAS	-4.45918	-3.45335	-1.70991	-1.70991	-2.86351	-1.63593	0.00418976
ENSG00000123159	GIPC1	-4.45918	-3.41982	-1.70991	-1.70991	-2.85979	-1.63174	0.0042392
ENSG00000103051	COG4	0.905247	2.48105	4.02332	0.905247	2.85793	1.6304	0.00426411
ENSG00000152256	PDK1	-4.49271	-3.48688	-1.70991	-1.70991	-2.85515	-1.62764	0.00430168
ENSG00000139146	FAM60A	1.47522	4.09038	5.90087	1.47522	2.85388	1.62721	0.00431885
ENSG00000106049	HIBADH	0.905247	2.58163	4.09038	0.905247	2.85244	1.6265	0.00433855
ENSG00000132170	PPARG	0.905247	2.71574	4.3586	0.905247	2.84876	1.62235	0.00438904
ENSG00000070814	TCOF1	-7.27551	-7.00728	-0.737609	-0.737609	-2.84446	-1.61724	0.00444871
ENSG00000173638	SLC19A1	-4.52624	-3.48688	-1.64286	-1.64286	-2.83756	-1.60811	0.00454603
ENSG00000145476	CYP4V2	-4.39213	-3.48688	-1.64286	-1.64286	-2.83556	-1.60748	0.00457457
ENSG00000165915	SLC39A13	0.603498	1.87755	3.28571	0.603498	2.8352	1.60748	0.00457969
ENSG00000074266	EED	0.938775	3.05102	4.76093	0.938775	2.83263	1.60501	0.00461667
ENSG00000171631	P2RY6	-6.33673	-5.63265	-1.44169	-1.44169	-2.83057	-1.60333	0.0046465
ENSG00000123595	RAB9A	0.737609	2.31341	3.82215	0.737609	2.82661	1.5987	0.00470437
ENSG00000122694	GLIPR2	-3.88921	-1.81049	-0.56997	-0.56997	-2.82455	-1.59813	0.00473464
ENSG00000278535	DHRS11	1.17347	2.98396	4.55976	1.17347	2.82432	1.59813	0.00473816
ENSG00000165272	AQP3	-7.57725	-7.20845	-0.804664	-0.804664	-2.82244	-1.59672	0.00476593
ENSG00000123240	OPTN	0.737609	2.27988	3.65452	0.737609	2.81793	1.59123	0.00483348
ENSG00000177030	DEAF1	1.30758	3.41982	5.02915	1.30758	2.81131	1.58248	0.00493399
ENSG00000063438	AHRR	-7.10787	-6.63848	-1.50875	-1.50875	-2.8098	-1.58245	0.00495719
ENSG00000181381	DDX60L	-4.55976	-3.3863	-1.60933	-1.60933	-2.80939	-1.58245	0.00496352
ENSG00000166002	SMCO4	1.27405	3.05102	4.49271	1.27405	2.80771	1.58217	0.00498952
ENSG00000100439	ABHD4	1.70991	3.92274	5.49854	1.70991	2.80731	1.58217	0.00499567
ENSG00000104763	ASAH1	0.469387	1.60933	2.81632	0.469387	2.79546	1.56561	0.0051826
ENSG00000135723	FHOD1	-7.17492	-1.97813	-0.603498	-0.603498	-2.79445	-1.56561	0.00519888
ENSG00000272655	POLR2J4	-4.3586	-3.3863	-1.5758	-1.5758	-2.79379	-1.56561	0.00520946
ENSG00000180573	HIST1H2AC	1.81049	4.22449	6.00145	1.81049	2.79105	1.56308	0.00525378
ENSG00000104814	MAP4K1	-6.83965	-6.33673	-1.03936	-1.03936	-2.78951	-1.56308	0.00527877
ENSG00000267016	RP11-75C10.9	-4.52624	-3.28571	-1.5758	-1.5758	-2.78935	-1.56308	0.00528143
ENSG00000173065	FAM222B	-4.49271	-3.3863	-1.5758	-1.5758	-2.78469	-1.55907	0.00535795
ENSG00000130159	ECSIT	-5.86734	-5.02915	-1.64286	-1.64286	-2.7845	-1.55907	0.00536101
ENSG00000166199	ALKBH3	-4.42565	-3.35277	-1.5758	-1.5758	-2.78397	-1.55907	0.00536978
ENSG00000178209	PLEC	-3.1516	-1.64286	-0.536443	-0.536443	-2.77947	-1.55374	0.00544483
ENSG00000148296	SURF6	-4.59329	-3.52041	-1.50875	-1.50875	-2.77868	-1.55374	0.00545803
ENSG00000168234	TTC39C	-4.3586	-3.41982	-1.54227	-1.54227	-2.77348	-1.5471	0.00554598
ENSG00000169429	CXCL8	-6.23615	-2.61516	-0.670554	-0.670554	-2.77121	-1.54501	0.00558479
ENSG00000228624	RP3-399L15.3	0.87172	3.01749	4.79446	0.87172	2.76998	1.54451	0.00560604
ENSG00000108700	CCL8	-5.86734	-5.12973	-1.34111	-1.34111	-2.76691	-1.54117	0.00565912
ENSG00000137331	IER3	-5.49854	-2.11224	-0.603498	-0.603498	-2.76156	-1.53427	0.00575261
ENSG00000090382	LYZ	0.469387	1.50875	2.71574	0.469387	2.7565	1.52781	0.00584243
ENSG00000079313	REXO1	-5.83382	-5.12973	-1.60933	-1.60933	-2.74208	-1.50672	0.00610524
ENSG00000188486	H2AFX	-4.45918	-3.28571	-1.50875	-1.50875	-2.73925	-1.50462	0.00615794
ENSG00000159314	ARHGAP27	-6.26968	-5.36443	-1.27405	-1.27405	-2.73891	-1.50462	0.00616427
ENSG00000135900	MRPL44	1.37463	3.98979	6.33673	1.37463	2.73711	1.50323	0.00619809
ENSG00000197646	PDCD1LG2	0.804664	2.7828	4.62682	0.804664	2.73406	1.49988	0.00625581
ENSG00000143379	SETDB1	-4.66035	-3.68804	-1.47522	-1.47522	-2.73303	-1.49967	0.0062755
ENSG00000274565	CTD-3035K23.7	-4.22449	-3.28571	-1.47522	-1.47522	-2.72801	-1.49323	0.0063717
ENSG00000125826	RBCK1	-6.67201	-6.16909	-1.00583	-1.00583	-2.72312	-1.48836	0.00646678
ENSG00000115641	FHL2	-4.39213	-3.3863	-1.44169	-1.44169	-2.72225	-1.48836	0.00648387
ENSG00000132406	TMEM128	0.771137	2.84985	4.7274	0.771137	2.72194	1.48836	0.00648996
ENSG00000136235	GPNMB	0.938775	2.61516	3.92274	0.938775	2.72131	1.48836	0.00650239
ENSG00000081760	AACS	-4.39213	-3.41982	-1.40816	-1.40816	-2.71742	-1.48366	0.00657927
ENSG00000126870	WDR60	-4.42565	-3.41982	-1.37463	-1.37463	-2.71472	-1.48083	0.00663311
ENSG00000132591	ERAL1	0.938775	2.71574	4.29154	0.938775	2.71344	1.48022	0.0066588
ENSG00000185201	IFITM2	-5.86734	-5.06268	-1.34111	-1.34111	-2.71135	-1.47833	0.00670104
ENSG00000206337	HCP5	0.938775	3.08455	4.86151	0.938775	2.7093	1.47783	0.00674256
ENSG00000188886	ASTL	-4.25801	-3.31924	-1.40816	-1.40816	-2.70844	-1.47783	0.00676012
ENSG00000100575	TIMM9	-4.15743	-3.21866	-1.44169	-1.44169	-2.70837	-1.47783	0.00676136
ENSG00000198546	ZNF511	-6.83965	-6.37026	-1.17347	-1.17347	-2.70611	-1.47565	0.00680775
ENSG00000127951	FGL2	-3.3863	-1.64286	-0.502915	-0.502915	-2.70364	-1.47317	0.00685836
ENSG00000161011	SQSTM1	0.368804	1.37463	2.61516	0.368804	2.70219	1.47278	0.00688838
ENSG00000051620	HEBP2	-5.73323	-5.02915	-1.54227	-1.54227	-2.7006	-1.47278	0.00692137
ENSG00000167635	ZNF146	0.771137	2.74927	4.45918	0.771137	2.7	1.47278	0.00693393
ENSG00000099860	GADD45B	-3.85568	-2.04519	-0.603498	-0.603498	-2.69915	-1.47278	0.00695163
ENSG00000143369	ECM1	1.00583	2.71574	4.1239	1.00583	2.69873	1.47278	0.00696045
ENSG00000274628	FAM95B1	-6.43731	-5.90087	-0.938775	-0.938775	-2.69751	-1.47278	0.006986
ENSG00000144837	PLA1A	-4.15743	-3.1516	-1.40816	-1.40816	-2.69729	-1.47278	0.00699058
ENSG00000130479	MAP1S	-6.47084	-1.64286	-0.469387	-0.469387	-2.69114	-1.46449	0.00712074
ENSG00000049239	H6PD	0.838192	2.81632	4.49271	0.838192	2.68984	1.4638	0.00714854
ENSG00000144791	LIMD1	-4.25801	-3.3863	-1.27405	-1.27405	-2.68735	-1.46134	0.00720211
ENSG00000067082	KLF6	-2.95044	-1.77697	-0.536443	-0.536443	-2.68605	-1.46134	0.00723021
ENSG00000171503	ETFDH	-4.32507	-3.25218	-1.34111	-1.34111	-2.68534	-1.46134	0.00724563
ENSG00000110852	CLEC2B	-6.10204	-5.49854	-1.34111	-1.34111	-2.68484	-1.46134	0.00725649
ENSG00000155561	NUP205	-4.25801	-3.25218	-1.34111	-1.34111	-2.68309	-1.45993	0.00729455
ENSG00000155380	SLC16A1	-5.83382	-5.26384	-1.03936	-1.03936	-2.67735	-1.45255	0.0074208
ENSG00000116574	RHOU	-4.29154	-3.35277	-1.27405	-1.27405	-2.67662	-1.45255	0.00743683
ENSG00000125257	ABCC4	-4.25801	-3.1516	-1.37463	-1.37463	-2.67584	-1.45255	0.00745425
ENSG00000136933	RABEPK	0.838192	2.48105	3.98979	0.838192	2.6749	1.45241	0.00747518
ENSG00000238005	RP11-443B7.1	-4.29154	-3.35277	-1.34111	-1.34111	-2.6737	-1.45185	0.00750201
ENSG00000065357	DGKA	-6.03498	-5.26384	-1.44169	-1.44169	-2.67157	-1.44984	0.00754963
ENSG00000227507	LTB	-4.15743	-3.11807	-1.34111	-1.34111	-2.66859	-1.44648	0.00761695
ENSG00000162927	PUS10	1.10641	3.78863	6.00145	1.10641	2.66718	1.44557	0.00764912
ENSG00000005379	TSPOAP1	-4.29154	-3.25218	-1.24052	-1.24052	-2.66395	-1.44182	0.00772291
ENSG00000114744	COMMD2	0.704081	2.64869	4.49271	0.704081	2.66001	1.43694	0.0078138
ENSG00000101773	RBBP8	-4.25801	-3.1516	-1.34111	-1.34111	-2.65876	-1.43628	0.00784297
ENSG00000108443	RPS6KB1	-4.15743	-3.18513	-1.30758	-1.30758	-2.65681	-1.43452	0.00788849
ENSG00000166347	CYB5A	0.637026	2.34694	3.98979	0.637026	2.65499	1.43297	0.00793119
ENSG00000074706	IPCEF1	-6.50437	-5.96793	-1.13994	-1.13994	-2.65303	-1.43251	0.00797735
ENSG00000258581	RP11-638I2.10	0.704081	2.64869	4.45918	0.704081	2.65155	1.43251	0.00801241
ENSG00000110400	NECTIN1	-4.22449	-3.35277	-1.10641	-1.10641	-2.65028	-1.43251	0.00804243
ENSG00000102871	TRADD	0.502915	1.91108	3.21866	0.502915	2.65018	1.43251	0.00804482
ENSG00000263050	RP11-667K14.3	-4.1239	-3.08455	-1.34111	-1.34111	-2.65018	-1.43251	0.00804494
ENSG00000153767	GTF2E1	-5.46501	-4.59329	-1.40816	-1.40816	-2.64973	-1.43251	0.00805558
ENSG00000161638	ITGA5	-4.55976	-1.67638	-0.43586	-0.43586	-2.64879	-1.43232	0.00807811
ENSG00000233461	RP11-295G20.2	-4.1239	-3.1516	-1.30758	-1.30758	-2.64623	-1.42959	0.00813941
ENSG00000100292	HMOX1	-4.59329	-1.87755	-0.502915	-0.502915	-2.64454	-1.42821	0.00818019
ENSG00000027001	MIPEP	-4.1239	-3.25218	-1.24052	-1.24052	-2.64234	-1.42625	0.00823358
ENSG00000132514	CLEC10A	-3.35277	-1.5758	-0.43586	-0.43586	-2.64166	-1.42625	0.00825012
ENSG00000253210	RP11-809O17.1	-4.02332	-3.08455	-1.30758	-1.30758	-2.63738	-1.42078	0.00835503
ENSG00000179978	RP11-1319K7.1	-6.10204	-5.59912	-1.50875	-1.50875	-2.63239	-1.41421	0.00847862
ENSG00000042286	AIFM2	1.24052	3.58746	5.29737	1.24052	2.6315	1.41409	0.00850078
ENSG00000100906	NFKBIA	-2.81632	-1.60933	-0.43586	-0.43586	-2.63018	-1.41386	0.00853388
ENSG00000170458	CD14	-4.99562	-4.19096	-1.47522	-1.47522	-2.62974	-1.41386	0.00854501
ENSG00000158987	RAPGEF6	-4.1239	-3.08455	-1.27405	-1.27405	-2.62833	-1.4129	0.00858063
ENSG00000106392	C1GALT1	-4.19096	-3.08455	-1.27405	-1.27405	-2.62549	-1.4109	0.00865241
ENSG00000105519	CAPS	-4.1239	-3.08455	-1.27405	-1.27405	-2.62545	-1.4109	0.00865354
ENSG00000139190	VAMP1	-5.56559	-4.82799	-1.07289	-1.07289	-2.62403	-1.40993	0.00868962
ENSG00000169609	C15orf40	0.704081	2.74927	4.3586	0.704081	2.62195	1.40791	0.00874285
ENSG00000165684	SNAPC4	-4.29154	-3.25218	-1.10641	-1.10641	-2.62031	-1.40659	0.00878503
ENSG00000023330	ALAS1	0.43586	1.94461	3.45335	0.43586	2.61794	1.40411	0.00884629
ENSG00000100276	RASL10A	-4.1239	-3.05102	-1.207	-1.207	-2.61534	-1.40126	0.00891393
ENSG00000018189	RUFY3	0.670554	2.84985	4.59329	0.670554	2.61324	1.39981	0.00896876
ENSG00000171522	PTGER4	0.43586	1.70991	2.91691	0.43586	2.61283	1.39981	0.00897965
ENSG00000143153	ATP1B1	0.469387	1.70991	2.81632	0.469387	2.61168	1.39924	0.00900996
ENSG00000164463	CREBRF	1.03936	4.19096	6.3032	1.03936	2.60677	1.39274	0.00914015
ENSG00000128335	APOL2	0.43586	1.70991	3.05102	0.43586	2.60537	1.39177	0.00917756
ENSG00000273899	NOL12	-4.09038	-3.08455	-1.24052	-1.24052	-2.60332	-1.38979	0.00923253
ENSG00000109079	TNFAIP1	0.804664	2.81632	4.39213	0.804664	2.60133	1.38789	0.00928618
ENSG00000131375	CAPN7	-4.22449	-3.11807	-1.17347	-1.17347	-2.5918	-1.37404	0.00954755
ENSG00000277632	CCL3	-4.9621	-3.18513	-0.502915	-0.502915	-2.58767	-1.36998	0.00966266
ENSG00000134369	NAV1	1.5758	3.7551	5.53207	1.5758	2.58758	1.36998	0.00966525
ENSG00000130592	LSP1	0.268221	1.24052	2.51458	0.268221	2.58689	1.36998	0.00968468
ENSG00000026297	RNASET2	-4.7274	-1.94461	-0.469387	-0.469387	-2.58597	-1.36976	0.00971064
ENSG00000132478	UNK	-5.36443	-4.45918	-1.07289	-1.07289	-2.57794	-1.35825	0.00993919
ENSG00000158773	USF1	-4.19096	-3.18513	-1.13994	-1.13994	-2.57667	-1.35747	0.00997583
ENSG00000262919	FAM58A	-4.1239	-3.08455	-1.13994	-1.13994	-2.57456	-1.35535	0.0100369
ENSG00000124659	TBCC	1.17347	3.52041	5.26384	1.17347	2.57227	1.35295	0.0101034
ENSG00000170145	SIK2	-4.29154	-3.3863	-0.938775	-0.938775	-2.5704	-1.35194	0.0101581
ENSG00000171681	ATF7IP	0.536443	2.21283	3.82215	0.536443	2.57008	1.35194	0.0101675
ENSG00000164430	MB21D1	1.17347	3.98979	5.83382	1.17347	2.56338	1.34249	0.010366
ENSG00000133027	PEMT	-6.47084	-5.83382	-0.771137	-0.771137	-2.55659	-1.3337	0.0105705
ENSG00000099250	NRP1	-6.13556	-1.77697	-0.43586	-0.43586	-2.55604	-1.3337	0.0105871
ENSG00000145088	EAF2	-4.05685	-2.98396	-1.10641	-1.10641	-2.55555	-1.3337	0.010602
ENSG00000237604	AP001056.1	-4.05685	-2.95044	-1.13994	-1.13994	-2.55391	-1.33346	0.0106521
ENSG00000165806	CASP7	1.84402	3.7551	5.36443	1.84402	2.55386	1.33346	0.0106537
ENSG00000156650	KAT6B	-4.02332	-3.05102	-1.10641	-1.10641	-2.55187	-1.33317	0.0107147
ENSG00000267519	MIR24-2	-5.6997	-4.92857	-0.972303	-0.972303	-2.55119	-1.33317	0.0107357
ENSG00000160072	ATAD3B	-5.3309	-4.49271	-1.00583	-1.00583	-2.55077	-1.33317	0.0107485
ENSG00000110756	HPS5	0.502915	2.14577	3.78863	0.502915	2.55042	1.33317	0.0107594
ENSG00000186283	TOR3A	0.402332	1.70991	2.98396	0.402332	2.54981	1.33317	0.0107781
ENSG00000280721	AC133644.2	-4.09038	-2.91691	-1.13994	-1.13994	-2.54835	-1.33317	0.0108233
ENSG00000164124	TMEM144	-4.22449	-3.18513	-1.07289	-1.07289	-2.54833	-1.33317	0.0108239
ENSG00000223534	HLA-DQB1-AS1	-4.09038	-2.91691	-1.13994	-1.13994	-2.54517	-1.32933	0.0109224
ENSG00000271614	LINC00936	-7.24198	-6.80612	-0.972303	-0.972303	-2.53998	-1.32225	0.011086
ENSG00000120217	CD274	0.402332	1.67638	2.98396	0.402332	2.53824	1.32141	0.0111413
ENSG00000261888	AC144831.1	-4.05685	-3.01749	-1.07289	-1.07289	-2.53794	-1.32141	0.0111506
ENSG00000163795	ZNF513	-5.3309	-4.49271	-0.972303	-0.972303	-2.53638	-1.32016	0.0112005
ENSG00000166387	PPFIBP2	1.10641	3.11807	4.79446	1.10641	2.53566	1.32016	0.0112237
ENSG00000185344	ATP6V0A2	0.56997	3.01749	5.53207	0.56997	2.53183	1.31524	0.011347
ENSG00000125089	SH3TC1	-7.27551	-6.94023	-0.603498	-0.603498	-2.53029	-1.31399	0.0113968
ENSG00000142409	ZNF787	-3.98979	-2.88338	-1.10641	-1.10641	-2.52726	-1.31033	0.0114957
ENSG00000275202	RP11-156K23.3	-3.98979	-2.88338	-1.07289	-1.07289	-2.52371	-1.30584	0.0116125
ENSG00000157764	BRAF	-3.85568	-2.81632	-1.07289	-1.07289	-2.51191	-1.2881	0.012008
ENSG00000134516	DOCK2	-6.47084	-2.71574	-0.536443	-0.536443	-2.5084	-1.28366	0.0121279
ENSG00000184428	TOP1MT	-5.63265	-4.7274	-1.07289	-1.07289	-2.50309	-1.27902	0.0123115
ENSG00000236914	RP11-1008C21.2	-3.98979	-2.81632	-1.03936	-1.03936	-2.50274	-1.27902	0.0123235
ENSG00000281183	NPTN-IT1	-4.02332	-2.95044	-1.03936	-1.03936	-2.50174	-1.27902	0.0123586
ENSG00000179820	MYADM	-5.96793	-1.70991	-0.402332	-0.402332	-2.50153	-1.27902	0.0123659
ENSG00000141012	GALNS	0.43586	1.84402	3.11807	0.43586	2.50144	1.27902	0.012369
ENSG00000224557	HLA-DPB2	-4.15743	-1.94461	-0.469387	-0.469387	-2.50105	-1.27902	0.0123825
ENSG00000161944	ASGR2	-5.3309	-4.59329	-1.10641	-1.10641	-2.49903	-1.27694	0.0124535
ENSG00000108405	P2RX1	-6.26968	-5.59912	-1.03936	-1.03936	-2.49787	-1.27627	0.0124942
ENSG00000212747	FAM127C	0.56997	2.64869	4.22449	0.56997	2.49649	1.27524	0.012543
ENSG00000205572	SERF1B	0.87172	3.35277	4.9621	0.87172	2.49514	1.27475	0.0125907
ENSG00000169418	NPR1	1.10641	3.11807	4.79446	1.10641	2.4941	1.27475	0.0126277
ENSG00000111348	ARHGDIB	-2.95044	-1.44169	-0.335277	-0.335277	-2.49398	-1.27475	0.0126319
ENSG00000095209	TMEM38B	0.87172	3.35277	5.06268	0.87172	2.48868	1.26738	0.012822
ENSG00000123342	MMP19	-7.30903	-6.57142	-0.704081	-0.704081	-2.48787	-1.26726	0.012851
ENSG00000272325	NUDT3	-5.9344	-5.36443	-0.704081	-0.704081	-2.48622	-1.26698	0.0129107
ENSG00000135968	GCC2	0.536443	2.41399	3.98979	0.536443	2.48605	1.26698	0.012917
ENSG00000151650	VENTX	-5.56559	-4.69387	-1.00583	-1.00583	-2.48438	-1.26698	0.0129778
ENSG00000206190	ATP10A	-4.02332	-2.98396	-0.938775	-0.938775	-2.4837	-1.26698	0.0130025
ENSG00000178385	PLEKHM3	1.27405	5.86734	7.17492	1.27405	2.48365	1.26698	0.0130042
ENSG00000140382	HMG20A	-4.09038	-2.95044	-0.972303	-0.972303	-2.48333	-1.26698	0.0130161
ENSG00000154781	CCDC174	0.704081	3.31924	5.06268	0.704081	2.48204	1.26609	0.0130632
ENSG00000167914	GSDMA	-3.85568	-2.7828	-1.00583	-1.00583	-2.48086	-1.26609	0.0131066
ENSG00000108946	PRKAR1A	0.268221	1.34111	2.44752	0.268221	2.48061	1.26609	0.0131158
ENSG00000130703	OSBPL2	0.536443	2.44752	4.1239	0.536443	2.4777	1.26304	0.0132233
ENSG00000184967	NOC4L	-5.46501	-4.62682	-1.00583	-1.00583	-2.47727	-1.26304	0.013239
ENSG00000086015	MAST2	-4.19096	-3.21866	-0.87172	-0.87172	-2.47606	-1.26224	0.0132842
ENSG00000167987	VPS37C	-6.5379	-6.03498	-1.17347	-1.17347	-2.47535	-1.26224	0.0133106
ENSG00000107719	PALD1	-5.3309	-4.45918	-1.00583	-1.00583	-2.47436	-1.2618	0.0133476
ENSG00000109572	CLCN3	-4.1239	-3.1516	-0.771137	-0.771137	-2.47283	-1.2607	0.0134049
ENSG00000170017	ALCAM	0.301749	1.47522	2.64869	0.301749	2.47202	1.2607	0.0134353
ENSG00000108557	RAI1	-3.98979	-2.95044	-0.972303	-0.972303	-2.47154	-1.2607	0.0134534
ENSG00000155903	RASA2	-5.76676	-5.12973	-0.938775	-0.938775	-2.46849	-1.25693	0.0135685
ENSG00000154511	FAM69A	0.771137	3.28571	4.89504	0.771137	2.46694	1.25558	0.0136274
ENSG00000116096	SPR	0.368804	1.70991	3.05102	0.368804	2.46416	1.25225	0.0137333
ENSG00000178951	ZBTB7A	-5.43148	-4.79446	-0.804664	-0.804664	-2.46314	-1.25195	0.0137726
ENSG00000197694	SPTAN1	0.234694	1.27405	2.38046	0.234694	2.46256	1.25195	0.0137947
ENSG00000131759	RARA	-6.33673	-5.90087	-0.603498	-0.603498	-2.459	-1.24865	0.0139324
ENSG00000124813	RUNX2	-3.85568	-2.7828	-0.972303	-0.972303	-2.45865	-1.24865	0.0139462
ENSG00000137491	SLCO2B1	-7.27551	-1.60933	-0.368804	-0.368804	-2.45833	-1.24865	0.0139587
ENSG00000103187	COTL1	-2.84985	-1.54227	-0.335277	-0.335277	-2.4577	-1.24865	0.013983
ENSG00000165752	STK32C	-6.63848	-2.27988	-0.469387	-0.469387	-2.45595	-1.24696	0.0140513
ENSG00000111906	HDDC2	0.737609	2.95044	4.62682	0.737609	2.45439	1.24603	0.0141122
ENSG00000196636	SDHAF3	-3.78863	-2.68221	-0.972303	-0.972303	-2.45397	-1.24603	0.0141287
ENSG00000100918	REC8	-3.82215	-2.88338	-0.87172	-0.87172	-2.45273	-1.24514	0.0141778
ENSG00000167208	SNX20	0.402332	2.01166	3.45335	0.402332	2.44669	1.23652	0.0144176
ENSG00000077420	APBB1IP	-6.63848	-2.5481	-0.536443	-0.536443	-2.44557	-1.23585	0.0144622
ENSG00000008083	JARID2	-4.25801	-2.51458	-0.502915	-0.502915	-2.44444	-1.23514	0.0145078
ENSG00000119723	COQ6	-3.72157	-2.71574	-0.938775	-0.938775	-2.44053	-1.23233	0.0146657
ENSG00000011028	MRC2	-6.94023	-6.57142	-0.43586	-0.43586	-2.43999	-1.23233	0.0146878
ENSG00000076864	RAP1GAP	-6.60495	-6.00145	-0.637026	-0.637026	-2.43994	-1.23233	0.0146897
ENSG00000278048	U2	-5.86734	-5.23032	-0.938775	-0.938775	-2.43993	-1.23233	0.0146902
ENSG00000270673	YTHDF3-AS1	-3.95627	-2.98396	-0.804664	-0.804664	-2.43875	-1.23154	0.0147384
ENSG00000103485	QPRT	-3.88921	-1.47522	-0.335277	-0.335277	-2.436	-1.23006	0.0148507
ENSG00000114021	NIT2	0.368804	1.87755	3.52041	0.368804	2.4353	1.23006	0.0148794
ENSG00000123908	AGO2	-5.12973	-2.68221	-0.469387	-0.469387	-2.43528	-1.23006	0.0148802
ENSG00000123352	SPATS2	0.804664	3.85568	5.73323	0.804664	2.43508	1.23006	0.0148886
ENSG00000203950	FAM127B	-6.10204	-2.04519	-0.469387	-0.469387	-2.43221	-1.22737	0.015007
ENSG00000164117	FBXO8	-3.85568	-2.91691	-0.804664	-0.804664	-2.43205	-1.22737	0.0150138
ENSG00000202515	VTRNA1-3	-3.62099	-2.61516	-0.905247	-0.905247	-2.42903	-1.22361	0.0151391
ENSG00000011422	PLAUR	-3.98979	-1.60933	-0.368804	-0.368804	-2.42809	-1.22318	0.0151788
ENSG00000142192	APP	0.469387	2.71574	4.92857	0.469387	2.42701	1.22254	0.0152239
ENSG00000169919	GUSB	0.301749	1.50875	2.74927	0.301749	2.41908	1.21082	0.0155597
ENSG00000131873	CHSY1	-7.10787	-6.70554	-0.502915	-0.502915	-2.41687	-1.20885	0.0156548
ENSG00000165733	BMS1	-5.76676	-5.09621	-1.03936	-1.03936	-2.41632	-1.20885	0.0156782
ENSG00000107669	ATE1	-3.88921	-2.88338	-0.804664	-0.804664	-2.41582	-1.20885	0.0156999
ENSG00000116663	FBXO6	0.402332	1.97813	3.31924	0.402332	2.41515	1.20885	0.0157286
ENSG00000241878	PISD	-6.13556	-5.39796	-0.87172	-0.87172	-2.41356	-1.20737	0.0157974
ENSG00000104412	EMC2	0.43586	2.34694	4.05685	0.43586	2.4124	1.20659	0.0158478
ENSG00000064651	SLC12A2	-3.78863	-2.61516	-0.87172	-0.87172	-2.41058	-1.20472	0.0159274
ENSG00000055917	PUM2	0.43586	2.31341	3.85568	0.43586	2.40691	1.19987	0.0160879
ENSG00000197746	PSAP	0.201166	1.37463	1.64286	0.201166	2.40618	1.19977	0.0161204
ENSG00000225973	PIGBOS1	0.43586	2.38046	4.05685	0.43586	2.40445	1.19806	0.0161968
ENSG00000196182	STK40	-7.27551	-6.97376	-0.402332	-0.402332	-2.40272	-1.19734	0.0162735
ENSG00000100379	KCTD17	-6.50437	-6.03498	-0.637026	-0.637026	-2.40266	-1.19734	0.0162762
ENSG00000113916	BCL6	0.268221	1.40816	2.5481	0.268221	2.39461	1.18782	0.0166379
ENSG00000140391	TSPAN3	0.268221	1.50875	2.71574	0.268221	2.39371	1.18782	0.0166791
ENSG00000137752	CASP1	-6.13556	-5.53207	-1.27405	-1.27405	-2.39344	-1.18782	0.0166911
ENSG00000105875	WDR91	-4.9621	-4.09038	-0.972303	-0.972303	-2.393	-1.18782	0.0167111
ENSG00000100867	DHRS2	-5.3309	-4.3586	-0.905247	-0.905247	-2.39286	-1.18782	0.0167175
ENSG00000047249	ATP6V1H	0.301749	1.60933	2.95044	0.301749	2.39214	1.18782	0.0167504
ENSG00000173530	TNFRSF10D	-3.82215	-2.74927	-0.838192	-0.838192	-2.39167	-1.18782	0.0167718
ENSG00000137486	ARRB1	-5.29737	-4.3586	-0.771137	-0.771137	-2.39147	-1.18782	0.0167811
ENSG00000072778	ACADVL	0.201166	1.24052	2.38046	0.201166	2.39005	1.18658	0.0168463
ENSG00000222043	AC079305.10	-3.65452	-2.5481	-0.838192	-0.838192	-2.38925	-1.18636	0.016883
ENSG00000120370	GORAB	-3.62099	-2.64869	-0.804664	-0.804664	-2.38358	-1.17896	0.0171449
ENSG00000005175	RPAP3	0.637026	3.21866	4.92857	0.637026	2.3833	1.17896	0.0171584
ENSG00000136560	TANK	0.234694	1.40816	2.61516	0.234694	2.38272	1.17896	0.0171854
ENSG00000213047	DENND1B	-3.92274	-1.91108	-0.335277	-0.335277	-2.37968	-1.17509	0.0173277
ENSG00000204498	NFKBIL1	-3.7551	-2.71574	-0.771137	-0.771137	-2.37611	-1.17035	0.0174964
ENSG00000151500	THYN1	-5.26384	-4.42565	-0.804664	-0.804664	-2.37486	-1.16939	0.0175555
ENSG00000156735	BAG4	-3.78863	-2.64869	-0.771137	-0.771137	-2.37087	-1.16395	0.0177462
ENSG00000198040	ZNF84	-3.82215	-2.58163	-0.804664	-0.804664	-2.37007	-1.16372	0.0177845
ENSG00000160352	ZNF714	-4.02332	-2.88338	-0.670554	-0.670554	-2.36873	-1.1626	0.0178491
ENSG00000134324	LPIN1	-7.00728	-6.70554	-0.469387	-0.469387	-2.36804	-1.16254	0.0178826
ENSG00000110848	CD69	-3.78863	-2.64869	-0.771137	-0.771137	-2.36739	-1.16254	0.0179142
ENSG00000038382	TRIO	-4.99562	-4.05685	-0.905247	-0.905247	-2.36057	-1.15247	0.0182468
ENSG00000096060	FKBP5	0.268221	1.60933	2.95044	0.268221	2.35621	1.14732	0.0184623
ENSG00000147475	ERLIN2	-3.55393	-2.5481	-0.771137	-0.771137	-2.35612	-1.14732	0.018467
ENSG00000197077	KIAA1671	1.03936	3.7551	5.53207	1.03936	2.35316	1.14354	0.0186148
ENSG00000119508	NR4A3	0.201166	1.24052	2.34694	0.201166	2.3501	1.13959	0.0187686
ENSG00000158805	ZNF276	-5.39796	-4.49271	-0.670554	-0.670554	-2.34914	-1.13908	0.018817
ENSG00000101220	C20orf27	-4.59329	-1.40816	-0.268221	-0.268221	-2.34751	-1.13748	0.0188994
ENSG00000279355	AGPAT4-IT1	-3.88921	-2.71574	-0.704081	-0.704081	-2.34612	-1.13694	0.0189699
ENSG00000162298	SYVN1	0.368804	2.14577	3.72157	0.368804	2.34549	1.13694	0.0190022
ENSG00000146828	SLC12A9	-6.3032	-5.80029	-0.502915	-0.502915	-2.34487	-1.13694	0.0190336
ENSG00000107537	PHYH	0.536443	2.44752	3.92274	0.536443	2.34418	1.13694	0.0190689
ENSG00000087074	PPP1R15A	-2.84985	-1.70991	-0.301749	-0.301749	-2.34395	-1.13694	0.0190807
ENSG00000168216	LMBRD1	0.301749	1.91108	3.35277	0.301749	2.33481	1.12339	0.0195535
ENSG00000119280	C1orf198	-3.85568	-2.64869	-0.704081	-0.704081	-2.33441	-1.12339	0.0195744
ENSG00000105401	CDC37	-2.44752	-1.30758	-0.234694	-0.234694	-2.33342	-1.12282	0.0196262
ENSG00000162729	IGSF8	-5.26384	-4.42565	-0.737609	-0.737609	-2.33082	-1.12018	0.0197629
ENSG00000143322	ABL2	-3.65452	-1.64286	-0.268221	-0.268221	-2.33053	-1.12018	0.0197783
ENSG00000196705	ZNF431	-3.48688	-2.48105	-0.737609	-0.737609	-2.32895	-1.11863	0.0198619
ENSG00000014641	MDH1	0.201166	1.34111	2.44752	0.201166	2.32749	1.11728	0.0199394
ENSG00000177485	ZBTB33	0.637026	3.45335	5.49854	0.637026	2.32625	1.11631	0.020005
ENSG00000140463	BBS4	-3.7551	-2.58163	-0.704081	-0.704081	-2.32561	-1.11631	0.0200391
ENSG00000139722	VPS37B	-6.40379	-5.96793	-0.43586	-0.43586	-2.32467	-1.11581	0.0200894
ENSG00000116560	SFPQ	-3.48688	-1.54227	-0.268221	-0.268221	-2.3234	-1.11475	0.0201579
ENSG00000125503	PPP1R12C	-6.10204	-5.46501	-0.87172	-0.87172	-2.31976	-1.10981	0.0203539
ENSG00000171914	TLN2	-4.89504	-3.92274	-0.637026	-0.637026	-2.31866	-1.10904	0.0204136
ENSG00000119522	DENND1A	-6.3032	-2.04519	-0.335277	-0.335277	-2.31395	-1.10233	0.0206704
ENSG00000138670	RASGEF1B	-7.54373	-1.54227	-0.268221	-0.268221	-2.31325	-1.10222	0.020709
ENSG00000163864	NMNAT3	-5.12973	-4.32507	-0.670554	-0.670554	-2.30874	-1.09625	0.0209579
ENSG00000255363	RP11-672A2.5	-3.78863	-2.61516	-0.637026	-0.637026	-2.30837	-1.09625	0.0209786
ENSG00000134759	ELP2	0.804664	3.31924	5.02915	0.804664	2.30673	1.09532	0.0210697
ENSG00000196405	EVL	-7.54373	-1.34111	-0.234694	-0.234694	-2.30613	-1.09532	0.0211031
ENSG00000151287	TEX30	0.469387	2.74927	4.3586	0.469387	2.30591	1.09532	0.0211158
ENSG00000130517	PGPEP1	-6.00145	-5.36443	-0.804664	-0.804664	-2.30392	-1.09308	0.0212269
ENSG00000019144	PHLDB1	-7.34256	-6.9067	-0.368804	-0.368804	-2.30186	-1.09072	0.0213428
ENSG00000105963	ADAP1	-6.26968	-5.73323	-0.737609	-0.737609	-2.29934	-1.08759	0.0214854
ENSG00000188186	LAMTOR4	-2.48105	-1.30758	-0.234694	-0.234694	-2.29747	-1.08611	0.0215918
ENSG00000154265	ABCA5	0.335277	2.31341	4.29154	0.335277	2.29719	1.08611	0.0216078
ENSG00000108828	VAT1	0.167638	1.24052	2.38046	0.167638	2.29652	1.08603	0.0216462
ENSG00000237938	RP11-288I21.1	-5.16326	-4.22449	-0.737609	-0.737609	-2.29491	-1.08476	0.0217381
ENSG00000225190	PLEKHM1	-6.03498	-5.49854	-0.43586	-0.43586	-2.29427	-1.08476	0.0217752
ENSG00000231925	TAPBP	0.134111	1.10641	2.31341	0.134111	2.29285	1.08476	0.0218567
ENSG00000196684	HSH2D	1.07289	4.86151	7.37609	1.07289	2.29215	1.08476	0.0218972
ENSG00000137364	TPMT	-7.30903	-7.07434	-0.301749	-0.301749	-2.29208	-1.08476	0.0219009
ENSG00000152061	RABGAP1L	0.502915	2.51458	4.19096	0.502915	2.29201	1.08476	0.0219054
ENSG00000197555	SIPA1L1	-6.33673	-5.73323	-0.804664	-0.804664	-2.29094	-1.08401	0.0219672
ENSG00000214717	ZBED1	0.368804	2.68221	4.25801	0.368804	2.28963	1.08386	0.0220429
ENSG00000066583	ISOC1	0.335277	2.04519	3.48688	0.335277	2.28919	1.08386	0.0220684
ENSG00000134215	VAV3	-3.65452	-2.48105	-0.637026	-0.637026	-2.28884	-1.08386	0.0220887
ENSG00000182022	CHST15	-5.9344	-5.29737	-0.502915	-0.502915	-2.28764	-1.08386	0.0221583
ENSG00000144677	CTDSPL	-4.99562	-4.1239	-0.56997	-0.56997	-2.287	-1.08386	0.0221958
ENSG00000196639	HRH1	-5.06268	-4.25801	-0.603498	-0.603498	-2.28641	-1.08386	0.0222305
ENSG00000118971	CCND2	0.268221	1.81049	3.31924	0.268221	2.28613	1.08386	0.0222468
ENSG00000173085	COQ2	-4.89504	-3.82215	-0.704081	-0.704081	-2.28591	-1.08386	0.0222597
ENSG00000179630	LACC1	-5.3309	-4.39213	-0.670554	-0.670554	-2.28219	-1.07888	0.022478
ENSG00000244459	RP11-1398P2.1	-3.3863	-2.41399	-0.637026	-0.637026	-2.28132	-1.07888	0.0225293
ENSG00000087842	PIR	-3.85568	-2.91691	-0.502915	-0.502915	-2.28105	-1.07888	0.0225454
ENSG00000071246	VASH1	-6.73906	-2.27988	-0.301749	-0.301749	-2.27583	-1.07126	0.0228559
ENSG00000109854	HTATIP2	0.167638	1.24052	2.38046	0.167638	2.27365	1.06865	0.0229872
ENSG00000102096	PIM2	0.335277	2.51458	4.42565	0.335277	2.27071	1.06573	0.0231644
ENSG00000108582	CPD	0.402332	2.48105	4.05685	0.402332	2.27066	1.06573	0.0231674
ENSG00000141540	TTYH2	0.268221	1.91108	3.45335	0.268221	2.26944	1.06532	0.0232413
ENSG00000273319	RP11-138A9.2	-6.06851	-5.43148	-0.704081	-0.704081	-2.2692	-1.06532	0.0232563
ENSG00000117751	PPP1R8	-3.65452	-2.41399	-0.56997	-0.56997	-2.26435	-1.06036	0.0235523
ENSG00000140836	ZFHX3	-5.26384	-4.3586	-0.536443	-0.536443	-2.264	-1.06036	0.0235743
ENSG00000180979	LRRC57	0.469387	2.88338	4.59329	0.469387	2.26384	1.06036	0.0235838
ENSG00000085872	CHERP	0.335277	2.58163	4.52624	0.335277	2.26378	1.06036	0.023588
ENSG00000152818	UTRN	0.301749	2.04519	3.62099	0.301749	2.26304	1.06014	0.0236334
ENSG00000119403	PHF19	-5.59912	-4.82799	-0.737609	-0.737609	-2.25954	-1.05561	0.0238499
ENSG00000025039	RRAGD	0.301749	2.11224	3.68804	0.301749	2.2591	1.05561	0.0238774
ENSG00000177954	RPS27	-2.21283	-1.27405	-0.201166	-0.201166	-2.25666	-1.05296	0.0240295
ENSG00000204397	CARD16	-5.96793	-5.29737	-0.670554	-0.670554	-2.25604	-1.05296	0.0240683
ENSG00000146592	CREB5	-3.98979	-1.87755	-0.234694	-0.234694	-2.25562	-1.05296	0.0240947
ENSG00000150593	PDCD4	0.268221	1.94461	3.62099	0.268221	2.25509	1.05296	0.0241276
ENSG00000167491	GATAD2A	-6.70554	-6.33673	-0.301749	-0.301749	-2.25021	-1.04586	0.0244354
ENSG00000055332	EIF2AK2	-5.49854	-4.66035	-0.704081	-0.704081	-2.24731	-1.04367	0.0246199
ENSG00000250722	SEPP1	-3.31924	-2.34694	-0.56997	-0.56997	-2.24681	-1.04367	0.0246524
ENSG00000141425	RPRD1A	0.268221	2.27988	4.05685	0.268221	2.24654	1.04367	0.0246696
ENSG00000189159	HN1	0.134111	1.24052	2.51458	0.134111	2.2465	1.04367	0.024672
ENSG00000006062	MAP3K14	0.335277	2.34694	3.92274	0.335277	2.24228	1.0378	0.0249434
ENSG00000096968	JAK2	0.268221	2.21283	3.95627	0.268221	2.24108	1.0378	0.025021
ENSG00000148848	ADAM12	-6.57142	-6.00145	-0.56997	-0.56997	-2.2409	-1.0378	0.0250326
ENSG00000151657	KIN	-5.06268	-4.05685	-0.603498	-0.603498	-2.23982	-1.0378	0.0251027
ENSG00000172270	BSG	0.100583	1.07289	2.21283	0.100583	2.23981	1.0378	0.0251033
ENSG00000068796	KIF2A	0.603498	3.05102	5.12973	0.603498	2.23939	1.0378	0.0251303
ENSG00000263753	LINC00667	0.268221	2.1793	3.82215	0.268221	2.23832	1.03701	0.0252
ENSG00000120526	NUDCD1	-3.45335	-2.31341	-0.536443	-0.536443	-2.23512	-1.03266	0.0254098
ENSG00000274213	RP11-670E13.6	-6.57142	-6.10204	-0.502915	-0.502915	-2.23248	-1.02926	0.025583
ENSG00000198668	CALM1	-2.41399	-1.30758	-0.167638	-0.167638	-2.23144	-1.0285	0.0256521
ENSG00000215769	RP13-104F24.2	-5.36443	-4.29154	-0.536443	-0.536443	-2.22911	-1.02561	0.0258067
ENSG00000105223	PLD3	0.134111	1.27405	2.5481	0.134111	2.22814	1.02498	0.025871
ENSG00000179889	PDXDC1	-5.80029	-2.04519	-0.234694	-0.234694	-2.22743	-1.02478	0.0259184
ENSG00000169379	ARL13B	-3.55393	-2.64869	-0.368804	-0.368804	-2.22562	-1.02274	0.0260398
ENSG00000231507	LINC01353	-3.65452	-2.58163	-0.43586	-0.43586	-2.22425	-1.02183	0.0261315
ENSG00000255197	RP11-750H9.5	-4.9621	-3.72157	-0.502915	-0.502915	-2.2239	-1.02183	0.0261553
ENSG00000179918	SEPHS2	0.268221	1.97813	3.35277	0.268221	2.22269	1.0208	0.0262365
ENSG00000105993	DNAJB6	0.134111	1.17347	2.34694	0.134111	2.21745	1.01302	0.0265927
ENSG00000101335	MYL9	0.234694	2.24635	4.02332	0.234694	2.21656	1.01253	0.0266528
ENSG00000204642	HLA-F	0.134111	1.30758	2.61516	0.134111	2.2153	1.0114	0.0267395
ENSG00000100744	GSKIP	0.234694	2.21283	4.29154	0.234694	2.21455	1.01113	0.0267909
ENSG00000188282	RUFY4	-7.47667	-7.14139	-0.234694	-0.234694	-2.21293	-1.01072	0.0269022
ENSG00000135828	RNASEL	-3.85568	-2.38046	-0.469387	-0.469387	-2.21267	-1.01072	0.0269202
ENSG00000106100	NOD1	-4.39213	-3.45335	-0.603498	-0.603498	-2.21251	-1.01072	0.0269317
ENSG00000102974	CTCF	-5.12973	-4.1239	-0.502915	-0.502915	-2.21186	-1.01072	0.0269766
ENSG00000197747	S100A10	-2.27988	-1.27405	-0.167638	-0.167638	-2.21139	-1.01072	0.0270089
ENSG00000107902	LHPP	-5.09621	-4.25801	-0.536443	-0.536443	-2.21029	-1.00986	0.0270848
ENSG00000010810	FYN	-5.90087	-5.19679	-0.603498	-0.603498	-2.20907	-1.00878	0.02717
ENSG00000137818	RPLP1	-2.21283	-1.27405	-0.167638	-0.167638	-2.20398	-1.00152	0.0275259
ENSG00000184402	SS18L1	-4.22449	-3.3863	-0.268221	-0.268221	-2.20356	-1.00152	0.027555
ENSG00000056586	RC3H2	-4.79446	-3.92274	-0.536443	-0.536443	-2.2029	-1.00138	0.0276017
ENSG00000023697	DERA	0.167638	1.5758	2.91691	0.167638	2.19912	0.996432	0.0278696
ENSG00000005206	SPPL2B	-5.06268	-4.09038	-0.502915	-0.502915	-2.19879	-0.996432	0.0278929
ENSG00000057252	SOAT1	0.100583	1.13994	2.21283	0.100583	2.19703	0.994452	0.0280183
ENSG00000198918	RPL39	-3.1516	-1.34111	-0.167638	-0.167638	-2.1964	-0.994371	0.028063
ENSG00000124831	LRRFIP1	-2.27988	-1.207	-0.167638	-0.167638	-2.19379	-0.990955	0.0282505
ENSG00000112799	LY86	-6.5379	-5.9344	-0.56997	-0.56997	-2.1913	-0.98774	0.0284303
ENSG00000117481	NSUN4	-5.96793	-5.3309	-0.402332	-0.402332	-2.18847	-0.985086	0.028635
ENSG00000153317	ASAP1	-3.21866	-1.37463	-0.167638	-0.167638	-2.18785	-0.985086	0.0286803
ENSG00000165195	PIGA	-3.62099	-2.24635	-0.43586	-0.43586	-2.18785	-0.985086	0.0286806
ENSG00000136205	TNS3	0.201166	2.07872	3.68804	0.201166	2.18742	0.985086	0.0287122
ENSG00000132388	UBE2G1	0.167638	1.74344	3.1516	0.167638	2.18608	0.983807	0.0288098
ENSG00000280138	RP11-463O12.5	-5.16326	-4.1239	-0.502915	-0.502915	-2.18374	-0.980846	0.0289811
ENSG00000186350	RXRA	-6.33673	-5.90087	-0.268221	-0.268221	-2.18118	-0.97749	0.0291705
ENSG00000254281	KB-1507C5.4	-3.3863	-2.1793	-0.43586	-0.43586	-2.17993	-0.976608	0.0292624
ENSG00000071967	CYBRD1	0.402332	3.18513	4.7274	0.402332	2.17951	0.976608	0.0292941
ENSG00000260583	AP000223.42	-3.41982	-2.21283	-0.43586	-0.43586	-2.17865	-0.97612	0.029358
ENSG00000268205	CTC-444N24.11	-3.65452	-2.1793	-0.402332	-0.402332	-2.17679	-0.974251	0.0294962
ENSG00000131779	PEX11B	0.335277	3.01749	4.7274	0.335277	2.17639	0.974251	0.0295258
ENSG00000129911	KLF16	-5.76676	-5.23032	-0.301749	-0.301749	-2.17274	-0.969356	0.0298001
ENSG00000102265	TIMP1	-7.57725	-7.30903	-0.201166	-0.201166	-2.17235	-0.969356	0.0298295
ENSG00000178695	KCTD12	-5.83382	-5.23032	-0.268221	-0.268221	-2.17109	-0.968548	0.0299241
ENSG00000134575	ACP2	0.234694	2.04519	3.48688	0.234694	2.17073	0.968548	0.0299515
ENSG00000205356	TECPR1	-4.99562	-4.1239	-0.402332	-0.402332	-2.16721	-0.963576	0.0302187
ENSG00000165168	CYBB	-5.29737	-4.42565	-0.502915	-0.502915	-2.16498	-0.960773	0.030389
ENSG00000145819	ARHGAP26	-6.67201	-6.20262	-0.335277	-0.335277	-2.16344	-0.959133	0.030507
ENSG00000102760	RGCC	-8.1137	-1.24052	-0.134111	-0.134111	-2.16087	-0.956143	0.0307055
ENSG00000264247	LINC00909	-3.48688	-2.38046	-0.402332	-0.402332	-2.16054	-0.956143	0.0307308
ENSG00000137265	IRF4	0.100583	1.37463	2.81632	0.100583	2.15964	0.955575	0.0308005
ENSG00000137145	DENND4C	-6.43731	-5.96793	-0.234694	-0.234694	-2.15753	-0.95395	0.0309642
ENSG00000073969	NSF	0.301749	2.48105	3.98979	0.301749	2.157	0.95395	0.0310055
ENSG00000133313	CNDP2	0.100583	1.207	2.48105	0.100583	2.15699	0.95395	0.0310067
ENSG00000142089	IFITM3	-4.7274	-3.85568	-0.402332	-0.402332	-2.15454	-0.951147	0.0311977
ENSG00000205060	SLC35B4	-5.29737	-4.42565	-0.536443	-0.536443	-2.15406	-0.951147	0.0312352
ENSG00000269958	RP11-73M18.8	-6.10204	-5.56559	-0.301749	-0.301749	-2.15349	-0.951147	0.0312805
ENSG00000131149	GSE1	0.167638	1.84402	3.48688	0.167638	2.15308	0.951147	0.0313124
ENSG00000187605	TET3	-6.37026	-5.9344	-0.201166	-0.201166	-2.1489	-0.945027	0.0316424
ENSG00000163162	RNF149	-6.83965	-6.47084	-0.201166	-0.201166	-2.14787	-0.944229	0.0317244
ENSG00000165178	NCF1C	-6.13556	-5.49854	-0.43586	-0.43586	-2.14504	-0.940793	0.0319496
ENSG00000079974	RABL2B	-5.02915	-4.15743	-0.368804	-0.368804	-2.14447	-0.940793	0.0319952
ENSG00000155438	NIFK	0.234694	2.34694	3.82215	0.234694	2.14416	0.940793	0.0320202
ENSG00000185591	SP1	0.234694	2.1793	3.72157	0.234694	2.14319	0.940159	0.0320979
ENSG00000089234	BRAP	-4.99562	-4.05685	-0.368804	-0.368804	-2.14267	-0.940159	0.0321397
ENSG00000189091	SF3B3	-5.73323	-4.86151	-0.368804	-0.368804	-2.14115	-0.939524	0.032262
ENSG00000260231	JHDM1D-AS1	-7.27551	-7.00728	-0.167638	-0.167638	-2.14078	-0.939524	0.0322917
ENSG00000107949	BCCIP	-6.26968	-5.80029	-0.234694	-0.234694	-2.14062	-0.939524	0.0323043
ENSG00000164587	RPS14	-2.27988	-1.27405	-0.134111	-0.134111	-2.13505	-0.931701	0.0327571
ENSG00000113643	RARS	0.134111	1.87755	3.41982	0.134111	2.1349	0.931701	0.0327696
ENSG00000241058	NSUN6	-3.1516	-2.14577	-0.335277	-0.335277	-2.13273	-0.929677	0.0329465
ENSG00000187210	GCNT1	-4.82799	-3.7551	-0.402332	-0.402332	-2.13224	-0.929677	0.0329873
ENSG00000172081	MOB3A	0.100583	1.64286	3.11807	0.100583	2.13187	0.929677	0.0330172
ENSG00000154127	UBASH3B	-6.63848	-6.20262	-0.201166	-0.201166	-2.13124	-0.929677	0.0330697
ENSG00000135148	TRAFD1	0.469387	3.78863	5.46501	0.469387	2.13093	0.929677	0.0330945
ENSG00000099985	OSM	-6.37026	-5.46501	-0.368804	-0.368804	-2.13027	-0.92948	0.0331496
ENSG00000160326	SLC2A6	0.134111	1.60933	2.91691	0.134111	2.12882	0.928247	0.0332695
ENSG00000188725	SMIM15	-6.20262	-5.66618	-0.234694	-0.234694	-2.12844	-0.928247	0.0333007
ENSG00000111670	GNPTAB	-5.83382	-1.87755	-0.167638	-0.167638	-2.12578	-0.924668	0.0335218
ENSG00000275538	RNVU1-19	-5.59912	-4.7274	-0.368804	-0.368804	-2.12418	-0.92289	0.0336551
ENSG00000117298	ECE1	0.201166	3.18513	6.87317	0.201166	2.12337	0.922448	0.0337228
ENSG00000135048	TMEM2	-6.5379	-6.06851	-0.234694	-0.234694	-2.12018	-0.92068	0.0339908
ENSG00000178163	ZNF518B	-4.7274	-3.82215	-0.368804	-0.368804	-2.12002	-0.92068	0.0340041
ENSG00000163950	SLBP	0.134111	2.04519	3.65452	0.134111	2.11961	0.92068	0.0340385
ENSG00000185753	CXorf38	0.201166	2.44752	4.15743	0.201166	2.11951	0.92068	0.0340476
ENSG00000028528	SNX1	0.100583	1.47522	2.74927	0.100583	2.11873	0.92068	0.034113
ENSG00000181374	CCL13	-3.35277	-1.5758	-0.134111	-0.134111	-2.11775	-0.92068	0.0341963
ENSG00000159792	PSKH1	-4.99562	-4.15743	-0.368804	-0.368804	-2.11758	-0.92068	0.0342105
ENSG00000173221	GLRX	-6.9067	-1.30758	-0.134111	-0.134111	-2.11754	-0.92068	0.034214
ENSG00000170027	YWHAG	-3.62099	-1.64286	-0.134111	-0.134111	-2.11741	-0.92068	0.0342247
ENSG00000052126	PLEKHA5	0.268221	2.95044	4.66035	0.268221	2.11477	0.917271	0.0344499
ENSG00000064201	TSPAN32	-7.00728	-6.57142	-0.167638	-0.167638	-2.11391	-0.917271	0.034523
ENSG00000130695	CEP85	-5.53207	-4.62682	-0.335277	-0.335277	-2.11378	-0.917271	0.0345344
ENSG00000075856	SART3	0.268221	2.91691	4.69387	0.268221	2.11225	0.916213	0.0346653
ENSG00000149792	MRPL49	0.234694	2.51458	3.98979	0.234694	2.11207	0.916213	0.0346805
ENSG00000276231	PIK3R6	-4.99562	-4.05685	-0.335277	-0.335277	-2.1115	-0.916169	0.0347291
ENSG00000038532	CLEC16A	0.234694	2.74927	4.42565	0.234694	2.10774	0.910701	0.0350535
ENSG00000023892	DEF6	-5.49854	-4.66035	-0.234694	-0.234694	-2.10544	-0.908463	0.0352535
ENSG00000100227	POLDIP3	0.100583	1.67638	3.01749	0.100583	2.10509	0.908463	0.0352831
ENSG00000110697	PITPNM1	0.134111	1.97813	3.35277	0.134111	2.1048	0.908463	0.0353084
ENSG00000151465	CDC123	0.100583	1.40816	2.61516	0.100583	2.10252	0.905499	0.0355076
ENSG00000126457	PRMT1	0.0670554	1.40816	2.71574	0.0670554	2.10093	0.903933	0.035647
ENSG00000111424	VDR	-7.00728	-6.60495	-0.167638	-0.167638	-2.09901	-0.903933	0.0358158
ENSG00000102144	PGK1	0.0670554	1.07289	2.27988	0.0670554	2.09893	0.903933	0.035823
ENSG00000154237	LRRK1	0.134111	2.41399	4.15743	0.134111	2.09893	0.903933	0.0358231
ENSG00000138061	CYP1B1	-2.5481	-1.34111	-0.100583	-0.100583	-2.09892	-0.903933	0.0358243
ENSG00000108846	ABCC3	0.134111	1.87755	3.28571	0.134111	2.09781	0.903538	0.035922
ENSG00000186166	CCDC84	-4.99562	-3.85568	-0.301749	-0.301749	-2.09761	-0.903538	0.0359393
ENSG00000006625	GGCT	-6.37026	-2.14577	-0.134111	-0.134111	-2.09692	-0.903272	0.0360003
ENSG00000037897	METTL1	0.167638	2.11224	3.62099	0.167638	2.09579	0.902261	0.0361004
ENSG00000101266	CSNK2A1	0.134111	2.01166	3.55393	0.134111	2.09395	0.900879	0.0362642
ENSG00000013374	NUB1	0.134111	2.34694	4.02332	0.134111	2.09392	0.900879	0.0362675
ENSG00000168461	RAB31	-3.11807	-1.24052	-0.100583	-0.100583	-2.09297	-0.900177	0.0363518
ENSG00000207389	RNU1-4	-3.11807	-1.97813	-0.268221	-0.268221	-2.09086	-0.899884	0.0365405
ENSG00000158488	CD1E	0.0670554	1.84402	3.41982	0.0670554	2.09054	0.899884	0.0365691
ENSG00000204574	ABCF1	-6.43731	-1.94461	-0.134111	-0.134111	-2.09041	-0.899884	0.0365813
ENSG00000101019	UQCC1	0.268221	3.28571	5.16326	0.268221	2.08991	0.899884	0.0366263
ENSG00000188243	COMMD6	-4.02332	-1.30758	-0.100583	-0.100583	-2.08982	-0.899884	0.0366337
ENSG00000161057	PSMC2	0.0670554	1.17347	2.38046	0.0670554	2.08962	0.899884	0.036652
ENSG00000101150	TPD52L2	-3.68804	-1.47522	-0.100583	-0.100583	-2.08762	-0.897392	0.0368318
ENSG00000198130	HIBCH	-4.7274	-3.7551	-0.234694	-0.234694	-2.08686	-0.89728	0.0369011
ENSG00000166900	STX3	-6.70554	-6.20262	-0.167638	-0.167638	-2.0865	-0.89728	0.0369331
ENSG00000172500	FIBP	-6.63848	-1.60933	-0.100583	-0.100583	-2.08596	-0.897252	0.0369823
ENSG00000128805	ARHGAP22	0.268221	3.62099	5.3309	0.268221	2.0841	0.896087	0.0371507
ENSG00000119900	OGFRL1	0.100583	1.60933	2.95044	0.100583	2.08402	0.896087	0.0371585
ENSG00000142676	RPL11	-2.44752	-1.207	-0.100583	-0.100583	-2.08283	-0.896087	0.0372669
ENSG00000050393	MCUR1	-3.11807	-1.44169	-0.100583	-0.100583	-2.08272	-0.896087	0.0372767
ENSG00000163607	GTPBP8	-3.25218	-2.14577	-0.234694	-0.234694	-2.08265	-0.896087	0.0372836
ENSG00000140632	GLYR1	0.100583	1.87755	3.28571	0.100583	2.08167	0.896087	0.0373723
ENSG00000120162	MOB3B	-7.10787	-1.24052	-0.100583	-0.100583	-2.0816	-0.896087	0.0373786
ENSG00000183684	ALYREF	-5.80029	-5.23032	-0.167638	-0.167638	-2.08107	-0.896061	0.0374278
ENSG00000176788	BASP1	0.100583	2.21283	4.52624	0.100583	2.08007	0.89599	0.0375194
ENSG00000213015	ZNF580	0.134111	2.48105	4.05685	0.134111	2.07998	0.89599	0.0375271
ENSG00000182473	EXOC7	0.167638	2.44752	4.15743	0.167638	2.07829	0.893995	0.0376831
ENSG00000148400	NOTCH1	-7.24198	-6.87317	-0.134111	-0.134111	-2.07286	-0.885665	0.0381855
ENSG00000163867	ZMYM6	0.100583	2.01166	3.88921	0.100583	2.07163	0.884713	0.0382997
ENSG00000115009	CCL20	-4.55976	-3.88921	-0.234694	-0.234694	-2.07122	-0.884713	0.0383386
ENSG00000132382	MYBBP1A	-4.92857	-3.88921	-0.234694	-0.234694	-2.07074	-0.884713	0.0383833
ENSG00000196605	ZNF846	-4.7274	-3.58746	-0.268221	-0.268221	-2.06994	-0.884241	0.0384578
ENSG00000130816	DNMT1	-5.53207	-1.30758	-0.100583	-0.100583	-2.06881	-0.883199	0.0385639
ENSG00000147050	KDM6A	-4.45918	-3.58746	-0.234694	-0.234694	-2.0657	-0.880646	0.0388568
ENSG00000183020	AP2A2	-4.22449	-1.64286	-0.100583	-0.100583	-2.06568	-0.880646	0.0388587
ENSG00000106635	BCL7B	-6.73906	-6.26968	-0.201166	-0.201166	-2.06519	-0.880646	0.0389052
ENSG00000248187	RP11-184M15.1	-7.54373	-1.207	-0.100583	-0.100583	-2.06431	-0.880646	0.0389883
ENSG00000131504	DIAPH1	-7.07434	-1.50875	-0.100583	-0.100583	-2.06383	-0.880646	0.0390336
ENSG00000110934	BIN2	-6.60495	-6.13556	-0.134111	-0.134111	-2.06343	-0.880646	0.0390721
ENSG00000143669	LYST	0.0670554	1.47522	2.91691	0.0670554	2.06296	0.880646	0.0391167
ENSG00000232838	PET117	-3.21866	-2.04519	-0.201166	-0.201166	-2.06243	-0.880646	0.0391666
ENSG00000125629	INSIG2	0.134111	2.81632	4.9621	0.134111	2.06236	0.880646	0.0391732
ENSG00000198060	2005-03-01	0.134111	2.44752	4.09038	0.134111	2.06215	0.880646	0.0391932
ENSG00000010404	IDS	-3.85568	-1.24052	-0.0670554	-0.0670554	-2.05633	-0.871618	0.0397508
ENSG00000277972	CISD3	-6.94023	-6.5379	-0.134111	-0.134111	-2.05083	-0.864	0.0402837
ENSG00000159202	UBE2Z	0.0335277	1.30758	2.58163	0.0335277	2.04995	0.864	0.0403694
ENSG00000153250	RBMS1	-7.00728	-6.67201	-0.100583	-0.100583	-2.04989	-0.864	0.0403754
ENSG00000005486	RHBDD2	-5.86734	-1.27405	-0.0670554	-0.0670554	-2.04872	-0.864	0.0404891
ENSG00000101444	AHCY	-6.10204	-1.64286	-0.100583	-0.100583	-2.04859	-0.864	0.0405018
ENSG00000182566	CLEC4G	-5.46501	-1.27405	-0.0670554	-0.0670554	-2.04773	-0.864	0.0405861
ENSG00000144655	CSRNP1	-3.58746	-1.50875	-0.100583	-0.100583	-2.04724	-0.864	0.0406347
ENSG00000132361	CLUH	-5.53207	-4.59329	-0.201166	-0.201166	-2.04696	-0.864	0.040662
ENSG00000151651	ADAM8	0.0335277	1.40816	2.7828	0.0335277	2.0467	0.864	0.0406875
ENSG00000111912	NCOA7	0.100583	2.88338	4.7274	0.100583	2.04628	0.864	0.0407292
ENSG00000232973	CYP1B1-AS1	-4.89504	-3.7551	-0.201166	-0.201166	-2.04624	-0.864	0.040733
ENSG00000261269	RP11-389C8.2	0.134111	2.98396	4.86151	0.134111	2.04479	0.862984	0.0408755
ENSG00000102786	INTS6	-5.43148	-4.76093	-0.134111	-0.134111	-2.04439	-0.862984	0.0409153
ENSG00000116044	NFE2L2	0.0335277	1.07289	2.14577	0.0335277	2.04412	0.862984	0.0409418
ENSG00000142227	EMP3	-2.7828	-1.30758	-0.0670554	-0.0670554	-2.04353	-0.862847	0.0409998
ENSG00000204351	SKIV2L	0.268221	2.61516	4.05685	0.268221	2.04214	0.861384	0.0411375
ENSG00000163625	WDFY3	-5.29737	-4.52624	-0.201166	-0.201166	-2.04166	-0.861384	0.0411851
ENSG00000027697	IFNGR1	0.0335277	1.34111	2.5481	0.0335277	2.03991	0.860012	0.0413589
ENSG00000079277	MKNK1	-7.64431	-7.44314	-0.0670554	-0.0670554	-2.03956	-0.860012	0.0413939
ENSG00000196642	RABL6	-6.03498	-5.53207	-0.100583	-0.100583	-2.03932	-0.860012	0.0414178
ENSG00000146376	ARHGAP18	-4.02332	-1.44169	-0.0670554	-0.0670554	-2.03848	-0.860012	0.0415017
ENSG00000107968	MAP3K8	-3.08455	-1.30758	-0.0670554	-0.0670554	-2.03833	-0.860012	0.0415165
ENSG00000078687	TNRC6C	-3.3863	-2.24635	-0.134111	-0.134111	-2.0377	-0.85978	0.0415804
ENSG00000073169	SELO	-5.83382	-5.02915	-0.134111	-0.134111	-2.03498	-0.856011	0.0418529
ENSG00000177628	GBA	0.0335277	1.54227	3.05102	0.0335277	2.03436	0.855817	0.0419149
ENSG00000132823	OSER1	0.0670554	1.87755	3.35277	0.0670554	2.03254	0.854588	0.0420994
ENSG00000148908	RGS10	-2.88338	-1.207	-0.0670554	-0.0670554	-2.03212	-0.854588	0.0421413
ENSG00000177239	MAN1B1	0.0670554	1.84402	3.21866	0.0670554	2.03168	0.854588	0.0421862
ENSG00000168438	CDC40	0.0670554	2.44752	4.45918	0.0670554	2.03164	0.854588	0.0421902
ENSG00000148429	USP6NL	-4.86151	-3.92274	-0.134111	-0.134111	-2.03017	-0.854092	0.0423396
ENSG00000136830	FAM129B	-3.72157	-1.74344	-0.0670554	-0.0670554	-2.02989	-0.854092	0.0423674
ENSG00000179331	RAB39A	-2.98396	-1.87755	-0.134111	-0.134111	-2.02985	-0.854092	0.0423718
ENSG00000123297	TSFM	0.100583	2.58163	4.1239	0.100583	2.02908	0.853636	0.0424498
ENSG00000070756	PABPC1	-2.1793	-1.27405	-0.0670554	-0.0670554	-2.02204	-0.84248	0.0431718
ENSG00000067596	DHX8	0.100583	2.44752	3.85568	0.100583	2.0204	0.841429	0.0433421
ENSG00000174574	AKIRIN1	0	1.00583	2.11224	0	2.02032	0.841429	0.0433498
ENSG00000261371	PECAM1	-3.52041	-1.24052	-0.0670554	-0.0670554	-2.01993	-0.841429	0.0433902
ENSG00000134313	KIDINS220	0.0335277	1.81049	3.21866	0.0335277	2.01717	0.837557	0.0436775
ENSG00000151690	MFSD6	0.0335277	1.64286	3.11807	0.0335277	2.01605	0.837065	0.0437946
ENSG00000142046	TMEM91	0.0335277	2.07872	3.72157	0.0335277	2.01589	0.837065	0.0438114
ENSG00000198805	PNP	-7.77842	-1.207	-0.0670554	-0.0670554	-2.01461	-0.835869	0.0439453
ENSG00000214174	AMZ2P1	-3.88921	-2.84985	-0.134111	-0.134111	-2.0142	-0.835869	0.0439886
ENSG00000106069	CHN2	-5.96793	-5.36443	-0.100583	-0.100583	-2.0129	-0.834711	0.0441253
ENSG00000051128	HOMER3	-5.43148	-4.55976	-0.134111	-0.134111	-2.01238	-0.834711	0.0441796
ENSG00000162144	CYB561A3	0.0670554	1.87755	3.31924	0.0670554	2.01204	0.834711	0.0442159
ENSG00000186501	TMEM222	-5.90087	-5.12973	-0.134111	-0.134111	-2.01135	-0.834387	0.044288
ENSG00000155008	APOOL	0.0335277	2.41399	4.3586	0.0335277	2.00855	0.830694	0.0445851
ENSG00000172432	GTPBP2	0.0335277	2.14577	3.98979	0.0335277	2.00821	0.830694	0.0446211
ENSG00000067365	METTL22	-6.3032	-5.73323	-0.100583	-0.100583	-2.00718	-0.829772	0.0447308
ENSG00000133835	HSD17B4	0.0335277	1.64286	2.88338	0.0335277	2.00611	0.82879	0.0448445
ENSG00000100342	APOL1	-5.16326	-4.39213	-0.134111	-0.134111	-2.00552	-0.828614	0.0449079
ENSG00000124782	RREB1	-3.58746	-1.67638	-0.0670554	-0.0670554	-2.00489	-0.828382	0.044975
ENSG00000276023	DUSP14	-4.9621	-3.98979	-0.134111	-0.134111	-2.0036	-0.827016	0.045113
ENSG00000166710	B2M	0	0.972303	1.17347	0	2.00296	0.82676	0.0451817
ENSG00000110700	RPS13	-2.24635	-1.07289	-0.0335277	-0.0335277	-1.99951	-0.8229	0.0455531
ENSG00000142634	EFHD2	-2.64869	-1.13994	-0.0335277	-0.0335277	-1.99948	-0.8229	0.0455562
ENSG00000175040	CHST2	0.0670554	3.82215	5.80029	0.0670554	1.99923	0.8229	0.045583
ENSG00000167528	ZNF641	-4.66035	-3.62099	-0.100583	-0.100583	-1.99766	-0.82104	0.0457536
ENSG00000123415	SMUG1	0.0335277	2.1793	3.65452	0.0335277	1.99587	0.818806	0.0459485
ENSG00000158545	ZC3H18	-4.89504	-3.72157	-0.100583	-0.100583	-1.99273	-0.814342	0.0462914
ENSG00000100614	PPM1A	-5.83382	-1.84402	-0.0335277	-0.0335277	-1.99229	-0.814342	0.0463396
ENSG00000116691	MIIP	0	1.30758	2.58163	0	1.99088	0.812759	0.0464945
ENSG00000149743	TRPT1	-6.43731	-5.73323	-0.0670554	-0.0670554	-1.98868	-0.810503	0.0467362
ENSG00000012822	CALCOCO1	0	1.60933	3.01749	0	1.98859	0.810503	0.0467468
ENSG00000204231	RXRB	0.0335277	2.7828	5.16326	0.0335277	1.98734	0.810419	0.0468851
ENSG00000118515	SGK1	-6.57142	-1.74344	-0.0335277	-0.0335277	-1.98693	-0.810419	0.0469307
ENSG00000135506	OS9	0	1.03936	2.14577	0	1.98649	0.810419	0.0469786
ENSG00000164933	SLC25A32	-5.53207	-4.69387	-0.0670554	-0.0670554	-1.98612	-0.810419	0.0470201
ENSG00000181915	ADO	-6.23615	-1.54227	-0.0335277	-0.0335277	-1.98611	-0.810419	0.0470215
ENSG00000235174	RPL39P3	-3.08455	-1.60933	-0.0335277	-0.0335277	-1.9845	-0.809516	0.0472003
ENSG00000125733	TRIP10	0.0335277	3.28571	5.16326	0.0335277	1.98419	0.809516	0.0472348
ENSG00000099804	CDC34	-4.79446	-3.7551	-0.0670554	-0.0670554	-1.98413	-0.809516	0.0472417
ENSG00000105655	ISYNA1	-7.04081	-6.47084	-0.0335277	-0.0335277	-1.98186	-0.80645	0.0474952
ENSG00000134265	NAPG	-5.3309	-4.52624	-0.0670554	-0.0670554	-1.9804	-0.804771	0.047659
ENSG00000158019	BRE	-6.23615	-5.63265	-0.0670554	-0.0670554	-1.97945	-0.80398	0.0477651
ENSG00000279164	RP4-737E23.5	-4.76093	-3.85568	-0.0670554	-0.0670554	-1.97887	-0.803884	0.0478307
ENSG00000131381	RBSN	0.0335277	2.84985	4.32507	0.0335277	1.97794	0.803884	0.0479359
ENSG00000198382	UVRAG	0	1.30758	2.58163	0	1.97771	0.803884	0.0479612
ENSG00000116791	CRYZ	0	2.07872	3.68804	0	1.97732	0.803884	0.0480059
ENSG00000117758	STX12	-6.47084	-1.74344	-0.0335277	-0.0335277	-1.97699	-0.803884	0.0480431
ENSG00000169756	LIMS1	-2.91691	-1.13994	-0.0335277	-0.0335277	-1.97547	-0.803088	0.0482152
ENSG00000121481	RNF2	-5.29737	-4.55976	-0.0335277	-0.0335277	-1.97525	-0.803088	0.0482393
ENSG00000147894	C9orf72	0	2.04519	3.78863	0	1.97478	0.803088	0.0482935
ENSG00000067048	DDX3Y	-3.55393	-1.64286	-0.0335277	-0.0335277	-1.9746	-0.803088	0.0483131
ENSG00000119514	GALNT12	0	1.94461	3.48688	0	1.9737	0.80236	0.0484158
ENSG00000100804	PSMB5	0	1.17347	2.51458	0	1.97242	0.801413	0.0485612
ENSG00000128789	PSMG2	0	1.74344	3.31924	0	1.97187	0.801413	0.0486248
ENSG00000149658	YTHDF1	-5.6997	-5.02915	-0.0335277	-0.0335277	-1.97171	-0.801413	0.0486422
ENSG00000082074	FYB	-6.73906	-6.33673	-0.0335277	-0.0335277	-1.96885	-0.797311	0.0489705
ENSG00000104408	EIF3E	-4.3586	-2.01166	-0.0335277	-0.0335277	-1.96792	-0.796544	0.0490767
ENSG00000143033	MTF2	0	2.84985	4.52624	0	1.96578	0.795124	0.0493242
ENSG00000087460	GNAS	-2.88338	-1.37463	-0.0335277	-0.0335277	-1.96563	-0.795124	0.049341
ENSG00000142546	NOSIP	0	1.37463	2.68221	0	1.96517	0.795124	0.0493945
ENSG00000103381	CPPED1	-5.90087	-1.81049	-0.0335277	-0.0335277	-1.96508	-0.795124	0.0494046
ENSG00000036549	ZZZ3	0	2.24635	5.6997	0	1.96472	0.795124	0.0494469
ENSG00000136003	ISCU	0	0.972303	2.1793	0	1.96154	0.791767	0.0498159
ENSG00000158092	NCK1	0	2.48105	4.05685	0	1.96137	0.791767	0.0498363
ENSG00000119777	TMEM214	-5.29737	-4.45918	-0.0335277	-0.0335277	-1.96134	-0.791767	0.0498393
ENSG00000103490	PYCARD	-4.22449	-1.91108	0	0	-1.95955	-0.790112	0.0500485
ENSG00000064601	CTSA	-0.0335277	1.03936	2.21283	0	1.95943	0.790112	0.0500624
ENSG00000164828	SUN1	-5.9344	-5.23032	0	0	-1.9559	-0.785748	0.0504768
ENSG00000073578	SDHA	-0.0335277	1.54227	2.74927	0	1.95586	0.785748	0.0504813
ENSG00000133112	TPT1	-2.5481	-1.207	0	0	-1.95547	-0.785748	0.0505271
ENSG00000167272	POP5	-5.73323	-4.89504	0	0	-1.95396	-0.783949	0.0507063
ENSG00000145431	PDGFC	-5.16326	-4.22449	0	0	-1.95244	-0.782931	0.0508855
ENSG00000008130	NADK	-0.0335277	1.70991	3.28571	0	1.95174	0.782931	0.0509693
ENSG00000076242	MLH1	-0.0335277	1.94461	3.41982	0	1.95162	0.782931	0.0509829
ENSG00000140931	CMTM3	-3.62099	-1.5758	0	0	-1.95148	-0.782931	0.051
ENSG00000197632	SERPINB2	-4.59329	-3.82215	0	0	-1.94949	-0.780312	0.0512372
ENSG00000169554	ZEB2	-3.28571	-1.30758	0	0	-1.94878	-0.779959	0.0513221
ENSG00000104133	SPG11	-0.0335277	2.24635	3.88921	0	1.94834	0.779959	0.0513739
ENSG00000127554	GFER	-0.0335277	2.21283	3.88921	0	1.9464	0.777425	0.0516064
ENSG00000204859	ZBTB48	-0.0335277	2.98396	4.59329	0	1.9434	0.774234	0.0519681
ENSG00000139725	RHOF	-0.0335277	1.37463	2.68221	0	1.94291	0.774234	0.0520271
ENSG00000075426	FOSL2	-7.30903	-1.13994	0	0	-1.94283	-0.774234	0.0520373
ENSG00000130589	HELZ2	-4.99562	-4.02332	0.0335277	0	-1.94268	-0.774234	0.0520553
ENSG00000121680	PEX16	-0.0335277	1.87755	3.31924	0	1.94158	0.773827	0.0521882
ENSG00000197323	TRIM33	-5.09621	-4.1239	0.0335277	0	-1.94104	-0.773827	0.052253
ENSG00000177575	CD163	-4.32507	-3.35277	0.0335277	0	-1.94104	-0.773827	0.0522537
ENSG00000090339	ICAM1	-2.11224	-1.10641	0	0	-1.93962	-0.772819	0.0524255
ENSG00000188895	MSL1	-0.0335277	2.38046	3.92274	0	1.93952	0.772819	0.0524381
ENSG00000185864	NPIPB4	-3.11807	-1.47522	0	0	-1.93825	-0.771434	0.0525927
ENSG00000105176	URI1	-0.0335277	2.21283	4.09038	0	1.9359	0.768864	0.0528797
ENSG00000196187	TMEM63A	-0.100583	3.08455	4.52624	0	1.9355	0.768864	0.052929
ENSG00000196305	IARS	-0.0335277	1.91108	3.35277	0	1.93536	0.768864	0.0529457
ENSG00000251442	LINC01094	-4.76093	-3.82215	0.0335277	0	-1.93388	-0.767106	0.0531279
ENSG00000160209	PDXK	-2.58163	-1.07289	0	0	-1.93192	-0.764836	0.0533689
ENSG00000100815	TRIP11	-0.0670554	2.48105	4.3586	0	1.93164	0.764836	0.0534046
ENSG00000177613	CSTF2T	-0.0670554	3.98979	6.83965	0	1.93103	0.764595	0.0534791
ENSG00000081019	RSBN1	-0.0670554	2.14577	4.19096	0	1.92616	0.756974	0.0540847
ENSG00000103479	RBL2	-0.0670554	1.81049	3.28571	0	1.92542	0.756498	0.054177
ENSG00000124535	WRNIP1	-4.55976	-3.65452	0.0670554	0	-1.92445	-0.75588	0.0542987
ENSG00000162769	FLVCR1	-4.66035	-3.68804	0.0670554	0	-1.92414	-0.75588	0.0543377
ENSG00000113716	HMGXB3	-6.40379	-5.9344	0.0335277	0	-1.92188	-0.752773	0.0546213
ENSG00000165898	ISCA2	-0.0670554	2.1793	3.7551	0	1.92053	0.751244	0.0547908
ENSG00000162889	MAPKAPK2	-6.37026	-2.41399	0.0335277	0	-1.92005	-0.751216	0.0548512
ENSG00000270022	RNU12	-5.23032	-4.39213	0.0670554	0	-1.91749	-0.748229	0.0551757
ENSG00000110046	ATG2A	-0.100583	2.81632	4.89504	0	1.9174	0.748229	0.0551865
ENSG00000099998	GGT5	-6.80612	-6.23615	0.0670554	0	-1.91473	-0.744481	0.0555267
ENSG00000104812	GYS1	-0.0670554	1.84402	3.18513	0	1.91327	0.744481	0.0557138
ENSG00000197989	SNHG12	-0.201166	3.35277	5.3309	0	1.91302	0.744481	0.0557449
ENSG00000091164	TXNL1	-0.0670554	1.44169	2.71574	0	1.91295	0.744481	0.0557543
ENSG00000224796	RPL32P1	-4.76093	-3.52041	0.0670554	0	-1.91294	-0.744481	0.0557559
ENSG00000177150	FAM210A	-4.9621	-3.98979	0.0670554	0	-1.91118	-0.742235	0.0559809
ENSG00000135341	MAP3K7	-0.167638	2.91691	4.39213	0	1.90901	0.73925	0.0562614
ENSG00000185880	TRIM69	-0.100583	2.71574	4.55976	0	1.90716	0.73685	0.0564994
ENSG00000163681	SLMAP	-4.69387	-3.85568	0.100583	0	-1.90586	-0.735385	0.0566682
ENSG00000182220	ATP6AP2	-0.0335277	1.00583	2.07872	0	1.90511	0.73488	0.0567656
ENSG00000146070	PLA2G7	-0.100583	2.1793	3.72157	0	1.90371	0.734838	0.056948
ENSG00000103528	SYT17	-0.100583	2.51458	4.29154	0	1.90348	0.734838	0.0569777
ENSG00000081320	STK17B	-6.87317	-6.60495	0.0335277	0	-1.90306	-0.734838	0.0570333
ENSG00000162241	SLC25A45	-0.134111	2.21283	3.82215	0	1.90244	0.734838	0.0571134
ENSG00000198242	RPL23A	-2.24635	-1.10641	0.0335277	0	-1.90211	-0.734838	0.0571565
ENSG00000047365	ARAP2	-0.0670554	1.74344	3.35277	0	1.90173	0.734838	0.0572061
ENSG00000143702	CEP170	-7.00728	-6.77259	0.0335277	0	-1.90144	-0.734838	0.0572439
ENSG00000140853	NLRC5	-0.100583	2.5481	4.22449	0	1.90143	0.734838	0.0572459
ENSG00000147853	AK3	-0.100583	2.24635	3.82215	0	1.90097	0.734838	0.0573053
ENSG00000111725	PRKAB1	-0.100583	2.21283	3.98979	0	1.90048	0.734767	0.0573704
ENSG00000104643	MTMR9	-5.80029	-5.12973	0.100583	0	-1.8975	-0.730378	0.0577625
ENSG00000182287	AP1S2	-3.25218	-1.47522	0.0335277	0	-1.8969	-0.730131	0.0578412
ENSG00000183549	ACSM5	-4.82799	-3.85568	0.134111	0	-1.89623	-0.730041	0.0579297
ENSG00000163823	CCR1	-7.14139	-1.13994	0.0335277	0	-1.89567	-0.730041	0.0580043
ENSG00000105202	FBL	-5.66618	-4.9621	0.167638	0	-1.89484	-0.730041	0.0581136
ENSG00000244405	ETV5	-5.19679	-4.25801	0.100583	0	-1.89459	-0.730041	0.0581461
ENSG00000116237	ICMT	-0.100583	2.04519	3.48688	0	1.89458	0.730041	0.0581481
ENSG00000099203	TMED1	-0.134111	2.64869	4.42565	0	1.89254	0.727291	0.0584186
ENSG00000141337	ARSG	-4.52624	-3.48688	0.134111	0	-1.89178	-0.727087	0.0585201
ENSG00000107021	TBC1D13	-0.134111	2.38046	4.02332	0	1.89152	0.727087	0.0585547
ENSG00000109501	WFS1	-0.201166	3.25218	4.9621	0	1.89061	0.726286	0.0586765
ENSG00000005238	FAM214B	-6.3032	-5.73323	0.100583	0	-1.88895	-0.724893	0.0588991
ENSG00000168273	SMIM4	-3.78863	-1.37463	0.0335277	0	-1.88891	-0.724893	0.0589045
ENSG00000198246	SLC29A3	-0.134111	1.87755	3.1516	0	1.88587	0.721828	0.0593129
ENSG00000160584	SIK3	-5.46501	-4.7274	0.167638	0	-1.88576	-0.721828	0.0593277
ENSG00000187688	TRPV2	-0.0670554	1.03936	2.21283	0	1.88517	0.721828	0.0594063
ENSG00000163956	LRPAP1	-0.0670554	1.03936	2.27988	0	1.88483	0.721828	0.0594528
ENSG00000127124	HIVEP3	-4.25801	-1.207	0.0335277	0	-1.8842	-0.721828	0.0595383
ENSG00000137936	BCAR3	-0.100583	1.54227	2.84985	0	1.88382	0.721828	0.0595899
ENSG00000071082	RPL31	-2.1793	-1.03936	0.0335277	0	-1.88361	-0.721828	0.0596184
ENSG00000173559	NABP1	-0.0670554	1.37463	2.68221	0	1.88308	0.721828	0.0596892
ENSG00000147526	TACC1	-4.19096	-1.44169	0.0335277	0	-1.88306	-0.721828	0.0596917
ENSG00000163235	TGFA	-0.134111	2.51458	4.49271	0	1.88251	0.721828	0.0597675
ENSG00000080345	RIF1	-4.86151	-3.78863	0.134111	0	-1.88176	-0.721828	0.0598685
ENSG00000095319	NUP188	-0.0670554	1.30758	2.61516	0	1.88059	0.721828	0.060028
ENSG00000229474	PATL2	-0.134111	2.74927	4.32507	0	1.88057	0.721828	0.06003
ENSG00000186318	BACE1	-0.134111	2.1793	3.65452	0	1.88015	0.721828	0.0600875
ENSG00000281491	DNAJB5-AS1	-2.98396	-1.60933	0.134111	0	-1.88014	-0.721828	0.0600896
ENSG00000157259	GATAD1	-4.3586	-3.35277	0.134111	0	-1.87916	-0.721828	0.0602229
ENSG00000173011	TADA2B	-4.45918	-3.55393	0.167638	0	-1.8791	-0.721828	0.0602314
ENSG00000131378	RFTN1	-0.0670554	1.207	2.51458	0	1.87908	0.721828	0.0602331
ENSG00000122085	MTERF4	-0.100583	1.81049	3.52041	0	1.87839	0.721543	0.0603276
ENSG00000145703	IQGAP2	-5.80029	-5.19679	0.100583	0	-1.87803	-0.721543	0.0603769
ENSG00000178623	GPR35	-0.0670554	1.24052	2.61516	0	1.87706	0.720632	0.0605095
ENSG00000108669	CYTH1	-0.0670554	0.972303	2.11224	0	1.87658	0.720562	0.0605758
ENSG00000164935	DCSTAMP	-0.100583	1.74344	3.28571	0	1.87447	0.717671	0.0608658
ENSG00000117682	DHDDS	-0.100583	1.74344	3.3863	0	1.87401	0.717648	0.0609286
ENSG00000130312	MRPL34	-0.0670554	1.24052	2.48105	0	1.87216	0.715623	0.0611842
ENSG00000137462	TLR2	-6.50437	-1.77697	0.0670554	0	-1.87196	-0.715623	0.0612119
ENSG00000165795	NDRG2	-6.94023	-6.43731	0.100583	0	-1.86874	-0.710789	0.0616595
ENSG00000105323	HNRNPUL1	-3.85568	-1.5758	0.0670554	0	-1.86669	-0.708217	0.0619449
ENSG00000177200	CHD9	-4.76093	-1.44169	0.0670554	0	-1.86637	-0.708217	0.0619891
ENSG00000089127	OAS1	-0.368804	3.11807	4.59329	0	1.86527	0.707062	0.0621438
ENSG00000074660	SCARF1	-6.50437	-6.03498	0.134111	0	-1.86463	-0.706727	0.0622327
ENSG00000035928	RFC1	-4.79446	-3.88921	0.234694	0	-1.86361	-0.705945	0.0623762
ENSG00000158769	F11R	-0.100583	1.94461	3.82215	0	1.86322	0.705945	0.0624314
ENSG00000134668	SPOCD1	-0.368804	2.31341	3.72157	0	1.86286	0.705945	0.0624815
ENSG00000154640	BTG3	-0.167638	2.31341	3.92274	0	1.8615	0.704999	0.0626736
ENSG00000154146	NRGN	-4.7274	-3.41982	0.167638	0	-1.86144	-0.704999	0.0626821
ENSG00000204525	HLA-C	-0.0670554	0.87172	2.11224	0	1.85987	0.703061	0.0629039
ENSG00000168883	USP39	-6.00145	-5.3309	0.268221	0	-1.85786	-0.703061	0.0631882
ENSG00000175866	BAIAP2	-4.15743	-1.24052	0.0670554	0	-1.85783	-0.703061	0.0631936
ENSG00000134107	BHLHE40	-3.62099	-1.207	0.0670554	0	-1.85657	-0.703061	0.0633728
ENSG00000184887	BTBD6	-5.73323	-5.06268	0.100583	0	-1.85565	-0.703061	0.063504
ENSG00000054965	FAM168A	-5.80029	-5.02915	0.234694	0	-1.85555	-0.703061	0.0635175
ENSG00000160094	ZNF362	-0.167638	2.48105	4.1239	0	1.85479	0.703061	0.0636256
ENSG00000148660	CAMK2G	-4.76093	-3.92274	0.234694	0	-1.85476	-0.703061	0.0636307
ENSG00000232559	GS1-124K5.12	-6.13556	-5.46501	0.268221	0	-1.85458	-0.703061	0.0636563
ENSG00000104695	PPP2CB	-5.83382	-5.26384	0.167638	0	-1.8544	-0.703061	0.0636826
ENSG00000140678	ITGAX	-2.41399	-1.10641	0.0335277	0	-1.85433	-0.703061	0.0636927
ENSG00000143226	FCGR2A	-7.20845	-6.73906	0.100583	0	-1.85432	-0.703061	0.0636939
ENSG00000060237	WNK1	-3.18513	-1.44169	0.0670554	0	-1.85411	-0.703061	0.0637237
ENSG00000214894	LINC00243	-4.22449	-3.21866	0.234694	0	-1.8537	-0.703061	0.0637821
ENSG00000243964	RPL23AP65	-2.84985	-1.30758	0.0670554	0	-1.85339	-0.703061	0.0638265
ENSG00000160211	G6PD	-0.100583	1.207	2.38046	0	1.85332	0.703061	0.0638363
ENSG00000143252	SDHC	-0.100583	1.44169	2.84985	0	1.85229	0.703061	0.0639848
ENSG00000281376	ABALON	-3.1516	-2.04519	0.167638	0	-1.85155	-0.703061	0.0640907
ENSG00000149639	SOGA1	-5.80029	-5.06268	0.234694	0	-1.85124	-0.703061	0.0641346
ENSG00000102081	FMR1	-4.29154	-3.35277	0.201166	0	-1.85025	-0.703061	0.064277
ENSG00000164654	MIOS	-5.9344	-5.23032	0.335277	0	-1.85016	-0.703061	0.0642911
ENSG00000277610	RNVU1-4	-5.3309	-4.3586	0.234694	0	-1.85011	-0.703061	0.0642975
ENSG00000106263	EIF3B	-7.20845	-1.27405	0.0670554	0	-1.84988	-0.703061	0.0643303
ENSG00000254858	MPV17L2	-0.268221	2.68221	4.1239	0	1.84988	0.703061	0.0643312
ENSG00000172349	IL16	-6.67201	-6.16909	0.100583	0	-1.846	-0.697082	0.0648922
ENSG00000103707	MTFMT	-5.36443	-4.59329	0.134111	0	-1.84486	-0.695854	0.0650576
ENSG00000029993	HMGB3	-0.368804	3.21866	5.29737	0	1.84328	0.693854	0.0652881
ENSG00000109756	RAPGEF2	-0.167638	1.87755	3.52041	0	1.84234	0.692973	0.0654251
ENSG00000214021	TTLL3	-0.134111	1.74344	3.21866	0	1.84159	0.69244	0.0655348
ENSG00000081307	UBA5	-4.39213	-3.41982	0.234694	0	-1.84118	-0.69244	0.0655959
ENSG00000101194	SLC17A9	-7.27551	-6.87317	0.100583	0	-1.84072	-0.692398	0.0656624
ENSG00000260196	RP1-239B22.5	-6.20262	-5.56559	0.167638	0	-1.83942	-0.691553	0.065853
ENSG00000136717	BIN1	-6.10204	-5.36443	0.234694	0	-1.83938	-0.691553	0.0658599
ENSG00000127054	CPSF3L	-0.134111	1.47522	2.91691	0	1.83781	0.689583	0.0660899
ENSG00000166548	TK2	-6.26968	-2.5481	0.134111	0	-1.83726	-0.689368	0.0661714
ENSG00000183955	KMT5A	-6.50437	-2.7828	0.100583	0	-1.83604	-0.687989	0.0663518
ENSG00000184640	2009-09-01	-6.83965	-1.54227	0.0670554	0	-1.83551	-0.687806	0.0664308
ENSG00000106952	TNFSF8	-4.66035	-3.82215	0.201166	0	-1.83464	-0.687693	0.0665584
ENSG00000138326	RPS24	-2.31341	-1.03936	0.0670554	0	-1.83444	-0.687693	0.0665884
ENSG00000123684	LPGAT1	-0.134111	1.67638	3.3863	0	1.83416	0.687693	0.0666305
ENSG00000173276	ZBTB21	-5.83382	-5.23032	0.268221	0	-1.83298	-0.686385	0.0668058
ENSG00000113272	THG1L	-0.167638	2.04519	3.7551	0	1.83208	0.685563	0.0669397
ENSG00000103522	IL21R	-0.402332	3.28571	6.10204	0	1.83086	0.684184	0.0671215
ENSG00000198752	CDC42BPB	-5.83382	-5.3309	0.134111	0	-1.83008	-0.683569	0.0672381
ENSG00000124688	MAD2L1BP	-0.167638	2.01166	3.72157	0	1.8288	0.682634	0.0674292
ENSG00000119397	CNTRL	-4.05685	-3.11807	0.301749	0	-1.82838	-0.682634	0.0674931
ENSG00000072135	PTPN18	-5.59912	-1.34111	0.0670554	0	-1.82771	-0.682634	0.0675924
ENSG00000198771	RCSD1	-0.335277	2.95044	4.76093	0	1.82757	0.682634	0.0676145
ENSG00000266714	MYO15B	-5.26384	-4.45918	0.134111	0	-1.82733	-0.682634	0.0676501
ENSG00000142961	MOB3C	-6.57142	-5.96793	0.167638	0	-1.82699	-0.682634	0.0677013
ENSG00000170144	HNRNPA3	-3.18513	-1.27405	0.0670554	0	-1.82553	-0.68084	0.0679205
ENSG00000198585	NUDT16	-6.80612	-1.60933	0.100583	0	-1.82409	-0.679064	0.0681386
ENSG00000162711	NLRP3	-6.50437	-2.1793	0.134111	0	-1.82023	-0.67375	0.0687239
ENSG00000100897	DCAF11	-0.134111	1.34111	2.5481	0	1.82019	0.67375	0.06873
ENSG00000225422	RBMS1P1	-4.66035	-3.65452	0.268221	0	-1.81833	-0.671331	0.0690135
ENSG00000175182	FAM131A	-5.76676	-4.99562	0.402332	0	-1.81796	-0.671331	0.0690709
ENSG00000147955	SIGMAR1	-7.00728	-6.5379	0.134111	0	-1.81677	-0.670006	0.0692518
ENSG00000126882	FAM78A	-4.7274	-3.7551	0.335277	0	-1.8153	-0.66853	0.0694777
ENSG00000089820	ARHGAP4	-4.1239	-1.64286	0.100583	0	-1.81508	-0.66853	0.0695114
ENSG00000007264	MATK	-3.62099	-1.07289	0.0670554	0	-1.81464	-0.66849	0.0695799
ENSG00000197324	LRP10	-0.100583	1.07289	2.1793	0	1.81358	0.668268	0.0697422
ENSG00000162636	FAM102B	-4.99562	-4.15743	0.335277	0	-1.8133	-0.668268	0.0697854
ENSG00000120697	ALG5	-6.57142	-1.70991	0.100583	0	-1.81324	-0.668268	0.0697944
ENSG00000175054	ATR	-0.335277	2.71574	4.32507	0	1.80866	0.660998	0.0705042
ENSG00000165487	MICU2	-0.167638	1.74344	3.41982	0	1.80777	0.660182	0.0706423
ENSG00000244398	RP11-466H18.1	-3.25218	-1.44169	0.100583	0	-1.80727	-0.660045	0.0707202
ENSG00000188976	NOC2L	-0.234694	1.97813	3.58746	0	1.80598	0.658531	0.070921
ENSG00000175130	MARCKSL1	-0.301749	3.01749	4.76093	0	1.80504	0.657617	0.0710685
ENSG00000134769	DTNA	-6.00145	-1.64286	0.134111	0	-1.80418	-0.656845	0.0712035
ENSG00000005893	LAMP2	-0.134111	1.10641	2.31341	0	1.80359	0.656546	0.0712962
ENSG00000162341	TPCN2	-6.16909	-5.53207	0.201166	0	-1.80201	-0.65452	0.0715441
ENSG00000103121	CMC2	-3.11807	-1.37463	0.100583	0	-1.80059	-0.65406	0.071767
ENSG00000134899	ERCC5	-0.268221	2.44752	4.32507	0	1.80031	0.65406	0.0718119
ENSG00000076382	SPAG5	-5.09621	-4.29154	0.368804	0	-1.7999	-0.65406	0.0718766
ENSG00000165689	SDCCAG3	-4.89504	-3.95627	0.301749	0	-1.79918	-0.65406	0.0719901
ENSG00000127084	FGD3	-4.82799	-3.95627	0.469387	0	-1.79908	-0.65406	0.0720056
ENSG00000005339	CREBBP	-6.20262	-1.70991	0.134111	0	-1.79876	-0.65406	0.072056
ENSG00000168283	BMI1	-4.15743	-3.11807	0.301749	0	-1.79864	-0.65406	0.072076
ENSG00000213722	DDAH2	-7.74489	-0.938775	0.100583	0	-1.79839	-0.65406	0.0721147
ENSG00000175445	LPL	-0.335277	2.44752	4.02332	0	1.79688	0.652595	0.0723541
ENSG00000165417	GTF2A1	-0.234694	2.11224	4.22449	0	1.79672	0.652595	0.0723801
ENSG00000143797	MBOAT2	-0.234694	2.48105	4.25801	0	1.79588	0.651884	0.0725135
ENSG00000158710	TAGLN2	-0.100583	0.838192	2.04519	0	1.79506	0.651884	0.0726443
ENSG00000130522	JUND	-3.18513	-1.54227	0.100583	0	-1.79489	-0.651884	0.0726711
ENSG00000213719	CLIC1	-2.21283	-1.03936	0.0670554	0	-1.79465	-0.651884	0.0727099
ENSG00000101972	STAG2	-5.66618	-5.12973	0.201166	0	-1.79419	-0.651804	0.0727836
ENSG00000122641	INHBA	-0.134111	1.37463	2.74927	0	1.79332	0.651025	0.0729212
ENSG00000182973	CNOT10	-0.234694	2.04519	3.72157	0	1.79062	0.648895	0.0733551
ENSG00000130332	LSM7	-3.58746	-1.34111	0.100583	0	-1.79026	-0.648895	0.0734125
ENSG00000196878	LAMB3	-5.29737	-4.45918	0.502915	0	-1.79025	-0.648895	0.0734133
ENSG00000283196	RP4-614C10.2	-0.167638	1.67638	3.28571	0	1.79013	0.648895	0.0734323
ENSG00000280433	CH507-9B2.9	-0.167638	1.67638	3.3863	0	1.79003	0.648895	0.0734489
ENSG00000080824	HSP90AA1	-2.01166	-1.00583	0.0670554	0	-1.789	-0.648011	0.0736151
ENSG00000239569	KMT2E-AS1	-6.23615	-5.90087	0.134111	0	-1.7887	-0.648011	0.0736635
ENSG00000160049	DFFA	-5.06268	-4.09038	0.469387	0	-1.78791	-0.647412	0.0737899
ENSG00000103510	KAT8	-4.52624	-3.52041	0.335277	0	-1.78722	-0.647412	0.0739026
ENSG00000155868	MED7	-0.368804	2.48105	4.19096	0	1.78712	0.647412	0.0739189
ENSG00000079215	SLC1A3	-3.01749	-1.44169	0.268221	0	-1.78598	-0.647132	0.0741028
ENSG00000198860	TSEN15	-4.9621	-3.98979	0.469387	0	-1.78576	-0.647132	0.0741376
ENSG00000072062	PRKACA	-5.63265	-5.19679	0.167638	0	-1.78539	-0.647132	0.0741977
ENSG00000107897	ACBD5	-0.234694	2.07872	4.05685	0	1.78497	0.647132	0.074266
ENSG00000118418	HMGN3	-0.134111	1.17347	2.5481	0	1.78469	0.647132	0.074311
ENSG00000103194	USP10	-5.29737	-4.52624	0.368804	0	-1.78448	-0.647132	0.0743452
ENSG00000185624	P4HB	-0.100583	0.838192	1.97813	0	1.78331	0.645808	0.0745351
ENSG00000131653	TRAF7	-0.167638	1.27405	2.61516	0	1.78281	0.645643	0.0746173
ENSG00000259865	RP11-488L18.10	-0.201166	1.70991	3.52041	0	1.78073	0.64273	0.0749563
ENSG00000153786	ZDHHC7	-0.201166	1.81049	3.62099	0	1.77882	0.64112	0.0752696
ENSG00000161013	MGAT4B	-0.201166	1.84402	3.45335	0	1.77877	0.64112	0.0752768
ENSG00000183765	CHEK2	-3.98979	-3.05102	0.368804	0	-1.77858	-0.64112	0.0753086
ENSG00000169188	APEX2	-0.368804	2.41399	3.95627	0	1.77723	0.640372	0.0755307
ENSG00000100139	MICALL1	-6.10204	-5.53207	0.268221	0	-1.7771	-0.640372	0.0755519
ENSG00000168904	LRRC28	-0.268221	2.01166	3.58746	0	1.77674	0.640372	0.0756113
ENSG00000120963	ZNF706	-0.100583	0.905247	1.97813	0	1.77652	0.640372	0.075648
ENSG00000109606	DHX15	-6.73906	-1.30758	0.134111	0	-1.77553	-0.639366	0.0758102
ENSG00000164081	TEX264	-4.86151	-1.27405	0.134111	0	-1.77444	-0.638695	0.0759909
ENSG00000118454	ANKRD13C	-4.76093	-3.92274	0.502915	0	-1.77388	-0.638695	0.0760825
ENSG00000121691	CAT	-0.167638	1.24052	2.44752	0	1.77348	0.638695	0.0761486
ENSG00000196369	SRGAP2B	-3.08455	-1.5758	0.167638	0	-1.77306	-0.638695	0.0762182
ENSG00000234268	AP000936.1	-2.7828	-1.24052	0.100583	0	-1.77258	-0.638695	0.076299
ENSG00000259494	MRPL46	-0.469387	3.11807	5.26384	0	1.77237	0.638695	0.0763331
ENSG00000133805	AMPD3	-0.603498	3.98979	6.16909	0	1.77223	0.638695	0.0763566
ENSG00000137285	TUBB2B	-5.19679	-4.49271	0.335277	0	-1.77189	-0.638695	0.076413
ENSG00000175274	TP53I11	-0.167638	1.34111	2.64869	0	1.77127	0.638332	0.076515
ENSG00000141699	FAM134C	-0.56997	2.58163	4.02332	0	1.77068	0.638214	0.0766142
ENSG00000171223	JUNB	-2.58163	-1.17347	0.100583	0	-1.7704	-0.638214	0.0766613
ENSG00000077463	SIRT6	-0.368804	2.44752	4.22449	0	1.76998	0.638189	0.0767311
ENSG00000129933	MAU2	-0.234694	1.77697	3.52041	0	1.76946	0.637987	0.0768179
ENSG00000161970	RPL26	-2.81632	-1.07289	0.100583	0	-1.76858	-0.637171	0.0769634
ENSG00000127334	DYRK2	-4.09038	-2.84985	0.402332	0	-1.7681	-0.637033	0.0770442
ENSG00000160190	SLC37A1	-0.368804	2.74927	4.32507	0	1.76716	0.636105	0.0772007
ENSG00000235897	TM4SF19-AS1	-0.469387	3.08455	5.02915	0	1.76674	0.636061	0.0772726
ENSG00000104299	INTS9	-4.89504	-4.02332	0.335277	0	-1.7652	-0.634381	0.0775309
ENSG00000198198	SZT2	-0.637026	2.64869	4.19096	0	1.76427	0.634381	0.0776862
ENSG00000179134	SAMD4B	-6.23615	-5.83382	0.201166	0	-1.76402	-0.634381	0.077728
ENSG00000230551	CTB-89H12.4	-6.13556	-1.91108	0.201166	0	-1.76377	-0.634381	0.0777701
ENSG00000163159	VPS72	-0.201166	1.70991	3.92274	0	1.76347	0.634381	0.0778218
ENSG00000188921	HACD4	-5.86734	-5.09621	0.368804	0	-1.76304	-0.634381	0.077894
ENSG00000145425	RPS3A	-2.07872	-1.00583	0.100583	0	-1.76295	-0.634381	0.0779086
ENSG00000169241	SLC50A1	-0.134111	1.03936	2.14577	0	1.76226	0.633872	0.0780257
ENSG00000163029	SMC6	-4.15743	-3.28571	0.43586	0	-1.76153	-0.633296	0.0781493
ENSG00000034152	MAP2K3	-4.39213	-1.207	0.134111	0	-1.76068	-0.632515	0.078293
ENSG00000197442	MAP3K5	-4.39213	-3.31924	0.502915	0	-1.75924	-0.631398	0.0785368
ENSG00000100422	CERK	-6.47084	-1.60933	0.167638	0	-1.75908	-0.631398	0.0785632
ENSG00000169045	HNRNPH1	-2.38046	-1.00583	0.100583	0	-1.75798	-0.631398	0.0787513
ENSG00000186818	LILRB4	-0.268221	1.67638	2.95044	0	1.75782	0.631398	0.0787781
ENSG00000030110	BAK1	-0.637026	2.64869	4.22449	0	1.75776	0.631398	0.0787885
ENSG00000167740	CYB5D2	-0.402332	2.41399	3.95627	0	1.75763	0.631398	0.0788097
ENSG00000184575	XPOT	-5.63265	-4.92857	0.268221	0	-1.75648	-0.6303	0.079007
ENSG00000162522	KIAA1522	-5.26384	-4.49271	0.335277	0	-1.75599	-0.6303	0.07909
ENSG00000178691	SUZ12	-4.82799	-3.68804	0.536443	0	-1.75538	-0.6303	0.0791936
ENSG00000156675	RAB11FIP1	-0.268221	1.70991	3.28571	0	1.75494	0.6303	0.07927
ENSG00000041982	TNC	-4.92857	-3.98979	0.469387	0	-1.75491	-0.6303	0.0792748
ENSG00000189180	ZNF33A	-5.9344	-5.29737	0.301749	0	-1.75439	-0.6303	0.0793645
ENSG00000177981	ASB8	-0.301749	2.61516	4.3586	0	1.75421	0.6303	0.079394
ENSG00000215375	MYL5	-5.73323	-4.69387	0.502915	0	-1.75379	-0.630264	0.0794657
ENSG00000169696	ASPSCR1	-5.90087	-5.23032	0.536443	0	-1.75255	-0.629876	0.07968
ENSG00000168246	UBTD2	-5.3309	-4.55976	0.536443	0	-1.75246	-0.629876	0.0796949
ENSG00000140332	TLE3	-6.83965	-2.21283	0.201166	0	-1.75218	-0.629876	0.0797437
ENSG00000136869	TLR4	-5.9344	-5.29737	0.402332	0	-1.75198	-0.629876	0.0797766
ENSG00000115816	CEBPZ	-5.46501	-4.55976	0.301749	0	-1.75072	-0.629343	0.0799946
ENSG00000182512	GLRX5	-5.53207	-4.76093	0.536443	0	-1.75033	-0.629343	0.0800607
ENSG00000130066	SAT1	-0.134111	1.03936	2.51458	0	1.75014	0.629343	0.0800942
ENSG00000175550	DRAP1	-2.64869	-1.00583	0.100583	0	-1.75009	-0.629343	0.0801021
ENSG00000054219	LY75	-0.234694	2.01166	3.78863	0	1.7494	0.628832	0.080221
ENSG00000111684	LPCAT3	-0.43586	2.38046	3.85568	0	1.74796	0.627234	0.0804717
ENSG00000167930	FAM234A	-0.167638	1.30758	2.61516	0	1.7477	0.627234	0.0805165
ENSG00000114353	GNAI2	-2.1793	-1.00583	0.100583	0	-1.74727	-0.627185	0.0805898
ENSG00000168172	HOOK3	-5.90087	-1.50875	0.167638	0	-1.74644	-0.626414	0.0807351
ENSG00000114446	IFT57	-5.23032	-4.3586	0.536443	0	-1.74335	-0.622188	0.0812727
ENSG00000083223	ZCCHC6	-6.77259	-6.40379	0.201166	0	-1.74254	-0.622188	0.0814138
ENSG00000166441	RPL27A	-1.97813	-1.00583	0.100583	0	-1.74245	-0.622188	0.0814292
ENSG00000105552	BCAT2	-0.402332	1.87755	3.31924	0	1.74244	0.622188	0.0814323
ENSG00000143110	C1orf162	-3.78863	-1.10641	0.134111	0	-1.74136	-0.621766	0.0816202
ENSG00000105329	TGFB1	-5.43148	-1.47522	0.201166	0	-1.74124	-0.621766	0.0816422
ENSG00000149541	B3GAT3	-5.46501	-4.59329	0.670554	0	-1.74083	-0.621766	0.0817142
ENSG00000160766	GBAP1	-0.234694	1.74344	3.41982	0	1.74056	0.621766	0.0817607
ENSG00000122783	C7orf49	-0.368804	2.48105	4.15743	0	1.74023	0.621766	0.0818189
ENSG00000205744	DENND1C	-6.40379	-5.76676	0.402332	0	-1.73966	-0.621461	0.0819186
ENSG00000176155	CCDC57	-5.66618	-4.92857	0.502915	0	-1.73662	-0.616847	0.0824538
ENSG00000186063	AIDA	-0.301749	2.14577	4.15743	0	1.73619	0.616783	0.0825296
ENSG00000121879	PIK3CA	-5.16326	-4.29154	0.368804	0	-1.73377	-0.613231	0.0829595
ENSG00000143570	SLC39A1	-0.201166	1.17347	2.41399	0	1.73132	0.610225	0.0833954
ENSG00000186111	PIP5K1C	-3.88921	-1.10641	0.134111	0	-1.73126	-0.610225	0.0834049
ENSG00000132196	HSD17B7	-0.368804	2.48105	4.59329	0	1.72998	0.609253	0.0836345
ENSG00000198055	GRK6	-6.63848	-6.23615	0.234694	0	-1.72992	-0.609253	0.0836439
ENSG00000133030	MPRIP	-4.25801	-3.28571	0.502915	0	-1.72899	-0.608699	0.0838103
ENSG00000123104	ITPR2	-6.33673	-5.9344	0.234694	0	-1.72882	-0.608699	0.0838405
ENSG00000109321	AREG	-5.16326	-4.15743	0.402332	0	-1.72828	-0.60843	0.0839381
ENSG00000107771	CCSER2	-5.3309	-4.45918	0.704081	0	-1.72655	-0.607029	0.0842481
ENSG00000203791	METTL10	-4.25801	-3.21866	0.536443	0	-1.72649	-0.607029	0.0842584
ENSG00000088854	C20orf194	-5.43148	-4.7274	0.368804	0	-1.72631	-0.607029	0.0842922
ENSG00000090432	MUL1	-5.56559	-4.76093	0.402332	0	-1.72516	-0.605704	0.0844987
ENSG00000070444	MNT	-6.03498	-1.64286	0.234694	0	-1.72249	-0.601719	0.0849803
ENSG00000134070	IRAK2	-6.73906	-6.3032	0.234694	0	-1.7215	-0.600669	0.0851596
ENSG00000100441	KHNYN	-4.52624	-3.58746	0.469387	0	-1.72065	-0.600053	0.0853141
ENSG00000103429	BFAR	-5.63265	-1.94461	0.301749	0	-1.71994	-0.600053	0.0854429
ENSG00000178537	SLC25A20	-0.43586	2.64869	4.49271	0	1.71981	0.600053	0.0854665
ENSG00000164305	CASP3	-0.402332	2.51458	4.52624	0	1.71921	0.600053	0.0855754
ENSG00000147443	DOK2	-4.49271	-0.972303	0.134111	0	-1.71921	-0.600053	0.085577
ENSG00000145246	ATP10D	-4.82799	-3.95627	0.56997	0	-1.71801	-0.599219	0.0857951
ENSG00000156508	EEF1A1	-1.97813	-1.00583	0.134111	0	-1.71795	-0.599219	0.0858054
ENSG00000075336	TIMM21	-0.670554	2.88338	4.42565	0	1.71726	0.598688	0.0859315
ENSG00000146223	RPL7L1	-0.234694	1.44169	2.71574	0	1.71677	0.598513	0.0860206
ENSG00000227081	RP11-543P15.1	-2.68221	-1.03936	0.134111	0	-1.71607	-0.598121	0.0861501
ENSG00000153560	UBP1	-5.49854	-4.82799	0.301749	0	-1.71577	-0.598121	0.0862034
ENSG00000123064	DDX54	-0.335277	1.81049	3.35277	0	1.71519	0.59777	0.086311
ENSG00000128563	PRKRIP1	-4.82799	-3.85568	0.737609	0	-1.7124	-0.593564	0.0868233
ENSG00000115828	QPCT	-0.167638	1.07289	2.41399	0	1.71138	0.593109	0.087011
ENSG00000119977	TCTN3	-4.92857	-3.92274	0.502915	0	-1.71136	-0.593109	0.0870138
ENSG00000225972	MTND1P23	-3.1516	-1.47522	0.167638	0	-1.71087	-0.592922	0.0871048
ENSG00000042493	CAPG	-0.134111	0.938775	2.07872	0	1.71037	0.592724	0.0871971
ENSG00000116977	LGALS8	-5.39796	-4.52624	0.670554	0	-1.70978	-0.592365	0.0873063
ENSG00000161955	TNFSF13	-0.368804	2.14577	3.82215	0	1.70928	0.592164	0.0873989
ENSG00000138757	G3BP2	-0.201166	1.17347	2.38046	0	1.70848	0.591439	0.087547
ENSG00000136463	TACO1	-0.502915	3.25218	5.56559	0	1.70807	0.591386	0.0876241
ENSG00000145191	EIF2B5	-0.771137	2.44752	3.85568	0	1.70641	0.589739	0.0879325
ENSG00000139318	DUSP6	-7.00728	-2.48105	0.234694	0	-1.70599	-0.589739	0.0880108
ENSG00000013619	MAMLD1	-4.89504	-4.1239	0.637026	0	-1.70597	-0.589739	0.0880135
ENSG00000161904	LEMD2	-0.335277	2.07872	3.92274	0	1.70544	0.58949	0.0881116
ENSG00000259590	RP11-20G13.3	-0.368804	2.04519	3.85568	0	1.70475	0.589336	0.0882414
ENSG00000213741	RPS29	-2.1793	-0.938775	0.134111	0	-1.70451	-0.589336	0.0882857
ENSG00000165819	METTL3	-0.603498	2.81632	4.55976	0	1.70361	0.589336	0.0884543
ENSG00000144848	ATG3	-2.81632	-1.13994	0.167638	0	-1.70345	-0.589336	0.0884839
ENSG00000125755	SYMPK	-0.268221	1.60933	3.35277	0	1.70344	0.589336	0.0884862
ENSG00000075618	FSCN1	-0.536443	2.04519	3.85568	0	1.70281	0.588905	0.0886039
ENSG00000155099	TMEM55A	-5.36443	-4.45918	0.804664	0	-1.70184	-0.587878	0.0887855
ENSG00000062598	ELMO2	-6.00145	-5.29737	0.670554	0	-1.70006	-0.585424	0.0891204
ENSG00000185338	SOCS1	-5.02915	-3.98979	0.670554	0	-1.69917	-0.58488	0.0892865
ENSG00000186716	BCR	-0.536443	2.58163	4.29154	0	1.69898	0.58488	0.0893229
ENSG00000149591	TAGLN	-0.335277	1.94461	3.85568	0	1.69785	0.583566	0.0895365
ENSG00000106733	NMRK1	-0.43586	2.48105	4.42565	0	1.69684	0.582469	0.0897269
ENSG00000073756	PTGS2	-4.1239	-3.25218	0.603498	0	-1.69592	-0.581521	0.0899014
ENSG00000051009	FAM160A2	-4.89504	-3.98979	0.771137	0	-1.69548	-0.58143	0.0899836
ENSG00000147872	PLIN2	-1.03936	2.41399	3.85568	0	1.69493	0.581335	0.0900883
ENSG00000079999	KEAP1	-0.268221	1.50875	2.95044	0	1.6943	0.581335	0.0902085
ENSG00000120690	ELF1	-3.41982	-1.37463	0.201166	0	-1.69402	-0.581335	0.0902616
ENSG00000181090	EHMT1	-5.86734	-5.16326	0.603498	0	-1.69391	-0.581335	0.0902832
ENSG00000171100	MTM1	-4.39213	-3.31924	0.670554	0	-1.69279	-0.580041	0.0904961
ENSG00000169710	FASN	-6.67201	-1.17347	0.234694	0	-1.69231	-0.579868	0.0905874
ENSG00000164609	SLU7	-0.402332	1.67638	3.05102	0	1.69029	0.576988	0.0909733
ENSG00000182782	HCAR2	-4.29154	-3.31924	0.603498	0	-1.68804	-0.573849	0.0914042
ENSG00000056097	ZFR	-5.9344	-1.70991	0.268221	0	-1.68774	-0.573849	0.0914617
ENSG00000173171	MTX1	-0.804664	2.27988	3.82215	0	1.6848	0.569983	0.0920276
ENSG00000257122	RRN3P3	-6.06851	-5.46501	0.368804	0	-1.68473	-0.569983	0.0920399
ENSG00000139192	TAPBPL	-0.670554	2.74927	4.25801	0	1.68423	0.569983	0.0921372
ENSG00000276085	CCL3L3	-5.56559	-1.5758	0.268221	0	-1.68402	-0.569983	0.0921782
ENSG00000109861	CTSC	-2.34694	-0.972303	0.134111	0	-1.68139	-0.566599	0.0926868
ENSG00000127870	RNF6	-0.368804	1.84402	3.52041	0	1.68134	0.566599	0.0926979
ENSG00000159733	ZFYVE28	-4.19096	-3.08455	0.56997	0	-1.6805	-0.566433	0.0928607
ENSG00000166669	ATF7IP2	-5.73323	-4.9621	0.771137	0	-1.68028	-0.566433	0.0929038
ENSG00000270069	MIR222HG	-5.49854	-4.69387	0.335277	0	-1.6801	-0.566433	0.0929372
ENSG00000166484	MAPK7	-4.99562	-3.98979	0.838192	0	-1.67868	-0.5646	0.0932138
ENSG00000197498	RPF2	-5.49854	-4.76093	0.368804	0	-1.67743	-0.563051	0.0934594
ENSG00000105321	CCDC9	-4.62682	-3.62099	0.536443	0	-1.67633	-0.56235	0.0936728
ENSG00000177706	FAM20C	-6.40379	-1.10641	0.167638	0	-1.67593	-0.56235	0.0937512
ENSG00000161010	C5orf45	-4.99562	-3.85568	0.704081	0	-1.67589	-0.56235	0.0937593
ENSG00000076067	RBMS2	-3.95627	-2.21283	0.301749	0	-1.67461	-0.561671	0.0940105
ENSG00000134779	TPGS2	-0.301749	1.67638	3.35277	0	1.67449	0.561671	0.0940334
ENSG00000120071	KANSL1	-4.79446	-3.78863	0.670554	0	-1.67437	-0.561671	0.094057
ENSG00000238083	LRRC37A2	-0.368804	1.91108	4.05685	0	1.67212	0.558678	0.0945001
ENSG00000214389	RPS3AP26	-2.88338	-1.24052	0.201166	0	-1.67176	-0.558678	0.0945721
ENSG00000162604	TM2D1	-0.301749	1.74344	3.52041	0	1.67154	0.558678	0.0946142
ENSG00000274523	RCC1L	-0.502915	2.31341	4.02332	0	1.67058	0.55764	0.094805
ENSG00000162613	FUBP1	-3.3863	-1.30758	0.201166	0	-1.66928	-0.55602	0.0950614
ENSG00000104824	HNRNPL	-2.84985	-1.13994	0.167638	0	-1.66877	-0.555782	0.0951628
ENSG00000125735	TNFSF14	-6.3032	-5.73323	0.301749	0	-1.66782	-0.554772	0.0953511
ENSG00000076043	REXO2	-4.99562	-3.72157	0.804664	0	-1.66469	-0.549916	0.0959739
ENSG00000175110	MRPS22	-0.335277	1.84402	3.52041	0	1.66359	0.548639	0.0961935
ENSG00000256745	RP11-680H20.1	-2.84985	-1.207	0.201166	0	-1.66158	-0.546633	0.0965969
ENSG00000157181	C1orf27	-0.536443	2.31341	3.92274	0	1.66154	0.546633	0.0966051
ENSG00000126522	ASL	-6.06851	-5.46501	0.704081	0	-1.66133	-0.546633	0.0966469
ENSG00000130164	LDLR	-3.58746	-1.24052	0.234694	0	-1.6604	-0.546056	0.0968335
ENSG00000142599	RERE	-6.20262	-5.63265	0.670554	0	-1.65992	-0.546056	0.0969296
ENSG00000132386	SERPINF1	-4.49271	-3.58746	0.804664	0	-1.65964	-0.546056	0.0969869
ENSG00000163602	RYBP	-5.36443	-1.30758	0.234694	0	-1.6595	-0.546056	0.0970142
ENSG00000073050	XRCC1	-0.938775	3.35277	5.12973	0	1.65805	0.544154	0.0973067
ENSG00000129197	RPAIN	-0.502915	2.27988	3.95627	0	1.65639	0.542835	0.0976436
ENSG00000168528	SERINC2	-0.838192	2.07872	3.52041	0	1.65633	0.542835	0.0976547
ENSG00000144029	MRPS5	-6.47084	-6.13556	0.268221	0	-1.65592	-0.542835	0.0977383
ENSG00000160271	RALGDS	-6.73906	-6.40379	0.301749	0	-1.65581	-0.542835	0.0977604
ENSG00000196387	ZNF140	-0.670554	2.68221	4.39213	0	1.65158	0.536491	0.0986208
ENSG00000171729	TMEM51	-6.83965	-6.47084	0.234694	0	-1.65148	-0.536491	0.0986414
ENSG00000198933	TBKBP1	-5.46501	-4.62682	0.737609	0	-1.651	-0.536307	0.0987389
ENSG00000205629	LCMT1	-0.301749	1.37463	2.71574	0	1.65038	0.536306	0.0988644
ENSG00000120738	EGR1	-8.1137	-1.00583	0.234694	0	-1.6502	-0.536306	0.0989016
ENSG00000248124	RRN3P1	-4.3586	-3.3863	0.670554	0	-1.64988	-0.536306	0.0989679
ENSG00000104472	CHRAC1	-5.6997	-1.44169	0.268221	0	-1.64879	-0.535323	0.0991899
ENSG00000135363	LMO2	-5.59912	-4.92857	0.469387	0	-1.64815	-0.535323	0.0993223
ENSG00000163389	POGLUT1	-0.335277	1.97813	4.05685	0	1.64804	0.535323	0.0993437
ENSG00000138190	EXOC6	-5.09621	-4.25801	0.704081	0	-1.64783	-0.535323	0.0993871
ENSG00000161204	ABCF3	-0.938775	2.51458	3.92274	0	1.64735	0.535301	0.0994854
ENSG00000071553	ATP6AP1	-0.201166	0.972303	2.27988	0	1.64708	0.535301	0.0995424
ENSG00000068305	MEF2A	-6.3032	-1.67638	0.268221	0	-1.64661	-0.535174	0.0996383
ENSG00000197903	HIST1H2BK	-0.469387	1.97813	3.58746	0	1.64608	0.535174	0.0997466
ENSG00000085063	CD59	-0.201166	1.03936	2.58163	0	1.64589	0.535174	0.0997865
ENSG00000106268	NUDT1	-6.5379	-6.06851	0.335277	0	-1.64335	-0.532097	0.100311
ENSG00000123384	LRP1	-0.335277	1.34111	2.51458	0	1.64314	0.532097	0.100354
ENSG00000133639	BTG1	-0.201166	0.972303	2.1793	0	1.64304	0.532097	0.100375
ENSG00000154727	GABPA	-0.938775	3.05102	5.02915	0	1.64262	0.532017	0.100461
ENSG00000173334	TRIB1	-2.74927	-1.07289	0.201166	0	-1.63942	-0.527256	0.101126
ENSG00000166886	NAB2	-6.3032	-5.63265	0.670554	0	-1.63919	-0.527256	0.101173
ENSG00000238227	C9orf69	-4.3586	-3.35277	0.637026	0	-1.63721	-0.524394	0.101587
ENSG00000188647	PTAR1	-3.78863	-2.71574	0.771137	0	-1.63659	-0.524035	0.101717
ENSG00000205339	IPO7	-4.89504	-3.82215	0.838192	0	-1.63622	-0.524035	0.101794
ENSG00000214013	GANC	-0.87172	2.7828	4.32507	0	1.6359	0.524035	0.101861
ENSG00000105618	PRPF31	-6.67201	-6.13556	0.368804	0	-1.63445	-0.522124	0.102164
ENSG00000117090	SLAMF1	-0.402332	1.74344	3.31924	0	1.63331	0.520885	0.102404
ENSG00000025772	TOMM34	-0.56997	1.74344	3.28571	0	1.63301	0.520885	0.102466
ENSG00000152944	MED21	-4.55976	-3.72157	0.804664	0	-1.63244	-0.520516	0.102588
ENSG00000134308	YWHAQ	-0.201166	0.87172	2.04519	0	1.63176	0.519971	0.10273
ENSG00000168014	C2CD3	-1.07289	4.02332	6.43731	0	1.63102	0.519315	0.102886
ENSG00000167526	RPL13	-1.94461	-0.938775	0.167638	0	-1.62776	-0.514555	0.103575
ENSG00000164889	SLC4A2	-6.20262	-5.6997	0.536443	0	-1.62745	-0.514555	0.103641
ENSG00000064419	TNPO3	-5.26384	-4.55976	0.536443	0	-1.62723	-0.514555	0.103687
ENSG00000108829	LRRC59	-4.82799	-1.37463	0.268221	0	-1.62599	-0.513082	0.103953
ENSG00000116679	IVNS1ABP	-4.89504	-2.98396	0.268221	0	-1.62469	-0.513082	0.104228
ENSG00000116120	FARSB	-4.86151	-3.85568	0.838192	0	-1.62444	-0.513082	0.104281
ENSG00000065911	MTHFD2	-0.234694	0.972303	2.04519	0	1.62426	0.513082	0.104321
ENSG00000168394	TAP1	-0.368804	1.5758	3.1516	0	1.62424	0.513082	0.104325
ENSG00000185104	FAF1	-5.09621	-4.19096	0.938775	0	-1.6242	-0.513082	0.104334
ENSG00000111344	RASAL1	-6.00145	-5.26384	0.771137	0	-1.62356	-0.512604	0.104469
ENSG00000162616	DNAJB4	-4.15743	-3.11807	0.87172	0	-1.62251	-0.512252	0.104695
ENSG00000119714	GPR68	-0.43586	1.70991	3.25218	0	1.62249	0.512252	0.104699
ENSG00000146416	AIG1	-5.29737	-4.15743	0.938775	0	-1.62215	-0.512252	0.104771
ENSG00000116750	UCHL5	-5.29737	-4.52624	0.43586	0	-1.6219	-0.512252	0.104826
ENSG00000269743	SLC25A53	-0.771137	2.68221	4.59329	0	1.62103	0.511876	0.105012
ENSG00000107341	UBE2R2	-0.335277	1.37463	2.84985	0	1.62058	0.511876	0.105107
ENSG00000186591	UBE2H	-5.80029	-5.19679	0.469387	0	-1.62058	-0.511876	0.105108
ENSG00000173456	RNF26	-3.05102	3.05102	4.55976	0	1.62022	0.511876	0.105185
ENSG00000198612	COPS8	-5.76676	-4.99562	0.972303	0	-1.61917	-0.511254	0.105411
ENSG00000154217	PITPNC1	-4.39213	-3.31924	0.737609	0	-1.61886	-0.511254	0.105478
ENSG00000165672	PRDX3	-0.201166	0.905247	2.01166	0	1.61877	0.511254	0.105496
ENSG00000158042	MRPL17	-0.804664	2.74927	4.25801	0	1.61831	0.511084	0.105595
ENSG00000267121	CTD-2020K17.1	-0.56997	1.94461	3.65452	0	1.61774	0.510716	0.105718
ENSG00000178685	PARP10	-0.603498	2.34694	4.09038	0	1.61617	0.508853	0.106058
ENSG00000183624	HMCES	-0.43586	1.67638	3.18513	0	1.61596	0.508853	0.106102
ENSG00000234287	RP11-761N21.2	-2.7828	-1.10641	0.234694	0	-1.61474	-0.507319	0.106368
ENSG00000136783	NIPSNAP3A	-5.53207	-4.69387	0.637026	0	-1.61336	-0.505517	0.106667
ENSG00000105856	HBP1	-0.603498	2.61516	4.19096	0	1.61232	0.504323	0.106892
ENSG00000135698	MPHOSPH6	-0.335277	1.37463	2.81632	0	1.61177	0.504319	0.107013
ENSG00000186312	CA5BP1	-6.03498	-5.49854	0.536443	0	-1.61159	-0.504319	0.107051
ENSG00000135597	REPS1	-0.737609	2.61516	4.25801	0	1.61109	0.504072	0.10716
ENSG00000182768	NGRN	-4.42565	-3.41982	0.938775	0	-1.6089	-0.5021	0.107638
ENSG00000101040	ZMYND8	-5.16326	-4.32507	0.838192	0	-1.60856	-0.5021	0.107713
ENSG00000082213	C5orf22	-1.13994	2.84985	4.59329	0	1.60832	0.5021	0.107765
ENSG00000158714	SLAMF8	-7.47667	-7.14139	0.268221	0	-1.60821	-0.5021	0.107789
ENSG00000189050	RNFT1	-0.368804	1.50875	3.05102	0	1.60788	0.5021	0.107861
ENSG00000139496	NUP58	-5.36443	-1.47522	0.301749	0	-1.6078	-0.5021	0.107878
ENSG00000158106	RHPN1	-5.6997	-4.92857	0.938775	0	-1.60703	-0.501363	0.108049
ENSG00000165055	METTL2B	-4.19096	-3.05102	0.737609	0	-1.60633	-0.500773	0.108201
ENSG00000090316	MAEA	-0.603498	1.84402	3.3863	0	1.60591	0.500663	0.108294
ENSG00000142751	GPN2	-1.64286	3.05102	4.62682	0	1.60551	0.500597	0.108382
ENSG00000115317	HTRA2	-3.85568	-2.84985	0.670554	0	-1.60485	-0.50007	0.108527
ENSG00000160791	CCR5	-6.43731	-6.06851	0.335277	0	-1.60441	-0.499921	0.108625
ENSG00000174748	RPL15	-1.87755	-0.905247	0.201166	0	-1.60323	-0.498471	0.108884
ENSG00000023445	BIRC3	-0.368804	1.60933	3.3863	0	1.60214	0.497169	0.109126
ENSG00000140848	CPNE2	-6.06851	-5.46501	0.536443	0	-1.60105	-0.495876	0.109366
ENSG00000178149	DALRD3	-0.469387	2.01166	3.7551	0	1.59914	0.494267	0.109789
ENSG00000163347	CLDN1	-4.89504	-4.09038	1.00583	0	-1.59863	-0.494267	0.109903
ENSG00000064490	RFXANK	-0.368804	1.54227	3.1516	0	1.59824	0.494267	0.10999
ENSG00000149577	SIDT2	-0.268221	1.03936	2.21283	0	1.59811	0.494267	0.110018
ENSG00000242247	ARFGAP3	-4.76093	-1.10641	0.268221	0	-1.59793	-0.494267	0.110059
ENSG00000109475	RPL34	-1.94461	-0.87172	0.201166	0	-1.59775	-0.494267	0.110099
ENSG00000256594	RP11-705C15.2	-4.19096	-3.21866	0.838192	0	-1.59747	-0.494267	0.110162
ENSG00000226742	HSBP1L1	-0.368804	1.40816	2.88338	0	1.59726	0.494267	0.110207
ENSG00000100888	CHD8	-0.670554	2.41399	3.95627	0	1.59578	0.493943	0.110538
ENSG00000182208	MOB2	-4.29154	-3.28571	0.771137	0	-1.59547	-0.493943	0.110607
ENSG00000101361	NOP56	-0.469387	2.1793	3.72157	0	1.59544	0.493943	0.110613
ENSG00000163468	CCT3	-0.402332	1.27405	2.51458	0	1.59525	0.493943	0.110657
ENSG00000177917	ARL6IP6	-0.43586	1.91108	3.78863	0	1.5952	0.493943	0.110667
ENSG00000153130	SCOC	-0.368804	1.5758	3.28571	0	1.59493	0.493943	0.110729
ENSG00000156011	PSD3	-0.368804	1.5758	3.41982	0	1.59406	0.493035	0.110923
ENSG00000101189	MRGBP	-4.42565	-3.45335	0.87172	0	-1.59347	-0.492825	0.111054
ENSG00000110328	GALNT18	-0.402332	1.34111	2.5481	0	1.593	0.492825	0.11116
ENSG00000150977	RILPL2	-6.26968	-1.30758	0.301749	0	-1.59287	-0.492825	0.11119
ENSG00000129932	DOHH	-4.05685	-3.01749	0.838192	0	-1.59189	-0.492076	0.11141
ENSG00000136997	MYC	-6.47084	-6.00145	0.502915	0	-1.59173	-0.492076	0.111445
ENSG00000204261	PSMB8-AS1	-0.972303	2.84985	4.62682	0	1.59058	0.491911	0.111704
ENSG00000139719	VPS33A	-0.502915	1.87755	3.92274	0	1.5903	0.491911	0.111768
ENSG00000164941	INTS8	-4.25801	-3.28571	0.704081	0	-1.59001	-0.491911	0.111834
ENSG00000075914	EXOSC7	-4.79446	-3.98979	1.00583	0	-1.58947	-0.491911	0.111955
ENSG00000163644	PPM1K	-1.40816	4.09038	6.23615	0	1.58936	0.491911	0.11198
ENSG00000004455	AK2	-4.25801	-1.24052	0.301749	0	-1.58935	-0.491911	0.111981
ENSG00000089009	RPL6	-2.11224	-0.905247	0.201166	0	-1.58914	-0.491911	0.112029
ENSG00000254999	BRK1	-2.27988	-0.905247	0.201166	0	-1.5887	-0.491796	0.112128
ENSG00000171865	RNASEH1	-0.335277	1.24052	2.64869	0	1.5882	0.491796	0.112242
ENSG00000197965	MPZL1	-0.43586	1.60933	3.1516	0	1.58801	0.491796	0.112284
ENSG00000160563	MED27	-4.45918	-3.3863	0.838192	0	-1.58691	-0.491197	0.112534
ENSG00000234797	RPS3AP6	-2.81632	-1.17347	0.234694	0	-1.58676	-0.491197	0.112566
ENSG00000171603	CLSTN1	-0.335277	1.207	2.41399	0	1.58618	0.491197	0.112698
ENSG00000262370	RP11-473M20.9	-5.96793	-5.19679	0.670554	0	-1.58603	-0.491197	0.112732
ENSG00000167460	TPM4	-2.11224	-0.938775	0.201166	0	-1.5859	-0.491197	0.112762
ENSG00000168769	TET2	-5.16326	-1.10641	0.268221	0	-1.5847	-0.489705	0.113034
ENSG00000111300	NAA25	-0.603498	1.97813	3.62099	0	1.58328	0.4878	0.113359
ENSG00000100365	NCF4	-4.39213	-2.14577	0.368804	0	-1.58208	-0.486307	0.113631
ENSG00000129493	HEATR5A	-0.838192	3.48688	5.46501	0	1.58131	0.486124	0.113807
ENSG00000229605	RP11-492M23.2	-2.71574	-1.17347	0.268221	0	-1.58127	-0.486124	0.113816
ENSG00000086189	DIMT1	-0.368804	1.47522	3.01749	0	1.57979	0.484123	0.114155
ENSG00000145335	SNCA	-4.7274	-3.7551	1.30758	0	-1.57838	-0.482243	0.114479
ENSG00000220201	ZGLP1	-5.36443	-4.29154	1.03936	0	-1.5773	-0.480951	0.114727
ENSG00000118007	STAG1	-4.09038	-2.95044	0.804664	0	-1.57623	-0.480238	0.114972
ENSG00000111679	PTPN6	-2.64869	-0.972303	0.234694	0	-1.57614	-0.480238	0.114993
ENSG00000172819	RARG	-6.40379	-5.83382	0.469387	0	-1.57584	-0.480238	0.115063
ENSG00000042088	TDP1	-5.29737	-4.45918	0.603498	0	-1.57505	-0.47967	0.115244
ENSG00000170385	SLC30A1	-1.34111	2.84985	4.92857	0	1.57455	0.47967	0.115361
ENSG00000067533	RRP15	-4.55976	-3.55393	0.938775	0	-1.57409	-0.47967	0.115466
ENSG00000083750	RRAGB	-4.29154	-3.31924	1.13994	0	-1.57394	-0.47967	0.115501
ENSG00000116209	TMEM59	-0.201166	0.737609	1.84402	0	1.57375	0.47967	0.115544
ENSG00000160570	DEDD2	-0.469387	1.67638	3.01749	0	1.5728	0.478591	0.115766
ENSG00000079134	THOC1	-5.53207	-4.66035	0.670554	0	-1.57141	-0.476996	0.116088
ENSG00000086062	B4GALT1	-2.48105	-0.905247	0.234694	0	-1.5712	-0.476996	0.116137
ENSG00000243181	RP11-734J24.1	-2.81632	-1.34111	0.335277	0	-1.57083	-0.47698	0.116221
ENSG00000115415	STAT1	-0.368804	1.24052	2.44752	0	1.56947	0.476761	0.116537
ENSG00000088833	NSFL1C	-0.469387	1.50875	2.74927	0	1.56938	0.476761	0.11656
ENSG00000124614	RPS10	-2.88338	-1.207	0.268221	0	-1.56763	-0.476761	0.116967
ENSG00000084090	STARD7	-0.234694	0.838192	1.94461	0	1.56695	0.476761	0.117127
ENSG00000165233	CARD19	-3.7551	-1.03936	0.268221	0	-1.5666	-0.476761	0.117208
ENSG00000176915	ANKLE2	-3.1516	-1.24052	0.301749	0	-1.56616	-0.476761	0.117311
ENSG00000104518	GSDMD	-0.43586	1.67638	3.28571	0	1.56579	0.476761	0.117397
ENSG00000063177	RPL18	-1.94461	-0.87172	0.201166	0	-1.56563	-0.476761	0.117436
ENSG00000125744	RTN2	-0.670554	1.97813	4.09038	0	1.56546	0.476761	0.117475
ENSG00000182957	SPATA13	-3.55393	-2.48105	0.938775	0	-1.56542	-0.476761	0.117485
ENSG00000228393	LINC01004	-3.78863	-2.58163	1.00583	0	-1.56526	-0.476761	0.117523
ENSG00000198369	SPRED2	-0.368804	1.24052	2.61516	0	1.56499	0.476761	0.117586
ENSG00000023228	NDUFS1	-0.536443	1.60933	3.08455	0	1.5649	0.476761	0.117607
ENSG00000235552	RPL6P27	-2.74927	-1.10641	0.268221	0	-1.56484	-0.476761	0.11762
ENSG00000138286	FAM149B1	-3.82215	-2.91691	0.905247	0	-1.56417	-0.476761	0.117779
ENSG00000104419	NDRG1	-6.67201	-1.70991	0.402332	0	-1.56363	-0.476761	0.117905
ENSG00000148334	PTGES2	-0.368804	1.34111	2.81632	0	1.56319	0.476761	0.118008
ENSG00000169228	RAB24	-4.62682	-3.52041	0.737609	0	-1.56311	-0.476761	0.118028
ENSG00000186141	POLR3C	-0.502915	1.70991	3.21866	0	1.56299	0.476761	0.118054
ENSG00000136870	ZNF189	-3.78863	-2.84985	0.804664	0	-1.56283	-0.476761	0.118093
ENSG00000240509	RPL34P18	-2.68221	-1.13994	0.268221	0	-1.56271	-0.476761	0.118121
ENSG00000129003	VPS13C	-6.03498	-1.50875	0.368804	0	-1.56264	-0.476761	0.118138
ENSG00000111229	ARPC3	-2.14577	-0.905247	0.201166	0	-1.56256	-0.476761	0.118156
ENSG00000120306	CYSTM1	-0.301749	1.00583	2.1793	0	1.56233	0.476761	0.11821
ENSG00000175265	GOLGA8A	-6.5379	-2.1793	0.368804	0	-1.56172	-0.476302	0.118353
ENSG00000166734	CASC4	-0.335277	1.13994	2.48105	0	1.56128	0.476128	0.118458
ENSG00000164951	PDP1	-4.79446	-3.82215	1.03936	0	-1.56057	-0.475807	0.118624
ENSG00000115902	SLC1A4	-4.39213	-3.41982	1.03936	0	-1.5604	-0.475807	0.118664
ENSG00000184009	ACTG1	-2.01166	-0.972303	0.234694	0	-1.5599	-0.475528	0.118783
ENSG00000156973	PDE6D	-0.637026	1.47522	2.91691	0	1.55848	0.473628	0.119119
ENSG00000113851	CRBN	-1.00583	2.95044	4.52624	0	1.55721	0.472416	0.11942
ENSG00000130303	BST2	-0.234694	0.87172	2.04519	0	1.55711	0.472416	0.119445
ENSG00000111321	LTBR	-2.64869	-0.938775	0.234694	0	-1.55544	-0.470072	0.119841
ENSG00000275832	ARHGAP23	-4.52624	-3.52041	1.03936	0	-1.55505	-0.46999	0.119935
ENSG00000133731	IMPA1	-0.536443	1.81049	3.55393	0	1.55437	0.469536	0.120096
ENSG00000108107	RPL28	-2.21283	-0.905247	0.234694	0	-1.5541	-0.469536	0.12016
ENSG00000067955	CBFB	-5.80029	-1.34111	0.335277	0	-1.55286	-0.468921	0.120458
ENSG00000132256	TRIM5	-5.09621	-3.98979	1.00583	0	-1.55276	-0.468921	0.120481
ENSG00000124766	SOX4	-0.402332	1.37463	2.95044	0	1.55272	0.468921	0.12049
ENSG00000102226	USP11	-4.59329	-3.65452	1.03936	0	-1.55199	-0.468248	0.120664
ENSG00000181019	NQO1	-0.603498	2.01166	3.65452	0	1.55159	0.468139	0.120761
ENSG00000135899	SP110	-3.95627	-2.7828	0.938775	0	-1.54998	-0.466955	0.121147
ENSG00000037241	RPL26L1	-5.56559	-4.86151	0.737609	0	-1.5499	-0.466955	0.121166
ENSG00000177600	RPLP2	-2.11224	-0.838192	0.201166	0	-1.54989	-0.466955	0.121168
ENSG00000152219	ARL14EP	-1.17347	2.95044	4.7274	0	1.5491	0.46642	0.121358
ENSG00000167604	NFKBID	-3.05102	-1.03936	0.268221	0	-1.54881	-0.46642	0.121428
ENSG00000158850	B4GALT3	-5.86734	-5.16326	0.704081	0	-1.54789	-0.46642	0.121649
ENSG00000236675	MTX1P1	-1.03936	2.34694	3.92274	0	1.54755	0.46642	0.121731
ENSG00000178429	RPS3AP5	-2.71574	-1.17347	0.301749	0	-1.54733	-0.46642	0.121783
ENSG00000198815	FOXJ3	-0.670554	2.11224	3.82215	0	1.5471	0.46642	0.121839
ENSG00000115268	RPS15	-1.81049	-0.838192	0.234694	0	-1.54682	-0.46642	0.121908
ENSG00000106266	SNX8	-3.92274	-1.24052	0.335277	0	-1.54671	-0.46642	0.121934
ENSG00000162909	CAPN2	-3.85568	-0.938775	0.268221	0	-1.5465	-0.46642	0.121985
ENSG00000237550	RPL9P9	-2.81632	-0.972303	0.234694	0	-1.54599	-0.466132	0.122107
ENSG00000172315	TP53RK	-5.80029	-4.99562	1.00583	0	-1.54552	-0.466016	0.122221
ENSG00000138623	SEMA7A	-0.938775	2.71574	4.9621	0	1.54475	0.466016	0.122407
ENSG00000210082	MT-RNR2	-0.972303	0	0	0	-1.5447	-0.466016	0.122419
ENSG00000104320	NBN	-0.637026	1.81049	3.45335	0	1.54456	0.466016	0.122453
ENSG00000137502	RAB30	-1.00583	2.71574	4.39213	0	1.54406	0.46598	0.122573
ENSG00000141551	CSNK1D	-2.48105	-0.905247	0.234694	0	-1.5438	-0.46598	0.122637
ENSG00000137404	NRM	-5.02915	-4.02332	1.37463	0	-1.54322	-0.46598	0.122778
ENSG00000090659	CD209	-4.05685	-0.938775	0.268221	0	-1.54317	-0.46598	0.122789
ENSG00000158869	FCER1G	-3.01749	-0.938775	0.234694	0	-1.54243	-0.465852	0.122969
ENSG00000221914	PPP2R2A	-5.73323	-5.16326	0.502915	0	-1.54181	-0.465852	0.12312
ENSG00000123154	WDR83	-0.905247	2.27988	3.88921	0	1.54148	0.465852	0.1232
ENSG00000149091	DGKZ	-5.26384	-1.50875	0.402332	0	-1.54129	-0.465852	0.123245
ENSG00000070961	ATP2B1	-3.05102	-1.10641	0.268221	0	-1.54103	-0.465852	0.123309
ENSG00000157538	DSCR3	-0.502915	1.54227	2.91691	0	1.54099	0.465852	0.123319
ENSG00000114933	INO80D	-0.905247	2.27988	3.95627	0	1.54072	0.465852	0.123385
ENSG00000120705	ETF1	-2.58163	-1.00583	0.268221	0	-1.53965	-0.464565	0.123645
ENSG00000163346	PBXIP1	-0.402332	1.34111	2.91691	0	1.53822	0.462636	0.123994
ENSG00000171453	POLR1C	-4.19096	-3.25218	0.804664	0	-1.5376	-0.462139	0.124146
ENSG00000153561	RMND5A	-0.56997	1.70991	3.31924	0	1.53603	0.459954	0.124531
ENSG00000243199	RP11-408P14.1	-2.68221	-1.17347	0.301749	0	-1.5352	-0.459168	0.124735
ENSG00000162511	LAPTM5	-2.5481	-1.00583	0.268221	0	-1.53491	-0.459168	0.124807
ENSG00000110925	CSRNP2	-3.82215	-2.81632	1.00583	0	-1.53417	-0.458465	0.124988
ENSG00000091140	DLD	-0.368804	1.13994	2.51458	0	1.5335	0.458365	0.125154
ENSG00000113269	RNF130	-2.41399	-0.972303	0.268221	0	-1.53344	-0.458365	0.125168
ENSG00000119203	CPSF3	-0.469387	1.5758	3.25218	0	1.53299	0.458167	0.125279
ENSG00000095794	CREM	-7.10787	-0.972303	0.335277	0	-1.53257	-0.458119	0.125383
ENSG00000100697	DICER1	-0.771137	1.97813	3.62099	0	1.53117	0.458119	0.125728
ENSG00000182518	FAM104B	-4.25801	-3.18513	1.00583	0	-1.53093	-0.458119	0.125786
ENSG00000159640	ACE	-3.41982	-0.905247	0.234694	0	-1.53087	-0.458119	0.125803
ENSG00000234851	RPL23AP42	-2.71574	-1.03936	0.268221	0	-1.53065	-0.458119	0.125855
ENSG00000159335	PTMS	-3.55393	-1.44169	0.368804	0	-1.53018	-0.458119	0.125972
ENSG00000067334	DNTTIP2	-5.76676	-1.03936	0.301749	0	-1.53004	-0.458119	0.126007
ENSG00000257621	PSMA3-AS1	-3.62099	-1.10641	0.301749	0	-1.52971	-0.458119	0.126089
ENSG00000169964	TMEM42	-4.79446	-3.95627	1.24052	0	-1.52858	-0.458119	0.126369
ENSG00000067829	IDH3G	-0.268221	0.87172	2.04519	0	1.52838	0.458119	0.126418
ENSG00000108239	TBC1D12	-3.92274	-2.95044	0.938775	0	-1.52831	-0.458119	0.126435
ENSG00000074370	ATP2A3	-5.90087	-1.40816	0.368804	0	-1.52827	-0.458119	0.126445
ENSG00000187098	MITF	-6.3032	-5.76676	0.838192	0	-1.52822	-0.458119	0.126457
ENSG00000100029	PES1	-0.536443	1.84402	3.68804	0	1.52796	0.458119	0.126521
ENSG00000165914	TTC7B	-5.46501	-4.86151	0.469387	0	-1.52773	-0.458119	0.12658
ENSG00000162086	ZNF75A	-0.938775	2.31341	3.88921	0	1.52738	0.458119	0.126667
ENSG00000212664	RP11-592N21.1	-2.68221	-1.10641	0.301749	0	-1.52667	-0.458119	0.126844
ENSG00000168961	LGALS9	-0.335277	1.07289	2.48105	0	1.52601	0.458119	0.127007
ENSG00000244165	P2RY11	-4.7274	-3.62099	1.13994	0	-1.52514	-0.458119	0.127224
ENSG00000159131	GART	-0.670554	1.94461	3.52041	0	1.52475	0.458119	0.127321
ENSG00000145592	RPL37	-2.11224	-0.87172	0.234694	0	-1.52473	-0.458119	0.127327
ENSG00000197021	CXorf40B	-6.06851	-1.207	0.43586	0	-1.52431	-0.458119	0.127431
ENSG00000170445	HARS	-5.90087	-5.09621	1.27405	0	-1.52361	-0.458119	0.127607
ENSG00000139990	DCAF5	-5.06268	-4.15743	0.804664	0	-1.523	-0.458119	0.12776
ENSG00000083642	PDS5B	-4.82799	-3.92274	1.40816	0	-1.52285	-0.458119	0.127796
ENSG00000139832	RAB20	-0.536443	1.40816	2.81632	0	1.52263	0.458119	0.127851
ENSG00000118482	PHF3	-1.13994	2.5481	4.49271	0	1.52255	0.458119	0.127871
ENSG00000142512	SIGLEC10	-0.301749	0.972303	2.14577	0	1.52249	0.458119	0.127886
ENSG00000117228	GBP1	-0.536443	1.47522	3.08455	0	1.52243	0.458119	0.127902
ENSG00000178988	MRFAP1L1	-1.00583	2.41399	4.1239	0	1.52172	0.458119	0.12808
ENSG00000104325	DECR1	-0.335277	1.00583	2.1793	0	1.52162	0.458119	0.128104
ENSG00000113300	CNOT6	-4.9621	-3.92274	0.905247	0	-1.52149	-0.458119	0.128137
ENSG00000119922	IFIT2	-4.92857	-1.24052	0.368804	0	-1.52114	-0.458119	0.128225
ENSG00000069956	MAPK6	-6.80612	-0.87172	0.301749	0	-1.52049	-0.458119	0.128388
ENSG00000162517	PEF1	-0.402332	1.24052	2.84985	0	1.52044	0.458119	0.1284
ENSG00000198964	SGMS1	-5.23032	-4.49271	0.771137	0	-1.5203	-0.458119	0.128436
ENSG00000118495	PLAGL1	-0.771137	2.38046	4.09038	0	1.51987	0.458119	0.128543
ENSG00000171988	JMJD1C	-5.90087	-5.43148	0.469387	0	-1.5194	-0.458119	0.128661
ENSG00000134597	RBMX2	-1.67638	2.48105	4.22449	0	1.5189	0.458119	0.128788
ENSG00000106665	CLIP2	-6.26968	-5.6997	0.838192	0	-1.51874	-0.458119	0.128829
ENSG00000143162	CREG1	-0.234694	0.704081	1.94461	0	1.51869	0.458119	0.128841
ENSG00000184292	TACSTD2	-0.670554	1.50875	2.91691	0	1.51857	0.458119	0.128872
ENSG00000163661	PTX3	-4.45918	-3.68804	0.804664	0	-1.51856	-0.458119	0.128873
ENSG00000075568	TMEM131	-0.704081	1.5758	3.08455	0	1.51799	0.457981	0.129018
ENSG00000065154	OAT	-1.13994	2.27988	3.85568	0	1.51782	0.457981	0.12906
ENSG00000125637	PSD4	-5.86734	-5.16326	1.00583	0	-1.51734	-0.457708	0.129182
ENSG00000117054	ACADM	-0.56997	2.11224	3.95627	0	1.51679	0.457325	0.129321
ENSG00000007520	TSR3	-4.39213	-3.31924	1.27405	0	-1.51544	-0.455541	0.12966
ENSG00000115548	KDM3A	-5.76676	-5.06268	0.737609	0	-1.51433	-0.45416	0.129943
ENSG00000269713	NBPF9	-0.43586	1.47522	3.35277	0	1.51323	0.453886	0.13022
ENSG00000273749	CYFIP1	-0.268221	0.804664	1.91108	0	1.51322	0.453886	0.130224
ENSG00000115825	PRKD3	-0.536443	1.81049	3.35277	0	1.51308	0.453886	0.13026
ENSG00000151131	C12orf45	-3.68804	-1.27405	0.368804	0	-1.51254	-0.453886	0.130396
ENSG00000171953	ATPAF2	-0.43586	1.27405	2.71574	0	1.51221	0.453886	0.130481
ENSG00000099194	SCD	-0.368804	1.03936	2.1793	0	1.51197	0.453886	0.130542
ENSG00000072786	STK10	-4.05685	-0.87172	0.268221	0	-1.51182	-0.453886	0.130579
ENSG00000141646	SMAD4	-4.1239	-3.25218	1.07289	0	-1.51106	-0.453886	0.130773
ENSG00000243716	NPIPB5	-2.11224	-0.87172	0.234694	0	-1.51091	-0.453886	0.130811
ENSG00000198837	DENND4B	-3.78863	-0.972303	0.301749	0	-1.51034	-0.453886	0.130956
ENSG00000121152	NCAPH	-5.6997	-4.89504	0.603498	0	-1.51019	-0.453886	0.130995
ENSG00000244313	RP11-425L10.1	-2.74927	-1.00583	0.268221	0	-1.50998	-0.453886	0.13105
ENSG00000148688	RPP30	-5.26384	-4.32507	1.44169	0	-1.50989	-0.453886	0.131072
ENSG00000105339	DENND3	-5.86734	-5.19679	0.771137	0	-1.5087	-0.452565	0.131375
ENSG00000145349	CAMK2D	-0.536443	1.74344	3.78863	0	1.50848	0.452565	0.131431
ENSG00000155252	PI4K2A	-0.301749	0.972303	2.24635	0	1.50729	0.451267	0.131737
ENSG00000197405	C5AR1	-5.80029	-5.16326	0.637026	0	-1.50709	-0.451267	0.131788
ENSG00000114857	NKTR	-6.77259	-6.40379	0.469387	0	-1.50569	-0.450628	0.132147
ENSG00000211460	TSN	-0.56997	1.47522	2.95044	0	1.50545	0.450628	0.13221
ENSG00000148154	UGCG	-0.43586	1.34111	2.95044	0	1.50537	0.450628	0.132229
ENSG00000080802	CNOT4	-4.19096	-3.1516	1.07289	0	-1.50484	-0.450628	0.132366
ENSG00000172292	CERS6	-0.704081	2.07872	3.95627	0	1.50479	0.450628	0.132379
ENSG00000008382	MPND	-4.39213	-3.25218	1.03936	0	-1.50466	-0.450628	0.132412
ENSG00000163512	AZI2	-4.39213	-3.45335	1.17347	0	-1.50443	-0.450628	0.13247
ENSG00000070413	DGCR2	-1.10641	2.74927	4.55976	0	1.50313	0.449756	0.132805
ENSG00000105229	PIAS4	-5.02915	-4.25801	0.771137	0	-1.50191	-0.449756	0.133122
ENSG00000102401	ARMCX3	-5.12973	-4.25801	1.64286	0	-1.50167	-0.449756	0.133183
ENSG00000196646	ZNF136	-4.22449	-3.28571	1.207	0	-1.50115	-0.449756	0.133318
ENSG00000171792	RHNO1	-0.56997	1.91108	3.48688	0	1.50097	0.449756	0.133363
ENSG00000106853	PTGR1	-0.43586	1.40816	3.45335	0	1.50086	0.449756	0.133392
ENSG00000138231	DBR1	-1.87755	2.81632	5.29737	0	1.50016	0.449756	0.133574
ENSG00000105193	RPS16	-2.61516	-0.972303	0.268221	0	-1.49997	-0.449756	0.133623
ENSG00000146676	PURB	-5.63265	-1.10641	0.335277	0	-1.49959	-0.449756	0.133721
ENSG00000107643	MAPK8	-1.5758	2.44752	4.3586	0	1.49938	0.449756	0.133774
ENSG00000188042	ARL4C	-3.05102	-0.87172	0.268221	0	-1.49909	-0.449756	0.133851
ENSG00000160124	CCDC58	-4.09038	-2.91691	1.10641	0	-1.49907	-0.449756	0.133855
ENSG00000168066	SF1	-2.74927	-0.972303	0.301749	0	-1.49845	-0.449756	0.134015
ENSG00000168310	IRF2	-0.804664	2.58163	4.22449	0	1.49838	0.449756	0.134035
ENSG00000142208	AKT1	-2.98396	-1.207	0.335277	0	-1.49808	-0.449756	0.134113
ENSG00000144468	RHBDD1	-4.32507	-3.21866	1.37463	0	-1.49806	-0.449756	0.134118
ENSG00000204070	SYS1	-6.00145	-5.3309	1.03936	0	-1.4978	-0.449756	0.134185
ENSG00000198431	TXNRD1	-0.43586	1.13994	2.27988	0	1.49776	0.449756	0.134195
ENSG00000082146	STRADB	-0.603498	1.5758	3.21866	0	1.49768	0.449756	0.134216
ENSG00000108179	PPIF	-2.81632	-0.905247	0.268221	0	-1.4973	-0.449756	0.134314
ENSG00000008282	SYPL1	-5.63265	-4.99562	0.502915	0	-1.49711	-0.449756	0.134366
ENSG00000141985	SH3GL1	-6.80612	-0.87172	0.335277	0	-1.49576	-0.448862	0.134717
ENSG00000135297	MTO1	-4.66035	-3.78863	1.34111	0	-1.49562	-0.448862	0.134752
ENSG00000128272	ATF4	-2.01166	-0.905247	0.268221	0	-1.49525	-0.448862	0.13485
ENSG00000091483	FH	-0.56997	1.54227	2.88338	0	1.49498	0.448862	0.134919
ENSG00000129566	TEP1	-5.49854	-4.69387	1.27405	0	-1.49498	-0.448862	0.13492
ENSG00000051382	PIK3CB	-0.603498	2.1793	4.05685	0	1.49426	0.448163	0.135108
ENSG00000219545	UMAD1	-4.55976	-3.58746	0.972303	0	-1.49392	-0.448142	0.135196
ENSG00000169718	DUS1L	-6.06851	-2.24635	0.637026	0	-1.49255	-0.446294	0.135556
ENSG00000123892	RAB38	-4.42565	-3.41982	1.07289	0	-1.49107	-0.44449	0.135943
ENSG00000111729	CLEC4A	-1.84402	-0.838192	0.268221	0	-1.4907	-0.44449	0.136041
ENSG00000115295	CLIP4	-0.502915	1.67638	3.35277	0	1.49023	0.44449	0.136164
ENSG00000144674	GOLGA4	-6.20262	-5.80029	0.502915	0	-1.49023	-0.44449	0.136164
ENSG00000184508	HDDC3	-4.32507	-3.35277	1.40816	0	-1.48963	-0.444479	0.136323
ENSG00000183735	TBK1	-0.469387	1.47522	3.18513	0	1.48958	0.444479	0.136335
ENSG00000135476	ESPL1	-6.50437	-5.9344	0.502915	0	-1.48897	-0.443979	0.136495
ENSG00000181026	AEN	-5.56559	-4.7274	0.704081	0	-1.48822	-0.443225	0.136693
ENSG00000168291	PDHB	-0.335277	0.938775	2.07872	0	1.48782	0.44319	0.136798
ENSG00000109743	BST1	-4.62682	-3.82215	1.207	0	-1.48756	-0.44319	0.136868
ENSG00000115145	STAM2	-0.804664	2.04519	3.78863	0	1.48634	0.442618	0.137188
ENSG00000108599	AKAP10	-0.536443	1.70991	3.7551	0	1.48634	0.442618	0.137189
ENSG00000087077	TRIP6	-6.47084	-6.00145	0.536443	0	-1.48627	-0.442618	0.137209
ENSG00000033867	SLC4A7	-5.3309	-4.59329	0.737609	0	-1.48493	-0.441286	0.137562
ENSG00000223745	CCDC18-AS1	-4.42565	-3.48688	1.27405	0	-1.48486	-0.441286	0.13758
ENSG00000151846	PABPC3	-2.61516	-1.07289	0.335277	0	-1.48335	-0.439553	0.137981
ENSG00000071655	MBD3	-6.33673	-1.27405	0.402332	0	-1.48262	-0.439553	0.138175
ENSG00000134419	RPS15A	-3.41982	-1.07289	0.335277	0	-1.48241	-0.439553	0.138232
ENSG00000087365	SF3B2	-0.301749	0.905247	2.14577	0	1.48228	0.439553	0.138266
ENSG00000178860	MSC	-3.21866	-1.10641	0.335277	0	-1.48156	-0.439553	0.138457
ENSG00000105835	NAMPT	-3.11807	-0.87172	0.268221	0	-1.48151	-0.439553	0.13847
ENSG00000167766	ZNF83	-0.670554	1.84402	3.7551	0	1.48145	0.439553	0.138486
ENSG00000234636	MED14OS	-4.05685	-3.05102	0.905247	0	-1.48126	-0.439553	0.138539
ENSG00000169871	TRIM56	-4.55976	-3.52041	1.00583	0	-1.48095	-0.439553	0.13862
ENSG00000166794	PPIB	-2.24635	-0.87172	0.268221	0	-1.47976	-0.439553	0.138936
ENSG00000174485	DENND4A	-5.46501	-1.44169	0.536443	0	-1.47971	-0.439553	0.138951
ENSG00000128159	TUBGCP6	-0.536443	1.50875	3.05102	0	1.47948	0.439553	0.139013
ENSG00000218175	AC016739.2	-2.68221	-1.03936	0.301749	0	-1.47948	-0.439553	0.139013
ENSG00000187514	PTMA	-1.84402	-0.838192	0.268221	0	-1.4794	-0.439553	0.139034
ENSG00000167863	ATP5H	-2.07872	-0.804664	0.268221	0	-1.47798	-0.438004	0.139412
ENSG00000168175	MAPK1IP1L	-2.7828	-0.972303	0.301749	0	-1.47788	-0.438004	0.139441
ENSG00000028203	VEZT	-0.737609	2.04519	3.78863	0	1.4775	0.437999	0.139542
ENSG00000279602	CTD-3014M21.1	-4.86151	-3.88921	1.34111	0	-1.47699	-0.437999	0.139678
ENSG00000135862	LAMC1	-0.804664	3.65452	5.26384	0	1.47669	0.437999	0.139758
ENSG00000111652	COPS7A	-0.43586	1.07289	2.31341	0	1.47656	0.437999	0.139794
ENSG00000205531	NAP1L4	-6.3032	-5.80029	0.603498	0	-1.47624	-0.437999	0.13988
ENSG00000228929	RPS13P2	-2.64869	-1.07289	0.335277	0	-1.47556	-0.437999	0.140062
ENSG00000100368	CSF2RB	-0.469387	1.24052	2.61516	0	1.47542	0.437999	0.140099
ENSG00000165458	INPPL1	-6.43731	-1.27405	0.402332	0	-1.47533	-0.437999	0.140124
ENSG00000224959	AC017002.2	-3.48688	-2.41399	1.13994	0	-1.47445	-0.437419	0.140362
ENSG00000136940	PDCL	-2.38046	2.91691	4.82799	0	1.47352	0.437419	0.14061
ENSG00000204568	MRPS18B	-0.536443	1.5758	3.65452	0	1.47352	0.437419	0.140612
ENSG00000149196	HIKESHI	-0.469387	1.27405	2.81632	0	1.47342	0.437419	0.140637
ENSG00000169813	HNRNPF	-0.301749	0.87172	2.04519	0	1.47332	0.437419	0.140664
ENSG00000198829	SUCNR1	-5.90087	-5.39796	0.603498	0	-1.4731	-0.437419	0.140725
ENSG00000159216	RUNX1	-3.41982	-1.37463	0.402332	0	-1.47246	-0.437232	0.140898
ENSG00000110841	PPFIBP1	-6.20262	-5.73323	0.737609	0	-1.47228	-0.437232	0.140945
ENSG00000181524	RPL24P4	-2.64869	-1.10641	0.368804	0	-1.47171	-0.437232	0.1411
ENSG00000144746	ARL6IP5	-0.268221	0.737609	2.01166	0	1.47141	0.437232	0.14118
ENSG00000234745	HLA-B	-0.234694	0.704081	1.91108	0	1.47135	0.437232	0.141195
ENSG00000138172	CALHM2	-5.29737	-4.52624	0.637026	0	-1.47109	-0.437232	0.141266
ENSG00000126012	KDM5C	-5.36443	-4.55976	1.64286	0	-1.46873	-0.433646	0.141907
ENSG00000155330	C16orf87	-3.95627	-2.84985	1.207	0	-1.46788	-0.433085	0.142136
ENSG00000150093	ITGB1	-0.335277	0.87172	1.97813	0	1.46772	0.433085	0.142181
ENSG00000107338	SHB	-5.09621	-4.02332	1.10641	0	-1.46734	-0.433085	0.142284
ENSG00000116455	WDR77	-1.24052	2.11224	3.65452	0	1.46714	0.433085	0.142337
ENSG00000006607	FARP2	-0.87172	2.21283	3.92274	0	1.46636	0.432356	0.14255
ENSG00000167261	DPEP2	-6.20262	-5.56559	0.704081	0	-1.4661	-0.432356	0.142622
ENSG00000163001	CFAP36	-4.39213	-3.31924	1.27405	0	-1.46556	-0.431969	0.142768
ENSG00000151247	EIF4E	-3.85568	-0.938775	0.335277	0	-1.46422	-0.431454	0.143133
ENSG00000171135	JAGN1	-0.603498	1.37463	2.7828	0	1.4641	0.431454	0.143168
ENSG00000114331	ACAP2	-4.99562	-1.27405	0.402332	0	-1.46405	-0.431454	0.143181
ENSG00000196189	SEMA4A	-6.9067	-1.17347	0.43586	0	-1.46401	-0.431454	0.143192
ENSG00000120509	PDZD11	-5.46501	-4.42565	1.13994	0	-1.46277	-0.43117	0.14353
ENSG00000240344	PPIL3	-0.737609	1.97813	3.65452	0	1.46253	0.43117	0.143596
ENSG00000178913	TAF7	-0.402332	1.00583	2.24635	0	1.46241	0.43117	0.143629
ENSG00000133657	ATP13A3	-3.18513	-0.87172	0.301749	0	-1.46217	-0.43117	0.143694
ENSG00000276180	HIST1H4I	-0.502915	1.50875	3.3863	0	1.46197	0.43117	0.143749
ENSG00000007944	MYLIP	-2.48105	3.25218	5.09621	0	1.46196	0.43117	0.143752
ENSG00000158470	B4GALT5	-5.80029	-1.84402	0.670554	0	-1.46165	-0.431165	0.143838
ENSG00000182952	HMGN4	-0.670554	1.50875	3.18513	0	1.46046	0.429649	0.144162
ENSG00000161905	ALOX15	-2.48105	-0.938775	0.335277	0	-1.45943	-0.429041	0.144448
ENSG00000204054	LINC00963	-7.5102	-0.87172	0.335277	0	-1.45884	-0.429041	0.144608
ENSG00000122882	ECD	-5.73323	-5.23032	0.56997	0	-1.4586	-0.429041	0.144676
ENSG00000189114	BLOC1S3	-3.7551	-2.7828	1.207	0	-1.45811	-0.429041	0.144811
ENSG00000144021	CIAO1	-0.402332	1.00583	2.21283	0	1.45801	0.429041	0.144839
ENSG00000162645	GBP2	-3.68804	-1.44169	0.402332	0	-1.45795	-0.429041	0.144854
ENSG00000153879	CEBPG	-0.670554	1.30758	2.71574	0	1.45711	0.429041	0.145086
ENSG00000087266	SH3BP2	-4.52624	-1.03936	0.335277	0	-1.45678	-0.429041	0.145176
ENSG00000112033	PPARD	-3.62099	-1.07289	0.335277	0	-1.45677	-0.429041	0.14518
ENSG00000169564	PCBP1	-0.301749	0.804664	1.97813	0	1.45662	0.429041	0.145222
ENSG00000142784	WDTC1	-5.26384	-4.42565	0.905247	0	-1.4566	-0.429041	0.145226
ENSG00000149476	TKFC	-1.07289	2.1793	3.7551	0	1.45623	0.429041	0.14533
ENSG00000127526	SLC35E1	-5.66618	-5.06268	0.804664	0	-1.45605	-0.429041	0.145378
ENSG00000101181	MTG2	-0.804664	2.14577	3.88921	0	1.45561	0.428818	0.145499
ENSG00000116906	GNPAT	-0.87172	1.74344	3.28571	0	1.45437	0.427194	0.145843
ENSG00000141258	SGSM2	-6.20262	-1.03936	0.43586	0	-1.45395	-0.427189	0.145961
ENSG00000231500	RPS18	-1.91108	-0.87172	0.301749	0	-1.45375	-0.427189	0.146016
ENSG00000105643	ARRDC2	-5.90087	-5.3309	0.637026	0	-1.45166	-0.424087	0.146596
ENSG00000223612	RP11-289I10.2	-0.603498	1.60933	3.68804	0	1.45093	0.423359	0.146799
ENSG00000136816	TOR1B	-1.87755	2.21283	4.15743	0	1.44987	0.422092	0.147096
ENSG00000139132	FGD4	-5.73323	-5.09621	0.87172	0	-1.44933	-0.422092	0.147245
ENSG00000013364	MVP	-0.335277	0.938775	2.21283	0	1.44887	0.422092	0.147373
ENSG00000151715	TMEM45B	-6.37026	-1.77697	0.502915	0	-1.44872	-0.422092	0.147416
ENSG00000160888	IER2	-3.08455	-0.972303	0.335277	0	-1.4481	-0.422092	0.14759
ENSG00000167004	PDIA3	-0.268221	0.737609	1.77697	0	1.44718	0.422092	0.147847
ENSG00000053254	FOXN3	-3.3863	-1.17347	0.402332	0	-1.4468	-0.422092	0.147953
ENSG00000165060	FXN	-0.670554	1.77697	3.52041	0	1.44643	0.422092	0.148058
ENSG00000152413	HOMER1	-2.64869	-1.50875	1.10641	0	-1.44618	-0.422092	0.148128
ENSG00000112242	E2F3	-5.59912	-4.9621	0.87172	0	-1.44596	-0.422092	0.148189
ENSG00000180902	D2HGDH	-3.98979	-2.95044	1.207	0	-1.4459	-0.422092	0.148207
ENSG00000004660	CAMKK1	-5.83382	-4.99562	1.27405	0	-1.44537	-0.422092	0.148354
ENSG00000185641	CTD-2287O16.1	-2.68221	-1.03936	0.335277	0	-1.44492	-0.422092	0.14848
ENSG00000153234	NR4A2	-6.70554	-6.26968	0.536443	0	-1.44489	-0.422092	0.148488
ENSG00000105755	ETHE1	-0.402332	1.00583	2.27988	0	1.44483	0.422092	0.148507
ENSG00000197774	EME2	-3.95627	-3.05102	1.37463	0	-1.44475	-0.422092	0.148527
ENSG00000161021	MAML1	-5.49854	-4.89504	0.502915	0	-1.44433	-0.422092	0.148646
ENSG00000114391	RPL24	-2.27988	-0.87172	0.301749	0	-1.44427	-0.422092	0.148663
ENSG00000188313	PLSCR1	-4.25801	-3.21866	1.37463	0	-1.4441	-0.422092	0.14871
ENSG00000099968	BCL2L13	-0.56997	1.50875	3.3863	0	1.44401	0.422092	0.148736
ENSG00000104885	DOT1L	-2.38046	-0.838192	0.301749	0	-1.44225	-0.419563	0.149231
ENSG00000168101	NUDT16L1	-0.502915	1.17347	2.51458	0	1.44103	0.417972	0.149576
ENSG00000244582	RPL21P120	-2.68221	-1.10641	0.368804	0	-1.44023	-0.417109	0.149803
ENSG00000103876	FAH	-4.76093	-3.88921	1.37463	0	-1.43781	-0.413413	0.150489
ENSG00000135842	FAM129A	-0.43586	1.03936	2.58163	0	1.43731	0.413078	0.150631
ENSG00000189221	MAOA	-0.301749	0.737609	1.91108	0	1.43572	0.411154	0.151082
ENSG00000185811	IKZF1	-1.00583	1.81049	3.41982	0	1.43546	0.411154	0.151156
ENSG00000162772	ATF3	-0.502915	1.17347	2.41399	0	1.43528	0.411154	0.151207
ENSG00000168386	FILIP1L	-6.3032	-5.80029	0.704081	0	-1.43442	-0.41088	0.151453
ENSG00000064313	TAF2	-4.39213	-3.52041	1.40816	0	-1.43433	-0.41088	0.151478
ENSG00000148634	HERC4	-1.10641	2.11224	3.7551	0	1.43403	0.41088	0.151563
ENSG00000198089	SFI1	-4.69387	-3.68804	1.47522	0	-1.43389	-0.41088	0.151603
ENSG00000178980	SEPW1	-0.502915	1.07289	2.38046	0	1.43211	0.409844	0.152113
ENSG00000125843	AP5S1	-2.7828	3.08455	4.66035	0	1.43185	0.409844	0.152187
ENSG00000174243	DDX23	-2.95044	2.81632	4.3586	0	1.43162	0.409844	0.152252
ENSG00000108984	MAP2K6	-5.23032	-4.52624	1.50875	0	-1.43133	-0.409844	0.152335
ENSG00000198960	ARMCX6	-0.804664	1.47522	3.01749	0	1.43125	0.409844	0.15236
ENSG00000133275	CSNK1G2	-4.76093	-1.17347	0.402332	0	-1.43104	-0.409844	0.152417
ENSG00000152234	ATP5A1	-0.301749	0.737609	1.91108	0	1.43042	0.409844	0.152596
ENSG00000188522	FAM83G	-4.86151	-4.05685	1.40816	0	-1.43028	-0.409844	0.152636
ENSG00000143319	ISG20L2	-5.23032	-4.22449	1.00583	0	-1.43019	-0.409844	0.152663
ENSG00000116251	RPL22	-2.58163	-0.938775	0.335277	0	-1.42993	-0.409844	0.152736
ENSG00000150637	CD226	-6.40379	-6.03498	0.603498	0	-1.42976	-0.409844	0.152784
ENSG00000155542	SETD9	-4.76093	-3.78863	1.17347	0	-1.42962	-0.409844	0.152827
ENSG00000172845	SP3	-5.16326	-1.34111	0.536443	0	-1.42923	-0.409762	0.152938
ENSG00000129187	DCTD	-0.603498	1.27405	2.71574	0	1.42877	0.409762	0.15307
ENSG00000138796	HADH	-1.24052	2.11224	3.55393	0	1.42856	0.409762	0.153131
ENSG00000143398	PIP5K1A	-1.30758	2.41399	4.05685	0	1.42834	0.409762	0.153193
ENSG00000075151	EIF4G3	-6.50437	-6.06851	0.603498	0	-1.42784	-0.409421	0.153337
ENSG00000136238	RAC1	-1.84402	-0.804664	0.301749	0	-1.42668	-0.407917	0.153673
ENSG00000134285	FKBP11	-3.58746	-2.51458	1.24052	0	-1.42636	-0.407894	0.153765
ENSG00000068394	GPKOW	-1.34111	2.27988	4.05685	0	1.42505	0.406739	0.154144
ENSG00000224596	ZMIZ1-AS1	-1.44169	2.88338	4.89504	0	1.4244	0.406739	0.15433
ENSG00000152315	KCNK13	-0.771137	1.94461	3.78863	0	1.42427	0.406739	0.154367
ENSG00000177868	SVBP	-5.26384	-4.3586	0.87172	0	-1.424	-0.406739	0.154445
ENSG00000169439	SDC2	-0.368804	0.905247	2.04519	0	1.42352	0.406739	0.154587
ENSG00000108262	GIT1	-6.37026	-5.80029	0.771137	0	-1.42342	-0.406739	0.154615
ENSG00000169246	NPIPB3	-2.64869	-0.938775	0.335277	0	-1.42308	-0.406739	0.154713
ENSG00000185404	SP140L	-3.82215	-2.74927	1.34111	0	-1.42307	-0.406739	0.154715
ENSG00000137312	FLOT1	-3.68804	-0.972303	0.368804	0	-1.42295	-0.406739	0.15475
ENSG00000070214	SLC44A1	-0.637026	1.30758	2.61516	0	1.42235	0.406212	0.154926
ENSG00000165156	ZHX1	-0.670554	1.64286	3.85568	0	1.42161	0.405741	0.155141
ENSG00000232573	RPL3P4	-2.68221	-0.938775	0.335277	0	-1.42137	-0.405741	0.155209
ENSG00000138750	NUP54	-4.7274	-3.82215	0.905247	0	-1.42116	-0.405741	0.155269
ENSG00000164978	NUDT2	-2.41399	3.1516	4.89504	0	1.42061	0.405475	0.155429
ENSG00000064393	HIPK2	-0.771137	1.77697	3.52041	0	1.42007	0.405475	0.155587
ENSG00000164944	KIAA1429	-0.637026	1.50875	3.31924	0	1.41987	0.405475	0.155647
ENSG00000171861	MRM3	-3.85568	-2.91691	1.17347	0	-1.41909	-0.405475	0.155873
ENSG00000134684	YARS	-0.536443	1.207	2.48105	0	1.41906	0.405475	0.155881
ENSG00000175166	PSMD2	-0.335277	0.87172	2.11224	0	1.41897	0.405475	0.155907
ENSG00000149273	RPS3	-1.94461	-0.804664	0.301749	0	-1.41863	-0.405475	0.156006
ENSG00000160785	SLC25A44	-6.43731	-1.47522	0.536443	0	-1.41858	-0.405475	0.15602
ENSG00000117697	NSL1	-2.7828	3.08455	4.7274	0	1.41752	0.404187	0.156332
ENSG00000126860	EVI2A	-6.26968	-1.67638	0.56997	0	-1.41692	-0.404187	0.156505
ENSG00000113812	ACTR8	-1.07289	2.58163	4.39213	0	1.41665	0.404187	0.156586
ENSG00000138166	DUSP5	-2.88338	-0.905247	0.335277	0	-1.41652	-0.404187	0.156623
ENSG00000139641	ESYT1	-4.22449	-0.87172	0.368804	0	-1.41633	-0.404187	0.156678
ENSG00000107819	SFXN3	-3.31924	-0.905247	0.368804	0	-1.41448	-0.401604	0.157222
ENSG00000175471	MCTP1	-3.88921	-2.88338	1.07289	0	-1.41425	-0.401604	0.15729
ENSG00000036257	CUL3	-5.86734	-5.3309	0.771137	0	-1.41129	-0.396979	0.158158
ENSG00000162419	GMEB1	-5.80029	-1.24052	0.603498	0	-1.41092	-0.396976	0.158268
ENSG00000004864	SLC25A13	-5.63265	-4.92857	0.704081	0	-1.41069	-0.396976	0.158337
ENSG00000170348	TMED10	-0.402332	0.87172	1.97813	0	1.40938	0.39526	0.158723
ENSG00000204577	LILRB3	-5.3309	-1.40816	0.536443	0	-1.40862	-0.39526	0.158948
ENSG00000131100	ATP6V1E1	-0.402332	1.00583	2.27988	0	1.40849	0.39526	0.158985
ENSG00000135457	TFCP2	-1.37463	2.14577	3.68804	0	1.40827	0.39526	0.15905
ENSG00000100934	SEC23A	-0.771137	1.91108	3.78863	0	1.40787	0.39526	0.15917
ENSG00000268355	AC006129.1	-5.06268	-3.85568	1.47522	0	-1.40762	-0.39526	0.159244
ENSG00000169217	CD2BP2	-0.502915	1.10641	2.48105	0	1.40714	0.39526	0.159387
ENSG00000115165	CYTIP	-0.637026	1.207	2.58163	0	1.407	0.39526	0.159428
ENSG00000119383	PTPA	-0.402332	0.905247	2.11224	0	1.40699	0.39526	0.15943
ENSG00000152223	EPG5	-4.59329	-3.3863	1.81049	0	-1.40628	-0.395053	0.15964
ENSG00000151553	FAM160B1	-3.68804	-2.44752	1.34111	0	-1.40627	-0.395053	0.159644
ENSG00000174437	ATP2A2	-5.36443	-1.40816	0.469387	0	-1.40549	-0.394213	0.159876
ENSG00000151748	SAV1	-0.704081	1.5758	3.45335	0	1.40421	0.393388	0.160257
ENSG00000244045	TMEM199	-0.670554	1.54227	3.68804	0	1.40394	0.393388	0.160337
ENSG00000182704	TSKU	-4.05685	-3.08455	1.30758	0	-1.40379	-0.393388	0.160382
ENSG00000010278	CD9	-0.335277	0.771137	1.87755	0	1.40374	0.393388	0.160398
ENSG00000164366	CCDC127	-4.02332	-3.05102	1.70991	0	-1.40351	-0.393388	0.160464
ENSG00000203760	CENPW	-4.82799	-3.82215	1.27405	0	-1.40243	-0.392767	0.160787
ENSG00000253372	RP11-44N11.1	-3.78863	-2.71574	1.67638	0	-1.40228	-0.392767	0.160833
ENSG00000145685	LHFPL2	-4.92857	-1.10641	0.469387	0	-1.4022	-0.392767	0.160857
ENSG00000162923	WDR26	-6.43731	-1.03936	0.43586	0	-1.40152	-0.392767	0.161058
ENSG00000128340	RAC2	-3.7551	-0.838192	0.335277	0	-1.4014	-0.392767	0.161095
ENSG00000135077	HAVCR2	-2.31341	-0.804664	0.301749	0	-1.40136	-0.392767	0.161108
ENSG00000183298	RPSAP19	-2.64869	-1.03936	0.402332	0	-1.40076	-0.392248	0.161286
ENSG00000110108	TMEM109	-7.00728	-0.804664	0.43586	0	-1.4001	-0.391628	0.161482
ENSG00000149823	VPS51	-1.24052	1.50875	2.88338	0	1.39973	0.391501	0.161594
ENSG00000122406	RPL5	-1.91108	-0.804664	0.335277	0	-1.39836	-0.390374	0.162005
ENSG00000213654	GPSM3	-4.92857	-0.972303	0.402332	0	-1.39827	-0.390374	0.162032
ENSG00000129128	SPCS3	-2.68221	-0.972303	0.368804	0	-1.39797	-0.390374	0.162121
ENSG00000166411	IDH3A	-3.35277	2.5481	4.09038	0	1.39764	0.390374	0.162222
ENSG00000089902	RCOR1	-5.59912	-4.89504	0.972303	0	-1.3973	-0.390374	0.162322
ENSG00000164162	ANAPC10	-3.85568	-2.84985	1.27405	0	-1.39729	-0.390374	0.162326
ENSG00000074621	SLC24A1	-3.98979	-2.98396	1.60933	0	-1.39683	-0.390086	0.162465
ENSG00000125741	OPA3	-5.3309	-4.52624	0.905247	0	-1.3964	-0.389863	0.162594
ENSG00000176102	CSTF3	-3.78863	-2.68221	1.44169	0	-1.39405	-0.387486	0.163302
ENSG00000162066	AMDHD2	-0.704081	1.44169	2.98396	0	1.39404	0.387486	0.163306
ENSG00000134758	RNF138	-4.19096	-3.18513	1.70991	0	-1.39373	-0.387486	0.1634
ENSG00000124942	AHNAK	-1.84402	-0.771137	0.301749	0	-1.39296	-0.387486	0.163632
ENSG00000109323	MANBA	-0.704081	1.54227	3.08455	0	1.39291	0.387486	0.163646
ENSG00000103855	CD276	-8.68367	-0.87172	0.368804	0	-1.39256	-0.387486	0.163754
ENSG00000279117	CTD-2562J17.6	-0.603498	1.34111	2.81632	0	1.39246	0.387486	0.163782
ENSG00000175581	MRPL48	-5.46501	-4.62682	1.00583	0	-1.39227	-0.387486	0.163842
ENSG00000166825	ANPEP	-2.07872	-0.804664	0.335277	0	-1.3921	-0.387486	0.163892
ENSG00000157557	ETS2	-3.7551	-1.207	0.402332	0	-1.39206	-0.387486	0.163905
ENSG00000136718	IMP4	-0.402332	0.87172	2.07872	0	1.39011	0.384738	0.164495
ENSG00000240065	PSMB9	-0.43586	1.00583	2.41399	0	1.38964	0.384738	0.164638
ENSG00000136960	ENPP2	-0.43586	0.938775	2.21283	0	1.38933	0.384738	0.164732
ENSG00000099381	SETD1A	-4.76093	-3.72157	1.50875	0	-1.38918	-0.384738	0.164779
ENSG00000166986	MARS	-0.670554	1.24052	2.61516	0	1.389	0.384738	0.164834
ENSG00000165632	TAF3	-4.42565	-3.48688	1.44169	0	-1.38855	-0.384476	0.16497
ENSG00000213983	AP1G2	-0.838192	1.64286	3.21866	0	1.38797	0.38398	0.165147
ENSG00000204103	MAFB	-4.79446	-3.95627	1.54227	0	-1.38763	-0.383915	0.165249
ENSG00000147403	RPL10	-1.77697	-0.804664	0.335277	0	-1.38661	-0.382652	0.16556
ENSG00000175782	SLC35E3	-1.34111	2.5481	4.02332	0	1.38602	0.382134	0.165741
ENSG00000185262	UBALD2	-4.86151	-3.98979	0.838192	0	-1.38516	-0.381145	0.166005
ENSG00000178175	ZNF366	-0.838192	1.74344	3.45335	0	1.38434	0.380974	0.166253
ENSG00000152700	SAR1B	-0.536443	1.17347	2.61516	0	1.38393	0.380974	0.166379
ENSG00000170275	CRTAP	-2.71574	-0.87172	0.368804	0	-1.38371	-0.380974	0.166448
ENSG00000171621	SPSB1	-5.6997	-5.06268	0.737609	0	-1.38366	-0.380974	0.166462
ENSG00000112992	NNT	-0.670554	1.34111	2.74927	0	1.38266	0.380974	0.166769
ENSG00000262406	MMP12	-0.972303	1.50875	4.49271	0	1.38158	0.380974	0.167101
ENSG00000059378	PARP12	-6.67201	-0.972303	0.502915	0	-1.38155	-0.380974	0.167111
ENSG00000147604	RPL7	-1.84402	-0.804664	0.335277	0	-1.38135	-0.380974	0.167171
ENSG00000111331	OAS3	-2.88338	2.84985	4.7274	0	1.38117	0.380974	0.167225
ENSG00000173207	CKS1B	-1.10641	2.01166	3.62099	0	1.38117	0.380974	0.167227
ENSG00000124762	CDKN1A	-0.268221	0.670554	1.64286	0	1.38116	0.380974	0.167231
ENSG00000136149	RPL13AP25	-2.61516	-1.03936	0.402332	0	-1.38108	-0.380974	0.167254
ENSG00000134243	SORT1	-0.704081	1.207	2.41399	0	1.38095	0.380974	0.167294
ENSG00000023287	RB1CC1	-5.09621	-1.10641	0.637026	0	-1.38092	-0.380974	0.167304
ENSG00000135932	CAB39	-6.26968	-5.90087	0.637026	0	-1.37964	-0.379958	0.167697
ENSG00000170037	CNTROB	-5.73323	-5.02915	0.704081	0	-1.37944	-0.379958	0.167759
ENSG00000100889	PCK2	-1.24052	2.01166	3.65452	0	1.37937	0.379958	0.16778
ENSG00000148291	SURF2	-4.42565	-3.52041	1.50875	0	-1.37915	-0.379958	0.167847
ENSG00000171928	TVP23B	-2.64869	2.91691	4.52624	0	1.37822	0.37979	0.168135
ENSG00000007923	DNAJC11	-3.92274	-2.95044	1.50875	0	-1.37812	-0.37979	0.168167
ENSG00000184840	TMED9	-0.402332	0.87172	2.07872	0	1.37751	0.37979	0.168354
ENSG00000178035	IMPDH2	-0.603498	1.47522	3.18513	0	1.37741	0.37979	0.168386
ENSG00000125912	NCLN	-0.637026	1.207	2.5481	0	1.37727	0.37979	0.168429
ENSG00000165813	CCDC186	-1.64286	2.11224	4.52624	0	1.37724	0.37979	0.168437
ENSG00000138592	USP8	-0.469387	1.00583	2.24635	0	1.37679	0.37979	0.168577
ENSG00000204267	TAP2	-3.48688	-2.1793	1.30758	0	-1.37627	-0.37979	0.168739
ENSG00000113522	RAD50	-0.804664	1.84402	3.58746	0	1.37601	0.37979	0.16882
ENSG00000102897	LYRM1	-5.36443	-1.30758	0.536443	0	-1.37593	-0.37979	0.168845
ENSG00000174282	ZBTB4	-4.62682	-3.7551	1.00583	0	-1.37556	-0.37979	0.168959
ENSG00000205758	CRYZL1	-1.40816	2.71574	4.39213	0	1.37526	0.37979	0.169051
ENSG00000106683	LIMK1	-6.13556	-1.03936	0.536443	0	-1.37524	-0.37979	0.169057
ENSG00000117859	OSBPL9	-1.207	1.91108	3.58746	0	1.37446	0.378943	0.169299
ENSG00000171552	BCL2L1	-6.03498	-5.56559	0.704081	0	-1.37305	-0.377657	0.169735
ENSG00000115446	UNC50	-0.771137	1.67638	3.35277	0	1.37241	0.377657	0.169934
ENSG00000175854	SWI5	-4.19096	-3.1516	2.11224	0	-1.37233	-0.377657	0.16996
ENSG00000132676	DAP3	-4.92857	-1.84402	0.56997	0	-1.37205	-0.377657	0.170049
ENSG00000180767	CHST13	-5.09621	-4.1239	2.07872	0	-1.37197	-0.377657	0.170074
ENSG00000112701	SENP6	-6.23615	-1.207	0.56997	0	-1.37188	-0.377657	0.1701
ENSG00000176393	RNPEP	-2.74927	-0.938775	0.402332	0	-1.37161	-0.377657	0.170183
ENSG00000092929	UNC13D	-0.737609	1.47522	2.95044	0	1.37138	0.377657	0.170256
ENSG00000054282	SDCCAG8	-6.33673	-6.00145	0.536443	0	-1.37029	-0.376476	0.170596
ENSG00000166598	HSP90B1	-0.368804	0.771137	1.91108	0	1.37012	0.376476	0.17065
ENSG00000154814	OXNAD1	-2.5481	3.01749	4.89504	0	1.3697	0.376259	0.17078
ENSG00000148331	ASB6	-4.9621	-4.05685	1.70991	0	-1.3677	-0.373291	0.171405
ENSG00000074695	LMAN1	-1.10641	1.74344	3.3863	0	1.36577	0.3716	0.17201
ENSG00000182325	FBXL6	-4.99562	-4.1239	1.87755	0	-1.36565	-0.3716	0.172049
ENSG00000164151	ICE1	-5.49854	-4.7274	1.74344	0	-1.36557	-0.3716	0.172074
ENSG00000154945	ANKRD40	-5.26384	-4.55976	0.938775	0	-1.36526	-0.3716	0.172171
ENSG00000110172	CHORDC1	-4.59329	-3.68804	1.77697	0	-1.36516	-0.3716	0.172203
ENSG00000138081	FBXO11	-4.89504	-3.85568	1.10641	0	-1.36498	-0.3716	0.172259
ENSG00000154174	TOMM70	-1.91108	2.1793	3.88921	0	1.3643	0.371444	0.172472
ENSG00000275400	RP4-756H11.5	-5.49854	-1.34111	0.603498	0	-1.36401	-0.371444	0.172564
ENSG00000178104	PDE4DIP	-0.402332	0.87172	1.97813	0	1.3636	0.371444	0.172692
ENSG00000129636	ITFG1	-0.502915	1.03936	2.44752	0	1.36359	0.371444	0.172698
ENSG00000175197	DDIT3	-6.50437	-6.06851	0.670554	0	-1.36344	-0.371444	0.172745
ENSG00000153187	HNRNPU	-2.58163	-0.87172	0.368804	0	-1.36301	-0.371217	0.172878
ENSG00000259956	RBM15B	-5.53207	-4.86151	0.804664	0	-1.36242	-0.370682	0.173066
ENSG00000130150	MOSPD2	-4.42565	-3.52041	1.84402	0	-1.36103	-0.368774	0.173504
ENSG00000226210	WASH7P	-2.61516	-1.03936	0.43586	0	-1.36049	-0.368349	0.173674
ENSG00000132274	TRIM22	-5.80029	-5.29737	0.737609	0	-1.35882	-0.36694	0.174203
ENSG00000254206	NPIPB11	-2.64869	-1.00583	0.402332	0	-1.35808	-0.36694	0.174439
ENSG00000111832	RWDD1	-6.43731	-1.5758	0.536443	0	-1.35791	-0.36694	0.174491
ENSG00000056558	TRAF1	-0.368804	0.804664	2.21283	0	1.35756	0.36694	0.174602
ENSG00000205918	PDPK2P	-3.52041	-2.58163	1.47522	0	-1.35754	-0.36694	0.174609
ENSG00000143401	ANP32E	-0.603498	1.30758	3.35277	0	1.35746	0.36694	0.174635
ENSG00000093072	CECR1	-1.81049	-0.838192	0.368804	0	-1.35741	-0.36694	0.174652
ENSG00000151490	PTPRO	-0.637026	1.17347	2.44752	0	1.35697	0.36694	0.174792
ENSG00000250461	RP11-631M6.2	-5.49854	-1.40816	0.56997	0	-1.35691	-0.36694	0.174811
ENSG00000197858	GPAA1	-0.502915	1.00583	2.27988	0	1.35678	0.36694	0.17485
ENSG00000110080	ST3GAL4	-3.18513	2.91691	4.49271	0	1.35621	0.366449	0.175032
ENSG00000168300	PCMTD1	-0.603498	1.30758	2.91691	0	1.35489	0.364946	0.175452
ENSG00000169372	CRADD	-1.13994	2.7828	4.3586	0	1.35469	0.364946	0.175515
ENSG00000230330	HMGN2P3	-2.58163	-0.972303	0.402332	0	-1.35413	-0.364946	0.175696
ENSG00000006534	ALDH3B1	-0.670554	1.13994	2.5481	0	1.35335	0.364946	0.175943
ENSG00000166887	VPS39	-0.87172	1.5758	3.01749	0	1.35266	0.364946	0.176165
ENSG00000095787	WAC	-2.91691	-1.30758	0.56997	0	-1.35261	-0.364946	0.17618
ENSG00000163682	RPL9	-1.84402	-0.737609	0.335277	0	-1.35201	-0.364946	0.176373
ENSG00000204344	STK19	-5.36443	-4.49271	1.47522	0	-1.352	-0.364946	0.176375
ENSG00000163513	TGFBR2	-0.603498	1.207	2.71574	0	1.35192	0.364946	0.176402
ENSG00000175073	VCPIP1	-2.5481	2.41399	4.89504	0	1.35186	0.364946	0.176421
ENSG00000143106	PSMA5	-0.368804	0.771137	1.97813	0	1.3513	0.364946	0.176599
ENSG00000100372	SLC25A17	-3.98979	-3.05102	1.30758	0	-1.3513	-0.364946	0.1766
ENSG00000153904	DDAH1	-3.92274	-2.84985	1.67638	0	-1.35089	-0.364946	0.176731
ENSG00000165527	ARF6	-2.41399	-0.804664	0.368804	0	-1.35087	-0.364946	0.176736
ENSG00000173451	THAP2	-5.36443	-4.42565	1.17347	0	-1.35075	-0.364946	0.176776
ENSG00000144134	RABL2A	-4.45918	-3.28571	1.84402	0	-1.35071	-0.364946	0.176789
ENSG00000160131	VMA21	-4.79446	-1.44169	0.603498	0	-1.35044	-0.364946	0.176874
ENSG00000110218	PANX1	-4.32507	-3.3863	2.01166	0	-1.34974	-0.364369	0.1771
ENSG00000236120	RP11-733O18.1	-5.16326	-4.42565	1.03936	0	-1.34953	-0.364369	0.177165
ENSG00000122026	RPL21	-2.07872	-0.737609	0.335277	0	-1.34841	-0.363169	0.177526
ENSG00000163344	PMVK	-4.45918	-0.771137	0.402332	0	-1.34812	-0.363169	0.17762
ENSG00000177646	ACAD9	-0.804664	1.54227	3.05102	0	1.34798	0.363169	0.177665
ENSG00000162521	RBBP4	-0.43586	0.87172	2.01166	0	1.34739	0.362694	0.177854
ENSG00000122877	EGR2	-3.98979	-0.905247	0.43586	0	-1.34713	-0.362694	0.177937
ENSG00000183011	NAA38	-3.11807	-0.87172	0.402332	0	-1.34671	-0.362568	0.178073
ENSG00000213593	TMX2	-0.56997	1.07289	2.31341	0	1.34635	0.362568	0.178188
ENSG00000008513	ST3GAL1	-0.43586	0.87172	2.14577	0	1.3461	0.362568	0.178271
ENSG00000135720	DYNC1LI2	-5.09621	-4.42565	0.87172	0	-1.34591	-0.362568	0.178331
ENSG00000172466	ZNF24	-1.13994	2.07872	3.78863	0	1.3455	0.362443	0.178464
ENSG00000182899	RPL35A	-2.04519	-0.771137	0.335277	0	-1.34527	-0.362443	0.178539
ENSG00000126775	ATG14	-4.49271	-3.52041	1.67638	0	-1.34482	-0.362344	0.178683
ENSG00000113369	ARRDC3	-6.33673	-5.96793	0.771137	0	-1.34445	-0.362344	0.178803
ENSG00000126107	HECTD3	-2.61516	2.07872	3.3863	0	1.34435	0.362344	0.178834
ENSG00000112658	SRF	-6.43731	-0.838192	0.502915	0	-1.34379	-0.361865	0.179016
ENSG00000250182	EEF1A1P13	-2.5481	-1.03936	0.469387	0	-1.34325	-0.36142	0.179192
ENSG00000117280	RAB29	-1.10641	2.84985	4.62682	0	1.34159	0.359518	0.17973
ENSG00000272391	POM121C	-3.85568	-1.17347	0.502915	0	-1.34158	-0.359518	0.179732
ENSG00000170581	STAT2	-0.56997	1.07289	2.41399	0	1.34086	0.359111	0.179967
ENSG00000108861	DUSP3	-2.88338	-0.804664	0.368804	0	-1.34054	-0.359111	0.180068
ENSG00000205534	SMG1P2	-4.59329	-1.44169	0.637026	0	-1.33878	-0.359111	0.180641
ENSG00000034713	GABARAPL2	-0.402332	0.771137	2.11224	0	1.3385	0.359111	0.180734
ENSG00000154582	TCEB1	-2.48105	-0.838192	0.402332	0	-1.338	-0.359111	0.180896
ENSG00000216866	RPS2P55	-2.58163	-1.00583	0.43586	0	-1.33791	-0.359111	0.180925
ENSG00000118900	UBN1	-5.36443	-4.62682	0.771137	0	-1.33746	-0.359111	0.181074
ENSG00000233254	RPL21P134	-2.58163	-1.00583	0.43586	0	-1.33728	-0.359111	0.18113
ENSG00000143294	PRCC	-5.83382	-5.29737	1.03936	0	-1.33711	-0.359111	0.181186
ENSG00000108883	EFTUD2	-0.43586	0.87172	2.1793	0	1.33696	0.359111	0.181237
ENSG00000149930	TAOK2	-3.58746	-2.41399	1.47522	0	-1.33663	-0.359111	0.181342
ENSG00000090376	IRAK3	-3.65452	-2.64869	1.5758	0	-1.33572	-0.359111	0.181642
ENSG00000241612	RP13-585F24.1	-2.61516	-1.07289	0.469387	0	-1.33548	-0.359111	0.181718
ENSG00000131943	C19orf12	-4.32507	-3.35277	1.70991	0	-1.33544	-0.359111	0.181732
ENSG00000100647	SUSD6	-4.09038	-0.804664	0.43586	0	-1.33539	-0.359111	0.181747
ENSG00000166816	LDHD	-1.54227	2.95044	4.7274	0	1.33533	0.359111	0.181768
ENSG00000163565	IFI16	-5.46501	-1.34111	0.704081	0	-1.3351	-0.359111	0.181844
ENSG00000183386	FHL3	-6.03498	-5.3309	0.905247	0	-1.33484	-0.359111	0.181928
ENSG00000117151	CTBS	-0.637026	1.30758	2.88338	0	1.3348	0.359111	0.181942
ENSG00000123609	NMI	-0.603498	1.27405	2.91691	0	1.33426	0.359111	0.182119
ENSG00000068366	ACSL4	-5.86734	-1.37463	0.56997	0	-1.33418	-0.359111	0.182146
ENSG00000212195	U3	-3.65452	-2.48105	1.44169	0	-1.3341	-0.359111	0.182173
ENSG00000139668	WDFY2	-5.9344	-1.87755	0.704081	0	-1.33353	-0.359111	0.182357
ENSG00000135336	ORC3	-2.04519	2.1793	3.98979	0	1.33343	0.359111	0.18239
ENSG00000006744	ELAC2	-1.17347	2.01166	3.62099	0	1.3334	0.359111	0.182402
ENSG00000074842	MYDGF	-0.368804	0.737609	1.81049	0	1.33307	0.359111	0.182509
ENSG00000178952	TUFM	-3.52041	-0.972303	0.469387	0	-1.33306	-0.359111	0.182513
ENSG00000265491	RNF115	-1.03936	1.97813	3.55393	0	1.3325	0.359111	0.182695
ENSG00000078808	SDF4	-0.402332	0.771137	1.87755	0	1.33237	0.359111	0.182737
ENSG00000183828	NUDT14	-6.37026	-0.87172	0.502915	0	-1.33213	-0.359111	0.182816
ENSG00000135074	ADAM19	-4.25801	-1.07289	0.603498	0	-1.33202	-0.359111	0.182852
ENSG00000141446	ESCO1	-4.99562	-4.09038	1.00583	0	-1.33202	-0.359111	0.182853
ENSG00000116991	SIPA1L2	-4.39213	-3.41982	2.01166	0	-1.33197	-0.359111	0.18287
ENSG00000166783	KIAA0430	-1.64286	2.81632	4.39213	0	1.33152	0.35907	0.183017
ENSG00000162813	BPNT1	-2.84985	3.05102	4.92857	0	1.33136	0.35907	0.18307
ENSG00000048649	RSF1	-5.56559	-4.92857	1.07289	0	-1.33025	-0.35907	0.183435
ENSG00000130429	ARPC1B	-1.81049	-0.771137	0.335277	0	-1.32957	-0.35907	0.18366
ENSG00000078699	CBFA2T2	-1.24052	2.01166	3.72157	0	1.32931	0.35907	0.183745
ENSG00000169641	LUZP1	-0.603498	1.24052	2.91691	0	1.32912	0.35907	0.183808
ENSG00000226822	RP11-356N1.2	-4.55976	-3.31924	1.70991	0	-1.32894	-0.35907	0.183869
ENSG00000138613	APH1B	-5.39796	-4.66035	0.905247	0	-1.32862	-0.35907	0.183972
ENSG00000015285	WAS	-5.19679	-1.17347	0.603498	0	-1.32805	-0.35907	0.184162
ENSG00000198355	PIM3	-1.94461	-0.804664	0.368804	0	-1.3278	-0.35907	0.184243
ENSG00000006695	COX10	-4.82799	-3.72157	1.77697	0	-1.3278	-0.35907	0.184245
ENSG00000100036	SLC35E4	-5.06268	-4.05685	1.50875	0	-1.32763	-0.35907	0.1843
ENSG00000171793	CTPS1	-5.66618	-4.79446	1.67638	0	-1.32761	-0.35907	0.184307
ENSG00000224631	RPS27AP16	-2.58163	-0.972303	0.43586	0	-1.32755	-0.35907	0.184328
ENSG00000120029	C10orf76	-5.6997	-2.04519	0.87172	0	-1.32702	-0.35907	0.184503
ENSG00000124222	STX16	-0.56997	1.10641	2.61516	0	1.32695	0.35907	0.184525
ENSG00000185000	DGAT1	-6.16909	-5.56559	0.87172	0	-1.32657	-0.35907	0.184652
ENSG00000153814	JAZF1	-4.39213	-3.35277	1.81049	0	-1.32642	-0.35907	0.1847
ENSG00000162222	TTC9C	-0.536443	1.00583	2.38046	0	1.32608	0.35907	0.184813
ENSG00000112561	TFEB	-5.59912	-4.86151	0.838192	0	-1.32584	-0.35907	0.184892
ENSG00000212907	MT-ND4L	-0.301749	0.56997	1.70991	0	1.3253	0.35907	0.185072
ENSG00000140199	SLC12A6	-3.48688	-1.27405	0.56997	0	-1.3253	-0.35907	0.185072
ENSG00000185339	TCN2	-5.06268	-4.32507	1.97813	0	-1.32521	-0.35907	0.185103
ENSG00000006194	ZNF263	-4.66035	-3.65452	2.14577	0	-1.3252	-0.35907	0.185105
ENSG00000151327	FAM177A1	-4.92857	-1.10641	0.536443	0	-1.32423	-0.358487	0.185426
ENSG00000214900	LINC01588	-0.771137	1.27405	2.61516	0	1.32416	0.358487	0.18545
ENSG00000198373	WWP2	-0.502915	0.905247	2.11224	0	1.32397	0.358487	0.185514
[truncated: 5,757 more rows]

## Sheet: SCDE_markers_2h_cluster1-Others
Supplementary Data 4: Differential expression results using scde to identify marker genes for each unsupervised cluster.
	gene_name	lb	mle	ub	ce	Z	cZ	p.value
ENSG00000158477	CD1A	-3.68804	-2.91691	-2.1793	-2.1793	-7.16081	-5.97976	8.02025e-13
ENSG00000123342	MMP19	2.95044	4.29154	6.47084	2.95044	7.1608	5.97976	8.02102e-13
ENSG00000158481	CD1C	-2.1793	-1.60933	-1.10641	-1.10641	-7.12699	-5.97976	1.02585e-12
ENSG00000158485	CD1B	-2.61516	-1.87755	-1.27405	-1.27405	-7.11093	-5.97976	1.15263e-12
ENSG00000107798	LIPA	-1.91108	-1.40816	-0.972303	-0.972303	-7.0331	-5.92448	2.01994e-12
ENSG00000174600	CMKLR1	3.85568	5.26384	6.10204	3.85568	6.94296	5.84842	3.83964e-12
ENSG00000106178	CCL24	3.45335	6.43731	7.37609	3.45335	6.64419	5.52063	3.04897e-11
ENSG00000110077	MS4A6A	0.804664	1.34111	1.94461	0.804664	6.15195	4.95006	7.65339e-10
ENSG00000261040	WFDC21P	-5.16326	-3.45335	-2.24635	-2.24635	-6.03672	-4.83147	1.57283e-09
ENSG00000010327	STAB1	1.07289	1.81049	2.68221	1.07289	5.99607	4.80241	2.02153e-09
ENSG00000165168	CYBB	4.25801	5.56559	6.20262	4.25801	5.91782	4.72511	3.26234e-09
ENSG00000250722	SEPP1	2.11224	3.35277	4.66035	2.11224	5.74524	4.5288	9.17894e-09
ENSG00000167914	GSDMA	2.58163	3.85568	5.19679	2.58163	5.64933	4.4258	1.61071e-08
ENSG00000129538	RNASE1	1.94461	3.55393	5.02915	1.94461	5.63653	4.42574	1.73508e-08
ENSG00000167996	FTH1	0.502915	0.87172	1.207	0.502915	5.29991	4.01321	1.15858e-07
ENSG00000081041	CXCL2	1.67638	2.81632	3.78863	1.67638	5.21716	3.92133	1.81686e-07
ENSG00000135047	CTSL	1.47522	2.64869	4.09038	1.47522	5.0593	3.72937	4.20803e-07
ENSG00000167552	TUBA1A	-1.40816	-0.972303	-0.603498	-0.603498	-4.98253	-3.64213	6.2759e-07
ENSG00000134531	EMP1	0.737609	1.34111	1.97813	0.737609	4.89818	3.54353	9.67292e-07
ENSG00000204472	AIF1	0.771137	1.40816	2.04519	0.771137	4.87302	3.52333	1.09905e-06
ENSG00000117984	CTSD	0.704081	1.27405	1.81049	0.704081	4.74706	3.36618	2.06392e-06
ENSG00000167613	LAIR1	1.97813	6.03498	6.70554	1.97813	4.71363	3.33344	2.43346e-06
ENSG00000086062	B4GALT1	0.56997	1.03936	1.44169	0.56997	4.69408	3.31914	2.67804e-06
ENSG00000100292	HMOX1	0.804664	1.54227	2.27988	0.804664	4.65072	3.27175	3.30779e-06
ENSG00000131669	NINJ1	0.603498	1.17347	1.81049	0.603498	4.60807	3.22477	4.06428e-06
ENSG00000179639	FCER1A	-4.22449	-2.74927	-1.47522	-1.47522	-4.51573	-3.10824	6.30992e-06
ENSG00000184292	TACSTD2	-4.02332	-2.71574	-1.50875	-1.50875	-4.47173	-3.05795	7.75901e-06
ENSG00000276085	CCL3L3	0.972303	1.97813	3.01749	0.972303	4.40352	2.98271	1.06508e-05
ENSG00000106366	SERPINE1	1.207	2.41399	3.78863	1.207	4.40284	2.98271	1.06843e-05
ENSG00000129116	PALLD	-2.38046	-1.60933	-0.938775	-0.938775	-4.35739	-2.92883	1.31621e-05
ENSG00000185896	LAMP1	1.207	2.34694	3.98979	1.207	4.30123	2.85905	1.69856e-05
ENSG00000169442	CD52	-2.24635	-1.50875	-0.838192	-0.838192	-4.27148	-2.82652	1.94177e-05
ENSG00000100985	MMP9	1.30758	2.51458	4.1239	1.30758	4.22466	2.76896	2.39302e-05
ENSG00000135549	PKIB	-3.58746	-2.21283	-1.207	-1.207	-4.20705	-2.75322	2.58724e-05
ENSG00000115165	CYTIP	-2.95044	-1.74344	-0.87172	-0.87172	-4.17555	-2.71705	2.97271e-05
ENSG00000226608	FTLP3	0.368804	0.737609	1.10641	0.368804	4.10986	2.64492	3.95892e-05
ENSG00000160883	HK3	0.838192	1.74344	2.68221	0.838192	4.10725	2.64492	4.00399e-05
ENSG00000162413	KLHL21	1.60933	3.18513	6.26968	1.60933	4.10722	2.64492	4.00452e-05
ENSG00000232187	FTH1P7	0.368804	0.771137	1.13994	0.368804	4.10125	2.64492	4.10922e-05
ENSG00000161638	ITGA5	0.704081	1.40816	2.07872	0.704081	4.08833	2.63459	4.34498e-05
ENSG00000166825	ANPEP	0.469387	0.938775	1.44169	0.469387	4.04732	2.58382	5.18063e-05
ENSG00000137462	TLR2	1.03936	2.21283	3.68804	1.03936	4.04234	2.58382	5.29206e-05
ENSG00000188001	TPRG1	-3.41982	-2.24635	-1.13994	-1.13994	-4.02322	-2.5638	5.7407e-05
ENSG00000158488	CD1E	-2.24635	-1.50875	-0.838192	-0.838192	-3.98064	-2.50882	6.87288e-05
ENSG00000108691	CCL2	0.87172	1.91108	2.88338	0.87172	3.95585	2.47988	7.6264e-05
ENSG00000005022	SLC25A5	-1.40816	-0.938775	-0.469387	-0.469387	-3.93722	-2.46061	8.24307e-05
ENSG00000219507	FTH1P8	0.368804	0.771137	1.13994	0.368804	3.92886	2.46061	8.53483e-05
ENSG00000051128	HOMER3	1.97813	5.12973	5.9344	1.97813	3.92746	2.46061	8.58493e-05
ENSG00000166278	C2	1.17347	2.51458	4.02332	1.17347	3.88278	2.40114	0.000103271
ENSG00000177575	CD163	2.1793	4.05685	5.26384	2.1793	3.82047	2.31416	0.000133198
ENSG00000130592	LSP1	-1.13994	-0.704081	-0.368804	-0.368804	-3.80662	-2.30441	0.000140879
ENSG00000215252	GOLGA8B	-2.61516	-1.50875	-0.704081	-0.704081	-3.8044	-2.30441	0.00014215
ENSG00000265972	TXNIP	-2.34694	-1.47522	-0.704081	-0.704081	-3.78596	-2.28382	0.000153119
ENSG00000197632	SERPINB2	2.38046	4.25801	5.23032	2.38046	3.78155	2.28382	0.000155853
ENSG00000091317	CMTM6	-1.40816	-0.87172	-0.43586	-0.43586	-3.72069	-2.19709	0.000198682
ENSG00000127824	TUBA4A	-2.91691	-1.84402	-0.87172	-0.87172	-3.68322	-2.14954	0.000230311
ENSG00000248323	LUCAT1	0.737609	1.67638	3.25218	0.737609	3.68113	2.14954	0.000232203
ENSG00000078237	TIGAR	-3.18513	-1.67638	-0.771137	-0.771137	-3.67653	-2.14928	0.00023643
ENSG00000277443	MARCKS	0.502915	1.13994	1.91108	0.502915	3.66264	2.13438	0.000249633
ENSG00000100600	LGMN	1.10641	2.5481	4.19096	1.10641	3.63383	2.09589	0.000279241
ENSG00000166165	CKB	-2.51458	-1.64286	-0.771137	-0.771137	-3.62543	-2.09063	0.000288485
ENSG00000234975	FTH1P2	0.301749	0.704081	1.10641	0.301749	3.62008	2.09063	0.000294506
ENSG00000182022	CHST15	1.40816	3.05102	5.63265	1.40816	3.61789	2.09063	0.000297014
ENSG00000152518	ZFP36L2	1.03936	2.34694	4.32507	1.03936	3.5989	2.069	0.000319568
ENSG00000104885	DOT1L	0.43586	1.00583	1.5758	0.43586	3.59605	2.069	0.000323081
ENSG00000171621	SPSB1	1.17347	2.68221	4.62682	1.17347	3.5663	2.02818	0.00036206
ENSG00000148090	AUH	-3.85568	-2.38046	-1.13994	-1.13994	-3.56052	-2.02527	0.000370115
ENSG00000177030	DEAF1	-5.36443	-3.7551	-1.70991	-1.70991	-3.53677	-1.99361	0.000405057
ENSG00000115956	PLEK	-1.60933	-1.00583	-0.43586	-0.43586	-3.51759	-1.96908	0.000435479
ENSG00000118257	NRP2	0.536443	1.34111	2.5481	0.536443	3.48963	1.93185	0.00048369
ENSG00000173372	C1QA	0.368804	0.938775	1.50875	0.368804	3.48501	1.93185	0.000492114
ENSG00000211445	GPX3	-1.87755	-1.13994	-0.502915	-0.502915	-3.48072	-1.93185	0.000500063
ENSG00000128815	WDFY4	-1.5758	-0.972303	-0.43586	-0.43586	-3.47944	-1.93185	0.00050246
ENSG00000087589	CASS4	-3.78863	-2.24635	-0.905247	-0.905247	-3.47299	-1.9315	0.00051469
ENSG00000187091	PLCD1	1.30758	3.05102	5.19679	1.30758	3.47198	1.9315	0.000516641
ENSG00000175505	CLCF1	1.27405	5.3309	6.06851	1.27405	3.46003	1.91798	0.000540121
ENSG00000145431	PDGFC	1.40816	3.08455	4.66035	1.40816	3.45375	1.91758	0.000552857
ENSG00000204103	MAFB	1.77697	4.42565	5.43148	1.77697	3.45149	1.91758	0.0005575
ENSG00000249992	TMEM158	1.70991	3.92274	5.3309	1.70991	3.44819	1.91758	0.000564363
ENSG00000150347	ARID5B	0.536443	1.30758	2.21283	0.536443	3.44594	1.91758	0.000569072
ENSG00000065833	ME1	1.54227	4.69387	5.56559	1.54227	3.43519	1.90903	0.000592144
ENSG00000006606	CCL26	0.972303	2.68221	4.15743	0.972303	3.43394	1.90903	0.000594871
ENSG00000108688	CCL7	1.34111	5.26384	6.06851	1.34111	3.42427	1.90586	0.000616451
ENSG00000182957	SPATA13	1.54227	3.11807	4.45918	1.54227	3.423	1.90586	0.00061933
ENSG00000160593	JAML	-1.77697	-1.13994	-0.536443	-0.536443	-3.42222	-1.90586	0.000621124
ENSG00000262406	MMP12	-4.59329	-3.25218	-1.47522	-1.47522	-3.40883	-1.88945	0.000652414
ENSG00000137265	IRF4	-1.97813	-1.17347	-0.502915	-0.502915	-3.40038	-1.88476	0.000672929
ENSG00000160789	LMNA	0.301749	0.804664	1.27405	0.301749	3.39733	1.88476	0.000680473
ENSG00000136634	IL10	1.54227	3.95627	5.46501	1.54227	3.39531	1.88476	0.000685513
ENSG00000112096	SOD2	0.502915	1.27405	2.04519	0.502915	3.39349	1.88476	0.000690089
ENSG00000142512	SIGLEC10	-2.44752	-1.37463	-0.56997	-0.56997	-3.37653	-1.86232	0.000734077
ENSG00000043462	LCP2	0.335277	0.905247	1.47522	0.335277	3.35782	1.84026	0.000785598
ENSG00000175634	RPS6KB2	-2.98396	-1.81049	-0.771137	-0.771137	-3.35689	-1.84026	0.000788256
ENSG00000232956	SNHG15	0.637026	1.60933	2.74927	0.637026	3.35378	1.84002	0.00079715
ENSG00000180767	CHST13	1.64286	5.26384	6.10204	1.64286	3.34208	1.82581	0.000831528
ENSG00000223361	FTH1P10	0.268221	0.670554	1.07289	0.268221	3.32835	1.80822	0.000873628
ENSG00000019144	PHLDB1	0.670554	1.67638	3.01749	0.670554	3.32515	1.80771	0.000883707
ENSG00000141458	NPC1	0.502915	1.34111	2.48105	0.502915	3.31607	1.79758	0.000912942
ENSG00000197747	S100A10	0.234694	0.637026	1.00583	0.234694	3.29281	1.7642	0.000991903
ENSG00000197077	KIAA1671	-6.03498	-5.06268	-1.77697	-1.77697	-3.25328	-1.71142	0.00114079
ENSG00000266094	RASSF5	-1.81049	-1.17347	-0.469387	-0.469387	-3.25304	-1.71142	0.00114177
ENSG00000198805	PNP	0.43586	1.24052	2.21283	0.43586	3.2524	1.71142	0.00114433
ENSG00000175265	GOLGA8A	-2.1793	-1.27405	-0.536443	-0.536443	-3.24761	-1.70807	0.00116378
ENSG00000100867	DHRS2	-6.47084	-3.08455	-1.30758	-1.30758	-3.2126	-1.6542	0.00131541
ENSG00000134830	C5AR2	1.00583	2.61516	4.3586	1.00583	3.1812	1.60578	0.00146664
ENSG00000274736	CCL23	0.637026	1.5758	2.48105	0.637026	3.17619	1.60193	0.00149221
ENSG00000107872	FBXL15	-3.48688	-2.04519	-0.87172	-0.87172	-3.15574	-1.57167	0.0016009
ENSG00000111875	ASF1A	-4.62682	-3.48688	-1.40816	-1.40816	-3.13331	-1.54468	0.00172847
ENSG00000143624	INTS3	-4.05685	-2.1793	-0.87172	-0.87172	-3.13329	-1.54468	0.00172856
ENSG00000169499	PLEKHA2	0.536443	1.50875	3.3863	0.536443	3.13191	1.54468	0.00173673
ENSG00000006634	DBF4	-5.06268	-3.08455	-1.17347	-1.17347	-3.12929	-1.54468	0.00175229
ENSG00000188522	FAM83G	1.40816	4.45918	5.39796	1.40816	3.1199	1.53304	0.00180914
ENSG00000014641	MDH1	-1.207	-0.737609	-0.268221	-0.268221	-3.10896	-1.51866	0.00187748
ENSG00000102970	CCL17	-3.3863	-2.31341	-0.737609	-0.737609	-3.08289	-1.48401	0.00205002
ENSG00000181374	CCL13	0.234694	0.737609	1.27405	0.234694	3.08134	1.48401	0.0020607
ENSG00000159189	C1QC	0.234694	0.771137	1.27405	0.234694	3.08125	1.48401	0.00206133
ENSG00000104814	MAP4K1	-2.7828	-1.44169	-0.536443	-0.536443	-3.06952	-1.46797	0.00214405
ENSG00000145016	RUBCN	-2.41399	-1.30758	-0.502915	-0.502915	-3.06681	-1.46769	0.00216353
ENSG00000261269	RP11-389C8.2	-5.09621	-3.68804	-1.40816	-1.40816	-3.0623	-1.46422	0.0021964
ENSG00000156711	MAPK13	0.771137	2.34694	4.25801	0.771137	3.05753	1.46025	0.00223167
ENSG00000143702	CEP170	0.402332	1.13994	2.01166	0.402332	3.05459	1.45945	0.00225371
ENSG00000110079	MS4A4A	1.07289	3.21866	4.9621	1.07289	3.05027	1.45621	0.00228638
ENSG00000118971	CCND2	-3.7551	-2.11224	-0.704081	-0.704081	-3.04108	-1.44851	0.00235731
ENSG00000090376	IRAK3	1.17347	3.35277	4.62682	1.17347	3.04098	1.44851	0.00235807
ENSG00000102760	RGCC	0.301749	0.87172	1.47522	0.301749	3.03088	1.43735	0.0024384
ENSG00000120708	TGFBI	0.167638	0.56997	0.938775	0.167638	3.0298	1.43735	0.00244718
ENSG00000183020	AP2A2	0.301749	0.938775	1.5758	0.301749	3.02343	1.43037	0.00249923
ENSG00000066322	ELOVL1	-1.70991	-1.00583	-0.368804	-0.368804	-3.01349	-1.41704	0.00258264
ENSG00000125735	TNFSF14	0.637026	1.91108	3.41982	0.637026	3.00449	1.40531	0.00266031
ENSG00000149418	ST14	-3.65452	-2.14577	-0.838192	-0.838192	-3.00131	-1.40386	0.0026882
ENSG00000165678	GHITM	-1.30758	-0.771137	-0.268221	-0.268221	-2.99238	-1.39217	0.00276814
ENSG00000140548	ZNF710	-5.09621	-3.31924	-1.207	-1.207	-2.98999	-1.39205	0.0027899
ENSG00000121060	TRIM25	0.502915	1.54227	3.01749	0.502915	2.97673	1.37261	0.00291338
ENSG00000179630	LACC1	0.972303	2.81632	4.32507	0.972303	2.97157	1.3697	0.00296282
ENSG00000142227	EMP3	0.167638	0.56997	0.938775	0.167638	2.97052	1.3697	0.00297297
ENSG00000132003	ZSWIM4	1.27405	3.52041	4.66035	1.27405	2.96427	1.3669	0.00303401
ENSG00000232810	TNF	-2.14577	-1.30758	-0.469387	-0.469387	-2.96309	-1.3669	0.00304569
ENSG00000129625	REEP5	-1.03936	-0.603498	-0.201166	-0.201166	-2.96219	-1.3669	0.00305463
ENSG00000078401	EDN1	1.17347	4.55976	5.43148	1.17347	2.95817	1.3637	0.00309475
ENSG00000064225	ST3GAL6	0.402332	1.30758	2.38046	0.402332	2.93264	1.32538	0.00336093
ENSG00000135148	TRAFD1	-6.06851	-2.61516	-0.87172	-0.87172	-2.93232	-1.32538	0.00336444
ENSG00000237264	FTH1P11	0.201166	0.637026	1.07289	0.201166	2.9179	1.30335	0.00352401
ENSG00000171365	CLCN5	0.838192	2.84985	4.39213	0.838192	2.90971	1.29444	0.00361769
ENSG00000131401	NAPSB	-6.26968	-2.84985	-1.00583	-1.00583	-2.90738	-1.29444	0.00364469
ENSG00000115325	DOK1	-5.3309	-2.38046	-0.838192	-0.838192	-2.90644	-1.29444	0.00365566
ENSG00000096968	JAK2	-4.52624	-2.81632	-0.938775	-0.938775	-2.89831	-1.28437	0.00375185
ENSG00000139318	DUSP6	0.469387	1.47522	2.7828	0.469387	2.89659	1.28437	0.00377239
ENSG00000166927	MS4A7	0.43586	1.40816	3.48688	0.43586	2.89048	1.28172	0.00384652
ENSG00000169116	PARM1	-3.55393	-2.01166	-0.637026	-0.637026	-2.88931	-1.28172	0.00386092
ENSG00000226564	FTH1P20	0.201166	0.670554	1.13994	0.201166	2.88878	1.28172	0.00386734
ENSG00000125740	FOSB	0.804664	2.48105	3.95627	0.804664	2.87926	1.26823	0.00398607
ENSG00000230204	FTH1P5	0.167638	0.603498	1.03936	0.167638	2.87666	1.26728	0.00401914
ENSG00000181381	DDX60L	1.00583	3.78863	5.16326	1.00583	2.85344	1.22862	0.00432492
ENSG00000109089	CDR2L	-3.21866	-1.84402	-0.637026	-0.637026	-2.84653	-1.21971	0.0044199
ENSG00000118680	MYL12B	-1.00583	-0.56997	-0.201166	-0.201166	-2.83376	-1.19994	0.00460032
ENSG00000162711	NLRP3	0.56997	2.04519	3.82215	0.56997	2.83147	1.19949	0.00463347
ENSG00000203485	INF2	0.335277	1.207	2.24635	0.335277	2.8217	1.18515	0.00477696
ENSG00000097021	ACOT7	-2.01166	-1.13994	-0.335277	-0.335277	-2.81857	-1.18312	0.00482378
ENSG00000105355	PLIN3	-2.14577	-1.10641	-0.335277	-0.335277	-2.81632	-1.1827	0.0048577
ENSG00000078081	LAMP3	-6.16909	-4.59329	-1.17347	-1.17347	-2.81281	-1.17991	0.00491112
ENSG00000087903	RFX2	0.704081	2.07872	5.59912	0.704081	2.80743	1.17493	0.00499392
ENSG00000162927	PUS10	-4.7274	-3.52041	-1.37463	-1.37463	-2.80613	-1.17493	0.00501406
ENSG00000198853	RUSC2	0.771137	2.5481	4.82799	0.771137	2.80411	1.17486	0.00504558
ENSG00000168389	MFSD2A	0.637026	2.04519	6.03498	0.637026	2.79361	1.15896	0.00521228
ENSG00000186834	HEXIM1	-4.42565	-2.64869	-0.838192	-0.838192	-2.78941	-1.15529	0.00528037
ENSG00000067082	KLF6	0.167638	0.704081	1.207	0.167638	2.78717	1.15529	0.00531709
ENSG00000034152	MAP2K3	0.201166	0.737609	1.24052	0.201166	2.78306	1.15529	0.00538482
ENSG00000175029	CTBP2	0.838192	2.71574	4.1239	0.838192	2.78267	1.15529	0.00539136
ENSG00000145990	GFOD1	0.234694	0.905247	1.64286	0.234694	2.78191	1.15529	0.00540393
ENSG00000103174	NAGPA	-1.77697	-0.972303	-0.301749	-0.301749	-2.7763	-1.14838	0.00549813
ENSG00000154710	RABGEF1	0.268221	1.03936	2.11224	0.268221	2.75616	1.1213	0.00584851
ENSG00000136463	TACO1	-4.7274	-3.52041	-1.13994	-1.13994	-2.75566	-1.1213	0.00585744
ENSG00000196182	STK40	0.268221	0.972303	1.70991	0.268221	2.7525	1.1213	0.00591428
ENSG00000160352	ZNF714	1.03936	3.21866	4.59329	1.03936	2.7515	1.1213	0.00593239
ENSG00000248187	RP11-184M15.1	0.301749	1.207	2.51458	0.301749	2.75105	1.1213	0.00594037
ENSG00000174574	AKIRIN1	-1.40816	-0.804664	-0.234694	-0.234694	-2.74916	-1.1213	0.00597488
ENSG00000104093	DMXL2	0.335277	1.34111	2.84985	0.335277	2.74868	1.1213	0.00598357
ENSG00000135218	CD36	-2.11224	-1.10641	-0.335277	-0.335277	-2.74522	-1.11827	0.00604701
ENSG00000070950	RAD18	-5.12973	-3.52041	-1.13994	-1.13994	-2.74161	-1.11494	0.00611385
ENSG00000116161	CACYBP	-1.47522	-0.804664	-0.234694	-0.234694	-2.73424	-1.1045	0.00625242
ENSG00000274213	RP11-670E13.6	0.402332	1.67638	3.45335	0.402332	2.72905	1.09814	0.00635175
ENSG00000147324	MFHAS1	0.502915	1.97813	3.65452	0.502915	2.72316	1.09045	0.00646599
ENSG00000136167	LCP1	-0.938775	-0.536443	-0.167638	-0.167638	-2.709	-1.06696	0.00674867
ENSG00000205629	LCMT1	-3.18513	-1.87755	-0.56997	-0.56997	-2.70377	-1.06042	0.00685587
ENSG00000007237	GAS7	0.56997	2.24635	3.58746	0.56997	2.69725	1.05543	0.00699149
ENSG00000157227	MMP14	0.737609	2.61516	4.66035	0.737609	2.69467	1.05543	0.00704579
ENSG00000101608	MYL12A	-0.905247	-0.502915	-0.134111	-0.134111	-2.69187	-1.05543	0.00710529
ENSG00000064601	CTSA	0.201166	0.838192	1.44169	0.201166	2.68839	1.05543	0.0071798
ENSG00000119514	GALNT12	-4.39213	-2.44752	-0.637026	-0.637026	-2.68836	-1.05543	0.0071804
ENSG00000105854	PON2	-2.1793	-1.13994	-0.301749	-0.301749	-2.68819	-1.05543	0.00718414
ENSG00000088826	SMOX	0.268221	1.07289	1.97813	0.268221	2.68711	1.05543	0.00720741
ENSG00000255717	SNHG1	-4.49271	-2.91691	-0.905247	-0.905247	-2.68697	-1.05543	0.00721025
ENSG00000228106	RP11-452F19.3	0.838192	3.72157	4.89504	0.838192	2.68296	1.05109	0.00729737
ENSG00000148926	ADM	0.637026	2.11224	5.46501	0.637026	2.6811	1.05083	0.00733811
ENSG00000197989	SNHG12	-4.66035	-3.11807	-0.838192	-0.838192	-2.67141	-1.03679	0.00755331
ENSG00000109103	UNC119	-2.51458	-1.37463	-0.368804	-0.368804	-2.67032	-1.03679	0.00757795
ENSG00000064666	CNN2	-1.24052	-0.704081	-0.201166	-0.201166	-2.66756	-1.03478	0.00764047
ENSG00000150637	CD226	-2.11224	-1.10641	-0.301749	-0.301749	-2.65137	-1.00689	0.00801668
ENSG00000102316	MAGED2	-2.27988	-1.27405	-0.368804	-0.368804	-2.64927	-1.00643	0.0080665
ENSG00000131236	CAP1	-0.938775	-0.536443	-0.134111	-0.134111	-2.64773	-1.00643	0.00810336
ENSG00000173369	C1QB	0.167638	0.737609	1.44169	0.167638	2.64389	1.00225	0.00819605
ENSG00000131016	AKAP12	-4.52624	-1.74344	-0.469387	-0.469387	-2.63955	-0.998261	0.00830165
ENSG00000242960	FTH1P23	0.134111	0.603498	1.07289	0.134111	2.63847	0.998261	0.00832818
ENSG00000139146	FAM60A	-5.02915	-3.68804	-0.938775	-0.938775	-2.6322	-0.989843	0.00848345
ENSG00000052126	PLEKHA5	-4.3586	-2.31341	-0.637026	-0.637026	-2.63079	-0.989843	0.00851856
ENSG00000069482	GAL	1.17347	4.25801	5.06268	1.17347	2.62334	0.978586	0.00870711
ENSG00000176485	PLA2G16	-6.03498	-4.39213	-0.737609	-0.737609	-2.62013	-0.975536	0.00878968
ENSG00000253210	RP11-809O17.1	0.704081	3.45335	4.52624	0.704081	2.61825	0.975071	0.00883833
ENSG00000283652	WDFY4	-4.05685	-2.14577	-0.56997	-0.56997	-2.60917	-0.960564	0.00907611
ENSG00000166002	SMCO4	-5.12973	-2.34694	-0.603498	-0.603498	-2.60133	-0.948382	0.00928643
ENSG00000130830	MPP1	0.201166	0.938775	1.70991	0.201166	2.59826	0.948111	0.00936967
ENSG00000149635	OCSTAMP	0.502915	2.74927	4.39213	0.502915	2.59793	0.948111	0.00937865
ENSG00000189241	TSPYL1	-3.18513	-1.54227	-0.368804	-0.368804	-2.59492	-0.945366	0.00946132
ENSG00000160213	CSTB	0.100583	0.43586	0.804664	0.100583	2.5903	0.942427	0.00958919
ENSG00000161929	SCIMP	-1.70991	-0.87172	-0.201166	-0.201166	-2.58863	-0.942427	0.00963596
ENSG00000279355	AGPAT4-IT1	0.704081	2.88338	4.25801	0.704081	2.58861	0.942427	0.00963641
ENSG00000198951	NAGA	-1.24052	-0.670554	-0.167638	-0.167638	-2.58628	-0.940984	0.00970171
ENSG00000124762	CDKN1A	-0.838192	-0.469387	-0.134111	-0.134111	-2.58114	-0.933996	0.00984741
ENSG00000196576	PLXNB2	0.167638	0.838192	1.44169	0.167638	2.57771	0.930359	0.00994565
ENSG00000118689	FOXO3	0.469387	2.07872	3.98979	0.469387	2.5756	0.929901	0.0100065
ENSG00000145901	TNIP1	0.167638	0.804664	1.44169	0.167638	2.5739	0.929901	0.0100558
ENSG00000026652	AGPAT4	0.402332	1.91108	3.72157	0.402332	2.57141	0.929901	0.0101285
ENSG00000138185	ENTPD1	-3.62099	-2.04519	-0.536443	-0.536443	-2.57081	-0.929901	0.0101462
ENSG00000073331	ALPK1	0.704081	2.51458	4.55976	0.704081	2.56967	0.929901	0.0101796
ENSG00000277632	CCL3	0.167638	0.771137	1.47522	0.167638	2.56505	0.923852	0.0103162
ENSG00000163320	CGGBP1	-2.34694	-1.13994	-0.268221	-0.268221	-2.54339	-0.884488	0.0109782
ENSG00000277610	RNVU1-4	0.536443	2.44752	4.19096	0.536443	2.54209	0.884488	0.0110193
ENSG00000239911	PRKAG2-AS1	0.603498	3.18513	4.49271	0.603498	2.54057	0.884488	0.0110673
ENSG00000111275	ALDH2	0.301749	1.30758	2.84985	0.301749	2.53829	0.882995	0.0111396
ENSG00000162222	TTC9C	-2.51458	-1.34111	-0.335277	-0.335277	-2.53541	-0.880829	0.0112314
ENSG00000264538	SUZ12P1	-4.22449	-2.44752	-0.56997	-0.56997	-2.53416	-0.880829	0.0112718
ENSG00000134285	FKBP11	-4.49271	-3.1516	-0.737609	-0.737609	-2.53176	-0.879073	0.0113491
ENSG00000075856	SART3	-4.62682	-2.58163	-0.637026	-0.637026	-2.5273	-0.874766	0.0114945
ENSG00000237513	RP11-325F22.2	0.670554	3.88921	4.92857	0.670554	2.52659	0.874766	0.0115175
ENSG00000146457	WTAP	0.134111	0.771137	1.34111	0.134111	2.51507	0.854678	0.0119009
ENSG00000280434	RP4-671O14.6	0.536443	2.71574	4.9621	0.536443	2.51143	0.850366	0.0120243
ENSG00000143819	EPHX1	0.368804	1.64286	3.11807	0.368804	2.50959	0.849672	0.0120871
ENSG00000105281	SLC1A5	-2.74927	-1.60933	-0.368804	-0.368804	-2.50252	-0.841628	0.0123312
ENSG00000064989	CALCRL	-2.01166	-0.972303	-0.234694	-0.234694	-2.50084	-0.841628	0.0123899
ENSG00000135048	TMEM2	0.268221	1.30758	3.05102	0.268221	2.50078	0.841628	0.0123921
ENSG00000178726	THBD	0.268221	1.44169	2.58163	0.268221	2.4989	0.841628	0.0124579
ENSG00000065809	FAM107B	0.502915	2.5481	4.79446	0.502915	2.49746	0.841628	0.0125085
ENSG00000167721	TSR1	-5.06268	-2.84985	-0.603498	-0.603498	-2.49535	-0.841628	0.0125832
ENSG00000160211	G6PD	-1.50875	-0.804664	-0.201166	-0.201166	-2.49455	-0.841628	0.0126117
ENSG00000244005	NFS1	0.737609	3.25218	4.45918	0.737609	2.4938	0.841628	0.0126384
ENSG00000083223	ZCCHC6	0.201166	0.972303	2.11224	0.201166	2.4924	0.841628	0.0126885
ENSG00000157557	ETS2	0.134111	0.704081	1.27405	0.134111	2.49055	0.840819	0.0127545
ENSG00000155307	SAMSN1	-2.91691	-1.27405	-0.301749	-0.301749	-2.48463	-0.834174	0.0129685
ENSG00000185507	IRF7	-3.95627	-2.21283	-0.469387	-0.469387	-2.48438	-0.834174	0.0129776
ENSG00000132669	RIN2	0.167638	0.938775	1.97813	0.167638	2.47451	0.817119	0.0133417
ENSG00000054219	LY75	-3.98979	-1.91108	-0.43586	-0.43586	-2.46286	-0.801932	0.0137834
ENSG00000142634	EFHD2	0.100583	0.603498	1.07289	0.100583	2.46247	0.801932	0.0137982
ENSG00000166710	B2M	-0.704081	-0.368804	-0.100583	-0.100583	-2.46186	-0.801932	0.0138219
ENSG00000140105	WARS	-1.47522	-0.804664	-0.167638	-0.167638	-2.46136	-0.801932	0.0138412
ENSG00000100014	SPECC1L	0.56997	2.64869	3.95627	0.56997	2.4532	0.788148	0.0141593
ENSG00000154237	LRRK1	-3.05102	-1.60933	-0.335277	-0.335277	-2.44631	-0.77691	0.0144328
ENSG00000124813	RUNX2	0.603498	3.11807	4.3586	0.603498	2.44098	0.76884	0.0146474
ENSG00000006062	MAP3K14	-2.98396	-1.50875	-0.335277	-0.335277	-2.43187	-0.755071	0.0150211
ENSG00000167107	ACSF2	-3.05102	-1.64286	-0.335277	-0.335277	-2.43151	-0.755071	0.0150359
ENSG00000104870	FCGRT	0.0670554	0.469387	0.905247	0.0670554	2.42948	0.753759	0.0151204
ENSG00000196547	MAN2A2	-2.41399	-1.24052	-0.268221	-0.268221	-2.42003	-0.738243	0.0155194
ENSG00000165475	CRYL1	0.268221	1.50875	2.91691	0.268221	2.41923	0.738243	0.0155533
ENSG00000023330	ALAS1	0.201166	1.10641	2.38046	0.201166	2.41511	0.732532	0.0157306
ENSG00000101335	MYL9	-4.69387	-2.7828	-0.502915	-0.502915	-2.40936	-0.723589	0.0159804
ENSG00000207389	RNU1-4	0.43586	2.14577	3.7551	0.43586	2.40721	0.723589	0.016075
ENSG00000166224	SGPL1	-1.44169	-0.771137	-0.167638	-0.167638	-2.40418	-0.723589	0.0162089
ENSG00000124209	RAB22A	-3.01749	-1.54227	-0.301749	-0.301749	-2.40174	-0.723589	0.0163173
ENSG00000117594	HSD11B1	-4.32507	-2.14577	-0.43586	-0.43586	-2.39964	-0.723589	0.0164112
ENSG00000153250	RBMS1	0.134111	0.838192	1.64286	0.134111	2.39707	0.723589	0.0165268
ENSG00000143507	DUSP10	0.637026	3.78863	4.82799	0.637026	2.39564	0.723589	0.0165914
ENSG00000124275	MTRR	-5.19679	-3.72157	-0.56997	-0.56997	-2.39519	-0.723589	0.0166116
ENSG00000100412	ACO2	-2.1793	-1.10641	-0.201166	-0.201166	-2.39493	-0.723589	0.0166237
ENSG00000125633	CCDC93	0.234694	1.54227	3.1516	0.234694	2.39319	0.723589	0.0167027
ENSG00000101187	SLCO4A1	0.637026	2.64869	5.16326	0.637026	2.39316	0.723589	0.016704
ENSG00000145860	RNF145	0.134111	0.905247	1.87755	0.134111	2.39298	0.723589	0.016712
ENSG00000170458	CD14	0.469387	4.92857	5.6997	0.469387	2.39265	0.723589	0.016727
ENSG00000117748	RPA2	-3.08455	-1.70991	-0.368804	-0.368804	-2.38825	-0.723589	0.0169289
ENSG00000127184	COX7C	-0.87172	-0.469387	-0.100583	-0.100583	-2.38819	-0.723589	0.0169315
ENSG00000132514	CLEC10A	-1.07289	-0.56997	-0.100583	-0.100583	-2.38729	-0.723589	0.0169731
ENSG00000107719	PALD1	-4.02332	-2.24635	-0.43586	-0.43586	-2.38722	-0.723589	0.0169763
ENSG00000100079	LGALS2	-3.52041	-2.1793	-0.368804	-0.368804	-2.38529	-0.723589	0.0170657
ENSG00000074266	EED	-4.15743	-2.38046	-0.469387	-0.469387	-2.38528	-0.723589	0.0170661
ENSG00000164125	FAM198B	0.234694	1.70991	3.25218	0.234694	2.3803	0.715932	0.0172987
ENSG00000165886	UBTD1	0.368804	2.01166	3.7551	0.368804	2.37867	0.715494	0.0173754
ENSG00000124226	RNF114	-1.5758	-0.804664	-0.167638	-0.167638	-2.37749	-0.715494	0.0174309
ENSG00000099331	MYO9B	0.100583	0.670554	1.30758	0.100583	2.37435	0.711648	0.0175798
ENSG00000169155	ZBTB43	0.134111	0.838192	1.67638	0.134111	2.37128	0.707932	0.0177266
ENSG00000275385	CCL18	0.234694	1.37463	5.43148	0.234694	2.3645	0.696603	0.0180544
ENSG00000169554	ZEB2	0.100583	0.771137	1.37463	0.100583	2.36312	0.696603	0.0181219
ENSG00000168101	NUDT16L1	-2.61516	-1.34111	-0.268221	-0.268221	-2.36201	-0.696603	0.018176
ENSG00000079215	SLC1A3	0.469387	2.64869	4.3586	0.469387	2.35966	0.694345	0.0182918
ENSG00000113916	BCL6	-1.64286	-0.905247	-0.167638	-0.167638	-2.35826	-0.694073	0.018361
ENSG00000175352	NRIP3	0.402332	4.7274	5.53207	0.402332	2.35009	0.679589	0.0187688
ENSG00000169429	CXCL8	0.100583	0.670554	1.40816	0.100583	2.34615	0.673947	0.0189686
ENSG00000124145	SDC4	0.100583	0.704081	1.27405	0.100583	2.34331	0.670633	0.0191133
ENSG00000104299	INTS9	0.368804	2.07872	4.29154	0.368804	2.34119	0.66881	0.0192225
ENSG00000186283	TOR3A	-2.44752	-1.207	-0.234694	-0.234694	-2.33706	-0.662744	0.019436
ENSG00000010610	CD4	0.0670554	0.56997	1.13994	0.0670554	2.33299	0.657316	0.0196485
ENSG00000163444	TMEM183A	-2.04519	-1.03936	-0.167638	-0.167638	-2.33199	-0.657316	0.0197011
ENSG00000204386	NEU1	0.100583	0.704081	1.34111	0.100583	2.32933	0.654318	0.0198417
ENSG00000205572	SERF1B	-4.1239	-2.38046	-0.402332	-0.402332	-2.32557	-0.651771	0.0200415
ENSG00000141424	SLC39A6	-2.01166	-1.00583	-0.167638	-0.167638	-2.32525	-0.651771	0.0200584
ENSG00000139190	VAMP1	0.234694	1.70991	3.48688	0.234694	2.3244	0.651771	0.0201042
ENSG00000105568	PPP2R1A	-1.54227	-0.804664	-0.134111	-0.134111	-2.32012	-0.651638	0.0203343
ENSG00000075420	FNDC3B	0.167638	1.17347	2.61516	0.167638	2.3181	0.651638	0.0204441
ENSG00000115594	IL1R1	0.134111	0.87172	1.81049	0.134111	2.31769	0.651638	0.0204664
ENSG00000100368	CSF2RB	-1.81049	-0.905247	-0.167638	-0.167638	-2.31709	-0.651638	0.020499
ENSG00000145220	LYAR	0.335277	2.24635	4.25801	0.335277	2.31698	0.651638	0.0205051
ENSG00000085514	PILRA	0.100583	0.704081	1.34111	0.100583	2.31665	0.651638	0.0205231
ENSG00000214113	LYRM4	0.268221	1.77697	3.31924	0.268221	2.31575	0.651638	0.0205721
ENSG00000110801	PSMD9	-2.41399	-1.10641	-0.167638	-0.167638	-2.31328	-0.648979	0.0207074
ENSG00000114013	CD86	-1.07289	-0.56997	-0.100583	-0.100583	-2.31121	-0.647163	0.0208212
ENSG00000111344	RASAL1	-3.31924	-1.91108	-0.368804	-0.368804	-2.30811	-0.644561	0.0209932
ENSG00000110934	BIN2	0.167638	1.27405	3.01749	0.167638	2.30757	0.644561	0.0210229
ENSG00000110756	HPS5	-3.45335	-1.94461	-0.268221	-0.268221	-2.29563	-0.626995	0.0216972
ENSG00000119922	IFIT2	0.201166	1.27405	2.5481	0.201166	2.29498	0.626995	0.0217345
ENSG00000113269	RNF130	0.0335277	0.469387	0.87172	0.0335277	2.29471	0.626995	0.0217496
ENSG00000007202	KIAA0100	-1.13994	-0.603498	-0.100583	-0.100583	-2.29453	-0.626995	0.0217602
ENSG00000148248	SURF4	-1.37463	-0.737609	-0.134111	-0.134111	-2.29242	-0.62503	0.0218817
ENSG00000162512	SDC3	0.167638	1.24052	2.48105	0.167638	2.29121	0.624989	0.0219514
ENSG00000151715	TMEM45B	-2.64869	-1.27405	-0.201166	-0.201166	-2.28811	-0.620904	0.0221311
ENSG00000151690	MFSD6	-3.35277	-1.34111	-0.201166	-0.201166	-2.2864	-0.61978	0.0222308
ENSG00000095383	TBC1D2	0.301749	2.24635	4.76093	0.301749	2.28215	0.613216	0.0224802
ENSG00000148339	SLC25A25	-2.11224	-1.00583	-0.167638	-0.167638	-2.27997	-0.611443	0.0226094
ENSG00000184110	EIF3C	-1.207	-0.637026	-0.100583	-0.100583	-2.27816	-0.611443	0.0227173
ENSG00000011600	TYROBP	0.0335277	0.402332	0.704081	0.0335277	2.27694	0.611443	0.0227898
ENSG00000132581	SDF2	-1.91108	-0.972303	-0.167638	-0.167638	-2.27605	-0.611443	0.022843
ENSG00000178860	MSC	0.0335277	0.469387	0.838192	0.0335277	2.27429	0.611443	0.0229487
ENSG00000143222	UFC1	-1.44169	-0.737609	-0.100583	-0.100583	-2.27273	-0.611443	0.0230427
ENSG00000087152	ATXN7L3	-3.7551	-2.31341	-0.335277	-0.335277	-2.2726	-0.611443	0.0230502
ENSG00000122779	TRIM24	0.234694	1.70991	3.25218	0.234694	2.27183	0.611443	0.0230967
ENSG00000235568	NFAM1	0.234694	1.91108	5.09621	0.234694	2.27023	0.611443	0.0231939
ENSG00000102879	CORO1A	-1.91108	-0.972303	-0.167638	-0.167638	-2.2666	-0.611443	0.0234148
ENSG00000239672	NME1	0.167638	1.40816	2.95044	0.167638	2.26528	0.611443	0.0234952
ENSG00000228013	RP11-350G8.5	0.268221	2.07872	4.42565	0.268221	2.26485	0.611443	0.0235218
ENSG00000167874	TMEM88	0.335277	2.38046	3.65452	0.335277	2.26474	0.611443	0.0235287
ENSG00000267169	CTB-55O6.12	0.368804	2.88338	4.32507	0.368804	2.26258	0.611443	0.0236615
ENSG00000160712	IL6R	0.100583	0.838192	1.70991	0.100583	2.26193	0.611443	0.0237017
ENSG00000226742	HSBP1L1	-2.95044	-1.30758	-0.201166	-0.201166	-2.26174	-0.611443	0.0237134
ENSG00000140740	UQCRC2	-1.40816	-0.704081	-0.100583	-0.100583	-2.26118	-0.611443	0.0237481
ENSG00000232368	FTLP2	0.0670554	0.670554	1.34111	0.0670554	2.26023	0.611443	0.0238071
ENSG00000128463	EMC4	-1.67638	-0.838192	-0.134111	-0.134111	-2.25866	-0.611443	0.0239043
ENSG00000172757	CFL1	-0.670554	-0.335277	-0.0670554	-0.0670554	-2.25835	-0.611443	0.023924
ENSG00000178209	PLEC	0.0335277	0.502915	0.938775	0.0335277	2.25649	0.609875	0.0240398
ENSG00000185291	IL3RA	0.134111	1.07289	2.44752	0.134111	2.25363	0.606149	0.0242197
ENSG00000178573	MAF	0.134111	1.03936	2.88338	0.134111	2.25163	0.604273	0.0243455
ENSG00000113456	RAD1	-3.68804	-2.07872	-0.301749	-0.301749	-2.24842	-0.602101	0.0245493
ENSG00000103257	SLC7A5	0.268221	2.21283	4.79446	0.268221	2.24839	0.602101	0.024551
ENSG00000101017	CD40	-1.91108	-1.07289	-0.167638	-0.167638	-2.24377	-0.594858	0.024847
ENSG00000172216	CEBPB	0.134111	1.07289	2.98396	0.134111	2.24279	0.594858	0.0249102
ENSG00000173950	XXYLT1	0.167638	1.70991	3.35277	0.167638	2.24032	0.591917	0.0250704
ENSG00000161905	ALOX15	-0.771137	-0.402332	-0.0670554	-0.0670554	-2.237	-0.588579	0.0252865
ENSG00000164713	BRI3	0.0670554	0.56997	1.10641	0.0670554	2.23656	0.588579	0.0253151
ENSG00000131467	PSME3	-2.01166	-1.07289	-0.167638	-0.167638	-2.23453	-0.586573	0.0254483
ENSG00000184588	PDE4B	0.201166	1.81049	5.09621	0.201166	2.23311	0.585883	0.0255414
ENSG00000148400	NOTCH1	0.100583	0.938775	1.87755	0.100583	2.22751	0.576196	0.0259131
ENSG00000119522	DENND1A	0.100583	1.03936	2.38046	0.100583	2.22589	0.575377	0.0260213
ENSG00000229754	CXCR2P1	-1.87755	-0.972303	-0.134111	-0.134111	-2.22496	-0.575377	0.0260842
ENSG00000105829	BET1	-4.49271	-2.98396	-0.335277	-0.335277	-2.22338	-0.574327	0.0261899
ENSG00000153879	CEBPG	-2.64869	-1.30758	-0.167638	-0.167638	-2.2212	-0.571948	0.0263377
ENSG00000107537	PHYH	-3.72157	-1.74344	-0.234694	-0.234694	-2.21845	-0.568357	0.0265242
ENSG00000205609	EIF3CL	-1.13994	-0.603498	-0.0670554	-0.0670554	-2.21511	-0.563469	0.0267528
ENSG00000162517	PEF1	-2.64869	-1.37463	-0.201166	-0.201166	-2.21331	-0.561906	0.0268765
ENSG00000162645	GBP2	0.100583	1.00583	2.11224	0.100583	2.21105	0.559354	0.0270322
ENSG00000111729	CLEC4A	-0.938775	-0.502915	-0.0670554	-0.0670554	-2.20923	-0.557821	0.027159
ENSG00000102172	SMS	0.0670554	0.670554	1.24052	0.0670554	2.2082	0.557821	0.0272301
ENSG00000123178	SPRYD7	-3.08455	-1.60933	-0.201166	-0.201166	-2.20396	-0.551465	0.0275273
ENSG00000136935	GOLGA1	0.335277	3.1516	4.22449	0.335277	2.20313	0.551465	0.0275853
ENSG00000136819	C9orf78	-1.50875	-0.771137	-0.100583	-0.100583	-2.19579	-0.537819	0.0281069
ENSG00000136158	SPRY2	0.100583	1.10641	2.21283	0.100583	2.19162	0.532153	0.0284068
ENSG00000102393	GLA	-1.47522	-0.737609	-0.100583	-0.100583	-2.19107	-0.532153	0.0284467
ENSG00000134594	RAB33A	-2.91691	-1.44169	-0.167638	-0.167638	-2.18872	-0.529334	0.0286171
ENSG00000178385	PLEKHM3	-4.89504	-3.62099	-0.301749	-0.301749	-2.18726	-0.52929	0.0287238
ENSG00000198786	MT-ND5	-0.771137	-0.402332	-0.0670554	-0.0670554	-2.18635	-0.52929	0.0287898
ENSG00000079999	KEAP1	-2.74927	-1.37463	-0.167638	-0.167638	-2.18496	-0.52929	0.0288917
ENSG00000169418	NPR1	-4.79446	-1.94461	-0.234694	-0.234694	-2.18389	-0.52929	0.02897
ENSG00000125772	GPCPD1	0.0670554	0.704081	1.37463	0.0670554	2.18344	0.52929	0.0290032
ENSG00000114021	NIT2	-3.1516	-1.5758	-0.167638	-0.167638	-2.17463	-0.519567	0.0296581
ENSG00000102144	PGK1	-1.07289	-0.536443	-0.0670554	-0.0670554	-2.17246	-0.519567	0.029821
ENSG00000169504	CLIC4	-1.37463	-0.670554	-0.0670554	-0.0670554	-2.17153	-0.519567	0.0298908
ENSG00000119508	NR4A3	-1.37463	-0.670554	-0.0670554	-0.0670554	-2.17124	-0.519567	0.0299128
ENSG00000197405	C5AR1	0.167638	1.94461	3.41982	0.167638	2.17107	0.519567	0.0299258
ENSG00000110955	ATP5B	-0.905247	-0.469387	-0.0670554	-0.0670554	-2.17061	-0.519567	0.029961
ENSG00000144746	ARL6IP5	-1.03936	-0.536443	-0.0670554	-0.0670554	-2.16976	-0.519567	0.0300253
ENSG00000138785	INTS12	-4.79446	-2.1793	-0.234694	-0.234694	-2.16938	-0.519567	0.0300535
ENSG00000169228	RAB24	-5.3309	-2.24635	-0.234694	-0.234694	-2.16937	-0.519567	0.0300543
ENSG00000152484	USP12	0.0670554	0.704081	1.40816	0.0670554	2.16864	0.519567	0.0301099
ENSG00000124882	EREG	0.201166	1.87755	5.26384	0.201166	2.16636	0.516812	0.0302839
ENSG00000277791	PSMB3	-0.905247	-0.469387	-0.0670554	-0.0670554	-2.16207	-0.510079	0.0306127
ENSG00000168906	MAT2A	-1.40816	-0.704081	-0.0670554	-0.0670554	-2.16124	-0.510079	0.0306768
ENSG00000138670	RASGEF1B	0.0335277	0.704081	1.40816	0.0335277	2.15998	0.509551	0.0307741
ENSG00000105983	LMBR1	-3.92274	-2.1793	-0.201166	-0.201166	-2.15754	-0.50676	0.0309639
ENSG00000187037	GPR141	0.201166	2.34694	4.19096	0.201166	2.15668	0.50676	0.0310307
ENSG00000178149	DALRD3	-4.42565	-1.97813	-0.201166	-0.201166	-2.14989	-0.494059	0.0315639
ENSG00000143549	TPM3	-0.704081	-0.368804	-0.0335277	-0.0335277	-2.14444	-0.484248	0.0319978
ENSG00000051108	HERPUD1	-2.24635	-1.13994	-0.100583	-0.100583	-2.1423	-0.48176	0.032169
ENSG00000175582	RAB6A	-1.47522	-0.704081	-0.0670554	-0.0670554	-2.14109	-0.481304	0.0322668
ENSG00000166145	SPINT1	-1.91108	-0.938775	-0.100583	-0.100583	-2.13864	-0.478115	0.0324645
ENSG00000174705	SH3PXD2B	0.167638	4.19096	5.12973	0.167638	2.13647	0.477517	0.0326414
ENSG00000188938	FAM120AOS	-2.81632	-1.54227	-0.134111	-0.134111	-2.13566	-0.477517	0.0327071
ENSG00000140464	PML	-2.95044	-1.54227	-0.134111	-0.134111	-2.13456	-0.477517	0.0327973
ENSG00000138448	ITGAV	0.0670554	1.07289	2.88338	0.0670554	2.13437	0.477517	0.0328129
ENSG00000010810	FYN	-3.35277	-1.84402	-0.201166	-0.201166	-2.13323	-0.477211	0.0329058
ENSG00000070614	NDST1	0.100583	1.54227	3.28571	0.100583	2.12813	0.473953	0.0333265
ENSG00000133639	BTG1	0.0335277	0.603498	1.24052	0.0335277	2.12806	0.473953	0.0333325
ENSG00000082146	STRADB	-3.45335	-1.87755	-0.167638	-0.167638	-2.12564	-0.473953	0.0335331
ENSG00000159399	HK2	0.134111	1.67638	3.82215	0.134111	2.12526	0.473953	0.0335653
ENSG00000109861	CTSC	0	0.43586	0.804664	0	2.12465	0.473953	0.0336154
ENSG00000142669	SH3BGRL3	-0.603498	-0.301749	-0.0335277	-0.0335277	-2.12258	-0.473953	0.0337893
ENSG00000151465	CDC123	-2.14577	-0.938775	-0.100583	-0.100583	-2.12156	-0.473953	0.0338747
ENSG00000088827	SIGLEC1	0.100583	1.50875	3.48688	0.100583	2.12128	0.473953	0.0338984
ENSG00000132155	RAF1	-1.84402	-0.905247	-0.100583	-0.100583	-2.12061	-0.473953	0.0339547
ENSG00000117153	KLHL12	0.134111	1.84402	4.22449	0.134111	2.12041	0.473953	0.0339714
ENSG00000077984	CST7	-2.88338	-1.47522	-0.134111	-0.134111	-2.11922	-0.473953	0.0340722
ENSG00000224596	ZMIZ1-AS1	0.201166	3.31924	4.49271	0.201166	2.11877	0.473953	0.0341099
ENSG00000160305	DIP2A	0.100583	1.70991	3.28571	0.100583	2.11822	0.473953	0.0341566
ENSG00000135838	NPL	0.0670554	0.972303	2.41399	0.0670554	2.11714	0.473953	0.0342478
ENSG00000196562	SULF2	-1.17347	-0.603498	-0.0670554	-0.0670554	-2.11705	-0.473953	0.0342557
ENSG00000177971	IMP3	-2.71574	-1.37463	-0.100583	-0.100583	-2.11427	-0.471876	0.034492
ENSG00000152234	ATP5A1	-1.13994	-0.56997	-0.0670554	-0.0670554	-2.1133	-0.471876	0.0345749
ENSG00000112149	CD83	-0.838192	-0.43586	-0.0335277	-0.0335277	-2.11322	-0.471876	0.034582
ENSG00000139291	TMEM19	-2.88338	-1.34111	-0.100583	-0.100583	-2.11144	-0.471478	0.0347344
ENSG00000103502	CDIPT	-3.3863	-1.74344	-0.134111	-0.134111	-2.11112	-0.471478	0.0347618
ENSG00000136448	NMT1	-3.1516	-1.70991	-0.134111	-0.134111	-2.10762	-0.465859	0.0350636
ENSG00000031823	RANBP3	-2.64869	-1.37463	-0.100583	-0.100583	-2.10565	-0.465275	0.0352352
ENSG00000143878	RHOB	0.0670554	1.207	2.44752	0.0670554	2.10484	0.465275	0.0353053
ENSG00000236120	RP11-733O18.1	0.134111	1.91108	3.7551	0.134111	2.10427	0.465275	0.0353551
ENSG00000106100	NOD1	0.201166	3.7551	4.76093	0.201166	2.10355	0.465275	0.0354175
ENSG00000175354	PTPN2	-1.60933	-0.771137	-0.0670554	-0.0670554	-2.09947	-0.460262	0.0357758
ENSG00000100129	EIF3L	-1.81049	-0.905247	-0.0670554	-0.0670554	-2.09939	-0.460262	0.0357822
ENSG00000213020	ZNF611	0.134111	2.5481	4.49271	0.134111	2.09786	0.459176	0.0359174
ENSG00000214900	LINC01588	0.0670554	1.30758	2.5481	0.0670554	2.0963	0.459176	0.0360556
ENSG00000078668	VDAC3	-1.40816	-0.704081	-0.0670554	-0.0670554	-2.09605	-0.459176	0.0360782
ENSG00000087842	PIR	0.167638	2.88338	4.22449	0.167638	2.09422	0.459176	0.0362405
ENSG00000141506	PIK3R5	0.0335277	0.670554	1.37463	0.0335277	2.0942	0.459176	0.036242
ENSG00000078269	SYNJ2	0.0670554	1.44169	3.01749	0.0670554	2.093	0.458582	0.0363493
ENSG00000106348	IMPDH1	-1.34111	-0.704081	-0.0670554	-0.0670554	-2.0908	-0.455778	0.0365463
ENSG00000135074	ADAM19	-1.60933	-0.804664	-0.0670554	-0.0670554	-2.08926	-0.454445	0.0366841
ENSG00000110092	CCND1	0.201166	3.3863	4.55976	0.201166	2.08661	0.450629	0.0369234
ENSG00000163734	CXCL3	0.0670554	1.27405	2.95044	0.0670554	2.0822	0.444015	0.0373242
ENSG00000163938	GNL3	-2.74927	-1.37463	-0.100583	-0.100583	-2.08177	-0.444015	0.0373631
ENSG00000100336	APOL4	-2.11224	-1.03936	-0.0670554	-0.0670554	-2.08044	-0.44311	0.0374851
ENSG00000104643	MTMR9	0.0670554	1.5758	3.11807	0.0670554	2.07852	0.442869	0.0376616
ENSG00000103381	CPPED1	-1.40816	-0.737609	-0.0670554	-0.0670554	-2.07848	-0.442869	0.0376647
ENSG00000135617	PRADC1	-2.44752	-1.207	-0.100583	-0.100583	-2.07755	-0.442835	0.037751
ENSG00000124731	TREM1	0.100583	2.14577	3.82215	0.100583	2.07543	0.442014	0.0379469
ENSG00000086598	TMED2	-1.03936	-0.536443	-0.0335277	-0.0335277	-2.07414	-0.442014	0.0380661
ENSG00000204577	LILRB3	0.0670554	1.34111	2.64869	0.0670554	2.07392	0.442014	0.0380872
ENSG00000143119	CD53	-0.938775	-0.469387	-0.0335277	-0.0335277	-2.07351	-0.442014	0.0381247
ENSG00000160752	FDPS	-2.01166	-0.838192	-0.0670554	-0.0670554	-2.07188	-0.441817	0.0382769
ENSG00000185338	SOCS1	-4.22449	-2.41399	-0.134111	-0.134111	-2.0716	-0.441817	0.0383028
ENSG00000090104	RGS1	0.0335277	1.30758	2.48105	0.0335277	2.06982	0.439878	0.0384696
ENSG00000272825	LL21NC02-1C16.2	-3.62099	-2.01166	-0.134111	-0.134111	-2.06434	-0.430404	0.0389854
ENSG00000140968	IRF8	0.0670554	1.37463	3.01749	0.0670554	2.06372	0.430404	0.0390444
ENSG00000179820	MYADM	0	0.603498	1.207	0	2.06259	0.430404	0.0391518
ENSG00000179364	PACS2	-2.24635	-1.00583	-0.0670554	-0.0670554	-2.06193	-0.430404	0.0392144
ENSG00000138166	DUSP5	0	0.536443	1.00583	0	2.06059	0.429434	0.0393419
ENSG00000162522	KIAA1522	0.0670554	1.81049	3.92274	0.0670554	2.05741	0.426664	0.0396471
ENSG00000197355	UAP1L1	0.0670554	1.87755	3.3863	0.0670554	2.05611	0.426664	0.0397716
ENSG00000041357	PSMA4	-1.24052	-0.603498	-0.0335277	-0.0335277	-2.05584	-0.426664	0.0397975
ENSG00000154217	PITPNC1	0.100583	2.34694	4.69387	0.100583	2.05256	0.426664	0.0401148
ENSG00000020633	RUNX3	-2.95044	-1.54227	-0.100583	-0.100583	-2.05256	-0.426664	0.040115
ENSG00000231925	TAPBP	-0.972303	-0.469387	-0.0335277	-0.0335277	-2.05198	-0.426664	0.0401719
ENSG00000166848	TERF2IP	-2.07872	-0.938775	-0.0670554	-0.0670554	-2.05194	-0.426664	0.0401752
ENSG00000228624	RP3-399L15.3	-3.65452	-1.94461	-0.100583	-0.100583	-2.05122	-0.426664	0.0402459
ENSG00000169403	PTAFR	0.0335277	0.804664	1.54227	0.0335277	2.05066	0.426664	0.0403005
ENSG00000188786	MTF1	0.100583	3.18513	4.66035	0.100583	2.05024	0.426664	0.0403413
ENSG00000142185	TRPM2	0.0670554	2.21283	4.32507	0.0670554	2.04953	0.426664	0.0404106
ENSG00000184293	CLECL1	-2.41399	-1.00583	-0.0670554	-0.0670554	-2.04522	-0.419036	0.0408335
ENSG00000184209	SNRNP35	-3.48688	-1.84402	-0.100583	-0.100583	-2.04238	-0.416264	0.0411142
ENSG00000134480	CCNH	-1.5758	-0.771137	-0.0335277	-0.0335277	-2.04142	-0.416264	0.0412088
ENSG00000273319	RP11-138A9.2	0.0335277	1.97813	3.25218	0.0335277	2.04133	0.416264	0.0412181
ENSG00000279602	CTD-3014M21.1	0.0670554	2.01166	4.59329	0.0670554	2.04019	0.415688	0.0413311
ENSG00000150593	PDCD4	-3.18513	-1.47522	-0.0670554	-0.0670554	-2.03636	-0.409077	0.0417146
ENSG00000135336	ORC3	-3.82215	-2.01166	-0.100583	-0.100583	-2.03117	-0.406126	0.0422381
ENSG00000136997	MYC	0.0335277	1.13994	3.08455	0.0335277	2.03028	0.406126	0.0423284
ENSG00000152689	RASGRP3	-1.77697	-0.838192	-0.0335277	-0.0335277	-2.02989	-0.406126	0.0423677
ENSG00000189050	RNFT1	-3.08455	-1.47522	-0.0670554	-0.0670554	-2.02989	-0.406126	0.042368
ENSG00000065978	YBX1	0	0.43586	0.804664	0	2.02899	0.406126	0.0424594
ENSG00000144597	EAF1	0.0670554	2.38046	4.32507	0.0670554	2.02859	0.406126	0.0425004
ENSG00000103569	AQP9	0.0670554	4.25801	5.09621	0.0670554	2.02798	0.406126	0.0425623
ENSG00000067057	PFKP	-1.03936	-0.502915	-0.0335277	-0.0335277	-2.02691	-0.406126	0.0426716
ENSG00000119632	IFI27L2	0	0.670554	1.47522	0	2.02667	0.406126	0.0426966
ENSG00000158769	F11R	-4.55976	-1.91108	-0.0670554	-0.0670554	-2.02634	-0.406126	0.04273
ENSG00000157916	RER1	-1.24052	-0.603498	-0.0335277	-0.0335277	-2.02421	-0.403281	0.042949
ENSG00000116670	MAD2L2	-1.5758	-0.771137	-0.0335277	-0.0335277	-2.02154	-0.39925	0.0432235
ENSG00000177733	HNRNPA0	-2.24635	-1.03936	-0.0335277	-0.0335277	-2.01779	-0.397598	0.0436136
ENSG00000126458	RRAS	0.0335277	1.70991	3.41982	0.0335277	2.01671	0.397598	0.0437255
ENSG00000105135	ILVBL	-3.01749	-1.5758	-0.0670554	-0.0670554	-2.01641	-0.397598	0.0437567
ENSG00000204310	AGPAT1	-2.41399	-1.03936	-0.0335277	-0.0335277	-2.01602	-0.397598	0.0437984
ENSG00000111144	LTA4H	-2.64869	-1.17347	-0.0335277	-0.0335277	-2.01593	-0.397598	0.0438075
ENSG00000172732	MUS81	-2.95044	-1.34111	-0.0670554	-0.0670554	-2.01567	-0.397598	0.0438344
ENSG00000080815	PSEN1	-1.5758	-0.737609	-0.0335277	-0.0335277	-2.01402	-0.395797	0.0440079
ENSG00000224397	LINC01272	0.0335277	2.11224	5.06268	0.0335277	2.01227	0.395568	0.0441913
ENSG00000116954	RRAGC	0	1.24052	2.64869	0	2.01222	0.395568	0.0441973
ENSG00000188886	ASTL	0.0335277	3.18513	4.55976	0.0335277	2.01102	0.395371	0.044323
ENSG00000136295	TTYH3	0	0.536443	1.03936	0	2.00977	0.395371	0.044456
ENSG00000166411	IDH3A	-4.1239	-2.07872	-0.0670554	-0.0670554	-2.00881	-0.395371	0.0445574
ENSG00000105402	NAPA	-1.27405	-0.637026	-0.0335277	-0.0335277	-2.00875	-0.395371	0.0445638
ENSG00000117525	F3	0	1.00583	2.5481	0	2.00573	0.390498	0.0448851
ENSG00000134324	LPIN1	0	0.737609	1.67638	0	2.00213	0.385996	0.0452703
ENSG00000177674	AGTRAP	0	1.54227	3.25218	0	2.00204	0.385996	0.0452803
ENSG00000071575	TRIB2	-3.31924	-1.70991	-0.0670554	-0.0670554	-2.00084	-0.385966	0.0454095
ENSG00000113552	GNPDA1	0	1.10641	2.48105	0	2.00035	0.385966	0.0454622
ENSG00000196588	MKL1	-1.81049	-0.87172	-0.0335277	-0.0335277	-1.99842	-0.384361	0.0456709
ENSG00000006327	TNFRSF12A	0	0.804664	2.27988	0	1.99652	0.384361	0.0458778
ENSG00000104823	ECH1	-1.60933	-0.771137	-0.0335277	-0.0335277	-1.99562	-0.384361	0.045975
ENSG00000109917	ZPR1	-1.94461	-0.905247	-0.0335277	-0.0335277	-1.99501	-0.384361	0.0460413
ENSG00000242247	ARFGAP3	0	0.737609	1.54227	0	1.99484	0.384361	0.04606
ENSG00000119772	DNMT3A	0.0335277	1.87755	4.55976	0.0335277	1.99369	0.384361	0.0461861
ENSG00000181045	SLC26A11	0	1.24052	2.61516	0	1.99315	0.384361	0.0462454
ENSG00000141425	RPRD1A	-3.82215	-1.87755	-0.0335277	-0.0335277	-1.99266	-0.384361	0.0462991
ENSG00000267519	MIR24-2	0	1.81049	3.18513	0	1.99185	0.384361	0.0463871
ENSG00000100083	GGA1	0	0.737609	1.54227	0	1.99052	0.384361	0.0465338
ENSG00000163661	PTX3	0	3.88921	4.76093	0	1.99031	0.384361	0.0465572
ENSG00000145703	IQGAP2	0	1.44169	3.05102	0	1.98852	0.384361	0.046754
ENSG00000198804	MT-CO1	-0.637026	-0.335277	-0.0335277	-0.0335277	-1.987	-0.384361	0.0469222
ENSG00000215845	TSTD1	-2.14577	-0.938775	-0.0335277	-0.0335277	-1.98683	-0.384361	0.0469416
ENSG00000188677	PARVB	0	0.771137	1.77697	0	1.98635	0.384361	0.0469948
ENSG00000025434	NR1H3	0	1.91108	5.19679	0	1.98358	0.384361	0.0473023
ENSG00000177105	RHOG	0	0.637026	1.24052	0	1.9835	0.384361	0.0473112
ENSG00000108654	DDX5	-0.87172	-0.402332	-0.0335277	-0.0335277	-1.98314	-0.384361	0.0473516
ENSG00000254281	KB-1507C5.4	0	2.07872	3.72157	0	1.98298	0.384361	0.0473692
ENSG00000165806	CASP7	-4.19096	-1.97813	-0.0335277	-0.0335277	-1.98264	-0.384361	0.047408
ENSG00000134769	DTNA	-2.24635	-1.13994	-0.0335277	-0.0335277	-1.98238	-0.384361	0.0474369
ENSG00000168487	BMP1	0	2.04519	3.95627	0	1.97894	0.381316	0.0478228
ENSG00000272779	LL22NC03-80A10.6	-3.72157	-2.14577	-0.0335277	-0.0335277	-1.97863	-0.381316	0.0478576
ENSG00000164463	CREBRF	-4.42565	-3.25218	-0.0335277	-0.0335277	-1.97846	-0.381316	0.047877
ENSG00000169826	CSGALNACT2	0	0.804664	1.81049	0	1.9776	0.381316	0.0479738
ENSG00000117906	RCN2	-4.79446	-1.81049	-0.0335277	-0.0335277	-1.97624	-0.381316	0.048128
ENSG00000022277	RTFDC1	-1.27405	-0.603498	-0.0335277	-0.0335277	-1.97473	-0.381316	0.0482988
ENSG00000145832	SLC25A48	0	0.838192	1.70991	0	1.97467	0.381316	0.0483054
ENSG00000138119	MYOF	0	0.87172	1.84402	0	1.97458	0.381316	0.0483163
ENSG00000101255	TRIB3	-3.31924	-1.64286	-0.0335277	-0.0335277	-1.97379	-0.381316	0.0484056
ENSG00000113504	SLC12A7	0	0.972303	2.21283	0	1.97055	0.375877	0.0487749
ENSG00000167208	SNX20	-2.5481	-1.40816	-0.0335277	-0.0335277	-1.96883	-0.374039	0.0489724
ENSG00000125618	PAX8	0	2.84985	4.59329	0	1.96814	0.374039	0.0490519
ENSG00000251022	THAP9-AS1	-5.16326	-1.87755	-0.0335277	-0.0335277	-1.96622	-0.373835	0.0492731
ENSG00000171631	P2RY6	-2.51458	-1.27405	-0.0335277	-0.0335277	-1.96618	-0.373835	0.0492779
ENSG00000088538	DOCK3	-4.49271	-2.98396	-0.0335277	-0.0335277	-1.96567	-0.373835	0.0493365
ENSG00000198721	ECI2	-2.91691	-1.47522	-0.0335277	-0.0335277	-1.9638	-0.371413	0.0495537
ENSG00000156675	RAB11FIP1	-2.91691	-1.44169	-0.0335277	-0.0335277	-1.96268	-0.371081	0.0496834
ENSG00000059804	SLC2A3	0	0.402332	0.804664	0	1.96195	0.371081	0.0497686
ENSG00000271614	LINC00936	0	0.804664	1.77697	0	1.96129	0.371081	0.0498458
ENSG00000111669	TPI1	-0.771137	-0.368804	0	0	-1.9563	-0.361697	0.0504294
ENSG00000230638	RP11-486B10.4	-0.0335277	3.52041	4.62682	0	1.95363	0.35779	0.0507455
ENSG00000125821	DTD1	-2.74927	-1.27405	0	0	-1.95224	-0.35779	0.0509098
ENSG00000134333	LDHA	-1.13994	-0.536443	0	0	-1.95221	-0.35779	0.0509135
ENSG00000185339	TCN2	-0.0335277	1.81049	4.42565	0	1.94968	0.353862	0.0512147
ENSG00000214894	LINC00243	-0.0335277	2.98396	4.55976	0	1.94713	0.350684	0.0515189
ENSG00000175471	MCTP1	-0.0335277	1.81049	4.22449	0	1.9467	0.350684	0.0515706
ENSG00000130066	SAT1	-0.0335277	0.56997	1.07289	0	1.94024	0.338944	0.0523501
ENSG00000167461	RAB8A	-1.207	-0.56997	0	0	-1.93981	-0.338944	0.0524033
ENSG00000141959	PFKL	-1.17347	-0.56997	0	0	-1.93907	-0.338944	0.0524928
ENSG00000101109	STK4	-1.37463	-0.637026	0	0	-1.93803	-0.338944	0.0526197
ENSG00000090060	PAPOLA	-1.17347	-0.56997	0	0	-1.93761	-0.338944	0.0526713
ENSG00000229931	RP1-151F17.1	-0.0335277	1.81049	3.85568	0	1.93654	0.338458	0.0528019
ENSG00000123416	TUBA1B	-0.771137	-0.368804	0	0	-1.93568	-0.338458	0.0529071
ENSG00000161921	CXCL16	-1.00583	-0.502915	0	0	-1.93507	-0.338458	0.052982
ENSG00000104442	ARMC1	-4.05685	-2.21283	0	0	-1.93335	-0.337584	0.0531928
ENSG00000142330	CAPN10	-0.0335277	1.47522	5.12973	0	1.93275	0.337584	0.0532676
ENSG00000135636	DYSF	-0.0335277	0.972303	2.31341	0	1.93237	0.337584	0.0533141
ENSG00000093144	ECHDC1	-0.0335277	1.74344	3.58746	0	1.92898	0.332906	0.0537338
ENSG00000175567	UCP2	-1.27405	-0.637026	0	0	-1.92876	-0.332906	0.0537604
ENSG00000275400	RP4-756H11.5	-0.0335277	1.17347	2.95044	0	1.92604	0.329583	0.0540993
ENSG00000104969	SGTA	-1.47522	-0.704081	0	0	-1.9256	-0.329583	0.0541537
ENSG00000154608	CEP170P1	-0.0670554	2.71574	4.29154	0	1.92429	0.329583	0.0543176
ENSG00000136261	BZW2	-2.74927	-1.34111	0	0	-1.92423	-0.329583	0.0543255
ENSG00000118705	RPN2	-1.13994	-0.56997	0	0	-1.92271	-0.32787	0.0545161
ENSG00000070190	DAPP1	-3.82215	-1.94461	0.0335277	0	-1.92053	-0.326202	0.0547907
ENSG00000009790	TRAF3IP3	-4.49271	-2.44752	0.0335277	0	-1.92045	-0.326202	0.0548007
ENSG00000130338	TULP4	-3.45335	-1.87755	0.0335277	0	-1.91734	-0.321521	0.0551952
ENSG00000165795	NDRG2	-2.11224	-1.00583	0	0	-1.91583	-0.321521	0.0553869
ENSG00000106993	CDC37L1	-4.42565	-3.05102	0.0335277	0	-1.91504	-0.321521	0.0554872
ENSG00000138678	GPAT3	-1.5758	-0.771137	0	0	-1.91499	-0.321521	0.0554936
ENSG00000104412	EMC2	-3.41982	-1.74344	0.0335277	0	-1.9146	-0.321521	0.0555438
ENSG00000198363	ASPH	-0.0335277	1.07289	2.64869	0	1.9114	0.316172	0.0559532
ENSG00000132275	RRP8	-3.85568	-1.94461	0.0335277	0	-1.90987	-0.316172	0.05615
ENSG00000145685	LHFPL2	-0.0335277	0.670554	1.54227	0	1.90921	0.316172	0.0562346
ENSG00000113407	TARS	-0.0670554	1.40816	2.91691	0	1.90871	0.316172	0.0562999
ENSG00000156650	KAT6B	-0.0670554	2.21283	3.92274	0	1.90808	0.316172	0.0563803
ENSG00000165178	NCF1C	-0.0670554	1.37463	2.84985	0	1.90598	0.316172	0.0566533
ENSG00000233024	RP11-1212A22.4	-3.35277	-1.91108	0.0335277	0	-1.9055	-0.316172	0.0567155
ENSG00000152229	PSTPIP2	-1.44169	-0.670554	0	0	-1.90511	-0.316172	0.0567657
ENSG00000116903	EXOC8	-4.45918	-2.64869	0.0335277	0	-1.90484	-0.316172	0.0568008
ENSG00000143933	CALM2	-0.87172	-0.43586	0	0	-1.90473	-0.316172	0.0568146
ENSG00000189159	HN1	-1.34111	-0.637026	0	0	-1.90363	-0.315351	0.0569587
ENSG00000122140	MRPS2	-6.16909	-1.81049	0.0335277	0	-1.89961	-0.308509	0.0574841
ENSG00000119917	IFIT3	-0.0670554	1.34111	2.5481	0	1.89913	0.308509	0.0575477
ENSG00000169660	HEXDC	-3.85568	-1.74344	0.0335277	0	-1.89801	-0.307655	0.0576948
ENSG00000214401	KANSL1-AS1	-0.0670554	1.07289	2.68221	0	1.89615	0.305101	0.0579408
ENSG00000140983	RHOT2	-1.81049	-0.905247	0	0	-1.89457	-0.303196	0.0581496
ENSG00000119866	BCL11A	-4.42565	-1.91108	0.0670554	0	-1.89251	-0.300882	0.0584226
ENSG00000134815	DHX34	-0.0670554	1.34111	5.06268	0	1.89207	0.300882	0.0584812
ENSG00000182179	UBA7	-2.64869	-1.34111	0.0335277	0	-1.89048	-0.3	0.0586944
ENSG00000122873	CISD1	-2.58163	-1.10641	0.0335277	0	-1.88926	-0.3	0.0588566
ENSG00000169021	UQCRFS1	-0.972303	-0.469387	0	0	-1.88893	-0.3	0.0589015
ENSG00000162664	ZNF326	-3.35277	-1.64286	0.0335277	0	-1.88874	-0.3	0.0589269
ENSG00000108349	CASC3	-2.61516	-1.34111	0.0335277	0	-1.8877	-0.299311	0.059066
ENSG00000179833	SERTAD2	-0.0670554	0.972303	2.24635	0	1.88587	0.299191	0.0593122
ENSG00000198783	ZNF830	-0.134111	2.7828	4.02332	0	1.88471	0.299191	0.0594695
ENSG00000260231	JHDM1D-AS1	-0.0335277	0.704081	1.44169	0	1.88458	0.299191	0.0594861
ENSG00000187210	GCNT1	-4.3586	-2.04519	0.0670554	0	-1.88399	-0.299191	0.0595666
ENSG00000091542	ALKBH5	-1.74344	-0.771137	0	0	-1.88377	-0.299191	0.0595959
ENSG00000072364	AFF4	-0.0335277	0.771137	1.87755	0	1.88326	0.299191	0.0596648
ENSG00000120437	ACAT2	-1.84402	-0.838192	0.0335277	0	-1.87927	-0.294973	0.0602082
ENSG00000102878	HSF4	-0.100583	1.84402	4.79446	0	1.87915	0.294973	0.0602237
ENSG00000116701	NCF2	-1.07289	-0.502915	0	0	-1.87866	-0.294973	0.060291
ENSG00000153395	LPCAT1	-0.100583	2.04519	3.82215	0	1.8781	0.294973	0.0603673
ENSG00000108306	FBXL20	-3.98979	-1.84402	0.0670554	0	-1.87778	-0.294973	0.0604112
ENSG00000196652	ZKSCAN5	-4.39213	-3.01749	0.100583	0	-1.87658	-0.293891	0.0605754
ENSG00000215440	NPEPL1	-3.08455	-1.5758	0.0670554	0	-1.87328	-0.290876	0.0610292
ENSG00000167604	NFKBID	-0.0335277	0.56997	1.17347	0	1.87316	0.290876	0.0610458
ENSG00000271780	RP11-1017G21.5	-0.134111	2.91691	4.09038	0	1.87309	0.290876	0.0610553
ENSG00000275700	AATF	-2.24635	-0.972303	0.0335277	0	-1.87195	-0.290712	0.0612134
ENSG00000114978	MOB1A	-0.938775	-0.43586	0	0	-1.8713	-0.290712	0.061303
ENSG00000108828	VAT1	-0.0335277	0.637026	1.44169	0	1.86984	0.290712	0.0615062
ENSG00000159792	PSKH1	-0.100583	1.77697	4.02332	0	1.86981	0.290712	0.0615096
ENSG00000151689	INPP1	-0.100583	1.60933	4.52624	0	1.86888	0.290712	0.0616393
ENSG00000136193	SCRN1	-3.95627	-1.77697	0.0670554	0	-1.86872	-0.290712	0.0616619
ENSG00000129450	SIGLEC9	-0.0670554	1.03936	2.41399	0	1.86754	0.290233	0.0618264
ENSG00000176170	SPHK1	-0.0670554	0.905247	2.07872	0	1.86708	0.290233	0.0618903
ENSG00000228486	LINC01125	-0.134111	2.31341	3.7551	0	1.86516	0.287486	0.0621587
ENSG00000163743	RCHY1	-4.19096	-2.04519	0.100583	0	-1.86372	-0.28636	0.0623608
ENSG00000173207	CKS1B	-3.52041	-1.81049	0.0670554	0	-1.86284	-0.28636	0.0624854
ENSG00000163347	CLDN1	-5.80029	-4.59329	0.100583	0	-1.86254	-0.28636	0.0625276
ENSG00000264364	DYNLL2	-4.69387	-1.77697	0.0670554	0	-1.8608	-0.285371	0.0627729
ENSG00000109320	NFKB1	-0.0335277	0.637026	1.37463	0	1.86069	0.285371	0.0627886
ENSG00000212907	MT-ND4L	-0.704081	-0.335277	0	0	-1.85632	-0.277629	0.0634075
ENSG00000103415	HMOX2	-1.37463	-0.670554	0.0335277	0	-1.85588	-0.277629	0.063471
ENSG00000169371	SNUPN	-0.100583	1.60933	5.39796	0	1.85426	0.275536	0.0637024
ENSG00000175324	LSM1	-2.5481	-0.938775	0.0335277	0	-1.85211	-0.272357	0.0640097
ENSG00000101150	TPD52L2	-0.0335277	0.536443	1.10641	0	1.85114	0.272357	0.0641492
ENSG00000104980	TIMM44	-3.08455	-1.54227	0.100583	0	-1.85028	-0.272357	0.0642739
ENSG00000275202	RP11-156K23.3	-0.167638	2.91691	4.22449	0	1.85005	0.272357	0.0643064
ENSG00000196878	LAMB3	-0.134111	1.64286	3.31924	0	1.84735	0.267788	0.0646959
ENSG00000116133	DHCR24	-1.47522	-0.704081	0.0335277	0	-1.84654	-0.26753	0.0648139
ENSG00000154001	PPP2R5E	-3.7551	-1.81049	0.100583	0	-1.84374	-0.26727	0.0652217
ENSG00000102962	CCL22	-4.86151	-2.81632	0.201166	0	-1.84362	-0.26727	0.0652381
ENSG00000177426	TGIF1	-0.0670554	0.637026	1.44169	0	1.84357	0.26727	0.0652456
ENSG00000113558	SKP1	-0.905247	-0.43586	0	0	-1.84355	-0.26727	0.0652486
ENSG00000204351	SKIV2L	-3.18513	-1.54227	0.100583	0	-1.84259	-0.26727	0.0653894
ENSG00000203950	FAM127B	-0.100583	1.34111	2.81632	0	1.84223	0.26727	0.065441
ENSG00000113643	RARS	-2.84985	-1.37463	0.0670554	0	-1.8405	-0.266215	0.0656952
ENSG00000013583	HEBP1	-0.100583	1.34111	2.98396	0	1.84038	0.266215	0.0657121
ENSG00000133835	HSD17B4	-1.70991	-0.838192	0.0335277	0	-1.83746	-0.261113	0.0661415
ENSG00000177469	PTRF	-0.167638	1.97813	4.86151	0	1.83567	0.258581	0.0664068
ENSG00000160271	RALGDS	-0.0670554	0.87172	1.94461	0	1.8349	0.258413	0.0665203
ENSG00000002549	LAP3	-1.30758	-0.637026	0.0335277	0	-1.83401	-0.25795	0.0666529
ENSG00000196083	IL1RAP	-1.91108	-0.838192	0.0335277	0	-1.8332	-0.257679	0.0667731
ENSG00000066697	MSANTD3	-0.100583	0.938775	2.14577	0	1.82875	0.249465	0.0674366
ENSG00000160818	GPATCH4	-0.167638	1.94461	3.95627	0	1.82825	0.249465	0.0675122
ENSG00000197329	PELI1	-0.100583	1.30758	3.55393	0	1.82526	0.244162	0.0679613
ENSG00000119523	ALG2	-2.14577	-0.905247	0.0670554	0	-1.82158	-0.24303	0.068519
ENSG00000105698	USF2	-0.0670554	0.704081	1.5758	0	1.82123	0.24303	0.0685718
ENSG00000089041	P2RX7	-0.134111	1.37463	3.21866	0	1.82031	0.24303	0.0687112
ENSG00000198682	PAPSS2	-0.167638	1.70991	3.88921	0	1.81988	0.24303	0.0687769
ENSG00000155926	SLA	-1.84402	-0.838192	0.0335277	0	-1.81957	-0.24303	0.0688247
ENSG00000189180	ZNF33A	-0.134111	1.67638	3.25218	0	1.81931	0.24303	0.0688635
ENSG00000164934	DCAF13	-3.28571	-1.74344	0.134111	0	-1.81912	-0.24303	0.0688934
ENSG00000104783	KCNN4	-0.0670554	0.838192	1.87755	0	1.81866	0.24303	0.0689637
ENSG00000108219	TSPAN14	-0.0670554	0.670554	1.47522	0	1.8186	0.24303	0.0689728
ENSG00000105849	TWISTNB	-3.7551	-2.07872	0.134111	0	-1.81657	-0.239924	0.0692828
ENSG00000133935	C14orf1	-3.41982	-1.74344	0.134111	0	-1.81555	-0.239149	0.0694387
ENSG00000143033	MTF2	-4.25801	-1.91108	0.134111	0	-1.81376	-0.236564	0.0697152
ENSG00000085662	AKR1B1	-0.100583	1.03936	2.34694	0	1.81283	0.235983	0.0698588
ENSG00000071553	ATP6AP1	-0.905247	-0.43586	0.0335277	0	-1.81008	-0.232336	0.070284
ENSG00000118292	C1orf54	-1.37463	-0.637026	0.0335277	0	-1.80989	-0.232336	0.0703124
ENSG00000143554	SLC27A3	-1.13994	-0.502915	0.0335277	0	-1.80804	-0.229618	0.0705998
ENSG00000130489	SCO2	-1.37463	-0.603498	0.0335277	0	-1.80634	-0.227248	0.0708646
ENSG00000171860	C3AR1	-0.100583	0.905247	2.74927	0	1.8046	0.225318	0.071137
ENSG00000162341	TPCN2	-0.134111	1.24052	2.64869	0	1.80336	0.225318	0.0713319
ENSG00000113522	RAD50	-3.62099	-1.70991	0.134111	0	-1.80283	-0.225318	0.0714143
ENSG00000110651	CD81	-0.0670554	0.469387	0.938775	0	1.80281	0.225318	0.0714181
ENSG00000069956	MAPK6	-0.0670554	0.603498	1.30758	0	1.80139	0.223594	0.0716408
ENSG00000169964	TMEM42	-0.167638	1.50875	4.92857	0	1.79811	0.217515	0.0721596
ENSG00000077063	CTTNBP2	-3.31924	-1.74344	0.134111	0	-1.79698	-0.216449	0.0723389
ENSG00000167553	TUBA1C	-0.838192	-0.368804	0	0	-1.79384	-0.21364	0.0728384
ENSG00000181026	AEN	-0.167638	1.74344	3.11807	0	1.79326	0.21364	0.0729318
ENSG00000108639	SYNGR2	-0.704081	-0.335277	0	0	-1.79308	-0.21364	0.0729609
ENSG00000111843	TMEM14C	-1.03936	-0.469387	0.0335277	0	-1.79281	-0.21364	0.0730033
ENSG00000133243	BTBD2	-0.167638	1.74344	3.68804	0	1.79242	0.21364	0.0730657
ENSG00000005486	RHBDD2	-0.0670554	0.704081	1.5758	0	1.78957	0.208533	0.0735238
ENSG00000183386	FHL3	-2.5481	-1.24052	0.100583	0	-1.7867	-0.204427	0.0739858
ENSG00000155508	CNOT8	-3.05102	-1.44169	0.134111	0	-1.78648	-0.204427	0.0740224
ENSG00000135821	GLUL	-0.0670554	0.536443	1.207	0	1.78492	0.202337	0.0742749
ENSG00000128604	IRF5	-1.10641	-0.536443	0.0335277	0	-1.78394	-0.201965	0.0744329
ENSG00000183337	BCOR	-2.11224	-0.87172	0.0670554	0	-1.78303	-0.201965	0.0745816
ENSG00000130522	JUND	-0.0670554	0.536443	1.17347	0	1.78276	0.201965	0.0746256
ENSG00000109466	KLHL2	-4.19096	-1.64286	0.167638	0	-1.78195	-0.201636	0.0747568
ENSG00000142002	DPP9	-1.47522	-0.737609	0.0670554	0	-1.78086	-0.20064	0.0749345
ENSG00000196639	HRH1	-0.201166	1.60933	4.09038	0	1.77966	0.199622	0.0751323
ENSG00000168538	TRAPPC11	-3.25218	-1.50875	0.134111	0	-1.77829	-0.199622	0.0753556
ENSG00000169188	APEX2	-3.72157	-1.50875	0.134111	0	-1.7782	-0.199622	0.0753709
ENSG00000189223	PAX8-AS1	-0.167638	1.50875	3.1516	0	1.77766	0.199622	0.0754593
ENSG00000100650	SRSF5	-0.838192	-0.402332	0.0335277	0	-1.77712	-0.199622	0.0755482
ENSG00000178695	KCTD12	-0.134111	1.207	2.68221	0	1.77514	0.198525	0.0758751
ENSG00000099337	KCNK6	-1.10641	-0.536443	0.0335277	0	-1.77492	-0.198525	0.0759103
ENSG00000184216	IRAK1	-0.100583	0.771137	1.70991	0	1.77422	0.198525	0.0760265
ENSG00000183726	TMEM50A	-1.03936	-0.469387	0.0335277	0	-1.77402	-0.198525	0.0760599
ENSG00000177485	ZBTB33	-3.95627	-2.44752	0.234694	0	-1.77043	-0.195615	0.0766551
ENSG00000074964	ARHGEF10L	-0.201166	1.67638	4.52624	0	1.76993	0.195615	0.0767381
ENSG00000178234	GALNT11	-0.167638	1.30758	2.91691	0	1.76936	0.195615	0.0768344
ENSG00000172534	HCFC1	-1.44169	-0.670554	0.0670554	0	-1.76906	-0.195615	0.0768833
ENSG00000104894	CD37	-0.100583	0.938775	2.31341	0	1.76882	0.195615	0.0769235
ENSG00000163660	CCNL1	-1.07289	-0.502915	0.0335277	0	-1.76769	-0.195615	0.0771125
ENSG00000136518	ACTL6A	-4.69387	-1.94461	0.201166	0	-1.76765	-0.195615	0.0771196
ENSG00000168724	DNAJC21	-0.167638	1.40816	3.21866	0	1.76606	0.195615	0.0773851
ENSG00000167470	MIDN	-0.100583	0.771137	2.74927	0	1.76596	0.195615	0.0774022
ENSG00000057252	SOAT1	-1.24052	-0.56997	0.0335277	0	-1.76553	-0.195615	0.0774752
ENSG00000165071	TMEM71	-2.88338	-1.34111	0.134111	0	-1.76499	-0.195615	0.0775648
ENSG00000083457	ITGAE	-2.71574	-1.24052	0.100583	0	-1.76299	-0.195615	0.0779023
ENSG00000197070	ARRDC1	-0.134111	0.938775	2.11224	0	1.76243	0.195615	0.077996
ENSG00000100234	TIMP3	-0.268221	1.50875	5.63265	0	1.76218	0.195615	0.0780381
ENSG00000072694	FCGR2B	-0.134111	1.00583	2.95044	0	1.76204	0.195615	0.0780625
ENSG00000225190	PLEKHM1	-0.134111	1.13994	2.74927	0	1.76118	0.195615	0.0782076
ENSG00000172115	CYCS	-0.87172	-0.402332	0.0335277	0	-1.76041	-0.195615	0.0783389
ENSG00000229320	KRT8P12	-0.268221	2.04519	4.59329	0	1.76022	0.195615	0.0783712
ENSG00000146535	GNA12	-0.167638	1.30758	2.71574	0	1.7602	0.195615	0.0783732
ENSG00000213453	FTH1P3	-0.0670554	0.469387	1.00583	0	1.75897	0.195615	0.0785824
ENSG00000103512	NOMO1	-0.134111	1.00583	2.51458	0	1.75895	0.195615	0.0785857
ENSG00000163795	ZNF513	-0.201166	1.50875	3.62099	0	1.7585	0.195615	0.0786623
ENSG00000121552	CSTA	-0.167638	1.60933	3.25218	0	1.75691	0.194507	0.0789336
ENSG00000176454	LPCAT4	-2.48105	-1.03936	0.100583	0	-1.75662	-0.194507	0.0789823
ENSG00000276023	DUSP14	-0.201166	1.54227	3.92274	0	1.75426	0.194507	0.079386
ENSG00000255874	LINC00346	-0.234694	1.70991	3.92274	0	1.75366	0.194507	0.0794883
ENSG00000128626	MRPS12	-2.04519	-0.905247	0.100583	0	-1.75277	-0.194507	0.0796416
ENSG00000153071	DAB2	-0.100583	0.637026	1.40816	0	1.75271	0.194507	0.0796511
ENSG00000135828	RNASEL	-0.368804	2.91691	4.32507	0	1.75216	0.194507	0.0797471
ENSG00000132570	PCBD2	-3.3863	-1.50875	0.167638	0	-1.75196	-0.194507	0.07978
ENSG00000134996	OSTF1	-1.00583	-0.469387	0.0335277	0	-1.75191	-0.194507	0.0797886
ENSG00000148158	SNX30	-2.64869	-1.24052	0.134111	0	-1.75088	-0.194507	0.079967
ENSG00000277969	CTB-58E17.1	-0.100583	0.637026	1.34111	0	1.7504	0.194507	0.0800489
ENSG00000123146	ADGRE5	-0.134111	0.905247	2.21283	0	1.75035	0.194507	0.0800578
ENSG00000234741	GAS5	-2.98396	-1.34111	0.134111	0	-1.74975	-0.194507	0.0801609
ENSG00000132024	CC2D1A	-4.3586	-1.91108	0.234694	0	-1.748	-0.193103	0.0804632
ENSG00000134802	SLC43A3	-0.134111	0.87172	2.21283	0	1.74789	0.193103	0.0804835
ENSG00000249609	RP11-635L1.3	-4.76093	-2.38046	0.234694	0	-1.74599	-0.190149	0.0808129
ENSG00000164733	CTSB	-0.0335277	0.56997	0.838192	0	1.74284	0.189851	0.0813621
ENSG00000057608	GDI2	-0.972303	-0.43586	0.0335277	0	-1.742	-0.189851	0.0815085
ENSG00000155368	DBI	-0.0670554	0.335277	0.670554	0	1.74079	0.189851	0.0817202
ENSG00000112242	E2F3	-0.234694	1.77697	3.1516	0	1.74044	0.189851	0.0817824
ENSG00000013374	NUB1	-2.21283	-0.938775	0.100583	0	-1.74041	-0.189851	0.0817866
ENSG00000124201	ZNFX1	-0.100583	0.603498	1.30758	0	1.73985	0.189851	0.081886
ENSG00000106144	CASP2	-0.335277	2.7828	4.1239	0	1.73914	0.189851	0.0820103
ENSG00000166920	C15orf48	-0.100583	0.737609	1.67638	0	1.73834	0.189851	0.0821517
ENSG00000020129	NCDN	-4.62682	-3.31924	0.268221	0	-1.73762	-0.189851	0.0822784
ENSG00000178789	CD300LB	-0.201166	1.54227	3.31924	0	1.73747	0.189851	0.0823037
ENSG00000163781	TOPBP1	-4.29154	-2.95044	0.268221	0	-1.7373	-0.189851	0.0823343
ENSG00000162813	BPNT1	-3.68804	-1.74344	0.201166	0	-1.73677	-0.189851	0.0824283
ENSG00000158109	TPRG1L	-0.234694	1.5758	3.41982	0	1.73628	0.189851	0.0825147
ENSG00000112685	EXOC2	-2.58163	-1.17347	0.134111	0	-1.73564	-0.189851	0.0826268
ENSG00000116560	SFPQ	-0.0670554	0.469387	1.03936	0	1.7354	0.189851	0.0826701
ENSG00000106305	AIMP2	-3.05102	-1.54227	0.201166	0	-1.7353	-0.189851	0.0826882
ENSG00000197713	RPE	-4.76093	-1.54227	0.201166	0	-1.73413	-0.189851	0.0828948
ENSG00000168883	USP39	-2.68221	-1.27405	0.167638	0	-1.73393	-0.189851	0.0829301
ENSG00000138750	NUP54	-0.234694	1.67638	3.65452	0	1.73379	0.189851	0.0829558
ENSG00000112667	DNPH1	-0.0670554	0.43586	0.972303	0	1.73284	0.189851	0.0831244
ENSG00000139629	GALNT6	-0.201166	1.5758	3.41982	0	1.73216	0.189851	0.0832459
ENSG00000106554	CHCHD3	-2.01166	-0.905247	0.100583	0	-1.73153	-0.189851	0.0833564
ENSG00000164305	CASP3	-4.29154	-2.07872	0.234694	0	-1.73085	-0.189851	0.083478
ENSG00000157193	LRP8	-0.301749	1.94461	4.02332	0	1.7304	0.189851	0.0835591
ENSG00000052723	SIKE1	-3.82215	-2.01166	0.234694	0	-1.72974	-0.189851	0.0836772
ENSG00000074706	IPCEF1	-2.64869	-0.938775	0.134111	0	-1.72935	-0.189851	0.0837466
ENSG00000144791	LIMD1	-0.301749	1.70991	4.39213	0	1.72909	0.189851	0.0837925
ENSG00000159346	ADIPOR1	-1.13994	-0.469387	0.0335277	0	-1.72713	-0.186713	0.084145
ENSG00000182487	NCF1B	-0.201166	1.34111	2.7828	0	1.72625	0.18609	0.0843031
ENSG00000113532	ST8SIA4	-2.01166	-0.737609	0.100583	0	-1.72554	-0.185878	0.0844295
ENSG00000133030	MPRIP	-0.268221	1.67638	3.58746	0	1.72352	0.185062	0.0847937
ENSG00000138231	DBR1	-4.42565	-2.98396	0.402332	0	-1.72344	-0.185062	0.0848084
ENSG00000156831	NSMCE2	-0.234694	1.67638	4.09038	0	1.72315	0.185062	0.0848621
ENSG00000130052	STARD8	-0.167638	1.03936	3.01749	0	1.72275	0.185062	0.084933
ENSG00000105339	DENND3	-0.201166	1.40816	3.05102	0	1.72206	0.184862	0.0850586
ENSG00000115355	CCDC88A	-0.0670554	0.469387	1.00583	0	1.71955	0.180549	0.085515
ENSG00000100897	DCAF11	-1.84402	-0.838192	0.100583	0	-1.71899	-0.180549	0.0856169
ENSG00000272655	POLR2J4	-0.268221	1.81049	4.02332	0	1.71696	0.178918	0.085986
ENSG00000127124	HIVEP3	-0.100583	0.56997	1.24052	0	1.71635	0.178918	0.0860971
ENSG00000265975	CTB-41I6.2	-0.301749	3.08455	4.29154	0	1.71589	0.178918	0.0861819
ENSG00000145335	SNCA	-0.268221	1.60933	3.88921	0	1.71586	0.178918	0.0861875
ENSG00000126003	PLAGL2	-3.68804	-1.74344	0.234694	0	-1.71267	-0.1744	0.0867734
ENSG00000106610	STAG3L4	-3.35277	-1.70991	0.268221	0	-1.71231	-0.1744	0.0868387
ENSG00000050393	MCUR1	-1.00583	-0.469387	0.0335277	0	-1.71211	-0.1744	0.0868772
ENSG00000151012	SLC7A11	-0.0670554	0.43586	0.938775	0	1.71111	0.174305	0.0870605
ENSG00000133872	SARAF	-0.938775	-0.43586	0.0335277	0	-1.71086	-0.174305	0.087107
ENSG00000140749	IGSF6	-0.905247	-0.402332	0.0335277	0	-1.71019	-0.174139	0.0872313
ENSG00000133943	C14orf159	-0.134111	0.838192	2.01166	0	1.70883	0.172385	0.0874822
ENSG00000073803	MAP3K13	-1.47522	-0.637026	0.0670554	0	-1.708	-0.171853	0.0876358
ENSG00000277972	CISD3	-0.134111	0.737609	1.84402	0	1.7067	0.170227	0.0878771
ENSG00000137331	IER3	-0.100583	0.469387	1.00583	0	1.70539	0.168608	0.0881221
ENSG00000143851	PTPN7	-2.24635	-1.00583	0.134111	0	-1.70481	-0.168608	0.0882299
ENSG00000113732	ATP6V0E1	-0.704081	-0.301749	0.0335277	0	-1.70372	-0.167458	0.0884338
ENSG00000271425	NBPF10	-0.201166	1.07289	2.64869	0	1.70253	0.166094	0.0886553
ENSG00000198959	TGM2	-3.25218	-1.84402	0.268221	0	-1.70067	-0.165469	0.0890057
ENSG00000116337	AMPD2	-2.95044	-1.47522	0.201166	0	-1.70055	-0.165469	0.0890283
ENSG00000105329	TGFB1	-0.201166	1.00583	2.24635	0	1.69968	0.165469	0.0891909
ENSG00000077463	SIRT6	-3.65452	-1.81049	0.268221	0	-1.69955	-0.165469	0.0892159
ENSG00000198223	CSF2RA	-0.100583	0.502915	1.03936	0	1.69927	0.165469	0.0892684
ENSG00000105223	PLD3	-0.100583	0.603498	1.34111	0	1.69869	0.165469	0.0893775
ENSG00000151657	KIN	-0.268221	1.67638	3.65452	0	1.69751	0.164104	0.0896002
ENSG00000183578	TNFAIP8L3	-3.92274	-1.74344	0.234694	0	-1.69511	-0.159882	0.0900553
ENSG00000228696	ARL17B	-3.62099	-1.91108	0.268221	0	-1.69364	-0.157854	0.0903329
ENSG00000189067	LITAF	-0.838192	-0.402332	0.0335277	0	-1.69077	-0.152526	0.0908801
ENSG00000119541	VPS4B	-2.98396	-1.24052	0.201166	0	-1.69003	-0.15218	0.0910217
ENSG00000108604	SMARCD2	-2.5481	-1.10641	0.167638	0	-1.68819	-0.149919	0.0913757
ENSG00000134109	EDEM1	-1.44169	-0.637026	0.0670554	0	-1.68783	-0.149919	0.0914438
ENSG00000265808	SEC22B	-0.100583	0.56997	1.27405	0	1.68668	0.149919	0.0916655
ENSG00000213676	ATF6B	-3.21866	-1.5758	0.234694	0	-1.68611	-0.149919	0.0917738
ENSG00000189060	H1F0	-4.9621	-1.54227	0.268221	0	-1.68611	-0.149919	0.0917743
ENSG00000172738	TMEM217	-4.66035	-1.67638	0.234694	0	-1.68545	-0.149739	0.0919026
ENSG00000070413	DGCR2	-4.82799	-3.48688	0.335277	0	-1.68475	-0.149497	0.0920362
ENSG00000139631	CSAD	-0.335277	1.50875	4.86151	0	1.68334	0.147555	0.0923101
ENSG00000119655	NPC2	-0.0670554	0.301749	0.637026	0	1.68177	0.145266	0.0926131
ENSG00000213080	RP11-312J18.5	-0.167638	0.905247	2.1793	0	1.67988	0.144177	0.0929799
ENSG00000172243	CLEC7A	-0.771137	-0.335277	0.0335277	0	-1.67958	-0.144177	0.0930393
ENSG00000111145	ELK3	-0.335277	2.01166	3.98979	0	1.6784	0.144177	0.0932689
ENSG00000225434	LINC01504	-0.268221	1.64286	3.11807	0	1.67796	0.144177	0.0933553
ENSG00000159231	CBR3	-3.11807	-1.50875	0.268221	0	-1.67673	-0.144177	0.0935951
ENSG00000133112	TPT1	-0.0670554	0.368804	0.771137	0	1.67625	0.144177	0.0936884
ENSG00000170540	ARL6IP1	-1.00583	-0.43586	0.0670554	0	-1.67543	-0.144177	0.0938507
ENSG00000102780	DGKH	-4.25801	-1.81049	0.268221	0	-1.675	-0.144177	0.0939335
ENSG00000125037	EMC3	-1.00583	-0.469387	0.0670554	0	-1.67401	-0.144177	0.0941289
ENSG00000135046	ANXA1	-0.0670554	0.368804	0.804664	0	1.67343	0.144177	0.0942418
ENSG00000273899	NOL12	-4.55976	-3.05102	0.301749	0	-1.6732	-0.144177	0.0942875
ENSG00000084652	TXLNA	-1.50875	-0.670554	0.100583	0	-1.67317	-0.144177	0.0942932
ENSG00000072121	ZFYVE26	-0.268221	1.24052	4.69387	0	1.67007	0.144177	0.0949065
ENSG00000255302	EID1	-1.07289	-0.469387	0.0670554	0	-1.66973	-0.144177	0.0949719
ENSG00000162972	C2orf47	-4.39213	-2.5481	0.43586	0	-1.66955	-0.144177	0.0950094
ENSG00000206828	U1	-0.234694	1.17347	3.01749	0	1.66935	0.144177	0.0950471
ENSG00000119203	CPSF3	-2.88338	-1.37463	0.234694	0	-1.66854	-0.144177	0.0952084
ENSG00000105655	ISYNA1	-2.04519	-0.972303	0.167638	0	-1.66825	-0.144177	0.0952653
ENSG00000173276	ZBTB21	-0.268221	1.94461	3.25218	0	1.66813	0.144177	0.0952904
ENSG00000187098	MITF	-0.201166	0.87172	3.48688	0	1.668	0.144177	0.0953161
ENSG00000174109	C16orf91	-5.76676	-1.5758	0.301749	0	-1.66796	-0.144177	0.0953242
ENSG00000136830	FAM129B	-0.100583	0.43586	0.938775	0	1.66614	0.144177	0.0956865
ENSG00000165025	SYK	-0.100583	0.502915	1.03936	0	1.66477	0.144177	0.0959596
ENSG00000196684	HSH2D	-4.92857	-3.01749	0.43586	0	-1.66451	-0.144177	0.0960103
ENSG00000139505	MTMR6	-2.34694	-0.905247	0.134111	0	-1.66373	-0.144177	0.0961663
ENSG00000140157	NIPA2	-2.11224	-0.804664	0.134111	0	-1.66341	-0.144177	0.0962309
ENSG00000228393	LINC01004	-0.402332	2.07872	3.7551	0	1.66314	0.144177	0.0962847
ENSG00000214078	CPNE1	-1.97813	-0.905247	0.167638	0	-1.66293	-0.144177	0.0963274
ENSG00000171310	CHST11	-0.134111	0.603498	1.40816	0	1.66251	0.144177	0.0964109
ENSG00000131981	LGALS3	-0.0670554	0.335277	0.804664	0	1.66194	0.144177	0.0965257
ENSG00000133731	IMPA1	-3.25218	-1.40816	0.234694	0	-1.66125	-0.144177	0.0966636
ENSG00000176845	METRNL	-0.100583	0.469387	1.03936	0	1.6608	0.144177	0.0967543
ENSG00000100439	ABHD4	-3.95627	-1.70991	0.335277	0	-1.66077	-0.144177	0.0967601
ENSG00000136100	VPS36	-2.41399	-1.00583	0.167638	0	-1.65861	-0.144177	0.0971945
ENSG00000108784	NAGLU	-0.301749	1.47522	3.55393	0	1.65815	0.144177	0.0972879
ENSG00000185669	SNAI3	-2.64869	-1.17347	0.201166	0	-1.6579	-0.144177	0.0973377
ENSG00000204482	LST1	-0.0670554	0.335277	0.771137	0	1.65782	0.144177	0.0973533
ENSG00000118515	SGK1	-0.100583	0.502915	1.10641	0	1.65747	0.144177	0.0974245
ENSG00000180817	PPA1	-3.01749	-1.60933	0.301749	0	-1.65719	-0.144177	0.0974801
ENSG00000130304	SLC27A1	-0.301749	1.60933	3.55393	0	1.65683	0.144177	0.0975539
ENSG00000164062	APEH	-1.47522	-0.637026	0.100583	0	-1.65655	-0.144177	0.0976114
ENSG00000106952	TNFSF8	-0.301749	1.47522	3.68804	0	1.65646	0.144177	0.097629
ENSG00000181523	SGSH	-0.234694	1.17347	2.48105	0	1.65637	0.144177	0.0976474
ENSG00000198964	SGMS1	-0.268221	1.30758	3.58746	0	1.65598	0.144177	0.0977265
ENSG00000136854	STXBP1	-2.95044	-1.37463	0.234694	0	-1.65535	-0.144039	0.0978527
ENSG00000263934	SNORD3A	-0.201166	0.905247	2.38046	0	1.65434	0.143891	0.0980579
ENSG00000009413	REV3L	-4.05685	-1.70991	0.301749	0	-1.65416	-0.143891	0.098094
ENSG00000185650	ZFP36L1	-1.07289	-0.469387	0.0670554	0	-1.65259	-0.141528	0.0984152
ENSG00000261888	AC144831.1	-0.402332	1.94461	4.22449	0	1.65099	0.139128	0.0987401
ENSG00000108262	GIT1	-2.38046	-1.00583	0.201166	0	-1.6501	-0.138366	0.0989217
ENSG00000111450	STX2	-0.301749	1.27405	4.79446	0	1.64907	0.137256	0.0991341
ENSG00000204161	C10orf128	-1.207	-0.536443	0.100583	0	-1.64739	-0.134648	0.0994787
ENSG00000166508	MCM7	-3.62099	-1.34111	0.234694	0	-1.64477	-0.132213	0.100017
ENSG00000196312	MFSD14C	-3.7551	-1.70991	0.301749	0	-1.6445	-0.132213	0.100074
ENSG00000145936	KCNMB1	-0.335277	1.44169	4.89504	0	1.64382	0.132213	0.100214
ENSG00000137076	TLN1	-0.905247	-0.402332	0.0670554	0	-1.6434	-0.132213	0.100301
ENSG00000120675	DNAJC15	-1.207	-0.536443	0.100583	0	-1.64321	-0.132213	0.10034
ENSG00000123136	DDX39A	-0.167638	0.670554	1.54227	0	1.64299	0.132213	0.100386
ENSG00000168890	TMEM150A	-2.51458	-1.10641	0.201166	0	-1.64145	-0.130967	0.100705
ENSG00000127951	FGL2	-0.905247	-0.402332	0.0670554	0	-1.64134	-0.130967	0.100727
ENSG00000108963	DPH1	-1.94461	-0.737609	0.134111	0	-1.63806	-0.125508	0.101409
ENSG00000158711	ELK4	-0.368804	1.74344	3.95627	0	1.6354	0.125508	0.101965
ENSG00000155158	TTC39B	-0.268221	1.207	2.98396	0	1.6351	0.125508	0.102028
ENSG00000167778	SPRYD3	-2.88338	-1.30758	0.234694	0	-1.63509	-0.125508	0.102029
ENSG00000196591	HDAC2	-1.47522	-0.603498	0.100583	0	-1.63507	-0.125508	0.102035
ENSG00000106665	CLIP2	-0.201166	0.972303	2.68221	0	1.63414	0.125508	0.10223
ENSG00000153898	MCOLN2	-4.42565	-1.50875	0.301749	0	-1.63408	-0.125508	0.102241
ENSG00000115738	ID2	-0.100583	0.43586	0.905247	0	1.63299	0.125508	0.102472
ENSG00000065308	TRAM2	-0.368804	1.67638	3.82215	0	1.63296	0.125508	0.102477
ENSG00000182628	SKA2	-3.21866	-1.50875	0.268221	0	-1.63293	-0.125508	0.102484
ENSG00000057657	PRDM1	-1.30758	-0.56997	0.100583	0	-1.63247	-0.125508	0.102581
ENSG00000125450	NUP85	-0.301749	1.37463	3.3863	0	1.63235	0.125508	0.102606
ENSG00000145191	EIF2B5	-3.18513	-1.5758	0.301749	0	-1.6308	-0.123184	0.102932
ENSG00000154727	GABPA	-3.88921	-2.04519	0.368804	0	-1.62942	-0.122814	0.103223
ENSG00000124831	LRRFIP1	-0.100583	0.368804	0.771137	0	1.62866	0.122814	0.103386
ENSG00000160087	UBE2J2	-2.01166	-0.804664	0.134111	0	-1.62864	-0.122814	0.103388
ENSG00000144655	CSRNP1	-0.100583	0.502915	1.17347	0	1.62828	0.122814	0.103465
ENSG00000115414	FN1	-0.43586	5.43148	5.9344	0	1.62763	0.122814	0.103604
ENSG00000105810	CDK6	-2.44752	-1.03936	0.201166	0	-1.62686	-0.122814	0.103768
ENSG00000087253	LPCAT2	-1.17347	-0.502915	0.100583	0	-1.6268	-0.122814	0.10378
ENSG00000143753	DEGS1	-1.10641	-0.502915	0.0670554	0	-1.6254	-0.121637	0.104077
ENSG00000104660	LEPROTL1	-1.67638	-0.704081	0.134111	0	-1.6252	-0.121637	0.10412
ENSG00000244482	LILRA6	-0.301749	1.37463	3.41982	0	1.62442	0.121092	0.104286
ENSG00000179094	PER1	-1.81049	-0.771137	0.134111	0	-1.62262	-0.118586	0.10467
ENSG00000128928	IVD	-0.268221	1.30758	2.91691	0	1.62173	0.118586	0.104861
ENSG00000224531	SMIM13	-4.05685	-2.48105	0.469387	0	-1.62171	-0.118586	0.104865
ENSG00000106617	PRKAG2	-0.167638	0.771137	1.87755	0	1.6201	0.117333	0.10521
ENSG00000166452	AKIP1	-2.84985	-1.40816	0.301749	0	-1.61966	-0.117333	0.105305
ENSG00000221914	PPP2R2A	-0.268221	1.24052	2.71574	0	1.61954	0.117333	0.105331
ENSG00000152242	C18orf25	-4.29154	-2.91691	0.402332	0	-1.61843	-0.11722	0.10557
ENSG00000120509	PDZD11	-3.62099	-1.81049	0.335277	0	-1.6184	-0.11722	0.105575
ENSG00000151651	ADAM8	-2.1793	-0.905247	0.167638	0	-1.61676	-0.115077	0.10593
ENSG00000114405	C3orf14	-3.92274	-1.94461	0.368804	0	-1.6164	-0.115077	0.106007
ENSG00000240065	PSMB9	-1.84402	-0.737609	0.134111	0	-1.61572	-0.114771	0.106156
ENSG00000117475	BLZF1	-0.56997	2.98396	4.19096	0	1.61519	0.114771	0.10627
ENSG00000111011	RSRC2	-1.5758	-0.670554	0.134111	0	-1.61392	-0.114592	0.106544
ENSG00000062582	MRPS24	-0.469387	2.27988	4.1239	0	1.6134	0.114592	0.106657
ENSG00000104419	NDRG1	-0.167638	0.670554	1.64286	0	1.61321	0.114592	0.106698
ENSG00000198556	ZNF789	-3.31924	-1.64286	0.335277	0	-1.61223	-0.114592	0.106913
ENSG00000096080	MRPS18A	-3.92274	-1.84402	0.402332	0	-1.612	-0.114592	0.106962
ENSG00000096384	HSP90AB1	-0.804664	-0.335277	0.0670554	0	-1.61187	-0.114592	0.10699
ENSG00000130517	PGPEP1	-0.268221	1.40816	3.08455	0	1.61045	0.113681	0.1073
ENSG00000139354	GAS2L3	-0.301749	1.207	2.71574	0	1.61041	0.113681	0.107309
ENSG00000091164	TXNL1	-2.07872	-0.771137	0.167638	0	-1.60982	-0.113563	0.107438
ENSG00000106682	EIF4H	-1.17347	-0.502915	0.100583	0	-1.60853	-0.112582	0.107718
ENSG00000103042	SLC38A7	-0.268221	1.13994	3.01749	0	1.60785	0.112582	0.107868
ENSG00000164933	SLC25A32	-0.335277	1.37463	2.95044	0	1.60681	0.112582	0.108096
ENSG00000058063	ATP11B	-2.51458	-1.03936	0.234694	0	-1.60618	-0.112582	0.108234
ENSG00000145780	FEM1C	-0.201166	0.838192	2.1793	0	1.60567	0.112582	0.108346
ENSG00000197622	CDC42SE1	-2.24635	-1.00583	0.201166	0	-1.60526	-0.112582	0.108436
ENSG00000137200	CMTR1	-4.3586	-2.84985	0.670554	0	-1.60433	-0.112582	0.108642
ENSG00000179950	PUF60	-1.10641	-0.502915	0.100583	0	-1.60422	-0.112582	0.108666
ENSG00000130520	LSM4	-0.938775	-0.402332	0.0670554	0	-1.60379	-0.112582	0.10876
ENSG00000136286	MYO1G	-0.335277	1.34111	3.65452	0	1.60378	0.112582	0.108763
ENSG00000119929	CUTC	-4.89504	-1.94461	0.402332	0	-1.60352	-0.112582	0.108821
ENSG00000131238	PPT1	-0.771137	-0.335277	0.0670554	0	-1.60294	-0.112477	0.108948
ENSG00000100804	PSMB5	-1.47522	-0.637026	0.134111	0	-1.60236	-0.112358	0.109077
ENSG00000123472	ATPAF1	-0.368804	1.50875	4.22449	0	1.60121	0.110919	0.109331
ENSG00000073969	NSF	-3.05102	-1.47522	0.335277	0	-1.60009	-0.109899	0.109578
ENSG00000136147	PHF11	-0.268221	1.03936	2.38046	0	1.59971	0.109899	0.109663
ENSG00000182149	IST1	-1.24052	-0.56997	0.100583	0	-1.59909	-0.109827	0.1098
ENSG00000126870	WDR60	-0.469387	1.67638	4.59329	0	1.59815	0.109827	0.110009
ENSG00000089094	KDM2B	-2.38046	-1.00583	0.201166	0	-1.59748	-0.109827	0.110158
ENSG00000169093	ASMTL	-0.234694	0.87172	2.21283	0	1.59707	0.109827	0.110249
ENSG00000070214	SLC44A1	-1.77697	-0.771137	0.167638	0	-1.59703	-0.109827	0.110259
ENSG00000152256	PDK1	-0.368804	1.50875	4.1239	0	1.5954	0.107264	0.110622
ENSG00000155846	PPARGC1B	-0.368804	1.5758	3.21866	0	1.59326	0.104102	0.111103
ENSG00000275302	CCL4	-0.100583	0.43586	1.07289	0	1.59288	0.104102	0.111186
ENSG00000171159	C9orf16	-0.100583	0.402332	0.87172	0	1.59246	0.104102	0.11128
ENSG00000120129	DUSP1	-0.134111	0.469387	1.37463	0	1.59064	0.101076	0.111691
ENSG00000112763	BTN2A1	-2.64869	-1.24052	0.268221	0	-1.58978	-0.100292	0.111885
ENSG00000172059	KLF11	-0.268221	1.00583	2.84985	0	1.58863	0.0988319	0.112144
ENSG00000103249	CLCN7	-2.14577	-0.87172	0.201166	0	-1.58765	-0.0977644	0.112367
ENSG00000276070	CCL4L2	-0.100583	0.43586	0.972303	0	1.58684	0.0977021	0.112548
ENSG00000089486	CDIP1	-0.301749	1.27405	2.91691	0	1.58657	0.0977021	0.11261
ENSG00000143727	ACP1	-1.50875	-0.56997	0.134111	0	-1.58523	-0.0966312	0.112913
ENSG00000105669	COPE	-0.87172	-0.402332	0.0670554	0	-1.58469	-0.0966312	0.113036
ENSG00000164253	WDR41	-2.5481	-1.207	0.301749	0	-1.58454	-0.0966312	0.113071
ENSG00000141759	TXNL4A	-1.34111	-0.536443	0.100583	0	-1.58283	-0.0941319	0.113461
ENSG00000148229	POLE3	-1.67638	-0.670554	0.134111	0	-1.58223	-0.0941319	0.113598
ENSG00000115806	GORASP2	-2.01166	-0.804664	0.167638	0	-1.58184	-0.0941319	0.113686
ENSG00000130749	ZC3H4	-3.11807	-1.27405	0.268221	0	-1.58138	-0.0941319	0.113792
ENSG00000197766	CFD	-0.134111	0.502915	1.13994	0	1.57942	0.0907691	0.11424
ENSG00000144848	ATG3	-1.10641	-0.469387	0.100583	0	-1.57886	-0.0906811	0.114368
ENSG00000095209	TMEM38B	-4.59329	-2.38046	0.469387	0	-1.57642	-0.0871291	0.114929
ENSG00000110446	SLC15A3	-1.10641	-0.469387	0.100583	0	-1.57479	-0.0871291	0.115306
ENSG00000122224	LY9	-5.63265	-1.70991	0.402332	0	-1.5745	-0.0871291	0.115373
ENSG00000177917	ARL6IP6	-3.11807	-1.54227	0.368804	0	-1.57448	-0.0871291	0.115377
ENSG00000107968	MAP3K8	-0.100583	0.402332	0.972303	0	1.57442	0.0871291	0.11539
ENSG00000122085	MTERF4	-3.05102	-1.34111	0.301749	0	-1.57422	-0.0871291	0.115436
ENSG00000105197	TIMM50	-1.87755	-0.804664	0.201166	0	-1.57308	-0.0856796	0.115699
ENSG00000110848	CD69	-4.32507	-2.88338	0.502915	0	-1.57186	-0.0840172	0.115984
ENSG00000100519	PSMC6	-2.27988	-0.972303	0.268221	0	-1.57012	-0.0812608	0.116387
ENSG00000183549	ACSM5	-0.402332	1.34111	4.32507	0	1.56919	0.0812608	0.116605
ENSG00000074800	ENO1	-0.670554	-0.268221	0.0335277	0	-1.56913	-0.0812608	0.116618
ENSG00000198792	TMEM184B	-2.64869	-1.10641	0.268221	0	-1.5678	-0.0807145	0.116929
ENSG00000281183	NPTN-IT1	-0.56997	3.35277	4.45918	0	1.5674	0.0807145	0.117021
ENSG00000136869	TLR4	-0.335277	1.47522	3.11807	0	1.56634	0.0807145	0.117269
ENSG00000124357	NAGK	-1.03936	-0.43586	0.100583	0	-1.56555	-0.0807145	0.117454
ENSG00000144043	TEX261	-1.97813	-0.804664	0.201166	0	-1.56537	-0.0807145	0.117496
ENSG00000198763	MT-ND2	-0.0670554	0.234694	0.536443	0	1.56436	0.0807145	0.117733
ENSG00000140416	TPM1	-1.64286	-0.670554	0.134111	0	-1.56409	-0.0807145	0.117797
ENSG00000102921	N4BP1	-2.11224	-0.905247	0.234694	0	-1.56343	-0.0807145	0.117953
ENSG00000196419	XRCC6	-1.13994	-0.502915	0.100583	0	-1.56319	-0.0807145	0.118007
ENSG00000136826	KLF4	-0.402332	1.34111	4.22449	0	1.56285	0.0807145	0.118087
ENSG00000144021	CIAO1	-1.84402	-0.804664	0.201166	0	-1.5627	-0.0807145	0.118124
ENSG00000071127	WDR1	-0.771137	-0.335277	0.0670554	0	-1.56247	-0.0807145	0.118176
ENSG00000114446	IFT57	-0.368804	1.30758	4.76093	0	1.562	0.0807145	0.118287
ENSG00000155438	NIFK	-2.81632	-1.24052	0.301749	0	-1.56126	-0.0807145	0.118461
ENSG00000113812	ACTR8	-3.88921	-1.34111	0.335277	0	-1.56072	-0.0807145	0.11859
ENSG00000106066	CPVL	-0.938775	-0.402332	0.0670554	0	-1.56067	-0.0807145	0.118603
ENSG00000091140	DLD	-1.94461	-0.771137	0.167638	0	-1.55917	-0.079415	0.118957
ENSG00000110880	CORO1C	-1.00583	-0.43586	0.100583	0	-1.55909	-0.079415	0.118975
ENSG00000168546	GFRA2	-0.201166	0.670554	1.97813	0	1.55812	0.0790665	0.119204
ENSG00000099783	HNRNPM	-1.03936	-0.469387	0.100583	0	-1.55792	-0.0790665	0.119252
ENSG00000090674	MCOLN1	-0.134111	0.502915	1.17347	0	1.55674	0.0775048	0.119531
ENSG00000095585	BLNK	-3.45335	-1.5758	0.368804	0	-1.55482	-0.0741747	0.11999
ENSG00000196235	SUPT5H	-1.03936	-0.469387	0.100583	0	-1.5537	-0.0727594	0.120255
ENSG00000004399	PLXND1	-0.134111	0.502915	1.24052	0	1.55126	0.0700175	0.120839
ENSG00000171953	ATPAF2	-2.11224	-0.838192	0.201166	0	-1.5512	-0.0700175	0.120854
ENSG00000120306	CYSTM1	-0.167638	0.56997	1.44169	0	1.55101	0.0700175	0.120899
ENSG00000137809	ITGA11	-0.368804	1.34111	3.35277	0	1.54816	0.0663057	0.121583
ENSG00000135124	P2RX4	-0.167638	0.536443	1.24052	0	1.54672	0.0663057	0.12193
ENSG00000213246	SUPT4H1	-1.24052	-0.536443	0.134111	0	-1.54671	-0.0663057	0.121933
ENSG00000136490	LIMD2	-1.00583	-0.43586	0.100583	0	-1.54599	-0.0663057	0.122106
ENSG00000114861	FOXP1	-0.234694	0.737609	2.04519	0	1.54594	0.0663057	0.122118
ENSG00000040531	CTNS	-0.201166	0.670554	1.54227	0	1.54569	0.0663057	0.122179
ENSG00000178177	LCORL	-3.68804	-1.54227	0.402332	0	-1.54568	-0.0663057	0.122182
ENSG00000183023	SLC8A1	-0.402332	1.50875	3.52041	0	1.54521	0.0663057	0.122296
ENSG00000173272	MZT2A	-3.65452	-1.54227	0.402332	0	-1.54488	-0.0663057	0.122376
ENSG00000137449	CPEB2	-0.234694	0.804664	2.01166	0	1.54314	0.0636039	0.122798
ENSG00000243449	C4orf48	-0.134111	0.402332	0.938775	0	1.54272	0.0636039	0.122899
ENSG00000117614	SYF2	-2.51458	-0.87172	0.234694	0	-1.5406	-0.0598079	0.123413
ENSG00000158234	FAIM	-4.05685	-1.77697	0.536443	0	-1.53989	-0.0595877	0.123586
ENSG00000223612	RP11-289I10.2	-3.1516	-1.60933	0.402332	0	-1.5395	-0.0595877	0.123682
ENSG00000008394	MGST1	-1.07289	-0.43586	0.100583	0	-1.53858	-0.0593112	0.123906
ENSG00000229152	ANKRD10-IT1	-0.402332	1.37463	3.68804	0	1.53838	0.0593112	0.123956
ENSG00000167747	C19orf48	-5.26384	-1.5758	0.402332	0	-1.53705	-0.0573534	0.124282
ENSG00000148660	CAMK2G	-0.402332	1.27405	4.59329	0	1.53586	0.0557381	0.124573
ENSG00000119326	CTNNAL1	-0.972303	-0.43586	0.100583	0	-1.53475	-0.0546003	0.124845
ENSG00000090432	MUL1	-0.368804	1.30758	2.91691	0	1.53377	0.0546003	0.125085
ENSG00000160072	ATAD3B	-0.402332	1.34111	2.64869	0	1.53366	0.0546003	0.125113
ENSG00000154240	CEP112	-4.42565	-1.67638	0.402332	0	-1.53242	-0.0546003	0.12542
ENSG00000182568	SATB1	-2.48105	-1.00583	0.268221	0	-1.53161	-0.0546003	0.12562
ENSG00000179163	FUCA1	-0.201166	0.704081	1.94461	0	1.53152	0.0546003	0.125641
ENSG00000172725	CORO1B	-0.972303	-0.43586	0.100583	0	-1.53133	-0.0546003	0.125689
ENSG00000063438	AHRR	-1.67638	-0.670554	0.167638	0	-1.53067	-0.0546003	0.12585
ENSG00000167985	SDHAF2	-2.88338	-0.972303	0.268221	0	-1.53054	-0.0546003	0.125883
ENSG00000100372	SLC25A17	-0.469387	1.27405	4.45918	0	1.52992	0.0546003	0.126036
ENSG00000172175	MALT1	-1.77697	-0.670554	0.167638	0	-1.52935	-0.0546003	0.126177
ENSG00000100348	TXN2	-1.17347	-0.502915	0.134111	0	-1.52904	-0.0546003	0.126255
ENSG00000137075	RNF38	-3.01749	-1.207	0.368804	0	-1.52786	-0.0546003	0.126547
ENSG00000138061	CYP1B1	-0.87172	-0.368804	0.100583	0	-1.52738	-0.0546003	0.126667
ENSG00000131042	LILRB2	-0.234694	0.804664	2.01166	0	1.52736	0.0546003	0.126673
ENSG00000168918	INPP5D	-1.50875	-0.603498	0.134111	0	-1.52663	-0.0546003	0.126853
ENSG00000151116	UEVLD	-4.1239	-1.47522	0.402332	0	-1.52656	-0.0546003	0.126869
ENSG00000139842	CUL4A	-0.234694	0.737609	1.87755	0	1.5264	0.0546003	0.126911
ENSG00000150316	CWC15	-1.27405	-0.536443	0.134111	0	-1.52471	-0.0518015	0.12733
ENSG00000135052	GOLM1	-0.43586	1.54227	2.98396	0	1.52387	0.051052	0.127542
ENSG00000244038	DDOST	-1.10641	-0.469387	0.100583	0	-1.52286	-0.051052	0.127794
ENSG00000211459	MT-RNR1	-0.100583	0.268221	0.603498	0	1.52209	0.051052	0.127987
ENSG00000172819	RARG	-2.11224	-0.938775	0.268221	0	-1.52191	-0.051052	0.128031
ENSG00000054965	FAM168A	-0.335277	1.17347	2.74927	0	1.52186	0.051052	0.128044
ENSG00000137936	BCAR3	-2.27988	-0.938775	0.268221	0	-1.52143	-0.051052	0.128152
ENSG00000225830	ERCC6	-3.72157	-1.50875	0.43586	0	-1.51952	-0.0494686	0.12863
ENSG00000258441	LINC00641	-0.469387	1.40816	4.42565	0	1.51924	0.0494686	0.128702
ENSG00000163131	CTSS	-0.100583	0.335277	0.771137	0	1.51847	0.0494686	0.128896
ENSG00000196352	CD55	-0.301749	0.938775	2.44752	0	1.51712	0.0494686	0.129235
ENSG00000173442	EHBP1L1	-0.335277	1.00583	2.38046	0	1.5159	0.0494686	0.129546
ENSG00000125843	AP5S1	-4.29154	-1.50875	0.43586	0	-1.51567	-0.0494686	0.129603
ENSG00000149600	COMMD7	-1.24052	-0.536443	0.134111	0	-1.51541	-0.0494686	0.129668
ENSG00000152558	TMEM123	-0.938775	-0.402332	0.100583	0	-1.515	-0.0494686	0.129771
ENSG00000138399	FASTKD1	-4.42565	-2.61516	0.704081	0	-1.51498	-0.0494686	0.129777
ENSG00000115271	GCA	-1.77697	-0.704081	0.201166	0	-1.51449	-0.0494686	0.129903
ENSG00000244398	RP11-466H18.1	-0.167638	0.469387	1.13994	0	1.51435	0.0494686	0.129937
ENSG00000126883	NUP214	-3.01749	-1.40816	0.368804	0	-1.514	-0.0494686	0.130025
ENSG00000204237	OXLD1	-3.82215	-1.67638	0.469387	0	-1.51393	-0.0494686	0.130043
ENSG00000170145	SIK2	-0.56997	3.28571	4.32507	0	1.51353	0.0494686	0.130144
ENSG00000279491	RP11-810P12.7	-0.737609	3.05102	4.45918	0	1.5134	0.0494686	0.130178
ENSG00000136631	VPS45	-0.43586	1.44169	3.11807	0	1.51191	0.0479509	0.130556
ENSG00000123352	SPATS2	-4.02332	-2.34694	0.637026	0	-1.51178	-0.0479509	0.13059
ENSG00000237938	RP11-288I21.1	-0.43586	1.37463	3.92274	0	1.51117	0.0477569	0.130746
ENSG00000117298	ECE1	-0.603498	3.65452	4.66035	0	1.51072	0.0477569	0.130859
ENSG00000128918	ALDH1A2	-3.65452	-1.37463	0.469387	0	-1.50956	-0.0472415	0.131157
ENSG00000147416	ATP6V1B2	-0.134111	0.402332	0.905247	0	1.50936	0.0472415	0.131206
ENSG00000131242	RAB11FIP4	-2.91691	-1.17347	0.335277	0	-1.50877	-0.0472415	0.131357
ENSG00000135899	SP110	-4.19096	-1.87755	0.469387	0	-1.50809	-0.0472415	0.131531
ENSG00000145819	ARHGAP26	-0.234694	0.637026	2.01166	0	1.50807	0.0472415	0.131536
ENSG00000113384	GOLPH3	-1.94461	-0.771137	0.234694	0	-1.50706	-0.0460072	0.131794
ENSG00000233058	LINC00884	-0.469387	1.30758	4.22449	0	1.50554	0.0435759	0.132184
ENSG00000105993	DNAJB6	-0.938775	-0.402332	0.100583	0	-1.50481	-0.0429794	0.132374
ENSG00000013619	MAMLD1	-0.469387	1.40816	2.91691	0	1.50222	0.0385847	0.13304
ENSG00000125457	MIF4GD	-1.54227	-0.603498	0.167638	0	-1.50029	-0.0385847	0.133539
ENSG00000198502	HLA-DRB5	-0.603498	-0.268221	0.0670554	0	-1.49968	-0.0385847	0.133697
ENSG00000103549	RNF40	-3.35277	-1.47522	0.43586	0	-1.49908	-0.0385847	0.133852
ENSG00000175348	TMEM9B	-1.27405	-0.502915	0.134111	0	-1.4988	-0.0385847	0.133927
ENSG00000183741	CBX6	-0.804664	-0.335277	0.100583	0	-1.49864	-0.0385847	0.133966
ENSG00000117036	ETV3	-1.44169	-0.56997	0.167638	0	-1.49855	-0.0385847	0.133992
ENSG00000203791	METTL10	-4.59329	-2.7828	0.502915	0	-1.49843	-0.0385847	0.134023
ENSG00000072818	ACAP1	-2.64869	-1.27405	0.402332	0	-1.49755	-0.0385847	0.13425
ENSG00000035403	VCL	-1.00583	-0.43586	0.100583	0	-1.49754	-0.0385847	0.134254
ENSG00000127774	EMC6	-3.1516	-1.5758	0.43586	0	-1.49726	-0.0385847	0.134325
ENSG00000005075	POLR2J	-0.134111	0.402332	0.938775	0	1.49715	0.0385847	0.134354
ENSG00000113845	TIMMDC1	-1.37463	-0.56997	0.167638	0	-1.49613	-0.0373102	0.13462
ENSG00000172845	SP3	-3.01749	-1.44169	0.402332	0	-1.49445	-0.0366342	0.135059
ENSG00000132670	PTPRA	-2.61516	-1.13994	0.335277	0	-1.49413	-0.0366342	0.135143
ENSG00000101199	ARFGAP1	-2.01166	-0.838192	0.234694	0	-1.49288	-0.0366342	0.135468
ENSG00000212195	U3	-0.637026	2.41399	3.95627	0	1.49279	0.0366342	0.135493
ENSG00000086589	RBM22	-2.48105	-1.10641	0.368804	0	-1.49173	-0.0366342	0.13577
ENSG00000085871	MGST2	-0.268221	0.737609	2.41399	0	1.49082	0.0366342	0.13601
ENSG00000165119	HNRNPK	-0.87172	-0.368804	0.100583	0	-1.4906	-0.0366342	0.136067
ENSG00000169599	NFU1	-3.45335	-1.40816	0.43586	0	-1.49044	-0.0366342	0.13611
ENSG00000162241	SLC25A45	-2.98396	-1.37463	0.402332	0	-1.49006	-0.0366342	0.136208
ENSG00000197535	MYO5A	-0.234694	0.670554	1.5758	0	1.48994	0.0366342	0.13624
ENSG00000064393	HIPK2	-3.1516	-1.30758	0.402332	0	-1.48949	-0.0366342	0.136359
ENSG00000100365	NCF4	-0.234694	0.637026	1.77697	0	1.48893	0.0366342	0.136505
ENSG00000139233	LLPH	-2.34694	-0.972303	0.301749	0	-1.48877	-0.0366342	0.136548
ENSG00000231389	HLA-DPA1	-0.56997	-0.234694	0.0670554	0	-1.48837	-0.0366342	0.136653
ENSG00000105939	ZC3HAV1	-1.47522	-0.603498	0.167638	0	-1.48816	-0.0366342	0.136709
ENSG00000082074	FYB	-0.201166	0.603498	1.67638	0	1.4863	0.0366342	0.137199
ENSG00000154803	FLCN	-0.268221	0.737609	1.91108	0	1.48611	0.0366342	0.137251
ENSG00000099875	MKNK2	-2.95044	-1.34111	0.43586	0	-1.48567	-0.0366342	0.137365
ENSG00000164609	SLU7	-2.44752	-1.03936	0.335277	0	-1.48463	-0.0366342	0.137642
ENSG00000107404	DVL1	-0.43586	1.30758	3.72157	0	1.48439	0.0366342	0.137705
ENSG00000173757	STAT5B	-0.368804	1.10641	2.64869	0	1.48382	0.0366342	0.137858
ENSG00000140829	DHX38	-2.24635	-0.972303	0.301749	0	-1.48359	-0.0366342	0.137917
ENSG00000089060	SLC8B1	-0.335277	1.00583	2.5481	0	1.48351	0.0366342	0.137938
ENSG00000112308	C6orf62	-0.838192	-0.368804	0.100583	0	-1.4826	-0.0366342	0.138182
ENSG00000133612	AGAP3	-0.201166	0.603498	1.47522	0	1.48256	0.0366342	0.13819
ENSG00000109971	HSPA8	-0.737609	-0.301749	0.0670554	0	-1.48233	-0.0366342	0.138253
ENSG00000150991	UBC	-0.100583	0.301749	0.704081	0	1.48229	0.0366342	0.138264
ENSG00000100139	MICALL1	-0.368804	1.07289	2.68221	0	1.48202	0.0366342	0.138336
ENSG00000119328	FAM206A	-0.469387	1.27405	2.7828	0	1.48177	0.0366342	0.138401
ENSG00000158985	CDC42SE2	-1.13994	-0.469387	0.134111	0	-1.48159	-0.0366342	0.13845
ENSG00000141452	C18orf8	-0.268221	0.737609	2.07872	0	1.48089	0.0361063	0.138635
ENSG00000104853	CLPTM1	-1.50875	-0.637026	0.201166	0	-1.4799	-0.0348744	0.138901
ENSG00000255150	EID3	-4.29154	-1.44169	0.469387	0	-1.47929	-0.0345589	0.139062
ENSG00000134243	SORT1	-1.60933	-0.637026	0.201166	0	-1.47781	-0.0342995	0.139459
ENSG00000242498	ARPIN	-2.11224	-0.737609	0.234694	0	-1.47762	-0.0342995	0.139509
ENSG00000167325	RRM1	-3.72157	-1.74344	0.502915	0	-1.47744	-0.0342995	0.139557
ENSG00000281649	EBLN3P	-0.469387	1.40816	3.08455	0	1.47731	0.0342995	0.139593
ENSG00000108946	PRKAR1A	-0.972303	-0.402332	0.100583	0	-1.47653	-0.0335874	0.1398
ENSG00000142546	NOSIP	-2.07872	-0.87172	0.268221	0	-1.47559	-0.0331194	0.140055
ENSG00000113387	SUB1	-0.737609	-0.301749	0.0670554	0	-1.47399	-0.0331194	0.140483
ENSG00000237499	RP11-356I2.4	-4.32507	-2.88338	0.704081	0	-1.47397	-0.0331194	0.140488
ENSG00000114770	ABCC5	-0.502915	1.47522	3.08455	0	1.47376	0.0331194	0.140546
ENSG00000145416	2001-03-01	-3.3863	-1.24052	0.402332	0	-1.47373	-0.0331194	0.140555
ENSG00000042493	CAPG	-0.134111	0.335277	0.804664	0	1.47353	0.0331194	0.140607
ENSG00000108799	EZH1	-0.56997	1.5758	4.32507	0	1.47161	0.0316213	0.141126
ENSG00000110917	MLEC	-1.40816	-0.603498	0.167638	0	-1.47159	-0.0316213	0.141132
ENSG00000105321	CCDC9	-0.469387	1.30758	2.95044	0	1.47012	0.0316213	0.141528
ENSG00000167642	SPINT2	-0.704081	-0.301749	0.0670554	0	-1.47005	-0.0316213	0.141547
ENSG00000004660	CAMKK1	-0.469387	1.44169	3.08455	0	1.46963	0.0316213	0.141663
ENSG00000113194	FAF2	-2.38046	-1.00583	0.335277	0	-1.46808	-0.0316213	0.142082
ENSG00000167283	ATP5L	-0.704081	-0.301749	0.0670554	0	-1.46647	-0.0316213	0.142521
ENSG00000082701	GSK3B	-2.51458	-1.03936	0.335277	0	-1.4655	-0.0316213	0.142785
ENSG00000168765	GSTM4	-2.07872	-0.804664	0.268221	0	-1.46524	-0.0316213	0.142855
ENSG00000114744	COMMD2	-3.05102	-1.37463	0.43586	0	-1.46524	-0.0316213	0.142856
ENSG00000162735	PEX19	-2.71574	-1.207	0.402332	0	-1.46511	-0.0316213	0.14289
ENSG00000074842	MYDGF	-1.07289	-0.469387	0.134111	0	-1.46305	-0.0316213	0.143454
ENSG00000183735	TBK1	-2.91691	-1.34111	0.43586	0	-1.46259	-0.0316213	0.143579
ENSG00000126882	FAM78A	-0.469387	1.37463	3.58746	0	1.46258	0.0316213	0.143582
ENSG00000124788	ATXN1	-0.938775	-0.368804	0.100583	0	-1.46218	-0.0316213	0.143692
ENSG00000188186	LAMTOR4	-0.100583	0.301749	0.670554	0	1.46214	0.0316213	0.143704
ENSG00000184281	TSSC4	-2.58163	-1.07289	0.368804	0	-1.46208	-0.0316213	0.143718
ENSG00000268858	RP4-591C20.9	-0.536443	1.5758	3.85568	0	1.46195	0.0316213	0.143754
ENSG00000182481	KPNA2	-1.67638	-0.704081	0.234694	0	-1.46154	-0.0316213	0.143867
ENSG00000167797	CDK2AP2	-1.207	-0.469387	0.134111	0	-1.46007	-0.0316213	0.14427
ENSG00000177628	GBA	-1.87755	-0.737609	0.234694	0	-1.45973	-0.0316213	0.144364
ENSG00000197226	TBC1D9B	-1.34111	-0.536443	0.167638	0	-1.45971	-0.0316213	0.144369
ENSG00000100243	CYB5R3	-0.972303	-0.402332	0.134111	0	-1.45961	-0.0316213	0.144397
ENSG00000240344	PPIL3	-3.35277	-1.50875	0.469387	0	-1.45927	-0.0316213	0.14449
ENSG00000184009	ACTG1	-0.56997	-0.234694	0.0670554	0	-1.45902	-0.0316213	0.14456
ENSG00000177868	SVBP	-0.469387	1.40816	2.95044	0	1.45861	0.0316213	0.144672
ENSG00000176946	THAP4	-2.95044	-1.37463	0.43586	0	-1.45844	-0.0316213	0.14472
ENSG00000231312	AC007246.3	-0.804664	2.44752	3.78863	0	1.45836	0.0316213	0.144741
ENSG00000072135	PTPN18	-0.234694	0.603498	1.5758	0	1.45815	0.0316213	0.1448
ENSG00000164751	PEX2	-3.18513	-1.64286	0.502915	0	-1.45788	-0.0316213	0.144874
ENSG00000173868	PHOSPHO1	-4.29154	-2.95044	0.905247	0	-1.45764	-0.0316213	0.14494
ENSG00000126773	PCNX4	-0.637026	1.47522	4.66035	0	1.45721	0.0316213	0.145059
ENSG00000112701	SENP6	-1.74344	-0.670554	0.234694	0	-1.45681	-0.0316213	0.145169
ENSG00000139725	RHOF	-1.77697	-0.670554	0.234694	0	-1.4564	-0.0316213	0.145282
ENSG00000123130	ACOT9	-1.47522	-0.603498	0.201166	0	-1.45633	-0.0316213	0.145303
ENSG00000166337	TAF10	-1.67638	-0.603498	0.201166	0	-1.45529	-0.0316213	0.145589
ENSG00000170633	RNF34	-3.62099	-1.64286	0.536443	0	-1.45528	-0.0316213	0.145592
ENSG00000149289	ZC3H12C	-0.502915	1.37463	3.05102	0	1.45468	0.0316213	0.145758
ENSG00000128185	DGCR6L	-1.54227	-0.603498	0.201166	0	-1.45393	-0.0316213	0.145966
ENSG00000079805	DNM2	-0.167638	0.43586	1.10641	0	1.45382	0.0316213	0.145997
ENSG00000102096	PIM2	-2.58163	-1.00583	0.335277	0	-1.45339	-0.0316213	0.146116
ENSG00000218175	AC016739.2	-0.167638	0.43586	1.10641	0	1.45324	0.0316213	0.146156
ENSG00000065923	SLC9A7	-2.64869	-1.10641	0.402332	0	-1.45314	-0.0316213	0.146185
ENSG00000126457	PRMT1	-1.84402	-0.704081	0.234694	0	-1.45195	-0.0299011	0.146516
ENSG00000089195	TRMT6	-1.84402	-0.737609	0.268221	0	-1.44811	-0.0276606	0.147585
ENSG00000022840	RNF10	-1.47522	-0.603498	0.201166	0	-1.44785	-0.0276606	0.14766
ENSG00000135677	GNS	-0.134111	0.368804	0.838192	0	1.44726	0.0276606	0.147824
ENSG00000159921	GNE	-0.603498	1.44169	3.25218	0	1.44669	0.0276606	0.147985
ENSG00000160209	PDXK	-0.134111	0.368804	0.87172	0	1.44626	0.0276606	0.148105
ENSG00000116260	QSOX1	-0.804664	-0.335277	0.100583	0	-1.44616	-0.0276606	0.148131
ENSG00000223745	CCDC18-AS1	-0.56997	1.60933	4.3586	0	1.44588	0.0276606	0.14821
ENSG00000139990	DCAF5	-3.35277	-1.44169	0.502915	0	-1.44391	-0.0276606	0.148766
ENSG00000101493	ZNF516	-1.34111	-0.536443	0.167638	0	-1.44387	-0.0276606	0.148775
ENSG00000213965	NUDT19	-1.77697	-0.704081	0.268221	0	-1.44364	-0.0276606	0.148841
ENSG00000147813	NAPRT	-1.44169	-0.603498	0.201166	0	-1.44345	-0.0276606	0.148894
ENSG00000127946	HIP1	-0.536443	1.40816	3.78863	0	1.44334	0.0276606	0.148925
ENSG00000184640	2009-09-01	-0.167638	0.43586	1.07289	0	1.44307	0.0276606	0.149001
ENSG00000114316	USP4	-1.54227	-0.603498	0.201166	0	-1.44293	-0.0276606	0.149041
ENSG00000178951	ZBTB7A	-0.502915	1.207	2.74927	0	1.44257	0.0276606	0.149142
ENSG00000086475	SEPHS1	-2.58163	-1.10641	0.402332	0	-1.44215	-0.0276606	0.149261
ENSG00000116698	SMG7	-2.01166	-0.737609	0.268221	0	-1.44207	-0.0276606	0.149284
ENSG00000250461	RP11-631M6.2	-0.335277	0.804664	2.41399	0	1.44184	0.0276606	0.149348
ENSG00000242829	RPS26P21	-0.56997	1.54227	3.01749	0	1.4411	0.0276606	0.149556
ENSG00000006576	PHTF2	-2.04519	-0.771137	0.268221	0	-1.44086	-0.0276606	0.149624
ENSG00000136238	RAC1	-0.134111	0.301749	0.704081	0	1.44085	0.0276606	0.149627
ENSG00000140199	SLC12A6	-2.5481	-0.972303	0.335277	0	-1.44051	-0.0276606	0.149724
ENSG00000065882	TBC1D1	-1.27405	-0.536443	0.167638	0	-1.44048	-0.0276606	0.149731
ENSG00000204252	HLA-DOA	-0.536443	1.64286	3.28571	0	1.43897	0.0276606	0.150159
ENSG00000197249	SERPINA1	-0.469387	1.17347	2.64869	0	1.43857	0.0276606	0.150272
ENSG00000154518	ATP5G3	-0.771137	-0.335277	0.100583	0	-1.43725	-0.0276606	0.150646
ENSG00000182150	ERCC6L2	-4.3586	-2.98396	0.771137	0	-1.43716	-0.0276606	0.150673
ENSG00000235897	TM4SF19-AS1	-0.87172	2.44752	4.1239	0	1.43711	0.0276606	0.150686
ENSG00000244045	TMEM199	-3.08455	-1.24052	0.43586	0	-1.43708	-0.0276606	0.150695
ENSG00000110046	ATG2A	-0.771137	2.41399	3.85568	0	1.43688	0.0276606	0.150753
ENSG00000105383	CD33	-1.37463	-0.603498	0.201166	0	-1.43654	-0.0276606	0.150849
ENSG00000137818	RPLP1	-0.100583	0.234694	0.536443	0	1.43616	0.0276606	0.150956
ENSG00000181192	DHTKD1	-2.91691	-1.47522	0.502915	0	-1.43597	-0.0276606	0.15101
ENSG00000275538	RNVU1-19	-0.502915	1.34111	3.11807	0	1.43547	0.0276606	0.151154
ENSG00000048162	NOP16	-2.71574	-1.24052	0.43586	0	-1.43524	-0.0276606	0.151218
ENSG00000164935	DCSTAMP	-0.368804	0.972303	2.38046	0	1.4348	0.0276606	0.151343
ENSG00000160219	GAB3	-0.536443	1.30758	3.85568	0	1.43392	0.0276606	0.151596
ENSG00000151131	C12orf45	-1.47522	-0.603498	0.201166	0	-1.43355	-0.0276606	0.1517
ENSG00000091483	FH	-2.14577	-0.804664	0.301749	0	-1.43319	-0.0276606	0.151804
ENSG00000265241	RBM8A	-0.87172	-0.335277	0.100583	0	-1.4331	-0.0276606	0.151829
ENSG00000164151	ICE1	-3.35277	-1.44169	0.56997	0	-1.43243	-0.0272933	0.15202
ENSG00000067829	IDH3G	-1.34111	-0.536443	0.201166	0	-1.43206	-0.0272933	0.152126
ENSG00000108021	FAM208B	-3.58746	-1.40816	0.536443	0	-1.43113	-0.0261534	0.152394
ENSG00000128789	PSMG2	-2.68221	-1.00583	0.368804	0	-1.42764	-0.0210388	0.153395
ENSG00000100445	SDR39U1	-3.1516	-1.44169	0.502915	0	-1.4269	-0.0210388	0.153609
ENSG00000124491	F13A1	-0.100583	0.268221	0.603498	0	1.42653	0.0210388	0.153715
ENSG00000174177	CTU2	-4.32507	-1.44169	0.56997	0	-1.42653	-0.0210388	0.153716
ENSG00000140905	GCSH	-3.18513	-1.40816	0.502915	0	-1.42597	-0.0210388	0.153877
ENSG00000121350	PYROXD1	-3.08455	-1.37463	0.56997	0	-1.42586	-0.0210388	0.153908
ENSG00000004961	HCCS	-2.38046	-0.972303	0.368804	0	-1.42562	-0.0210388	0.153977
ENSG00000170871	KIAA0232	-0.43586	1.17347	2.98396	0	1.42517	0.0210388	0.154109
ENSG00000125149	C16orf70	-0.536443	1.37463	4.15743	0	1.42477	0.0210388	0.154223
ENSG00000197471	SPN	-0.87172	-0.368804	0.100583	0	-1.42427	-0.0210388	0.154368
ENSG00000100109	TFIP11	-4.45918	-1.27405	0.536443	0	-1.42408	-0.0210388	0.154424
ENSG00000186815	TPCN1	-0.268221	0.670554	1.87755	0	1.4231	0.0197873	0.154707
ENSG00000102575	ACP5	-0.167638	0.368804	0.905247	0	1.42245	0.0195729	0.154895
ENSG00000188419	CHM	-3.78863	-2.14577	0.771137	0	-1.42213	-0.0195729	0.154988
ENSG00000121774	KHDRBS1	-0.234694	0.536443	1.50875	0	1.42082	0.018609	0.155368
ENSG00000005483	KMT2E	-0.201166	0.469387	1.07289	0	1.42017	0.018609	0.155558
ENSG00000165752	STK32C	-1.70991	-0.704081	0.268221	0	-1.42013	-0.018609	0.155568
ENSG00000145912	NHP2	-1.47522	-0.536443	0.201166	0	-1.41997	-0.018609	0.155617
ENSG00000034713	GABARAPL2	-0.972303	-0.402332	0.134111	0	-1.41844	-0.017392	0.156064
ENSG00000134375	TIMM17A	-1.34111	-0.536443	0.167638	0	-1.41794	-0.017392	0.156209
ENSG00000170584	NUDCD2	-2.88338	-1.24052	0.43586	0	-1.41781	-0.017392	0.156246
ENSG00000251442	LINC01094	-0.502915	1.207	4.42565	0	1.4177	0.017392	0.156279
ENSG00000106244	PDAP1	-0.201166	0.469387	1.17347	0	1.41705	0.0168995	0.156469
ENSG00000165102	HGSNAT	-1.34111	-0.536443	0.167638	0	-1.41408	-0.0133826	0.157338
ENSG00000127191	TRAF2	-0.603498	1.07289	4.92857	0	1.41394	0.0133826	0.157379
ENSG00000211460	TSN	-2.41399	-1.03936	0.402332	0	-1.41357	-0.0133826	0.157488
ENSG00000165714	BORCS5	-4.79446	-1.40816	0.56997	0	-1.41204	-0.0133826	0.157937
ENSG00000176903	PNMA1	-0.43586	1.17347	3.21866	0	1.412	0.0133826	0.157949
ENSG00000187954	CYHR1	-2.34694	-1.07289	0.43586	0	-1.41188	-0.0133826	0.157985
ENSG00000274523	RCC1L	-3.78863	-1.27405	0.502915	0	-1.41165	-0.0133826	0.158052
ENSG00000124541	RRP36	-2.98396	-1.30758	0.502915	0	-1.41163	-0.0133826	0.15806
ENSG00000132842	AP3B1	-2.01166	-0.737609	0.268221	0	-1.41162	-0.0133826	0.158062
ENSG00000174238	PITPNA	-0.201166	0.469387	1.03936	0	1.41049	0.013351	0.158395
ENSG00000178467	P4HTM	-2.95044	-1.34111	0.502915	0	-1.41013	-0.013351	0.158501
ENSG00000170175	CHRNB1	-1.27405	3.31924	4.42565	0	1.40924	0.013351	0.158763
ENSG00000235174	RPL39P3	-0.167638	0.43586	1.10641	0	1.40898	0.013351	0.15884
ENSG00000242086	LINC00969	-0.234694	0.56997	1.5758	0	1.40891	0.013351	0.158861
ENSG00000266714	MYO15B	-0.469387	1.13994	2.88338	0	1.40869	0.013351	0.158928
ENSG00000135596	MICAL1	-1.30758	-0.536443	0.167638	0	-1.40858	-0.013351	0.158959
ENSG00000115875	SRSF7	-1.07289	-0.469387	0.167638	0	-1.40742	-0.0129222	0.159302
ENSG00000140575	IQGAP1	-0.134111	0.335277	0.771137	0	1.4074	0.0129222	0.159309
ENSG00000260314	MRC1	-0.134111	0.335277	0.771137	0	1.4071	0.0129222	0.159397
ENSG00000165140	FBP1	-1.03936	-0.402332	0.134111	0	-1.40523	-0.0118563	0.159952
ENSG00000086189	DIMT1	-2.5481	-1.00583	0.402332	0	-1.40518	-0.0118563	0.159968
ENSG00000178623	GPR35	-1.50875	-0.670554	0.234694	0	-1.40502	-0.0118563	0.160015
ENSG00000108679	LGALS3BP	-0.704081	1.44169	4.66035	0	1.40413	0.0118563	0.160281
ENSG00000111331	OAS3	-4.42565	-1.54227	0.637026	0	-1.40249	-0.0118563	0.160768
ENSG00000152127	MGAT5	-0.402332	0.972303	2.74927	0	1.40248	0.0118563	0.160772
ENSG00000111670	GNPTAB	-0.368804	0.87172	2.71574	0	1.40247	0.0118563	0.160776
ENSG00000105053	VRK3	-2.64869	-1.13994	0.43586	0	-1.4006	-0.0118563	0.161333
ENSG00000146834	MEPCE	-0.56997	1.37463	2.84985	0	1.4003	0.0118563	0.161424
ENSG00000126777	KTN1	-0.87172	-0.335277	0.134111	0	-1.39989	-0.0118563	0.161545
ENSG00000138760	SCARB2	-0.43586	0.938775	2.64869	0	1.39941	0.0118563	0.161691
ENSG00000140678	ITGAX	-0.134111	0.268221	0.603498	0	1.39939	0.0118563	0.161697
ENSG00000132199	ENOSF1	-0.56997	1.34111	3.35277	0	1.39912	0.0118563	0.161777
ENSG00000100316	RPL3	-0.670554	-0.268221	0.0670554	0	-1.39863	-0.0118563	0.161924
ENSG00000122547	EEPD1	-0.502915	1.10641	3.01749	0	1.39775	0.0118563	0.162189
ENSG00000184752	NDUFA12	-0.838192	-0.335277	0.100583	0	-1.39769	-0.0118563	0.162207
ENSG00000125384	PTGER2	-0.234694	0.536443	1.40816	0	1.39732	0.0118563	0.162318
ENSG00000167842	MIS12	-0.704081	1.27405	4.1239	0	1.39612	0.0118563	0.162677
ENSG00000112304	ACOT13	-2.11224	-0.804664	0.335277	0	-1.39597	-0.0118563	0.162724
ENSG00000179918	SEPHS2	-2.58163	-1.10641	0.43586	0	-1.39558	-0.0118563	0.162842
ENSG00000129315	CCNT1	-4.09038	-1.40816	0.56997	0	-1.39477	-0.0118563	0.163086
ENSG00000106683	LIMK1	-0.335277	0.804664	2.24635	0	1.394	0.0118563	0.163319
ENSG00000008282	SYPL1	-0.536443	1.24052	2.74927	0	1.39372	0.0118563	0.163403
ENSG00000226380	MIR29A	-0.368804	0.905247	2.38046	0	1.39211	0.0118563	0.16389
ENSG00000059377	TBXAS1	-0.201166	0.469387	1.207	0	1.39204	0.0118563	0.163909
ENSG00000164258	NDUFS4	-1.30758	-0.536443	0.201166	0	-1.39192	-0.0118563	0.163946
ENSG00000101052	IFT52	-0.502915	1.24052	3.52041	0	1.3914	0.0118563	0.164104
ENSG00000104320	NBN	-3.01749	-1.24052	0.502915	0	-1.39131	-0.0118563	0.164132
ENSG00000119943	PYROXD2	-2.7828	-1.34111	0.536443	0	-1.39086	-0.0118563	0.164268
ENSG00000239569	KMT2E-AS1	-0.268221	0.56997	1.77697	0	1.39069	0.0118563	0.164319
ENSG00000171503	ETFDH	-0.670554	1.34111	4.09038	0	1.39041	0.0118563	0.164405
ENSG00000059122	FLYWCH1	-3.48688	-1.34111	0.502915	0	-1.3904	-0.0118563	0.164409
ENSG00000141905	NFIC	-0.368804	0.87172	2.11224	0	1.38998	0.0118563	0.164535
ENSG00000204160	ZDHHC18	-2.24635	-0.972303	0.43586	0	-1.38993	-0.0118563	0.164551
ENSG00000174485	DENND4A	-0.536443	1.27405	2.71574	0	1.38962	0.0118563	0.164644
ENSG00000126561	STAT5A	-1.67638	-0.704081	0.268221	0	-1.38944	-0.0118563	0.164699
ENSG00000114902	SPCS1	-1.00583	-0.402332	0.134111	0	-1.38932	-0.0118563	0.164736
ENSG00000262074	SNORD3B-2	-0.368804	0.804664	2.5481	0	1.38885	0.0118563	0.164879
ENSG00000253738	OTUD6B-AS1	-1.54227	-0.603498	0.234694	0	-1.3885	-0.0118563	0.164985
ENSG00000108854	SMURF2	-0.502915	1.27405	2.84985	0	1.38832	0.0118563	0.16504
ENSG00000172531	PPP1CA	-0.838192	-0.335277	0.100583	0	-1.38789	-0.0118563	0.16517
ENSG00000175220	ARHGAP1	-1.207	-0.469387	0.167638	0	-1.38721	-0.0118563	0.165377
ENSG00000111361	EIF2B1	-2.24635	-0.87172	0.335277	0	-1.38717	-0.0118563	0.165391
ENSG00000197872	FAM49A	-0.536443	1.17347	3.82215	0	1.38637	0.0118563	0.165635
ENSG00000185624	P4HB	-0.905247	-0.368804	0.134111	0	-1.38599	-0.0118563	0.165749
ENSG00000175899	A2M	-1.207	-0.469387	0.167638	0	-1.38598	-0.0118563	0.165753
ENSG00000237181	AC147651.4	-2.38046	-1.00583	0.402332	0	-1.38583	-0.0118563	0.165799
ENSG00000120438	TCP1	-1.30758	-0.536443	0.201166	0	-1.38563	-0.0118563	0.16586
ENSG00000166986	MARS	-1.91108	-0.737609	0.301749	0	-1.38548	-0.0118563	0.165906
ENSG00000176915	ANKLE2	-0.201166	0.469387	1.207	0	1.38498	0.0118563	0.166059
ENSG00000274210	U1	-0.502915	1.24052	3.25218	0	1.38492	0.0118563	0.166077
ENSG00000196405	EVL	-1.03936	-0.43586	0.167638	0	-1.3846	-0.0118563	0.166176
ENSG00000165288	BRWD3	-3.62099	-2.14577	0.771137	0	-1.38401	-0.0116989	0.166355
ENSG00000163867	ZMYM6	-3.1516	-1.47522	0.56997	0	-1.38369	-0.0116989	0.166452
ENSG00000229119	CTB-63M22.1	-0.201166	0.469387	1.24052	0	1.38291	0.0108616	0.166692
ENSG00000173166	RAPH1	-0.368804	0.771137	2.58163	0	1.38018	0.00555951	0.167532
ENSG00000147669	POLR2K	-1.91108	-0.637026	0.268221	0	-1.37873	-0.0040916	0.167977
ENSG00000164877	MICALL2	-0.402332	0.87172	2.31341	0	1.37853	0.0040916	0.16804
ENSG00000251634	RP11-1280N14.3	-0.603498	1.30758	3.1516	0	1.37829	0.0040916	0.168115
ENSG00000114857	NKTR	-0.268221	0.603498	1.67638	0	1.37744	0.00311358	0.168375
ENSG00000053501	USE1	-0.469387	1.00583	2.41399	0	1.37595	0.000637541	0.168837
ENSG00000101856	PGRMC1	-2.41399	-0.87172	0.368804	0	-1.37506	0	0.169112
ENSG00000005238	FAM214B	-0.368804	0.838192	2.27988	0	1.37379	0	0.169506
ENSG00000080824	HSP90AA1	-0.737609	-0.301749	0.100583	0	-1.3736	0	0.169567
ENSG00000121281	ADCY7	-2.64869	-1.10641	0.469387	0	-1.3734	0	0.169627
ENSG00000065135	GNAI3	-1.03936	-0.43586	0.167638	0	-1.37291	0	0.16978
ENSG00000241058	NSUN6	-3.62099	-2.38046	0.56997	0	-1.3726	0	0.169877
ENSG00000153310	FAM49B	-0.87172	-0.368804	0.134111	0	-1.37228	0	0.169977
ENSG00000113460	BRIX1	-3.68804	-1.30758	0.56997	0	-1.37226	0	0.169982
ENSG00000103591	AAGAB	-2.64869	-1.07289	0.469387	0	-1.37128	0	0.170287
ENSG00000006607	FARP2	-2.98396	-1.34111	0.56997	0	-1.37068	0	0.170476
ENSG00000175054	ATR	-3.78863	-1.44169	0.603498	0	-1.36908	0	0.170973
ENSG00000188342	GTF2F2	-2.51458	-1.07289	0.469387	0	-1.3689	0	0.171029
ENSG00000196642	RABL6	-0.368804	0.838192	2.24635	0	1.36862	0	0.171119
ENSG00000095321	CRAT	-2.27988	-0.905247	0.368804	0	-1.36847	0	0.171164
ENSG00000134748	PRPF38A	-0.43586	0.938775	2.74927	0	1.36704	0	0.171612
ENSG00000156875	MFSD14A	-2.04519	-0.771137	0.301749	0	-1.36688	0	0.171661
ENSG00000127948	POR	-0.335277	0.704081	1.77697	0	1.36658	0	0.171757
ENSG00000044574	HSPA5	-0.167638	0.402332	0.972303	0	1.36522	0	0.172183
ENSG00000114737	CISH	-1.00583	-0.402332	0.167638	0	-1.36512	0	0.172216
ENSG00000143384	MCL1	-0.167638	0.368804	0.905247	0	1.36437	0	0.172452
ENSG00000169733	RFNG	-0.56997	1.24052	3.21866	0	1.36364	0	0.172682
ENSG00000197157	SND1	-1.17347	-0.469387	0.167638	0	-1.36362	0	0.172688
ENSG00000041982	TNC	-0.603498	1.27405	4.22449	0	1.36361	0	0.17269
ENSG00000132591	ERAL1	-2.74927	-1.07289	0.43586	0	-1.36247	0	0.173051
ENSG00000128805	ARHGAP22	-3.3863	-1.40816	0.56997	0	-1.36217	0	0.173144
ENSG00000137502	RAB30	-3.05102	-1.40816	0.56997	0	-1.36198	0	0.173203
ENSG00000155099	TMEM55A	-3.05102	-1.37463	0.56997	0	-1.36184	0	0.17325
ENSG00000135930	EIF4E2	-1.03936	-0.402332	0.167638	0	-1.36093	0	0.173535
ENSG00000088832	FKBP1A	-0.637026	-0.268221	0.100583	0	-1.36083	0	0.173567
ENSG00000180773	SLC36A4	-0.804664	2.1793	3.92274	0	1.36041	0	0.1737
ENSG00000155849	ELMO1	-1.24052	-0.469387	0.201166	0	-1.36021	0	0.173764
ENSG00000135842	FAM129A	-1.54227	-0.603498	0.234694	0	-1.36001	0	0.173827
ENSG00000100554	ATP6V1D	-0.234694	0.502915	1.34111	0	1.35937	0	0.17403
ENSG00000183696	UPP1	-0.201166	0.402332	0.972303	0	1.35918	0	0.174088
ENSG00000110080	ST3GAL4	-3.48688	-1.37463	0.603498	0	-1.35917	0	0.174093
ENSG00000168291	PDHB	-1.37463	-0.536443	0.234694	0	-1.35914	0	0.174101
ENSG00000065911	MTHFD2	-1.17347	-0.469387	0.167638	0	-1.35851	0	0.174303
ENSG00000105127	AKAP8	-0.335277	0.704081	2.14577	0	1.35849	0	0.174308
ENSG00000104812	GYS1	-2.34694	-1.03936	0.43586	0	-1.3578	0	0.174528
ENSG00000161265	U2AF1L4	-2.58163	-0.972303	0.43586	0	-1.3569	0	0.174814
ENSG00000138385	SSB	-1.60933	-0.536443	0.234694	0	-1.35618	0	0.175043
ENSG00000128050	PAICS	-0.637026	1.37463	3.21866	0	1.35609	0	0.175072
ENSG00000181467	RAP2B	-0.167638	0.368804	0.905247	0	1.35492	0	0.175444
ENSG00000198918	RPL39	-0.134111	0.301749	0.704081	0	1.35337	0	0.175939
ENSG00000104856	RELB	-0.234694	0.536443	1.34111	0	1.35337	0	0.175939
ENSG00000140299	BNIP2	-1.07289	-0.43586	0.167638	0	-1.35332	0	0.175952
ENSG00000177606	JUN	-0.268221	0.603498	1.77697	0	1.35297	0	0.176065
ENSG00000160208	RRP1B	-1.03936	-0.402332	0.167638	0	-1.35294	0	0.176076
ENSG00000166908	PIP4K2C	-3.25218	-1.34111	0.56997	0	-1.35283	0	0.176111
ENSG00000119280	C1orf198	-3.72157	-1.60933	0.670554	0	-1.35157	0	0.176513
ENSG00000108578	BLMH	-0.603498	1.30758	3.01749	0	1.35017	0	0.17696
ENSG00000204520	MICA	-3.08455	-1.30758	0.536443	0	-1.34986	0	0.17706
ENSG00000137947	GTF2B	-2.64869	-0.804664	0.368804	0	-1.3497	0	0.177113
ENSG00000058600	POLR3E	-0.502915	1.10641	2.61516	0	1.34912	0	0.177299
ENSG00000103051	COG4	-2.91691	-1.17347	0.603498	0	-1.34878	0	0.177407
ENSG00000146247	PHIP	-1.81049	-0.704081	0.301749	0	-1.3484	0	0.177531
ENSG00000165699	TSC1	-0.838192	1.47522	3.48688	0	1.3481	0	0.177627
ENSG00000169246	NPIPB3	-0.167638	0.368804	0.87172	0	1.34784	0	0.177709
ENSG00000102181	CD99L2	-0.469387	1.00583	2.48105	0	1.34743	0	0.177842
ENSG00000153339	TRAPPC8	-3.45335	-1.10641	0.469387	0	-1.34687	0	0.178022
ENSG00000148700	ADD3	-2.91691	-1.07289	0.469387	0	-1.34686	0	0.178026
ENSG00000142192	APP	-3.68804	-1.44169	0.704081	0	-1.34671	0	0.178074
ENSG00000134318	ROCK2	-0.637026	1.30758	4.25801	0	1.34646	0	0.178154
ENSG00000092964	DPYSL2	-0.838192	-0.335277	0.134111	0	-1.34608	0	0.178276
ENSG00000130164	LDLR	-0.201166	0.402332	1.00583	0	1.34598	0	0.178309
ENSG00000167491	GATAD2A	-0.268221	0.536443	1.50875	0	1.3458	0	0.178366
ENSG00000059758	CDK17	-4.22449	-2.01166	0.87172	0	-1.34561	0	0.178428
ENSG00000101336	HCK	-0.938775	-0.368804	0.134111	0	-1.34483	0	0.178679
ENSG00000175115	PACS1	-2.01166	-0.737609	0.368804	0	-1.34474	0	0.178708
ENSG00000143398	PIP5K1A	-3.65452	-1.27405	0.603498	0	-1.34451	0	0.178784
ENSG00000149346	SLX4IP	-3.72157	-1.77697	0.737609	0	-1.34447	0	0.178795
ENSG00000153006	SREK1IP1	-2.38046	-0.938775	0.469387	0	-1.34423	0	0.178874
ENSG00000055950	MRPL43	-1.64286	-0.637026	0.268221	0	-1.34325	0	0.179191
ENSG00000166783	KIAA0430	-3.3863	-1.40816	0.603498	0	-1.34321	0	0.179203
ENSG00000244165	P2RY11	-0.670554	1.44169	3.48688	0	1.3418	0	0.179659
ENSG00000089820	ARHGAP4	-0.201166	0.43586	1.03936	0	1.34085	0	0.179968
ENSG00000198874	TYW1	-3.65452	-1.5758	0.704081	0	-1.34028	0	0.180153
ENSG00000099800	TIMM13	-0.201166	0.402332	1.03936	0	1.33978	0	0.180316
ENSG00000001084	GCLC	-0.603498	1.30758	3.48688	0	1.33818	0	0.180837
ENSG00000143158	MPC2	-1.74344	-0.56997	0.268221	0	-1.33818	0	0.180838
ENSG00000141664	ZCCHC2	-0.670554	1.30758	4.25801	0	1.33794	0	0.180915
ENSG00000173120	KDM2A	-2.04519	-0.737609	0.368804	0	-1.33756	0	0.181041
ENSG00000119535	CSF3R	-0.43586	0.87172	2.5481	0	1.33687	0	0.181266
ENSG00000159479	MED8	-2.38046	-1.00583	0.469387	0	-1.33678	0	0.181294
ENSG00000168264	IRF2BP2	-0.167638	0.368804	0.905247	0	1.33654	0	0.181374
ENSG00000173193	PARP14	-1.77697	-0.670554	0.301749	0	-1.33614	0	0.181504
ENSG00000106245	BUD31	-1.207	-0.469387	0.201166	0	-1.3349	0	0.181909
ENSG00000239697	TNFSF12	-0.637026	1.47522	3.25218	0	1.33425	0	0.182124
ENSG00000119397	CNTRL	-4.3586	-3.1516	0.737609	0	-1.33422	0	0.182132
ENSG00000173875	ZNF791	-3.21866	-1.30758	0.56997	0	-1.33356	0	0.182349
ENSG00000164949	GEM	-0.536443	1.27405	2.84985	0	1.33302	0	0.182524
ENSG00000176142	TMEM39A	-2.71574	-1.17347	0.56997	0	-1.33226	0	0.182774
ENSG00000182180	MRPS16	-1.44169	-0.56997	0.268221	0	-1.33217	0	0.182804
ENSG00000213753	CENPBD1P1	-0.502915	0.938775	2.44752	0	1.33053	0	0.183345
ENSG00000167815	PRDX2	-3.11807	-1.40816	0.603498	0	-1.32983	0	0.183576
ENSG00000151304	SRFBP1	-0.905247	2.07872	3.58746	0	1.32859	0	0.183983
ENSG00000179085	DPM3	-0.234694	0.43586	1.207	0	1.32832	0	0.184072
ENSG00000178982	EIF3K	-0.167638	0.335277	0.771137	0	1.32807	0	0.184156
ENSG00000170802	FOXN2	-3.62099	-1.27405	0.603498	0	-1.32797	0	0.184188
ENSG00000204231	RXRB	-4.3586	-1.44169	0.972303	0	-1.32793	0	0.1842
ENSG00000162980	ARL5A	-3.11807	-1.34111	0.603498	0	-1.32769	0	0.184281
ENSG00000178127	NDUFV2	-3.3863	-1.37463	0.637026	0	-1.32752	0	0.184336
ENSG00000136875	PRPF4	-2.95044	-1.24052	0.603498	0	-1.32747	0	0.184355
ENSG00000134247	PTGFRN	-0.603498	1.24052	3.1516	0	1.32738	0	0.184384
ENSG00000178988	MRFAP1L1	-3.3863	-1.17347	0.536443	0	-1.32644	0	0.184693
ENSG00000143486	EIF2D	-2.58163	-1.00583	0.469387	0	-1.32632	0	0.184732
ENSG00000104142	VPS18	-0.536443	1.13994	2.81632	0	1.32619	0	0.184778
ENSG00000159640	ACE	-0.201166	0.368804	0.972303	0	1.32593	0	0.184863
ENSG00000145041	DCAF1	-2.84985	-0.972303	0.43586	0	-1.3255	0	0.185005
ENSG00000067167	TRAM1	-0.87172	-0.335277	0.134111	0	-1.32481	0	0.185234
ENSG00000150867	PIP4K2A	-0.972303	-0.368804	0.167638	0	-1.32469	0	0.185275
ENSG00000266472	MRPS21	-0.201166	0.402332	0.972303	0	1.32468	0	0.185277
ENSG00000153904	DDAH1	-0.737609	3.1516	4.25801	0	1.32441	0	0.185367
ENSG00000151348	EXT2	-0.637026	1.44169	2.98396	0	1.32394	0	0.185524
ENSG00000155313	USP25	-0.603498	1.24052	3.31924	0	1.32389	0	0.185541
ENSG00000029993	HMGB3	-4.05685	-1.64286	0.804664	0	-1.32296	0	0.18585
ENSG00000166181	API5	-2.7828	-0.87172	0.43586	0	-1.32244	0	0.186022
ENSG00000239948	RN7SL368P	-0.603498	1.27405	2.7828	0	1.32177	0	0.186246
ENSG00000052749	RRP12	-0.502915	0.938775	2.84985	0	1.32166	0	0.18628
ENSG00000123106	CCDC91	-3.45335	-1.40816	0.670554	0	-1.3215	0	0.186336
ENSG00000196369	SRGAP2B	-0.234694	0.469387	1.207	0	1.32144	0	0.186355
ENSG00000176209	SMIM19	-2.11224	-0.804664	0.368804	0	-1.32061	0	0.186632
ENSG00000179958	DCTPP1	-2.34694	-0.804664	0.402332	0	-1.31982	0	0.186895
ENSG00000135624	CCT7	-1.17347	-0.469387	0.201166	0	-1.31878	0	0.187244
ENSG00000175274	TP53I11	-1.97813	-0.771137	0.335277	0	-1.3183	0	0.187402
ENSG00000115446	UNC50	-2.68221	-1.13994	0.536443	0	-1.31819	0	0.187442
ENSG00000124422	USP22	-1.81049	-0.603498	0.301749	0	-1.318	0	0.187504
ENSG00000119596	YLPM1	-2.7828	-1.13994	0.536443	0	-1.3168	0	0.187906
ENSG00000185024	BRF1	-0.637026	1.207	4.09038	0	1.31631	0	0.188071
ENSG00000165417	GTF2A1	-3.25218	-1.37463	0.704081	0	-1.31624	0	0.188093
ENSG00000176438	SYNE3	-0.368804	0.670554	2.38046	0	1.31507	0	0.188485
ENSG00000113240	CLK4	-4.1239	-1.207	0.603498	0	-1.315	0	0.188509
ENSG00000143924	EML4	-0.268221	0.502915	1.30758	0	1.31405	0	0.188831
ENSG00000244682	FCGR2C	-0.771137	1.50875	3.28571	0	1.31379	0	0.188916
ENSG00000066336	SPI1	-0.905247	-0.368804	0.167638	0	-1.31372	0	0.188939
ENSG00000167515	TRAPPC2L	-0.234694	0.43586	1.07289	0	1.31323	0	0.189107
ENSG00000151490	PTPRO	-1.70991	-0.637026	0.301749	0	-1.31309	0	0.189151
ENSG00000109113	RAB34	-1.74344	-0.704081	0.335277	0	-1.31292	0	0.189211
ENSG00000091490	SEL1L3	-3.72157	-1.40816	0.771137	0	-1.31275	0	0.189266
ENSG00000103769	RAB11A	-1.17347	-0.469387	0.201166	0	-1.3122	0	0.189454
ENSG00000171316	CHD7	-3.11807	-1.40816	0.704081	0	-1.31218	0	0.18946
ENSG00000162407	PLPP3	-0.670554	1.37463	3.11807	0	1.31103	0	0.189847
ENSG00000049246	PER3	-0.737609	1.47522	3.3863	0	1.3104	0	0.190061
ENSG00000165195	PIGA	-0.838192	1.77697	3.65452	0	1.31039	0	0.190065
ENSG00000170291	ELP5	-2.5481	-1.03936	0.469387	0	-1.30982	0	0.190255
ENSG00000058799	YIPF1	-0.502915	1.00583	2.5481	0	1.30893	0	0.190559
ENSG00000125868	DSTN	-0.167638	0.335277	0.87172	0	1.30802	0	0.190868
ENSG00000123908	AGO2	-0.234694	0.43586	1.13994	0	1.308	0	0.190875
ENSG00000051620	HEBP2	-2.84985	-1.17347	0.670554	0	-1.30783	0	0.190933
ENSG00000160179	ABCG1	-2.98396	-1.27405	0.603498	0	-1.30708	0	0.191184
ENSG00000003056	M6PR	-1.10641	-0.43586	0.201166	0	-1.30689	0	0.191249
ENSG00000146416	AIG1	-0.704081	1.37463	3.08455	0	1.30587	0	0.191597
ENSG00000123689	G0S2	-2.51458	-1.03936	0.402332	0	-1.30415	0	0.192184
ENSG00000164167	LSM6	-2.7828	-0.905247	0.502915	0	-1.30333	0	0.192461
ENSG00000099968	BCL2L13	-2.51458	-1.03936	0.536443	0	-1.30314	0	0.192528
ENSG00000004975	DVL2	-3.28571	-1.40816	0.670554	0	-1.30215	0	0.192867
ENSG00000107929	LARP4B	-0.268221	0.502915	1.30758	0	1.30206	0	0.192896
ENSG00000165914	TTC7B	-2.7828	-1.10641	0.536443	0	-1.30202	0	0.192909
ENSG00000107949	BCCIP	-1.94461	-0.737609	0.368804	0	-1.3014	0	0.193123
ENSG00000139620	KANSL2	-3.41982	-1.30758	0.670554	0	-1.30139	0	0.193123
ENSG00000162889	MAPKAPK2	-0.234694	0.469387	1.24052	0	1.30091	0	0.19329
ENSG00000053900	ANAPC4	-0.670554	1.17347	4.45918	0	1.29973	0	0.193694
ENSG00000217801	RP11-465B22.3	-0.637026	1.30758	3.05102	0	1.29966	0	0.193718
ENSG00000060762	MPC1	-1.03936	-0.402332	0.167638	0	-1.299	0	0.193945
ENSG00000278048	U2	-0.502915	0.87172	2.68221	0	1.29872	0	0.194041
ENSG00000170776	AKAP13	-0.234694	0.43586	1.10641	0	1.29738	0	0.194499
ENSG00000162607	USP1	-3.01749	-1.17347	0.670554	0	-1.29689	0	0.194668
ENSG00000122042	UBL3	-1.207	-0.469387	0.201166	0	-1.29528	0	0.195225
ENSG00000114098	ARMC8	-0.502915	0.905247	2.31341	0	1.29464	0	0.195443
ENSG00000182095	TNRC18	-0.502915	0.972303	2.5481	0	1.29444	0	0.195513
ENSG00000136827	TOR1A	-1.70991	-0.603498	0.301749	0	-1.2936	0	0.195804
ENSG00000196655	TRAPPC4	-1.87755	-0.704081	0.368804	0	-1.29329	0	0.195911
ENSG00000168067	MAP4K2	-2.48105	-1.03936	0.502915	0	-1.29298	0	0.196018
ENSG00000053371	AKR7A2	-1.87755	-0.737609	0.368804	0	-1.29216	0	0.196301
ENSG00000142347	MYO1F	-1.03936	-0.368804	0.167638	0	-1.29064	0	0.196827
ENSG00000167699	GLOD4	-2.68221	-0.938775	0.502915	0	-1.28979	0	0.197124
ENSG00000118939	UCHL3	-0.737609	1.50875	3.58746	0	1.28954	0	0.19721
ENSG00000108829	LRRC59	-1.30758	-0.469387	0.234694	0	-1.28913	0	0.197354
ENSG00000100442	FKBP3	-2.31341	-0.637026	0.335277	0	-1.289	0	0.197397
ENSG00000160932	LY6E	-1.10641	-0.402332	0.201166	0	-1.28876	0	0.197482
ENSG00000129521	EGLN3	-4.45918	-2.04519	1.207	0	-1.28805	0	0.197728
ENSG00000213281	NRAS	-0.301749	0.536443	1.64286	0	1.2871	0	0.198058
ENSG00000132635	PCED1A	-0.502915	0.938775	2.38046	0	1.28709	0	0.198062
ENSG00000161980	POLR3K	-2.74927	-0.972303	0.502915	0	-1.2866	0	0.198235
ENSG00000080802	CNOT4	-0.704081	1.27405	2.7828	0	1.28364	0	0.199269
ENSG00000070961	ATP2B1	-0.201166	0.402332	0.972303	0	1.28354	0	0.199304
ENSG00000138688	KIAA1109	-0.637026	1.207	2.84985	0	1.28332	0	0.199381
ENSG00000145740	SLC30A5	-3.58746	-1.10641	0.56997	0	-1.28311	0	0.199452
ENSG00000052795	FNIP2	-0.268221	0.469387	1.207	0	1.28253	0	0.199658
ENSG00000138756	BMP2K	-0.56997	1.00583	2.68221	0	1.28219	0	0.199775
ENSG00000037474	NSUN2	-2.24635	-0.737609	0.402332	0	-1.28107	0	0.200168
ENSG00000114423	CBLB	-0.603498	1.10641	2.98396	0	1.28086	0	0.200242
ENSG00000147789	ZNF7	-0.737609	1.34111	3.7551	0	1.28076	0	0.200279
ENSG00000143164	DCAF6	-2.51458	-1.03936	0.536443	0	-1.28062	0	0.200326
ENSG00000136205	TNS3	-0.469387	0.838192	2.5481	0	1.28062	0	0.200327
ENSG00000140319	SRP14	-0.670554	-0.268221	0.100583	0	-1.27998	0	0.200553
ENSG00000163960	UBXN7	-1.07289	2.5481	4.09038	0	1.27853	0	0.201062
ENSG00000127054	CPSF3L	-1.97813	-0.804664	0.402332	0	-1.27801	0	0.201246
ENSG00000105701	FKBP8	-0.201166	0.402332	1.03936	0	1.27777	0	0.201329
ENSG00000134758	RNF138	-3.41982	-1.10641	0.603498	0	-1.27742	0	0.201453
ENSG00000137486	ARRB1	-3.18513	-1.44169	0.670554	0	-1.27669	0	0.201713
ENSG00000275131	CH17-472G23.4	-0.43586	0.737609	1.94461	0	1.27457	0	0.20246
ENSG00000101266	CSNK2A1	-2.64869	-1.00583	0.536443	0	-1.27402	0	0.202657
ENSG00000110931	CAMKK2	-0.43586	0.804664	2.14577	0	1.27321	0	0.202944
ENSG00000111737	RAB35	-0.335277	0.56997	1.54227	0	1.27246	0	0.20321
ENSG00000234127	TRIM26	-2.34694	-0.905247	0.502915	0	-1.27223	0	0.20329
ENSG00000134824	FADS2	-1.00583	-0.402332	0.167638	0	-1.2722	0	0.203301
ENSG00000182197	EXT1	-0.670554	1.27405	3.41982	0	1.27219	0	0.203304
ENSG00000185813	PCYT2	-0.536443	0.938775	2.58163	0	1.27213	0	0.203326
ENSG00000179115	FARSA	-1.67638	-0.603498	0.301749	0	-1.2719	0	0.203408
ENSG00000065548	ZC3H15	-0.268221	0.469387	1.34111	0	1.27183	0	0.203432
ENSG00000154429	CCSAP	-1.74344	-0.603498	0.335277	0	-1.27179	0	0.203446
ENSG00000223501	VPS52	-3.1516	-1.17347	0.603498	0	-1.27129	0	0.203625
ENSG00000171208	NETO2	-2.91691	-1.27405	0.670554	0	-1.27128	0	0.203629
ENSG00000115138	POMC	-0.771137	1.10641	4.22449	0	1.27113	0	0.203684
ENSG00000139726	DENR	-1.70991	-0.56997	0.301749	0	-1.26977	0	0.204166
ENSG00000177683	THAP5	-2.98396	-1.207	0.637026	0	-1.26972	0	0.204185
ENSG00000122359	ANXA11	-0.670554	-0.268221	0.100583	0	-1.26891	0	0.204474
ENSG00000171522	PTGER4	-1.67638	-0.670554	0.368804	0	-1.26809	0	0.204764
ENSG00000204084	INPP5B	-4.09038	-1.37463	0.737609	0	-1.26798	0	0.204805
ENSG00000026751	SLAMF7	-3.01749	-1.13994	0.670554	0	-1.26776	0	0.204884
ENSG00000146223	RPL7L1	-1.77697	-0.637026	0.335277	0	-1.26765	0	0.204922
ENSG00000111817	DSE	-0.335277	0.536443	1.47522	0	1.26705	0	0.205137
ENSG00000140320	BAHD1	-3.05102	-1.24052	0.637026	0	-1.2668	0	0.205228
ENSG00000173846	PLK3	-0.201166	0.368804	1.00583	0	1.26664	0	0.205284
ENSG00000102901	CENPT	-2.48105	-0.938775	0.502915	0	-1.2665	0	0.205335
ENSG00000074660	SCARF1	-0.43586	0.737609	2.01166	0	1.26634	0	0.205392
ENSG00000164535	DAGLB	-0.637026	1.13994	3.82215	0	1.26612	0	0.205469
ENSG00000130159	ECSIT	-0.637026	1.30758	2.88338	0	1.26602	0	0.205507
ENSG00000176463	SLCO3A1	-0.301749	0.502915	1.44169	0	1.26587	0	0.20556
ENSG00000178307	TMEM11	-2.38046	-0.905247	0.502915	0	-1.26403	0	0.206218
ENSG00000090659	CD209	-0.771137	-0.301749	0.134111	0	-1.26293	0	0.206614
ENSG00000119669	IRF2BPL	-0.670554	1.24052	2.88338	0	1.26254	0	0.206755
ENSG00000073921	PICALM	-0.838192	-0.301749	0.134111	0	-1.2625	0	0.20677
ENSG00000198399	ITSN2	-0.301749	0.502915	1.30758	0	1.2612	0	0.207235
ENSG00000145545	SRD5A1	-3.01749	-1.207	0.637026	0	-1.26089	0	0.207349
ENSG00000196511	TPK1	-1.97813	-0.737609	0.402332	0	-1.2601	0	0.207635
ENSG00000100906	NFKBIA	-0.167638	0.268221	0.737609	0	1.25978	0	0.207749
ENSG00000197461	PDGFA	-2.34694	-0.87172	0.469387	0	-1.25968	0	0.207784
ENSG00000143376	SNX27	-2.27988	-0.838192	0.502915	0	-1.25947	0	0.207862
ENSG00000149182	ARFGAP2	-0.402332	0.670554	1.81049	0	1.25888	0	0.208074
ENSG00000167705	RILP	-0.335277	0.536443	1.50875	0	1.25846	0	0.208225
ENSG00000137824	RMDN3	-0.637026	1.17347	2.84985	0	1.25799	0	0.208396
ENSG00000168394	TAP1	-1.77697	-0.704081	0.402332	0	-1.25767	0	0.208511
ENSG00000103365	GGA2	-0.335277	0.56997	1.64286	0	1.25752	0	0.208567
ENSG00000102225	CDK16	-1.5758	-0.56997	0.301749	0	-1.25688	0	0.208798
ENSG00000138071	ACTR2	-0.905247	-0.368804	0.167638	0	-1.25629	0	0.20901
ENSG00000199377	RNU5F-1	-0.838192	2.48105	4.02332	0	1.25563	0	0.20925
ENSG00000186687	LYRM7	-3.45335	-1.77697	0.905247	0	-1.25533	0	0.209359
ENSG00000066583	ISOC1	-2.38046	-0.905247	0.536443	0	-1.25504	0	0.209464
ENSG00000107736	CDH23	-4.39213	-1.37463	0.704081	0	-1.25494	0	0.209499
ENSG00000259225	RP11-1008C21.1	-0.603498	0.972303	4.89504	0	1.25475	0	0.209569
ENSG00000168385	2002-09-01	-0.905247	-0.368804	0.167638	0	-1.25471	0	0.209583
ENSG00000133393	FOPNL	-0.670554	1.17347	2.81632	0	1.25414	0	0.209792
ENSG00000178605	GTPBP6	-0.469387	0.838192	2.07872	0	1.25363	0	0.209977
ENSG00000133805	AMPD3	-1.30758	2.95044	3.98979	0	1.25325	0	0.210115
ENSG00000156587	UBE2L6	-0.335277	0.536443	1.47522	0	1.25321	0	0.21013
ENSG00000092036	HAUS4	-3.08455	-1.30758	0.704081	0	-1.25198	0	0.210576
ENSG00000214940	NPIPA8	-2.7828	-1.34111	0.670554	0	-1.25173	0	0.210669
ENSG00000114062	UBE3A	-0.268221	0.469387	1.24052	0	1.25076	0	0.211022
ENSG00000142657	PGD	-0.804664	-0.301749	0.134111	0	-1.25025	0	0.21121
ENSG00000180747	SMG1P3	-2.88338	-1.207	0.603498	0	-1.25003	0	0.211287
ENSG00000100075	SLC25A1	-1.44169	-0.502915	0.268221	0	-1.24989	0	0.211341
ENSG00000227077	AC107983.4	-0.234694	0.402332	1.10641	0	1.24978	0	0.211378
ENSG00000173848	NET1	-3.18513	-1.34111	0.804664	0	-1.24958	0	0.211451
ENSG00000130638	ATXN10	-1.70991	-0.637026	0.335277	0	-1.24955	0	0.211465
ENSG00000075223	SEMA3C	-2.21283	-0.771137	0.43586	0	-1.24951	0	0.211477
ENSG00000153827	TRIP12	-1.24052	-0.502915	0.268221	0	-1.24947	0	0.211495
ENSG00000113716	HMGXB3	-0.43586	0.704081	2.34694	0	1.24874	0	0.211761
ENSG00000159377	PSMB4	-1.00583	-0.368804	0.201166	0	-1.24846	0	0.211862
ENSG00000275895	U2AF1L5	-0.201166	0.301749	0.804664	0	1.2483	0	0.21192
ENSG00000244582	RPL21P120	-0.234694	0.402332	1.13994	0	1.24819	0	0.211961
ENSG00000130309	COLGALT1	-0.201166	0.301749	0.804664	0	1.24812	0	0.211988
ENSG00000188211	NCR3LG1	-0.704081	1.27405	2.84985	0	1.24674	0	0.212494
ENSG00000198355	PIM3	-0.201166	0.335277	0.804664	0	1.24662	0	0.212539
ENSG00000112715	VEGFA	-0.704081	1.24052	2.88338	0	1.24652	0	0.212574
ENSG00000169019	COMMD8	-2.81632	-1.24052	0.637026	0	-1.24503	0	0.21312
ENSG00000123600	METTL8	-0.804664	1.24052	4.22449	0	1.24482	0	0.213198
ENSG00000088298	EDEM2	-0.603498	1.07289	2.58163	0	1.24341	0	0.213716
ENSG00000183765	CHEK2	-4.1239	-2.88338	0.87172	0	-1.24285	0	0.213922
ENSG00000243181	RP11-734J24.1	-0.234694	0.402332	1.10641	0	1.24268	0	0.213986
ENSG00000133226	SRRM1	-0.234694	0.368804	1.03936	0	1.24228	0	0.214133
ENSG00000067596	DHX8	-2.74927	-1.13994	0.637026	0	-1.24196	0	0.21425
ENSG00000118418	HMGN3	-1.00583	-0.368804	0.201166	0	-1.2418	0	0.214311
ENSG00000120727	PAIP2	-0.838192	-0.335277	0.167638	0	-1.24091	0	0.214639
ENSG00000162819	BROX	-2.48105	-0.771137	0.43586	0	-1.24073	0	0.214704
ENSG00000198695	MT-ND6	-0.670554	-0.234694	0.100583	0	-1.24059	0	0.214757
ENSG00000116741	RGS2	-1.64286	-0.637026	0.335277	0	-1.24028	0	0.21487
ENSG00000011454	RABGAP1	-0.737609	1.30758	3.31924	0	1.23959	0	0.215126
ENSG00000172869	DMXL1	-0.637026	1.10641	2.98396	0	1.23942	0	0.215188
ENSG00000187742	SECISBP2	-2.61516	-1.03936	0.771137	0	-1.23939	0	0.215199
ENSG00000075711	DLG1	-3.18513	-1.24052	0.670554	0	-1.23924	0	0.215255
ENSG00000249936	RAC1P2	-0.43586	0.637026	1.67638	0	1.23896	0	0.215359
ENSG00000122687	MRM2	-2.71574	-1.07289	0.603498	0	-1.23862	0	0.215485
ENSG00000064607	SUGP2	-2.11224	-0.704081	0.43586	0	-1.23848	0	0.215538
ENSG00000104972	LILRB1	-2.71574	-0.972303	0.56997	0	-1.23823	0	0.215631
ENSG00000166716	ZNF592	-2.51458	-0.938775	0.56997	0	-1.23758	0	0.215871
ENSG00000185864	NPIPB4	-0.234694	0.368804	1.00583	0	1.23752	0	0.215895
ENSG00000138663	COPS4	-3.28571	-1.34111	0.704081	0	-1.23746	0	0.215916
ENSG00000076382	SPAG5	-3.1516	-1.24052	0.670554	0	-1.23667	0	0.216209
ENSG00000204388	HSPA1B	-1.81049	-0.56997	0.335277	0	-1.23665	0	0.216217
ENSG00000106400	ZNHIT1	-0.938775	-0.335277	0.167638	0	-1.23581	0	0.216528
ENSG00000147650	LRP12	-0.536443	0.838192	2.24635	0	1.23574	0	0.216554
ENSG00000162298	SYVN1	-2.51458	-1.03936	0.56997	0	-1.23574	0	0.216556
ENSG00000101384	JAG1	-0.43586	0.670554	2.01166	0	1.23545	0	0.216665
ENSG00000131263	RLIM	-2.41399	-0.737609	0.43586	0	-1.23414	0	0.217149
ENSG00000167987	VPS37C	-0.402332	0.56997	2.88338	0	1.23411	0	0.217162
ENSG00000166260	COX11	-4.22449	-1.47522	0.87172	0	-1.23375	0	0.217296
ENSG00000144744	UBA3	-2.34694	-0.670554	0.402332	0	-1.23351	0	0.217387
ENSG00000139180	NDUFA9	-0.301749	0.502915	1.70991	0	1.23346	0	0.217404
ENSG00000188827	SLX4	-0.670554	1.207	2.71574	0	1.23261	0	0.21772
ENSG00000257122	RRN3P3	-0.536443	0.87172	2.68221	0	1.23202	0	0.217942
ENSG00000135679	MDM2	-0.402332	0.637026	1.87755	0	1.23189	0	0.217991
ENSG00000262246	CORO7	-0.234694	0.402332	1.00583	0	1.23121	0	0.218245
ENSG00000112561	TFEB	-0.637026	1.10641	2.81632	0	1.23101	0	0.218318
ENSG00000117133	RPF1	-2.81632	-0.938775	0.56997	0	-1.23089	0	0.218363
ENSG00000122545	2007-09-01	-0.87172	-0.335277	0.167638	0	-1.23085	0	0.218381
ENSG00000144231	POLR2D	-2.84985	-1.13994	0.637026	0	-1.23082	0	0.218391
ENSG00000066136	NFYC	-1.50875	-0.56997	0.335277	0	-1.22918	0	0.219004
ENSG00000182208	MOB2	-0.804664	1.37463	3.55393	0	1.22913	0	0.219022
ENSG00000104951	IL4I1	-1.44169	-0.603498	0.335277	0	-1.22904	0	0.219056
ENSG00000011198	ABHD5	-3.92274	-1.03936	0.670554	0	-1.22886	0	0.219126
ENSG00000140471	LINS1	-4.39213	-2.88338	0.804664	0	-1.2284	0	0.219298
ENSG00000115540	MOB4	-3.31924	-1.27405	0.737609	0	-1.22748	0	0.219643
ENSG00000105176	URI1	-0.704081	1.17347	3.1516	0	1.22744	0	0.219658
ENSG00000243646	IL10RB	-0.536443	0.838192	2.38046	0	1.22667	0	0.219946
ENSG00000120526	NUDCD1	-3.68804	-2.51458	1.40816	0	-1.22435	0	0.220819
ENSG00000104205	SGK3	-2.7828	-1.03936	0.56997	0	-1.22428	0	0.220846
ENSG00000131446	MGAT1	-0.838192	-0.301749	0.167638	0	-1.2241	0	0.220913
ENSG00000168386	FILIP1L	-1.94461	-0.704081	0.469387	0	-1.22402	0	0.220946
ENSG00000106991	ENG	-0.268221	0.43586	1.13994	0	1.22391	0	0.220986
ENSG00000079432	CIC	-0.670554	1.03936	2.81632	0	1.22378	0	0.221036
ENSG00000143106	PSMA5	-1.13994	-0.43586	0.234694	0	-1.22323	0	0.221243
ENSG00000161981	SNRNP25	-1.50875	-0.536443	0.301749	0	-1.2221	0	0.221671
ENSG00000164902	PHAX	-4.09038	-1.24052	0.704081	0	-1.22171	0	0.221817
ENSG00000130559	CAMSAP1	-0.56997	0.838192	2.44752	0	1.22141	0	0.221932
ENSG00000163659	TIPARP	-2.64869	-1.03936	0.603498	0	-1.2213	0	0.221974
ENSG00000272173	U47924.31	-0.804664	1.37463	3.08455	0	1.22083	0	0.222151
ENSG00000167641	PPP1R14A	-1.03936	-0.368804	0.201166	0	-1.2204	0	0.222314
ENSG00000109445	ZNF330	-2.11224	-0.737609	0.43586	0	-1.22022	0	0.222382
ENSG00000126264	HCST	-0.201166	0.301749	0.804664	0	1.22006	0	0.222442
ENSG00000102710	SUPT20H	-3.41982	-1.37463	0.737609	0	-1.2199	0	0.222504
ENSG00000105755	ETHE1	-1.30758	-0.469387	0.268221	0	-1.21981	0	0.222536
ENSG00000204842	ATXN2	-0.838192	1.34111	3.21866	0	1.21955	0	0.222636
ENSG00000108587	GOSR1	-0.603498	0.972303	2.5481	0	1.21941	0	0.22269
ENSG00000167700	MFSD3	-2.61516	-1.00583	0.56997	0	-1.21879	0	0.222925
ENSG00000253982	CTD-2336O2.1	-0.469387	0.670554	2.24635	0	1.21876	0	0.222935
ENSG00000145979	TBC1D7	-3.28571	-1.30758	0.704081	0	-1.21852	0	0.223025
ENSG00000279164	RP4-737E23.5	-0.704081	1.13994	2.95044	0	1.21733	0	0.223477
ENSG00000181163	NPM1	-0.804664	-0.301749	0.167638	0	-1.21711	0	0.223562
ENSG00000110422	HIPK3	-0.268221	0.402332	1.07289	0	1.21632	0	0.223862
ENSG00000150753	CCT5	-1.27405	-0.502915	0.301749	0	-1.21626	0	0.223885
ENSG00000144136	SLC20A1	-0.301749	0.502915	1.27405	0	1.21622	0	0.2239
ENSG00000134575	ACP2	-0.56997	0.938775	2.61516	0	1.21553	0	0.224162
ENSG00000185862	EVI2B	-1.07289	-0.402332	0.234694	0	-1.21497	0	0.224378
ENSG00000168310	IRF2	-3.01749	-1.27405	0.737609	0	-1.21414	0	0.224694
ENSG00000163823	CCR1	-0.234694	0.402332	1.00583	0	1.21399	0	0.224752
ENSG00000139508	SLC46A3	-0.368804	0.56997	1.81049	0	1.21385	0	0.224805
ENSG00000102572	STK24	-2.48105	-0.905247	0.56997	0	-1.21377	0	0.224836
ENSG00000239998	LILRA2	-2.91691	-1.00583	0.603498	0	-1.21371	0	0.224859
ENSG00000125818	PSMF1	-0.301749	0.43586	1.207	0	1.21204	0	0.225496
ENSG00000169432	SCN9A	-2.07872	-0.670554	0.469387	0	-1.21198	0	0.22552
ENSG00000116251	RPL22	-0.201166	0.301749	0.804664	0	1.21186	0	0.225568
ENSG00000068903	SIRT2	-1.207	-0.43586	0.234694	0	-1.21178	0	0.225597
ENSG00000145779	TNFAIP8	-0.201166	0.335277	0.838192	0	1.21168	0	0.225637
ENSG00000110713	NUP98	-1.50875	-0.536443	0.335277	0	-1.21022	0	0.226193
ENSG00000198752	CDC42BPB	-0.56997	0.771137	2.1793	0	1.21022	0	0.226196
ENSG00000156127	BATF	-0.771137	0.938775	4.66035	0	1.20997	0	0.226291
ENSG00000150977	RILPL2	-0.402332	0.603498	1.60933	0	1.20867	0	0.226788
ENSG00000123609	NMI	-2.61516	-1.00583	0.56997	0	-1.20863	0	0.226805
ENSG00000082068	WDR70	-0.670554	1.03936	2.64869	0	1.20855	0	0.226836
ENSG00000179051	RCC2	-0.335277	0.469387	1.44169	0	1.20821	0	0.226968
ENSG00000116786	PLEKHM2	-0.268221	0.43586	1.13994	0	1.20807	0	0.227022
ENSG00000135723	FHOD1	-1.13994	-0.402332	0.234694	0	-1.20773	0	0.22715
ENSG00000276600	RAB7B	-0.838192	-0.335277	0.167638	0	-1.20765	0	0.227184
ENSG00000165650	PDZD8	-3.85568	-1.24052	0.704081	0	-1.20761	0	0.227197
ENSG00000163832	ELP6	-4.49271	-3.1516	1.81049	0	-1.2076	0	0.227203
ENSG00000140406	MESDC1	-0.268221	0.402332	1.17347	0	1.2074	0	0.227278
ENSG00000129465	RIPK3	-2.74927	-1.03936	0.637026	0	-1.20714	0	0.227379
ENSG00000111052	LIN7A	-3.25218	-1.30758	0.704081	0	-1.20688	0	0.227478
ENSG00000005844	ITGAL	-0.704081	1.10641	3.65452	0	1.20686	0	0.227484
ENSG00000158526	TSR2	-0.402332	0.603498	1.81049	0	1.20658	0	0.227594
ENSG00000099998	GGT5	-0.469387	0.670554	2.38046	0	1.2054	0	0.22805
ENSG00000185883	ATP6V0C	-0.301749	0.469387	1.40816	0	1.20538	0	0.228058
ENSG00000169100	SLC25A6	-0.737609	-0.301749	0.167638	0	-1.20534	0	0.228071
ENSG00000183978	COA3	-1.37463	-0.469387	0.268221	0	-1.20524	0	0.228109
ENSG00000154874	CCDC144B	-0.603498	0.87172	2.34694	0	1.20497	0	0.228214
ENSG00000264281	CTD-2031P19.4	-0.234694	0.368804	1.00583	0	1.20439	0	0.228437
ENSG00000138434	SSFA2	-0.469387	0.670554	2.1793	0	1.20399	0	0.228595
ENSG00000197081	IGF2R	-0.368804	0.536443	1.54227	0	1.20363	0	0.228733
ENSG00000162604	TM2D1	-2.88338	-1.207	0.670554	0	-1.20344	0	0.228807
ENSG00000108395	TRIM37	-0.972303	2.88338	4.1239	0	1.20268	0	0.2291
ENSG00000186891	TNFRSF18	-0.603498	1.00583	2.58163	0	1.20257	0	0.229144
ENSG00000063180	CA11	-1.84402	-0.704081	0.43586	0	-1.20251	0	0.229166
ENSG00000100335	MIEF1	-2.91691	-1.13994	0.704081	0	-1.20208	0	0.229331
ENSG00000162704	ARPC5	-0.737609	-0.268221	0.134111	0	-1.2012	0	0.229674
ENSG00000160991	ORAI2	-2.38046	-1.00583	0.637026	0	-1.2005	0	0.229947
ENSG00000139636	LMBR1L	-2.84985	-0.972303	0.603498	0	-1.1999	0	0.230178
ENSG00000114650	SCAP	-0.603498	0.938775	2.61516	0	1.19926	0	0.230428
ENSG00000163874	ZC3H12A	-0.268221	0.402332	1.30758	0	1.1991	0	0.23049
ENSG00000126767	ELK1	-3.18513	-1.27405	0.771137	0	-1.19889	0	0.230572
ENSG00000204859	ZBTB48	-3.55393	-1.13994	0.737609	0	-1.19849	0	0.230726
ENSG00000178537	SLC25A20	-3.3863	-1.27405	0.771137	0	-1.1981	0	0.23088
ENSG00000102103	PQBP1	-1.60933	-0.536443	0.335277	0	-1.19791	0	0.230951
ENSG00000137364	TPMT	-1.00583	-0.368804	0.201166	0	-1.19786	0	0.230971
ENSG00000103490	PYCARD	-0.201166	0.301749	0.804664	0	1.19719	0	0.231231
ENSG00000077238	IL4R	-0.335277	0.502915	1.37463	0	1.19696	0	0.231323
ENSG00000278535	DHRS11	-0.704081	1.13994	3.3863	0	1.19653	0	0.231488
ENSG00000176390	CRLF3	-2.98396	-1.34111	0.87172	0	-1.19611	0	0.231653
ENSG00000197965	MPZL1	-2.58163	-0.905247	0.56997	0	-1.19601	0	0.231691
ENSG00000182952	HMGN4	-2.44752	-0.938775	0.637026	0	-1.19595	0	0.231715
ENSG00000089159	PXN	-0.268221	0.402332	1.17347	0	1.19488	0	0.232133
ENSG00000221963	APOL6	-0.771137	1.207	2.91691	0	1.19432	0	0.232353
ENSG00000135900	MRPL44	-4.42565	-1.30758	1.00583	0	-1.19398	0	0.232487
ENSG00000198689	SLC9A6	-0.670554	1.07289	2.64869	0	1.19362	0	0.232628
ENSG00000261236	BOP1	-3.18513	-1.37463	0.704081	0	-1.19322	0	0.232781
ENSG00000138381	ASNSD1	-3.18513	-1.27405	0.804664	0	-1.19307	0	0.232842
ENSG00000140859	KIFC3	-0.268221	0.43586	1.207	0	1.19226	0	0.233161
ENSG00000135365	PHF21A	-0.771137	1.13994	3.18513	0	1.19209	0	0.233225
ENSG00000130332	LSM7	-0.234694	0.368804	1.00583	0	1.19188	0	0.233307
ENSG00000120896	SORBS3	-0.368804	0.502915	1.77697	0	1.19166	0	0.233393
ENSG00000101367	MAPRE1	-0.838192	-0.335277	0.167638	0	-1.19103	0	0.233642
ENSG00000163466	ARPC2	-0.536443	-0.201166	0.100583	0	-1.19053	0	0.233839
ENSG00000155868	MED7	-0.838192	1.27405	3.88921	0	1.19037	0	0.233903
ENSG00000142252	GEMIN7	-0.737609	1.13994	3.01749	0	1.19016	0	0.233984
ENSG00000271383	NBPF19	-0.234694	0.335277	0.87172	0	1.18975	0	0.234144
ENSG00000281383	CH507-513H4.5	-0.201166	0.268221	0.704081	0	1.18908	0	0.234407
ENSG00000065427	KARS	-1.44169	-0.536443	0.335277	0	-1.18851	0	0.234633
ENSG00000169180	XPO6	-0.335277	0.502915	1.34111	0	1.18834	0	0.234698
ENSG00000132383	RPA1	-0.637026	1.00583	2.71574	0	1.18784	0	0.234896
ENSG00000125835	SNRPB	-0.905247	-0.335277	0.201166	0	-1.18778	0	0.234921
ENSG00000144554	FANCD2	-0.737609	1.13994	3.08455	0	1.18777	0	0.234924
ENSG00000111269	CREBL2	-1.00583	-0.368804	0.234694	0	-1.18775	0	0.234932
ENSG00000100056	DGCR14	-3.11807	-1.17347	0.737609	0	-1.18712	0	0.235179
ENSG00000151806	GUF1	-3.98979	-1.30758	0.804664	0	-1.18661	0	0.23538
ENSG00000167207	NOD2	-1.13994	2.5481	3.92274	0	1.18617	0	0.235556
ENSG00000185651	UBE2L3	-0.838192	-0.301749	0.167638	0	-1.18606	0	0.235599
ENSG00000280433	CH507-9B2.9	-2.84985	-1.13994	0.704081	0	-1.18578	0	0.235707
ENSG00000137393	RNF144B	-2.48105	-0.838192	0.56997	0	-1.18493	0	0.236043
ENSG00000110321	EIF4G2	-0.670554	-0.268221	0.134111	0	-1.18463	0	0.236164
ENSG00000138777	PPA2	-1.07289	-0.368804	0.234694	0	-1.18441	0	0.236249
ENSG00000115170	ACVR1	-0.804664	1.27405	3.05102	0	1.18412	0	0.236366
ENSG00000123562	MORF4L2	-0.301749	0.43586	1.24052	0	1.18378	0	0.2365
ENSG00000163900	TMEM41A	-0.737609	1.10641	2.71574	0	1.18367	0	0.236544
ENSG00000120913	PDLIM2	-0.536443	0.737609	1.94461	0	1.18329	0	0.236694
ENSG00000091732	ZC3HC1	-0.771137	1.17347	3.08455	0	1.18309	0	0.236772
ENSG00000171766	GATM	-0.536443	0.771137	2.5481	0	1.18296	0	0.236823
ENSG00000165156	ZHX1	-2.95044	-1.10641	0.670554	0	-1.18105	0	0.237581
ENSG00000148484	RSU1	-0.938775	-0.335277	0.201166	0	-1.1806	0	0.237764
ENSG00000107331	ABCA2	-3.01749	-1.44169	0.838192	0	-1.18029	0	0.237884
ENSG00000101361	NOP56	-2.7828	-0.938775	0.603498	0	-1.18015	0	0.237941
ENSG00000107021	TBC1D13	-2.91691	-0.938775	0.670554	0	-1.18007	0	0.237974
ENSG00000173391	OLR1	-0.804664	1.13994	3.7551	0	1.18002	0	0.237993
ENSG00000261371	PECAM1	-1.10641	-0.402332	0.234694	0	-1.1795	0	0.238199
ENSG00000166669	ATF7IP2	-0.737609	1.27405	2.88338	0	1.17901	0	0.238394
ENSG00000158186	MRAS	-0.301749	0.43586	1.207	0	1.17894	0	0.238421
ENSG00000100483	VCPKMT	-2.95044	-1.07289	0.737609	0	-1.17886	0	0.238452
ENSG00000112576	CCND3	-1.47522	-0.56997	0.368804	0	-1.17727	0	0.239089
ENSG00000072756	TRNT1	-0.737609	1.07289	3.21866	0	1.17723	0	0.239103
ENSG00000196628	TCF4	-0.838192	1.27405	3.25218	0	1.17723	0	0.239104
ENSG00000048392	RRM2B	-2.61516	-0.905247	0.603498	0	-1.17706	0	0.239172
ENSG00000172493	AFF1	-0.368804	0.536443	1.67638	0	1.17671	0	0.23931
ENSG00000028137	TNFRSF1B	-0.301749	0.43586	1.30758	0	1.17643	0	0.239424
ENSG00000227097	RPS28P7	-0.167638	0.268221	0.704081	0	1.1764	0	0.239434
ENSG00000120656	TAF12	-2.5481	-1.00583	0.670554	0	-1.17629	0	0.23948
ENSG00000140264	SERF2	-0.134111	0.201166	0.469387	0	1.17539	0	0.23984
ENSG00000157514	TSC22D3	-0.771137	1.07289	3.92274	0	1.17525	0	0.239893
ENSG00000163161	ERCC3	-2.24635	-0.905247	0.603498	0	-1.17505	0	0.239976
ENSG00000101444	AHCY	-0.368804	0.536443	1.44169	0	1.17465	0	0.240134
ENSG00000100023	PPIL2	-0.603498	0.838192	2.5481	0	1.17448	0	0.240202
ENSG00000075568	TMEM131	-2.21283	-0.771137	0.536443	0	-1.17446	0	0.240209
ENSG00000110011	DNAJC4	-1.47522	-0.502915	0.335277	0	-1.17415	0	0.240335
ENSG00000173960	UBXN2A	-3.08455	-1.27405	0.771137	0	-1.17366	0	0.24053
ENSG00000082781	ITGB5	-0.637026	0.938775	2.68221	0	1.17351	0	0.240592
ENSG00000135678	CPM	-0.335277	0.469387	1.64286	0	1.17339	0	0.240639
ENSG00000105875	WDR91	-0.771137	1.10641	3.11807	0	1.17313	0	0.240743
ENSG00000103326	CAPN15	-0.670554	0.972303	2.7828	0	1.17197	0	0.241208
ENSG00000135932	CAB39	-1.64286	-0.536443	0.368804	0	-1.17167	0	0.24133
ENSG00000174799	CEP135	-1.27405	2.27988	3.68804	0	1.17148	0	0.241407
ENSG00000163319	MRPS18C	-2.14577	-0.603498	0.402332	0	-1.17126	0	0.241496
ENSG00000145241	CENPC	-3.01749	-1.17347	0.737609	0	-1.17125	0	0.241498
ENSG00000166068	SPRED1	-0.268221	0.368804	1.03936	0	1.17067	0	0.241733
ENSG00000134369	NAV1	-3.25218	-1.13994	0.804664	0	-1.17035	0	0.24186
ENSG00000090316	MAEA	-2.48105	-0.972303	0.670554	0	-1.1693	0	0.242281
ENSG00000170571	EMB	-0.838192	-0.301749	0.167638	0	-1.16842	0	0.242635
ENSG00000120071	KANSL1	-0.87172	1.207	3.11807	0	1.16822	0	0.242717
ENSG00000168216	LMBRD1	-2.11224	-0.737609	0.502915	0	-1.16765	0	0.242947
ENSG00000100911	PSME2	-0.972303	-0.368804	0.201166	0	-1.16754	0	0.242991
ENSG00000153914	SREK1	-0.368804	0.469387	1.64286	0	1.16716	0	0.243144
ENSG00000259330	INAFM2	-3.01749	-1.30758	0.804664	0	-1.16696	0	0.243226
ENSG00000117691	NENF	-0.335277	0.502915	1.50875	0	1.16694	0	0.243235
ENSG00000184743	ATL3	-1.27405	-0.43586	0.268221	0	-1.1665	0	0.243413
ENSG00000280071	CH507-9B2.3	-2.38046	-0.87172	0.56997	0	-1.16612	0	0.243564
ENSG00000239470	RP11-16F15.2	-0.234694	0.335277	0.938775	0	1.1656	0	0.243778
ENSG00000237980	RP11-338C15.3	-2.98396	-1.10641	0.737609	0	-1.16557	0	0.243789
ENSG00000165660	FAM175B	-0.905247	1.24052	3.85568	0	1.16552	0	0.243809
ENSG00000240509	RPL34P18	-0.301749	0.402332	1.24052	0	1.16542	0	0.243848
ENSG00000151491	EPS8	-4.19096	-1.10641	0.771137	0	-1.16509	0	0.243981
ENSG00000154781	CCDC174	-3.85568	-1.17347	0.804664	0	-1.16505	0	0.243997
ENSG00000162910	MRPL55	-1.44169	-0.502915	0.301749	0	-1.16503	0	0.244009
ENSG00000110514	MADD	-0.637026	0.938775	2.34694	0	1.16412	0	0.244375
ENSG00000166598	HSP90B1	-0.201166	0.268221	0.737609	0	1.16406	0	0.244402
ENSG00000124155	PIGT	-1.74344	-0.603498	0.402332	0	-1.16384	0	0.24449
ENSG00000171311	EXOSC1	-2.68221	-1.24052	0.804664	0	-1.16356	0	0.2446
ENSG00000243927	MRPS6	-1.54227	-0.502915	0.335277	0	-1.16269	0	0.244954
ENSG00000131759	RARA	-1.87755	-0.56997	0.402332	0	-1.16232	0	0.245105
ENSG00000066923	STAG3	-2.84985	-1.30758	0.737609	0	-1.16231	0	0.24511
ENSG00000239857	GET4	-3.58746	-1.34111	0.87172	0	-1.16219	0	0.245159
ENSG00000140961	OSGIN1	-0.838192	1.30758	2.91691	0	1.16197	0	0.24525
ENSG00000170144	HNRNPA3	-0.234694	0.301749	0.87172	0	1.16189	0	0.24528
ENSG00000006007	GDE1	-0.502915	0.670554	2.41399	0	1.16137	0	0.245493
ENSG00000160633	SAFB	-1.94461	-0.704081	0.469387	0	-1.16132	0	0.24551
ENSG00000243716	NPIPB5	-0.201166	0.268221	0.704081	0	1.16011	0	0.246005
ENSG00000144802	NFKBIZ	-0.301749	0.43586	1.24052	0	1.15979	0	0.246133
ENSG00000023191	RNH1	-0.637026	-0.234694	0.134111	0	-1.15972	0	0.246162
ENSG00000147155	EBP	-1.54227	-0.536443	0.335277	0	-1.15932	0	0.246327
ENSG00000143756	FBXO28	-3.01749	-1.207	0.771137	0	-1.15897	0	0.246467
ENSG00000130939	UBE4B	-4.45918	-3.41982	0.972303	0	-1.15878	0	0.246547
ENSG00000088986	DYNLL1	-0.804664	-0.301749	0.167638	0	-1.15842	0	0.246693
ENSG00000134070	IRAK2	-0.368804	0.536443	1.70991	0	1.15834	0	0.246727
ENSG00000100982	PCIF1	-0.56997	0.771137	2.24635	0	1.15829	0	0.246744
ENSG00000107731	UNC5B	-3.45335	-1.10641	0.771137	0	-1.15802	0	0.246854
ENSG00000117408	IPO13	-0.87172	1.27405	3.41982	0	1.15726	0	0.247165
ENSG00000121892	PDS5A	-0.502915	0.670554	2.04519	0	1.15705	0	0.247252
ENSG00000185404	SP140L	-0.838192	1.07289	3.65452	0	1.15696	0	0.24729
ENSG00000167881	SRP68	-2.11224	-0.87172	0.637026	0	-1.15658	0	0.247442
ENSG00000103507	BCKDK	-1.03936	-0.368804	0.234694	0	-1.15571	0	0.247798
ENSG00000116791	CRYZ	-2.58163	-0.87172	0.603498	0	-1.15557	0	0.247858
ENSG00000177885	GRB2	-0.804664	-0.301749	0.167638	0	-1.15537	0	0.247939
ENSG00000197119	SLC25A29	-3.11807	-1.00583	0.704081	0	-1.15529	0	0.247971
ENSG00000187118	CMC1	-2.04519	-0.670554	0.469387	0	-1.15528	0	0.247975
ENSG00000216866	RPS2P55	-0.268221	0.368804	1.13994	0	1.15481	0	0.248167
ENSG00000081870	HSPB11	-2.34694	-0.670554	0.502915	0	-1.15472	0	0.248205
ENSG00000124766	SOX4	-0.637026	0.905247	2.61516	0	1.15466	0	0.248229
ENSG00000103335	PIEZO1	-0.268221	0.335277	0.938775	0	1.1541	0	0.248459
ENSG00000092871	RFFL	-3.95627	-1.24052	0.905247	0	-1.15384	0	0.248567
ENSG00000140395	WDR61	-2.07872	-0.737609	0.536443	0	-1.15356	0	0.248682
ENSG00000137285	TUBB2B	-0.670554	0.938775	2.41399	0	1.15304	0	0.248894
ENSG00000181222	POLR2A	-1.207	-0.43586	0.301749	0	-1.15274	0	0.249016
ENSG00000173588	CEP83	-3.78863	-1.67638	1.07289	0	-1.15177	0	0.249414
ENSG00000115946	PNO1	-2.61516	-1.03936	0.704081	0	-1.15149	0	0.249533
ENSG00000135966	TGFBRAP1	-0.838192	1.13994	3.28571	0	1.15119	0	0.249656
ENSG00000168090	COPS6	-1.37463	-0.469387	0.301749	0	-1.14993	0	0.250173
ENSG00000121486	TRMT1L	-4.19096	-1.97813	1.40816	0	-1.14986	0	0.250202
ENSG00000075413	MARK3	-0.402332	0.536443	1.91108	0	1.14974	0	0.250249
ENSG00000225131	PSME2P2	-2.68221	-0.972303	0.637026	0	-1.14917	0	0.250486
ENSG00000134697	GNL2	-1.97813	-0.603498	0.43586	0	-1.14896	0	0.250572
ENSG00000110218	PANX1	-0.905247	1.17347	3.92274	0	1.14768	0	0.251101
ENSG00000112511	PHF1	-0.603498	0.771137	2.38046	0	1.14739	0	0.251221
ENSG00000250479	CHCHD10	-0.268221	0.368804	0.972303	0	1.14691	0	0.251419
ENSG00000256393	RPL41P5	-0.234694	0.335277	0.905247	0	1.14643	0	0.251616
ENSG00000025796	SEC63	-2.04519	-0.637026	0.469387	0	-1.14643	0	0.251619
ENSG00000265185	SNORD3B-1	-0.737609	0.87172	2.41399	0	1.14641	0	0.251626
ENSG00000278730	RP11-147L13.11	-2.81632	-1.10641	0.771137	0	-1.14573	0	0.251905
ENSG00000229117	RPL41	-0.167638	0.201166	0.536443	0	1.14548	0	0.252012
ENSG00000164754	RAD21	-2.21283	-0.737609	0.56997	0	-1.14517	0	0.252139
ENSG00000271605	MILR1	-2.84985	-1.24052	1.03936	0	-1.1451	0	0.25217
ENSG00000105643	ARRDC2	-2.41399	-0.905247	0.704081	0	-1.14412	0	0.252575
ENSG00000165272	AQP3	-1.17347	-0.43586	0.301749	0	-1.14392	0	0.252657
ENSG00000143207	RFWD2	-2.1793	-0.804664	0.56997	0	-1.14363	0	0.252779
ENSG00000256537	SMIM10L1	-1.34111	-0.469387	0.301749	0	-1.1428	0	0.253123
ENSG00000068308	OTUD5	-2.34694	-0.737609	0.536443	0	-1.14274	0	0.253148
ENSG00000233254	RPL21P134	-0.268221	0.368804	1.07289	0	1.14236	0	0.253304
ENSG00000110315	RNF141	-0.670554	0.87172	2.44752	0	1.1423	0	0.25333
ENSG00000146112	PPP1R18	-0.201166	0.301749	0.771137	0	1.14194	0	0.253478
ENSG00000049541	RFC2	-0.637026	0.87172	2.61516	0	1.14189	0	0.253502
ENSG00000179262	RAD23A	-0.234694	0.335277	0.938775	0	1.14115	0	0.253807
ENSG00000121316	PLBD1	-0.335277	0.469387	1.27405	0	1.14038	0	0.254127
ENSG00000185236	RAB11B	-1.207	-0.43586	0.268221	0	-1.14033	0	0.25415
ENSG00000132406	TMEM128	-3.98979	-1.17347	1.03936	0	-1.14012	0	0.254237
ENSG00000179632	MAF1	-1.03936	-0.335277	0.234694	0	-1.13988	0	0.254338
ENSG00000173418	NAA20	-1.07289	-0.368804	0.268221	0	-1.13972	0	0.254402
ENSG00000229605	RP11-492M23.2	-0.301749	0.368804	1.13994	0	1.13968	0	0.254419
ENSG00000136247	ZDHHC4	-0.737609	0.972303	2.88338	0	1.13954	0	0.254478
ENSG00000175376	EIF1AD	-2.38046	-0.972303	0.704081	0	-1.13891	0	0.254741
ENSG00000140379	BCL2A1	-0.670554	0.905247	2.68221	0	1.13856	0	0.254888
ENSG00000166333	ILK	-2.38046	-0.771137	0.56997	0	-1.13809	0	0.255084
ENSG00000004468	CD38	-1.03936	1.37463	3.68804	0	1.13765	0	0.255267
ENSG00000243678	NME2	-0.368804	0.469387	1.44169	0	1.13724	0	0.255437
ENSG00000182247	UBE2E2	-2.1793	-0.771137	0.56997	0	-1.13711	0	0.255494
ENSG00000101193	GID8	-1.67638	-0.56997	0.402332	0	-1.13677	0	0.255634
ENSG00000130703	OSBPL2	-2.81632	-1.07289	0.737609	0	-1.13651	0	0.255743
ENSG00000168438	CDC40	-2.84985	-1.13994	0.804664	0	-1.1359	0	0.255997
ENSG00000210107	MT-TQ	-0.234694	0.335277	0.905247	0	1.13522	0	0.256285
ENSG00000196850	PPTC7	-0.637026	0.670554	2.71574	0	1.13503	0	0.256365
ENSG00000137842	TMEM62	-0.771137	0.938775	3.88921	0	1.13491	0	0.256411
ENSG00000182307	C8orf33	-2.24635	-0.838192	0.603498	0	-1.13478	0	0.256469
ENSG00000231721	LINC-PINT	-0.368804	0.469387	1.64286	0	1.13473	0	0.256487
ENSG00000071205	ARHGAP10	-0.234694	0.301749	0.838192	0	1.13459	0	0.256548
ENSG00000159840	ZYX	-0.670554	-0.234694	0.134111	0	-1.13387	0	0.256848
ENSG00000224597	SVIL-AS1	-2.24635	-0.838192	0.637026	0	-1.13387	0	0.256851
ENSG00000111845	PAK1IP1	-2.88338	-1.13994	0.771137	0	-1.13366	0	0.256937
ENSG00000250182	EEF1A1P13	-0.301749	0.402332	1.17347	0	1.13357	0	0.256973
ENSG00000135272	MDFIC	-0.771137	0.972303	2.68221	0	1.13276	0	0.257314
ENSG00000093000	NUP50	-2.31341	-0.637026	0.502915	0	-1.13273	0	0.257326
ENSG00000198886	MT-ND4	-0.502915	-0.167638	0.100583	0	-1.13227	0	0.257521
ENSG00000172432	GTPBP2	-2.74927	-0.938775	0.704081	0	-1.13225	0	0.257529
ENSG00000179933	C14orf119	-0.335277	0.469387	1.34111	0	1.13189	0	0.257682
ENSG00000143891	GALM	-1.40816	-0.502915	0.335277	0	-1.13147	0	0.257858
ENSG00000126214	KLC1	-0.335277	0.43586	1.24052	0	1.13088	0	0.258104
ENSG00000170515	PA2G4	-0.368804	0.469387	1.37463	0	1.13074	0	0.258163
ENSG00000120899	PTK2B	-0.838192	1.10641	2.74927	0	1.13049	0	0.25827
ENSG00000184060	ADAP2	-0.402332	0.536443	1.64286	0	1.13026	0	0.258369
ENSG00000197879	MYO1C	-0.301749	0.43586	1.17347	0	1.12989	0	0.258521
ENSG00000180891	CUEDC1	-0.938775	1.27405	3.11807	0	1.12962	0	0.258637
ENSG00000230989	HSBP1	-0.201166	0.301749	0.771137	0	1.12948	0	0.258695
ENSG00000009780	FAM76A	-0.838192	1.07289	2.7828	0	1.12936	0	0.258746
ENSG00000151532	VTI1A	-2.34694	-0.972303	0.771137	0	-1.12891	0	0.258935
ENSG00000128016	ZFP36	-0.368804	0.469387	1.50875	0	1.12846	0	0.259124
ENSG00000187796	CARD9	-1.40816	-0.502915	0.335277	0	-1.12845	0	0.259131
ENSG00000156735	BAG4	-3.35277	-1.47522	1.00583	0	-1.12836	0	0.259169
ENSG00000064313	TAF2	-0.838192	0.972303	2.7828	0	1.12833	0	0.259179
ENSG00000178691	SUZ12	-3.28571	-1.27405	0.87172	0	-1.12818	0	0.259244
ENSG00000169139	UBE2V2	-2.31341	-0.704081	0.536443	0	-1.1274	0	0.259573
ENSG00000128039	SRD5A3	-2.1793	-0.737609	0.56997	0	-1.12707	0	0.259712
ENSG00000100994	PYGB	-1.37463	-0.502915	0.368804	0	-1.12695	0	0.259765
ENSG00000148655	C10orf11	-0.536443	0.603498	2.24635	0	1.12693	0	0.259773
ENSG00000132950	ZMYM5	-2.7828	-1.13994	0.771137	0	-1.12616	0	0.260096
ENSG00000135686	KLHL36	-2.27988	-0.87172	0.670554	0	-1.12572	0	0.260282
ENSG00000083799	CYLD	-1.13994	-0.402332	0.268221	0	-1.12538	0	0.26043
ENSG00000225973	PIGBOS1	-3.55393	-1.07289	0.771137	0	-1.12531	0	0.260458
ENSG00000117448	AKR1A1	-0.268221	0.335277	0.938775	0	1.12504	0	0.260571
ENSG00000138085	ATRAID	-0.938775	-0.335277	0.234694	0	-1.12472	0	0.260708
ENSG00000113621	TXNDC15	-3.68804	-1.17347	0.905247	0	-1.12469	0	0.26072
ENSG00000149823	VPS51	-2.04519	-0.771137	0.56997	0	-1.12467	0	0.260727
ENSG00000107758	PPP3CB	-2.7828	-1.03936	0.737609	0	-1.12425	0	0.260906
ENSG00000272686	RP11-390E23.6	-3.62099	-1.24052	0.905247	0	-1.12422	0	0.260921
ENSG00000149577	SIDT2	-0.368804	0.502915	1.37463	0	1.124	0	0.261013
ENSG00000104312	RIPK2	-0.301749	0.368804	1.07289	0	1.12395	0	0.261035
ENSG00000181873	IBA57	-2.64869	-1.03936	0.737609	0	-1.12381	0	0.261094
ENSG00000196743	GM2A	-0.268221	0.335277	0.905247	0	1.12301	0	0.261432
ENSG00000135776	ABCB10	-3.41982	-1.40816	1.207	0	-1.12215	0	0.261799
ENSG00000171940	ZNF217	-3.85568	-1.13994	0.87172	0	-1.1221	0	0.261821
ENSG00000100813	ACIN1	-0.368804	0.469387	1.50875	0	1.12137	0	0.262129
ENSG00000010244	ZNF207	-1.03936	-0.368804	0.268221	0	-1.12093	0	0.262319
ENSG00000132386	SERPINF1	-0.804664	1.00583	2.71574	0	1.12075	0	0.262395
ENSG00000106462	EZH2	-2.95044	-0.87172	0.637026	0	-1.12072	0	0.262407
ENSG00000054983	GALC	-0.905247	1.17347	3.48688	0	1.12018	0	0.262636
ENSG00000204264	PSMB8	-1.13994	-0.402332	0.268221	0	-1.11982	0	0.262788
ENSG00000120860	CCDC53	-2.44752	-0.905247	0.670554	0	-1.11959	0	0.26289
ENSG00000149679	CABLES2	-1.10641	1.13994	4.09038	0	1.11892	0	0.263174
ENSG00000205571	SMN2	-2.71574	-0.938775	0.737609	0	-1.11858	0	0.263319
ENSG00000163956	LRPAP1	-1.07289	-0.402332	0.268221	0	-1.11853	0	0.263339
ENSG00000182446	NPLOC4	-0.335277	0.43586	1.24052	0	1.11846	0	0.263372
ENSG00000007520	TSR3	-0.972303	1.27405	3.35277	0	1.1183	0	0.26344
ENSG00000175309	PHYKPL	-2.07872	-0.771137	0.56997	0	-1.11824	0	0.263465
ENSG00000225972	MTND1P23	-0.301749	0.402332	1.07289	0	1.11824	0	0.263466
ENSG00000075785	RAB7A	-0.637026	-0.234694	0.134111	0	-1.11772	0	0.263687
ENSG00000008838	MED24	-0.771137	1.03936	2.64869	0	1.11767	0	0.263706
ENSG00000264940	SNORD3C	-0.704081	0.804664	2.31341	0	1.1174	0	0.263822
ENSG00000160075	SSU72	-1.03936	-0.335277	0.234694	0	-1.11684	0	0.264063
ENSG00000151502	VPS26B	-2.91691	-1.00583	0.771137	0	-1.11635	0	0.264271
ENSG00000165030	NFIL3	-0.268221	0.335277	0.972303	0	1.11604	0	0.264404
ENSG00000163162	RNF149	-0.335277	0.43586	1.24052	0	1.11595	0	0.264445
ENSG00000120162	MOB3B	-0.335277	0.402332	1.17347	0	1.1157	0	0.264552
ENSG00000055070	SZRD1	-1.03936	-0.368804	0.234694	0	-1.11552	0	0.264629
ENSG00000110841	PPFIBP1	-1.87755	-0.670554	0.536443	0	-1.11533	0	0.264708
ENSG00000257605	RP11-680A11.5	-0.938775	1.34111	3.05102	0	1.11527	0	0.264735
ENSG00000148634	HERC4	-3.25218	-1.13994	0.838192	0	-1.1147	0	0.264979
ENSG00000136536	2007-03-01	-1.74344	-0.536443	0.402332	0	-1.11433	0	0.265136
ENSG00000144029	MRPS5	-0.469387	0.56997	1.67638	0	1.11417	0	0.265207
ENSG00000167468	GPX4	-0.167638	0.201166	0.536443	0	1.11277	0	0.265807
ENSG00000137752	CASP1	-0.56997	0.670554	2.34694	0	1.11273	0	0.265824
ENSG00000196756	SNHG17	-3.3863	-1.13994	0.838192	0	-1.11237	0	0.265978
ENSG00000110852	CLEC2B	-0.603498	0.670554	2.51458	0	1.11177	0	0.266237
ENSG00000137106	GRHPR	-1.40816	-0.502915	0.368804	0	-1.11168	0	0.266274
ENSG00000122406	RPL5	-0.637026	-0.234694	0.134111	0	-1.11097	0	0.266582
ENSG00000126067	PSMB2	-1.00583	-0.368804	0.234694	0	-1.11093	0	0.2666
ENSG00000130816	DNMT1	-0.301749	0.368804	1.00583	0	1.11086	0	0.266627
ENSG00000183291	2015-09-01	-0.87172	-0.301749	0.201166	0	-1.11049	0	0.26679
ENSG00000130764	LRRC47	-0.737609	0.938775	2.5481	0	1.10954	0	0.267196
ENSG00000150433	TMEM218	-2.98396	-0.972303	0.704081	0	-1.10909	0	0.267391
ENSG00000107937	GTPBP4	-2.11224	-0.704081	0.56997	0	-1.10901	0	0.267427
ENSG00000159596	TMEM69	-2.95044	-0.972303	0.771137	0	-1.10868	0	0.267567
ENSG00000112137	PHACTR1	-2.11224	-0.704081	0.56997	0	-1.10843	0	0.267676
ENSG00000169217	CD2BP2	-1.77697	-0.603498	0.469387	0	-1.10843	0	0.267676
ENSG00000115590	IL1R2	-1.47522	-0.536443	0.368804	0	-1.10834	0	0.267717
ENSG00000074201	CLNS1A	-1.77697	-0.56997	0.43586	0	-1.10803	0	0.267847
ENSG00000196126	HLA-DRB1	-0.469387	-0.167638	0.100583	0	-1.10738	0	0.268129
ENSG00000115207	GTF3C2	-0.603498	0.737609	2.04519	0	1.10735	0	0.268145
ENSG00000255112	CHMP1B	-0.268221	0.335277	0.905247	0	1.10696	0	0.268312
ENSG00000148925	BTBD10	-2.95044	-1.03936	0.838192	0	-1.10669	0	0.268429
ENSG00000064961	HMG20B	-0.737609	-0.268221	0.167638	0	-1.10625	0	0.268617
ENSG00000130669	PAK4	-0.938775	1.24052	3.31924	0	1.106	0	0.268729
ENSG00000118363	SPCS2	-1.07289	-0.368804	0.268221	0	-1.10568	0	0.268863
ENSG00000123104	ITPR2	-0.469387	0.536443	1.97813	0	1.10563	0	0.268886
ENSG00000214655	ZSWIM8	-0.637026	0.804664	2.31341	0	1.10417	0	0.269518
ENSG00000179978	RP11-1319K7.1	-0.469387	0.502915	2.34694	0	1.1039	0	0.269636
[truncated: 5,757 more rows]

## Sheet: SCDE_markers_2h_cluster2-Others
Supplementary Data 4: Differential expression results using scde to identify marker genes for each unsupervised cluster.
	gene_name	lb	mle	ub	ce	Z	cZ	p.value
ENSG00000232810	TNF	1.44169	2.31341	3.01749	1.44169	6.06096	4.40675	1.3531e-09
ENSG00000166278	C2	-6.77259	-6.16909	-4.92857	-4.92857	-5.4234	-3.6872	5.84747e-08
ENSG00000129538	RNASE1	-7.84548	-3.62099	-2.04519	-2.04519	-5.29322	-3.60624	1.2018e-07
ENSG00000158477	CD1A	0.938775	1.74344	2.58163	0.938775	5.22454	3.58392	1.74587e-07
ENSG00000180767	CHST13	-5.80029	-4.7274	-3.48688	-3.48688	-5.13327	-3.51386	2.8475e-07
ENSG00000181374	CCL13	-1.91108	-1.24052	-0.737609	-0.737609	-4.8509	-3.16165	1.229e-06
ENSG00000174600	CMKLR1	-5.19679	-4.05685	-2.98396	-2.98396	-4.82273	-3.16165	1.41607e-06
ENSG00000266094	RASSF5	0.87172	1.54227	2.1793	0.87172	4.76489	3.11625	1.88953e-06
ENSG00000112096	SOD2	-2.5481	-1.64286	-0.938775	-0.938775	-4.68457	-3.04426	2.80549e-06
ENSG00000160593	JAML	0.737609	1.37463	1.94461	0.737609	4.67028	3.04426	3.00782e-06
ENSG00000278535	DHRS11	-6.10204	-5.39796	-3.95627	-3.95627	-4.61253	-3.00484	3.97803e-06
ENSG00000117984	CTSD	-2.24635	-1.44169	-0.804664	-0.804664	-4.60565	-3.00484	4.11178e-06
ENSG00000148926	ADM	-5.76676	-4.9621	-3.7551	-3.7551	-4.58881	-3.0046	4.45789e-06
ENSG00000135047	CTSL	-5.96793	-2.74927	-1.47522	-1.47522	-4.54052	-2.97003	5.61147e-06
ENSG00000103160	HSDL1	-4.49271	-3.52041	-2.5481	-2.5481	-4.53503	-2.97003	5.75951e-06
ENSG00000167996	FTH1	-1.34111	-0.905247	-0.502915	-0.502915	-4.49214	-2.94471	7.05118e-06
ENSG00000115414	FN1	-6.03498	-5.29737	-3.88921	-3.88921	-4.48167	-2.94471	7.40626e-06
ENSG00000197646	PDCD1LG2	-5.83382	-5.02915	-3.85568	-3.85568	-4.47889	-2.94471	7.50309e-06
ENSG00000074416	MGLL	-6.47084	-5.46501	-3.3863	-3.3863	-4.44621	-2.91409	8.73982e-06
ENSG00000051128	HOMER3	-5.9344	-4.99562	-3.62099	-3.62099	-4.36642	-2.81371	1.26301e-05
ENSG00000069482	GAL	-5.6997	-4.19096	-2.5481	-2.5481	-4.34333	-2.79546	1.4034e-05
ENSG00000106178	CCL24	-6.57142	-5.76676	-2.48105	-2.48105	-4.29172	-2.73979	1.77296e-05
ENSG00000010327	STAB1	-3.58746	-2.48105	-1.07289	-1.07289	-4.28517	-2.73979	1.82599e-05
ENSG00000174705	SH3PXD2B	-4.82799	-3.7551	-2.68221	-2.68221	-4.26715	-2.73979	1.97987e-05
ENSG00000167914	GSDMA	-4.05685	-3.01749	-2.07872	-2.07872	-4.26692	-2.73979	1.98188e-05
ENSG00000139631	CSAD	-4.99562	-3.95627	-2.7828	-2.7828	-4.24634	-2.7264	2.17287e-05
ENSG00000156711	MAPK13	-6.57142	-5.83382	-2.74927	-2.74927	-4.2406	-2.7264	2.22925e-05
ENSG00000259225	RP11-1008C21.1	-5.83382	-5.02915	-3.82215	-3.82215	-4.22028	-2.70855	2.43995e-05
ENSG00000140961	OSGIN1	-6.3032	-5.56559	-2.91691	-2.91691	-4.19639	-2.69071	2.71199e-05
ENSG00000206190	ATP10A	-4.3586	-3.18513	-1.84402	-1.84402	-4.18701	-2.69071	2.82653e-05
ENSG00000155868	MED7	-4.52624	-3.45335	-2.27988	-2.27988	-4.18383	-2.69071	2.86635e-05
ENSG00000224397	LINC01272	-5.26384	-4.3586	-2.95044	-2.95044	-4.1779	-2.69071	2.94211e-05
ENSG00000123342	MMP19	-6.83965	-2.68221	-1.37463	-1.37463	-4.13162	-2.63293	3.6022e-05
ENSG00000130653	PNPLA7	-4.69387	-3.7551	-2.51458	-2.51458	-4.11243	-2.62436	3.91512e-05
ENSG00000165168	CYBB	-5.66618	-4.86151	-3.1516	-3.1516	-4.11226	-2.62436	3.91807e-05
ENSG00000100234	TIMP3	-5.83382	-5.06268	-3.31924	-3.31924	-4.08764	-2.59761	4.35779e-05
ENSG00000117298	ECE1	-4.62682	-3.65452	-2.61516	-2.61516	-4.07167	-2.58339	4.66776e-05
ENSG00000164733	CTSB	-1.44169	-1.07289	-0.536443	-0.536443	-4.0534	-2.56688	5.04791e-05
ENSG00000167552	TUBA1A	0.368804	0.771137	1.207	0.368804	4.04823	2.56688	5.16071e-05
ENSG00000250722	SEPP1	-3.62099	-2.61516	-1.70991	-1.70991	-4.03181	-2.55897	5.53489e-05
ENSG00000087842	PIR	-4.19096	-3.1516	-1.70991	-1.70991	-4.03115	-2.55897	5.55038e-05
ENSG00000010165	METTL13	-4.45918	-3.45335	-2.21283	-2.21283	-4.00788	-2.54107	6.12654e-05
ENSG00000181381	DDX60L	-4.76093	-3.52041	-2.27988	-2.27988	-4.00784	-2.54107	6.12777e-05
ENSG00000162413	KLHL21	-6.47084	-5.76676	-3.35277	-3.35277	-3.99865	-2.53552	6.37049e-05
ENSG00000110079	MS4A4A	-6.03498	-5.19679	-3.62099	-3.62099	-3.98594	-2.5246	6.72133e-05
ENSG00000185896	LAMP1	-6.37026	-5.9344	-1.5758	-1.5758	-3.97787	-2.52038	6.9535e-05
ENSG00000173530	TNFRSF10D	-3.95627	-2.84985	-1.50875	-1.50875	-3.96829	-2.51378	7.23913e-05
ENSG00000271780	RP11-1017G21.5	-3.68804	-2.74927	-1.54227	-1.54227	-3.96224	-2.51226	7.42502e-05
ENSG00000141458	NPC1	-5.66618	-2.88338	-1.17347	-1.17347	-3.95648	-2.51102	7.60637e-05
ENSG00000159388	BTG2	0.670554	1.40816	2.04519	0.670554	3.94283	2.498	8.0526e-05
ENSG00000110077	MS4A6A	-2.27988	-1.47522	-0.670554	-0.670554	-3.89114	-2.43259	9.97731e-05
ENSG00000259760	RP11-20G13.2	-4.89504	-3.98979	-2.74927	-2.74927	-3.88933	-2.43259	0.000100521
ENSG00000231312	AC007246.3	-3.85568	-2.74927	-1.47522	-1.47522	-3.88122	-2.4274	0.000103932
ENSG00000170458	CD14	-5.26384	-4.42565	-3.28571	-3.28571	-3.85419	-2.39379	0.000116113
ENSG00000175352	NRIP3	-5.26384	-4.19096	-2.88338	-2.88338	-3.82516	-2.35693	0.000130687
ENSG00000092871	RFFL	-4.1239	-3.11807	-1.74344	-1.74344	-3.80899	-2.33923	0.000139538
ENSG00000177575	CD163	-4.49271	-3.52041	-2.31341	-2.31341	-3.80337	-2.33737	0.000142739
ENSG00000108828	VAT1	-2.74927	-1.54227	-0.737609	-0.737609	-3.79301	-2.32823	0.000148831
ENSG00000108784	NAGLU	-5.63265	-4.82799	-2.88338	-2.88338	-3.77092	-2.30123	0.000162646
ENSG00000102878	HSF4	-4.92857	-3.95627	-2.64869	-2.64869	-3.76629	-2.30058	0.000165691
ENSG00000086544	ITPKC	-4.09038	-3.01749	-1.64286	-1.64286	-3.75288	-2.28652	0.000174811
ENSG00000182957	SPATA13	-3.88921	-2.88338	-1.74344	-1.74344	-3.70077	-2.21317	0.000214949
ENSG00000109099	PMP22	-5.73323	-4.69387	-3.05102	-3.05102	-3.67433	-2.17909	0.00023847
ENSG00000171791	BCL2	-3.72157	-2.44752	-1.10641	-1.10641	-3.66959	-2.17909	0.000242938
ENSG00000158481	CD1C	0.469387	1.00583	1.5758	0.469387	3.6666	2.17909	0.000245793
ENSG00000103569	AQP9	-5.02915	-3.62099	-2.01166	-2.01166	-3.66254	-2.17884	0.00024973
ENSG00000232187	FTH1P7	-1.30758	-0.804664	-0.402332	-0.402332	-3.63519	-2.14252	0.000277777
ENSG00000132313	MRPL35	-5.19679	-4.3586	-2.81632	-2.81632	-3.6123	-2.11763	0.000303495
ENSG00000102575	ACP5	-1.81049	-1.10641	-0.469387	-0.469387	-3.60981	-2.11763	0.000306426
ENSG00000159189	C1QC	-1.77697	-1.13994	-0.502915	-0.502915	-3.60784	-2.11763	0.000308758
ENSG00000175505	CLCF1	-5.6997	-4.86151	-3.62099	-3.62099	-3.57673	-2.07484	0.000347919
ENSG00000197885	NKIRAS1	-3.7551	-2.64869	-1.03936	-1.03936	-3.56773	-2.06646	0.000360091
ENSG00000130208	APOC1	-6.67201	-5.39796	-1.54227	-1.54227	-3.55223	-2.04812	0.000381978
ENSG00000173372	C1QA	-2.04519	-1.24052	-0.536443	-0.536443	-3.54884	-2.04812	0.000386925
ENSG00000235897	TM4SF19-AS1	-4.25801	-2.7828	-1.40816	-1.40816	-3.51301	-1.99712	0.000443062
ENSG00000103066	PLA2G15	-6.20262	-5.3309	-2.04519	-2.04519	-3.49992	-1.98192	0.000465394
ENSG00000160883	HK3	-3.65452	-1.94461	-0.804664	-0.804664	-3.48099	-1.95775	0.000499562
ENSG00000023330	ALAS1	-3.85568	-1.94461	-0.804664	-0.804664	-3.47782	-1.95775	0.000505507
ENSG00000173369	C1QB	-2.1793	-1.27405	-0.502915	-0.502915	-3.46544	-1.94342	0.000529368
ENSG00000248187	RP11-184M15.1	-4.52624	-2.11224	-0.838192	-0.838192	-3.45842	-1.94163	0.000543345
ENSG00000181045	SLC26A11	-7.10787	-3.1516	-1.207	-1.207	-3.45269	-1.94163	0.000555025
ENSG00000166387	PPFIBP2	-5.56559	-4.79446	-2.34694	-2.34694	-3.45253	-1.94163	0.000555359
ENSG00000074964	ARHGEF10L	-5.26384	-4.39213	-2.31341	-2.31341	-3.45101	-1.94163	0.000558489
ENSG00000130203	APOE	-6.20262	-5.16326	-3.1516	-3.1516	-3.43688	-1.92664	0.000588451
ENSG00000117153	KLHL12	-5.49854	-4.55976	-2.21283	-2.21283	-3.43519	-1.92664	0.000592149
ENSG00000118257	NRP2	-4.09038	-2.01166	-0.771137	-0.771137	-3.42865	-1.92126	0.000606586
ENSG00000133805	AMPD3	-4.15743	-3.1516	-1.207	-1.207	-3.41829	-1.9097	0.000630167
ENSG00000173391	OLR1	-5.63265	-4.79446	-2.64869	-2.64869	-3.40864	-1.89923	0.000652866
ENSG00000147324	MFHAS1	-6.3032	-5.76676	-1.47522	-1.47522	-3.40423	-1.8971	0.000663509
ENSG00000180113	TDRD6	-3.78863	-2.44752	-0.771137	-0.771137	-3.39274	-1.89094	0.000691966
ENSG00000135074	ADAM19	0.469387	1.24052	1.97813	0.469387	3.39102	1.89094	0.000696328
ENSG00000065809	FAM107B	-5.46501	-4.49271	-2.38046	-2.38046	-3.39042	-1.89094	0.000697863
ENSG00000125633	CCDC93	-6.60495	-6.13556	-1.37463	-1.37463	-3.38836	-1.89094	0.00070313
ENSG00000219507	FTH1P8	-1.30758	-0.771137	-0.335277	-0.335277	-3.36035	-1.85064	0.000778447
ENSG00000100292	HMOX1	-2.34694	-1.34111	-0.603498	-0.603498	-3.34007	-1.82429	0.00083757
ENSG00000110092	CCND1	-4.19096	-3.05102	-1.50875	-1.50875	-3.33823	-1.82429	0.000843129
ENSG00000095383	TBC1D2	-5.16326	-4.42565	-2.21283	-2.21283	-3.32943	-1.81467	0.000870247
ENSG00000146909	NOM1	-4.1239	-3.01749	-1.40816	-1.40816	-3.3219	-1.80707	0.000894081
ENSG00000176986	SEC24C	-5.06268	-4.22449	-2.74927	-2.74927	-3.3131	-1.79737	0.000922692
ENSG00000249992	TMEM158	-4.76093	-3.55393	-2.21283	-2.21283	-3.30323	-1.78586	0.000955786
ENSG00000151474	FRMD4A	-4.92857	-3.68804	-2.11224	-2.11224	-3.30032	-1.78567	0.000965758
ENSG00000204103	MAFB	-5.16326	-4.19096	-2.61516	-2.61516	-3.28878	-1.77135	0.00100622
ENSG00000183826	BTBD9	-4.39213	-3.25218	-1.84402	-1.84402	-3.2782	-1.75852	0.00104473
ENSG00000169116	PARM1	0.87172	2.07872	3.35277	0.87172	3.26995	1.74947	0.00107567
ENSG00000139832	RAB20	-6.60495	-6.03498	-1.24052	-1.24052	-3.26227	-1.74131	0.00110524
ENSG00000180573	HIST1H2AC	-4.29154	-3.21866	-1.81049	-1.81049	-3.24433	-1.71617	0.00117729
ENSG00000117475	BLZF1	-4.22449	-3.28571	-1.34111	-1.34111	-3.2169	-1.6766	0.00129582
ENSG00000152518	ZFP36L2	-6.06851	-5.46501	-1.27405	-1.27405	-3.21475	-1.6766	0.00130559
ENSG00000105223	PLD3	-2.58163	-1.24052	-0.469387	-0.469387	-3.2125	-1.6766	0.00131587
ENSG00000187091	PLCD1	-6.06851	-5.19679	-1.84402	-1.84402	-3.20872	-1.67508	0.00133325
ENSG00000204634	TBC1D8	-5.3309	-4.25801	-2.14577	-2.14577	-3.20635	-1.67508	0.0013443
ENSG00000259590	RP11-20G13.3	-5.02915	-4.1239	-2.01166	-2.01166	-3.18842	-1.65285	0.00143052
ENSG00000136235	GPNMB	-6.57142	-6.10204	-0.87172	-0.87172	-3.18787	-1.65285	0.00143324
ENSG00000235568	NFAM1	-5.66618	-4.92857	-1.77697	-1.77697	-3.16983	-1.6269	0.00152528
ENSG00000182022	CHST15	-6.23615	-5.56559	-1.70991	-1.70991	-3.16698	-1.62657	0.00154033
ENSG00000267169	CTB-55O6.12	-4.1239	-3.05102	-1.60933	-1.60933	-3.16294	-1.62657	0.00156186
ENSG00000119508	NR4A3	0.368804	1.00583	1.64286	0.368804	3.16208	1.62657	0.00156645
ENSG00000175265	GOLGA8A	0.502915	1.37463	2.21283	0.502915	3.15952	1.62643	0.00158032
ENSG00000132514	CLEC10A	0.268221	0.771137	1.27405	0.268221	3.13219	1.58454	0.00173507
ENSG00000143507	DUSP10	-4.69387	-3.45335	-1.74344	-1.74344	-3.12891	-1.58314	0.00175457
ENSG00000138678	GPAT3	0.469387	1.24052	1.94461	0.469387	3.12269	1.57674	0.00179208
ENSG00000131981	LGALS3	-1.50875	-0.87172	-0.335277	-0.335277	-3.09774	-1.54533	0.00195005
ENSG00000004468	CD38	-4.32507	-3.31924	-1.40816	-1.40816	-3.09766	-1.54533	0.00195057
ENSG00000064601	CTSA	-2.61516	-1.37463	-0.502915	-0.502915	-3.09699	-1.54533	0.001955
ENSG00000170145	SIK2	-4.45918	-3.48688	-1.81049	-1.81049	-3.08628	-1.53311	0.00202679
ENSG00000038532	CLEC16A	-5.26384	-4.42565	-1.94461	-1.94461	-3.08369	-1.53311	0.00204451
ENSG00000040487	PQLC2	-6.57142	-6.00145	-1.10641	-1.10641	-3.08272	-1.53311	0.00205116
ENSG00000130489	SCO2	0.43586	1.17347	1.84402	0.43586	3.06792	1.51176	0.00215555
ENSG00000108799	EZH1	-4.7274	-3.68804	-1.91108	-1.91108	-3.05273	-1.48961	0.00226773
ENSG00000110218	PANX1	-4.69387	-3.58746	-1.94461	-1.94461	-3.04823	-1.48585	0.00230194
ENSG00000215252	GOLGA8B	0.469387	1.40816	2.31341	0.469387	3.03814	1.47239	0.0023804
ENSG00000087903	RFX2	-5.66618	-4.82799	-1.81049	-1.81049	-3.0343	-1.46969	0.00241097
ENSG00000100600	LGMN	-6.40379	-2.98396	-0.87172	-0.87172	-3.02289	-1.45385	0.00250373
ENSG00000101019	UQCC1	-4.82799	-3.85568	-2.04519	-2.04519	-3.00788	-1.43269	0.00263076
ENSG00000197632	SERPINB2	-4.59329	-3.7551	-2.14577	-2.14577	-3.00623	-1.43269	0.00264512
ENSG00000185339	TCN2	-5.46501	-4.49271	-2.31341	-2.31341	-2.99347	-1.41428	0.00275822
ENSG00000151304	SRFBP1	-4.22449	-3.01749	-1.40816	-1.40816	-2.9864	-1.40578	0.00282285
ENSG00000106565	TMEM176B	-3.7551	-1.67638	-0.56997	-0.56997	-2.97464	-1.38898	0.00293329
ENSG00000197798	FAM118B	-3.98979	-2.7828	-0.536443	-0.536443	-2.97227	-1.38871	0.00295603
ENSG00000226608	FTLP3	-1.10641	-0.637026	-0.234694	-0.234694	-2.96375	-1.37754	0.00303911
ENSG00000179021	C3orf38	-4.29154	-3.01749	-1.47522	-1.47522	-2.95369	-1.36357	0.00314003
ENSG00000174243	DDX23	-5.02915	-4.09038	-1.64286	-1.64286	-2.94391	-1.35006	0.00324097
ENSG00000151665	PIGF	-4.42565	-3.48688	-1.64286	-1.64286	-2.92411	-1.3185	0.00345443
ENSG00000145431	PDGFC	-5.56559	-4.59329	-1.77697	-1.77697	-2.92119	-1.31715	0.003487
ENSG00000181896	ZNF101	-3.88921	-2.91691	-0.402332	-0.402332	-2.91351	-1.30914	0.0035739
ENSG00000087074	PPP1R15A	0.201166	0.670554	1.13994	0.201166	2.91243	1.30914	0.00358624
ENSG00000134215	VAV3	-3.68804	-2.61516	-1.24052	-1.24052	-2.90791	-1.30483	0.00363855
ENSG00000010810	FYN	0.838192	2.24635	3.52041	0.838192	2.89898	1.29797	0.00374378
ENSG00000132003	ZSWIM4	-4.15743	-2.98396	-1.00583	-1.00583	-2.89785	-1.29797	0.00375725
ENSG00000188786	MTF1	-5.02915	-4.05685	-1.84402	-1.84402	-2.89594	-1.29797	0.00378019
ENSG00000234975	FTH1P2	-1.207	-0.670554	-0.234694	-0.234694	-2.89569	-1.29797	0.00378324
ENSG00000138760	SCARB2	-6.03498	-5.26384	-1.03936	-1.03936	-2.88633	-1.28535	0.00389765
ENSG00000087589	CASS4	0.56997	1.81049	3.1516	0.56997	2.88456	1.28535	0.00391961
ENSG00000088826	SMOX	-2.98396	-1.54227	-0.502915	-0.502915	-2.8631	-1.257	0.00419519
ENSG00000179639	FCER1A	0.603498	1.97813	3.72157	0.603498	2.8628	1.257	0.0041991
ENSG00000244005	NFS1	-4.15743	-3.05102	-1.54227	-1.54227	-2.86279	-1.257	0.00419932
ENSG00000103319	EEF2K	-5.56559	-4.7274	-1.27405	-1.27405	-2.85803	-1.25269	0.00426277
ENSG00000142185	TRPM2	-4.99562	-3.95627	-1.97813	-1.97813	-2.85638	-1.25269	0.00428503
ENSG00000136935	GOLGA1	-4.09038	-3.08455	-1.10641	-1.10641	-2.85338	-1.25088	0.0043257
ENSG00000106144	CASP2	-4.25801	-3.1516	-1.34111	-1.34111	-2.8409	-1.23299	0.00449867
ENSG00000213020	ZNF611	-4.49271	-3.45335	-1.37463	-1.37463	-2.83959	-1.23299	0.00451716
ENSG00000071967	CYBRD1	-5.39796	-4.45918	-1.81049	-1.81049	-2.83696	-1.23178	0.0045546
ENSG00000111729	CLEC4A	0.201166	0.737609	1.207	0.201166	2.83258	1.22737	0.00461742
ENSG00000198677	TTC37	-4.9621	-3.88921	-1.60933	-1.60933	-2.82786	-1.22279	0.00468601
ENSG00000086062	B4GALT1	-1.40816	-0.804664	-0.268221	-0.268221	-2.82617	-1.22279	0.00471081
ENSG00000100523	DDHD1	-4.59329	-3.58746	-1.47522	-1.47522	-2.82304	-1.2206	0.00475708
ENSG00000160219	GAB3	-4.86151	-3.92274	-1.87755	-1.87755	-2.81899	-1.21918	0.00481745
ENSG00000119685	TTLL5	-5.12973	-4.22449	-1.10641	-1.10641	-2.81589	-1.21918	0.00486421
ENSG00000198771	RCSD1	-4.52624	-3.62099	-1.54227	-1.54227	-2.81338	-1.21918	0.00490239
ENSG00000185024	BRF1	-5.16326	-4.15743	-1.77697	-1.77697	-2.81286	-1.21918	0.00491032
ENSG00000038382	TRIO	-5.23032	-4.25801	-1.5758	-1.5758	-2.81273	-1.21918	0.00491227
ENSG00000136247	ZDHHC4	-5.16326	-3.88921	-1.40816	-1.40816	-2.79977	-1.19896	0.00511389
ENSG00000179094	PER1	0.402332	1.30758	2.21283	0.402332	2.79366	1.19896	0.00521149
ENSG00000188001	TPRG1	0.469387	1.70991	2.7828	0.469387	2.79228	1.19896	0.00523377
ENSG00000274736	CCL23	-2.68221	-1.44169	-0.368804	-0.368804	-2.79226	-1.19896	0.00523416
ENSG00000253982	CTD-2336O2.1	-6.40379	-6.06851	-1.00583	-1.00583	-2.79147	-1.19896	0.00524699
ENSG00000172366	MCRIP2	-4.25801	-2.07872	-0.56997	-0.56997	-2.78861	-1.19896	0.00529354
ENSG00000106683	LIMK1	-6.43731	-5.96793	-0.670554	-0.670554	-2.78816	-1.19896	0.00530089
ENSG00000167842	MIS12	-3.95627	-2.98396	-1.34111	-1.34111	-2.78678	-1.19896	0.00532344
ENSG00000198746	GPATCH3	-5.23032	-4.25801	-1.74344	-1.74344	-2.78345	-1.19896	0.0053784
ENSG00000204472	AIF1	-1.84402	-1.03936	-0.301749	-0.301749	-2.7833	-1.19896	0.00538088
ENSG00000123384	LRP1	-5.19679	-2.27988	-0.536443	-0.536443	-2.78119	-1.19837	0.00541597
ENSG00000115325	DOK1	0.838192	2.5481	4.02332	0.838192	2.76762	1.17676	0.00564672
ENSG00000006606	CCL26	-4.32507	-2.11224	-0.603498	-0.603498	-2.76497	-1.17597	0.00569277
ENSG00000109089	CDR2L	0.670554	1.94461	3.25218	0.670554	2.76364	1.17597	0.00571599
ENSG00000149679	CABLES2	-4.29154	-3.21866	-1.207	-1.207	-2.75121	-1.15631	0.00593751
ENSG00000112149	CD83	0.134111	0.603498	1.00583	0.134111	2.74408	1.14636	0.00606807
ENSG00000124766	SOX4	-5.83382	-5.12973	-1.00583	-1.00583	-2.73587	-1.13438	0.00622147
ENSG00000107036	RIC1	-4.99562	-3.88921	-1.44169	-1.44169	-2.73107	-1.12868	0.00631295
ENSG00000124762	CDKN1A	0.167638	0.56997	0.938775	0.167638	2.72741	1.1251	0.00638344
ENSG00000072121	ZFYVE26	-5.12973	-4.1239	-1.34111	-1.34111	-2.7231	-1.12031	0.00646721
ENSG00000101017	CD40	0.368804	1.30758	2.01166	0.368804	2.71228	1.10329	0.00668228
ENSG00000131236	CAP1	0.134111	0.637026	1.07289	0.134111	2.71017	1.10257	0.00672481
ENSG00000172216	CEBPB	-5.80029	-2.91691	-0.670554	-0.670554	-2.70436	-1.09654	0.00684366
ENSG00000010270	STARD3NL	-6.23615	-5.6997	-0.704081	-0.704081	-2.70353	-1.09654	0.00686063
ENSG00000158485	CD1B	0.201166	0.838192	1.44169	0.201166	2.69702	1.0885	0.00699626
ENSG00000165898	ISCA2	-5.36443	-4.49271	-1.47522	-1.47522	-2.69579	-1.0885	0.00702213
ENSG00000128815	WDFY4	0.201166	0.804664	1.37463	0.201166	2.69009	1.0885	0.00714322
ENSG00000161638	ITGA5	-2.1793	-1.13994	-0.301749	-0.301749	-2.68992	-1.0885	0.00714695
ENSG00000100413	POLR3H	-5.80029	-4.9621	-0.972303	-0.972303	-2.68966	-1.0885	0.00715257
ENSG00000109861	CTSC	-1.10641	-0.603498	-0.167638	-0.167638	-2.68897	-1.0885	0.0071673
ENSG00000138448	ITGAV	-5.26384	-2.58163	-0.603498	-0.603498	-2.68643	-1.0885	0.0072221
ENSG00000075399	VPS9D1	0.268221	1.07289	1.87755	0.268221	2.68585	1.0885	0.00723456
ENSG00000120708	TGFBI	-1.10641	-0.603498	-0.167638	-0.167638	-2.67907	-1.08099	0.00738261
ENSG00000269743	SLC25A53	-4.25801	-3.11807	-1.27405	-1.27405	-2.67857	-1.08099	0.00739374
ENSG00000117118	SDHB	-1.87755	-0.972303	-0.268221	-0.268221	-2.66922	-1.06648	0.00760271
ENSG00000160213	CSTB	-1.00583	-0.56997	-0.167638	-0.167638	-2.64749	-1.02832	0.00810912
ENSG00000133101	CCNA1	-4.82799	-3.68804	-1.10641	-1.10641	-2.64007	-1.01973	0.00828889
ENSG00000180773	SLC36A4	-4.1239	-3.05102	-1.10641	-1.10641	-2.63975	-1.01973	0.00829684
ENSG00000011132	APBA3	-4.92857	-4.09038	-1.37463	-1.37463	-2.63026	-1.00651	0.00853196
ENSG00000198959	TGM2	-6.60495	-2.27988	-0.603498	-0.603498	-2.62917	-1.00651	0.00855939
ENSG00000133943	C14orf159	-6.9067	-1.81049	-0.469387	-0.469387	-2.62678	-1.00651	0.00861971
ENSG00000085514	PILRA	-2.21283	-1.03936	-0.268221	-0.268221	-2.62641	-1.00651	0.00862909
ENSG00000224596	ZMIZ1-AS1	-4.76093	-3.7551	-1.13994	-1.13994	-2.62325	-1.0035	0.00870958
ENSG00000120306	CYSTM1	-3.62099	-1.50875	-0.368804	-0.368804	-2.61777	-1.00248	0.00885061
ENSG00000115464	USP34	-4.55976	-3.45335	-0.905247	-0.905247	-2.61679	-1.00248	0.00887608
ENSG00000118785	SPP1	-2.7828	-1.50875	-0.402332	-0.402332	-2.61504	-1.00248	0.00892164
ENSG00000132109	TRIM21	-5.12973	-4.25801	-1.13994	-1.13994	-2.61503	-1.00248	0.00892198
ENSG00000162664	ZNF326	0.637026	2.31341	3.72157	0.637026	2.61484	1.00248	0.00892692
ENSG00000143624	INTS3	0.603498	1.94461	3.11807	0.603498	2.60722	0.990844	0.00912799
ENSG00000134575	ACP2	-6.57142	-6.00145	-0.972303	-0.972303	-2.60403	-0.990062	0.00921345
ENSG00000103042	SLC38A7	-6.00145	-5.46501	-0.637026	-0.637026	-2.60372	-0.990062	0.00922191
ENSG00000108963	DPH1	0.301749	1.24052	2.21283	0.301749	2.59549	0.97952	0.00944569
ENSG00000119772	DNMT3A	-4.92857	-4.02332	-0.87172	-0.87172	-2.59516	-0.97952	0.00945459
ENSG00000166135	HIF1AN	-5.29737	-3.11807	-0.771137	-0.771137	-2.59031	-0.974646	0.00958899
ENSG00000120217	CD274	-1.94461	-0.972303	-0.234694	-0.234694	-2.58871	-0.974646	0.00963361
ENSG00000075420	FNDC3B	-5.29737	-1.97813	-0.469387	-0.469387	-2.58632	-0.974646	0.00970063
ENSG00000127418	FGFRL1	-5.66618	-4.9621	-0.771137	-0.771137	-2.58456	-0.974646	0.00975043
ENSG00000038945	MSR1	-4.39213	-3.31924	-0.87172	-0.87172	-2.58012	-0.974646	0.00987646
ENSG00000179933	C14orf119	-3.21866	-1.50875	-0.335277	-0.335277	-2.57918	-0.974646	0.00990358
ENSG00000105197	TIMM50	0.335277	1.30758	2.21283	0.335277	2.57913	0.974646	0.00990501
ENSG00000172819	RARG	0.368804	1.54227	2.61516	0.368804	2.57866	0.974646	0.00991836
ENSG00000184508	HDDC3	-4.49271	-3.41982	-1.67638	-1.67638	-2.57859	-0.974646	0.0099205
ENSG00000223361	FTH1P10	-1.17347	-0.637026	-0.167638	-0.167638	-2.57676	-0.974646	0.00997305
ENSG00000064225	ST3GAL6	-4.3586	-1.67638	-0.368804	-0.368804	-2.57611	-0.974646	0.00999199
ENSG00000100906	NFKBIA	0.134111	0.603498	1.03936	0.134111	2.57041	0.974339	0.0101578
ENSG00000137809	ITGA11	-5.36443	-4.59329	-1.00583	-1.00583	-2.56704	-0.974339	0.0102572
ENSG00000106100	NOD1	-4.49271	-3.35277	-1.207	-1.207	-2.56529	-0.974339	0.010309
ENSG00000121966	CXCR4	-6.03498	-5.19679	-0.637026	-0.637026	-2.56483	-0.974339	0.0103228
ENSG00000154217	PITPNC1	-4.69387	-3.55393	-1.44169	-1.44169	-2.56376	-0.974339	0.0103544
ENSG00000179163	FUCA1	-5.02915	-1.50875	-0.368804	-0.368804	-2.56208	-0.974339	0.0104048
ENSG00000196547	MAN2A2	0.43586	1.60933	2.64869	0.43586	2.56178	0.974339	0.0104136
ENSG00000184602	SNN	-5.90087	-2.21283	-0.469387	-0.469387	-2.5611	-0.974339	0.0104341
ENSG00000077782	FGFR1	-4.99562	-3.72157	-1.40816	-1.40816	-2.56023	-0.974339	0.0104603
ENSG00000142655	PEX14	-4.09038	-2.7828	-0.87172	-0.87172	-2.56014	-0.974339	0.0104631
ENSG00000136643	RPS6KC1	-4.76093	-3.95627	-1.10641	-1.10641	-2.55947	-0.974339	0.0104831
ENSG00000132680	KIAA0907	-4.05685	-2.95044	-0.87172	-0.87172	-2.557	-0.974339	0.010558
ENSG00000184292	TACSTD2	0.502915	2.48105	3.62099	0.502915	2.55658	0.974339	0.0105705
ENSG00000123416	TUBA1B	0.100583	0.502915	0.905247	0.100583	2.55562	0.974339	0.0105999
ENSG00000090376	IRAK3	-4.09038	-3.05102	-0.905247	-0.905247	-2.55448	-0.974339	0.0106347
ENSG00000025434	NR1H3	-5.56559	-4.82799	-0.938775	-0.938775	-2.5502	-0.968829	0.010766
ENSG00000042493	CAPG	-1.5758	-0.804664	-0.201166	-0.201166	-2.5429	-0.957487	0.0109938
ENSG00000001084	GCLC	-4.69387	-3.65452	-0.804664	-0.804664	-2.54023	-0.955037	0.0110778
ENSG00000100336	APOL4	0.301749	1.30758	2.21283	0.301749	2.53756	0.952559	0.0111627
ENSG00000164305	CASP3	-4.59329	-3.62099	-1.13994	-1.13994	-2.53475	-0.950522	0.0112527
ENSG00000163644	PPM1K	-3.95627	-2.91691	-0.87172	-0.87172	-2.53346	-0.950522	0.0112942
ENSG00000100439	ABHD4	-5.09621	-4.05685	-1.24052	-1.24052	-2.53208	-0.950522	0.0113388
ENSG00000135838	NPL	-4.05685	-2.21283	-0.469387	-0.469387	-2.53045	-0.950522	0.0113917
ENSG00000142330	CAPN10	-5.12973	-4.1239	-1.17347	-1.17347	-2.52967	-0.950522	0.0114169
ENSG00000166920	C15orf48	-2.84985	-1.44169	-0.335277	-0.335277	-2.52472	-0.945745	0.0115791
ENSG00000275385	CCL18	-5.6997	-2.1793	-0.43586	-0.43586	-2.52448	-0.945745	0.0115869
ENSG00000127993	RBM48	-4.55976	-3.45335	-1.27405	-1.27405	-2.51657	-0.933107	0.0118505
ENSG00000172830	SSH3	-4.86151	-3.72157	-0.938775	-0.938775	-2.51483	-0.93235	0.011909
ENSG00000108395	TRIM37	-4.32507	-3.21866	-1.10641	-1.10641	-2.51301	-0.931425	0.0119705
ENSG00000123297	TSFM	-4.92857	-3.95627	-1.10641	-1.10641	-2.51111	-0.930927	0.0120351
ENSG00000149635	OCSTAMP	-6.06851	-2.07872	-0.469387	-0.469387	-2.51009	-0.930927	0.01207
ENSG00000025039	RRAGD	-5.63265	-4.86151	-0.670554	-0.670554	-2.5031	-0.920004	0.0123109
ENSG00000127824	TUBA4A	0.368804	1.44169	2.41399	0.368804	2.49326	0.904749	0.0126576
ENSG00000197746	PSAP	-0.838192	-0.469387	-0.100583	-0.100583	-2.49127	-0.904749	0.0127288
ENSG00000110046	ATG2A	-4.09038	-3.05102	-1.07289	-1.07289	-2.49022	-0.904749	0.0127663
ENSG00000179630	LACC1	-5.36443	-3.98979	-0.804664	-0.804664	-2.48996	-0.904749	0.0127759
ENSG00000140400	MAN2C1	0.301749	1.34111	2.27988	0.301749	2.48734	0.902215	0.0128702
ENSG00000183020	AP2A2	-1.87755	-0.87172	-0.201166	-0.201166	-2.48567	-0.902053	0.0129307
ENSG00000198218	QRICH1	0.234694	1.17347	2.01166	0.234694	2.4833	0.902053	0.0130171
ENSG00000253210	RP11-809O17.1	-4.25801	-3.25218	-0.938775	-0.938775	-2.48227	-0.902053	0.0130547
ENSG00000108846	ABCC3	-4.02332	-1.81049	-0.368804	-0.368804	-2.4796	-0.902053	0.0131531
ENSG00000173171	MTX1	-5.83382	-5.09621	-0.704081	-0.704081	-2.47936	-0.902053	0.0131617
ENSG00000239911	PRKAG2-AS1	-4.05685	-3.01749	-0.87172	-0.87172	-2.47922	-0.902053	0.0131671
ENSG00000151929	BAG3	-4.76093	-3.7551	-1.13994	-1.13994	-2.47821	-0.902053	0.0132045
ENSG00000011600	TYROBP	-0.938775	-0.502915	-0.134111	-0.134111	-2.47541	-0.899107	0.0133084
ENSG00000163131	CTSS	-1.17347	-0.637026	-0.134111	-0.134111	-2.47391	-0.898681	0.0133642
ENSG00000091317	CMTM6	0.134111	0.704081	1.24052	0.134111	2.46669	0.887128	0.0136367
ENSG00000062582	MRPS24	-4.09038	-2.84985	-0.972303	-0.972303	-2.453	-0.866008	0.014167
ENSG00000171766	GATM	-5.76676	-2.41399	-0.469387	-0.469387	-2.4529	-0.866008	0.0141708
ENSG00000135549	PKIB	0.335277	1.54227	2.64869	0.335277	2.45207	0.866008	0.0142035
ENSG00000119953	SMNDC1	-5.39796	-2.7828	-0.603498	-0.603498	-2.44796	-0.860406	0.0143669
ENSG00000064666	CNN2	0.100583	0.637026	1.13994	0.100583	2.43565	0.842039	0.0148651
ENSG00000124225	PMEPA1	0.502915	2.58163	4.09038	0.502915	2.43548	0.842039	0.014872
ENSG00000125618	PAX8	-4.42565	-3.41982	-1.207	-1.207	-2.43485	-0.842039	0.0148978
ENSG00000130669	PAK4	-4.15743	-3.05102	-1.17347	-1.17347	-2.42694	-0.82886	0.0152267
ENSG00000113838	TBCCD1	-4.02332	-3.01749	-0.771137	-0.771137	-2.4248	-0.828797	0.0153169
ENSG00000130150	MOSPD2	-4.69387	-3.58746	-0.972303	-0.972303	-2.4236	-0.828797	0.0153675
ENSG00000111052	LIN7A	0.469387	2.5481	3.92274	0.469387	2.42268	0.828797	0.0154065
ENSG00000197405	C5AR1	-5.53207	-2.71574	-0.56997	-0.56997	-2.42177	-0.828797	0.0154451
ENSG00000137500	CCDC90B	-6.03498	-5.43148	-0.502915	-0.502915	-2.4207	-0.828797	0.0154906
ENSG00000107164	FUBP3	-4.89504	-3.85568	-0.704081	-0.704081	-2.41469	-0.820829	0.0157488
ENSG00000198783	ZNF830	-3.82215	-2.7828	-0.804664	-0.804664	-2.41422	-0.820829	0.0157689
ENSG00000179388	EGR3	0.134111	0.87172	1.50875	0.134111	2.41271	0.820253	0.0158346
ENSG00000135828	RNASEL	-4.1239	-2.74927	-0.56997	-0.56997	-2.40528	-0.808746	0.0161601
ENSG00000163001	CFAP36	-4.55976	-3.52041	-0.938775	-0.938775	-2.40447	-0.808746	0.0161958
ENSG00000105281	SLC1A5	0.368804	1.77697	3.01749	0.368804	2.40188	0.805998	0.0163112
ENSG00000153029	MR1	-5.59912	-4.66035	-0.771137	-0.771137	-2.39694	-0.798564	0.0165328
ENSG00000144597	EAF1	-5.3309	-4.02332	-0.938775	-0.938775	-2.38848	-0.785927	0.016918
ENSG00000228106	RP11-452F19.3	-4.55976	-3.45335	-0.938775	-0.938775	-2.3882	-0.785927	0.0169311
ENSG00000249609	RP11-635L1.3	0.603498	3.01749	5.23032	0.603498	2.37952	0.770905	0.017335
ENSG00000143819	EPHX1	-5.26384	-2.51458	-0.469387	-0.469387	-2.37823	-0.770729	0.0173959
ENSG00000122877	EGR2	0.100583	0.704081	1.27405	0.100583	2.37598	0.769298	0.0175024
ENSG00000279491	RP11-810P12.7	-4.42565	-3.41982	-0.804664	-0.804664	-2.37395	-0.769298	0.0175991
ENSG00000135677	GNS	-1.54227	-0.804664	-0.134111	-0.134111	-2.37392	-0.769298	0.0176003
ENSG00000184060	ADAP2	-3.92274	-1.27405	-0.234694	-0.234694	-2.37192	-0.767671	0.0176959
ENSG00000117697	NSL1	-4.76093	-3.65452	-0.804664	-0.804664	-2.36818	-0.765289	0.0178757
ENSG00000198888	MT-ND1	-0.838192	-0.43586	-0.100583	-0.100583	-2.36748	-0.765289	0.0179096
ENSG00000141959	PFKL	0.100583	0.771137	1.34111	0.100583	2.36718	0.765289	0.0179243
ENSG00000105643	ARRDC2	0.368804	1.91108	3.28571	0.368804	2.36493	0.765288	0.0180334
ENSG00000137331	IER3	0.100583	0.637026	1.17347	0.100583	2.36482	0.765288	0.0180389
ENSG00000198899	MT-ATP6	-0.87172	-0.43586	-0.100583	-0.100583	-2.36099	-0.760187	0.0182263
ENSG00000167977	KCTD5	0.134111	0.905247	1.64286	0.134111	2.35956	0.760187	0.0182965
ENSG00000140968	IRF8	-6.3032	-2.44752	-0.368804	-0.368804	-2.35855	-0.760187	0.0183465
ENSG00000169100	SLC25A6	0.0670554	0.56997	1.07289	0.0670554	2.35761	0.760187	0.0183931
ENSG00000013619	MAMLD1	-5.19679	-4.19096	-0.536443	-0.536443	-2.35526	-0.759895	0.0185098
ENSG00000107404	DVL1	-4.69387	-3.68804	-0.771137	-0.771137	-2.35462	-0.759895	0.0185415
ENSG00000083642	PDS5B	-5.19679	-4.22449	-0.603498	-0.603498	-2.35399	-0.759895	0.0185733
ENSG00000197119	SLC25A29	0.402332	2.48105	3.98979	0.402332	2.35027	0.75673	0.0187598
ENSG00000175634	RPS6KB2	0.301749	1.5758	2.5481	0.301749	2.34975	0.75673	0.0187862
ENSG00000175899	A2M	-1.5758	-0.838192	-0.134111	-0.134111	-2.34896	-0.75673	0.0188258
ENSG00000075142	SRI	0.100583	0.804664	1.40816	0.100583	2.34345	0.747915	0.0191065
ENSG00000121552	CSTA	-5.66618	-2.95044	-0.469387	-0.469387	-2.34019	-0.745076	0.0192738
ENSG00000111012	CYP27B1	-4.52624	-3.55393	-0.771137	-0.771137	-2.33976	-0.745076	0.0192962
ENSG00000134759	ELP2	-4.89504	-3.92274	-0.737609	-0.737609	-2.33692	-0.741641	0.0194432
ENSG00000131435	PDLIM4	-6.3032	-1.54227	-0.301749	-0.301749	-2.32955	-0.728996	0.0198299
ENSG00000115993	TRAK2	-5.56559	-4.52624	-0.603498	-0.603498	-2.32357	-0.719123	0.0201488
ENSG00000008128	CDK11A	-4.99562	-3.7551	-0.637026	-0.637026	-2.32118	-0.716558	0.0202773
ENSG00000197265	GTF2E2	-5.46501	-4.49271	-0.469387	-0.469387	-2.31506	-0.706359	0.0206097
ENSG00000100276	RASL10A	-4.45918	-3.35277	-0.737609	-0.737609	-2.31059	-0.702496	0.0208556
ENSG00000100985	MMP9	-4.99562	-2.04519	-0.268221	-0.268221	-2.31006	-0.702496	0.020885
ENSG00000134955	SLC37A2	-4.42565	-1.67638	-0.268221	-0.268221	-2.30979	-0.702496	0.0208996
ENSG00000242247	ARFGAP3	-2.74927	-1.03936	-0.167638	-0.167638	-2.30505	-0.70025	0.0211637
ENSG00000185650	ZFP36L1	0.100583	0.838192	1.44169	0.100583	2.30464	0.70025	0.0211867
ENSG00000119655	NPC2	-1.03936	-0.536443	-0.100583	-0.100583	-2.30429	-0.70025	0.0212064
ENSG00000183578	TNFAIP8L3	0.43586	2.68221	4.02332	0.43586	2.30423	0.70025	0.0212098
ENSG00000136634	IL10	-4.9621	-3.78863	-0.56997	-0.56997	-2.30121	-0.696332	0.0213799
ENSG00000178567	EPM2AIP1	-4.29154	-3.25218	-0.938775	-0.938775	-2.29806	-0.693317	0.0215585
ENSG00000171621	SPSB1	-5.90087	-5.12973	-0.402332	-0.402332	-2.29752	-0.693317	0.0215889
ENSG00000105248	CCDC94	0.268221	1.70991	3.01749	0.268221	2.29556	0.692405	0.0217009
ENSG00000196639	HRH1	-4.99562	-4.1239	-0.56997	-0.56997	-2.29488	-0.692405	0.0217402
ENSG00000280434	RP4-671O14.6	-5.19679	-4.02332	-0.536443	-0.536443	-2.28986	-0.684353	0.0220294
ENSG00000155099	TMEM55A	0.335277	2.44752	3.92274	0.335277	2.28548	0.677592	0.0222845
ENSG00000079691	CARMIL1	-3.48688	-2.31341	-0.603498	-0.603498	-2.28144	-0.671509	0.0225222
ENSG00000160961	ZNF333	-4.05685	-2.98396	-0.670554	-0.670554	-2.27641	-0.66335	0.0228214
ENSG00000147789	ZNF7	-4.62682	-3.48688	-0.469387	-0.469387	-2.27519	-0.663083	0.0228945
ENSG00000189114	BLOC1S3	-4.02332	-3.05102	-0.771137	-0.771137	-2.27221	-0.659153	0.023074
ENSG00000173588	CEP83	-3.55393	-2.21283	-0.502915	-0.502915	-2.26881	-0.654362	0.0232796
ENSG00000110880	CORO1C	0.0670554	0.704081	1.30758	0.0670554	2.26554	0.649809	0.0234794
ENSG00000196743	GM2A	-1.37463	-0.670554	-0.100583	-0.100583	-2.26309	-0.647166	0.02363
ENSG00000130309	COLGALT1	-1.47522	-0.771137	-0.100583	-0.100583	-2.26114	-0.647166	0.0237506
ENSG00000236675	MTX1P1	-5.46501	-4.52624	-0.43586	-0.43586	-2.26103	-0.647166	0.0237574
ENSG00000251022	THAP9-AS1	0.368804	3.05102	4.66035	0.368804	2.25697	0.641536	0.0240099
ENSG00000013810	TACC3	0.268221	2.21283	3.65452	0.268221	2.2561	0.641536	0.0240644
ENSG00000120738	EGR1	0.100583	0.87172	1.54227	0.100583	2.25443	0.641536	0.0241694
ENSG00000162433	AK4	-5.49854	-4.79446	-0.368804	-0.368804	-2.25404	-0.641536	0.0241938
ENSG00000105176	URI1	-4.9621	-3.58746	-0.402332	-0.402332	-2.24201	-0.618566	0.0249606
ENSG00000197070	ARRDC1	-4.9621	-1.67638	-0.234694	-0.234694	-2.23921	-0.614902	0.0251425
ENSG00000065833	ME1	-4.92857	-4.02332	-0.536443	-0.536443	-2.23754	-0.613643	0.0252509
ENSG00000136826	KLF4	-4.7274	-3.92274	-0.469387	-0.469387	-2.23591	-0.612435	0.025358
ENSG00000283652	WDFY4	0.268221	2.04519	3.62099	0.268221	2.2314	0.605158	0.0256547
ENSG00000134369	NAV1	-5.02915	-4.02332	-0.469387	-0.469387	-2.22744	-0.599012	0.025918
ENSG00000169442	CD52	0.100583	0.905247	1.60933	0.100583	2.22593	0.59806	0.0260189
ENSG00000117751	PPP1R8	-3.68804	-2.51458	-0.704081	-0.704081	-2.22248	-0.593346	0.0262509
ENSG00000163347	CLDN1	0.301749	2.61516	4.69387	0.301749	2.2216	0.593346	0.0263106
ENSG00000082213	C5orf22	-4.15743	-3.11807	-0.43586	-0.43586	-2.21933	-0.592157	0.0264644
ENSG00000114316	USP4	0.134111	1.17347	2.01166	0.134111	2.21893	0.592157	0.0264912
ENSG00000066697	MSANTD3	-4.45918	-1.60933	-0.167638	-0.167638	-2.21717	-0.590632	0.0266116
ENSG00000050393	MCUR1	0.0670554	0.603498	1.10641	0.0670554	2.21456	0.587316	0.0267902
ENSG00000119866	BCL11A	0.268221	2.41399	3.78863	0.268221	2.21286	0.585919	0.0269072
ENSG00000077063	CTTNBP2	0.234694	1.94461	3.52041	0.234694	2.20954	0.582387	0.0271371
ENSG00000006576	PHTF2	0.167638	1.47522	2.48105	0.167638	2.20912	0.582387	0.0271664
ENSG00000173545	ZNF622	-5.73323	-4.79446	-0.402332	-0.402332	-2.207	-0.581119	0.0273139
ENSG00000005893	LAMP2	-1.74344	-0.737609	-0.100583	-0.100583	-2.20493	-0.581119	0.0274593
ENSG00000115649	CNPPD1	0.0670554	0.838192	1.54227	0.0670554	2.20393	0.581119	0.0275293
ENSG00000155158	TTC39B	-5.56559	-4.82799	-0.301749	-0.301749	-2.2021	-0.581119	0.0276582
ENSG00000264538	SUZ12P1	0.268221	2.31341	3.62099	0.268221	2.20184	0.581119	0.0276766
ENSG00000136816	TOR1B	-4.69387	-3.72157	-0.402332	-0.402332	-2.20072	-0.581119	0.0277556
ENSG00000103485	QPRT	0.0335277	0.56997	1.03936	0.0335277	2.20034	0.581119	0.0277825
ENSG00000164332	UBLCP1	-5.29737	-4.32507	-0.43586	-0.43586	-2.20029	-0.581119	0.0277866
ENSG00000100372	SLC25A17	-4.3586	-3.35277	-0.637026	-0.637026	-2.19818	-0.580299	0.0279363
ENSG00000232973	CYP1B1-AS1	0.268221	2.51458	4.05685	0.268221	2.19786	0.580299	0.0279589
ENSG00000106603	COA1	-6.10204	-2.04519	-0.268221	-0.268221	-2.1948	-0.575939	0.0281782
ENSG00000054983	GALC	-3.95627	-2.7828	-0.402332	-0.402332	-2.19292	-0.574103	0.0283132
ENSG00000198805	PNP	-2.38046	-1.00583	-0.100583	-0.100583	-2.18606	-0.562243	0.0288112
ENSG00000149591	TAGLN	-5.02915	-4.19096	-0.368804	-0.368804	-2.18534	-0.562243	0.028864
ENSG00000101608	MYL12A	0.0335277	0.469387	0.905247	0.0335277	2.18324	0.559905	0.0290184
ENSG00000165501	LRR1	-4.02332	-2.48105	-0.301749	-0.301749	-2.17962	-0.554721	0.0292855
ENSG00000160352	ZNF714	-3.98979	-2.7828	-0.502915	-0.502915	-2.17767	-0.554721	0.0294308
ENSG00000212978	AC016747.3	-3.72157	-2.5481	-0.368804	-0.368804	-2.17718	-0.554721	0.0294674
ENSG00000108688	CCL7	-5.53207	-4.66035	-0.335277	-0.335277	-2.17629	-0.554721	0.0295334
ENSG00000139629	GALNT6	-5.43148	-4.52624	-0.268221	-0.268221	-2.1758	-0.554721	0.0295703
ENSG00000121057	AKAP1	-4.45918	-3.45335	-0.56997	-0.56997	-2.16865	-0.547319	0.0301093
ENSG00000169180	XPO6	-3.25218	-1.24052	-0.134111	-0.134111	-2.16851	-0.547319	0.0301196
ENSG00000171223	JUNB	0.0335277	0.56997	1.03936	0.0335277	2.16773	0.547319	0.0301794
ENSG00000136869	TLR4	-5.66618	-2.24635	-0.234694	-0.234694	-2.16769	-0.547319	0.0301821
ENSG00000042062	FAM65C	-3.78863	-2.24635	-0.368804	-0.368804	-2.16677	-0.547319	0.0302524
ENSG00000204386	NEU1	-2.41399	-1.207	-0.134111	-0.134111	-2.16639	-0.547319	0.0302814
ENSG00000110328	GALNT18	-3.85568	-1.5758	-0.167638	-0.167638	-2.164	-0.544313	0.0304641
ENSG00000090686	USP48	-5.43148	-4.55976	-0.301749	-0.301749	-2.16059	-0.539097	0.0307269
ENSG00000198060	2005-03-01	-5.23032	-4.3586	-0.335277	-0.335277	-2.15666	-0.533093	0.0310318
ENSG00000162645	GBP2	-3.01749	-1.207	-0.134111	-0.134111	-2.15584	-0.533093	0.0310962
ENSG00000224470	ATXN1L	0.134111	1.44169	2.74927	0.134111	2.15176	0.528667	0.0314159
ENSG00000152229	PSTPIP2	0.0670554	0.938775	1.60933	0.0670554	2.15137	0.528667	0.0314468
ENSG00000197183	NOL4L	-4.99562	-4.02332	-0.268221	-0.268221	-2.15085	-0.528667	0.0314878
ENSG00000013583	HEBP1	-5.76676	-1.81049	-0.167638	-0.167638	-2.1486	-0.528632	0.0316659
ENSG00000169155	ZBTB43	-2.5481	-1.10641	-0.100583	-0.100583	-2.14768	-0.528632	0.0317392
ENSG00000132434	LANCL2	-5.73323	-2.11224	-0.201166	-0.201166	-2.14755	-0.528632	0.0317491
ENSG00000244459	RP11-1398P2.1	-3.45335	-2.51458	-0.469387	-0.469387	-2.14695	-0.528632	0.031797
ENSG00000104814	MAP4K1	0.100583	1.24052	2.21283	0.100583	2.14406	0.524809	0.0320281
ENSG00000115902	SLC1A4	-4.7274	-3.55393	-0.368804	-0.368804	-2.14325	-0.524809	0.0320931
ENSG00000162783	IER5	0.0670554	0.87172	1.50875	0.0670554	2.14158	0.524747	0.0322273
ENSG00000047365	ARAP2	-5.86734	-5.39796	-0.167638	-0.167638	-2.14042	-0.524747	0.0323209
ENSG00000148297	MED22	-5.39796	-4.45918	-0.301749	-0.301749	-2.14034	-0.524747	0.0323274
ENSG00000155465	SLC7A7	-6.06851	-1.64286	-0.134111	-0.134111	-2.13733	-0.522224	0.0325713
ENSG00000196588	MKL1	0.100583	1.13994	1.94461	0.100583	2.13726	0.522224	0.0325772
ENSG00000064989	CALCRL	0.0670554	0.87172	1.64286	0.0670554	2.13146	0.511759	0.0330513
ENSG00000132669	RIN2	-3.7551	-1.30758	-0.134111	-0.134111	-2.13028	-0.51126	0.0331488
ENSG00000153234	NR4A2	0.0670554	1.13994	2.14577	0.0670554	2.12603	0.504108	0.033501
ENSG00000177613	CSTF2T	-4.32507	-3.31924	-0.402332	-0.402332	-2.12262	-0.501313	0.033786
ENSG00000119328	FAM206A	-5.06268	-4.09038	-0.234694	-0.234694	-2.12107	-0.501313	0.0339163
ENSG00000164828	SUN1	0.134111	1.84402	3.25218	0.134111	2.12031	0.501313	0.0339803
ENSG00000142192	APP	-4.82799	-3.82215	-0.301749	-0.301749	-2.11984	-0.501313	0.0340196
ENSG00000137496	IL18BP	-2.38046	-0.938775	-0.100583	-0.100583	-2.11929	-0.501313	0.0340659
ENSG00000158234	FAIM	-3.28571	-1.50875	-0.201166	-0.201166	-2.11907	-0.501313	0.0340849
ENSG00000151690	MFSD6	0.100583	1.40816	2.61516	0.100583	2.11555	0.495716	0.0343831
ENSG00000166165	CKB	0.0670554	1.13994	2.01166	0.0670554	2.11227	0.490619	0.0346632
ENSG00000131401	NAPSB	0.167638	2.5481	4.1239	0.167638	2.1056	0.478078	0.0352393
ENSG00000167716	WDR81	-4.92857	-3.95627	-0.268221	-0.268221	-2.10229	-0.472867	0.0355282
ENSG00000176903	PNMA1	-5.73323	-5.09621	-0.167638	-0.167638	-2.09923	-0.468894	0.035797
ENSG00000203705	TATDN3	-4.52624	-3.45335	-0.301749	-0.301749	-2.0985	-0.468894	0.0358609
ENSG00000118242	MREG	-4.92857	-1.91108	-0.134111	-0.134111	-2.0971	-0.468894	0.0359847
ENSG00000101193	GID8	0.0670554	1.207	2.07872	0.0670554	2.09674	0.468894	0.0360163
ENSG00000137312	FLOT1	0.0335277	0.905247	1.54227	0.0335277	2.09434	0.466131	0.0362301
ENSG00000132581	SDF2	0.0670554	1.07289	1.87755	0.0670554	2.09363	0.466131	0.036293
ENSG00000172738	TMEM217	0.134111	2.81632	4.42565	0.134111	2.09133	0.463103	0.0364987
ENSG00000104936	DMPK	0.100583	1.87755	3.21866	0.100583	2.08672	0.460624	0.0369132
ENSG00000119541	VPS4B	0.134111	1.84402	3.21866	0.134111	2.08655	0.460624	0.0369288
ENSG00000169016	E2F6	0.100583	2.31341	4.29154	0.100583	2.08595	0.460624	0.0369832
ENSG00000102879	CORO1A	0.0670554	1.207	2.07872	0.0670554	2.08437	0.460624	0.0371269
ENSG00000114054	PCCB	-5.86734	-5.19679	-0.134111	-0.134111	-2.08436	-0.460624	0.0371274
ENSG00000102178	UBL4A	-5.66618	-4.92857	-0.167638	-0.167638	-2.0843	-0.460624	0.0371327
ENSG00000154240	CEP112	0.134111	2.74927	4.55976	0.134111	2.08214	0.460624	0.0373301
ENSG00000065600	TMEM206	-5.86734	-5.02915	-0.201166	-0.201166	-2.08206	-0.460624	0.0373373
ENSG00000141506	PIK3R5	-1.77697	-0.838192	-0.0670554	-0.0670554	-2.08194	-0.460624	0.0373482
ENSG00000253738	OTUD6B-AS1	0.0335277	0.938775	1.70991	0.0335277	2.0774	0.454224	0.037765
ENSG00000120675	DNAJC15	0.0335277	0.704081	1.34111	0.0335277	2.07707	0.454224	0.0377949
ENSG00000188938	FAM120AOS	0.0670554	1.54227	2.81632	0.0670554	2.07455	0.454224	0.0380285
ENSG00000100889	PCK2	-5.39796	-4.62682	-0.167638	-0.167638	-2.07451	-0.454224	0.0380319
ENSG00000142669	SH3BGRL3	0	0.335277	0.670554	0	2.07369	0.454224	0.0381078
ENSG00000003402	CFLAR	0.0335277	0.637026	1.13994	0.0335277	2.07359	0.454224	0.0381172
ENSG00000136286	MYO1G	-5.23032	-4.49271	-0.167638	-0.167638	-2.07089	-0.450244	0.0383695
ENSG00000141424	SLC39A6	0.0335277	0.972303	1.81049	0.0335277	2.06975	0.449732	0.0384754
ENSG00000163870	TPRA1	-6.13556	-1.70991	-0.100583	-0.100583	-2.06628	-0.445116	0.0388018
ENSG00000225177	RP11-390P2.4	-4.79446	-3.88921	-0.201166	-0.201166	-2.06587	-0.445116	0.038841
ENSG00000187531	SIRT7	-6.03498	-5.46501	-0.134111	-0.134111	-2.06454	-0.444919	0.0389661
ENSG00000196083	IL1RAP	0.0335277	1.00583	1.84402	0.0335277	2.06399	0.444919	0.0390188
ENSG00000204310	AGPAT1	0.0670554	1.207	2.21283	0.0670554	2.06064	0.439501	0.0393369
ENSG00000158792	SPATA2L	0.0335277	1.207	2.07872	0.0335277	2.05888	0.43881	0.0395057
ENSG00000134748	PRPF38A	-5.23032	-1.50875	-0.100583	-0.100583	-2.05855	-0.43881	0.0395372
ENSG00000206337	HCP5	-5.36443	-4.42565	-0.167638	-0.167638	-2.05645	-0.436132	0.0397388
ENSG00000151552	QDPR	-4.92857	-3.98979	-0.134111	-0.134111	-2.05156	-0.427246	0.0402124
ENSG00000164258	NDUFS4	0.0335277	0.771137	1.44169	0.0335277	2.04763	0.420482	0.0405958
ENSG00000145832	SLC25A48	-2.95044	-1.30758	-0.0670554	-0.0670554	-2.04596	-0.41872	0.0407604
ENSG00000133243	BTBD2	-4.66035	-3.58746	-0.134111	-0.134111	-2.0447	-0.417879	0.0408847
ENSG00000166377	ATP9B	-5.23032	-4.39213	-0.100583	-0.100583	-2.04276	-0.415515	0.0410767
ENSG00000148339	SLC25A25	0.0335277	1.27405	2.27988	0.0335277	2.03986	0.414242	0.0413646
ENSG00000088766	CRLS1	-5.16326	-4.22449	-0.134111	-0.134111	-2.0395	-0.414242	0.0413997
ENSG00000175445	LPL	-5.96793	-1.77697	-0.100583	-0.100583	-2.03905	-0.414242	0.0414446
ENSG00000198763	MT-ND2	-0.838192	-0.402332	-0.0335277	-0.0335277	-2.03867	-0.414242	0.0414832
ENSG00000005844	ITGAL	-5.43148	-4.39213	-0.134111	-0.134111	-2.03698	-0.4136	0.0416517
ENSG00000173153	ESRRA	-5.36443	-4.39213	-0.134111	-0.134111	-2.03663	-0.4136	0.0416871
ENSG00000136158	SPRY2	-3.3863	-1.50875	-0.0670554	-0.0670554	-2.0344	-0.413217	0.0419114
ENSG00000166816	LDHD	-5.02915	-4.09038	-0.134111	-0.134111	-2.0339	-0.413217	0.0419619
ENSG00000077984	CST7	0.0335277	1.64286	2.91691	0.0335277	2.03385	0.413217	0.0419672
ENSG00000143190	POU2F1	-3.78863	-2.68221	-0.167638	-0.167638	-2.02835	-0.404684	0.042524
ENSG00000188477	AC003003.5	-4.69387	-3.72157	-0.134111	-0.134111	-2.02755	-0.404684	0.042606
ENSG00000109917	ZPR1	0.0335277	1.07289	2.07872	0.0335277	2.02742	0.404684	0.0426192
ENSG00000162711	NLRP3	-4.29154	-1.37463	-0.0670554	-0.0670554	-2.02205	-0.396947	0.0431714
ENSG00000093144	ECHDC1	-5.43148	-4.7274	-0.100583	-0.100583	-2.02065	-0.396947	0.0433162
ENSG00000166189	HPS6	-3.85568	-2.81632	-0.134111	-0.134111	-2.02063	-0.396947	0.0433176
ENSG00000171631	P2RY6	0.0335277	1.44169	2.68221	0.0335277	2.02052	0.396947	0.0433299
ENSG00000012061	ERCC1	0.0335277	1.24052	2.11224	0.0335277	2.01894	0.395334	0.0434938
ENSG00000231389	HLA-DPA1	0	0.368804	0.603498	0	2.0173	0.393596	0.0436639
ENSG00000156831	NSMCE2	-5.06268	-4.05685	-0.100583	-0.100583	-2.01373	-0.387494	0.0440378
ENSG00000120709	FAM53C	0.0335277	2.34694	4.76093	0.0335277	2.00976	0.382656	0.0444571
ENSG00000135218	CD36	0	0.972303	1.81049	0	2.00887	0.382656	0.0445504
ENSG00000074706	IPCEF1	0.0335277	1.207	2.51458	0.0335277	2.00882	0.382656	0.0445561
ENSG00000153395	LPCAT1	-5.26384	-4.29154	-0.0670554	-0.0670554	-2.00816	-0.382656	0.0446259
ENSG00000177971	IMP3	0	1.30758	2.51458	0	2.00358	0.375224	0.0451148
ENSG00000073331	ALPK1	-4.39213	-3.58746	-0.0670554	-0.0670554	-2.00317	-0.375224	0.0451592
ENSG00000279355	AGPAT4-IT1	-3.88921	-2.74927	-0.134111	-0.134111	-2.00232	-0.375224	0.0452504
ENSG00000136997	MYC	-3.45335	-1.37463	-0.0335277	-0.0335277	-2.00131	-0.374853	0.0453593
ENSG00000243961	RP5-839B4.8	-5.29737	-4.22449	-0.0670554	-0.0670554	-1.99816	-0.369647	0.0456995
ENSG00000166825	ANPEP	-1.44169	-0.704081	-0.0335277	-0.0335277	-1.99701	-0.368963	0.0458241
ENSG00000177733	HNRNPA0	0	1.207	2.1793	0	1.99615	0.368919	0.045918
ENSG00000163661	PTX3	-4.76093	-3.92274	-0.0670554	-0.0670554	-1.99517	-0.368609	0.0460247
ENSG00000165678	GHITM	0	0.56997	1.07289	0	1.99167	0.36262	0.0464073
ENSG00000100867	DHRS2	0.0335277	2.34694	3.92274	0.0335277	1.99084	0.36262	0.0464984
ENSG00000106366	SERPINE1	-3.62099	-1.60933	-0.0335277	-0.0335277	-1.98898	-0.360294	0.0467038
ENSG00000117090	SLAMF1	-5.59912	-1.77697	-0.0335277	-0.0335277	-1.98742	-0.359586	0.0468761
ENSG00000176485	PLA2G16	0	2.31341	4.1239	0	1.98618	0.359586	0.047013
ENSG00000089057	SLC23A2	-4.89504	-3.98979	-0.0670554	-0.0670554	-1.98558	-0.359586	0.0470804
ENSG00000143549	TPM3	0	0.402332	0.771137	0	1.98478	0.359586	0.0471684
ENSG00000173226	IQCB1	-4.45918	-3.45335	-0.0670554	-0.0670554	-1.98448	-0.359586	0.0472019
ENSG00000102962	CCL22	-3.78863	-2.31341	-0.0670554	-0.0670554	-1.98343	-0.359093	0.0473189
ENSG00000142512	SIGLEC10	0	1.10641	1.97813	0	1.97988	0.352902	0.0477172
ENSG00000163743	RCHY1	0	2.34694	4.32507	0	1.97692	0.351061	0.0480502
ENSG00000107331	ABCA2	0	2.1793	3.48688	0	1.97651	0.351061	0.048097
ENSG00000107719	PALD1	0	1.97813	3.45335	0	1.9755	0.351061	0.048211
ENSG00000163795	ZNF513	-4.76093	-3.08455	-0.0335277	-0.0335277	-1.97495	-0.351061	0.0482743
ENSG00000087263	OGFOD1	0	2.71574	3.98979	0	1.97444	0.351061	0.0483315
ENSG00000084652	TXLNA	0	0.87172	1.60933	0	1.97411	0.351061	0.0483695
ENSG00000143162	CREG1	-1.13994	-0.536443	-0.0335277	-0.0335277	-1.97146	-0.346908	0.0486713
ENSG00000168071	CCDC88B	0	2.48105	3.72157	0	1.97008	0.34563	0.0488296
ENSG00000196352	CD55	-5.9344	-1.70991	-0.0335277	-0.0335277	-1.96611	-0.339224	0.0492854
ENSG00000168003	SLC3A2	-1.60933	-0.704081	-0.0335277	-0.0335277	-1.96536	-0.339224	0.0493726
ENSG00000165660	FAM175B	-4.69387	-3.7551	-0.0335277	-0.0335277	-1.96481	-0.339224	0.0494363
ENSG00000110324	IL10RA	0	0.603498	1.17347	0	1.9622	0.335154	0.0497388
ENSG00000175283	DOLK	-4.9621	-3.95627	-0.0335277	-0.0335277	-1.96067	-0.335154	0.0499172
ENSG00000171860	C3AR1	-3.45335	-1.47522	-0.0335277	-0.0335277	-1.96058	-0.335154	0.0499281
ENSG00000183621	ZNF438	-4.7274	-3.68804	0	0	-1.95786	-0.330803	0.0502459
ENSG00000135048	TMEM2	-3.82215	-1.64286	0	0	-1.95597	-0.329961	0.0504686
ENSG00000100997	ABHD12	-1.60933	-0.771137	0	0	-1.95587	-0.329961	0.0504803
ENSG00000105655	ISYNA1	-0.0335277	1.30758	2.27988	0	1.95188	0.322674	0.050952
ENSG00000075151	EIF4G3	-0.0335277	1.00583	1.84402	0	1.94913	0.3182	0.05128
ENSG00000163346	PBXIP1	-3.92274	-1.5758	0	0	-1.94623	-0.316651	0.0516272
ENSG00000163607	GTPBP8	-3.41982	-2.38046	0.0335277	0	-1.94573	-0.316651	0.0516872
ENSG00000146070	PLA2G7	-4.09038	-2.21283	0	0	-1.94534	-0.316651	0.0517344
ENSG00000244682	FCGR2C	-5.19679	-3.31924	0	0	-1.94499	-0.316651	0.0517758
ENSG00000108599	AKAP10	-5.02915	-4.15743	0	0	-1.94424	-0.316651	0.0518666
ENSG00000197971	MBP	-0.0335277	0.972303	1.77697	0	1.94362	0.316651	0.0519418
ENSG00000141858	SAMD1	-0.0335277	1.67638	3.1516	0	1.94272	0.316447	0.0520494
ENSG00000119943	PYROXD2	-0.0335277	1.84402	3.21866	0	1.94048	0.314554	0.052321
ENSG00000135678	CPM	-4.02332	-1.207	0	0	-1.9403	-0.314554	0.0523432
ENSG00000075643	MOCOS	-0.0335277	1.77697	3.08455	0	1.93877	0.31359	0.0525291
ENSG00000105854	PON2	-0.0335277	0.905247	1.77697	0	1.93685	0.31359	0.0527643
ENSG00000072163	LIMS2	-5.56559	-4.45918	0.0335277	0	-1.9365	-0.31359	0.0528064
ENSG00000149476	TKFC	-5.29737	-4.45918	0	0	-1.93628	-0.31359	0.0528337
ENSG00000156127	BATF	-4.66035	-3.45335	0.0335277	0	-1.93397	-0.31359	0.0531174
ENSG00000144566	RAB5A	-0.0335277	0.704081	1.30758	0	1.93394	0.31359	0.0531208
ENSG00000101150	TPD52L2	-1.44169	-0.670554	0	0	-1.93355	-0.31359	0.0531682
ENSG00000168938	PPIC	-5.19679	-4.32507	0.0335277	0	-1.93349	-0.31359	0.0531755
ENSG00000119632	IFI27L2	-2.71574	-0.804664	0	0	-1.93154	-0.31359	0.0534167
ENSG00000239672	NME1	-3.88921	-2.01166	0	0	-1.93128	-0.31359	0.0534484
ENSG00000168918	INPP5D	-0.0335277	0.87172	1.60933	0	1.93116	0.31359	0.0534633
ENSG00000165233	CARD19	-0.0335277	0.603498	1.17347	0	1.92957	0.311738	0.0536605
ENSG00000088827	SIGLEC1	-5.83382	-1.37463	0	0	-1.92704	-0.30878	0.0539744
ENSG00000104885	DOT1L	-1.70991	-0.704081	0	0	-1.92434	-0.30878	0.0543114
ENSG00000168386	FILIP1L	-0.0335277	1.27405	2.48105	0	1.92331	0.30878	0.0544409
ENSG00000243646	IL10RB	-5.9344	-1.64286	0	0	-1.9233	-0.30878	0.0544425
ENSG00000086758	HUWE1	-2.34694	-0.771137	0	0	-1.9232	-0.30878	0.0544545
ENSG00000111344	RASAL1	-0.0670554	1.84402	3.18513	0	1.92295	0.30878	0.0544869
ENSG00000165178	NCF1C	-4.52624	-1.64286	0	0	-1.92259	-0.30878	0.0545319
ENSG00000181873	IBA57	-0.0670554	2.07872	3.45335	0	1.92154	0.30878	0.0546633
ENSG00000122729	ACO1	-5.59912	-4.66035	0.0335277	0	-1.92101	-0.30878	0.0547302
ENSG00000129824	RPS4Y1	-0.0335277	0.838192	1.60933	0	1.91954	0.30878	0.0549154
ENSG00000273899	NOL12	-0.0670554	2.34694	4.32507	0	1.91846	0.30878	0.0550531
ENSG00000099139	PCSK5	-4.99562	-3.98979	0.0335277	0	-1.91835	-0.30878	0.055066
ENSG00000186815	TPCN1	-3.62099	-1.5758	0	0	-1.91743	-0.30878	0.0551828
ENSG00000163687	DNASE1L3	-0.0335277	0.804664	1.60933	0	1.9174	0.30878	0.0551878
ENSG00000245060	LINC00847	-5.76676	-5.02915	0.0335277	0	-1.9163	-0.308043	0.0553264
ENSG00000136193	SCRN1	-0.0670554	2.01166	3.62099	0	1.91378	0.304026	0.0556478
ENSG00000232838	PET117	-3.35277	-2.14577	0.0670554	0	-1.91295	-0.303879	0.0557541
ENSG00000182518	FAM104B	-4.49271	-3.25218	0.0670554	0	-1.91115	-0.301506	0.055985
ENSG00000112081	SRSF3	-0.0335277	0.603498	1.17347	0	1.91019	0.30146	0.0561085
ENSG00000186283	TOR3A	-0.0670554	1.17347	2.11224	0	1.9096	0.30146	0.0561843
ENSG00000177469	PTRF	-4.66035	-3.65452	0.0670554	0	-1.90547	-0.294303	0.0567189
ENSG00000068394	GPKOW	-5.09621	-4.29154	0.0670554	0	-1.90496	-0.294303	0.0567847
ENSG00000139354	GAS2L3	-5.26384	-1.84402	0.0335277	0	-1.90359	-0.293384	0.056964
ENSG00000071127	WDR1	-0.0335277	0.536443	1.00583	0	1.90304	0.293384	0.057035
ENSG00000134109	EDEM1	-0.0335277	0.771137	1.50875	0	1.89996	0.288031	0.0574383
ENSG00000182378	PLCXD1	-4.55976	-3.58746	0.134111	0	-1.89756	-0.28423	0.0577546
ENSG00000101255	TRIB3	-0.100583	2.24635	3.88921	0	1.89674	0.284096	0.0578624
ENSG00000184497	TMEM255B	-6.16909	-1.67638	0.0335277	0	-1.89538	-0.282701	0.0580423
ENSG00000127951	FGL2	-0.0335277	0.469387	0.972303	0	1.89348	0.28015	0.0582937
ENSG00000163320	CGGBP1	-0.0670554	0.938775	1.81049	0	1.89276	0.28015	0.0583894
ENSG00000034152	MAP2K3	-1.27405	-0.603498	0	0	-1.89077	-0.277616	0.0586551
ENSG00000124226	RNF114	-0.0335277	0.771137	1.50875	0	1.88985	0.277616	0.058778
ENSG00000160208	RRP1B	-0.0335277	0.670554	1.24052	0	1.88825	0.277616	0.0589927
ENSG00000135842	FAM129A	-0.0670554	1.00583	1.84402	0	1.88806	0.277616	0.0590181
ENSG00000132199	ENOSF1	-4.86151	-3.72157	0.100583	0	-1.8879	-0.277616	0.0590388
ENSG00000186188	FFAR4	-0.100583	1.5758	2.7828	0	1.88611	0.275187	0.0592808
ENSG00000180448	ARHGAP45	-0.0335277	0.704081	1.37463	0	1.88402	0.272087	0.0595624
ENSG00000076067	RBMS2	-0.0670554	0.87172	1.67638	0	1.8826	0.27126	0.059755
ENSG00000154359	LONRF1	-4.92857	-1.91108	0.0670554	0	-1.8812	-0.27126	0.0599441
ENSG00000169432	SCN9A	-0.0670554	1.17347	2.44752	0	1.88039	0.27126	0.0600545
ENSG00000159128	IFNGR2	-1.50875	-0.737609	0	0	-1.88015	-0.27126	0.0600872
ENSG00000157954	WIPI2	-4.05685	-2.44752	0.0335277	0	-1.87986	-0.27126	0.0601271
ENSG00000077238	IL4R	-2.71574	-0.972303	0.0335277	0	-1.87919	-0.27126	0.0602189
ENSG00000073803	MAP3K13	-0.0670554	0.737609	1.44169	0	1.87611	0.270504	0.0606405
ENSG00000113269	RNF130	-1.10641	-0.502915	0	0	-1.87591	-0.270504	0.0606673
ENSG00000198246	SLC29A3	-3.78863	-1.74344	0.0670554	0	-1.87542	-0.270504	0.0607349
ENSG00000001497	LAS1L	-4.79446	-3.72157	0.134111	0	-1.8748	-0.270504	0.0608198
ENSG00000137731	FXYD2	-3.08455	-1.37463	0.100583	0	-1.87429	-0.270504	0.0608902
ENSG00000120526	NUDCD1	-0.201166	2.95044	5.49854	0	1.87328	0.270504	0.0610296
ENSG00000168906	MAT2A	-0.0335277	0.670554	1.37463	0	1.87315	0.270504	0.0610475
ENSG00000102316	MAGED2	-0.0670554	1.07289	2.21283	0	1.87295	0.270504	0.061075
ENSG00000141664	ZCCHC2	-4.82799	-3.85568	0.100583	0	-1.87147	-0.268771	0.0612802
ENSG00000226564	FTH1P20	-1.24052	-0.536443	0	0	-1.87001	-0.267087	0.0614828
ENSG00000139990	DCAF5	-0.100583	1.97813	3.48688	0	1.86876	0.265904	0.0616557
ENSG00000163660	CCNL1	-0.0335277	0.56997	1.10641	0	1.86666	0.263919	0.061949
ENSG00000151715	TMEM45B	-0.100583	1.17347	2.27988	0	1.86644	0.263919	0.0619791
ENSG00000186625	KATNA1	-0.134111	2.27988	3.85568	0	1.86456	0.262197	0.0622429
ENSG00000118689	FOXO3	-5.23032	-2.44752	0.100583	0	-1.86424	-0.262197	0.0622876
ENSG00000064651	SLC12A2	-3.7551	-2.64869	0.167638	0	-1.86048	-0.256696	0.0628183
ENSG00000155254	MARVELD1	-4.49271	-1.37463	0.0670554	0	-1.86042	-0.256696	0.0628265
ENSG00000166927	MS4A7	-3.85568	-1.00583	0.0335277	0	-1.85802	-0.253035	0.0631659
ENSG00000163960	UBXN7	-4.05685	-3.05102	0.268221	0	-1.85739	-0.253035	0.0632557
ENSG00000129116	PALLD	-0.0670554	0.87172	1.60933	0	1.85536	0.250311	0.0635442
ENSG00000123178	SPRYD7	-0.100583	1.50875	2.74927	0	1.85358	0.250311	0.0637992
ENSG00000135900	MRPL44	-4.39213	-3.18513	0.201166	0	-1.85325	-0.250311	0.0638467
ENSG00000007237	GAS7	-5.12973	-1.77697	0.0670554	0	-1.85296	-0.250311	0.0638875
ENSG00000198363	ASPH	-3.7551	-1.30758	0.0670554	0	-1.8526	-0.250311	0.0639394
ENSG00000136448	NMT1	-0.100583	1.37463	2.74927	0	1.8507	0.248963	0.064213
ENSG00000007202	KIAA0100	-0.0670554	0.603498	1.13994	0	1.85058	0.248963	0.0642297
ENSG00000237264	FTH1P11	-1.13994	-0.469387	0	0	-1.84951	-0.248132	0.0643848
ENSG00000124688	MAD2L1BP	-5.6997	-4.99562	0.134111	0	-1.84869	-0.247905	0.0645025
ENSG00000176444	CLK2	-5.06268	-4.05685	0.167638	0	-1.84759	-0.247024	0.064661
ENSG00000142089	IFITM3	-4.76093	-3.82215	0.201166	0	-1.84557	-0.243968	0.0649552
ENSG00000100650	SRSF5	-0.0335277	0.502915	0.938775	0	1.84429	0.242699	0.0651416
ENSG00000141349	G6PC3	-5.56559	-1.50875	0.0670554	0	-1.84359	-0.242699	0.0652428
ENSG00000153786	ZDHHC7	-5.06268	-1.70991	0.100583	0	-1.84236	-0.242151	0.0654229
ENSG00000139192	TAPBPL	-5.23032	-4.3586	0.167638	0	-1.84193	-0.242151	0.0654856
ENSG00000161021	MAML1	-0.134111	1.77697	3.11807	0	1.83973	0.240226	0.0658077
ENSG00000184110	EIF3C	-0.0670554	0.56997	1.207	0	1.83866	0.240226	0.0659649
ENSG00000089234	BRAP	-0.167638	2.24635	3.98979	0	1.83804	0.240226	0.0660564
ENSG00000159873	CCDC117	-4.1239	-3.01749	0.268221	0	-1.83764	-0.240226	0.0661161
ENSG00000152767	FARP1	-3.62099	-1.37463	0.0670554	0	-1.83755	-0.240226	0.0661287
ENSG00000133316	WDR74	-0.201166	1.97813	4.3586	0	1.83583	0.239134	0.0663832
ENSG00000065357	DGKA	-0.134111	1.60933	2.88338	0	1.83554	0.239134	0.0664254
ENSG00000227507	LTB	-0.167638	2.34694	4.05685	0	1.83384	0.239134	0.066678
ENSG00000121594	CD80	-0.134111	1.47522	3.01749	0	1.83106	0.239134	0.0670914
ENSG00000211584	SLC48A1	-3.72157	-1.60933	0.100583	0	-1.83103	-0.239134	0.0670963
ENSG00000198727	MT-CYB	-0.670554	-0.335277	0	0	-1.82958	-0.239134	0.0673125
ENSG00000171793	CTPS1	-0.167638	1.81049	3.28571	0	1.82767	0.239134	0.0675992
ENSG00000197471	SPN	-0.0670554	0.536443	1.10641	0	1.82714	0.239134	0.0676788
ENSG00000187210	GCNT1	-0.167638	2.07872	3.78863	0	1.82671	0.239134	0.0677433
ENSG00000049246	PER3	-4.59329	-3.45335	0.234694	0	-1.82655	-0.239134	0.0677675
ENSG00000107798	LIPA	-0.0670554	0.536443	1.03936	0	1.82615	0.239134	0.0678282
ENSG00000124659	TBCC	-4.62682	-3.65452	0.201166	0	-1.8261	-0.239134	0.0678354
ENSG00000185669	SNAI3	-0.167638	1.64286	2.84985	0	1.82601	0.239134	0.0678485
ENSG00000103429	BFAR	-5.6997	-1.60933	0.100583	0	-1.82597	-0.239134	0.0678544
ENSG00000100345	MYH9	-0.0670554	0.502915	0.972303	0	1.82576	0.239134	0.0678864
ENSG00000111802	TDP2	-4.62682	-1.74344	0.100583	0	-1.82533	-0.239134	0.067951
ENSG00000132329	RAMP1	-1.44169	-0.502915	0.0335277	0	-1.82517	-0.239134	0.0679757
ENSG00000153827	TRIP12	-0.0670554	0.771137	1.50875	0	1.82398	0.237974	0.0681558
ENSG00000117408	IPO13	-5.12973	-4.19096	0.201166	0	-1.82257	-0.236308	0.0683691
ENSG00000103522	IL21R	-3.45335	-2.11224	0.100583	0	-1.81964	-0.231572	0.0688144
ENSG00000196295	AC005154.6	-4.1239	-1.47522	0.100583	0	-1.81849	-0.231572	0.0689899
ENSG00000057608	GDI2	-0.0670554	0.536443	1.03936	0	1.81737	0.231572	0.0691601
ENSG00000125149	C16orf70	-4.79446	-3.7551	0.167638	0	-1.81717	-0.231572	0.0691913
ENSG00000157227	MMP14	-4.86151	-3.85568	0.167638	0	-1.81708	-0.231572	0.0692049
ENSG00000188060	RAB42	-3.68804	-2.58163	0.402332	0	-1.8157	-0.231011	0.0694157
ENSG00000158717	RNF166	-0.100583	1.00583	1.84402	0	1.81543	0.231011	0.0694583
ENSG00000272825	LL21NC02-1C16.2	-0.201166	2.1793	3.52041	0	1.81478	0.231011	0.069558
ENSG00000132334	PTPRE	-0.0335277	0.402332	0.804664	0	1.81328	0.229582	0.0697886
ENSG00000261040	WFDC21P	-0.100583	1.03936	2.21283	0	1.81279	0.229582	0.0698635
ENSG00000197766	CFD	-1.81049	-0.704081	0.0335277	0	-1.81	-0.226143	0.0702955
ENSG00000101199	ARFGAP1	-0.134111	1.34111	2.34694	0	1.80973	0.226143	0.0703379
ENSG00000163510	CWC22	-4.39213	-3.35277	0.234694	0	-1.80927	-0.226143	0.0704094
ENSG00000164430	MB21D1	-3.48688	-1.97813	0.368804	0	-1.80667	-0.221666	0.0708145
ENSG00000179611	DGKZP1	-0.201166	2.24635	4.15743	0	1.80563	0.220839	0.0709762
ENSG00000146592	CREB5	-0.100583	0.771137	1.47522	0	1.80391	0.218411	0.0712455
ENSG00000148158	SNX30	-0.167638	1.54227	2.81632	0	1.80039	0.213014	0.0717995
ENSG00000100075	SLC25A1	-0.100583	1.03936	1.91108	0	1.79964	0.213014	0.0719181
ENSG00000053254	FOXN3	-0.0670554	0.704081	1.37463	0	1.79956	0.213014	0.0719295
ENSG00000147400	CETN2	-4.59329	-3.55393	0.268221	0	-1.79718	-0.209588	0.0723065
ENSG00000100342	APOL1	-0.201166	2.11224	3.52041	0	1.79675	0.209588	0.0723758
ENSG00000111252	SH2B3	-0.0670554	0.603498	1.17347	0	1.79419	0.206098	0.0727826
ENSG00000125898	FAM110A	-5.56559	-4.79446	0.167638	0	-1.79321	-0.206098	0.0729397
ENSG00000134480	CCNH	-0.100583	0.804664	1.50875	0	1.79071	0.206098	0.0733395
ENSG00000277791	PSMB3	-0.0670554	0.43586	0.87172	0	1.79032	0.206098	0.073402
ENSG00000099860	GADD45B	-0.0670554	0.704081	1.44169	0	1.79025	0.206098	0.0734143
ENSG00000255197	RP11-750H9.5	-0.234694	2.31341	3.65452	0	1.79024	0.206098	0.073416
ENSG00000164151	ICE1	-0.234694	1.94461	3.52041	0	1.79011	0.206098	0.0734361
ENSG00000230638	RP11-486B10.4	-4.39213	-3.3863	0.402332	0	-1.78987	-0.206098	0.0734755
ENSG00000169429	CXCL8	-0.0670554	0.56997	1.13994	0	1.78779	0.204886	0.0738104
ENSG00000169860	P2RY1	-3.92274	-2.68221	0.402332	0	-1.78762	-0.204886	0.0738381
ENSG00000102225	CDK16	-0.100583	0.905247	1.81049	0	1.78646	0.204886	0.0740252
ENSG00000088833	NSFL1C	-3.58746	-1.24052	0.100583	0	-1.78612	-0.204886	0.0740792
ENSG00000235865	GSN-AS1	-0.234694	2.11224	3.48688	0	1.786	0.204886	0.0740987
ENSG00000165632	TAF3	-0.201166	1.94461	4.19096	0	1.78455	0.204517	0.0743341
ENSG00000231663	RP5-827C21.4	-3.45335	-2.24635	0.43586	0	-1.78451	-0.204517	0.0743403
ENSG00000110619	CARS	-0.201166	1.84402	3.21866	0	1.78056	0.201969	0.0749836
ENSG00000082781	ITGB5	-5.86734	-1.5758	0.167638	0	-1.77883	-0.201969	0.0752684
ENSG00000122861	PLAU	-0.0670554	0.469387	0.938775	0	1.77878	0.201969	0.0752759
ENSG00000063438	AHRR	-0.100583	0.905247	1.91108	0	1.77818	0.201969	0.0753747
ENSG00000123575	FAM199X	-4.45918	-3.58746	0.268221	0	-1.778	-0.201969	0.0754045
ENSG00000105229	PIAS4	-5.23032	-4.29154	0.268221	0	-1.77777	-0.201969	0.0754415
ENSG00000174109	C16orf91	-0.234694	1.97813	3.55393	0	1.77754	0.201969	0.0754794
ENSG00000106049	HIBADH	-5.80029	-5.23032	0.201166	0	-1.77747	-0.201969	0.0754904
ENSG00000106733	NMRK1	-4.76093	-3.82215	0.268221	0	-1.77747	-0.201969	0.0754918
ENSG00000173598	NUDT4	-4.9621	-4.19096	0.167638	0	-1.7767	-0.201716	0.0756179
ENSG00000132549	VPS13B	-5.63265	-1.74344	0.167638	0	-1.77514	-0.200194	0.0758743
ENSG00000154001	PPP2R5E	-0.234694	2.27988	3.7551	0	1.77461	0.200194	0.0759624
ENSG00000157514	TSC22D3	-4.76093	-3.85568	0.234694	0	-1.77408	-0.200194	0.0760505
ENSG00000101052	IFT52	-4.99562	-3.88921	0.301749	0	-1.77016	-0.19254	0.0767013
ENSG00000163249	CCNYL1	-4.99562	-2.07872	0.201166	0	-1.76942	-0.192343	0.0768245
ENSG00000144655	CSRNP1	-0.0670554	0.603498	1.24052	0	1.76624	0.188532	0.077355
ENSG00000101187	SLCO4A1	-4.79446	-3.92274	0.268221	0	-1.76606	-0.188532	0.077386
ENSG00000091732	ZC3HC1	-4.59329	-3.72157	0.301749	0	-1.76561	-0.188532	0.077461
ENSG00000076382	SPAG5	-0.201166	1.77697	3.68804	0	1.76518	0.188532	0.0775338
ENSG00000050344	NFE2L3	-3.52041	-2.21283	0.335277	0	-1.76422	-0.187812	0.077695
ENSG00000165102	HGSNAT	-0.100583	0.771137	1.50875	0	1.76246	0.185678	0.0779922
ENSG00000123358	NR4A1	-0.134111	1.07289	2.01166	0	1.76184	0.185678	0.0780969
ENSG00000127948	POR	-3.11807	-1.24052	0.134111	0	-1.76136	-0.185678	0.0781777
ENSG00000095970	TREM2	-1.50875	-0.637026	0.0670554	0	-1.75848	-0.181197	0.0786651
ENSG00000101224	CDC25B	-5.86734	-5.26384	0.201166	0	-1.75816	-0.181197	0.0787208
ENSG00000239445	ST3GAL6-AS1	-3.55393	-1.74344	0.268221	0	-1.75498	-0.175221	0.0792636
ENSG00000183605	SFXN4	-3.08455	-1.87755	0.301749	0	-1.75433	-0.175221	0.0793743
ENSG00000172243	CLEC7A	-0.0670554	0.43586	0.87172	0	1.75335	0.174884	0.0795425
ENSG00000215845	TSTD1	-0.134111	0.938775	1.84402	0	1.75249	0.174884	0.0796901
ENSG00000230204	FTH1P5	-1.03936	-0.43586	0.0335277	0	-1.75224	-0.174884	0.0797318
ENSG00000128604	IRF5	-0.100583	0.603498	1.17347	0	1.75053	0.173408	0.0800272
ENSG00000130723	PRRC2B	-5.53207	-1.77697	0.201166	0	-1.75033	-0.173408	0.0800616
ENSG00000130592	LSP1	-0.0670554	0.368804	0.771137	0	1.74952	0.173012	0.0802018
ENSG00000085274	MYNN	-3.62099	-2.48105	0.469387	0	-1.74684	-0.168837	0.0806648
ENSG00000008513	ST3GAL1	-3.25218	-1.00583	0.134111	0	-1.74599	-0.168837	0.0808129
ENSG00000127463	EMC1	-0.301749	2.07872	3.58746	0	1.74473	0.168837	0.0810312
ENSG00000108578	BLMH	-5.39796	-4.39213	0.268221	0	-1.7432	-0.168837	0.0812982
ENSG00000175489	LRRC25	-5.26384	-4.3586	0.268221	0	-1.74304	-0.168837	0.0813275
ENSG00000165914	TTC7B	-0.234694	1.74344	3.1516	0	1.74212	0.168837	0.0814883
ENSG00000138796	HADH	-5.53207	-4.82799	0.201166	0	-1.74182	-0.168837	0.0815407
ENSG00000086589	RBM22	-0.301749	1.77697	3.01749	0	1.74126	0.168837	0.0816386
ENSG00000099337	KCNK6	-0.100583	0.637026	1.207	0	1.74118	0.168837	0.0816515
ENSG00000148090	AUH	-0.201166	1.37463	2.48105	0	1.74105	0.168837	0.0816743
ENSG00000164713	BRI3	-1.44169	-0.56997	0.0670554	0	-1.73984	-0.168837	0.0818877
ENSG00000248124	RRN3P1	-4.66035	-3.45335	0.335277	0	-1.7396	-0.168837	0.0819292
ENSG00000100368	CSF2RB	-0.134111	0.804664	1.60933	0	1.73943	0.168837	0.0819586
ENSG00000087365	SF3B2	-1.91108	-0.704081	0.0670554	0	-1.738	-0.168388	0.0822108
ENSG00000143486	EIF2D	-0.268221	1.64286	2.95044	0	1.73768	0.168388	0.0822673
ENSG00000130830	MPP1	-2.04519	-0.771137	0.0670554	0	-1.73719	-0.168388	0.0823536
ENSG00000104870	FCGRT	-1.03936	-0.469387	0.0335277	0	-1.73641	-0.168388	0.0824913
ENSG00000248323	LUCAT1	-2.84985	-1.07289	0.100583	0	-1.73608	-0.168388	0.0825505
ENSG00000006530	AGK	-4.19096	-3.21866	0.502915	0	-1.73475	-0.166887	0.082786
ENSG00000145495	2006-03-01	-0.100583	0.704081	1.44169	0	1.73378	0.166887	0.082957
ENSG00000163781	TOPBP1	-0.301749	2.41399	5.12973	0	1.73355	0.166887	0.0829987
ENSG00000240344	PPIL3	-0.268221	2.07872	3.7551	0	1.73214	0.166091	0.0832482
ENSG00000154174	TOMM70	-4.55976	-3.45335	0.301749	0	-1.7315	-0.166091	0.0833634
ENSG00000157873	TNFRSF14	-0.100583	0.56997	1.17347	0	1.73078	0.166091	0.0834908
ENSG00000004455	AK2	-0.100583	0.670554	1.34111	0	1.73021	0.166091	0.0835931
ENSG00000204619	PPP1R11	-0.134111	0.771137	1.44169	0	1.72897	0.166091	0.0838151
ENSG00000134278	SPIRE1	-4.7274	-3.65452	0.368804	0	-1.72881	-0.166091	0.0838427
ENSG00000174574	AKIRIN1	-0.100583	0.603498	1.24052	0	1.7288	0.166091	0.0838444
ENSG00000128016	ZFP36	-0.100583	0.737609	1.47522	0	1.72819	0.166091	0.0839541
ENSG00000151498	ACAD8	-4.62682	-3.72157	0.335277	0	-1.72701	-0.165923	0.0841659
ENSG00000197451	HNRNPAB	-0.134111	0.804664	1.60933	0	1.72687	0.165923	0.0841908
ENSG00000126003	PLAGL2	-0.301749	2.07872	3.65452	0	1.72413	0.16093	0.0846845
ENSG00000130520	LSM4	-0.100583	0.536443	1.07289	0	1.72041	0.153622	0.0853583
ENSG00000002933	TMEM176A	-4.15743	-1.34111	0.167638	0	-1.71979	-0.153622	0.0854701
ENSG00000055147	FAM114A2	-3.68804	-2.38046	0.234694	0	-1.71853	-0.152098	0.0857005
ENSG00000117450	PRDX1	-1.24052	-0.502915	0.0670554	0	-1.71525	-0.148917	0.0863001
ENSG00000103111	MON1B	-5.39796	-4.59329	0.301749	0	-1.71477	-0.148917	0.0863879
ENSG00000104164	BLOC1S6	-0.100583	0.536443	1.07289	0	1.71436	0.148917	0.0864625
ENSG00000198829	SUCNR1	-4.15743	-1.60933	0.167638	0	-1.71421	-0.148917	0.0864894
ENSG00000145901	TNIP1	-1.5758	-0.670554	0.0670554	0	-1.71408	-0.148917	0.0865135
ENSG00000099290	FAM21A	-0.167638	0.87172	1.64286	0	1.71295	0.148564	0.0867217
ENSG00000241058	NSUN6	-0.368804	2.07872	4.42565	0	1.7127	0.148564	0.0867683
ENSG00000278540	ACACA	-4.82799	-3.68804	0.402332	0	-1.71151	-0.147212	0.0869871
ENSG00000129244	ATP1B2	-0.301749	1.77697	3.88921	0	1.71044	0.146135	0.0871848
ENSG00000152642	GPD1L	-0.301749	1.77697	3.01749	0	1.7079	0.141558	0.0876558
ENSG00000073756	PTGS2	-0.43586	2.27988	4.49271	0	1.70601	0.138976	0.0880069
ENSG00000135617	PRADC1	-0.201166	1.03936	2.11224	0	1.70495	0.138976	0.0882039
ENSG00000228589	SPCS2P4	-0.167638	0.905247	1.87755	0	1.70366	0.138976	0.0884445
ENSG00000196504	PRPF40A	-0.134111	0.771137	1.50875	0	1.70336	0.138976	0.088501
ENSG00000172466	ZNF24	-4.69387	-2.07872	0.301749	0	-1.70221	-0.138976	0.0887167
ENSG00000184428	TOP1MT	-0.368804	1.94461	3.35277	0	1.70004	0.138976	0.0891225
ENSG00000174238	PITPNA	-1.47522	-0.603498	0.0670554	0	-1.69961	-0.138976	0.0892039
ENSG00000213047	DENND1B	-0.134111	0.704081	1.40816	0	1.69952	0.138976	0.0892204
ENSG00000131669	NINJ1	-1.64286	-0.637026	0.100583	0	-1.69948	-0.138976	0.0892279
ENSG00000184293	CLECL1	-0.201166	0.972303	1.84402	0	1.69938	0.138976	0.0892477
ENSG00000118363	SPCS2	-0.134111	0.637026	1.34111	0	1.69934	0.138976	0.0892557
ENSG00000259494	MRPL46	-3.92274	-2.7828	0.56997	0	-1.69846	-0.138976	0.0894217
ENSG00000115170	ACVR1	-5.3309	-4.52624	0.335277	0	-1.69828	-0.138976	0.0894548
ENSG00000100129	EIF3L	-0.134111	0.771137	1.60933	0	1.69791	0.138976	0.0895251
ENSG00000108829	LRRC59	-0.134111	0.704081	1.40816	0	1.69763	0.138976	0.0895777
ENSG00000042286	AIFM2	-4.76093	-3.85568	0.469387	0	-1.69666	-0.138107	0.0897617
ENSG00000160633	SAFB	-0.201166	1.13994	2.21283	0	1.69576	0.137415	0.0899317
ENSG00000101493	ZNF516	-0.134111	0.804664	1.54227	0	1.69444	0.136277	0.0901822
ENSG00000205609	EIF3CL	-0.100583	0.502915	1.07289	0	1.69322	0.136277	0.0904137
ENSG00000161547	SRSF2	-0.100583	0.603498	1.13994	0	1.6932	0.136277	0.0904165
ENSG00000161011	SQSTM1	-1.44169	-0.603498	0.0670554	0	-1.69234	-0.136277	0.0905815
ENSG00000079215	SLC1A3	-3.18513	-1.47522	0.502915	0	-1.69149	-0.136277	0.0907428
ENSG00000164125	FAM198B	-4.66035	-1.74344	0.201166	0	-1.69136	-0.136277	0.0907684
ENSG00000099904	ZDHHC8	-4.62682	-3.58746	0.402332	0	-1.69105	-0.136277	0.0908273
ENSG00000158526	TSR2	-3.48688	-1.10641	0.167638	0	-1.6893	-0.133678	0.0911612
ENSG00000168389	MFSD2A	-5.86734	-5.16326	0.268221	0	-1.68875	-0.133678	0.0912672
ENSG00000171310	CHST11	-3.45335	-0.737609	0.100583	0	-1.68786	-0.132991	0.0914379
ENSG00000186318	BACE1	-5.43148	-4.79446	0.335277	0	-1.6862	-0.130479	0.0917567
ENSG00000123600	METTL8	-4.25801	-3.08455	0.469387	0	-1.68164	-0.12515	0.0926381
ENSG00000094880	CDC23	-0.637026	2.21283	4.29154	0	1.68106	0.12515	0.0927506
ENSG00000124145	SDC4	-1.47522	-0.603498	0.0670554	0	-1.68105	-0.12515	0.0927525
ENSG00000238005	RP11-443B7.1	-0.704081	2.27988	4.1239	0	1.68077	0.12515	0.0928074
ENSG00000115129	TP53I3	-5.66618	-1.91108	0.268221	0	-1.68067	-0.12515	0.0928275
ENSG00000109756	RAPGEF2	-5.16326	-1.70991	0.234694	0	-1.67953	-0.12515	0.0930492
ENSG00000197601	FAR1	-0.167638	0.838192	1.77697	0	1.67943	0.12515	0.0930687
ENSG00000119900	OGFRL1	-3.3863	-1.10641	0.167638	0	-1.67852	-0.12515	0.093246
ENSG00000163655	GMPS	-0.335277	1.67638	2.95044	0	1.67814	0.12515	0.0933206
ENSG00000087111	PIGS	-3.18513	-1.07289	0.167638	0	-1.67799	-0.12515	0.0933495
ENSG00000088832	FKBP1A	-0.0670554	0.335277	0.737609	0	1.67724	0.124793	0.093495
ENSG00000106554	CHCHD3	-0.201166	0.972303	1.91108	0	1.67643	0.124272	0.093654
ENSG00000198715	GLMP	-6.03498	-1.40816	0.234694	0	-1.67492	-0.122093	0.0939497
ENSG00000110719	TCIRG1	-1.47522	-0.56997	0.0670554	0	-1.67312	-0.120198	0.0943042
ENSG00000143369	ECM1	-5.56559	-1.74344	0.301749	0	-1.67288	-0.120198	0.0943508
ENSG00000137265	IRF4	-0.167638	0.905247	1.77697	0	1.67133	0.120198	0.0946567
ENSG00000085433	WDR47	-4.29154	-3.28571	0.56997	0	-1.67119	-0.120198	0.0946849
ENSG00000114648	KLHL18	-5.86734	-5.36443	0.268221	0	-1.67058	-0.120198	0.0948046
ENSG00000100225	FBXO7	-0.134111	0.603498	1.24052	0	1.66998	0.120198	0.094923
ENSG00000119669	IRF2BPL	-3.88921	-2.07872	0.368804	0	-1.66944	-0.120198	0.0950306
ENSG00000105879	CBLL1	-4.92857	-4.09038	0.402332	0	-1.66888	-0.120198	0.0951411
ENSG00000137713	PPP2R1B	-4.76093	-3.78863	0.402332	0	-1.66881	-0.120198	0.0951554
ENSG00000167578	RAB4B	-0.234694	1.00583	2.31341	0	1.66622	0.116454	0.0956695
ENSG00000156675	RAB11FIP1	-0.301749	1.5758	2.91691	0	1.66606	0.116454	0.0957016
ENSG00000175470	PPP2R2D	-0.268221	1.17347	2.14577	0	1.66483	0.114911	0.0959477
ENSG00000168769	TET2	-0.134111	0.670554	1.40816	0	1.66286	0.111615	0.0963412
ENSG00000092068	SLC7A8	-2.07872	-0.87172	0.134111	0	-1.66108	-0.109065	0.0966982
ENSG00000223745	CCDC18-AS1	-4.69387	-3.7551	0.469387	0	-1.66062	-0.109065	0.0967904
ENSG00000112977	DAP	-0.134111	0.603498	1.17347	0	1.65979	0.108477	0.0969577
ENSG00000211445	GPX3	-0.167638	0.737609	1.47522	0	1.65752	0.104447	0.0974153
ENSG00000161929	SCIMP	-0.134111	0.670554	1.37463	0	1.65523	0.10036	0.0978786
ENSG00000170584	NUDCD2	-0.335277	1.54227	2.95044	0	1.65458	0.100302	0.0980097
ENSG00000158201	ABHD3	-4.3586	-1.207	0.234694	0	-1.65403	-0.100302	0.0981207
ENSG00000110651	CD81	-1.13994	-0.502915	0.0670554	0	-1.65279	-0.0987225	0.0983733
ENSG00000075336	TIMM21	-4.9621	-3.92274	0.502915	0	-1.64996	-0.0933076	0.0989518
ENSG00000126858	RHOT1	-5.06268	-4.05685	0.43586	0	-1.64867	-0.0918166	0.0992158
ENSG00000120925	RNF170	-5.06268	-4.19096	0.402332	0	-1.64802	-0.0918166	0.0993489
ENSG00000100711	ZFYVE21	-4.89504	-1.70991	0.268221	0	-1.64687	-0.0918166	0.0995839
ENSG00000085662	AKR1B1	-3.3863	-1.44169	0.268221	0	-1.64649	-0.0918166	0.0996628
ENSG00000010610	CD4	-1.44169	-0.637026	0.100583	0	-1.64605	-0.0918166	0.0997543
ENSG00000170425	ADORA2B	-4.32507	-3.3863	0.603498	0	-1.64577	-0.0918166	0.0998102
ENSG00000182208	MOB2	-4.52624	-3.45335	0.536443	0	-1.64479	-0.0918166	0.100012
ENSG00000113240	CLK4	-0.938775	1.97813	3.68804	0	1.64469	0.0918166	0.100035
ENSG00000113851	CRBN	-5.19679	-3.72157	0.56997	0	-1.64391	-0.0913392	0.100195
ENSG00000196562	SULF2	-0.100583	0.536443	1.13994	0	1.64298	0.0904868	0.100388
ENSG00000072778	ACADVL	-1.91108	-0.737609	0.134111	0	-1.64025	-0.0856626	0.100953
ENSG00000110665	C11orf21	-0.43586	1.97813	3.41982	0	1.63982	0.0856626	0.101043
ENSG00000051620	HEBP2	-0.368804	1.54227	3.18513	0	1.63923	0.0856336	0.101166
ENSG00000149781	FERMT3	-1.30758	-0.536443	0.0670554	0	-1.63743	-0.083843	0.101541
ENSG00000149091	DGKZ	-0.268221	1.10641	2.31341	0	1.63733	0.083843	0.101561
ENSG00000128595	CALU	-3.05102	-0.838192	0.134111	0	-1.63672	-0.0837535	0.101689
ENSG00000129521	EGLN3	-4.49271	-3.52041	0.637026	0	-1.63608	-0.0837473	0.101822
ENSG00000138801	PAPSS1	-5.73323	-1.67638	0.301749	0	-1.63557	-0.0837473	0.10193
ENSG00000104331	IMPAD1	-4.99562	-4.15743	0.402332	0	-1.63486	-0.0834305	0.102078
ENSG00000124209	RAB22A	-0.335277	1.27405	2.41399	0	1.63281	0.0798706	0.102508
ENSG00000160888	IER2	-0.100583	0.502915	1.10641	0	1.6319	0.079047	0.102701
ENSG00000140320	BAHD1	-0.402332	1.84402	3.3863	0	1.63109	0.0784692	0.102872
ENSG00000155368	DBI	-0.838192	-0.368804	0.0670554	0	-1.62949	-0.0783897	0.103209
ENSG00000139637	C12orf10	-0.268221	1.03936	2.14577	0	1.6293	0.0783897	0.10325
ENSG00000175215	CTDSP2	-3.95627	-1.67638	0.234694	0	-1.62807	-0.0783897	0.10351
ENSG00000137492	THAP12	-5.12973	-1.77697	0.335277	0	-1.62774	-0.0783897	0.103579
ENSG00000122741	DCAF10	-3.92274	-2.71574	0.56997	0	-1.62764	-0.0783897	0.103602
ENSG00000167986	DDB1	-2.71574	-0.804664	0.167638	0	-1.62762	-0.0783897	0.103605
ENSG00000145912	NHP2	-0.167638	0.704081	1.44169	0	1.62491	0.074338	0.104182
ENSG00000119986	AVPI1	-2.34694	-1.00583	0.167638	0	-1.62481	-0.074338	0.104203
ENSG00000141556	TBCD	-6.00145	-5.26384	0.368804	0	-1.62287	-0.0717453	0.104618
ENSG00000161911	TREML1	-4.82799	-3.7551	0.56997	0	-1.62198	-0.0717453	0.104808
ENSG00000105383	CD33	-0.201166	0.87172	1.64286	0	1.62107	0.0717453	0.105002
ENSG00000198853	RUSC2	-5.59912	-4.9621	0.368804	0	-1.62055	-0.0717453	0.105115
ENSG00000173334	TRIB1	-0.134111	0.536443	1.07289	0	1.62	0.0717453	0.105232
ENSG00000183549	ACSM5	-4.89504	-3.85568	0.56997	0	-1.61972	-0.0717453	0.105293
ENSG00000115317	HTRA2	-4.02332	-3.05102	0.603498	0	-1.61922	-0.0717453	0.105401
ENSG00000197226	TBC1D9B	-0.167638	0.704081	1.40816	0	1.61885	0.0717453	0.105479
ENSG00000196419	XRCC6	-0.134111	0.603498	1.24052	0	1.61581	0.0717453	0.106136
ENSG00000170468	C14orf169	-3.58746	-1.94461	0.603498	0	-1.61483	-0.0717453	0.106348
ENSG00000180817	PPA1	-0.402332	1.84402	3.21866	0	1.61479	0.0717453	0.106357
ENSG00000113532	ST8SIA4	-0.201166	0.804664	1.74344	0	1.61403	0.0717453	0.106521
ENSG00000167613	LAIR1	-5.86734	-1.34111	0.335277	0	-1.61378	-0.0717453	0.106576
ENSG00000260314	MRC1	-1.00583	-0.43586	0.0670554	0	-1.61281	-0.0717453	0.106785
ENSG00000175938	ORAI3	-5.26384	-4.55976	0.402332	0	-1.61263	-0.0717453	0.106824
ENSG00000101337	TM9SF4	-5.49854	-1.5758	0.335277	0	-1.61223	-0.0717453	0.106911
ENSG00000153485	TMEM251	-3.92274	-2.04519	0.335277	0	-1.61165	-0.0717453	0.107039
ENSG00000145041	DCAF1	-0.368804	1.60933	3.25218	0	1.6113	0.0717453	0.107115
ENSG00000158050	DUSP2	-0.167638	0.838192	1.60933	0	1.61121	0.0717453	0.107134
ENSG00000171681	ATF7IP	-5.43148	-1.24052	0.301749	0	-1.61057	-0.0717453	0.107274
ENSG00000108691	CCL2	-2.1793	-0.87172	0.167638	0	-1.60963	-0.0717453	0.107478
ENSG00000105771	SMG9	-5.56559	-1.44169	0.335277	0	-1.60957	-0.0717453	0.107492
ENSG00000155508	CNOT8	-0.368804	1.37463	2.68221	0	1.60952	0.0717453	0.107502
ENSG00000166024	R3HCC1L	-5.06268	-2.24635	0.502915	0	-1.60937	-0.0717453	0.107536
ENSG00000235531	MSC-AS1	-0.368804	1.37463	2.58163	0	1.6091	0.0717453	0.107595
ENSG00000163428	LRRC58	-5.53207	-1.30758	0.268221	0	-1.60864	-0.0717453	0.107695
ENSG00000137710	RDX	-5.12973	-1.64286	0.335277	0	-1.60855	-0.0717453	0.107714
ENSG00000106993	CDC37L1	-0.502915	2.11224	4.32507	0	1.60735	0.0714798	0.107977
ENSG00000026751	SLAMF7	-5.3309	-1.13994	0.301749	0	-1.60707	-0.0714798	0.108038
ENSG00000158517	NCF1	-4.66035	-1.60933	0.335277	0	-1.60654	-0.0714798	0.108156
ENSG00000132478	UNK	-0.43586	1.97813	3.45335	0	1.60553	0.0714798	0.108376
ENSG00000170175	CHRNB1	-4.1239	-3.11807	0.972303	0	-1.60485	-0.0714798	0.108527
ENSG00000159640	ACE	-1.50875	-0.603498	0.100583	0	-1.60357	-0.0714798	0.108809
ENSG00000065135	GNAI3	-0.134111	0.603498	1.17347	0	1.60332	0.0714798	0.108863
ENSG00000242349	NPPA-AS1	-3.31924	-2.34694	0.938775	0	-1.60318	-0.0714798	0.108896
ENSG00000178726	THBD	-2.81632	-1.60933	0.301749	0	-1.60298	-0.0714798	0.10894
ENSG00000111144	LTA4H	-0.335277	1.207	2.31341	0	1.60291	0.0714798	0.108955
ENSG00000143772	ITPKB	-5.29737	-1.74344	0.368804	0	-1.60172	-0.0707287	0.109217
ENSG00000112715	VEGFA	-4.69387	-2.71574	0.43586	0	-1.6015	-0.0707287	0.109267
ENSG00000150768	DLAT	-4.86151	-4.02332	0.43586	0	-1.60004	-0.0685486	0.10959
ENSG00000072110	ACTN1	-0.134111	0.469387	1.03936	0	1.59754	0.0678334	0.110146
ENSG00000100823	APEX1	-4.02332	-1.44169	0.268221	0	-1.59752	-0.0678334	0.110151
ENSG00000134058	CDK7	-4.82799	-3.78863	0.536443	0	-1.59686	-0.0678334	0.110297
ENSG00000143158	MPC2	-0.234694	0.771137	1.64286	0	1.59683	0.0678334	0.110305
ENSG00000128918	ALDH1A2	-4.99562	-3.98979	0.43586	0	-1.59679	-0.0678334	0.110314
ENSG00000158805	ZNF276	-0.402332	1.77697	3.31924	0	1.59645	0.0678334	0.110388
ENSG00000137075	RNF38	-0.335277	1.34111	2.88338	0	1.59559	0.0670716	0.11058
ENSG00000116221	MRPL37	-3.08455	-1.17347	0.234694	0	-1.593	-0.0621651	0.111159
ENSG00000140548	ZNF710	-0.838192	2.31341	4.42565	0	1.59239	0.0620117	0.111296
ENSG00000068903	SIRT2	-0.201166	0.704081	1.34111	0	1.59173	0.0617309	0.111445
ENSG00000141644	MBD1	-3.98979	-2.07872	0.335277	0	-1.59066	-0.0604701	0.111685
ENSG00000105447	GRWD1	-4.9621	-4.02332	0.56997	0	-1.59007	-0.0603605	0.111818
ENSG00000162407	PLPP3	-4.09038	-1.87755	0.402332	0	-1.58682	-0.0559959	0.112554
ENSG00000121989	ACVR2A	-5.23032	-1.67638	0.368804	0	-1.58641	-0.0559959	0.112647
ENSG00000149084	HSD17B12	-0.234694	0.804664	1.64286	0	1.58615	0.0559959	0.112705
[truncated: 6,841 more rows]

## Sheet: SCDE_markers_2h_cluster3-Others
Supplementary Data 4: Differential expression results using scde to identify marker genes for each unsupervised cluster.
[truncated: 7,756 more rows]

[truncated: 6 more sheets: SCDE_markers_4h_cluster1-Others, SCDE_markers_4h_cluster2-Others, SCDE_markers_4h_cluster3-Others, SCDE_markers_6h_cluster1-Others, SCDE_markers_6h_cluster2-Others, SCDE_markers_6h_cluster3-Others]
