# Supplementary material for: Invasive Salmonella exploits divergent immune evasion strategies in infected and bystander dendritic cell subsets
Source: Nat Commun. 2018 Nov 19;9:4883. doi: 10.1038/s41467-018-07329-0 (PMC6242960; doi:10.1038/s41467-018-07329-0)
Supplement: Supplementary file 8 — Supplementary Data 5 [file 41467_2018_7329_MOESM8_ESM.xlsx]

## Sheet: SCDE_GO_2h_cluster0-Others
Supplementary Data 5: Gene Ontology analysis of marker genes identified for each unsupervised cluster.
category	over_represented_pvalue	under_represented_pvalue	numDEInCat	numInCat	term	ontology	BH	bonferroni
GO:0006952	0.00010586	0.999961	26	722	defense response	BP	0.922428	1
GO:1902931	0.000143641	0.999998	3	7	negative regulation of alcohol biosynthetic process	BP	0.922428	1
GO:0006629	0.000236414	0.999913	23	623	lipid metabolic process	BP	0.922428	1
GO:0060228	0.00025085	1	2	2	phosphatidylcholine-sterol O-acyltransferase activator activity	MF	0.922428	1
GO:0016042	0.000264835	0.999951	9	128	lipid catabolic process	BP	0.922428	1
GO:0006706	0.000350021	0.999991	3	9	steroid catabolic process	BP	0.922428	1
GO:0006954	0.00036259	0.999897	14	295	inflammatory response	BP	0.922428	1
GO:0016616	0.000485688	0.99994	6	61	oxidoreductase activity, acting on the CH-OH group of donors, NAD or NADP as acceptor	MF	0.978893	1
GO:0010873	0.000750585	0.999996	2	3	positive regulation of cholesterol esterification	BP	0.978893	1
GO:0034382	0.00076417	0.999996	2	3	chylomicron remnant clearance	BP	0.978893	1
GO:0071830	0.00076417	0.999996	2	3	triglyceride-rich lipoprotein particle clearance	BP	0.978893	1
GO:0004953	0.000827864	0.999995	2	3	icosanoid receptor activity	MF	0.978893	1
GO:0004954	0.000827864	0.999995	2	3	prostanoid receptor activity	MF	0.978893	1
GO:0004955	0.000827864	0.999995	2	3	prostaglandin receptor activity	MF	0.978893	1
GO:0070314	0.000856108	0.999995	2	3	G1 to G0 transition	BP	0.978893	1
GO:0016614	0.000879509	0.999877	6	68	oxidoreductase activity, acting on CH-OH group of donors	MF	0.978893	1
GO:0072507	0.00130869	0.999694	9	155	divalent inorganic cation homeostasis	BP	1	1
GO:0050840	0.0014149	0.999937	3	14	extracellular matrix binding	MF	1	1
GO:0034447	0.00148942	0.999984	2	4	very-low-density lipoprotein particle clearance	BP	1	1
GO:0000253	0.00150319	0.999984	2	4	3-keto sterol reductase activity	MF	1	1
GO:0042627	0.00151792	0.999984	2	4	chylomicron	CC	1	1
GO:0009109	0.00159847	0.999982	2	4	coenzyme catabolic process	BP	1	1
GO:0045687	0.0018778	0.999906	3	15	positive regulation of glial cell differentiation	BP	1	1
GO:0050829	0.00234467	0.999871	3	17	defense response to Gram-negative bacterium	BP	1	1
GO:2001199	0.00254172	0.999959	2	5	negative regulation of dendritic cell differentiation	BP	1	1
GO:0010872	0.00254419	0.999959	2	5	regulation of cholesterol esterification	BP	1	1
GO:0033700	0.00268376	0.999955	2	5	phospholipid efflux	BP	1	1
GO:0034375	0.00269657	0.999955	2	5	high-density lipoprotein particle remodeling	BP	1	1
GO:0033623	0.0027187	0.999955	2	5	regulation of integrin activation	BP	1	1
GO:0030091	0.00294501	0.999949	2	5	protein repair	BP	1	1
GO:0016491	0.00297484	0.99894	14	365	oxidoreductase activity	MF	1	1
GO:0055074	0.00307197	0.99926	8	143	calcium ion homeostasis	BP	1	1
GO:1901681	0.00307324	0.999553	5	59	sulfur compound binding	MF	1	1
GO:0052547	0.00357156	0.999028	9	184	regulation of peptidase activity	BP	1	1
GO:0048771	0.00379134	0.99942	5	61	tissue remodeling	BP	1	1
GO:0097413	0.00381729	0.999917	2	6	Lewy body	CC	1	1
GO:0034433	0.00381915	0.999917	2	6	steroid esterification	BP	1	1
GO:0034434	0.00381915	0.999917	2	6	sterol esterification	BP	1	1
GO:0034435	0.00381915	0.999917	2	6	cholesterol esterification	BP	1	1
GO:0034364	0.00398019	0.999912	2	6	high-density lipoprotein particle	CC	1	1
GO:0055065	0.00433839	0.998686	10	222	metal ion homeostasis	BP	1	1
GO:0072503	0.00445801	0.998856	8	152	cellular divalent inorganic cation homeostasis	BP	1	1
GO:0031214	0.00457968	0.999458	4	40	biomineral tissue development	BP	1	1
GO:0051055	0.00465962	0.999663	3	21	negative regulation of lipid biosynthetic process	BP	1	1
GO:0032371	0.00482487	0.999647	3	21	regulation of sterol transport	BP	1	1
GO:0032374	0.00482487	0.999647	3	21	regulation of cholesterol transport	BP	1	1
GO:0033189	0.00496517	0.999877	2	6	response to vitamin A	BP	1	1
GO:0033273	0.00500219	0.999392	4	41	response to vitamin	BP	1	1
GO:0045685	0.00514449	0.999615	3	21	regulation of glial cell differentiation	BP	1	1
GO:0014015	0.00531258	0.999598	3	21	positive regulation of gliogenesis	BP	1	1
GO:0090533	0.00534496	0.999855	2	7	cation-transporting ATPase complex	CC	1	1
GO:0034367	0.00550777	0.999848	2	7	macromolecular complex remodeling	BP	1	1
GO:0034368	0.00550777	0.999848	2	7	protein-lipid complex remodeling	BP	1	1
GO:0034369	0.00550777	0.999848	2	7	plasma lipoprotein particle remodeling	BP	1	1
GO:0048714	0.00568982	0.999841	2	7	positive regulation of oligodendrocyte differentiation	BP	1	1
GO:0032368	0.00595813	0.999236	4	44	regulation of lipid transport	BP	1	1
GO:0008202	0.00599061	0.998552	7	131	steroid metabolic process	BP	1	1
GO:0002683	0.00630067	0.998124	9	202	negative regulation of immune system process	BP	1	1
GO:0042157	0.00682691	0.99879	5	72	lipoprotein metabolic process	BP	1	1
GO:0072677	0.006853	0.99978	2	8	eosinophil migration	BP	1	1
GO:0034361	0.00685492	0.99978	2	8	very-low-density lipoprotein particle	CC	1	1
GO:0034385	0.00685492	0.99978	2	8	triglyceride-rich plasma lipoprotein particle	CC	1	1
GO:0006875	0.00694725	0.997899	9	201	cellular metal ion homeostasis	BP	1	1
GO:0051187	0.00702473	0.999772	2	8	cofactor catabolic process	BP	1	1
GO:0046503	0.00703918	0.999402	3	24	glycerolipid catabolic process	BP	1	1
GO:0019433	0.00705622	0.99977	2	8	triglyceride catabolic process	BP	1	1
GO:0042056	0.0070623	0.99977	2	8	chemoattractant activity	MF	1	1
GO:2001198	0.00707165	0.99977	2	8	regulation of dendritic cell differentiation	BP	1	1
GO:0051393	0.00711365	0.999776	2	7	alpha-actinin binding	MF	1	1
GO:0050662	0.00719483	0.998435	6	102	coenzyme binding	MF	1	1
GO:0042802	0.00789939	0.996192	22	763	identical protein binding	MF	1	1
GO:0060135	0.00799163	0.999287	3	25	maternal process involved in female pregnancy	BP	1	1
GO:0000301	0.00823675	0.99971	2	8	retrograde transport, vesicle recycling within Golgi	BP	1	1
GO:0031099	0.00855028	0.998397	5	75	regeneration	BP	1	1
GO:0052548	0.00857031	0.997534	8	174	regulation of endopeptidase activity	BP	1	1
GO:0045940	0.0088114	0.999669	2	9	positive regulation of steroid metabolic process	BP	1	1
GO:0055114	0.00898965	0.996119	16	501	oxidation-reduction process	BP	1	1
GO:0001894	0.00909863	0.998267	5	76	tissue homeostasis	BP	1	1
GO:0019956	0.00910639	0.999652	2	9	chemokine binding	MF	1	1
GO:0043236	0.00914851	0.99965	2	9	laminin binding	MF	1	1
GO:0033622	0.00916596	0.999649	2	9	integrin activation	BP	1	1
GO:0046697	0.00921955	0.999646	2	9	decidualization	BP	1	1
GO:0048037	0.00927563	0.997561	7	141	cofactor binding	MF	1	1
GO:0007186	0.00936927	0.997026	9	210	G-protein coupled receptor signaling pathway	BP	1	1
GO:0016671	0.00970294	0.999617	2	9	oxidoreductase activity, acting on a sulfur group of donors, disulfide as acceptor	MF	1	1
GO:0034695	0.00996564	0.999601	2	9	response to prostaglandin E	BP	1	1
GO:0071380	0.00996564	0.999601	2	9	cellular response to prostaglandin E stimulus	BP	1	1
GO:0006874	0.0101101	0.997297	7	140	cellular calcium ion homeostasis	BP	1	1
GO:0032101	0.0103034	0.996243	11	295	regulation of response to external stimulus	BP	1	1
GO:0008201	0.0108816	0.998902	3	28	heparin binding	MF	1	1
GO:0010894	0.0109367	0.99953	2	10	negative regulation of steroid biosynthetic process	BP	1	1
GO:0045939	0.0109367	0.99953	2	10	negative regulation of steroid metabolic process	BP	1	1
GO:0010977	0.0109623	0.998311	4	51	negative regulation of neuron projection development	BP	1	1
GO:0045780	0.0111301	0.999518	2	10	positive regulation of bone resorption	BP	1	1
GO:0046852	0.0111301	0.999518	2	10	positive regulation of bone remodeling	BP	1	1
GO:0005080	0.0112659	0.998852	3	27	protein kinase C binding	MF	1	1
GO:0016477	0.0112733	0.994881	17	545	cell migration	BP	1	1
GO:0033764	0.0114759	0.999495	2	10	steroid dehydrogenase activity, acting on the CH-OH group of donors, NAD or NADP as acceptor	MF	1	1
GO:0052689	0.0117192	0.998156	4	53	carboxylic ester hydrolase activity	MF	1	1
GO:0001662	0.0117658	0.999475	2	10	behavioral fear response	BP	1	1
GO:0002209	0.0117658	0.999475	2	10	behavioral defense response	BP	1	1
GO:0042596	0.0117658	0.999475	2	10	fear response	BP	1	1
GO:0050866	0.0119029	0.997572	5	82	negative regulation of cell activation	BP	1	1
GO:0055080	0.0122061	0.995681	10	259	cation homeostasis	BP	1	1
GO:0071379	0.0123166	0.999437	2	10	cellular response to prostaglandin stimulus	BP	1	1
GO:0045833	0.0127468	0.99863	3	30	negative regulation of lipid metabolic process	BP	1	1
GO:0034381	0.0127897	0.998627	3	29	plasma lipoprotein particle clearance	BP	1	1
GO:0071813	0.0128045	0.999403	2	10	lipoprotein particle binding	MF	1	1
GO:0071814	0.0128045	0.999403	2	10	protein-lipid complex binding	MF	1	1
GO:0098533	0.0132422	0.999361	2	11	ATPase dependent transmembrane transport complex	CC	1	1
GO:0004930	0.0134313	0.997795	4	56	G-protein coupled receptor activity	MF	1	1
GO:0005576	0.0134338	0.992088	41	1791	extracellular region	CC	1	1
GO:0098771	0.0135104	0.995143	10	263	inorganic ion homeostasis	BP	1	1
GO:0048871	0.0140829	0.99645	6	116	multicellular organismal homeostasis	BP	1	1
GO:0044255	0.0141786	0.993719	15	480	cellular lipid metabolic process	BP	1	1
GO:0071295	0.0142081	0.999288	2	11	cellular response to vitamin	BP	1	1
GO:0072562	0.0152451	0.998241	3	32	blood microparticle	CC	1	1
GO:0034103	0.0154428	0.998214	3	31	regulation of tissue remodeling	BP	1	1
GO:0004168	0.0158682	1	1	1	dolichol kinase activity	MF	1	1
GO:0043048	0.0158682	1	1	1	dolichyl monophosphate biosynthetic process	BP	1	1
GO:0032805	0.0158923	1	1	1	positive regulation of low-density lipoprotein particle receptor catabolic process	BP	1	1
GO:0034363	0.0158923	1	1	1	intermediate-density lipoprotein particle	CC	1	1
GO:0034365	0.0158923	1	1	1	discoidal high-density lipoprotein particle	CC	1	1
GO:0046911	0.0158923	1	1	1	metal chelating activity	MF	1	1
GO:0090731	0.0158923	1	1	1	cellular response to very-low-density lipoprotein particle stimulus	BP	1	1
GO:0097114	0.0158923	1	1	1	NMDA glutamate receptor clustering	BP	1	1
GO:1901629	0.0158923	1	1	1	regulation of presynaptic membrane organization	BP	1	1
GO:1901630	0.0158923	1	1	1	negative regulation of presynaptic membrane organization	BP	1	1
GO:1903000	0.0158923	1	1	1	regulation of lipid transport across blood brain barrier	BP	1	1
GO:1903002	0.0158923	1	1	1	positive regulation of lipid transport across blood brain barrier	BP	1	1
GO:1903365	0.0158923	1	1	1	regulation of fear response	BP	1	1
GO:1905853	0.0158923	1	1	1	regulation of heparan sulfate binding	BP	1	1
GO:1905855	0.0158923	1	1	1	positive regulation of heparan sulfate binding	BP	1	1
GO:1905858	0.0158923	1	1	1	regulation of heparan sulfate proteoglycan binding	BP	1	1
GO:1905860	0.0158923	1	1	1	positive regulation of heparan sulfate proteoglycan binding	BP	1	1
GO:1905890	0.0158923	1	1	1	regulation of cellular response to very-low-density lipoprotein particle stimulus	BP	1	1
GO:2000822	0.0158923	1	1	1	regulation of behavioral fear response	BP	1	1
GO:0032027	0.015895	1	1	1	myosin light chain binding	MF	1	1
GO:0010900	0.015915	1	1	1	negative regulation of phosphatidylcholine catabolic process	BP	1	1
GO:0033745	0.0159152	1	1	1	L-methionine-(R)-S-oxide reductase activity	MF	1	1
GO:0070191	0.0159152	1	1	1	methionine-R-sulfoxide reductase activity	MF	1	1
GO:0004376	0.0159216	1	1	1	glycolipid mannosyltransferase activity	MF	1	1
GO:0004378	0.0159216	1	1	1	GDP-Man:Man1GlcNAc2-PP-Dol alpha-1,3-mannosyltransferase activity	MF	1	1
GO:0033577	0.0159216	1	1	1	protein glycosylation in endoplasmic reticulum	BP	1	1
GO:0102704	0.0159216	1	1	1	GDP-Man:Man2GlcNAc2-PP-dolichol alpha-1,6-mannosyltransferase activity	MF	1	1
GO:0003796	0.0159273	1	1	1	lysozyme activity	MF	1	1
GO:0016998	0.0159273	1	1	1	cell wall macromolecule catabolic process	BP	1	1
GO:0044036	0.0159273	1	1	1	cell wall macromolecule metabolic process	BP	1	1
GO:0061783	0.0159273	1	1	1	peptidoglycan muralytic activity	MF	1	1
GO:0071554	0.0159273	1	1	1	cell wall organization or biogenesis	BP	1	1
GO:0004498	0.0159391	1	1	1	calcidiol 1-monooxygenase activity	MF	1	1
GO:0009111	0.0159391	1	1	1	vitamin catabolic process	BP	1	1
GO:0042363	0.0159391	1	1	1	fat-soluble vitamin catabolic process	BP	1	1
GO:0042369	0.0159391	1	1	1	vitamin D catabolic process	BP	1	1
GO:0048673	0.0159565	1	1	1	collateral sprouting of intact axon in response to injury	BP	1	1
GO:0048683	0.0159565	1	1	1	regulation of collateral sprouting of intact axon in response to injury	BP	1	1
GO:0048685	0.0159565	1	1	1	negative regulation of collateral sprouting of intact axon in response to injury	BP	1	1
GO:2000866	0.0159565	1	1	1	positive regulation of estradiol secretion	BP	1	1
GO:0017077	0.0159699	1	1	1	oxidative phosphorylation uncoupler activity	MF	1	1
GO:1990845	0.0159699	1	1	1	adaptive thermogenesis	BP	1	1
GO:0072555	0.0159756	1	1	1	17-beta-ketosteroid reductase activity	MF	1	1
GO:0072582	0.0159756	1	1	1	17-beta-hydroxysteroid dehydrogenase (NADP+) activity	MF	1	1
GO:0033328	0.0159838	1	1	1	peroxisome membrane targeting sequence binding	MF	1	1
GO:0036105	0.0159838	1	1	1	peroxisome membrane class-1 targeting sequence binding	MF	1	1
GO:1900130	0.0159838	1	1	1	regulation of lipid binding	BP	1	1
GO:1900131	0.0159838	1	1	1	negative regulation of lipid binding	BP	1	1
GO:0042374	0.0160167	1	1	1	phylloquinone metabolic process	BP	1	1
GO:0042376	0.0160167	1	1	1	phylloquinone catabolic process	BP	1	1
GO:1901662	0.0160167	1	1	1	quinone catabolic process	BP	1	1
GO:0033624	0.0160567	1	1	1	negative regulation of integrin activation	BP	1	1
GO:0072682	0.0160567	1	1	1	eosinophil extravasation	BP	1	1
GO:2000417	0.0160567	1	1	1	negative regulation of eosinophil migration	BP	1	1
GO:2000419	0.0160567	1	1	1	regulation of eosinophil extravasation	BP	1	1
GO:2000420	0.0160567	1	1	1	negative regulation of eosinophil extravasation	BP	1	1
GO:0003870	0.0160878	1	1	1	5-aminolevulinate synthase activity	MF	1	1
GO:0016748	0.0160878	1	1	1	succinyltransferase activity	MF	1	1
GO:0016749	0.0160878	1	1	1	N-succinyltransferase activity	MF	1	1
GO:0005504	0.0161211	0.999125	2	12	fatty acid binding	MF	1	1
GO:0008459	0.0162179	1	1	1	chondroitin 6-sulfotransferase activity	MF	1	1
GO:0006631	0.0162899	0.995208	7	158	fatty acid metabolic process	BP	1	1
GO:0044753	0.0163275	1	1	1	amphisome	CC	1	1
GO:0010920	0.0163368	1	1	1	negative regulation of inositol phosphate biosynthetic process	BP	1	1
GO:0010924	0.0163368	1	1	1	regulation of inositol-polyphosphate 5-phosphatase activity	BP	1	1
GO:0010925	0.0163368	1	1	1	positive regulation of inositol-polyphosphate 5-phosphatase activity	BP	1	1
GO:0030845	0.0163368	1	1	1	phospholipase C-inhibiting G-protein coupled receptor signaling pathway	BP	1	1
GO:0060305	0.0163368	1	1	1	regulation of cell diameter	BP	1	1
GO:0070560	0.0163368	1	1	1	protein secretion by platelet	BP	1	1
GO:0016229	0.0163462	0.999106	2	12	steroid dehydrogenase activity	MF	1	1
GO:0009955	0.0163677	1	1	1	adaxial/abaxial pattern specification	BP	1	1
GO:2000011	0.0163677	1	1	1	regulation of adaxial/abaxial pattern formation	BP	1	1
GO:0004344	0.0164034	1	1	1	glucose dehydrogenase activity	MF	1	1
GO:0047936	0.0164034	1	1	1	glucose 1-dehydrogenase [NAD(P)] activity	MF	1	1
GO:0001920	0.0164392	1	1	1	negative regulation of receptor recycling	BP	1	1
GO:0018153	0.0164444	1	1	1	isopeptide cross-linking via N6-(L-isoglutamyl)-L-lysine	BP	1	1
GO:0018262	0.0164444	1	1	1	isopeptide cross-linking	BP	1	1
GO:0060605	0.0164444	1	1	1	tube lumen cavitation	BP	1	1
GO:0060662	0.0164444	1	1	1	salivary gland cavitation	BP	1	1
GO:0001716	0.0164552	1	1	1	L-amino-acid oxidase activity	MF	1	1
GO:0097232	0.0164823	1	1	1	lamellar body membrane	CC	1	1
GO:0097233	0.0164823	1	1	1	alveolar lamellar body membrane	CC	1	1
GO:0048213	0.0165037	1	1	1	Golgi vesicle prefusion complex stabilization	BP	1	1
GO:0004830	0.016504	1	1	1	tryptophan-tRNA ligase activity	MF	1	1
GO:0006436	0.016504	1	1	1	tryptophanyl-tRNA aminoacylation	BP	1	1
GO:0001867	0.0165906	1	1	1	complement activation, lectin pathway	BP	1	1
GO:0001868	0.0165906	1	1	1	regulation of complement activation, lectin pathway	BP	1	1
GO:0001869	0.0165906	1	1	1	negative regulation of complement activation, lectin pathway	BP	1	1
GO:0019959	0.0165906	1	1	1	interleukin-8 binding	MF	1	1
GO:0003845	0.0165939	1	1	1	11-beta-hydroxysteroid dehydrogenase [NAD(P)] activity	MF	1	1
GO:0070524	0.0165939	1	1	1	11-beta-hydroxysteroid dehydrogenase (NADP+) activity	MF	1	1
GO:0042805	0.0166473	0.999093	2	11	actinin binding	MF	1	1
GO:0004998	0.0166915	1	1	1	transferrin receptor activity	MF	1	1
GO:0015091	0.0166915	1	1	1	ferric iron transmembrane transporter activity	MF	1	1
GO:0033570	0.0166915	1	1	1	transferrin transmembrane transporter activity	MF	1	1
GO:0072510	0.0166915	1	1	1	trivalent inorganic cation transmembrane transporter activity	MF	1	1
GO:0005889	0.0167431	1	1	1	hydrogen:potassium-exchanging ATPase complex	CC	1	1
GO:0030290	0.0167431	1	1	1	sphingolipid activator protein activity	MF	1	1
GO:0032428	0.0167431	1	1	1	beta-N-acetylgalactosaminidase activity	MF	1	1
GO:0045179	0.0167431	1	1	1	apical cortex	CC	1	1
GO:0071608	0.0169522	1	1	1	macrophage inflammatory protein-1 alpha production	BP	1	1
GO:0071640	0.0169522	1	1	1	regulation of macrophage inflammatory protein 1 alpha production	BP	1	1
GO:0071642	0.0169522	1	1	1	positive regulation of macrophage inflammatory protein 1 alpha production	BP	1	1
GO:0035336	0.0170424	0.999047	2	12	long-chain fatty-acyl-CoA metabolic process	BP	1	1
GO:0038161	0.0171344	1	1	1	prolactin signaling pathway	BP	1	1
GO:1900170	0.0171344	1	1	1	negative regulation of glucocorticoid mediated signaling pathway	BP	1	1
GO:1902211	0.0171344	1	1	1	regulation of prolactin signaling pathway	BP	1	1
GO:1902213	0.0171344	1	1	1	positive regulation of prolactin signaling pathway	BP	1	1
GO:0048713	0.0172747	0.999027	2	12	regulation of oligodendrocyte differentiation	BP	1	1
GO:0034694	0.0172929	0.999026	2	12	response to prostaglandin	BP	1	1
GO:0033319	0.0174284	1	1	1	UDP-D-xylose metabolic process	BP	1	1
GO:0033320	0.0174284	1	1	1	UDP-D-xylose biosynthetic process	BP	1	1
GO:0048040	0.0174284	1	1	1	UDP-glucuronate decarboxylase activity	MF	1	1
GO:0010466	0.0175268	0.99605	5	91	negative regulation of peptidase activity	BP	1	1
GO:0036114	0.0179138	1	1	1	medium-chain fatty-acyl-CoA catabolic process	BP	1	1
GO:0036115	0.0179138	1	1	1	fatty-acyl-CoA catabolic process	BP	1	1
GO:0036116	0.0179138	1	1	1	long-chain fatty-acyl-CoA catabolic process	BP	1	1
GO:0051792	0.0179138	1	1	1	medium-chain fatty acid biosynthetic process	BP	1	1
GO:1900533	0.0179138	1	1	1	palmitic acid metabolic process	BP	1	1
GO:1900535	0.0179138	1	1	1	palmitic acid biosynthetic process	BP	1	1
GO:0008442	0.0180404	1	1	1	3-hydroxyisobutyrate dehydrogenase activity	MF	1	1
GO:0030282	0.0181908	0.997754	3	33	bone mineralization	BP	1	1
GO:1903450	0.0181958	1	1	1	regulation of G1 to G0 transition	BP	1	1
GO:1903452	0.0181958	1	1	1	positive regulation of G1 to G0 transition	BP	1	1
GO:0060694	0.0182026	1	1	1	regulation of cholesterol transporter activity	BP	1	1
GO:0071306	0.0182026	1	1	1	cellular response to vitamin E	BP	1	1
GO:0072343	0.0182026	1	1	1	pancreatic stellate cell proliferation	BP	1	1
GO:1901558	0.0182026	1	1	1	response to metformin	BP	1	1
GO:2000229	0.0182026	1	1	1	regulation of pancreatic stellate cell proliferation	BP	1	1
GO:2000230	0.0182026	1	1	1	negative regulation of pancreatic stellate cell proliferation	BP	1	1
GO:0006488	0.0182045	0.998934	2	13	dolichol-linked oligosaccharide biosynthetic process	BP	1	1
GO:0006490	0.0182045	0.998934	2	13	oligosaccharide-lipid intermediate biosynthetic process	BP	1	1
GO:0022617	0.018725	0.997658	3	34	extracellular matrix disassembly	BP	1	1
GO:0031224	0.0187737	0.988803	38	1654	intrinsic component of membrane	CC	1	1
GO:0070530	0.0189035	0.998871	2	13	K63-linked polyubiquitin modification-dependent protein binding	MF	1	1
GO:1905952	0.0189059	0.996554	4	60	regulation of lipid localization	BP	1	1
GO:0046461	0.0190207	0.99886	2	13	neutral lipid catabolic process	BP	1	1
GO:0046464	0.0190207	0.99886	2	13	acylglycerol catabolic process	BP	1	1
GO:0034754	0.0190277	0.997606	3	34	cellular hormone metabolic process	BP	1	1
GO:0010543	0.0190485	0.998858	2	13	regulation of platelet activation	BP	1	1
GO:0004771	0.0191617	1	1	1	sterol esterase activity	MF	1	1
GO:0030003	0.0192328	0.993111	9	238	cellular cation homeostasis	BP	1	1
GO:0044425	0.0195758	0.987863	49	2255	membrane part	CC	1	1
GO:0030301	0.019577	0.99751	3	34	cholesterol transport	BP	1	1
GO:0044242	0.0200072	0.995333	5	94	cellular lipid catabolic process	BP	1	1
GO:0034358	0.0200359	0.998766	2	13	plasma lipoprotein particle	CC	1	1
GO:1990777	0.0200359	0.998766	2	13	lipoprotein particle	CC	1	1
GO:0048870	0.0201454	0.990226	17	580	cell motility	BP	1	1
GO:0051674	0.0201454	0.990226	17	580	localization of cell	BP	1	1
GO:0006775	0.0202464	0.998746	2	13	fat-soluble vitamin metabolic process	BP	1	1
GO:0051250	0.0204479	0.996177	4	63	negative regulation of lymphocyte activation	BP	1	1
GO:0006873	0.0212278	0.992266	9	242	cellular ion homeostasis	BP	1	1
GO:0042277	0.0212783	0.994109	6	129	peptide binding	MF	1	1
GO:0050801	0.0212846	0.991773	10	283	ion homeostasis	BP	1	1
GO:0014013	0.0213852	0.997183	3	35	regulation of gliogenesis	BP	1	1
GO:0045684	0.0217334	0.998589	2	14	positive regulation of epidermis development	BP	1	1
GO:0043537	0.0220031	0.998562	2	14	negative regulation of blood vessel endothelial cell migration	BP	1	1
GO:0031345	0.022539	0.99566	4	63	negative regulation of cell projection organization	BP	1	1
GO:0008285	0.0228543	0.991063	10	288	negative regulation of cell proliferation	BP	1	1
GO:1901567	0.0228595	0.998475	2	14	fatty acid derivative binding	MF	1	1
GO:0006400	0.0230137	0.996874	3	37	tRNA modification	BP	1	1
GO:0001890	0.0230284	0.995534	4	64	placenta development	BP	1	1
GO:0032994	0.0230524	0.998455	2	14	protein-lipid complex	CC	1	1
GO:0006641	0.0235082	0.996781	3	37	triglyceride metabolic process	BP	1	1
GO:0050957	0.0235222	1	1	1	equilibrioception	BP	1	1
GO:1900271	0.0236579	0.998393	2	14	regulation of long-term synaptic potentiation	BP	1	1
GO:0016021	0.0238574	0.985563	37	1627	integral component of membrane	CC	1	1
GO:0050727	0.0243423	0.993046	6	135	regulation of inflammatory response	BP	1	1
GO:0019915	0.0243714	0.996621	3	36	lipid storage	BP	1	1
GO:0034377	0.0248423	0.998254	2	15	plasma lipoprotein particle assembly	BP	1	1
GO:0033280	0.0251394	0.998222	2	15	response to vitamin D	BP	1	1
GO:0070542	0.025261	0.99644	3	38	response to fatty acid	BP	1	1
GO:0019217	0.0254074	0.996411	3	38	regulation of fatty acid metabolic process	BP	1	1
GO:0001895	0.0254546	0.998187	2	15	retina homeostasis	BP	1	1
GO:0042127	0.0258456	0.986829	18	657	regulation of cell proliferation	BP	1	1
GO:0001676	0.025891	0.996316	3	38	long-chain fatty acid metabolic process	BP	1	1
GO:0001758	0.0263359	1	1	1	retinal dehydrogenase activity	MF	1	1
GO:0016918	0.0263359	1	1	1	retinal binding	MF	1	1
GO:0035799	0.0263359	1	1	1	ureter maturation	BP	1	1
GO:0016620	0.0263732	0.998086	2	15	oxidoreductase activity, acting on the aldehyde or oxo group of donors, NAD or NADP as acceptor	MF	1	1
GO:0006869	0.0266972	0.992213	6	133	lipid transport	BP	1	1
GO:0097530	0.0267159	0.994568	4	68	granulocyte migration	BP	1	1
GO:0044281	0.0269749	0.98481	25	1015	small molecule metabolic process	BP	1	1
GO:0007565	0.0276228	0.994323	4	69	female pregnancy	BP	1	1
GO:0098780	0.0279928	0.997888	2	16	response to mitochondrial depolarisation	BP	1	1
GO:0051017	0.0284927	0.994094	4	67	actin filament bundle assembly	BP	1	1
GO:0050918	0.0285923	0.997818	2	16	positive chemotaxis	BP	1	1
GO:0001893	0.028615	0.997815	2	16	maternal placenta development	BP	1	1
GO:0048471	0.0287618	0.987766	11	341	perinuclear region of cytoplasm	CC	1	1
GO:0034105	0.0288333	0.997789	2	16	positive regulation of tissue remodeling	BP	1	1
GO:0015918	0.0288387	0.995718	3	39	sterol transport	BP	1	1
GO:0000423	0.0288391	0.997789	2	16	mitophagy	BP	1	1
GO:0055082	0.0289803	0.988215	10	298	cellular chemical homeostasis	BP	1	1
GO:0001959	0.0293878	0.992411	5	103	regulation of cytokine-mediated signaling pathway	BP	1	1
GO:0031100	0.0298947	0.995489	3	41	animal organ regeneration	BP	1	1
GO:0061572	0.0299187	0.993701	4	68	actin filament bundle organization	BP	1	1
GO:0050777	0.0299584	0.993682	4	71	negative regulation of immune response	BP	1	1
GO:0045665	0.0299972	0.993677	4	69	negative regulation of neuron differentiation	BP	1	1
GO:0040011	0.0305221	0.984142	18	657	locomotion	BP	1	1
GO:0033218	0.0313101	0.990515	6	141	amide binding	MF	1	1
GO:0035641	0.0315929	0.999749	1	2	locomotory exploration behavior	BP	1	1
GO:1990379	0.0317054	0.999747	1	2	lipid transport across blood brain barrier	BP	1	1
GO:0005134	0.0317146	0.999747	1	2	interleukin-2 receptor binding	MF	1	1
GO:0033743	0.0317301	0.999746	1	2	peptide-methionine (R)-S-oxide reductase activity	MF	1	1
GO:0010877	0.0317314	0.999746	1	2	lipid transport involved in lipid storage	BP	1	1
GO:0036378	0.0317507	0.999746	1	2	calcitriol biosynthetic process from calciol	BP	1	1
GO:0018916	0.0318179	0.999745	1	2	nitrobenzene metabolic process	BP	1	1
GO:0004957	0.0318587	0.999744	1	2	prostaglandin E receptor activity	MF	1	1
GO:1902994	0.0318675	0.999744	1	2	regulation of phospholipid efflux	BP	1	1
GO:1902995	0.0318675	0.999744	1	2	positive regulation of phospholipid efflux	BP	1	1
GO:0001517	0.0318705	0.999744	1	2	N-acetylglucosamine 6-O-sulfotransferase activity	MF	1	1
GO:0016494	0.0318757	0.999744	1	2	C-X-C chemokine receptor activity	MF	1	1
GO:0070326	0.0318784	0.999744	1	2	very-low-density lipoprotein particle receptor binding	MF	1	1
GO:0010915	0.0319007	0.999744	1	2	regulation of very-low-density lipoprotein particle clearance	BP	1	1
GO:0010916	0.0319007	0.999744	1	2	negative regulation of very-low-density lipoprotein particle clearance	BP	1	1
GO:0033344	0.0319457	0.997396	2	17	cholesterol efflux	BP	1	1
GO:1905719	0.0319494	0.999743	1	2	protein localization to perinuclear region of cytoplasm	BP	1	1
GO:0010572	0.0321075	0.99974	1	2	positive regulation of platelet activation	BP	1	1
GO:0032799	0.0321086	0.997375	2	17	low-density lipoprotein receptor particle metabolic process	BP	1	1
GO:0017057	0.0321291	0.99974	1	2	6-phosphogluconolactonase activity	MF	1	1
GO:0006113	0.0321651	0.999739	1	2	fermentation	BP	1	1
GO:0043465	0.0321651	0.999739	1	2	regulation of fermentation	BP	1	1
GO:1901003	0.0321651	0.999739	1	2	negative regulation of fermentation	BP	1	1
GO:0032106	0.0321912	0.999739	1	2	positive regulation of response to extracellular stimulus	BP	1	1
GO:0032109	0.0321912	0.999739	1	2	positive regulation of response to nutrient levels	BP	1	1
GO:0070564	0.0321912	0.999739	1	2	positive regulation of vitamin D receptor signaling pathway	BP	1	1
GO:0004809	0.0322119	0.999739	1	2	tRNA (guanine-N2-)-methyltransferase activity	MF	1	1
GO:0004345	0.0322286	0.999738	1	2	glucose-6-phosphate dehydrogenase activity	MF	1	1
GO:0065005	0.0322354	0.997359	2	17	protein-lipid complex assembly	BP	1	1
GO:0004867	0.0322842	0.997353	2	17	serine-type endopeptidase inhibitor activity	MF	1	1
GO:0043120	0.0323697	0.999736	1	2	tumor necrosis factor binding	MF	1	1
GO:1990712	0.0323781	0.999736	1	2	HFE-transferrin receptor complex	CC	1	1
GO:0006710	0.0323803	0.999736	1	2	androgen catabolic process	BP	1	1
GO:0018199	0.0324607	0.999734	1	2	peptidyl-glutamine modification	BP	1	1
GO:0034370	0.0324839	0.999734	1	2	triglyceride-rich lipoprotein particle remodeling	BP	1	1
GO:0034371	0.0324839	0.999734	1	2	chylomicron remodeling	BP	1	1
GO:0034372	0.0324839	0.999734	1	2	very-low-density lipoprotein particle remodeling	BP	1	1
GO:0004174	0.032526	0.999733	1	2	electron-transferring-flavoprotein dehydrogenase activity	MF	1	1
GO:0016649	0.032526	0.999733	1	2	oxidoreductase activity, acting on the CH-NH group of donors, quinone or similar compound as acceptor	MF	1	1
GO:2000520	0.0326216	0.999732	1	2	regulation of immunological synapse formation	BP	1	1
GO:2000521	0.0326216	0.999732	1	2	negative regulation of immunological synapse formation	BP	1	1
GO:0072578	0.0327008	0.99973	1	2	neurotransmitter-gated ion channel clustering	BP	1	1
GO:0097113	0.0327008	0.99973	1	2	AMPA glutamate receptor clustering	BP	1	1
GO:0097688	0.0327008	0.99973	1	2	glutamate receptor clustering	BP	1	1
GO:0000808	0.0327029	0.99973	1	2	origin recognition complex	CC	1	1
GO:0005664	0.0327029	0.99973	1	2	nuclear origin of replication recognition complex	CC	1	1
GO:0035938	0.0328521	0.999728	1	2	estradiol secretion	BP	1	1
GO:2000864	0.0328521	0.999728	1	2	regulation of estradiol secretion	BP	1	1
GO:0051005	0.0328654	0.999728	1	2	negative regulation of lipoprotein lipase activity	BP	1	1
GO:1903279	0.0328816	0.999727	1	2	regulation of calcium:sodium antiporter activity	BP	1	1
GO:1903281	0.0328816	0.999727	1	2	positive regulation of calcium:sodium antiporter activity	BP	1	1
GO:0004906	0.032934	0.999727	1	2	interferon-gamma receptor activity	MF	1	1
GO:0010979	0.0330996	0.999724	1	2	regulation of vitamin D 24-hydroxylase activity	BP	1	1
GO:0010980	0.0330996	0.999724	1	2	positive regulation of vitamin D 24-hydroxylase activity	BP	1	1
GO:0016903	0.0331058	0.997249	2	17	oxidoreductase activity, acting on the aldehyde or oxo group of donors	MF	1	1
GO:0097090	0.0331723	0.999723	1	2	presynaptic membrane organization	BP	1	1
GO:0046899	0.033223	0.999722	1	2	nucleoside triphosphate adenylate kinase activity	MF	1	1
GO:0010956	0.0333353	0.99972	1	2	negative regulation of calcidiol 1-monooxygenase activity	BP	1	1
GO:0010957	0.0333353	0.99972	1	2	negative regulation of vitamin D biosynthetic process	BP	1	1
GO:0046137	0.0333353	0.99972	1	2	negative regulation of vitamin metabolic process	BP	1	1
GO:0102991	0.0335908	0.999715	1	2	myristoyl-CoA hydrolase activity	MF	1	1
GO:0033555	0.0336283	0.997182	2	17	multicellular organismal response to stress	BP	1	1
GO:0002695	0.0337107	0.992619	4	73	negative regulation of leukocyte activation	BP	1	1
GO:0015850	0.0337148	0.992621	4	72	organic hydroxy compound transport	BP	1	1
GO:0043436	0.0337306	0.983317	15	536	oxoacid metabolic process	BP	1	1
GO:0060850	0.0337823	0.999712	1	2	regulation of transcription involved in cell fate commitment	BP	1	1
GO:1902952	0.0338197	0.999712	1	2	positive regulation of dendritic spine maintenance	BP	1	1
GO:0042129	0.0339339	0.992552	4	74	regulation of T cell proliferation	BP	1	1
GO:1902930	0.0339941	0.994597	3	43	regulation of alcohol biosynthetic process	BP	1	1
GO:1905517	0.0341864	0.997094	2	18	macrophage migration	BP	1	1
GO:0044861	0.034236	0.999704	1	2	protein transport into plasma membrane raft	BP	1	1
GO:2000124	0.0344258	0.999701	1	2	regulation of endocannabinoid signaling pathway	BP	1	1
GO:0017040	0.0345197	0.999699	1	2	ceramidase activity	MF	1	1
GO:0061387	0.0345437	0.994481	3	42	regulation of extent of cell growth	BP	1	1
GO:0019958	0.0347317	0.999696	1	2	C-X-C chemokine binding	MF	1	1
GO:0003810	0.0348669	0.999693	1	2	protein-glutamine gamma-glutamyltransferase activity	MF	1	1
GO:0003876	0.0349084	0.999692	1	2	AMP deaminase activity	MF	1	1
GO:0047623	0.0349084	0.999692	1	2	adenosine-phosphate deaminase activity	MF	1	1
GO:0090209	0.0350024	0.999691	1	2	negative regulation of triglyceride metabolic process	BP	1	1
GO:0048585	0.0354421	0.981251	18	680	negative regulation of response to stimulus	BP	1	1
GO:0043194	0.0356582	0.999679	1	2	axon initial segment	CC	1	1
GO:0050692	0.0356829	0.999679	1	2	DBD domain binding	MF	1	1
GO:1901655	0.0358867	0.994175	3	43	cellular response to ketone	BP	1	1
GO:0005539	0.0360343	0.994136	3	44	glycosaminoglycan binding	MF	1	1
GO:0031670	0.0361196	0.996837	2	18	cellular response to nutrient	BP	1	1
GO:0006082	0.0364001	0.981813	15	541	organic acid metabolic process	BP	1	1
GO:0036112	0.0364466	0.999665	1	2	medium-chain fatty-acyl-CoA metabolic process	BP	1	1
GO:0050771	0.0367589	0.99675	2	18	negative regulation of axonogenesis	BP	1	1
GO:0032501	0.0368292	0.975979	51	2419	multicellular organismal process	BP	1	1
GO:0006955	0.0368777	0.978572	25	1042	immune response	BP	1	1
GO:0001523	0.0369473	0.996724	2	18	retinoid metabolic process	BP	1	1
GO:0072330	0.0371804	0.991603	4	74	monocarboxylic acid biosynthetic process	BP	1	1
GO:0060759	0.0372162	0.989755	5	110	regulation of response to cytokine stimulus	BP	1	1
GO:0019752	0.037422	0.981694	14	497	carboxylic acid metabolic process	BP	1	1
GO:0050728	0.0377758	0.993732	3	45	negative regulation of inflammatory response	BP	1	1
GO:0042803	0.0379646	0.983121	11	356	protein homodimerization activity	MF	1	1
GO:0015949	0.0380583	0.996555	2	19	nucleobase-containing small molecule interconversion	BP	1	1
GO:1902652	0.0385196	0.991194	4	77	secondary alcohol metabolic process	BP	1	1
GO:0071455	0.0385886	0.999624	1	2	cellular response to hyperoxia	BP	1	1
GO:0001936	0.0391134	0.993421	3	45	regulation of endothelial cell proliferation	BP	1	1
GO:0010596	0.0391285	0.996404	2	19	negative regulation of endothelial cell migration	BP	1	1
GO:0002286	0.0392013	0.993401	3	45	T cell activation involved in immune response	BP	1	1
GO:1900169	0.0392065	0.999611	1	2	regulation of glucocorticoid mediated signaling pathway	BP	1	1
GO:0000268	0.0397763	0.9996	1	2	peroxisome targeting sequence binding	MF	1	1
GO:0060330	0.0400499	0.996272	2	19	regulation of response to interferon-gamma	BP	1	1
GO:0060334	0.0400499	0.996272	2	19	regulation of interferon-gamma-mediated signaling pathway	BP	1	1
GO:0051371	0.040321	0.999589	1	2	muscle alpha-actinin binding	MF	1	1
GO:0045124	0.0403309	0.996232	2	19	regulation of bone resorption	BP	1	1
GO:0055038	0.0406956	0.993042	3	46	recycling endosome membrane	CC	1	1
GO:0050868	0.0407257	0.993035	3	46	negative regulation of T cell activation	BP	1	1
GO:0044706	0.0408522	0.990482	4	78	multi-multicellular organism process	BP	1	1
GO:0032469	0.0412547	0.996098	2	19	endoplasmic reticulum calcium ion homeostasis	BP	1	1
GO:0050885	0.0412612	0.996135	2	17	neuromuscular process controlling balance	BP	1	1
GO:0006639	0.0413928	0.992875	3	46	acylglycerol metabolic process	BP	1	1
GO:0030162	0.0416812	0.980486	12	412	regulation of proteolysis	BP	1	1
GO:0010876	0.0417827	0.986443	6	148	lipid localization	BP	1	1
GO:0032588	0.0420452	0.992725	3	45	trans-Golgi network membrane	CC	1	1
GO:0007494	0.0421332	0.99955	1	2	midgut development	BP	1	1
GO:0002138	0.0422323	0.999548	1	2	retinoic acid biosynthetic process	BP	1	1
GO:0016102	0.0422323	0.999548	1	2	diterpenoid biosynthetic process	BP	1	1
GO:0042904	0.0422323	0.999548	1	2	9-cis-retinoic acid biosynthetic process	BP	1	1
GO:0042905	0.0422323	0.999548	1	2	9-cis-retinoic acid metabolic process	BP	1	1
GO:0097006	0.0423877	0.992635	3	46	regulation of plasma lipoprotein particle levels	BP	1	1
GO:0072189	0.0423908	0.999545	1	2	ureter development	BP	1	1
GO:0051241	0.0424571	0.980067	12	410	negative regulation of multicellular organismal process	BP	1	1
GO:0031348	0.0426786	0.989912	4	80	negative regulation of defense response	BP	1	1
GO:0042470	0.0427681	0.989884	4	80	melanosome	CC	1	1
GO:0048770	0.0427681	0.989884	4	80	pigment granule	CC	1	1
GO:0001503	0.0429958	0.985951	6	150	ossification	BP	1	1
GO:0009409	0.0430408	0.995816	2	20	response to cold	BP	1	1
GO:0006776	0.043065	0.99953	1	2	vitamin A metabolic process	BP	1	1
GO:0071827	0.0431509	0.995799	2	20	plasma lipoprotein particle organization	BP	1	1
GO:0006928	0.0433721	0.976114	19	733	movement of cell or subcellular component	BP	1	1
GO:0006638	0.0438118	0.992282	3	47	neutral lipid metabolic process	BP	1	1
GO:0046850	0.0443585	0.995616	2	20	regulation of bone remodeling	BP	1	1
GO:0016101	0.0445648	0.995585	2	20	diterpenoid metabolic process	BP	1	1
GO:0006066	0.0447175	0.985243	6	155	alcohol metabolic process	BP	1	1
GO:1905953	0.0448705	0.995538	2	20	negative regulation of lipid localization	BP	1	1
GO:1903038	0.045304	0.991906	3	48	negative regulation of leukocyte cell-cell adhesion	BP	1	1
GO:2000026	0.0453411	0.974894	19	743	regulation of multicellular organismal development	BP	1	1
GO:0043086	0.045376	0.978473	12	418	negative regulation of catalytic activity	BP	1	1
GO:0008537	0.0471619	0.999249	1	3	proteasome activator complex	CC	1	1
GO:0007271	0.0473099	0.999244	1	3	synaptic transmission, cholinergic	BP	1	1
GO:0034378	0.0473132	0.999244	1	3	chylomicron assembly	BP	1	1
GO:1990037	0.0473658	0.999242	1	3	Lewy body core	CC	1	1
GO:2000416	0.0473723	0.999242	1	3	regulation of eosinophil migration	BP	1	1
GO:1902430	0.0474335	0.99924	1	3	negative regulation of amyloid-beta formation	BP	1	1
GO:0000033	0.0475397	0.999237	1	3	alpha-1,3-mannosyltransferase activity	MF	1	1
GO:0061771	0.047809	0.999228	1	3	response to caloric restriction	BP	1	1
GO:1901616	0.0478192	0.995057	2	21	organic hydroxy compound catabolic process	BP	1	1
GO:0070640	0.0479575	0.999223	1	3	vitamin D3 metabolic process	BP	1	1
GO:1903273	0.0480974	0.999218	1	3	regulation of sodium ion export	BP	1	1
GO:1903275	0.0480974	0.999218	1	3	positive regulation of sodium ion export	BP	1	1
GO:1903276	0.0480974	0.999218	1	3	regulation of sodium ion export across plasma membrane	BP	1	1
GO:1903278	0.0480974	0.999218	1	3	positive regulation of sodium ion export across plasma membrane	BP	1	1
GO:1903288	0.0480974	0.999218	1	3	positive regulation of potassium ion import	BP	1	1
GO:1990573	0.048155	0.999217	1	3	potassium ion import across plasma membrane	BP	1	1
GO:0045596	0.0481753	0.980827	8	238	negative regulation of cell differentiation	BP	1	1
GO:0042555	0.0482376	0.999214	1	3	MCM complex	CC	1	1
GO:2001189	0.0482508	0.999213	1	3	negative regulation of T cell activation via T cell receptor contact with antigen bound to MHC molecule on antigen presenting cell	BP	1	1
GO:0046915	0.0482966	0.99498	2	21	transition metal ion transmembrane transporter activity	MF	1	1
GO:0055094	0.0483595	0.99497	2	21	response to lipoprotein particle	BP	1	1
GO:0004525	0.0484807	0.999206	1	3	ribonuclease III activity	MF	1	1
GO:0032296	0.0484807	0.999206	1	3	double-stranded RNA-specific ribonuclease activity	MF	1	1
GO:0006704	0.0484845	0.999206	1	3	glucocorticoid biosynthetic process	BP	1	1
GO:0012505	0.0485774	0.967985	45	2142	endomembrane system	CC	1	1
GO:0006919	0.0485944	0.991067	3	49	activation of cysteine-type endopeptidase activity involved in apoptotic process	BP	1	1
GO:0016936	0.0486391	0.999201	1	3	galactoside binding	MF	1	1
GO:1901628	0.0486781	0.999199	1	3	positive regulation of postsynaptic membrane organization	BP	1	1
GO:0071651	0.0487544	0.999197	1	3	positive regulation of chemokine (C-C motif) ligand 5 production	BP	1	1
GO:0048681	0.0487655	0.999196	1	3	negative regulation of axon regeneration	BP	1	1
GO:0034374	0.0487802	0.999196	1	3	low-density lipoprotein particle remodeling	BP	1	1
GO:0048671	0.0487919	0.999195	1	3	negative regulation of collateral sprouting	BP	1	1
GO:0033293	0.0488375	0.994893	2	21	monocarboxylic acid binding	MF	1	1
GO:0048878	0.0488399	0.976564	12	417	chemical homeostasis	BP	1	1
GO:0002285	0.0489402	0.987908	4	82	lymphocyte activation involved in immune response	BP	1	1
GO:0010899	0.0491287	0.999184	1	3	regulation of phosphatidylcholine catabolic process	BP	1	1
GO:0036155	0.0491304	0.999184	1	3	acylglycerol acyl-chain remodeling	BP	1	1
GO:0035337	0.0492024	0.994834	2	21	fatty-acyl-CoA metabolic process	BP	1	1
GO:0033625	0.0492304	0.999181	1	3	positive regulation of integrin activation	BP	1	1
GO:0050900	0.0492666	0.9817	7	198	leukocyte migration	BP	1	1
GO:0045545	0.0493077	0.999178	1	3	syndecan binding	MF	1	1
GO:1901569	0.0494197	0.999174	1	3	fatty acid derivative catabolic process	BP	1	1
GO:0032372	0.0497453	0.999163	1	3	negative regulation of sterol transport	BP	1	1
GO:0032375	0.0497453	0.999163	1	3	negative regulation of cholesterol transport	BP	1	1
GO:0034384	0.0498019	0.999161	1	3	high-density lipoprotein particle clearance	BP	1	1
GO:0044860	0.0498091	0.999161	1	3	protein localization to plasma membrane raft	BP	1	1
GO:0004616	0.0498869	0.999159	1	3	phosphogluconate dehydrogenase (decarboxylating) activity	MF	1	1
GO:0031936	0.0499578	0.999156	1	3	negative regulation of chromatin silencing	BP	1	1
GO:0007597	0.0500298	0.999154	1	3	blood coagulation, intrinsic pathway	BP	1	1
GO:0071300	0.0500847	0.994689	2	21	cellular response to retinoic acid	BP	1	1
GO:0030866	0.0501155	0.994684	2	21	cortical actin cytoskeleton organization	BP	1	1
GO:0031102	0.0501675	0.994676	2	21	neuron projection regeneration	BP	1	1
GO:0051791	0.0502776	0.999145	1	3	medium-chain fatty acid metabolic process	BP	1	1
GO:0050542	0.0505868	0.999134	1	3	icosanoid binding	MF	1	1
GO:0050544	0.0505868	0.999134	1	3	arachidonic acid binding	MF	1	1
GO:0038171	0.0507232	0.99913	1	3	cannabinoid signaling pathway	BP	1	1
GO:0071926	0.0507232	0.99913	1	3	endocannabinoid signaling pathway	BP	1	1
GO:0036042	0.0507796	0.999128	1	3	long-chain fatty acyl-CoA binding	MF	1	1
GO:0002021	0.0507934	0.999127	1	3	response to dietary excess	BP	1	1
GO:0061135	0.0508107	0.990485	3	50	endopeptidase regulator activity	MF	1	1
GO:0015909	0.050924	0.994551	2	21	long-chain fatty acid transport	BP	1	1
GO:0032264	0.0511032	0.999116	1	3	IMP salvage	BP	1	1
GO:0001960	0.051223	0.994482	2	22	negative regulation of cytokine-mediated signaling pathway	BP	1	1
GO:0044282	0.0513767	0.982457	6	161	small molecule catabolic process	BP	1	1
GO:0006574	0.0514992	0.999103	1	3	valine catabolic process	BP	1	1
GO:0010871	0.0518506	0.99909	1	3	negative regulation of receptor biosynthetic process	BP	1	1
GO:0071825	0.0521893	0.99432	2	22	protein-lipid complex subunit organization	BP	1	1
GO:0006637	0.0522893	0.990095	3	50	acyl-CoA metabolic process	BP	1	1
GO:0035383	0.0522893	0.990095	3	50	thioester metabolic process	BP	1	1
GO:0048018	0.0525767	0.986687	4	87	receptor ligand activity	MF	1	1
GO:0034481	0.052599	0.999063	1	3	chondroitin sulfotransferase activity	MF	1	1
GO:0032596	0.0527376	0.999058	1	3	protein transport into membrane raft	BP	1	1
GO:0002692	0.052779	0.999057	1	3	negative regulation of cellular extravasation	BP	1	1
GO:0008361	0.0529709	0.986571	4	83	regulation of cell size	BP	1	1
GO:1905908	0.0530097	0.999048	1	3	positive regulation of amyloid fibril formation	BP	1	1
GO:0002526	0.0538453	0.989666	3	52	acute inflammatory response	BP	1	1
GO:0043202	0.0539319	0.989643	3	52	lysosomal lumen	CC	1	1
GO:0070493	0.0541379	0.999007	1	3	thrombin-activated receptor signaling pathway	BP	1	1
GO:0051336	0.0542611	0.971369	15	556	regulation of hydrolase activity	BP	1	1
GO:0019934	0.0543547	0.998999	1	3	cGMP-mediated signaling	BP	1	1
GO:0019725	0.0543668	0.974354	11	380	cellular homeostasis	BP	1	1
GO:0043281	0.0544519	0.983341	5	123	regulation of cysteine-type endopeptidase activity involved in apoptotic process	BP	1	1
GO:0007584	0.0544572	0.986066	4	84	response to nutrient	BP	1	1
GO:0005802	0.0552278	0.983048	5	119	trans-Golgi network	CC	1	1
GO:0003334	0.0554445	0.998958	1	3	keratinocyte development	BP	1	1
GO:0042180	0.0556611	0.982862	5	125	cellular ketone metabolic process	BP	1	1
GO:0002376	0.0563506	0.964108	32	1456	immune system process	BP	1	1
GO:0043402	0.056878	0.998903	1	3	glucocorticoid mediated signaling pathway	BP	1	1
GO:0016339	0.0570335	0.998896	1	3	calcium-dependent cell-cell adhesion via plasma membrane cell adhesion molecules	BP	1	1
GO:0019842	0.0574587	0.988689	3	51	vitamin binding	MF	1	1
GO:0004028	0.0577911	0.998867	1	3	3-chloroallyl aldehyde dehydrogenase activity	MF	1	1
GO:0042573	0.0578309	0.998865	1	3	retinoic acid metabolic process	BP	1	1
GO:0042574	0.0578597	0.998864	1	3	retinal metabolic process	BP	1	1
GO:0001540	0.0582872	0.993236	2	23	amyloid-beta binding	MF	1	1
GO:0010950	0.058298	0.984736	4	87	positive regulation of endopeptidase activity	BP	1	1
GO:0032370	0.0588563	0.993114	2	24	positive regulation of lipid transport	BP	1	1
GO:0006891	0.0589892	0.993108	2	23	intra-Golgi vesicle-mediated transport	BP	1	1
GO:0009954	0.0590533	0.998816	1	3	proximal/distal pattern formation	BP	1	1
GO:0030500	0.0598343	0.992954	2	23	regulation of bone mineralization	BP	1	1
GO:0051346	0.0601175	0.978656	6	167	negative regulation of hydrolase activity	BP	1	1
GO:0006694	0.0605578	0.983939	4	89	steroid biosynthetic process	BP	1	1
GO:0006904	0.0605985	0.992814	2	23	vesicle docking involved in exocytosis	BP	1	1
GO:0010951	0.0607209	0.983881	4	89	negative regulation of endopeptidase activity	BP	1	1
GO:0071398	0.0608088	0.992755	2	24	cellular response to fatty acid	BP	1	1
GO:1903035	0.0608844	0.992741	2	24	negative regulation of response to wounding	BP	1	1
GO:0042158	0.0609795	0.987681	3	54	lipoprotein biosynthetic process	BP	1	1
GO:0007249	0.0609868	0.978271	6	167	I-kappaB kinase/NF-kappaB signaling	BP	1	1
GO:0019218	0.0610302	0.987659	3	55	regulation of steroid metabolic process	BP	1	1
GO:0006721	0.0610587	0.992709	2	24	terpenoid metabolic process	BP	1	1
GO:0045834	0.0619796	0.987396	3	54	positive regulation of lipid metabolic process	BP	1	1
GO:0016331	0.0620683	0.987379	3	53	morphogenesis of embryonic epithelium	BP	1	1
GO:0006633	0.0620845	0.987366	3	54	fatty acid biosynthetic process	BP	1	1
GO:0030882	0.0620945	0.998528	1	4	lipid antigen binding	MF	1	1
GO:0030883	0.0620945	0.998528	1	4	endogenous lipid antigen binding	MF	1	1
GO:0030884	0.0620945	0.998528	1	4	exogenous lipid antigen binding	MF	1	1
GO:0019957	0.0621395	0.998525	1	4	C-C chemokine binding	MF	1	1
GO:0097529	0.0622943	0.983325	4	89	myeloid leukocyte migration	BP	1	1
GO:0035926	0.0623434	0.998678	1	3	chemokine (C-C motif) ligand 2 secretion	BP	1	1
GO:1905809	0.0624586	0.99851	1	4	negative regulation of synapse organization	BP	1	1
GO:0004090	0.0625483	0.998506	1	4	carbonyl reductase (NADPH) activity	MF	1	1
GO:0019863	0.0627342	0.998497	1	4	IgE binding	MF	1	1
GO:0010985	0.0629247	0.998487	1	4	negative regulation of lipoprotein particle clearance	BP	1	1
GO:0006782	0.0629459	0.998486	1	4	protoporphyrinogen IX biosynthetic process	BP	1	1
GO:0044107	0.0630002	0.998484	1	4	cellular alcohol metabolic process	BP	1	1
GO:0044108	0.0630002	0.998484	1	4	cellular alcohol biosynthetic process	BP	1	1
GO:0032393	0.0631201	0.998478	1	4	MHC class I receptor activity	MF	1	1
GO:0051239	0.0631639	0.960835	26	1135	regulation of multicellular organismal process	BP	1	1
GO:0030828	0.0632299	0.998472	1	4	positive regulation of cGMP biosynthetic process	BP	1	1
GO:0032803	0.0632497	0.998472	1	4	regulation of low-density lipoprotein particle receptor catabolic process	BP	1	1
GO:0030865	0.0632868	0.99229	2	24	cortical cytoskeleton organization	BP	1	1
GO:0045541	0.0633328	0.998467	1	4	negative regulation of cholesterol biosynthetic process	BP	1	1
GO:0090206	0.0633328	0.998467	1	4	negative regulation of cholesterol metabolic process	BP	1	1
GO:0031119	0.0633732	0.998465	1	4	tRNA pseudouridine synthesis	BP	1	1
GO:0030007	0.0637335	0.998448	1	4	cellular potassium ion homeostasis	BP	1	1
GO:0055075	0.0637335	0.998448	1	4	potassium ion homeostasis	BP	1	1
GO:0051482	0.0637467	0.998447	1	4	positive regulation of cytosolic calcium ion concentration involved in phospholipase C-activating G-protein coupled signaling pathway	BP	1	1
GO:0052405	0.0638241	0.998443	1	4	negative regulation by host of symbiont molecular function	BP	1	1
GO:0060761	0.0638414	0.992165	2	25	negative regulation of response to cytokine stimulus	BP	1	1
GO:0050768	0.0638513	0.982773	4	88	negative regulation of neurogenesis	BP	1	1
GO:0047134	0.0638703	0.998441	1	4	protein-disulfide reductase activity	MF	1	1
GO:0045046	0.0640982	0.99843	1	4	protein import into peroxisome membrane	BP	1	1
GO:0046940	0.0642437	0.998422	1	4	nucleoside monophosphate phosphorylation	BP	1	1
GO:0050145	0.0642437	0.998422	1	4	nucleoside phosphate kinase activity	MF	1	1
GO:0005381	0.0642688	0.998421	1	4	iron ion transmembrane transporter activity	MF	1	1
GO:0016641	0.0642767	0.998421	1	4	oxidoreductase activity, acting on the CH-NH2 group of donors, oxygen as acceptor	MF	1	1
GO:0070167	0.0643131	0.992094	2	24	regulation of biomineral tissue development	BP	1	1
GO:0004904	0.0643818	0.998416	1	4	interferon receptor activity	MF	1	1
GO:0004920	0.0644234	0.998413	1	4	interleukin-10 receptor activity	MF	1	1
GO:0006689	0.0644957	0.99841	1	4	ganglioside catabolic process	BP	1	1
GO:0033588	0.0645419	0.998408	1	4	Elongator holoenzyme complex	CC	1	1
GO:0097208	0.0646198	0.998404	1	4	alveolar lamellar body	CC	1	1
GO:1990266	0.0646615	0.986615	3	55	neutrophil migration	BP	1	1
GO:0045916	0.0647624	0.998396	1	4	negative regulation of complement activation	BP	1	1
GO:2000258	0.0647624	0.998396	1	4	negative regulation of protein activation cascade	BP	1	1
GO:0001739	0.0651515	0.998377	1	4	sex chromatin	CC	1	1
GO:0070562	0.0652778	0.99837	1	4	regulation of vitamin D receptor signaling pathway	BP	1	1
GO:2000646	0.0654714	0.998361	1	4	positive regulation of receptor catabolic process	BP	1	1
GO:2000343	0.0655228	0.998358	1	4	positive regulation of chemokine (C-X-C motif) ligand 2 production	BP	1	1
GO:0030306	0.0657322	0.998347	1	4	ADP-ribosylation factor binding	MF	1	1
GO:0050543	0.0657934	0.998344	1	4	icosatetraenoic acid binding	MF	1	1
GO:0004017	0.0658457	0.998342	1	4	adenylate kinase activity	MF	1	1
GO:0004303	0.0658785	0.99834	1	4	estradiol 17-beta-dehydrogenase activity	MF	1	1
GO:0006703	0.0658785	0.99834	1	4	estrogen biosynthetic process	BP	1	1
GO:0051974	0.0659917	0.998334	1	4	negative regulation of telomerase activity	BP	1	1
GO:0042182	0.0664205	0.998312	1	4	ketone catabolic process	BP	1	1
GO:0102391	0.0666205	0.998302	1	4	decanoate--CoA ligase activity	MF	1	1
GO:0050693	0.0667285	0.998296	1	4	LBD domain binding	MF	1	1
GO:0070571	0.0669458	0.998285	1	4	negative regulation of neuron projection regeneration	BP	1	1
GO:1903286	0.0673386	0.998264	1	4	regulation of potassium ion import	BP	1	1
GO:0010565	0.0676566	0.981373	4	93	regulation of cellular ketone metabolic process	BP	1	1
GO:0055098	0.067834	0.998238	1	4	response to low-density lipoprotein particle stimulus	BP	1	1
GO:0007610	0.0679121	0.975145	6	168	behavior	BP	1	1
GO:0001935	0.0679988	0.985625	3	56	endothelial cell proliferation	BP	1	1
GO:0050661	0.0681384	0.991327	2	25	NADP binding	MF	1	1
GO:0007015	0.0684716	0.974889	6	168	actin filament organization	BP	1	1
GO:0060291	0.0685713	0.991241	2	25	long-term synaptic potentiation	BP	1	1
GO:1905906	0.0686671	0.998194	1	4	regulation of amyloid fibril formation	BP	1	1
GO:0002250	0.0688116	0.97472	6	174	adaptive immune response	BP	1	1
GO:0002102	0.0688843	0.991178	2	25	podosome	CC	1	1
GO:0051353	0.068888	0.991157	2	26	positive regulation of oxidoreductase activity	BP	1	1
GO:0004177	0.0689191	0.991151	2	26	aminopeptidase activity	MF	1	1
GO:0030545	0.0690872	0.980838	4	95	receptor regulator activity	MF	1	1
GO:0045926	0.0692626	0.980786	4	92	negative regulation of growth	BP	1	1
GO:0005615	0.0692873	0.954536	34	1603	extracellular space	CC	1	1
GO:0032489	0.0693176	0.998159	1	4	regulation of Cdc42 protein signal transduction	BP	1	1
GO:1900272	0.0696298	0.998142	1	4	negative regulation of long-term synaptic potentiation	BP	1	1
GO:0042759	0.0700793	0.998118	1	4	long-chain fatty acid biosynthetic process	BP	1	1
GO:0032787	0.0702339	0.969779	8	260	monocarboxylic acid metabolic process	BP	1	1
GO:0051639	0.0707064	0.998084	1	4	actin filament network formation	BP	1	1
GO:0044272	0.0708597	0.980194	4	92	sulfur compound biosynthetic process	BP	1	1
GO:0008283	0.071043	0.957869	20	843	cell proliferation	BP	1	1
GO:0042711	0.0710735	0.998063	1	4	maternal behavior	BP	1	1
GO:0060746	0.0710735	0.998063	1	4	parental behavior	BP	1	1
GO:2000116	0.0717022	0.976271	5	133	regulation of cysteine-type endopeptidase activity	BP	1	1
GO:0030198	0.0719965	0.979765	4	93	extracellular matrix organization	BP	1	1
GO:0043062	0.0719965	0.979765	4	93	extracellular structure organization	BP	1	1
GO:0051480	0.0720906	0.97974	4	91	regulation of cytosolic calcium ion concentration	BP	1	1
GO:0035148	0.0722229	0.984343	3	57	tube formation	BP	1	1
GO:0045824	0.0722524	0.990454	2	27	negative regulation of innate immune response	BP	1	1
GO:0044092	0.0723351	0.961055	14	549	negative regulation of molecular function	BP	1	1
GO:0048306	0.0725179	0.990399	2	27	calcium-dependent protein binding	MF	1	1
GO:0016114	0.0727646	0.997969	1	4	terpenoid biosynthetic process	BP	1	1
GO:0006805	0.0728215	0.990336	2	27	xenobiotic metabolic process	BP	1	1
GO:0042445	0.0728764	0.984142	3	57	hormone metabolic process	BP	1	1
GO:0055037	0.0729762	0.979398	4	93	recycling endosome	CC	1	1
GO:0046983	0.0733999	0.960396	14	544	protein dimerization activity	MF	1	1
GO:0018401	0.0734726	0.997928	1	4	peptidyl-proline hydroxylation to 4-hydroxy-L-proline	BP	1	1
GO:0097028	0.0737514	0.990142	2	27	dendritic cell differentiation	BP	1	1
GO:0008022	0.0740103	0.979008	4	93	protein C-terminus binding	MF	1	1
GO:0010633	0.074043	0.990081	2	27	negative regulation of epithelial cell migration	BP	1	1
GO:0031406	0.0743258	0.983687	3	58	carboxylic acid binding	MF	1	1
GO:0046173	0.0744939	0.989986	2	27	polyol biosynthetic process	BP	1	1
GO:0034097	0.0745015	0.959706	14	555	response to cytokine	BP	1	1
GO:0042130	0.0748286	0.989916	2	27	negative regulation of T cell proliferation	BP	1	1
GO:0044432	0.0748768	0.95783	16	648	endoplasmic reticulum part	CC	1	1
GO:0000786	0.0749263	0.989876	2	28	nucleosome	CC	1	1
GO:0031000	0.0749471	0.997843	1	4	response to caffeine	BP	1	1
GO:0051961	0.0751179	0.978588	4	93	negative regulation of nervous system development	BP	1	1
GO:0005783	0.0752562	0.955045	20	852	endoplasmic reticulum	CC	1	1
GO:0045087	0.0754234	0.961159	12	457	innate immune response	BP	1	1
GO:0006766	0.0756793	0.983266	3	58	vitamin metabolic process	BP	1	1
GO:0030324	0.0763908	0.983044	3	58	lung development	BP	1	1
GO:0005501	0.0766283	0.997743	1	4	retinoid binding	MF	1	1
GO:1903034	0.076644	0.982964	3	58	regulation of response to wounding	BP	1	1
GO:0042098	0.0767133	0.977964	4	96	T cell proliferation	BP	1	1
GO:0030193	0.0771581	0.98942	2	27	regulation of blood coagulation	BP	1	1
GO:1900046	0.0771581	0.98942	2	27	regulation of hemostasis	BP	1	1
GO:0043177	0.0772578	0.982763	3	59	organic acid binding	MF	1	1
GO:0090280	0.0777211	0.997526	1	5	positive regulation of calcium ion import	BP	1	1
GO:0016423	0.0777629	0.997523	1	5	tRNA (guanine) methyltransferase activity	MF	1	1
GO:2001138	0.077771	0.997523	1	5	regulation of phospholipid transport	BP	1	1
GO:2001140	0.077771	0.997523	1	5	positive regulation of phospholipid transport	BP	1	1
GO:0097225	0.0779387	0.997512	1	5	sperm midpiece	CC	1	1
GO:0055089	0.0780347	0.997505	1	5	fatty acid homeostasis	BP	1	1
GO:0010952	0.0781476	0.977413	4	96	positive regulation of peptidase activity	BP	1	1
GO:0070098	0.0783742	0.989118	2	29	chemokine-mediated signaling pathway	BP	1	1
GO:0009982	0.0784308	0.99748	1	5	pseudouridine synthase activity	MF	1	1
GO:0030825	0.0784335	0.997479	1	5	positive regulation of cGMP metabolic process	BP	1	1
GO:0071639	0.0784352	0.997479	1	5	positive regulation of monocyte chemotactic protein-1 production	BP	1	1
GO:2001188	0.0785507	0.997472	1	5	regulation of T cell activation via T cell receptor contact with antigen bound to MHC molecule on antigen presenting cell	BP	1	1
GO:0003680	0.0785899	0.997469	1	5	AT DNA binding	MF	1	1
GO:0061133	0.0787481	0.997459	1	5	endopeptidase activator activity	MF	1	1
GO:0032693	0.0788067	0.997455	1	5	negative regulation of interleukin-10 production	BP	1	1
GO:0006558	0.0788213	0.997454	1	5	L-phenylalanine metabolic process	BP	1	1
GO:0006559	0.0788213	0.997454	1	5	L-phenylalanine catabolic process	BP	1	1
GO:1902221	0.0788213	0.997454	1	5	erythrose 4-phosphate/phosphoenolpyruvate family amino acid metabolic process	BP	1	1
GO:1902222	0.0788213	0.997454	1	5	erythrose 4-phosphate/phosphoenolpyruvate family amino acid catabolic process	BP	1	1
GO:0071649	0.0788553	0.997452	1	5	regulation of chemokine (C-C motif) ligand 5 production	BP	1	1
GO:0005391	0.078973	0.997444	1	5	sodium:potassium-exchanging ATPase activity	MF	1	1
GO:0005890	0.078973	0.997444	1	5	sodium:potassium-exchanging ATPase complex	CC	1	1
GO:0008556	0.078973	0.997444	1	5	potassium-transporting ATPase activity	MF	1	1
GO:0036376	0.078973	0.997444	1	5	sodium ion export across plasma membrane	BP	1	1
GO:0042178	0.0790227	0.997441	1	5	xenobiotic catabolic process	BP	1	1
GO:0052428	0.079202	0.997429	1	5	modulation by host of symbiont molecular function	BP	1	1
GO:0015919	0.0792161	0.997428	1	5	peroxisomal membrane transport	BP	1	1
GO:0048709	0.0792436	0.988948	2	28	oligodendrocyte differentiation	BP	1	1
GO:1902992	0.0793111	0.997422	1	5	negative regulation of amyloid precursor protein catabolic process	BP	1	1
GO:0061087	0.0793857	0.997417	1	5	positive regulation of histone H3-K27 methylation	BP	1	1
GO:0044362	0.0794479	0.997413	1	5	negative regulation of molecular function in other organism	BP	1	1
GO:0052204	0.0794479	0.997413	1	5	negative regulation of molecular function in other organism involved in symbiotic interaction	BP	1	1
GO:0043388	0.07946	0.988901	2	28	positive regulation of DNA binding	BP	1	1
GO:0042599	0.0795069	0.997409	1	5	lamellar body	CC	1	1
GO:0016638	0.0797482	0.997393	1	5	oxidoreductase activity, acting on the CH-NH2 group of donors	MF	1	1
GO:0004738	0.0798004	0.997389	1	5	pyruvate dehydrogenase activity	MF	1	1
GO:0034603	0.0798004	0.997389	1	5	pyruvate dehydrogenase [NAD(P)+] activity	MF	1	1
GO:0034604	0.0798004	0.997389	1	5	pyruvate dehydrogenase (NAD+) activity	MF	1	1
GO:0016290	0.079923	0.997381	1	5	palmitoyl-CoA hydrolase activity	MF	1	1
GO:0070838	0.0799678	0.969483	6	174	divalent metal ion transport	BP	1	1
GO:0060696	0.0799873	0.997377	1	5	regulation of phospholipid catabolic process	BP	1	1
GO:0035640	0.0800283	0.997374	1	5	exploration behavior	BP	1	1
GO:0019966	0.0801258	0.997368	1	5	interleukin-1 binding	MF	1	1
GO:0004563	0.0801594	0.997365	1	5	beta-N-acetylhexosaminidase activity	MF	1	1
GO:0030656	0.0801973	0.997363	1	5	regulation of vitamin metabolic process	BP	1	1
GO:0060556	0.0801973	0.997363	1	5	regulation of vitamin D biosynthetic process	BP	1	1
GO:0060558	0.0801973	0.997363	1	5	regulation of calcidiol 1-monooxygenase activity	BP	1	1
GO:0030826	0.0803057	0.997356	1	5	regulation of cGMP biosynthetic process	BP	1	1
GO:0097286	0.0803643	0.997352	1	5	iron ion import	BP	1	1
GO:2000341	0.080411	0.997348	1	5	regulation of chemokine (C-X-C motif) ligand 2 production	BP	1	1
GO:0051099	0.0807006	0.976422	4	96	positive regulation of binding	BP	1	1
GO:1901626	0.0809471	0.997312	1	5	regulation of postsynaptic membrane organization	BP	1	1
GO:0004791	0.0810992	0.997302	1	5	thioredoxin-disulfide reductase activity	MF	1	1
GO:0004859	0.0811203	0.997301	1	5	phospholipase inhibitor activity	MF	1	1
GO:0072511	0.0815831	0.968705	6	175	divalent inorganic cation transport	BP	1	1
GO:0042447	0.0816935	0.997262	1	5	hormone catabolic process	BP	1	1
GO:0008033	0.0819598	0.981235	3	62	tRNA processing	BP	1	1
GO:0048670	0.0820032	0.997241	1	5	regulation of collateral sprouting	BP	1	1
GO:0045765	0.0820831	0.975885	4	95	regulation of angiogenesis	BP	1	1
GO:0004888	0.0821213	0.968432	6	181	transmembrane signaling receptor activity	MF	1	1
GO:0006707	0.0821945	0.997227	1	5	cholesterol catabolic process	BP	1	1
GO:0016127	0.0821945	0.997227	1	5	sterol catabolic process	BP	1	1
GO:0000042	0.0822122	0.997226	1	5	protein targeting to Golgi	BP	1	1
GO:0045806	0.0824129	0.988247	2	28	negative regulation of endocytosis	BP	1	1
GO:0044130	0.0827209	0.997191	1	5	negative regulation of growth of symbiont in host	BP	1	1
GO:0044146	0.0827209	0.997191	1	5	negative regulation of growth of symbiont involved in interaction with host	BP	1	1
GO:0072378	0.0827807	0.997187	1	5	blood coagulation, fibrin clot formation	BP	1	1
GO:0060331	0.082926	0.997177	1	5	negative regulation of response to interferon-gamma	BP	1	1
GO:0060336	0.082926	0.997177	1	5	negative regulation of interferon-gamma-mediated signaling pathway	BP	1	1
GO:0071466	0.082963	0.988103	2	29	cellular response to xenobiotic stimulus	BP	1	1
GO:1903044	0.0829995	0.997172	1	5	protein localization to membrane raft	BP	1	1
GO:0061734	0.0830933	0.997165	1	5	parkin-mediated stimulation of mitophagy in response to mitochondrial depolarization	BP	1	1
GO:0046321	0.0830961	0.997165	1	5	positive regulation of fatty acid oxidation	BP	1	1
GO:0050905	0.08312	0.988136	2	26	neuromuscular process	BP	1	1
GO:0043112	0.0831398	0.975464	4	96	receptor metabolic process	BP	1	1
GO:0006399	0.0831881	0.975425	4	100	tRNA metabolic process	BP	1	1
GO:0043691	0.0832208	0.997157	1	5	reverse cholesterol transport	BP	1	1
GO:0046976	0.0835398	0.997134	1	5	histone methyltransferase activity (H3-K27 specific)	MF	1	1
GO:0019932	0.0836461	0.975264	4	96	second-messenger-mediated signaling	BP	1	1
GO:0032966	0.0841488	0.997092	1	5	negative regulation of collagen biosynthetic process	BP	1	1
GO:0005775	0.0842724	0.974991	4	101	vacuolar lumen	CC	1	1
GO:0010891	0.0842907	0.997082	1	5	negative regulation of sequestering of triglyceride	BP	1	1
GO:0044815	0.0845827	0.987716	2	30	DNA packaging complex	CC	1	1
GO:0040016	0.0846061	0.997059	1	5	embryonic cleavage	BP	1	1
GO:0051093	0.0846623	0.960102	9	314	negative regulation of developmental process	BP	1	1
GO:0035384	0.0850512	0.98763	2	29	thioester biosynthetic process	BP	1	1
GO:0071616	0.0850512	0.98763	2	29	acyl-CoA biosynthetic process	BP	1	1
GO:0052652	0.0850852	0.987622	2	29	cyclic purine nucleotide metabolic process	BP	1	1
GO:0045453	0.0852484	0.987585	2	29	bone resorption	BP	1	1
GO:0008035	0.0852523	0.997013	1	5	high-density lipoprotein particle binding	MF	1	1
GO:0010001	0.0853776	0.980118	3	62	glial cell differentiation	BP	1	1
GO:0019216	0.0855932	0.966745	6	181	regulation of lipid metabolic process	BP	1	1
GO:0009605	0.0860081	0.947739	20	867	response to external stimulus	BP	1	1
GO:0030323	0.0870711	0.979566	3	61	respiratory tube development	BP	1	1
GO:0050818	0.0871128	0.987156	2	29	regulation of coagulation	BP	1	1
GO:0010771	0.0874077	0.987087	2	29	negative regulation of cell morphogenesis involved in differentiation	BP	1	1
GO:0007263	0.0877794	0.99683	1	5	nitric oxide mediated signal transduction	BP	1	1
GO:0050890	0.0881007	0.973469	4	99	cognition	BP	1	1
GO:0005901	0.0881635	0.986912	2	29	caveola	CC	1	1
GO:0001726	0.0884997	0.973324	4	96	ruffle	CC	1	1
GO:0060100	0.0886107	0.996769	1	5	positive regulation of phagocytosis, engulfment	BP	1	1
GO:1905155	0.0886107	0.996769	1	5	positive regulation of membrane invagination	BP	1	1
GO:0015914	0.0889772	0.986721	2	29	phospholipid transport	BP	1	1
GO:0004857	0.0890101	0.968622	5	141	enzyme inhibitor activity	MF	1	1
GO:0031984	0.0890887	0.945622	20	868	organelle subcompartment	CC	1	1
GO:0099600	0.0892441	0.964941	6	185	transmembrane receptor activity	MF	1	1
GO:0046873	0.0893797	0.972957	4	98	metal ion transmembrane transporter activity	MF	1	1
GO:0031545	0.0896679	0.99669	1	5	peptidyl-proline 4-dioxygenase activity	MF	1	1
GO:0050670	0.0897799	0.972774	4	102	regulation of lymphocyte proliferation	BP	1	1
GO:0009190	0.0900691	0.986442	2	30	cyclic nucleotide biosynthetic process	BP	1	1
GO:0045814	0.0909508	0.978235	3	64	negative regulation of gene expression, epigenetic	BP	1	1
GO:0032261	0.091079	0.996583	1	5	purine nucleotide salvage	BP	1	1
GO:1901568	0.0915103	0.978044	3	64	fatty acid derivative metabolic process	BP	1	1
GO:0071723	0.0916702	0.996397	1	6	lipopeptide binding	MF	1	1
GO:0019840	0.0921069	0.996504	1	5	isoprenoid binding	MF	1	1
GO:0032944	0.0921937	0.971782	4	103	regulation of mononuclear cell proliferation	BP	1	1
GO:0030336	0.0924838	0.971679	4	100	negative regulation of cell migration	BP	1	1
GO:0001637	0.0927781	0.996307	1	6	G-protein coupled chemoattractant receptor activity	MF	1	1
GO:0004950	0.0927781	0.996307	1	6	chemokine receptor activity	MF	1	1
GO:0021983	0.0929191	0.99644	1	5	pituitary gland development	BP	1	1
GO:0048799	0.0929914	0.996435	1	5	animal organ maturation	BP	1	1
GO:0042635	0.0931508	0.996277	1	6	positive regulation of hair cycle	BP	1	1
GO:0051798	0.0931508	0.996277	1	6	positive regulation of hair follicle development	BP	1	1
GO:0006489	0.0931703	0.996276	1	6	dolichyl diphosphate biosynthetic process	BP	1	1
GO:0046465	0.0931703	0.996276	1	6	dolichyl diphosphate metabolic process	BP	1	1
GO:0071682	0.0932612	0.996268	1	6	endocytic vesicle lumen	CC	1	1
GO:0016559	0.0934381	0.996254	1	6	peroxisome fission	BP	1	1
GO:0046501	0.0934876	0.99625	1	6	protoporphyrinogen IX metabolic process	BP	1	1
GO:0071609	0.09357	0.996243	1	6	chemokine (C-C motif) ligand 5 production	BP	1	1
GO:0002098	0.0935837	0.996242	1	6	tRNA wobble uridine modification	BP	1	1
GO:0004550	0.0936641	0.996235	1	6	nucleoside diphosphate kinase activity	MF	1	1
GO:0042742	0.0936729	0.977295	3	65	defense response to bacterium	BP	1	1
GO:0048245	0.0937825	0.996226	1	6	eosinophil chemotaxis	BP	1	1
GO:0008610	0.0939606	0.95477	9	324	lipid biosynthetic process	BP	1	1
GO:0032102	0.0941189	0.970984	4	104	negative regulation of response to external stimulus	BP	1	1
GO:0000323	0.0941511	0.951117	11	423	lytic vacuole	CC	1	1
GO:0005764	0.0941511	0.951117	11	423	lysosome	CC	1	1
GO:0030955	0.0942399	0.996188	1	6	potassium ion binding	MF	1	1
GO:0034379	0.0942426	0.996188	1	6	very-low-density lipoprotein particle assembly	BP	1	1
GO:0061732	0.0943653	0.996178	1	6	mitochondrial acetyl-CoA biosynthetic process from pyruvate	BP	1	1
GO:0044359	0.0945713	0.99616	1	6	modulation of molecular function in other organism	BP	1	1
GO:0052205	0.0945713	0.99616	1	6	modulation of molecular function in other organism involved in symbiotic interaction	BP	1	1
GO:0002921	0.0946002	0.996158	1	6	negative regulation of humoral immune response	BP	1	1
GO:0046826	0.0946123	0.996157	1	6	negative regulation of protein export from nucleus	BP	1	1
GO:0106003	0.0946669	0.996153	1	6	amyloid-beta complex	CC	1	1
GO:1904415	0.0947738	0.996144	1	6	regulation of xenophagy	BP	1	1
GO:1904417	0.0947738	0.996144	1	6	positive regulation of xenophagy	BP	1	1
GO:0032768	0.0948055	0.985281	2	31	regulation of monooxygenase activity	BP	1	1
GO:0031089	0.0948112	0.996141	1	6	platelet dense granule lumen	CC	1	1
GO:0042368	0.0949847	0.996126	1	6	vitamin D biosynthetic process	BP	1	1
GO:1904724	0.0950136	0.985209	2	32	tertiary granule lumen	CC	1	1
GO:0044421	0.095114	0.935579	34	1649	extracellular region part	CC	1	1
GO:0045254	0.0951458	0.996113	1	6	pyruvate dehydrogenase complex	CC	1	1
GO:0032471	0.0954244	0.99609	1	6	negative regulation of endoplasmic reticulum calcium ion concentration	BP	1	1
GO:1903071	0.0955283	0.996081	1	6	positive regulation of ER-associated ubiquitin-dependent protein catabolic process	BP	1	1
GO:0097306	0.0957736	0.985067	2	30	cellular response to alcohol	BP	1	1
GO:0070561	0.0962135	0.996023	1	6	vitamin D receptor signaling pathway	BP	1	1
GO:0019722	0.0962514	0.976411	3	64	calcium-mediated signaling	BP	1	1
GO:0006662	0.096325	0.996014	1	6	glycerol ether metabolic process	BP	1	1
GO:0043295	0.0964072	0.996007	1	6	glutathione binding	MF	1	1
GO:1900750	0.0964072	0.996007	1	6	oligopeptide binding	MF	1	1
GO:0045861	0.0964449	0.965174	5	146	negative regulation of proteolysis	BP	1	1
GO:0055102	0.0965761	0.995993	1	6	lipase inhibitor activity	MF	1	1
GO:0004467	0.0965831	0.995992	1	6	long-chain fatty acid-CoA ligase activity	MF	1	1
GO:0031402	0.0966763	0.995984	1	6	sodium ion binding	MF	1	1
GO:0060192	0.0969065	0.995965	1	6	negative regulation of lipase activity	BP	1	1
GO:1901018	0.0969722	0.995959	1	6	positive regulation of potassium ion transmembrane transporter activity	BP	1	1
GO:0034638	0.0969789	0.995958	1	6	phosphatidylcholine catabolic process	BP	1	1
GO:0035115	0.0970573	0.996109	1	5	embryonic forelimb morphogenesis	BP	1	1
GO:0032769	0.0971793	0.995941	1	6	negative regulation of monooxygenase activity	BP	1	1
GO:0048003	0.097201	0.99594	1	6	antigen processing and presentation of lipid antigen via MHC class Ib	BP	1	1
GO:0048007	0.097201	0.99594	1	6	antigen processing and presentation, exogenous lipid antigen via MHC class Ib	BP	1	1
GO:0002548	0.0973848	0.984624	2	32	monocyte chemotaxis	BP	1	1
GO:0006573	0.0975643	0.995908	1	6	valine metabolic process	BP	1	1
GO:0010107	0.0975951	0.995906	1	6	potassium ion import	BP	1	1
GO:1902950	0.097796	0.995889	1	6	regulation of dendritic spine maintenance	BP	1	1
GO:0044110	0.0978523	0.995884	1	6	growth involved in symbiotic interaction	BP	1	1
GO:0044116	0.0978523	0.995884	1	6	growth of symbiont involved in interaction with host	BP	1	1
GO:0044117	0.0978523	0.995884	1	6	growth of symbiont in host	BP	1	1
GO:0044126	0.0978523	0.995884	1	6	regulation of growth of symbiont in host	BP	1	1
GO:0044144	0.0978523	0.995884	1	6	modulation of growth of symbiont involved in interaction with host	BP	1	1
GO:0072600	0.0979514	0.995875	1	6	establishment of protein localization to Golgi	BP	1	1
GO:0036041	0.0982216	0.995852	1	6	long-chain fatty acid binding	MF	1	1
GO:0010919	0.0983084	0.995845	1	6	regulation of inositol phosphate biosynthetic process	BP	1	1
GO:0016755	0.098334	0.995842	1	6	transferase activity, transferring amino-acyl groups	MF	1	1
GO:0010713	0.09883	0.995799	1	6	negative regulation of collagen metabolic process	BP	1	1
GO:0032060	0.0990525	0.99578	1	6	bleb assembly	BP	1	1
GO:0042592	0.0993283	0.940809	17	724	homeostatic process	BP	1	1
GO:0070062	0.0994342	0.933562	30	1434	extracellular exosome	CC	1	1
GO:0010887	0.0995445	0.995737	1	6	negative regulation of cholesterol storage	BP	1	1
GO:0010721	0.0996369	0.968682	4	103	negative regulation of cell development	BP	1	1
GO:0051764	0.0998994	0.995706	1	6	actin crosslink formation	BP	1	1
GO:1901342	0.100043	0.968516	4	102	regulation of vasculature development	BP	1	1
GO:0030836	0.100084	0.99569	1	6	positive regulation of actin filament depolymerization	BP	1	1
GO:1901881	0.100084	0.99569	1	6	positive regulation of protein depolymerization	BP	1	1
GO:0050770	0.100152	0.97504	3	64	regulation of axonogenesis	BP	1	1
GO:0051259	0.100395	0.956052	7	236	protein oligomerization	BP	1	1
GO:0031593	0.100462	0.983851	2	32	polyubiquitin modification-dependent protein binding	MF	1	1
GO:0002673	0.100789	0.983746	2	33	regulation of acute inflammatory response	BP	1	1
GO:0043122	0.101377	0.962841	5	148	regulation of I-kappaB kinase/NF-kappaB signaling	BP	1	1
GO:0070663	0.102029	0.967644	4	107	regulation of leukocyte proliferation	BP	1	1
GO:1903561	0.102157	0.93154	30	1438	extracellular vesicle	CC	1	1
GO:0042572	0.102782	0.995449	1	6	retinol metabolic process	BP	1	1
GO:0043230	0.102834	0.931036	30	1439	extracellular organelle	CC	1	1
GO:0006883	0.103171	0.995414	1	6	cellular sodium ion homeostasis	BP	1	1
GO:0060541	0.103215	0.973926	3	66	respiratory system development	BP	1	1
GO:0060099	0.103216	0.99541	1	6	regulation of phagocytosis, engulfment	BP	1	1
GO:1905153	0.103216	0.99541	1	6	regulation of membrane invagination	BP	1	1
GO:0043627	0.104264	0.982853	2	33	response to estrogen	BP	1	1
GO:0021915	0.104396	0.9735	3	66	neural tube development	BP	1	1
GO:0061134	0.104483	0.973449	3	68	peptidase regulator activity	MF	1	1
GO:0035973	0.104521	0.99529	1	6	aggrephagy	BP	1	1
GO:0034341	0.104551	0.966552	4	109	response to interferon-gamma	BP	1	1
GO:0022408	0.104839	0.97332	3	68	negative regulation of cell-cell adhesion	BP	1	1
GO:0005773	0.104951	0.942815	12	479	vacuole	CC	1	1
GO:1902495	0.105487	0.973104	3	66	transmembrane transporter complex	CC	1	1
GO:2000146	0.105985	0.965955	4	105	negative regulation of cell motility	BP	1	1
GO:0030036	0.106087	0.950086	8	277	actin cytoskeleton organization	BP	1	1
GO:0030881	0.106386	0.994982	1	7	beta-2-microglobulin binding	MF	1	1
GO:0072567	0.106494	0.995107	1	6	chemokine (C-X-C motif) ligand 2 production	BP	1	1
GO:0072321	0.106498	0.994971	1	7	chaperone-mediated protein transport	BP	1	1
GO:0046849	0.106602	0.982242	2	33	bone remodeling	BP	1	1
GO:0042612	0.106717	0.99495	1	7	MHC class I protein complex	CC	1	1
GO:0002576	0.107157	0.972474	3	68	platelet degranulation	BP	1	1
GO:0000790	0.107582	0.955592	6	193	nuclear chromatin	CC	1	1
GO:0004896	0.107621	0.981951	2	34	cytokine receptor activity	MF	1	1
GO:0015450	0.107766	0.994848	1	7	P-P-bond-hydrolysis-driven protein transmembrane transporter activity	MF	1	1
GO:0019064	0.108056	0.99482	1	7	fusion of virus membrane with host plasma membrane	BP	1	1
GO:0039663	0.108056	0.99482	1	7	membrane fusion involved in viral entry into host cell	BP	1	1
GO:0044800	0.108056	0.99482	1	7	multi-organism membrane fusion	BP	1	1
GO:0050995	0.108135	0.994812	1	7	negative regulation of lipid catabolic process	BP	1	1
GO:0010248	0.108141	0.994811	1	7	establishment or maintenance of transmembrane electrochemical gradient	BP	1	1
GO:0006044	0.108214	0.994804	1	7	N-acetylglucosamine metabolic process	BP	1	1
GO:0045717	0.1083	0.994796	1	7	negative regulation of fatty acid biosynthetic process	BP	1	1
GO:0061912	0.108409	0.981764	2	33	selective autophagy	BP	1	1
GO:0002097	0.108451	0.994781	1	7	tRNA wobble base modification	BP	1	1
GO:0006687	0.108506	0.981738	2	33	glycosphingolipid metabolic process	BP	1	1
GO:0009410	0.108569	0.981699	2	34	response to xenobiotic stimulus	BP	1	1
GO:0060670	0.108766	0.99475	1	7	branching involved in labyrinthine layer morphogenesis	BP	1	1
GO:1903726	0.109268	0.9947	1	7	negative regulation of phospholipid metabolic process	BP	1	1
GO:0008211	0.109364	0.99469	1	7	glucocorticoid metabolic process	BP	1	1
GO:0033197	0.109491	0.994678	1	7	response to vitamin E	BP	1	1
GO:0044754	0.109587	0.994668	1	7	autolysosome	CC	1	1
GO:0042362	0.109649	0.994662	1	7	fat-soluble vitamin biosynthetic process	BP	1	1
GO:0071605	0.109747	0.994652	1	7	monocyte chemotactic protein-1 production	BP	1	1
GO:0071637	0.109747	0.994652	1	7	regulation of monocyte chemotactic protein-1 production	BP	1	1
GO:0030823	0.109803	0.994647	1	7	regulation of cGMP metabolic process	BP	1	1
GO:0061085	0.109838	0.994643	1	7	regulation of histone H3-K27 methylation	BP	1	1
GO:0061635	0.109987	0.994628	1	7	regulation of protein complex stability	BP	1	1
GO:1900221	0.11013	0.994614	1	7	regulation of amyloid-beta clearance	BP	1	1
GO:0001771	0.110242	0.994748	1	6	immunological synapse formation	BP	1	1
GO:0001889	0.110353	0.971286	3	69	liver development	BP	1	1
GO:0017127	0.110383	0.994589	1	7	cholesterol transporter activity	MF	1	1
GO:2000644	0.110462	0.994581	1	7	regulation of receptor catabolic process	BP	1	1
GO:0001568	0.110495	0.950506	7	235	blood vessel development	BP	1	1
GO:0001573	0.110627	0.994564	1	7	ganglioside metabolic process	BP	1	1
GO:0055090	0.110699	0.994557	1	7	acylglycerol homeostasis	BP	1	1
GO:0070328	0.110699	0.994557	1	7	triglyceride homeostasis	BP	1	1
GO:0070403	0.110789	0.994548	1	7	NAD+ binding	MF	1	1
GO:0018149	0.110932	0.994534	1	7	peptide cross-linking	BP	1	1
GO:0018904	0.111145	0.994512	1	7	ether metabolic process	BP	1	1
GO:0042537	0.111148	0.994512	1	7	benzene-containing compound metabolic process	BP	1	1
GO:0010835	0.111227	0.994504	1	7	regulation of protein ADP-ribosylation	BP	1	1
GO:0035024	0.111324	0.994494	1	7	negative regulation of Rho protein signal transduction	BP	1	1
GO:0015645	0.111348	0.994492	1	7	fatty acid ligase activity	MF	1	1
GO:0017119	0.111414	0.994485	1	7	Golgi transport complex	CC	1	1
GO:0045713	0.111696	0.994456	1	7	low-density lipoprotein particle receptor biosynthetic process	BP	1	1
GO:0006188	0.111944	0.994431	1	7	IMP biosynthetic process	BP	1	1
GO:0043218	0.111955	0.99443	1	7	compact myelin	CC	1	1
GO:0002674	0.112302	0.994394	1	7	negative regulation of acute inflammatory response	BP	1	1
GO:2000651	0.112358	0.994389	1	7	positive regulation of sodium ion transmembrane transporter activity	BP	1	1
GO:0098779	0.112475	0.994377	1	7	positive regulation of mitophagy in response to mitochondrial depolarization	BP	1	1
GO:1901526	0.112475	0.994377	1	7	positive regulation of mitophagy	BP	1	1
GO:1905954	0.112608	0.98061	2	34	positive regulation of lipid localization	BP	1	1
GO:0061179	0.112611	0.994363	1	7	negative regulation of insulin secretion involved in cellular response to glucose stimulus	BP	1	1
GO:0006182	0.112634	0.994361	1	7	cGMP biosynthetic process	BP	1	1
GO:0071394	0.112873	0.994336	1	7	cellular response to testosterone stimulus	BP	1	1
GO:0043217	0.113217	0.994301	1	7	myelin maintenance	BP	1	1
GO:0044252	0.113318	0.99429	1	7	negative regulation of multicellular organismal metabolic process	BP	1	1
GO:0047372	0.113784	0.994242	1	7	acylglycerol lipase activity	MF	1	1
GO:0005741	0.11411	0.962347	4	112	mitochondrial outer membrane	CC	1	1
GO:0030278	0.114302	0.969806	3	69	regulation of ossification	BP	1	1
GO:0061008	0.114394	0.969761	3	70	hepaticobiliary system development	BP	1	1
GO:0032526	0.114595	0.980066	2	34	response to retinoic acid	BP	1	1
GO:0010889	0.114937	0.994122	1	7	regulation of sequestering of triglyceride	BP	1	1
GO:0032488	0.11542	0.994071	1	7	Cdc42 protein signal transduction	BP	1	1
GO:0035295	0.115509	0.951403	6	194	tube development	BP	1	1
GO:0035136	0.115749	0.994197	1	6	forelimb morphogenesis	BP	1	1
GO:0034362	0.115875	0.994023	1	7	low-density lipoprotein particle	CC	1	1
GO:0050872	0.115989	0.994011	1	7	white fat cell differentiation	BP	1	1
GO:0043280	0.116239	0.969051	3	71	positive regulation of cysteine-type endopeptidase activity involved in apoptotic process	BP	1	1
GO:0045494	0.116956	0.993908	1	7	photoreceptor cell maintenance	BP	1	1
GO:0051188	0.117354	0.960887	4	113	cofactor biosynthetic process	BP	1	1
GO:0030308	0.117531	0.968548	3	72	negative regulation of cell growth	BP	1	1
GO:0071803	0.117584	0.993841	1	7	positive regulation of podosome assembly	BP	1	1
GO:0045682	0.117586	0.979236	2	34	regulation of epidermis development	BP	1	1
GO:0004029	0.117726	0.993826	1	7	aldehyde dehydrogenase (NAD) activity	MF	1	1
GO:0071436	0.117774	0.993821	1	7	sodium ion export	BP	1	1
GO:0045862	0.117967	0.946285	7	247	positive regulation of proteolysis	BP	1	1
GO:0050678	0.118193	0.960515	4	112	regulation of epithelial cell proliferation	BP	1	1
GO:0031264	0.118226	0.993772	1	7	death-inducing signaling complex	CC	1	1
GO:0051928	0.118491	0.978957	2	35	positive regulation of calcium ion transport	BP	1	1
GO:0140115	0.118556	0.993736	1	7	export across plasma membrane	BP	1	1
GO:0031543	0.118968	0.993692	1	7	peptidyl-proline dioxygenase activity	MF	1	1
GO:0086011	0.119374	0.993648	1	7	membrane repolarization during action potential	BP	1	1
GO:0086013	0.119374	0.993648	1	7	membrane repolarization during cardiac muscle cell action potential	BP	1	1
GO:0051287	0.12054	0.978353	2	36	NAD binding	MF	1	1
GO:0008203	0.120734	0.967304	3	73	cholesterol metabolic process	BP	1	1
GO:0031252	0.120743	0.948593	6	193	cell leading edge	CC	1	1
GO:0020037	0.120938	0.97824	2	36	heme binding	MF	1	1
GO:0030334	0.121238	0.938468	9	334	regulation of cell migration	BP	1	1
GO:1901606	0.121693	0.978024	2	36	alpha-amino acid catabolic process	BP	1	1
GO:0006335	0.122191	0.993203	1	8	DNA replication-dependent nucleosome assembly	BP	1	1
GO:0034723	0.122191	0.993203	1	8	DNA replication-dependent nucleosome organization	BP	1	1
GO:0046470	0.122246	0.977865	2	36	phosphatidylcholine metabolic process	BP	1	1
GO:0043535	0.12237	0.977854	2	35	regulation of blood vessel endothelial cell migration	BP	1	1
GO:0006816	0.122452	0.952477	5	152	calcium ion transport	BP	1	1
GO:0051345	0.122551	0.935282	10	378	positive regulation of hydrolase activity	BP	1	1
GO:0010984	0.122584	0.993158	1	8	regulation of lipoprotein particle clearance	BP	1	1
GO:0045922	0.1228	0.993133	1	8	negative regulation of fatty acid metabolic process	BP	1	1
GO:0004033	0.123225	0.993084	1	8	aldo-keto reductase (NADP) activity	MF	1	1
GO:0051271	0.123617	0.958049	4	111	negative regulation of cellular component movement	BP	1	1
GO:0046007	0.123837	0.993014	1	8	negative regulation of activated T cell proliferation	BP	1	1
GO:0071550	0.123889	0.993008	1	8	death-inducing signaling complex assembly	BP	1	1
GO:0031667	0.124324	0.946627	6	200	response to nutrient levels	BP	1	1
GO:0044803	0.12438	0.992951	1	8	multi-organism membrane organization	BP	1	1
GO:0002291	0.124438	0.992944	1	8	T cell activation via T cell receptor contact with antigen bound to MHC molecule on antigen presenting cell	BP	1	1
GO:0047617	0.1247	0.992913	1	8	acyl-CoA hydrolase activity	MF	1	1
GO:0016667	0.124727	0.977124	2	37	oxidoreductase activity, acting on a sulfur group of donors	MF	1	1
GO:0016709	0.124848	0.992896	1	8	oxidoreductase activity, acting on paired donors, with incorporation or reduction of molecular oxygen, NAD(P)H as one donor, and incorporation of one atom of oxygen	MF	1	1
GO:0042359	0.124868	0.992894	1	8	vitamin D metabolic process	BP	1	1
GO:1903069	0.12498	0.992881	1	8	regulation of ER-associated ubiquitin-dependent protein catabolic process	BP	1	1
GO:0010510	0.125228	0.992852	1	8	regulation of acetyl-CoA biosynthetic process from pyruvate	BP	1	1
GO:0097296	0.125426	0.992828	1	8	activation of cysteine-type endopeptidase activity involved in apoptotic signaling pathway	BP	1	1
GO:0010544	0.125553	0.992814	1	8	negative regulation of platelet activation	BP	1	1
GO:0009074	0.125697	0.992797	1	8	aromatic amino acid family catabolic process	BP	1	1
GO:0044236	0.12578	0.976817	2	37	multicellular organism metabolic process	BP	1	1
GO:0030502	0.125792	0.992785	1	8	negative regulation of bone mineralization	BP	1	1
GO:0048513	0.125987	0.915457	26	1217	animal organ development	BP	1	1
GO:0051354	0.125988	0.992762	1	8	negative regulation of oxidoreductase activity	BP	1	1
GO:0010875	0.126085	0.992751	1	8	positive regulation of cholesterol efflux	BP	1	1
GO:0051930	0.126284	0.992728	1	8	regulation of sensory perception of pain	BP	1	1
GO:0051931	0.126284	0.992728	1	8	regulation of sensory perception	BP	1	1
GO:0019852	0.126344	0.99272	1	8	L-ascorbic acid metabolic process	BP	1	1
GO:1990351	0.126651	0.964993	3	72	transporter complex	CC	1	1
GO:0034380	0.126798	0.992667	1	8	high-density lipoprotein particle assembly	BP	1	1
GO:0045606	0.127146	0.992625	1	8	positive regulation of epidermal cell differentiation	BP	1	1
GO:0045618	0.127146	0.992625	1	8	positive regulation of keratinocyte differentiation	BP	1	1
GO:1902041	0.127362	0.976376	2	36	regulation of extrinsic apoptotic signaling pathway via death domain receptors	BP	1	1
GO:0006625	0.127385	0.992597	1	8	protein targeting to peroxisome	BP	1	1
GO:0072662	0.127385	0.992597	1	8	protein localization to peroxisome	BP	1	1
GO:0072663	0.127385	0.992597	1	8	establishment of protein localization to peroxisome	BP	1	1
GO:0032945	0.127497	0.976312	2	37	negative regulation of mononuclear cell proliferation	BP	1	1
GO:0050672	0.127497	0.976312	2	37	negative regulation of lymphocyte proliferation	BP	1	1
GO:0040012	0.127641	0.932033	10	387	regulation of locomotion	BP	1	1
GO:0071305	0.127734	0.992555	1	8	cellular response to vitamin D	BP	1	1
GO:0048156	0.127735	0.992555	1	8	tau protein binding	MF	1	1
GO:0036152	0.128233	0.992495	1	8	phosphatidylethanolamine acyl-chain remodeling	BP	1	1
GO:0048278	0.128638	0.975998	2	36	vesicle docking	BP	1	1
GO:0042953	0.128724	0.992584	1	7	lipoprotein transport	BP	1	1
GO:0044872	0.128724	0.992584	1	7	lipoprotein localization	BP	1	1
GO:0055093	0.128881	0.992417	1	8	response to hyperoxia	BP	1	1
GO:0070513	0.129003	0.992402	1	8	death domain binding	MF	1	1
GO:0015908	0.129402	0.975771	2	36	fatty acid transport	BP	1	1
GO:0051561	0.129765	0.99231	1	8	positive regulation of mitochondrial calcium ion concentration	BP	1	1
GO:0022411	0.130066	0.932969	9	351	cellular component disassembly	BP	1	1
GO:0006081	0.13029	0.975458	2	38	cellular aldehyde metabolic process	BP	1	1
GO:0060122	0.130433	0.992228	1	8	inner ear receptor stereocilium organization	BP	1	1
GO:0005886	0.130548	0.908905	33	1606	plasma membrane	CC	1	1
GO:1900273	0.130863	0.992176	1	8	positive regulation of long-term synaptic potentiation	BP	1	1
GO:0098858	0.130977	0.963276	3	71	actin-based cell projection	CC	1	1
GO:0001944	0.131157	0.938701	7	245	vasculature development	BP	1	1
GO:0032958	0.131279	0.992124	1	8	inositol phosphate biosynthetic process	BP	1	1
GO:0051004	0.131886	0.99205	1	8	regulation of lipoprotein lipase activity	BP	1	1
GO:0019471	0.133189	0.991887	1	8	4-hydroxyproline metabolic process	BP	1	1
GO:0019511	0.133397	0.991861	1	8	peptidyl-proline hydroxylation	BP	1	1
GO:0003382	0.133431	0.991857	1	8	epithelial cell morphogenesis	BP	1	1
GO:1901615	0.133692	0.941436	6	206	organic hydroxy compound metabolic process	BP	1	1
GO:0097062	0.133713	0.991821	1	8	dendritic spine maintenance	BP	1	1
GO:0035722	0.135245	0.973931	2	39	interleukin-12-mediated signaling pathway	BP	1	1
GO:0071349	0.135245	0.973931	2	39	cellular response to interleukin-12	BP	1	1
GO:2001056	0.135534	0.961368	3	76	positive regulation of cysteine-type endopeptidase activity	BP	1	1
GO:0019865	0.13612	0.991387	1	9	immunoglobulin binding	MF	1	1
GO:0006720	0.136164	0.973648	2	39	isoprenoid metabolic process	BP	1	1
GO:0022890	0.136295	0.945295	5	161	inorganic cation transmembrane transporter activity	MF	1	1
GO:0001522	0.136468	0.991342	1	9	pseudouridine synthesis	BP	1	1
GO:0044853	0.136784	0.973481	2	38	plasma membrane raft	CC	1	1
GO:0090195	0.136878	0.991418	1	8	chemokine secretion	BP	1	1
GO:0070482	0.136919	0.939621	6	208	response to oxygen levels	BP	1	1
GO:0008277	0.137113	0.973355	2	39	regulation of G-protein coupled receptor protein signaling pathway	BP	1	1
GO:1901071	0.137246	0.99124	1	9	glucosamine-containing compound metabolic process	BP	1	1
GO:0030516	0.137349	0.973306	2	38	regulation of axon extension	BP	1	1
GO:0051797	0.13788	0.991156	1	9	regulation of hair follicle development	BP	1	1
GO:0016004	0.137939	0.991149	1	9	phospholipase activator activity	MF	1	1
GO:0060229	0.137939	0.991149	1	9	lipase activator activity	MF	1	1
GO:0035821	0.138056	0.960308	3	78	modification of morphology or physiology of other organism	BP	1	1
GO:0098792	0.138696	0.991048	1	9	xenophagy	BP	1	1
GO:0055088	0.138708	0.972859	2	39	lipid homeostasis	BP	1	1
GO:0019221	0.138925	0.927371	9	359	cytokine-mediated signaling pathway	BP	1	1
GO:0048261	0.138967	0.991012	1	9	negative regulation of receptor-mediated endocytosis	BP	1	1
GO:0097435	0.139215	0.93394	7	252	supramolecular fiber organization	BP	1	1
GO:0009451	0.13927	0.959804	3	78	RNA modification	BP	1	1
GO:0043394	0.139378	0.990958	1	9	proteoglycan binding	MF	1	1
GO:0015937	0.139415	0.990953	1	9	coenzyme A biosynthetic process	BP	1	1
GO:0051851	0.139434	0.972609	2	40	modification by host of symbiont morphology or physiology	BP	1	1
GO:0050769	0.139481	0.943626	5	158	positive regulation of neurogenesis	BP	1	1
GO:0009313	0.139606	0.990927	1	9	oligosaccharide catabolic process	BP	1	1
GO:0002475	0.139851	0.990894	1	9	antigen processing and presentation via MHC class Ib	BP	1	1
GO:0009072	0.139872	0.990891	1	9	aromatic amino acid family metabolic process	BP	1	1
GO:0031420	0.139936	0.990883	1	9	alkali metal ion binding	MF	1	1
GO:0019239	0.13998	0.990877	1	9	deaminase activity	MF	1	1
GO:0016209	0.139999	0.972432	2	40	antioxidant activity	MF	1	1
GO:0072358	0.140041	0.933457	7	249	cardiovascular system development	BP	1	1
GO:0045120	0.140075	0.990864	1	9	pronucleus	CC	1	1
GO:0031968	0.140098	0.950214	4	121	organelle outer membrane	CC	1	1
GO:0016125	0.140133	0.959445	3	78	sterol metabolic process	BP	1	1
GO:0070168	0.140243	0.990842	1	9	negative regulation of biomineral tissue development	BP	1	1
GO:0005789	0.140317	0.917621	13	557	endoplasmic reticulum membrane	CC	1	1
GO:0048566	0.140434	0.990953	1	8	embryonic digestive tract development	BP	1	1
GO:0004364	0.140612	0.990792	1	9	glutathione transferase activity	MF	1	1
GO:0050812	0.140682	0.990783	1	9	regulation of acyl-CoA biosynthetic process	BP	1	1
GO:0042311	0.140705	0.990779	1	9	vasodilation	BP	1	1
GO:0016289	0.140764	0.990772	1	9	CoA hydrolase activity	MF	1	1
GO:0070671	0.140843	0.972166	2	40	response to interleukin-12	BP	1	1
GO:0051000	0.140853	0.99076	1	9	positive regulation of nitric-oxide synthase activity	BP	1	1
GO:0031935	0.140929	0.990749	1	9	regulation of chromatin silencing	BP	1	1
GO:0046068	0.141103	0.990726	1	9	cGMP metabolic process	BP	1	1
GO:0043574	0.141489	0.990673	1	9	peroxisomal transport	BP	1	1
GO:0032104	0.14188	0.99062	1	9	regulation of response to extracellular stimulus	BP	1	1
GO:0032107	0.14188	0.99062	1	9	regulation of response to nutrient levels	BP	1	1
GO:0046040	0.141923	0.990614	1	9	IMP metabolic process	BP	1	1
GO:0042827	0.142058	0.990596	1	9	platelet dense granule	CC	1	1
GO:0060445	0.142684	0.990511	1	9	branching involved in salivary gland morphogenesis	BP	1	1
GO:0036295	0.142833	0.99049	1	9	cellular response to increased oxygen levels	BP	1	1
GO:0030730	0.142911	0.990479	1	9	sequestering of triglyceride	BP	1	1
GO:0008146	0.143187	0.990441	1	9	sulfotransferase activity	MF	1	1
GO:0048679	0.143309	0.990425	1	9	regulation of axon regeneration	BP	1	1
GO:0031210	0.14331	0.990425	1	9	phosphatidylcholine binding	MF	1	1
GO:0050997	0.14331	0.990425	1	9	quaternary ammonium group binding	MF	1	1
GO:0002686	0.143705	0.99037	1	9	negative regulation of leukocyte migration	BP	1	1
GO:0070664	0.143809	0.971225	2	40	negative regulation of leukocyte proliferation	BP	1	1
GO:0046906	0.143917	0.97119	2	40	tetrapyrrole binding	MF	1	1
GO:0035338	0.143939	0.990338	1	9	long-chain fatty-acyl-CoA biosynthetic process	BP	1	1
GO:0010745	0.144111	0.990314	1	9	negative regulation of macrophage derived foam cell differentiation	BP	1	1
GO:1902003	0.144203	0.990301	1	9	regulation of amyloid-beta formation	BP	1	1
GO:0030029	0.144382	0.927094	8	297	actin filament-based process	BP	1	1
GO:0035357	0.144439	0.990269	1	9	peroxisome proliferator activated receptor signaling pathway	BP	1	1
GO:0005102	0.14479	0.914524	13	556	receptor binding	MF	1	1
GO:0048280	0.144794	0.990219	1	9	vesicle fusion with Golgi apparatus	BP	1	1
GO:0090161	0.144954	0.990197	1	9	Golgi ribbon formation	BP	1	1
GO:0043270	0.145047	0.957379	3	78	positive regulation of ion transport	BP	1	1
GO:0061136	0.145116	0.947765	4	122	regulation of proteasomal protein catabolic process	BP	1	1
GO:0030194	0.145371	0.990139	1	9	positive regulation of blood coagulation	BP	1	1
GO:1900048	0.145371	0.990139	1	9	positive regulation of hemostasis	BP	1	1
GO:0098827	0.145621	0.913943	13	561	endoplasmic reticulum subcompartment	CC	1	1
GO:0055078	0.14583	0.990074	1	9	sodium ion homeostasis	BP	1	1
GO:0016746	0.145836	0.947417	4	121	transferase activity, transferring acyl groups	MF	1	1
GO:0051129	0.146404	0.925817	8	305	negative regulation of cellular component organization	BP	1	1
GO:0019867	0.146528	0.947064	4	123	outer membrane	CC	1	1
GO:0060429	0.147918	0.91882	10	404	epithelium development	BP	1	1
GO:0043173	0.148	0.989768	1	9	nucleotide salvage	BP	1	1
GO:0140029	0.149485	0.969388	2	40	exocytic process	BP	1	1
GO:0046033	0.149836	0.989504	1	9	AMP metabolic process	BP	1	1
GO:0030206	0.150636	0.989388	1	9	chondroitin sulfate biosynthetic process	BP	1	1
GO:0030258	0.150785	0.944962	4	122	lipid modification	BP	1	1
GO:0050865	0.151515	0.92652	7	262	regulation of cell activation	BP	1	1
GO:0008175	0.151595	0.989121	1	10	tRNA methyltransferase activity	MF	1	1
GO:0070402	0.151741	0.989099	1	10	NADPH binding	MF	1	1
GO:0070528	0.152029	0.989056	1	10	protein kinase C signaling	BP	1	1
GO:0015037	0.152148	0.989039	1	10	peptide disulfide oxidoreductase activity	MF	1	1
GO:0019098	0.152238	0.989154	1	9	reproductive behavior	BP	1	1
GO:0051962	0.152538	0.936572	5	163	positive regulation of nervous system development	BP	1	1
GO:0015929	0.153099	0.988897	1	10	hexosaminidase activity	MF	1	1
GO:0001618	0.15314	0.968131	2	42	virus receptor activity	MF	1	1
GO:0104005	0.15314	0.968131	2	42	hijacked molecular function	MF	1	1
GO:0006086	0.15326	0.988873	1	10	acetyl-CoA biosynthetic process from pyruvate	BP	1	1
GO:0046479	0.153285	0.988869	1	10	glycosphingolipid catabolic process	BP	1	1
GO:0046514	0.153285	0.988869	1	10	ceramide catabolic process	BP	1	1
GO:0040013	0.153602	0.94356	4	121	negative regulation of locomotion	BP	1	1
GO:0001941	0.153607	0.988821	1	10	postsynaptic membrane organization	BP	1	1
GO:0048732	0.153613	0.935965	5	167	gland development	BP	1	1
GO:0042159	0.153614	0.98882	1	10	lipoprotein catabolic process	BP	1	1
GO:0046165	0.153831	0.953556	3	82	alcohol biosynthetic process	BP	1	1
GO:0016668	0.15393	0.988772	1	10	oxidoreductase activity, acting on a sulfur group of donors, NAD(P) as acceptor	MF	1	1
GO:0050877	0.154278	0.929655	6	211	nervous system process	BP	1	1
GO:0009187	0.15458	0.967675	2	41	cyclic nucleotide metabolic process	BP	1	1
GO:0016645	0.15473	0.988651	1	10	oxidoreductase activity, acting on the CH-NH group of donors	MF	1	1
GO:0010874	0.154808	0.988639	1	10	regulation of cholesterol efflux	BP	1	1
GO:1902307	0.154953	0.988617	1	10	positive regulation of sodium ion transmembrane transport	BP	1	1
GO:0017049	0.155073	0.988599	1	10	GTP-Rho binding	MF	1	1
GO:0051044	0.15523	0.988575	1	10	positive regulation of membrane protein ectodomain proteolysis	BP	1	1
GO:0071229	0.155406	0.952878	3	81	cellular response to acid chemical	BP	1	1
GO:0042175	0.155561	0.906974	13	568	nuclear outer membrane-endoplasmic reticulum membrane network	CC	1	1
GO:2000145	0.15557	0.916642	9	354	regulation of cell motility	BP	1	1
GO:0033599	0.155706	0.988503	1	10	regulation of mammary gland epithelial cell proliferation	BP	1	1
GO:0060713	0.155849	0.988481	1	10	labyrinthine layer morphogenesis	BP	1	1
GO:0032369	0.156233	0.988423	1	10	negative regulation of lipid transport	BP	1	1
GO:0019955	0.156237	0.967092	2	42	cytokine binding	MF	1	1
GO:0038023	0.156422	0.92838	6	217	signaling receptor activity	MF	1	1
GO:0001843	0.156588	0.966974	2	42	neural tube closure	BP	1	1
GO:0060606	0.156588	0.966974	2	42	tube closure	BP	1	1
GO:1901032	0.156871	0.988325	1	10	negative regulation of response to reactive oxygen species	BP	1	1
GO:1903206	0.156871	0.988325	1	10	negative regulation of hydrogen peroxide-induced cell death	BP	1	1
GO:0071674	0.157464	0.966653	2	43	mononuclear cell migration	BP	1	1
GO:0032103	0.157957	0.941328	4	126	positive regulation of response to external stimulus	BP	1	1
GO:0050795	0.158619	0.988054	1	10	regulation of behavior	BP	1	1
GO:0008144	0.158768	0.966209	2	43	drug binding	MF	1	1
GO:0050767	0.158963	0.921964	7	258	regulation of neurogenesis	BP	1	1
GO:0072676	0.158999	0.96613	2	43	lymphocyte migration	BP	1	1
GO:0070570	0.159696	0.987886	1	10	regulation of neuron projection regeneration	BP	1	1
GO:0044283	0.159964	0.921323	7	267	small molecule biosynthetic process	BP	1	1
GO:0050806	0.16002	0.965806	2	42	positive regulation of synaptic transmission	BP	1	1
GO:0003407	0.160043	0.987832	1	10	neural retina development	BP	1	1
GO:0030318	0.160063	0.98815	1	8	melanocyte differentiation	BP	1	1
GO:0050820	0.160093	0.987824	1	10	positive regulation of coagulation	BP	1	1
GO:0055119	0.160118	0.987963	1	9	relaxation of cardiac muscle	BP	1	1
GO:0009108	0.160638	0.950541	3	83	coenzyme biosynthetic process	BP	1	1
GO:0005768	0.160852	0.905264	12	513	endosome	CC	1	1
GO:0071437	0.160881	0.9877	1	10	invadopodium	CC	1	1
GO:0009063	0.160948	0.965462	2	43	cellular amino acid catabolic process	BP	1	1
GO:0002685	0.161068	0.950349	3	83	regulation of leukocyte migration	BP	1	1
GO:0048668	0.161685	0.987572	1	10	collateral sprouting	BP	1	1
GO:1901654	0.161706	0.950064	3	83	response to ketone	BP	1	1
GO:0005178	0.161715	0.965222	2	42	integrin binding	MF	1	1
GO:0030374	0.161763	0.965206	2	42	ligand-dependent nuclear receptor transcription coactivator activity	MF	1	1
GO:1990000	0.161781	0.987557	1	10	amyloid fibril formation	BP	1	1
GO:0071801	0.162056	0.987513	1	10	regulation of podosome assembly	BP	1	1
GO:0051702	0.162337	0.964957	2	44	interaction with symbiont	BP	1	1
GO:0043101	0.162579	0.98743	1	10	purine-containing compound salvage	BP	1	1
GO:0010644	0.16292	0.987375	1	10	cell communication by electrical coupling	BP	1	1
GO:0086064	0.16292	0.987375	1	10	cell communication by electrical coupling involved in cardiac conduction	BP	1	1
GO:0031347	0.163115	0.911647	9	371	regulation of defense response	BP	1	1
GO:0043588	0.163357	0.949346	3	81	skin development	BP	1	1
GO:0030100	0.163476	0.938533	4	122	regulation of endocytosis	BP	1	1
GO:0060969	0.163662	0.987256	1	10	negative regulation of gene silencing	BP	1	1
GO:0007611	0.163949	0.949068	3	82	learning or memory	BP	1	1
GO:0005884	0.164168	0.964372	2	42	actin filament	CC	1	1
GO:0050650	0.164195	0.98717	1	10	chondroitin sulfate proteoglycan biosynthetic process	BP	1	1
GO:0000030	0.164852	0.98694	1	11	mannosyltransferase activity	MF	1	1
GO:0015748	0.165012	0.96405	2	43	organophosphate ester transport	BP	1	1
GO:0006349	0.165089	0.987025	1	10	regulation of gene expression by genetic imprinting	BP	1	1
GO:0098869	0.165317	0.963919	2	44	cellular oxidant detoxification	BP	1	1
GO:0005767	0.165808	0.986783	1	11	secondary lysosome	CC	1	1
GO:0071944	0.165841	0.881079	33	1646	cell periphery	CC	1	1
GO:0006898	0.165963	0.937233	4	124	receptor-mediated endocytosis	BP	1	1
GO:0009991	0.166105	0.922632	6	219	response to extracellular stimulus	BP	1	1
GO:0050750	0.166233	0.986713	1	11	low-density lipoprotein particle receptor binding	MF	1	1
GO:0046890	0.166281	0.947979	3	85	regulation of lipid biosynthetic process	BP	1	1
GO:1902106	0.166315	0.963568	2	44	negative regulation of leukocyte differentiation	BP	1	1
GO:0044794	0.166804	0.986618	1	11	positive regulation by host of viral process	BP	1	1
GO:0050849	0.166946	0.986594	1	11	negative regulation of calcium-mediated signaling	BP	1	1
GO:0019377	0.167017	0.986583	1	11	glycolipid catabolic process	BP	1	1
GO:0032462	0.167026	0.986581	1	11	regulation of protein homooligomerization	BP	1	1
GO:1904294	0.167064	0.986575	1	11	positive regulation of ERAD pathway	BP	1	1
GO:0032620	0.167454	0.98651	1	11	interleukin-17 production	BP	1	1
GO:0031076	0.167567	0.986619	1	10	embryonic camera-type eye development	BP	1	1
GO:0006309	0.167733	0.986463	1	11	apoptotic DNA fragmentation	BP	1	1
GO:1901685	0.168248	0.986377	1	11	glutathione derivative metabolic process	BP	1	1
GO:1901687	0.168248	0.986377	1	11	glutathione derivative biosynthetic process	BP	1	1
GO:2001269	0.168372	0.986356	1	11	positive regulation of cysteine-type endopeptidase activity involved in apoptotic signaling pathway	BP	1	1
GO:0031982	0.168436	0.876287	41	2130	vesicle	CC	1	1
GO:1904925	0.16861	0.986316	1	11	positive regulation of autophagy of mitochondrion in response to mitochondrial depolarization	BP	1	1
GO:0016298	0.168652	0.962742	2	44	lipase activity	MF	1	1
GO:0050810	0.168731	0.962689	2	45	regulation of steroid biosynthetic process	BP	1	1
GO:0032802	0.168951	0.986259	1	11	low-density lipoprotein particle receptor catabolic process	BP	1	1
GO:0043534	0.169026	0.962635	2	43	blood vessel endothelial cell migration	BP	1	1
GO:0010737	0.169355	0.986191	1	11	protein kinase A signaling	BP	1	1
GO:0006334	0.169425	0.962442	2	45	nucleosome assembly	BP	1	1
GO:0032231	0.169469	0.962477	2	43	regulation of actin filament bundle assembly	BP	1	1
GO:0002691	0.169679	0.986136	1	11	regulation of cellular extravasation	BP	1	1
GO:0003779	0.170217	0.926673	5	169	actin binding	MF	1	1
GO:0033158	0.17045	0.986005	1	11	regulation of protein import into nucleus, translocation	BP	1	1
GO:0045923	0.170497	0.985997	1	11	positive regulation of fatty acid metabolic process	BP	1	1
GO:0008210	0.170676	0.985967	1	11	estrogen metabolic process	BP	1	1
GO:0032401	0.170955	0.98592	1	11	establishment of melanosome localization	BP	1	1
GO:0032402	0.170955	0.98592	1	11	melanosome transport	BP	1	1
GO:0051904	0.170955	0.98592	1	11	pigment granule transport	BP	1	1
GO:0051905	0.170955	0.98592	1	11	establishment of pigment granule localization	BP	1	1
GO:0016580	0.170989	0.985914	1	11	Sin3 complex	CC	1	1
GO:0099622	0.171301	0.985994	1	10	cardiac muscle cell membrane repolarization	BP	1	1
GO:0032965	0.171376	0.985848	1	11	regulation of collagen biosynthetic process	BP	1	1
GO:0000062	0.171787	0.985777	1	11	fatty-acyl-CoA binding	MF	1	1
GO:0019201	0.171875	0.985762	1	11	nucleotide kinase activity	MF	1	1
GO:0035255	0.17263	0.985632	1	11	ionotropic glutamate receptor binding	MF	1	1
GO:0051341	0.172771	0.961241	2	45	regulation of oxidoreductase activity	BP	1	1
GO:0016878	0.173863	0.985419	1	11	acid-thiol ligase activity	MF	1	1
GO:0042102	0.17409	0.960739	2	46	positive regulation of T cell proliferation	BP	1	1
GO:0004866	0.174407	0.960648	2	45	endopeptidase inhibitor activity	MF	1	1
GO:0030414	0.174407	0.960648	2	45	peptidase inhibitor activity	MF	1	1
GO:0014020	0.174487	0.960619	2	45	primary neural tube formation	BP	1	1
GO:0032594	0.174511	0.985306	1	11	protein transport within lipid bilayer	BP	1	1
GO:0006501	0.174887	0.98524	1	11	C-terminal protein lipidation	BP	1	1
GO:0008238	0.17597	0.960079	2	45	exopeptidase activity	MF	1	1
GO:0060249	0.175974	0.923341	5	176	anatomical structure homeostasis	BP	1	1
GO:0046320	0.176009	0.985043	1	11	regulation of fatty acid oxidation	BP	1	1
GO:0001558	0.176493	0.923038	5	177	regulation of cell growth	BP	1	1
GO:0016053	0.17709	0.93135	4	129	organic acid biosynthetic process	BP	1	1
GO:0046394	0.17709	0.93135	4	129	carboxylic acid biosynthetic process	BP	1	1
GO:1901381	0.177128	0.984845	1	11	positive regulation of potassium ion transmembrane transport	BP	1	1
GO:0019835	0.177216	0.984711	1	12	cytolysis	BP	1	1
GO:0010882	0.178266	0.984643	1	11	regulation of cardiac muscle contraction by calcium ion signaling	BP	1	1
GO:1901137	0.178493	0.905133	8	326	carbohydrate derivative biosynthetic process	BP	1	1
GO:0097502	0.178553	0.984471	1	12	mannosylation	BP	1	1
GO:0016866	0.178635	0.984456	1	12	intramolecular transferase activity	MF	1	1
GO:0018345	0.178899	0.984408	1	12	protein palmitoylation	BP	1	1
GO:0009226	0.179308	0.984334	1	12	nucleotide-sugar biosynthetic process	BP	1	1
GO:0046651	0.179927	0.929811	4	132	lymphocyte proliferation	BP	1	1
GO:0006672	0.180037	0.958555	2	46	ceramide metabolic process	BP	1	1
GO:0070325	0.180567	0.984105	1	12	lipoprotein particle receptor binding	MF	1	1
GO:0000737	0.181068	0.984013	1	12	DNA catabolic process, endonucleolytic	BP	1	1
GO:0051117	0.181438	0.958008	2	47	ATPase binding	MF	1	1
GO:0003746	0.181758	0.983887	1	12	translation elongation factor activity	MF	1	1
GO:0015936	0.1818	0.983879	1	12	coenzyme A metabolic process	BP	1	1
GO:1904923	0.181847	0.98387	1	12	regulation of autophagy of mitochondrion in response to mitochondrial depolarization	BP	1	1
GO:0042552	0.181872	0.957897	2	45	myelination	BP	1	1
GO:0045830	0.182179	0.983809	1	12	positive regulation of isotype switching	BP	1	1
GO:0090279	0.182526	0.983745	1	12	regulation of calcium ion import	BP	1	1
GO:1990748	0.182615	0.957567	2	47	cellular detoxification	BP	1	1
GO:0033866	0.182645	0.983723	1	12	nucleoside bisphosphate biosynthetic process	BP	1	1
GO:0034030	0.182645	0.983723	1	12	ribonucleoside bisphosphate biosynthetic process	BP	1	1
GO:0034033	0.182645	0.983723	1	12	purine nucleoside bisphosphate biosynthetic process	BP	1	1
GO:0046475	0.182853	0.983684	1	12	glycerophospholipid catabolic process	BP	1	1
GO:0032373	0.183109	0.983637	1	12	positive regulation of sterol transport	BP	1	1
GO:0032376	0.183109	0.983637	1	12	positive regulation of cholesterol transport	BP	1	1
GO:0010648	0.183211	0.887098	13	584	negative regulation of cell communication	BP	1	1
GO:0008209	0.183292	0.983603	1	12	androgen metabolic process	BP	1	1
GO:0004553	0.184074	0.957019	2	47	hydrolase activity, hydrolyzing O-glycosyl compounds	MF	1	1
GO:0044454	0.184183	0.905983	7	277	nuclear chromosome part	CC	1	1
GO:0016814	0.184317	0.983412	1	12	hydrolase activity, acting on carbon-nitrogen (but not peptide) bonds, in cyclic amidines	MF	1	1
GO:0060669	0.184474	0.983383	1	12	embryonic placenta morphogenesis	BP	1	1
GO:0032400	0.18458	0.983363	1	12	melanosome localization	BP	1	1
GO:0051875	0.18458	0.983363	1	12	pigment granule localization	BP	1	1
GO:0098590	0.18461	0.905727	7	270	plasma membrane region	CC	1	1
GO:0046649	0.18461	0.901076	8	324	lymphocyte activation	BP	1	1
GO:0023057	0.184728	0.885987	13	585	negative regulation of signaling	BP	1	1
GO:0006882	0.184746	0.983332	1	12	cellular zinc ion homeostasis	BP	1	1
GO:0055069	0.184746	0.983332	1	12	zinc ion homeostasis	BP	1	1
GO:0031526	0.184833	0.983315	1	12	brush border membrane	CC	1	1
GO:0007435	0.1849	0.983303	1	12	salivary gland morphogenesis	BP	1	1
GO:1901524	0.185423	0.983205	1	12	regulation of mitophagy	BP	1	1
GO:0032964	0.185551	0.98318	1	12	collagen biosynthetic process	BP	1	1
GO:0016020	0.186146	0.859243	67	3660	membrane	CC	1	1
GO:0001101	0.186359	0.926327	4	133	response to acid chemical	BP	1	1
GO:0032943	0.186405	0.926294	4	134	mononuclear cell proliferation	BP	1	1
GO:0004622	0.186589	0.982984	1	12	lysophospholipase activity	MF	1	1
GO:1902991	0.186607	0.982981	1	12	regulation of amyloid precursor protein catabolic process	BP	1	1
GO:0060560	0.186896	0.938308	3	87	developmental growth involved in morphogenesis	BP	1	1
GO:0050673	0.187124	0.925902	4	134	epithelial cell proliferation	BP	1	1
GO:0030175	0.18728	0.955856	2	45	filopodium	CC	1	1
GO:0030593	0.187288	0.955799	2	47	neutrophil chemotaxis	BP	1	1
GO:0002682	0.187423	0.878452	16	749	regulation of immune system process	BP	1	1
GO:0006790	0.187567	0.916557	5	180	sulfur compound metabolic process	BP	1	1
GO:0098862	0.187704	0.955667	2	46	cluster of actin-based cell projections	CC	1	1
GO:0060119	0.187811	0.982752	1	12	inner ear receptor cell development	BP	1	1
GO:0046965	0.187843	0.982746	1	12	retinoid X receptor binding	MF	1	1
GO:1990542	0.187865	0.982742	1	12	mitochondrial transmembrane transport	BP	1	1
GO:0007272	0.188086	0.955521	2	46	ensheathment of neurons	BP	1	1
GO:0008366	0.188086	0.955521	2	46	axon ensheathment	BP	1	1
GO:0098754	0.188385	0.955355	2	48	detoxification	BP	1	1
GO:0007204	0.188416	0.937574	3	87	positive regulation of cytosolic calcium ion concentration	BP	1	1
GO:0097237	0.188417	0.955343	2	48	cellular response to toxic substance	BP	1	1
GO:0031418	0.188526	0.982615	1	12	L-ascorbic acid binding	MF	1	1
GO:0099738	0.190087	0.982314	1	12	cell cortex region	CC	1	1
GO:0097009	0.190248	0.982283	1	12	energy homeostasis	BP	1	1
GO:0008320	0.190334	0.982151	1	13	protein transmembrane transporter activity	MF	1	1
GO:0071345	0.190548	0.88664	11	492	cellular response to cytokine stimulus	BP	1	1
GO:0016234	0.191642	0.954126	2	47	inclusion body	CC	1	1
GO:0043024	0.19225	0.981775	1	13	ribosomal small subunit binding	MF	1	1
GO:0048588	0.19228	0.935682	3	88	developmental cell growth	BP	1	1
GO:0019706	0.192364	0.981752	1	13	protein-cysteine S-palmitoyltransferase activity	MF	1	1
GO:0019707	0.192364	0.981752	1	13	protein-cysteine S-acyltransferase activity	MF	1	1
GO:0051098	0.19284	0.913417	5	182	regulation of binding	BP	1	1
GO:0009110	0.192861	0.981654	1	13	vitamin biosynthetic process	BP	1	1
GO:0042110	0.193601	0.905692	6	230	T cell activation	BP	1	1
GO:0042063	0.193645	0.934989	3	90	gliogenesis	BP	1	1
GO:0007275	0.19399	0.856968	36	1841	multicellular organism development	BP	1	1
GO:0006085	0.194772	0.981274	1	13	acetyl-CoA biosynthetic process	BP	1	1
GO:0035023	0.195255	0.952774	2	45	regulation of Rho protein signal transduction	BP	1	1
GO:0071677	0.195275	0.981173	1	13	positive regulation of mononuclear cell migration	BP	1	1
GO:0032770	0.195721	0.981083	1	13	positive regulation of monooxygenase activity	BP	1	1
GO:0005319	0.195839	0.952488	2	47	lipid transporter activity	MF	1	1
GO:0044444	0.195887	0.854213	84	4695	cytoplasmic part	CC	1	1
GO:0010765	0.196163	0.980994	1	13	positive regulation of sodium ion transport	BP	1	1
GO:0070371	0.196244	0.920852	4	137	ERK1 and ERK2 cascade	BP	1	1
GO:0001937	0.196292	0.980968	1	13	negative regulation of endothelial cell proliferation	BP	1	1
GO:0001649	0.196426	0.933606	3	91	osteoblast differentiation	BP	1	1
GO:0060049	0.19697	0.980831	1	13	regulation of protein glycosylation	BP	1	1
GO:0055081	0.197036	0.980818	1	13	anion homeostasis	BP	1	1
GO:0042634	0.19704	0.980817	1	13	regulation of hair cycle	BP	1	1
GO:0010885	0.197105	0.980928	1	12	regulation of cholesterol storage	BP	1	1
GO:0050860	0.197266	0.980771	1	13	negative regulation of T cell receptor signaling pathway	BP	1	1
GO:0070734	0.197354	0.980753	1	13	histone H3-K27 methylation	BP	1	1
GO:0010922	0.197598	0.980704	1	13	positive regulation of phosphatase activity	BP	1	1
GO:0070405	0.197716	0.98068	1	13	ammonium ion binding	MF	1	1
GO:0042762	0.197763	0.98067	1	13	regulation of sulfur metabolic process	BP	1	1
GO:0031461	0.198023	0.932814	3	91	cullin-RING ubiquitin ligase complex	CC	1	1
GO:0086009	0.198162	0.980714	1	12	membrane repolarization	BP	1	1
GO:0015026	0.198227	0.980575	1	13	coreceptor activity	MF	1	1
GO:0070822	0.198291	0.980562	1	13	Sin3-type complex	CC	1	1
GO:0034205	0.198615	0.980496	1	13	amyloid-beta formation	BP	1	1
GO:0008047	0.198877	0.896394	7	272	enzyme activator activity	MF	1	1
GO:0010712	0.198964	0.980425	1	13	regulation of collagen metabolic process	BP	1	1
GO:0070661	0.199418	0.91907	4	138	leukocyte proliferation	BP	1	1
GO:0006520	0.199648	0.909307	5	186	cellular amino acid metabolic process	BP	1	1
GO:0051270	0.199918	0.886568	9	376	regulation of cellular component movement	BP	1	1
GO:0051668	0.199993	0.950815	2	48	localization within membrane	BP	1	1
GO:0006342	0.200725	0.95047	2	50	chromatin silencing	BP	1	1
GO:0048873	0.200765	0.980054	1	13	homeostasis of number of cells within a tissue	BP	1	1
GO:0010888	0.201461	0.979909	1	13	negative regulation of lipid storage	BP	1	1
GO:0001841	0.202243	0.949887	2	49	neural tube formation	BP	1	1
GO:0051960	0.202296	0.894112	7	277	regulation of nervous system development	BP	1	1
GO:1901021	0.202441	0.979705	1	13	positive regulation of calcium ion transmembrane transporter activity	BP	1	1
GO:0005385	0.202583	0.979675	1	13	zinc ion transmembrane transporter activity	MF	1	1
GO:0070374	0.203112	0.930245	3	93	positive regulation of ERK1 and ERK2 cascade	BP	1	1
GO:2000178	0.203286	0.979528	1	13	negative regulation of neural precursor cell proliferation	BP	1	1
GO:0050729	0.203675	0.949259	2	51	positive regulation of inflammatory response	BP	1	1
GO:0001919	0.203812	0.979417	1	13	regulation of receptor recycling	BP	1	1
GO:0018126	0.204114	0.979353	1	13	protein hydroxylation	BP	1	1
GO:0043954	0.204148	0.979346	1	13	cellular component maintenance	BP	1	1
GO:0030216	0.204394	0.949046	2	48	keratinocyte differentiation	BP	1	1
GO:0019395	0.204487	0.948955	2	50	fatty acid oxidation	BP	1	1
GO:0023026	0.204836	0.979086	1	14	MHC class II protein complex binding	MF	1	1
GO:0030488	0.204979	0.979055	1	14	tRNA methylation	BP	1	1
GO:0030449	0.205003	0.97905	1	14	regulation of complement activation	BP	1	1
GO:2000257	0.205003	0.97905	1	14	regulation of protein activation cascade	BP	1	1
GO:0005506	0.205115	0.9487	2	50	iron ion binding	MF	1	1
GO:1901661	0.205123	0.979025	1	14	quinone metabolic process	BP	1	1
GO:0006953	0.205166	0.979015	1	14	acute-phase response	BP	1	1
GO:0061041	0.205407	0.948608	2	49	regulation of wound healing	BP	1	1
GO:1902236	0.205481	0.978948	1	14	negative regulation of endoplasmic reticulum stress-induced intrinsic apoptotic signaling pathway	BP	1	1
GO:0035902	0.205803	0.978995	1	13	response to immobilization stress	BP	1	1
GO:0002828	0.205822	0.978875	1	14	regulation of type 2 immune response	BP	1	1
GO:0006098	0.205931	0.978852	1	14	pentose-phosphate shunt	BP	1	1
GO:0032878	0.20625	0.9789	1	13	regulation of establishment or maintenance of cell polarity	BP	1	1
GO:2000114	0.20625	0.9789	1	13	regulation of establishment of cell polarity	BP	1	1
GO:0034620	0.206543	0.928486	3	95	cellular response to unfolded protein	BP	1	1
GO:0008170	0.206547	0.948117	2	50	N-methyltransferase activity	MF	1	1
GO:0043268	0.207166	0.978704	1	13	positive regulation of potassium ion transport	BP	1	1
GO:0070232	0.20752	0.97851	1	14	regulation of T cell apoptotic process	BP	1	1
GO:0007155	0.207598	0.874287	11	485	cell adhesion	BP	1	1
GO:0045911	0.208518	0.978293	1	14	positive regulation of DNA recombination	BP	1	1
GO:0051043	0.209363	0.978109	1	14	regulation of membrane protein ectodomain proteolysis	BP	1	1
GO:0045744	0.209495	0.97808	1	14	negative regulation of G-protein coupled receptor protein signaling pathway	BP	1	1
GO:0002407	0.209508	0.978078	1	14	dendritic cell chemotaxis	BP	1	1
GO:0071346	0.209688	0.92687	3	96	cellular response to interferon-gamma	BP	1	1
GO:0004872	0.210085	0.888866	7	289	receptor activity	MF	1	1
GO:0005126	0.210272	0.926571	3	96	cytokine receptor binding	MF	1	1
GO:1901605	0.2104	0.926529	3	94	alpha-amino acid metabolic process	BP	1	1
GO:0034440	0.21048	0.946474	2	51	lipid oxidation	BP	1	1
GO:0050858	0.210643	0.977829	1	14	negative regulation of antigen receptor-mediated signaling pathway	BP	1	1
GO:0008289	0.210728	0.888459	7	280	lipid binding	MF	1	1
GO:0007431	0.210778	0.977799	1	14	salivary gland development	BP	1	1
GO:0009083	0.210846	0.977784	1	14	branched-chain amino acid catabolic process	BP	1	1
GO:0009165	0.21096	0.912482	4	142	nucleotide biosynthetic process	BP	1	1
GO:0000303	0.211321	0.97768	1	14	response to superoxide	BP	1	1
GO:0090207	0.211344	0.977675	1	14	regulation of triglyceride metabolic process	BP	1	1
GO:0001666	0.21144	0.902079	5	189	response to hypoxia	BP	1	1
GO:0048675	0.211724	0.945985	2	50	axon extension	BP	1	1
GO:0044246	0.211854	0.977562	1	14	regulation of multicellular organismal metabolic process	BP	1	1
GO:0008150	0.212279	0.88971	115	6670	biological_process	BP	1	1
GO:1903205	0.212298	0.977463	1	14	regulation of hydrogen peroxide-induced cell death	BP	1	1
GO:0004871	0.212407	0.877729	9	391	signal transducer activity	MF	1	1
GO:0021536	0.212804	0.977475	1	13	diencephalon development	BP	1	1
GO:0008299	0.212822	0.977347	1	14	isoprenoid biosynthetic process	BP	1	1
GO:0090075	0.213007	0.97743	1	13	relaxation of muscle	BP	1	1
GO:0022610	0.213021	0.870298	11	488	biological adhesion	BP	1	1
GO:0051186	0.213217	0.893073	6	241	cofactor metabolic process	BP	1	1
GO:0031012	0.213355	0.911079	4	145	extracellular matrix	CC	1	1
GO:0050709	0.213467	0.945207	2	52	negative regulation of protein secretion	BP	1	1
GO:0001838	0.21461	0.944754	2	51	embryonic epithelial tube formation	BP	1	1
GO:0072175	0.21461	0.944754	2	51	epithelial tube formation	BP	1	1
GO:1901293	0.214816	0.910247	4	143	nucleoside phosphate biosynthetic process	BP	1	1
GO:0009968	0.214874	0.866046	12	550	negative regulation of signal transduction	BP	1	1
GO:0043130	0.214935	0.944592	2	52	ubiquitin binding	MF	1	1
GO:0048731	0.215732	0.840825	32	1636	system development	BP	1	1
GO:0031640	0.215924	0.976541	1	15	killing of cells of other organism	BP	1	1
GO:0044364	0.215924	0.976541	1	15	disruption of cells of other organism	BP	1	1
GO:0030038	0.215938	0.944223	2	50	contractile actin filament bundle assembly	BP	1	1
GO:0043149	0.215938	0.944223	2	50	stress fiber assembly	BP	1	1
GO:0022884	0.216194	0.976479	1	15	macromolecule transmembrane transporter activity	MF	1	1
GO:0071577	0.216401	0.976543	1	14	zinc II ion transmembrane transport	BP	1	1
GO:0046578	0.217045	0.923144	3	90	regulation of Ras protein signal transduction	BP	1	1
GO:0009888	0.217071	0.859556	14	650	tissue development	BP	1	1
GO:0007616	0.217786	0.976228	1	14	long-term memory	BP	1	1
GO:0060544	0.218069	0.97605	1	15	regulation of necroptotic process	BP	1	1
GO:0016417	0.218523	0.975946	1	15	S-acyltransferase activity	MF	1	1
GO:0003725	0.218575	0.943054	2	52	double-stranded RNA binding	MF	1	1
GO:0006783	0.218752	0.975893	1	15	heme biosynthetic process	BP	1	1
GO:0007156	0.218756	0.976006	1	14	homophilic cell adhesion via plasma membrane adhesion molecules	BP	1	1
GO:0019682	0.218778	0.975887	1	15	glyceraldehyde-3-phosphate metabolic process	BP	1	1
GO:0016891	0.219247	0.975779	1	15	endoribonuclease activity, producing 5'-phosphomonoesters	MF	1	1
GO:0002792	0.219369	0.94269	2	53	negative regulation of peptide secretion	BP	1	1
GO:0035455	0.219446	0.975733	1	15	response to interferon-alpha	BP	1	1
GO:0023023	0.219764	0.975659	1	15	MHC protein complex binding	MF	1	1
GO:0006812	0.219825	0.872423	9	392	cation transport	BP	1	1
GO:0030195	0.219943	0.975618	1	15	negative regulation of blood coagulation	BP	1	1
GO:1900047	0.219943	0.975618	1	15	negative regulation of hemostasis	BP	1	1
GO:0030149	0.22004	0.975595	1	15	sphingolipid catabolic process	BP	1	1
GO:0032689	0.220226	0.975552	1	15	negative regulation of interferon-gamma production	BP	1	1
GO:0030001	0.220489	0.881812	7	287	metal ion transport	BP	1	1
GO:2001267	0.220768	0.975426	1	15	regulation of cysteine-type endopeptidase activity involved in apoptotic signaling pathway	BP	1	1
GO:0036499	0.220995	0.975373	1	15	PERK-mediated unfolded protein response	BP	1	1
GO:0097242	0.22176	0.975311	1	14	amyloid-beta clearance	BP	1	1
GO:0006497	0.22193	0.941595	2	53	protein lipidation	BP	1	1
GO:0032587	0.222319	0.941482	2	51	ruffle membrane	CC	1	1
GO:0006308	0.222787	0.974953	1	15	DNA catabolic process	BP	1	1
GO:0048147	0.223272	0.974839	1	15	negative regulation of fibroblast proliferation	BP	1	1
GO:0010878	0.223385	0.97493	1	14	cholesterol storage	BP	1	1
GO:0036296	0.223408	0.974806	1	15	response to increased oxygen levels	BP	1	1
GO:0010869	0.223436	0.9748	1	15	regulation of receptor biosynthetic process	BP	1	1
GO:0071402	0.224175	0.974625	1	15	cellular response to lipoprotein particle stimulus	BP	1	1
GO:0019369	0.224986	0.974432	1	15	arachidonic acid metabolic process	BP	1	1
GO:0000228	0.225362	0.878448	7	294	nuclear chromosome	CC	1	1
GO:0032420	0.22544	0.974445	1	14	stereocilium	CC	1	1
GO:0032092	0.226215	0.939769	2	52	positive regulation of protein binding	BP	1	1
GO:0098659	0.22671	0.97402	1	15	inorganic cation import across plasma membrane	BP	1	1
GO:0099587	0.22671	0.97402	1	15	inorganic ion import across plasma membrane	BP	1	1
GO:0036293	0.226802	0.892418	5	194	response to decreased oxygen levels	BP	1	1
GO:0034308	0.226851	0.973986	1	15	primary alcohol metabolic process	BP	1	1
GO:0046676	0.226868	0.973982	1	15	negative regulation of insulin secretion	BP	1	1
GO:0090278	0.226868	0.973982	1	15	negative regulation of peptide hormone secretion	BP	1	1
GO:0000028	0.227169	0.973802	1	16	ribosomal small subunit assembly	BP	1	1
GO:0044304	0.227533	0.973945	1	14	main axon	CC	1	1
GO:0009152	0.228085	0.917192	3	99	purine ribonucleotide biosynthetic process	BP	1	1
GO:0045177	0.228726	0.916873	3	97	apical part of cell	CC	1	1
GO:0005125	0.229055	0.938424	2	56	cytokine activity	MF	1	1
GO:0035098	0.229515	0.973341	1	15	ESC/E(Z) complex	CC	1	1
GO:0098791	0.229789	0.861234	10	449	Golgi subcompartment	CC	1	1
GO:0015248	0.229796	0.973272	1	15	sterol transporter activity	MF	1	1
GO:0006956	0.230242	0.973053	1	16	complement activation	BP	1	1
GO:0018410	0.230277	0.973155	1	15	C-terminal protein amino acid modification	BP	1	1
GO:0043154	0.230399	0.937857	2	55	negative regulation of cysteine-type endopeptidase activity involved in apoptotic process	BP	1	1
GO:0006950	0.230487	0.826937	35	1846	response to stress	BP	1	1
GO:0001653	0.230551	0.972977	1	16	peptide receptor activity	MF	1	1
GO:0008528	0.230551	0.972977	1	16	G-protein coupled peptide receptor activity	MF	1	1
GO:0042490	0.230599	0.973076	1	15	mechanoreceptor differentiation	BP	1	1
GO:0060113	0.230599	0.973076	1	15	inner ear receptor cell differentiation	BP	1	1
GO:0006414	0.230895	0.915645	3	102	translational elongation	BP	1	1
GO:0048246	0.2318	0.972669	1	16	macrophage chemotaxis	BP	1	1
GO:1903364	0.232175	0.899952	4	149	positive regulation of cellular protein catabolic process	BP	1	1
GO:0070820	0.232294	0.9149	3	101	tertiary granule	CC	1	1
GO:0071514	0.232301	0.972657	1	15	genetic imprinting	BP	1	1
GO:0050819	0.232674	0.972452	1	16	negative regulation of coagulation	BP	1	1
GO:0048522	0.232862	0.821959	43	2295	positive regulation of cellular process	BP	1	1
GO:0030262	0.233113	0.972343	1	16	apoptotic nuclear changes	BP	1	1
GO:0006811	0.233244	0.852134	12	556	ion transport	BP	1	1
GO:0001906	0.23339	0.936506	2	56	cell killing	BP	1	1
GO:0044788	0.233414	0.972268	1	16	modulation by host of viral process	BP	1	1
GO:0000139	0.233422	0.862553	9	399	Golgi membrane	CC	1	1
GO:0048384	0.233611	0.972332	1	15	retinoic acid receptor signaling pathway	BP	1	1
GO:0008625	0.233658	0.936438	2	54	extrinsic apoptotic signaling pathway via death domain receptors	BP	1	1
GO:0098772	0.233728	0.844491	15	705	molecular function regulator	MF	1	1
GO:0030246	0.234103	0.913931	3	100	carbohydrate binding	MF	1	1
GO:1903793	0.2348	0.971921	1	16	positive regulation of anion transport	BP	1	1
GO:0015718	0.234963	0.935883	2	53	monocarboxylic acid transport	BP	1	1
GO:0051101	0.2352	0.935723	2	55	regulation of DNA binding	BP	1	1
GO:0033598	0.235301	0.971795	1	16	mammary gland epithelial cell proliferation	BP	1	1
GO:0001578	0.235505	0.971859	1	15	microtubule bundle formation	BP	1	1
GO:0010677	0.235593	0.971722	1	16	negative regulation of cellular carbohydrate metabolic process	BP	1	1
GO:0019751	0.235659	0.935517	2	55	polyol metabolic process	BP	1	1
GO:0031985	0.236615	0.935088	2	55	Golgi cisterna	CC	1	1
GO:0009081	0.236929	0.971384	1	16	branched-chain amino acid metabolic process	BP	1	1
GO:0007626	0.237061	0.934942	2	53	locomotory behavior	BP	1	1
GO:0042169	0.237372	0.971271	1	16	SH2 domain binding	MF	1	1
GO:0006164	0.23764	0.911988	3	101	purine nucleotide biosynthetic process	BP	1	1
GO:0036474	0.237927	0.97113	1	16	cell death in response to hydrogen peroxide	BP	1	1
GO:0035272	0.237962	0.971121	1	16	exocrine system development	BP	1	1
GO:0032421	0.238131	0.971196	1	15	stereocilium bundle	CC	1	1
GO:0050776	0.238259	0.851377	11	511	regulation of immune response	BP	1	1
GO:0000305	0.238631	0.97095	1	16	response to oxygen radical	BP	1	1
GO:0030858	0.239092	0.970832	1	16	positive regulation of epithelial cell differentiation	BP	1	1
GO:0006732	0.239325	0.884341	5	199	coenzyme metabolic process	BP	1	1
GO:0048168	0.239682	0.9708	1	15	regulation of neuronal synaptic plasticity	BP	1	1
GO:0019730	0.239804	0.970544	1	17	antimicrobial humoral response	BP	1	1
GO:2000404	0.239969	0.970607	1	16	regulation of T cell migration	BP	1	1
GO:0010720	0.240035	0.883916	5	192	positive regulation of cell development	BP	1	1
GO:1901135	0.240314	0.843934	13	624	carbohydrate derivative metabolic process	BP	1	1
GO:0005525	0.24061	0.883495	5	201	GTP binding	MF	1	1
GO:1990823	0.240723	0.933204	2	56	response to leukemia inhibitory factor	BP	1	1
GO:1990830	0.240723	0.933204	2	56	cellular response to leukemia inhibitory factor	BP	1	1
GO:0031669	0.240999	0.91014	3	101	cellular response to nutrient levels	BP	1	1
GO:0032148	0.241891	0.970109	1	16	activation of protein kinase B activity	BP	1	1
GO:0031497	0.242178	0.932514	2	57	chromatin assembly	BP	1	1
GO:0016705	0.242615	0.932367	2	55	oxidoreductase activity, acting on paired donors, with incorporation or reduction of molecular oxygen	MF	1	1
GO:0008324	0.242887	0.882024	5	198	cation transmembrane transporter activity	MF	1	1
GO:0006829	0.243064	0.969803	1	16	zinc II ion transport	BP	1	1
GO:0051291	0.243342	0.932007	2	56	protein heterooligomerization	BP	1	1
GO:0016798	0.243677	0.931827	2	57	hydrolase activity, acting on glycosyl bonds	MF	1	1
GO:0005719	0.243819	0.969497	1	17	nuclear euchromatin	CC	1	1
GO:0030595	0.244074	0.908423	3	102	leukocyte chemotaxis	BP	1	1
GO:0006779	0.244216	0.969392	1	17	porphyrin-containing compound biosynthetic process	BP	1	1
GO:0048662	0.244321	0.969364	1	17	negative regulation of smooth muscle cell proliferation	BP	1	1
GO:0051056	0.244408	0.892577	4	141	regulation of small GTPase mediated signal transduction	BP	1	1
GO:0032436	0.245032	0.931203	2	57	positive regulation of proteasomal ubiquitin-dependent protein catabolic process	BP	1	1
GO:0015035	0.245636	0.969016	1	17	protein disulfide oxidoreductase activity	MF	1	1
GO:0006921	0.245653	0.969012	1	17	cellular component disassembly involved in execution phase of apoptosis	BP	1	1
GO:0007409	0.245732	0.89172	4	146	axonogenesis	BP	1	1
GO:0030204	0.245932	0.969048	1	16	chondroitin sulfate metabolic process	BP	1	1
GO:0050654	0.245932	0.969048	1	16	chondroitin sulfate proteoglycan metabolic process	BP	1	1
GO:0010043	0.246156	0.968878	1	17	response to zinc ion	BP	1	1
GO:0046006	0.246276	0.968846	1	17	regulation of activated T cell proliferation	BP	1	1
GO:0001891	0.247442	0.968534	1	17	phagocytic cup	CC	1	1
GO:0006471	0.247564	0.968502	1	17	protein ADP-ribosylation	BP	1	1
GO:0046039	0.247611	0.968489	1	17	GTP metabolic process	BP	1	1
GO:0032800	0.247979	0.96839	1	17	receptor biosynthetic process	BP	1	1
GO:0048518	0.248005	0.807945	47	2540	positive regulation of biological process	BP	1	1
GO:0007031	0.248584	0.968228	1	17	peroxisome organization	BP	1	1
GO:0043113	0.248877	0.968149	1	17	receptor clustering	BP	1	1
GO:0008544	0.248952	0.905707	3	101	epidermis development	BP	1	1
GO:1903599	0.248993	0.968118	1	17	positive regulation of autophagy of mitochondrion	BP	1	1
GO:0010743	0.248995	0.968231	1	16	regulation of macrophage derived foam cell differentiation	BP	1	1
GO:0060674	0.249059	0.9681	1	17	placenta blood vessel development	BP	1	1
GO:0034067	0.249063	0.968099	1	17	protein localization to Golgi apparatus	BP	1	1
GO:0044273	0.249287	0.968038	1	17	sulfur compound catabolic process	BP	1	1
GO:0031644	0.24949	0.967983	1	17	regulation of neurological system process	BP	1	1
GO:0043325	0.24959	0.96807	1	16	phosphatidylinositol-3,4-bisphosphate binding	MF	1	1
GO:0005739	0.250022	0.822931	20	1028	mitochondrion	CC	1	1
GO:0007200	0.250399	0.967737	1	17	phospholipase C-activating G-protein coupled receptor signaling pathway	BP	1	1
GO:0006959	0.250542	0.928591	2	59	humoral immune response	BP	1	1
GO:0060627	0.250641	0.867915	6	245	regulation of vesicle-mediated transport	BP	1	1
GO:2001237	0.250663	0.928585	2	57	negative regulation of extrinsic apoptotic signaling pathway	BP	1	1
GO:0060548	0.250738	0.845495	10	465	negative regulation of cell death	BP	1	1
GO:0031253	0.251031	0.904548	3	100	cell projection membrane	CC	1	1
GO:0030166	0.251087	0.967665	1	16	proteoglycan biosynthetic process	BP	1	1
GO:0003707	0.251353	0.967477	1	17	steroid hormone receptor activity	MF	1	1
GO:0031983	0.251639	0.876224	5	205	vesicle lumen	CC	1	1
GO:0060205	0.251639	0.876224	5	205	cytoplasmic vesicle lumen	CC	1	1
GO:0000041	0.251668	0.928087	2	58	transition metal ion transport	BP	1	1
GO:0051560	0.251989	0.967304	1	17	mitochondrial calcium ion homeostasis	BP	1	1
GO:0010942	0.252477	0.85343	8	355	positive regulation of cell death	BP	1	1
GO:0032550	0.252853	0.875418	5	205	purine ribonucleoside binding	MF	1	1
GO:0032561	0.252853	0.875418	5	205	guanyl ribonucleotide binding	MF	1	1
GO:0048167	0.25319	0.927424	2	56	regulation of synaptic plasticity	BP	1	1
GO:0046949	0.253191	0.966974	1	17	fatty-acyl-CoA biosynthetic process	BP	1	1
GO:0036336	0.2537	0.966834	1	17	dendritic cell migration	BP	1	1
GO:1901031	0.254117	0.966718	1	17	regulation of response to reactive oxygen species	BP	1	1
GO:0051240	0.254471	0.832835	13	620	positive regulation of multicellular organismal process	BP	1	1
GO:0007162	0.254861	0.902323	3	104	negative regulation of cell adhesion	BP	1	1
GO:0046916	0.254903	0.926533	2	59	cellular transition metal ion homeostasis	BP	1	1
GO:0004129	0.25512	0.966335	1	18	cytochrome-c oxidase activity	MF	1	1
GO:0015002	0.25512	0.966335	1	18	heme-copper terminal oxidase activity	MF	1	1
GO:0016676	0.25512	0.966335	1	18	oxidoreductase activity, acting on a heme group of donors, oxygen as acceptor	MF	1	1
GO:0071800	0.255421	0.966357	1	17	podosome assembly	BP	1	1
GO:0019001	0.256033	0.873293	5	206	guanyl nucleotide binding	MF	1	1
GO:0001883	0.256041	0.873288	5	206	purine nucleoside binding	MF	1	1
GO:0016893	0.256625	0.965914	1	18	endonuclease activity, active with either ribo- or deoxyribonucleic acids and producing 5'-phosphomonoesters	MF	1	1
GO:0048659	0.257175	0.925477	2	58	smooth muscle cell proliferation	BP	1	1
GO:0048660	0.257175	0.925477	2	58	regulation of smooth muscle cell proliferation	BP	1	1
GO:0035254	0.257525	0.965769	1	17	glutamate receptor binding	MF	1	1
GO:0046466	0.258252	0.965456	1	18	membrane lipid catabolic process	BP	1	1
GO:0016409	0.258383	0.965419	1	18	palmitoyltransferase activity	MF	1	1
GO:0009260	0.25839	0.900279	3	106	ribonucleotide biosynthetic process	BP	1	1
GO:0042092	0.259059	0.965228	1	18	type 2 immune response	BP	1	1
GO:0050793	0.25912	0.815429	20	1003	regulation of developmental process	BP	1	1
GO:0032549	0.259208	0.87116	5	207	ribonucleoside binding	MF	1	1
GO:0032502	0.259237	0.799561	42	2244	developmental process	BP	1	1
GO:0045191	0.259255	0.965172	1	18	regulation of isotype switching	BP	1	1
GO:0034704	0.25935	0.965378	1	16	calcium channel complex	CC	1	1
GO:0071621	0.260149	0.924024	2	59	granulocyte chemotaxis	BP	1	1
GO:0001974	0.260711	0.964868	1	17	blood vessel remodeling	BP	1	1
GO:0048514	0.261049	0.869959	5	200	blood vessel morphogenesis	BP	1	1
GO:2000649	0.261083	0.964762	1	17	regulation of sodium ion transmembrane transporter activity	BP	1	1
GO:0008015	0.261492	0.881839	4	148	blood circulation	BP	1	1
GO:1901016	0.261527	0.964636	1	17	regulation of potassium ion transmembrane transporter activity	BP	1	1
GO:0004879	0.261533	0.964523	1	18	nuclear receptor activity	MF	1	1
GO:0098531	0.261533	0.964523	1	18	transcription factor activity, direct ligand regulated sequence-specific DNA binding	MF	1	1
GO:0006664	0.261563	0.923342	2	59	glycolipid metabolic process	BP	1	1
GO:1903509	0.261563	0.923342	2	59	liposaccharide metabolic process	BP	1	1
GO:0032459	0.261584	0.964508	1	18	regulation of protein oligomerization	BP	1	1
GO:0050869	0.261621	0.964497	1	18	negative regulation of B cell activation	BP	1	1
GO:0042304	0.261806	0.964444	1	18	regulation of fatty acid biosynthetic process	BP	1	1
GO:0098805	0.262445	0.815743	18	908	whole membrane	CC	1	1
GO:2000279	0.262553	0.96423	1	18	negative regulation of DNA biosynthetic process	BP	1	1
GO:0002833	0.262906	0.964128	1	18	positive regulation of response to biotic stimulus	BP	1	1
GO:0014704	0.263194	0.964157	1	17	intercalated disc	CC	1	1
GO:0016054	0.263729	0.897182	3	107	organic acid catabolic process	BP	1	1
GO:0046395	0.263729	0.897182	3	107	carboxylic acid catabolic process	BP	1	1
GO:0072522	0.263834	0.89712	3	107	purine-containing compound biosynthetic process	BP	1	1
GO:0002698	0.26385	0.922206	2	60	negative regulation of immune effector process	BP	1	1
GO:0009395	0.26392	0.963834	1	18	phospholipid catabolic process	BP	1	1
GO:0046164	0.264029	0.963803	1	18	alcohol catabolic process	BP	1	1
GO:0005788	0.264112	0.896972	3	106	endoplasmic reticulum lumen	CC	1	1
GO:0050931	0.264471	0.963917	1	16	pigment cell differentiation	BP	1	1
GO:0005776	0.26468	0.921855	2	58	autophagosome	CC	1	1
GO:0072509	0.264967	0.921743	2	57	divalent inorganic cation transmembrane transporter activity	MF	1	1
GO:0015662	0.264998	0.963521	1	18	ATPase activity, coupled to transmembrane movement of ions, phosphorylative mechanism	MF	1	1
GO:0043277	0.265106	0.96349	1	18	apoptotic cell clearance	BP	1	1
GO:1903362	0.265152	0.867138	5	209	regulation of cellular protein catabolic process	BP	1	1
GO:0015485	0.26527	0.963442	1	18	cholesterol binding	MF	1	1
GO:0000803	0.26537	0.963413	1	18	sex chromosome	CC	1	1
GO:0044429	0.26555	0.824009	13	647	mitochondrial part	CC	1	1
GO:0048020	0.265667	0.963224	1	19	CCR chemokine receptor binding	MF	1	1
GO:0045730	0.265822	0.963281	1	18	respiratory burst	BP	1	1
GO:0030665	0.265934	0.921243	2	58	clathrin-coated vesicle membrane	CC	1	1
GO:0009101	0.266292	0.878719	4	155	glycoprotein biosynthetic process	BP	1	1
GO:0010594	0.2663	0.921064	2	58	regulation of endothelial cell migration	BP	1	1
GO:0003013	0.266467	0.878656	4	149	circulatory system process	BP	1	1
GO:0001881	0.266891	0.962968	1	18	receptor recycling	BP	1	1
GO:0086065	0.266894	0.963083	1	17	cell communication involved in cardiac conduction	BP	1	1
GO:0010939	0.267164	0.962784	1	19	regulation of necrotic cell death	BP	1	1
GO:0060089	0.267358	0.848594	7	311	molecular transducer activity	MF	1	1
GO:0046390	0.26741	0.895022	3	108	ribose phosphate biosynthetic process	BP	1	1
GO:0035967	0.267566	0.894918	3	109	cellular response to topologically incorrect protein	BP	1	1
GO:1904680	0.267824	0.962589	1	19	peptide transmembrane transporter activity	MF	1	1
GO:0016675	0.267971	0.962545	1	19	oxidoreductase activity, acting on a heme group of donors	MF	1	1
GO:0015629	0.268035	0.865216	5	202	actin cytoskeleton	CC	1	1
GO:0032653	0.268194	0.962479	1	19	regulation of interleukin-10 production	BP	1	1
GO:2000117	0.268409	0.919947	2	61	negative regulation of cysteine-type endopeptidase activity	BP	1	1
GO:0042168	0.268528	0.96238	1	19	heme metabolic process	BP	1	1
GO:0033014	0.268736	0.962319	1	19	tetrapyrrole biosynthetic process	BP	1	1
GO:0005770	0.268928	0.877026	4	155	late endosome	CC	1	1
GO:0046486	0.268988	0.864539	5	207	glycerolipid metabolic process	BP	1	1
GO:0048523	0.269903	0.79179	38	2046	negative regulation of cellular process	BP	1	1
GO:0051156	0.270007	0.961941	1	19	glucose 6-phosphate metabolic process	BP	1	1
GO:1901617	0.270034	0.89348	3	108	organic hydroxy compound biosynthetic process	BP	1	1
GO:0031103	0.270156	0.962002	1	18	axon regeneration	BP	1	1
GO:0097755	0.270271	0.961968	1	18	positive regulation of blood vessel diameter	BP	1	1
GO:0002639	0.270344	0.96184	1	19	positive regulation of immunoglobulin production	BP	1	1
GO:0072376	0.270388	0.961827	1	19	protein activation cascade	BP	1	1
GO:0060999	0.270447	0.961915	1	18	positive regulation of dendritic spine development	BP	1	1
GO:0140101	0.270528	0.918899	2	61	catalytic activity, acting on a tRNA	MF	1	1
GO:0097421	0.270529	0.961785	1	19	liver regeneration	BP	1	1
GO:0006040	0.271189	0.961587	1	19	amino sugar metabolic process	BP	1	1
GO:0051224	0.27174	0.892473	3	108	negative regulation of protein transport	BP	1	1
GO:0002714	0.2718	0.961403	1	19	positive regulation of B cell mediated immunity	BP	1	1
GO:0002891	0.2718	0.961403	1	19	positive regulation of immunoglobulin mediated immune response	BP	1	1
GO:0001882	0.271884	0.862538	5	211	nucleoside binding	MF	1	1
GO:0016790	0.272093	0.961315	1	19	thiolester hydrolase activity	MF	1	1
GO:0098588	0.272122	0.803191	21	1081	bounding membrane of organelle	CC	1	1
GO:0004497	0.272506	0.961191	1	19	monooxygenase activity	MF	1	1
GO:0061138	0.272648	0.917844	2	61	morphogenesis of a branching epithelium	BP	1	1
GO:0043243	0.273015	0.961145	1	18	positive regulation of protein complex disassembly	BP	1	1
GO:0050994	0.273135	0.961	1	19	regulation of lipid catabolic process	BP	1	1
GO:0017137	0.27332	0.891634	3	101	Rab GTPase binding	MF	1	1
GO:0045912	0.27338	0.960926	1	19	negative regulation of carbohydrate metabolic process	BP	1	1
GO:0043687	0.273648	0.861338	5	209	post-translational protein modification	BP	1	1
GO:0010817	0.273687	0.873941	4	156	regulation of hormone levels	BP	1	1
GO:0016776	0.274394	0.960618	1	19	phosphotransferase activity, phosphate group as acceptor	MF	1	1
GO:1903078	0.274455	0.9606	1	19	positive regulation of protein localization to plasma membrane	BP	1	1
GO:0050435	0.274683	0.96053	1	19	amyloid-beta metabolic process	BP	1	1
GO:0008009	0.274877	0.960372	1	20	chemokine activity	MF	1	1
GO:0006084	0.275621	0.960244	1	19	acetyl-CoA metabolic process	BP	1	1
GO:0042987	0.275905	0.960157	1	19	amyloid precursor protein catabolic process	BP	1	1
GO:0007268	0.275976	0.872467	4	154	chemical synaptic transmission	BP	1	1
GO:0098916	0.275976	0.872467	4	154	anterograde trans-synaptic signaling	BP	1	1
GO:0019233	0.276128	0.960089	1	19	sensory perception of pain	BP	1	1
GO:0042611	0.276294	0.959938	1	20	MHC protein complex	CC	1	1
GO:0043001	0.276862	0.959863	1	19	Golgi to plasma membrane protein transport	BP	1	1
GO:0098739	0.2769	0.959852	1	19	import across plasma membrane	BP	1	1
GO:0035578	0.27706	0.915579	2	63	azurophil granule lumen	CC	1	1
GO:0051249	0.277092	0.85896	5	210	regulation of lymphocyte activation	BP	1	1
GO:0071496	0.277149	0.871654	4	160	cellular response to external stimulus	BP	1	1
GO:1902532	0.277558	0.848863	6	263	negative regulation of intracellular signal transduction	BP	1	1
GO:0036126	0.277643	0.959623	1	19	sperm flagellum	CC	1	1
GO:0097729	0.277643	0.959623	1	19	9+2 motile cilium	CC	1	1
GO:0050863	0.279163	0.870344	4	159	regulation of T cell activation	BP	1	1
GO:0002920	0.27923	0.95903	1	20	regulation of humoral immune response	BP	1	1
GO:0099536	0.279749	0.869991	4	155	synaptic signaling	BP	1	1
GO:0099537	0.279749	0.869991	4	155	trans-synaptic signaling	BP	1	1
GO:0050671	0.279916	0.914131	2	63	positive regulation of lymphocyte proliferation	BP	1	1
GO:1904427	0.280123	0.958853	1	19	positive regulation of calcium ion transmembrane transport	BP	1	1
GO:0032613	0.280231	0.958717	1	20	interleukin-10 production	BP	1	1
GO:0034728	0.281004	0.913577	2	63	nucleosome organization	BP	1	1
GO:0051051	0.283522	0.854489	5	211	negative regulation of transport	BP	1	1
GO:0001671	0.283723	0.957617	1	20	ATPase activator activity	MF	1	1
GO:0009225	0.284433	0.957391	1	20	nucleotide-sugar metabolic process	BP	1	1
GO:0061614	0.284656	0.95732	1	20	pri-miRNA transcription from RNA polymerase II promoter	BP	1	1
GO:0033865	0.284675	0.957314	1	20	nucleoside bisphosphate metabolic process	BP	1	1
GO:0033875	0.284675	0.957314	1	20	ribonucleoside bisphosphate metabolic process	BP	1	1
GO:0034032	0.284675	0.957314	1	20	purine nucleoside bisphosphate metabolic process	BP	1	1
GO:1904950	0.285048	0.884458	3	111	negative regulation of establishment of protein localization	BP	1	1
GO:0031954	0.28535	0.957098	1	20	positive regulation of protein autophosphorylation	BP	1	1
GO:0002009	0.285678	0.852982	5	211	morphogenesis of an epithelium	BP	1	1
GO:0032946	0.28593	0.911021	2	64	positive regulation of mononuclear cell proliferation	BP	1	1
GO:0010955	0.286286	0.956799	1	20	negative regulation of protein processing	BP	1	1
GO:1903318	0.286286	0.956799	1	20	negative regulation of protein maturation	BP	1	1
GO:0005720	0.286292	0.956797	1	20	nuclear heterochromatin	CC	1	1
GO:0098657	0.286468	0.827946	8	362	import into cell	BP	1	1
GO:0016810	0.286714	0.910667	2	62	hydrolase activity, acting on carbon-nitrogen (but not peptide) bonds	MF	1	1
GO:0086001	0.287628	0.956595	1	18	cardiac muscle cell action potential	BP	1	1
GO:0005164	0.288107	0.956212	1	20	tumor necrosis factor receptor binding	MF	1	1
GO:0001772	0.288929	0.955946	1	20	immunological synapse	CC	1	1
GO:0032934	0.289031	0.955913	1	20	sterol binding	MF	1	1
GO:0050864	0.289471	0.909181	2	64	regulation of B cell activation	BP	1	1
GO:0021510	0.290061	0.955578	1	20	spinal cord development	BP	1	1
GO:0048856	0.29008	0.774137	38	2041	anatomical structure development	BP	1	1
GO:0043123	0.290721	0.880965	3	113	positive regulation of I-kappaB kinase/NF-kappaB signaling	BP	1	1
GO:0042887	0.29165	0.954958	1	21	amide transmembrane transporter activity	MF	1	1
GO:0032182	0.291895	0.907912	2	64	ubiquitin-like protein binding	MF	1	1
GO:0042974	0.292187	0.954882	1	20	retinoic acid receptor binding	MF	1	1
GO:0002931	0.292726	0.954704	1	20	response to ischemia	BP	1	1
GO:0060333	0.293086	0.90726	2	65	interferon-gamma-mediated signaling pathway	BP	1	1
GO:0015399	0.293217	0.907191	2	65	primary active transmembrane transporter activity	MF	1	1
GO:0015405	0.293217	0.907191	2	65	P-P-bond-hydrolysis-driven transmembrane transporter activity	MF	1	1
GO:0000791	0.293332	0.954403	1	21	euchromatin	CC	1	1
GO:1904949	0.294141	0.90673	2	64	ATPase complex	CC	1	1
GO:0061564	0.29515	0.859715	4	159	axon development	BP	1	1
GO:0045616	0.295538	0.953886	1	19	regulation of keratinocyte differentiation	BP	1	1
GO:0009913	0.296913	0.905288	2	63	epidermal cell differentiation	BP	1	1
GO:0014032	0.297083	0.953255	1	20	neural crest cell development	BP	1	1
GO:0031624	0.297436	0.953032	1	21	ubiquitin conjugating enzyme binding	MF	1	1
GO:0048844	0.298254	0.952862	1	20	artery morphogenesis	BP	1	1
GO:0070665	0.298557	0.904332	2	66	positive regulation of leukocyte proliferation	BP	1	1
GO:0050798	0.298878	0.952546	1	21	activated T cell proliferation	BP	1	1
GO:0060284	0.299288	0.824791	7	313	regulation of cell development	BP	1	1
GO:0031062	0.299478	0.952342	1	21	positive regulation of histone methylation	BP	1	1
GO:0010559	0.299486	0.952339	1	21	regulation of glycoprotein biosynthetic process	BP	1	1
GO:0046888	0.299884	0.952204	1	21	negative regulation of hormone secretion	BP	1	1
GO:0017022	0.300774	0.951901	1	21	myosin binding	MF	1	1
GO:0000151	0.300826	0.855823	4	165	ubiquitin ligase complex	CC	1	1
GO:1904377	0.300866	0.951869	1	21	positive regulation of protein localization to cell periphery	BP	1	1
GO:0043094	0.300876	0.951866	1	21	cellular metabolic compound salvage	BP	1	1
GO:0030890	0.301199	0.951756	1	21	positive regulation of B cell proliferation	BP	1	1
GO:0000422	0.301386	0.902814	2	66	autophagy of mitochondrion	BP	1	1
GO:0061726	0.301386	0.902814	2	66	mitochondrion disassembly	BP	1	1
GO:0070317	0.301771	0.95156	1	21	negative regulation of G0 to G1 transition	BP	1	1
GO:0016235	0.302659	0.951255	1	21	aggresome	CC	1	1
GO:0072341	0.303073	0.951113	1	21	modified amino acid binding	MF	1	1
GO:0006778	0.304027	0.950684	1	22	porphyrin-containing compound metabolic process	BP	1	1
GO:0006968	0.304725	0.950442	1	22	cellular defense response	BP	1	1
GO:1903037	0.305201	0.852827	4	166	regulation of leukocyte cell-cell adhesion	BP	1	1
GO:1902235	0.305479	0.950179	1	22	regulation of endoplasmic reticulum stress-induced intrinsic apoptotic signaling pathway	BP	1	1
GO:0016782	0.305963	0.950111	1	21	transferase activity, transferring sulfur-containing groups	MF	1	1
GO:0051817	0.306035	0.900272	2	67	modification of morphology or physiology of other organism involved in symbiotic interaction	BP	1	1
GO:0090303	0.306102	0.950063	1	21	positive regulation of wound healing	BP	1	1
GO:0002820	0.30635	0.949876	1	22	negative regulation of adaptive immune response	BP	1	1
GO:0033572	0.306804	0.949717	1	22	transferrin transport	BP	1	1
GO:1902042	0.307534	0.949461	1	22	negative regulation of extrinsic apoptotic signaling pathway via death domain receptors	BP	1	1
GO:0071675	0.30765	0.94942	1	22	regulation of mononuclear cell migration	BP	1	1
GO:0001763	0.307789	0.899341	2	66	morphogenesis of a branching structure	BP	1	1
GO:1904292	0.307799	0.949368	1	22	regulation of ERAD pathway	BP	1	1
GO:0008219	0.308157	0.773975	20	1051	cell death	BP	1	1
GO:0006336	0.308753	0.949031	1	22	DNA replication-independent nucleosome assembly	BP	1	1
GO:0014033	0.308869	0.949093	1	21	neural crest cell differentiation	BP	1	1
GO:1990138	0.309217	0.898586	2	65	neuron projection extension	BP	1	1
GO:0016831	0.309218	0.948867	1	22	carboxy-lyase activity	MF	1	1
GO:0010742	0.309721	0.948792	1	21	macrophage derived foam cell differentiation	BP	1	1
GO:0090077	0.309721	0.948792	1	21	foam cell differentiation	BP	1	1
GO:0048608	0.310374	0.849274	4	165	reproductive structure development	BP	1	1
GO:0048066	0.311403	0.948309	1	20	developmental pigmentation	BP	1	1
GO:0030804	0.311608	0.948018	1	22	positive regulation of cyclic nucleotide biosynthetic process	BP	1	1
GO:0031256	0.311685	0.897228	2	65	leading edge membrane	CC	1	1
GO:0043085	0.312594	0.780066	15	758	positive regulation of catalytic activity	BP	1	1
GO:0061178	0.312701	0.947627	1	22	regulation of insulin secretion involved in cellular response to glucose stimulus	BP	1	1
GO:0044433	0.312868	0.777455	16	827	cytoplasmic vesicle part	CC	1	1
GO:0061045	0.31299	0.947523	1	22	negative regulation of wound healing	BP	1	1
GO:0005759	0.313216	0.822525	6	281	mitochondrial matrix	CC	1	1
GO:0060711	0.314613	0.946939	1	22	labyrinthine layer development	BP	1	1
GO:0040008	0.314627	0.821491	6	273	regulation of growth	BP	1	1
GO:0016877	0.315301	0.94669	1	22	ligase activity, forming carbon-sulfur bonds	MF	1	1
GO:0010769	0.315365	0.865437	3	113	regulation of cell morphogenesis involved in differentiation	BP	1	1
GO:0006935	0.315376	0.83168	5	219	chemotaxis	BP	1	1
GO:0042330	0.315376	0.83168	5	219	taxis	BP	1	1
GO:0070231	0.315786	0.946416	1	23	T cell apoptotic process	BP	1	1
GO:0044459	0.316473	0.776782	15	762	plasma membrane part	CC	1	1
GO:0038024	0.316587	0.946223	1	22	cargo receptor activity	MF	1	1
GO:0000302	0.316819	0.864431	3	118	response to reactive oxygen species	BP	1	1
GO:0031225	0.316931	0.945999	1	23	anchored component of membrane	CC	1	1
GO:0015682	0.317894	0.945647	1	23	ferric iron transport	BP	1	1
GO:0072512	0.317894	0.945647	1	23	trivalent inorganic cation transport	BP	1	1
GO:1903707	0.318727	0.893199	2	69	negative regulation of hemopoiesis	BP	1	1
GO:0072659	0.319255	0.862864	3	117	protein localization to plasma membrane	BP	1	1
GO:0008542	0.319725	0.945074	1	22	visual learning	BP	1	1
GO:0034724	0.320086	0.94484	1	23	DNA replication-independent nucleosome organization	BP	1	1
GO:0044431	0.320182	0.790707	10	491	Golgi apparatus part	CC	1	1
GO:0009617	0.320614	0.827802	5	225	response to bacterium	BP	1	1
GO:0005777	0.320642	0.89212	2	69	peroxisome	CC	1	1
GO:0042579	0.320642	0.89212	2	69	microbody	CC	1	1
GO:0031668	0.320678	0.861911	3	119	cellular response to extracellular stimulus	BP	1	1
GO:0006986	0.320856	0.86177	3	121	response to unfolded protein	BP	1	1
GO:0048584	0.321109	0.764445	19	1000	positive regulation of response to stimulus	BP	1	1
GO:0014031	0.322042	0.944216	1	22	mesenchymal cell development	BP	1	1
GO:0048864	0.322188	0.944162	1	22	stem cell development	BP	1	1
GO:0061458	0.322222	0.840979	4	168	reproductive system development	BP	1	1
GO:0030170	0.322416	0.943975	1	23	pyridoxal phosphate binding	MF	1	1
GO:0070279	0.322416	0.943975	1	23	vitamin B6 binding	MF	1	1
GO:0035239	0.322767	0.860572	3	117	tube morphogenesis	BP	1	1
GO:0006323	0.323181	0.890656	2	70	DNA packaging	BP	1	1
GO:0080008	0.323357	0.943623	1	23	Cul4-RING E3 ubiquitin ligase complex	CC	1	1
GO:0016049	0.323858	0.825416	5	223	cell growth	BP	1	1
GO:0070316	0.324422	0.943224	1	23	regulation of G0 to G1 transition	BP	1	1
GO:0001818	0.324508	0.859367	3	122	negative regulation of cytokine production	BP	1	1
GO:0022624	0.324741	0.94301	1	24	proteasome accessory complex	CC	1	1
GO:0034383	0.324818	0.943075	1	23	low-density lipoprotein particle clearance	BP	1	1
GO:0045807	0.32552	0.889431	2	66	positive regulation of endocytosis	BP	1	1
GO:0043065	0.325912	0.804162	7	330	positive regulation of apoptotic process	BP	1	1
GO:0071396	0.326604	0.812358	6	276	cellular response to lipid	BP	1	1
GO:0043254	0.32676	0.82327	5	222	regulation of protein complex assembly	BP	1	1
GO:0009988	0.327386	0.942104	1	23	cell-cell recognition	BP	1	1
GO:0032801	0.327785	0.941952	1	23	receptor catabolic process	BP	1	1
GO:0045123	0.328061	0.941847	1	23	cellular extravasation	BP	1	1
GO:0048699	0.328617	0.783803	10	483	generation of neurons	BP	1	1
GO:0048863	0.329104	0.856386	3	118	stem cell differentiation	BP	1	1
GO:0006739	0.33001	0.941004	1	24	NADP metabolic process	BP	1	1
GO:0045773	0.330402	0.940951	1	23	positive regulation of axon extension	BP	1	1
GO:0055086	0.330438	0.793383	8	393	nucleobase-containing small molecule metabolic process	BP	1	1
GO:0002204	0.33051	0.940812	1	24	somatic recombination of immunoglobulin genes involved in immune response	BP	1	1
GO:0002208	0.33051	0.940812	1	24	somatic diversification of immunoglobulins involved in immune response	BP	1	1
GO:0045190	0.33051	0.940812	1	24	isotype switching	BP	1	1
GO:0033574	0.330698	0.940739	1	24	response to testosterone	BP	1	1
GO:0030224	0.330719	0.940829	1	23	monocyte differentiation	BP	1	1
GO:1903131	0.330719	0.940829	1	23	mononuclear cell differentiation	BP	1	1
GO:0007632	0.330792	0.940801	1	23	visual behavior	BP	1	1
GO:0030834	0.331036	0.940707	1	23	regulation of actin filament depolymerization	BP	1	1
GO:0043068	0.33117	0.800015	7	332	positive regulation of programmed cell death	BP	1	1
GO:0001784	0.33118	0.940652	1	23	phosphotyrosine residue binding	MF	1	1
GO:0002020	0.331507	0.885852	2	71	protease binding	MF	1	1
GO:0042446	0.332018	0.940229	1	24	hormone biosynthetic process	BP	1	1
GO:0050856	0.332369	0.940093	1	24	regulation of T cell receptor signaling pathway	BP	1	1
GO:0061418	0.332382	0.885344	2	71	regulation of transcription from RNA polymerase II promoter in response to hypoxia	BP	1	1
GO:0046718	0.332719	0.885148	2	71	viral entry into host cell	BP	1	1
GO:0016504	0.332808	0.939923	1	24	peptidase activator activity	MF	1	1
GO:0007566	0.333439	0.939677	1	24	embryo implantation	BP	1	1
GO:0046580	0.333445	0.939775	1	23	negative regulation of Ras protein signal transduction	BP	1	1
GO:0030801	0.333685	0.939582	1	24	positive regulation of cyclic nucleotide metabolic process	BP	1	1
GO:0050999	0.333844	0.93952	1	24	regulation of nitric-oxide synthase activity	BP	1	1
GO:0016324	0.334021	0.884416	2	70	apical plasma membrane	CC	1	1
GO:2001234	0.334414	0.852786	3	123	negative regulation of apoptotic signaling pathway	BP	1	1
GO:0072678	0.334464	0.939277	1	24	T cell migration	BP	1	1
GO:0030234	0.334753	0.778722	10	490	enzyme regulator activity	MF	1	1
GO:0045023	0.335594	0.938835	1	24	G0 to G1 transition	BP	1	1
GO:1901800	0.336244	0.883065	2	72	positive regulation of proteasomal protein catabolic process	BP	1	1
GO:1902305	0.336829	0.938451	1	23	regulation of sodium ion transmembrane transport	BP	1	1
GO:0042982	0.337086	0.938248	1	24	amyloid precursor protein metabolic process	BP	1	1
GO:0043178	0.337307	0.938161	1	24	alcohol binding	MF	1	1
GO:0006749	0.338277	0.937682	1	25	glutathione metabolic process	BP	1	1
GO:0019205	0.338406	0.937726	1	24	nucleobase-containing compound kinase activity	MF	1	1
GO:1901379	0.338513	0.937785	1	23	regulation of potassium ion transmembrane transport	BP	1	1
GO:0010975	0.339581	0.82856	4	170	regulation of neuron projection development	BP	1	1
GO:0031032	0.339791	0.881057	2	69	actomyosin structure organization	BP	1	1
GO:0030970	0.340406	0.936834	1	25	retrograde protein transport, ER to cytosol	BP	1	1
GO:1903513	0.340406	0.936834	1	25	endoplasmic reticulum to cytosol transport	BP	1	1
GO:0045604	0.340501	0.936995	1	23	regulation of epidermal cell differentiation	BP	1	1
GO:0050852	0.341022	0.848337	3	123	T cell receptor signaling pathway	BP	1	1
GO:0048638	0.341824	0.847833	3	120	regulation of developmental growth	BP	1	1
GO:1903036	0.341881	0.936338	1	24	positive regulation of response to wounding	BP	1	1
GO:0001525	0.342692	0.826284	4	172	angiogenesis	BP	1	1
GO:0031016	0.342759	0.935985	1	24	pancreas development	BP	1	1
GO:0005795	0.343294	0.878897	2	72	Golgi stack	CC	1	1
GO:0042632	0.343379	0.935637	1	25	cholesterol homeostasis	BP	1	1
GO:0055092	0.343379	0.935637	1	25	sterol homeostasis	BP	1	1
GO:1903018	0.343855	0.935445	1	25	regulation of glycoprotein metabolic process	BP	1	1
GO:1901068	0.344774	0.935072	1	25	guanosine-containing compound metabolic process	BP	1	1
GO:0006333	0.345049	0.877823	2	73	chromatin assembly or disassembly	BP	1	1
GO:0043207	0.34554	0.781129	8	400	response to external biotic stimulus	BP	1	1
GO:0051707	0.34554	0.781129	8	400	response to other organism	BP	1	1
GO:0055076	0.3456	0.877493	2	73	transition metal ion homeostasis	BP	1	1
GO:0042379	0.345851	0.934542	1	26	chemokine receptor binding	MF	1	1
GO:0003006	0.346118	0.808656	5	227	developmental process involved in reproduction	BP	1	1
GO:0035773	0.346218	0.934483	1	25	insulin secretion involved in cellular response to glucose stimulus	BP	1	1
GO:0032720	0.346495	0.934279	1	26	negative regulation of tumor necrosis factor production	BP	1	1
GO:0000785	0.347393	0.796161	6	284	chromatin	CC	1	1
GO:0033002	0.347621	0.876305	2	72	muscle cell proliferation	BP	1	1
GO:0045740	0.347814	0.933829	1	25	positive regulation of DNA replication	BP	1	1
GO:2000401	0.348183	0.933677	1	25	regulation of lymphocyte migration	BP	1	1
GO:1903779	0.348472	0.933658	1	24	regulation of cardiac conduction	BP	1	1
GO:0007422	0.348889	0.933486	1	24	peripheral nervous system development	BP	1	1
GO:0015079	0.349126	0.933288	1	25	potassium ion transmembrane transporter activity	MF	1	1
GO:2000177	0.349204	0.933256	1	25	regulation of neural precursor cell proliferation	BP	1	1
GO:0000407	0.349285	0.933223	1	25	pre-autophagosomal structure	CC	1	1
GO:0009055	0.350465	0.874511	2	75	electron transfer activity	MF	1	1
GO:0008235	0.350479	0.932728	1	25	metalloexopeptidase activity	MF	1	1
GO:0007266	0.35118	0.874209	2	70	Rho protein signal transduction	BP	1	1
GO:0004812	0.351791	0.932088	1	26	aminoacyl-tRNA ligase activity	MF	1	1
GO:0032535	0.352254	0.81924	4	176	regulation of cellular component size	BP	1	1
GO:0001650	0.352944	0.873029	2	74	fibrillar center	CC	1	1
GO:0044390	0.352996	0.931584	1	26	ubiquitin-like protein conjugating enzyme binding	MF	1	1
GO:0001725	0.353719	0.93128	1	26	stress fiber	CC	1	1
GO:0097517	0.353719	0.93128	1	26	contractile actin filament bundle	CC	1	1
GO:0047485	0.353735	0.872599	2	72	protein N-terminus binding	MF	1	1
GO:0016447	0.354092	0.931123	1	26	somatic recombination of immunoglobulin gene segments	BP	1	1
GO:0030042	0.354176	0.931183	1	25	actin filament depolymerization	BP	1	1
GO:0003002	0.354488	0.872138	2	72	regionalization	BP	1	1
GO:1900408	0.355925	0.930349	1	26	negative regulation of cellular response to oxidative stress	BP	1	1
GO:1903202	0.355925	0.930349	1	26	negative regulation of oxidative stress-induced cell death	BP	1	1
GO:0030971	0.356278	0.930296	1	25	receptor tyrosine kinase binding	MF	1	1
GO:0051058	0.35635	0.930265	1	25	negative regulation of small GTPase mediated signal transduction	BP	1	1
GO:0070125	0.356517	0.870767	2	77	mitochondrial translational elongation	BP	1	1
GO:0070126	0.356565	0.870737	2	77	mitochondrial translational termination	BP	1	1
GO:1901575	0.356637	0.729887	21	1146	organic substance catabolic process	BP	1	1
GO:0051898	0.357052	0.92987	1	26	negative regulation of protein kinase B signaling	BP	1	1
GO:1903556	0.357084	0.929767	1	27	negative regulation of tumor necrosis factor superfamily cytokine production	BP	1	1
GO:0006911	0.357611	0.929834	1	24	phagocytosis, engulfment	BP	1	1
GO:0051896	0.358657	0.869524	2	74	regulation of protein kinase B signaling	BP	1	1
GO:0030331	0.359281	0.928918	1	26	estrogen receptor binding	MF	1	1
GO:0070266	0.359455	0.928753	1	27	necroptotic process	BP	1	1
GO:0032414	0.359691	0.928742	1	26	positive regulation of ion transmembrane transporter activity	BP	1	1
GO:0050830	0.360044	0.928499	1	27	defense response to Gram-positive bacterium	BP	1	1
GO:0032722	0.360532	0.928289	1	27	positive regulation of chemokine production	BP	1	1
GO:0031410	0.361312	0.7242	22	1195	cytoplasmic vesicle	CC	1	1
GO:0097708	0.361312	0.7242	22	1195	intracellular vesicle	CC	1	1
GO:0030101	0.361378	0.927923	1	27	natural killer cell activation	BP	1	1
GO:0045600	0.361495	0.927965	1	26	positive regulation of fat cell differentiation	BP	1	1
GO:0002712	0.361595	0.92783	1	27	regulation of B cell mediated immunity	BP	1	1
GO:0002889	0.361595	0.92783	1	27	regulation of immunoglobulin mediated immune response	BP	1	1
GO:1905898	0.361693	0.927787	1	27	positive regulation of response to endoplasmic reticulum stress	BP	1	1
GO:0004521	0.36196	0.927672	1	27	endoribonuclease activity	MF	1	1
GO:0043624	0.361982	0.833791	3	129	cellular protein complex disassembly	BP	1	1
GO:0060326	0.362018	0.833791	3	127	cell chemotaxis	BP	1	1
GO:1990778	0.362109	0.83374	3	126	protein localization to cell periphery	BP	1	1
GO:0002228	0.362112	0.927606	1	27	natural killer cell mediated immunity	BP	1	1
GO:0042267	0.362112	0.927606	1	27	natural killer cell mediated cytotoxicity	BP	1	1
GO:0008284	0.362226	0.774997	7	345	positive regulation of cell proliferation	BP	1	1
GO:0016323	0.36301	0.866822	2	74	basolateral plasma membrane	CC	1	1
GO:0002381	0.363566	0.926973	1	27	immunoglobulin production involved in immunoglobulin mediated immune response	BP	1	1
GO:0030279	0.363936	0.926905	1	26	negative regulation of ossification	BP	1	1
GO:0035306	0.36394	0.92681	1	27	positive regulation of dephosphorylation	BP	1	1
GO:0032432	0.364052	0.926761	1	27	actin filament bundle	CC	1	1
GO:0010035	0.364225	0.794603	5	237	response to inorganic substance	BP	1	1
GO:0051260	0.365467	0.831319	3	130	protein homooligomerization	BP	1	1
GO:0030426	0.365635	0.865236	2	72	growth cone	CC	1	1
[truncated: 15,810 more rows]

## Sheet: SCDE_GO_2h_cluster1-Others
Supplementary Data 5: Gene Ontology analysis of marker genes identified for each unsupervised cluster.
category	over_represented_pvalue	under_represented_pvalue	numDEInCat	numInCat	term	ontology	BH	bonferroni	Genes
GO:0006954	6.98081e-13	1	26	295	inflammatory response	BP	1.24314e-08	1.24314e-08	AIF1,C1QA,C1QB,C1QC,C2,CYBB,FCER1A,B4GALT1,CXCL2,HMOX1,IL10,JAK2,LIPA,SERPINE1,MAPK13,MAP2K3,CCL2,CCL3L1,CCL7,CCL13,CCL17,CCL23,CCL24,TLR2,TNF,CD163,CCL26,STAB1,C5AR2,GAL,NLRP3,CCL3L3
GO:0050900	4.35698e-12	1	21	198	leukocyte migration	BP	3.87946e-08	7.75891e-08	AIF1,CMKLR1,EDN1,B4GALT1,CXCL2,HMOX1,IL10,ITGA5,MMP9,MMP14,MPP1,SERPINE1,CCL2,CCL3L1,CCL7,CCL13,CCL17,CCL23,CCL24,TNF,TNFSF14,CCL26,C5AR2,JAML,CCL3L3
GO:0048646	8.69857e-12	1	26	364	anatomical structure formation involved in morphogenesis	BP	5.16347e-08	1.54904e-07	ADM,ANPEP,CD36,CYBB,DUSP6,EDN1,B4GALT1,HMOX1,ITGA5,MMP9,MMP14,MMP19,SERPINE1,PLCD1,RFX2,CCL2,CCL24,ST14,TGFBI,TLR2,TNF,TNFSF14,NRP2,MAFB,DEAF1,STAB1,PHLDB1,PLXNB2,RGCC,OCSTAMP
GO:0097529	1.8312e-11	1	15	89	myeloid leukocyte migration	BP	6.60889e-08	3.261e-07	AIF1,CMKLR1,EDN1,CXCL2,MMP14,MPP1,SERPINE1,CCL2,CCL3L1,CCL7,CCL13,CCL17,CCL23,CCL24,CCL26,C5AR2,JAML,CCL3L3
GO:0030595	1.8556e-11	1	16	102	leukocyte chemotaxis	BP	6.60889e-08	3.30444e-07	AIF1,CMKLR1,EDN1,CXCL2,IL10,MPP1,SERPINE1,CCL2,CCL3L1,CCL7,CCL13,CCL17,CCL23,CCL24,TNFSF14,CCL26,C5AR2,JAML,CCL3L3
GO:0048018	5.1722e-11	1	15	87	receptor ligand activity	MF	1.53511e-07	9.21065e-07	ADM,EDN1,CXCL2,IL10,CCL2,CCL3L1,CCL7,CCL13,CCL17,CCL23,CCL24,TNF,TNFSF14,CCL26,CLCF1,GAL,CMTM6,PDGFC,CCL3L3
GO:0030545	1.63693e-10	1	15	95	receptor regulator activity	MF	4.16435e-07	2.91505e-06	ADM,EDN1,CXCL2,IL10,CCL2,CCL3L1,CCL7,CCL13,CCL17,CCL23,CCL24,TNF,TNFSF14,CCL26,CLCF1,GAL,CMTM6,PDGFC,CCL3L3
GO:0051270	3.03507e-10	1	25	376	regulation of cellular component movement	BP	6.75607e-07	5.40486e-06	AIF1,CMKLR1,EDN1,B4GALT1,CXCL2,HMOX1,ITGA5,JAK2,LAMP1,LMNA,TACSTD2,MMP9,MMP14,MPP1,SERPINE1,CCL2,CCL7,CCL24,SOD2,TNF,TNFSF14,NRP2,CCL26,PLXNB2,C5AR2,RGCC,PDGFC,SINHCAF,SPATA13
GO:0071621	3.52663e-10	1	12	59	granulocyte chemotaxis	BP	6.97803e-07	6.28022e-06	CMKLR1,EDN1,CXCL2,MPP1,CCL2,CCL3L1,CCL7,CCL13,CCL17,CCL23,CCL24,CCL26,C5AR2,JAML,CCL3L3
GO:0060326	4.57454e-10	1	16	127	cell chemotaxis	BP	8.14633e-07	8.14633e-06	AIF1,CMKLR1,EDN1,CXCL2,IL10,MPP1,SERPINE1,CCL2,CCL3L1,CCL7,CCL13,CCL17,CCL23,CCL24,TNFSF14,CCL26,C5AR2,JAML,CCL3L3
GO:0001525	5.88815e-10	1	17	172	angiogenesis	BP	8.80218e-07	1.04856e-05	ADM,ANPEP,CYBB,EDN1,B4GALT1,HMOX1,ITGA5,MMP14,MMP19,SERPINE1,PLCD1,CCL2,CCL24,TGFBI,NRP2,STAB1,RGCC
GO:0070098	5.93139e-10	1	10	29	chemokine-mediated signaling pathway	BP	8.80218e-07	1.05626e-05	CMKLR1,EDN1,CXCL2,CCL2,CCL3L1,CCL7,CCL13,CCL17,CCL23,CCL24,CCL26,CCL3L3
GO:0030593	6.9523e-10	1	11	47	neutrophil chemotaxis	BP	9.52358e-07	1.23807e-05	EDN1,CXCL2,MPP1,CCL2,CCL3L1,CCL7,CCL13,CCL17,CCL23,CCL24,CCL26,C5AR2,JAML,CCL3L3
GO:0005125	7.91303e-10	1	12	56	cytokine activity	MF	1.00654e-06	1.40915e-05	EDN1,CXCL2,IL10,CCL2,CCL3L1,CCL7,CCL13,CCL17,CCL23,CCL24,TNF,TNFSF14,CCL26,CLCF1,CMTM6,CCL3L3
GO:0030334	1.21774e-09	1	23	334	regulation of cell migration	BP	1.4457e-06	2.16856e-05	AIF1,CMKLR1,EDN1,CXCL2,HMOX1,ITGA5,JAK2,LMNA,TACSTD2,MMP9,MMP14,MPP1,SERPINE1,CCL2,CCL7,CCL24,SOD2,TNF,TNFSF14,NRP2,CCL26,PLXNB2,C5AR2,RGCC,PDGFC,SINHCAF,SPATA13
GO:0016477	1.55078e-09	1	29	545	cell migration	BP	1.62365e-06	2.76163e-05	AIF1,CMKLR1,EDN1,B4GALT1,CXCL2,HMOX1,IL10,ITGA5,JAK2,LCP1,LMNA,TACSTD2,MMP9,MMP12,MMP14,MPP1,SERPINE1,CCL2,CCL3L1,CCL7,CCL13,CCL17,CCL23,CCL24,SOD2,TNF,TNFSF14,NRP2,CCL26,CAP1,PALLD,PLXNB2,C5AR2,RGCC,PDGFC,SINHCAF,ARID5B,JAML,SPATA13,CCL3L3
GO:0002685	1.55789e-09	1	13	83	regulation of leukocyte migration	BP	1.62365e-06	2.7743e-05	AIF1,CMKLR1,EDN1,CXCL2,HMOX1,MMP14,MPP1,SERPINE1,CCL2,CCL7,CCL24,TNF,TNFSF14,C5AR2
GO:0097530	1.64116e-09	1	12	68	granulocyte migration	BP	1.62365e-06	2.92257e-05	CMKLR1,EDN1,CXCL2,MPP1,CCL2,CCL3L1,CCL7,CCL13,CCL17,CCL23,CCL24,CCL26,C5AR2,JAML,CCL3L3
GO:0010469	2.14732e-09	1	16	143	regulation of receptor activity	BP	2.0126e-06	3.82394e-05	ADM,EDN1,CXCL2,IL10,SERPINE1,CCL2,CCL3L1,CCL7,CCL13,CCL17,CCL23,CCL24,TNF,TNFSF14,CCL26,CLCF1,GAL,CMTM6,PDGFC,CCL3L3
GO:1990266	3.18676e-09	1	11	55	neutrophil migration	BP	2.76201e-06	5.67498e-05	EDN1,CXCL2,MPP1,CCL2,CCL3L1,CCL7,CCL13,CCL17,CCL23,CCL24,CCL26,C5AR2,JAML,CCL3L3
GO:0040012	3.38646e-09	1	24	387	regulation of locomotion	BP	2.76201e-06	6.03061e-05	AIF1,CMKLR1,EDN1,CXCL2,HMOX1,ITGA5,JAK2,LMNA,TACSTD2,MMP9,MMP14,MPP1,SERPINE1,CCL2,CCL7,CCL24,SOD2,TNF,TRIM25,TNFSF14,NRP2,CCL26,PLXNB2,C5AR2,RGCC,PDGFC,SINHCAF,SPATA13
GO:2000145	3.41218e-09	1	23	354	regulation of cell motility	BP	2.76201e-06	6.07642e-05	AIF1,CMKLR1,EDN1,CXCL2,HMOX1,ITGA5,JAK2,LMNA,TACSTD2,MMP9,MMP14,MPP1,SERPINE1,CCL2,CCL7,CCL24,SOD2,TNF,TNFSF14,NRP2,CCL26,PLXNB2,C5AR2,RGCC,PDGFC,SINHCAF,SPATA13
GO:0002376	3.90524e-09	1	50	1456	immune system process	BP	3.02367e-06	6.95445e-05	AP2A2,AIF1,ANPEP,ZFP36L2,C1QA,C1QB,C1QC,C2,CD1A,CD1B,CD1C,CD1E,CD36,CDKN1A,CMKLR1,CNN2,KLF6,CSTB,CTSD,CTSL,CYBB,EDN1,FCER1A,FTH1,B4GALT1,CXCL2,HK3,HMOX1,IL10,IRF4,ITGA5,JAK2,LAIR1,LAMP1,LCP1,LCP2,MMP9,MMP12,MMP14,MPP1,PNP,SERPINE1,PLEK,CTSA,LGMN,CCL2,CCL3L1,CCL7,CCL13,CCL17,CCL23,CCL24,TLR2,TNF,TRIM25,TNFSF14,RUBCN,MAFB,DHRS2,CCL26,CAP1,HEXIM1,CD226,TRAFD1,IRAK3,CLCF1,LAMP3,C5AR2,RGCC,GAL,CMTM6,S…
GO:0032101	5.09538e-09	1	21	295	regulation of response to external stimulus	BP	3.60697e-06	9.07385e-05	AIF1,C1QA,C1QB,C1QC,C2,CD36,CMKLR1,EDN1,FCER1A,CXCL2,IL10,JAK2,MMP12,MPP1,SERPINE1,SERPINB2,PLEK,MAPK13,CCL2,CCL7,CCL24,TLR2,TNF,TNFSF14,CCL26,C5AR2,NLRP3
GO:0071674	5.39959e-09	1	10	43	mononuclear cell migration	BP	3.60697e-06	9.61558e-05	AIF1,CMKLR1,SERPINE1,CCL2,CCL3L1,CCL7,CCL13,CCL17,CCL23,CCL24,TNF,CCL26,JAML,CCL3L3
GO:0048870	5.94992e-09	1	29	580	cell motility	BP	3.60697e-06	0.000105956	AIF1,CMKLR1,EDN1,B4GALT1,CXCL2,HMOX1,IL10,ITGA5,JAK2,LCP1,LMNA,TACSTD2,MMP9,MMP12,MMP14,MPP1,SERPINE1,CCL2,CCL3L1,CCL7,CCL13,CCL17,CCL23,CCL24,SOD2,TNF,TNFSF14,NRP2,CCL26,CAP1,PALLD,PLXNB2,C5AR2,RGCC,PDGFC,SINHCAF,ARID5B,JAML,SPATA13,CCL3L3
GO:0051674	5.94992e-09	1	29	580	localization of cell	BP	3.60697e-06	0.000105956	AIF1,CMKLR1,EDN1,B4GALT1,CXCL2,HMOX1,IL10,ITGA5,JAK2,LCP1,LMNA,TACSTD2,MMP9,MMP12,MMP14,MPP1,SERPINE1,CCL2,CCL3L1,CCL7,CCL13,CCL17,CCL23,CCL24,SOD2,TNF,TNFSF14,NRP2,CCL26,CAP1,PALLD,PLXNB2,C5AR2,RGCC,PDGFC,SINHCAF,ARID5B,JAML,SPATA13,CCL3L3
GO:0006955	5.9664e-09	1	41	1042	immune response	BP	3.60697e-06	0.00010625	AP2A2,AIF1,ANPEP,C1QA,C1QB,C1QC,C2,CD1A,CD1B,CD1C,CD1E,CD36,CMKLR1,CNN2,CSTB,CTSD,CTSL,CYBB,EDN1,FCER1A,FTH1,B4GALT1,CXCL2,HK3,HMOX1,IL10,IRF4,JAK2,LAIR1,LAMP1,LCP1,LCP2,MMP9,MMP12,PNP,CTSA,LGMN,CCL2,CCL3L1,CCL7,CCL13,CCL17,CCL23,CCL24,TLR2,TNF,TRIM25,TNFSF14,CCL26,CAP1,HEXIM1,CD226,TRAFD1,IRAK3,CLCF1,LAMP3,C5AR2,RGCC,CMTM6,SIGLEC10,NLRP3,JAML,CCL3L3
GO:0002684	6.02621e-09	1	28	529	positive regulation of immune system process	BP	3.60697e-06	0.000107315	AIF1,C1QA,C1QB,C1QC,C2,CD36,CDKN1A,CMKLR1,CTSL,EDN1,FCER1A,CXCL2,HMOX1,IL10,IRF4,LAMP1,LCP2,MMP12,MMP14,PNP,SERPINE1,LGMN,CCL2,CCL7,CCL24,TLR2,TNF,TNFSF14,HEXIM1,CD226,IRAK3,CLCF1,C5AR2,RGCC,NLRP3,OCSTAMP
GO:0048514	6.07644e-09	1	17	200	blood vessel morphogenesis	BP	3.60697e-06	0.000108209	ADM,ANPEP,CYBB,EDN1,B4GALT1,HMOX1,ITGA5,MMP14,MMP19,SERPINE1,PLCD1,CCL2,CCL24,TGFBI,NRP2,STAB1,RGCC
GO:0008236	8.48842e-09	1	10	53	serine-type peptidase activity	MF	4.586e-06	0.000151162	C1QA,C1QB,C1QC,C2,CTSD,CTSL,MMP9,MMP12,MMP14,MMP19,CTSA,ST14
GO:0017171	8.48842e-09	1	10	53	serine hydrolase activity	MF	4.586e-06	0.000151162	C1QA,C1QB,C1QC,C2,CTSD,CTSL,MMP9,MMP12,MMP14,MMP19,CTSA,ST14
GO:0009653	8.49832e-09	1	37	937	anatomical structure morphogenesis	BP	4.586e-06	0.000151338	ADM,AP2A2,ANPEP,CD36,CYBB,DOK1,DUSP6,EDN1,B4GALT1,HMOX1,IL10,ITGA5,LIPA,TACSTD2,MMP9,MMP12,MMP14,MMP19,NINJ1,SERPINE1,PLCD1,RFX2,S100A10,CCL2,CCL7,CCL13,CCL24,ST14,TGFBI,TLR2,TNF,TNFSF14,NRP2,MAFB,CAP1,DEAF1,PALLD,STAB1,PHLDB1,PLXNB2,RGCC,GAL,PDGFC,INF2,STK40,ARID5B,MYL12B,OCSTAMP
GO:0002548	8.98144e-09	1	9	32	monocyte chemotaxis	BP	4.70416e-06	0.000159941	AIF1,SERPINE1,CCL2,CCL3L1,CCL7,CCL13,CCL17,CCL23,CCL24,CCL26,CCL3L3
GO:0004252	9.52043e-09	1	9	38	serine-type endopeptidase activity	MF	4.844e-06	0.00016954	C1QA,C1QB,C1QC,C2,CTSD,CTSL,MMP9,MMP12,MMP14,MMP19,ST14
GO:0008009	1.41965e-08	1	8	20	chemokine activity	MF	7.02252e-06	0.000252811	CXCL2,CCL2,CCL3L1,CCL7,CCL13,CCL17,CCL23,CCL24,CCL26,CCL3L3
GO:0002688	1.6039e-08	1	10	51	regulation of leukocyte chemotaxis	BP	7.71955e-06	0.000285623	AIF1,CMKLR1,EDN1,CXCL2,MPP1,SERPINE1,CCL2,CCL7,TNFSF14,C5AR2
GO:0001664	2.08571e-08	1	12	82	G-protein coupled receptor binding	MF	9.77429e-06	0.000371423	ADM,EDN1,CXCL2,JAK2,CCL2,CCL3L1,CCL7,CCL13,CCL17,CCL23,CCL24,HOMER3,CCL26,GAL,CCL3L3
GO:0008283	2.2122e-08	1	35	843	cell proliferation	BP	1.00347e-05	0.000393949	ADM,AIF1,SLC25A5,ZFP36L2,CCND2,CDKN1A,CTBP2,EDN1,EMP1,EMP3,FTH1,B4GALT1,CXCL2,HMOX1,IL10,JAK2,LIPA,LMNA,TACSTD2,MMP9,MMP12,MMP14,PNP,PLCD1,CCL2,CCL3L1,CCL23,CCL24,SOD2,TGFBI,TLR2,TNF,TNFSF14,NRP2,DHRS2,CCL26,DEAF1,TXNIP,MAP4K1,CLCF1,PLXNB2,C5AR2,RGCC,GAL,PDGFC,SINHCAF,RASSF5,DOT1L,JAML,OCSTAMP,CCL3L3
GO:0040011	2.25397e-08	1	30	657	locomotion	BP	1.00347e-05	0.000401387	AIF1,CMKLR1,DOK1,EDN1,B4GALT1,CXCL2,HMOX1,IL10,ITGA5,JAK2,LCP1,LMNA,LSP1,TACSTD2,MMP9,MMP12,MMP14,MPP1,SERPINE1,CCL2,CCL3L1,CCL7,CCL13,CCL17,CCL23,CCL24,SOD2,TNF,TRIM25,TNFSF14,NRP2,CCL26,CAP1,PALLD,PLXNB2,C5AR2,RGCC,CMTM6,PDGFC,SINHCAF,ARID5B,JAML,SPATA13,CCL3L3
GO:0002682	2.34754e-08	1	33	749	regulation of immune system process	BP	1.01964e-05	0.000418051	AIF1,ZFP36L2,C1QA,C1QB,C1QC,C2,CD1A,CD1B,CD1C,CD36,CDKN1A,CMKLR1,CTSL,EDN1,FCER1A,CXCL2,HMOX1,IL10,IRF4,JAK2,LAIR1,LAMP1,LCP2,MMP12,MMP14,MPP1,PNP,SERPINE1,LGMN,CCL2,CCL7,CCL24,TLR2,TNF,TNFSF14,MAFB,HEXIM1,CD226,TRAFD1,IRAK3,CLCF1,C5AR2,RGCC,GAL,NLRP3,JAML,OCSTAMP
GO:0006952	5.89926e-08	1	32	722	defense response	BP	2.50129e-05	0.00105054	AIF1,C1QA,C1QB,C1QC,C2,CD36,CTSL,CYBB,EDN1,FCER1A,B4GALT1,CXCL2,HMOX1,IL10,IRF4,JAK2,LAMP1,LIPA,LSP1,MMP12,SERPINE1,MAPK13,MAP2K3,LGMN,CCL2,CCL3L1,CCL7,CCL13,CCL17,CCL23,CCL24,TLR2,TNF,TRIM25,CD163,CCL26,DEAF1,HEXIM1,CD226,TRAFD1,IRAK3,STAB1,C5AR2,GAL,SIGLEC10,NLRP3,CCL3L3
GO:0001568	6.13749e-08	1	17	235	blood vessel development	BP	2.54178e-05	0.00109296	ADM,ANPEP,CYBB,EDN1,B4GALT1,HMOX1,ITGA5,MMP14,MMP19,SERPINE1,PLCD1,CCL2,CCL24,TGFBI,NRP2,STAB1,RGCC
GO:0006928	6.88154e-08	1	31	733	movement of cell or subcellular component	BP	2.75266e-05	0.00122547	AP2A2,AIF1,CMKLR1,DOK1,EDN1,B4GALT1,CXCL2,HMOX1,IL10,ITGA5,JAK2,LAMP1,LCP1,LMNA,LSP1,TACSTD2,MMP9,MMP12,MMP14,MPP1,SERPINE1,CCL2,CCL3L1,CCL7,CCL13,CCL17,CCL23,CCL24,SOD2,TNF,TNFSF14,NRP2,CCL26,CAP1,PALLD,PLXNB2,C5AR2,RGCC,PDGFC,SINHCAF,ARID5B,JAML,SPATA13,CCL3L3
GO:0042379	6.95585e-08	1	8	26	chemokine receptor binding	MF	2.75266e-05	0.0012387	CXCL2,CCL2,CCL3L1,CCL7,CCL13,CCL17,CCL23,CCL24,CCL26,CCL3L3
GO:0006935	7.6185e-08	1	17	219	chemotaxis	BP	2.87038e-05	0.0013567	AIF1,CMKLR1,DOK1,EDN1,CXCL2,IL10,LSP1,MPP1,SERPINE1,CCL2,CCL3L1,CCL7,CCL13,CCL17,CCL23,CCL24,TNFSF14,NRP2,CCL26,C5AR2,CMTM6,JAML,CCL3L3
GO:0042330	7.6185e-08	1	17	219	taxis	BP	2.87038e-05	0.0013567	AIF1,CMKLR1,DOK1,EDN1,CXCL2,IL10,LSP1,MPP1,SERPINE1,CCL2,CCL3L1,CCL7,CCL13,CCL17,CCL23,CCL24,TNFSF14,NRP2,CCL26,C5AR2,CMTM6,JAML,CCL3L3
GO:0050920	7.73688e-08	1	11	78	regulation of chemotaxis	BP	2.87038e-05	0.00137778	AIF1,CMKLR1,EDN1,CXCL2,MPP1,SERPINE1,CCL2,CCL7,TNFSF14,CCL26,C5AR2
GO:0022603	8.14556e-08	1	23	434	regulation of anatomical structure morphogenesis	BP	2.96033e-05	0.00145056	ADM,AP2A2,CD36,CYBB,DUSP6,EDN1,B4GALT1,HMOX1,IL10,ITGA5,TACSTD2,SERPINE1,S100A10,CCL2,CCL7,CCL13,CCL24,TNF,TNFSF14,STAB1,PHLDB1,PLXNB2,RGCC,GAL,INF2,MYL12B,OCSTAMP
GO:0048247	1.04913e-07	1	8	29	lymphocyte chemotaxis	BP	3.63663e-05	0.00186829	CCL2,CCL3L1,CCL7,CCL13,CCL17,CCL23,CCL24,TNFSF14,CCL26,CCL3L3
GO:0001944	1.05689e-07	1	17	245	vasculature development	BP	3.63663e-05	0.00188211	ADM,ANPEP,CYBB,EDN1,B4GALT1,HMOX1,ITGA5,MMP14,MMP19,SERPINE1,PLCD1,CCL2,CCL24,TGFBI,NRP2,STAB1,RGCC
GO:0005126	1.06191e-07	1	12	96	cytokine receptor binding	MF	3.63663e-05	0.00189105	CXCL2,IL10,ITGA5,JAK2,CCL2,CCL3L1,CCL7,CCL13,CCL17,CCL23,CCL24,TNF,TNFSF14,CCL26,CLCF1,CCL3L3
GO:0072358	1.29865e-07	1	17	249	cardiovascular system development	BP	4.36345e-05	0.00231263	ADM,ANPEP,CYBB,EDN1,B4GALT1,HMOX1,ITGA5,MMP14,MMP19,SERPINE1,PLCD1,CCL2,CCL24,TGFBI,NRP2,STAB1,RGCC
GO:0048020	1.34865e-07	1	7	19	CCR chemokine receptor binding	MF	4.44755e-05	0.00240168	CCL2,CCL3L1,CCL7,CCL13,CCL17,CCL23,CCL24,CCL26,CCL3L3
GO:0072676	1.40261e-07	1	9	43	lymphocyte migration	BP	4.5414e-05	0.00249777	AIF1,CCL2,CCL3L1,CCL7,CCL13,CCL17,CCL23,CCL24,TNFSF14,CCL26,CCL3L3
GO:0005576	1.62919e-07	1	54	1791	extracellular region	CC	5.0727e-05	0.00290126	ADM,ANPEP,SLC25A5,C1QA,C1QB,C1QC,C2,CD36,CD52,CKB,CNN2,CSTB,CTSD,CTSL,EDN1,FTH1,B4GALT1,GPX3,CXCL2,HK3,HMOX1,IL10,LAIR1,LAMP1,LCP1,LIPA,LMNA,LSP1,TACSTD2,MARCKS,MDH1,MMP9,MMP12,MMP14,MMP19,NAGA,PNP,NPC1,SERPINE1,SERPINB2,PLCD1,PLEK,PON2,CTSA,LGMN,RNASE1,S100A10,CCL2,CCL3L1,CCL7,CCL13,CCL17,CCL23,CCL24,SELENOP,SOD2,ST14,TGFBI,TNF,TUBA4A,TUBA1A,REEP5,TNFSF14,NRP2,UNC119,CD163,RUSC2,DHRS2,CCL26,ST3G…
GO:0030335	1.64488e-07	1	16	209	positive regulation of cell migration	BP	5.0727e-05	0.0029292	AIF1,CMKLR1,EDN1,CXCL2,ITGA5,JAK2,MMP9,MMP14,SERPINE1,CCL2,CCL7,CCL24,SOD2,TNF,TNFSF14,NRP2,CCL26,PDGFC
GO:0006956	1.65216e-07	1	6	16	complement activation	BP	5.0727e-05	0.00294216	C1QA,C1QB,C1QC,C2,C5AR2,RGCC
GO:0042127	1.92586e-07	1	29	657	regulation of cell proliferation	BP	5.81282e-05	0.00342956	ADM,AIF1,SLC25A5,CCND2,CDKN1A,CTBP2,EDN1,EMP3,FTH1,B4GALT1,CXCL2,HMOX1,IL10,JAK2,LMNA,TACSTD2,MMP9,MMP12,PNP,PLCD1,CCL2,CCL3L1,CCL23,CCL24,SOD2,TLR2,TNF,NRP2,DHRS2,CCL26,DEAF1,TXNIP,CLCF1,C5AR2,RGCC,GAL,PDGFC,SINHCAF,RASSF5,DOT1L,JAML,OCSTAMP,CCL3L3
GO:2000147	2.08966e-07	1	16	212	positive regulation of cell motility	BP	6.2021e-05	0.00372126	AIF1,CMKLR1,EDN1,CXCL2,ITGA5,JAK2,MMP9,MMP14,SERPINE1,CCL2,CCL7,CCL24,SOD2,TNF,TNFSF14,NRP2,CCL26,PDGFC
GO:0071347	2.31376e-07	1	9	47	cellular response to interleukin-1	BP	6.75467e-05	0.00412035	EDN1,CCL2,CCL3L1,CCL7,CCL13,CCL17,CCL23,CCL24,CCL26,IRAK3,CCL3L3
GO:0002687	2.60776e-07	1	10	66	positive regulation of leukocyte migration	BP	7.49016e-05	0.0046439	AIF1,CMKLR1,EDN1,CXCL2,MMP14,SERPINE1,CCL2,CCL7,CCL24,TNF,TNFSF14
GO:0051272	2.70747e-07	1	16	216	positive regulation of cellular component movement	BP	7.65311e-05	0.00482146	AIF1,CMKLR1,EDN1,CXCL2,ITGA5,JAK2,MMP9,MMP14,SERPINE1,CCL2,CCL7,CCL24,SOD2,TNF,TNFSF14,NRP2,CCL26,PDGFC
GO:0050793	2.85062e-07	1	36	1003	regulation of developmental process	BP	7.93186e-05	0.00507639	ADM,AP2A2,ZFP36L2,C1QC,CD36,CMKLR1,CTSL,CYBB,DUSP6,EDN1,B4GALT1,HMOX1,IL10,IRF4,ITGA5,JAK2,LMNA,TACSTD2,MMP14,PNP,SERPINE1,LGMN,S100A10,CCL2,CCL7,CCL13,CCL17,CCL24,TLR2,TNF,TNFSF14,MAFB,DEAF1,PLA2G16,IRAK3,STAB1,PHLDB1,CLCF1,PLXNB2,RGCC,GAL,SINHCAF,INF2,MYL12B,NLRP3,OCSTAMP
GO:0032963	3.15919e-07	1	7	31	collagen metabolic process	BP	8.6552e-05	0.00562588	CTSD,CTSL,MMP9,MMP12,MMP14,MMP19,CCL2,RGCC
GO:0051239	3.2697e-07	1	39	1135	regulation of multicellular organismal process	BP	8.82224e-05	0.00582268	ADM,AP2A2,AIF1,ZFP36L2,C1QC,CD36,CMKLR1,CTSL,CYBB,DUSP6,EDN1,FCER1A,B4GALT1,HMOX1,IL10,IRF4,ITGA5,JAK2,LMNA,TACSTD2,MMP9,MMP12,MMP14,PNP,SERPINE1,SERPINB2,PLEK,MAPK13,MAP2K3,LGMN,CCL2,CCL24,TLR2,TNF,TRIM25,NRP2,MAFB,DEAF1,CD226,PLA2G16,IRAK3,STAB1,PHLDB1,CLCF1,PLXNB2,C5AR2,RGCC,GAL,NLRP3,OCSTAMP
GO:0072376	4.4626e-07	1	6	19	protein activation cascade	BP	0.000118612	0.007947	C1QA,C1QB,C1QC,C2,C5AR2,RGCC
GO:0048584	4.53964e-07	1	36	1000	positive regulation of response to stimulus	BP	0.000118885	0.00808419	AIF1,C1QA,C1QB,C1QC,C2,CD36,CMKLR1,CTBP2,CTSL,DOK1,DUSP6,EDN1,FCER1A,CXCL2,HMOX1,IRF4,ITGA5,JAK2,LAMP1,LCP2,MMP9,MMP12,SERPINE1,PLEK,MAPK13,MAP2K3,LGMN,CCL2,CCL3L1,CCL7,CCL13,CCL17,CCL23,CCL24,TLR2,TNF,TRIM25,TNFSF14,AKAP12,CCL26,HEXIM1,CD226,MAP4K1,IRAK3,CLCF1,C5AR2,RGCC,PDGFC,TIGAR,FBXL15,NLRP3,SCIMP,CCL3L3
GO:0044259	4.67402e-07	1	7	33	multicellular organismal macromolecule metabolic process	BP	0.000119602	0.0083235	CTSD,CTSL,MMP9,MMP12,MMP14,MMP19,CCL2,RGCC
GO:0051094	4.70135e-07	1	23	481	positive regulation of developmental process	BP	0.000119602	0.00837217	ADM,CD36,CMKLR1,CYBB,EDN1,B4GALT1,HMOX1,ITGA5,JAK2,LMNA,TACSTD2,MMP14,PNP,SERPINE1,S100A10,CCL24,TLR2,TNF,TNFSF14,IRAK3,PHLDB1,CLCF1,PLXNB2,RGCC,GAL,NLRP3,OCSTAMP
GO:0040017	5.07789e-07	1	16	228	positive regulation of locomotion	BP	0.000125601	0.0090427	AIF1,CMKLR1,EDN1,CXCL2,ITGA5,JAK2,MMP9,MMP14,SERPINE1,CCL2,CCL7,CCL24,SOD2,TNF,TNFSF14,NRP2,CCL26,PDGFC
GO:0050896	5.07819e-07	1	79	3494	response to stimulus	BP	0.000125601	0.00904324	ADM,AP2A2,AIF1,ANPEP,SLC25A5,ZFP36L2,C1QA,C1QB,C1QC,C2,CCND2,CD1A,CD1B,CD1C,CD1E,CD36,CDKN1A,CMKLR1,CNN2,CSTB,CTBP2,CTSD,CTSL,CYBB,DOK1,DUSP6,EDN1,FCER1A,FOSB,FTH1,B4GALT1,GPX3,CXCL2,HK3,HMOX1,IL10,IRF4,ITGA5,JAK2,LAIR1,LAMP1,LCP1,LCP2,LIPA,LMNA,LSP1,TACSTD2,ME1,MMP9,MMP12,MMP14,MMP19,MPP1,NINJ1,PNP,NPC1,SERPINE1,SERPINB2,PLCD1,PLEK,PON2,CTSA,MAPK13,MAP2K3,LGMN,RFX2,RPS6KB2,S100A10,CCL2,CCL3L1,CC…
GO:0009605	7.05405e-07	1	33	867	response to external stimulus	BP	0.00017208	0.0125618	ADM,AIF1,C1QA,C1QB,C1QC,C2,CD36,CDKN1A,CMKLR1,CNN2,CYBB,DOK1,EDN1,FCER1A,FOSB,CXCL2,HMOX1,IL10,IRF4,JAK2,LSP1,MMP12,MMP14,MPP1,SERPINE1,SERPINB2,PLEK,MAPK13,CCL2,CCL3L1,CCL7,CCL13,CCL17,CCL23,CCL24,TLR2,TNF,TRIM25,TNFSF14,NRP2,UNC119,CCL26,TXNIP,IRAK3,STAB1,C5AR2,CMTM6,NLRP3,JAML,CCL3L3
GO:0045321	7.51184e-07	1	28	676	leukocyte activation	BP	0.000180771	0.0133771	AP2A2,AIF1,ANPEP,ZFP36L2,CD1C,CD36,CDKN1A,CNN2,KLF6,CSTB,CTSD,CYBB,EDN1,FCER1A,FTH1,B4GALT1,HK3,HMOX1,IL10,IRF4,LAIR1,LAMP1,LCP1,LCP2,MMP9,MMP14,PNP,CTSA,CCL2,TLR2,TNFSF14,MAFB,DHRS2,CAP1,CD226,CLCF1,GAL,CMTM6,NLRP3,JAML
GO:0030198	7.96372e-07	1	10	93	extracellular matrix organization	BP	0.000186602	0.0141818	CTSL,B4GALT1,ITGA5,LCP1,MMP9,MMP12,MMP14,MMP19,SERPINE1,TGFBI,TNF,PHLDB1,RGCC
GO:0043062	7.96372e-07	1	10	93	extracellular structure organization	BP	0.000186602	0.0141818	CTSL,B4GALT1,ITGA5,LCP1,MMP9,MMP12,MMP14,MMP19,SERPINE1,TGFBI,TNF,PHLDB1,RGCC
GO:0032501	1.01803e-06	1	61	2419	multicellular organismal process	BP	0.000235442	0.0181291	ADM,AP2A2,AIF1,ANPEP,ZFP36L2,C1QB,C1QC,CCND2,CD36,CDKN1A,CKB,CLCN5,CMKLR1,KLF6,CSTB,CTSD,CTSL,CYBB,DOK1,DUSP6,EDN1,EMP1,FCER1A,FOSB,B4GALT1,HMOX1,IL10,IRF4,ITGA5,JAK2,LCP1,LCP2,LIPA,LMNA,TACSTD2,MMP9,MMP12,MMP14,MMP19,NINJ1,PNP,NPC1,SERPINE1,SERPINB2,PLCD1,PLEK,MAPK13,MAP2K3,LGMN,RFX2,CCL2,CCL17,CCL24,SELENOP,SOD2,ST14,TGFBI,TLR2,TNF,TRIM25,GAS7,NRP2,UNC119,MAFB,DHRS2,DEAF1,HEXIM1,MYL12A,TXNIP,CD…
GO:0032103	1.05599e-06	1	12	126	positive regulation of response to external stimulus	BP	0.00024109	0.018805	AIF1,CMKLR1,EDN1,FCER1A,CXCL2,JAK2,SERPINE1,MAPK13,CCL2,CCL7,CCL24,TLR2,TNF,TNFSF14,CCL26
GO:0050921	1.16623e-06	1	9	62	positive regulation of chemotaxis	BP	0.000262888	0.0207681	AIF1,CMKLR1,EDN1,CXCL2,SERPINE1,CCL2,CCL7,TNFSF14,CCL26
GO:0072359	1.19687e-06	1	19	363	circulatory system development	BP	0.000266423	0.0213139	ADM,ANPEP,CYBB,DUSP6,EDN1,B4GALT1,HMOX1,ITGA5,LMNA,MMP14,MMP19,SERPINE1,PLCD1,CCL2,CCL24,TGFBI,NRP2,HEXIM1,STAB1,CACYBP,RGCC
GO:0002690	1.27959e-06	1	8	45	positive regulation of leukocyte chemotaxis	BP	0.000281321	0.022787	AIF1,CMKLR1,EDN1,CXCL2,SERPINE1,CCL2,CCL7,TNFSF14
GO:0044236	1.31978e-06	1	7	37	multicellular organism metabolic process	BP	0.000286618	0.0235027	CTSD,CTSL,MMP9,MMP12,MMP14,MMP19,CCL2,RGCC
GO:0001775	1.36478e-06	1	29	737	cell activation	BP	0.00029101	0.024304	AP2A2,AIF1,ANPEP,ZFP36L2,CD1C,CD36,CDKN1A,CNN2,KLF6,CSTB,CTSD,CYBB,EDN1,FCER1A,FTH1,B4GALT1,HK3,HMOX1,IL10,IRF4,JAK2,LAIR1,LAMP1,LCP1,LCP2,MMP9,MMP14,PNP,PLEK,CTSA,CCL2,TLR2,TNFSF14,MAFB,DHRS2,CAP1,MYL12A,CD226,CLCF1,RGCC,GAL,CMTM6,NLRP3,JAML
GO:0071345	1.37269e-06	1	24	492	cellular response to cytokine stimulus	BP	0.00029101	0.0244448	AIF1,SLC25A5,ZFP36L2,CMKLR1,CNN2,CTBP2,EDN1,CXCL2,IL10,IRF4,JAK2,LCP1,MMP12,SERPINB2,RFX2,CCL2,CCL3L1,CCL7,CCL13,CCL17,CCL23,CCL24,SOD2,TNF,TRIM25,TNFSF14,CCL26,ST3GAL6,IRAK3,CLCF1,CACYBP,ARID5B,OCSTAMP,CCL3L3
GO:0044421	1.58413e-06	0.999999	49	1649	extracellular region part	CC	0.000331884	0.0282102	ADM,ANPEP,SLC25A5,C1QA,C1QB,C1QC,C2,CD36,CKB,CNN2,CSTB,CTSD,CTSL,EDN1,FTH1,B4GALT1,GPX3,CXCL2,HMOX1,IL10,LAIR1,LAMP1,LCP1,LIPA,LMNA,LSP1,TACSTD2,MARCKS,MDH1,MMP9,MMP12,MMP14,MMP19,NAGA,PNP,NPC1,SERPINE1,SERPINB2,PLCD1,CTSA,LGMN,RNASE1,S100A10,CCL2,CCL3L1,CCL7,CCL13,CCL17,CCL23,CCL24,SELENOP,SOD2,ST14,TGFBI,TNF,TUBA4A,TUBA1A,REEP5,TNFSF14,UNC119,RUSC2,DHRS2,CCL26,ST3GAL6,CAP1,MYL12A,ACOT7,DMXL2,CL…
GO:0070555	1.76606e-06	1	9	62	response to interleukin-1	BP	0.000365697	0.03145	EDN1,CCL2,CCL3L1,CCL7,CCL13,CCL17,CCL23,CCL24,CCL26,IRAK3,CCL3L3
GO:0005615	1.78915e-06	0.999999	48	1603	extracellular space	CC	0.00036622	0.0318611	ADM,ANPEP,SLC25A5,C1QA,C1QB,C1QC,C2,CD36,CKB,CNN2,CSTB,CTSD,CTSL,EDN1,FTH1,B4GALT1,GPX3,CXCL2,HMOX1,IL10,LAIR1,LAMP1,LCP1,LIPA,LSP1,TACSTD2,MARCKS,MDH1,MMP9,MMP12,MMP14,MMP19,NAGA,PNP,NPC1,SERPINE1,SERPINB2,PLCD1,CTSA,LGMN,RNASE1,S100A10,CCL2,CCL3L1,CCL7,CCL13,CCL17,CCL23,CCL24,SELENOP,SOD2,ST14,TGFBI,TNF,TUBA4A,TUBA1A,REEP5,TNFSF14,RUSC2,DHRS2,CCL26,ST3GAL6,CAP1,MYL12A,ACOT7,DMXL2,CLCF1,PLXNB2,G…
GO:0002443	1.84191e-06	1	22	464	leukocyte mediated immunity	BP	0.000372736	0.0328008	AP2A2,ANPEP,C1QA,C1QB,C1QC,C2,CD36,CNN2,CSTB,CTSD,CYBB,FCER1A,FTH1,B4GALT1,HK3,HMOX1,IL10,LAIR1,LAMP1,MMP9,PNP,CTSA,TLR2,TNF,CAP1,CD226,CLCF1,CMTM6,NLRP3
GO:0002526	1.86787e-06	1	8	52	acute inflammatory response	BP	0.000373741	0.0332629	C1QA,C1QB,C1QC,C2,FCER1A,B4GALT1,TNF,CD163,C5AR2,NLRP3
GO:0002252	2.0072e-06	0.999999	27	670	immune effector process	BP	0.000397158	0.0357442	AP2A2,ANPEP,C1QA,C1QB,C1QC,C2,CD1C,CD36,CNN2,CSTB,CTSD,CYBB,FCER1A,FTH1,B4GALT1,HK3,HMOX1,IL10,IRF4,LAIR1,LAMP1,LCP1,MMP9,MMP12,PNP,CTSA,CCL2,TLR2,TNF,TRIM25,CAP1,CD226,IRAK3,CLCF1,C5AR2,RGCC,CMTM6,NLRP3
GO:0030449	2.11251e-06	1	5	14	regulation of complement activation	BP	0.000408908	0.0376195	C1QA,C1QB,C1QC,C2,C5AR2
GO:2000257	2.11251e-06	1	5	14	regulation of protein activation cascade	BP	0.000408908	0.0376195	C1QA,C1QB,C1QC,C2,C5AR2
GO:0071622	2.38484e-06	1	6	24	regulation of granulocyte chemotaxis	BP	0.000456659	0.0424693	CMKLR1,EDN1,CXCL2,MPP1,CCL2,C5AR2
GO:0042221	2.52857e-06	0.999999	51	1833	response to chemical	BP	0.00047903	0.0450288	ADM,AIF1,SLC25A5,ZFP36L2,C1QA,C2,CD36,CDKN1A,CMKLR1,CNN2,CTBP2,CTSL,CYBB,DOK1,DUSP6,EDN1,FOSB,GPX3,CXCL2,HMOX1,IL10,IRF4,ITGA5,JAK2,LCP1,LMNA,LSP1,ME1,MMP9,MMP12,MMP14,MMP19,MPP1,PNP,NPC1,SERPINE1,SERPINB2,PON2,RFX2,S100A10,CCL2,CCL3L1,CCL7,CCL13,CCL17,CCL23,CCL24,SOD2,TLR2,TNF,TRIM25,TNFSF14,NRP2,DHRS2,CCL26,ST3GAL6,TXNIP,TRAFD1,IRAK3,CLCF1,LAMP3,CACYBP,C5AR2,RGCC,GAL,CMTM6,PDGFC,TIGAR,FBXL15,AR…
GO:0001935	2.76135e-06	1	8	56	endothelial cell proliferation	BP	0.000517622	0.0491741	HMOX1,IL10,MMP14,CCL2,CCL24,TNF,NRP2,CCL26,RGCC
GO:0030574	2.90948e-06	1	5	15	collagen catabolic process	BP	0.000539708	0.051812	CTSD,CTSL,MMP9,MMP12,MMP14,MMP19
GO:0006958	3.49655e-06	1	4	7	complement activation, classical pathway	BP	0.000641923	0.0622665	C1QA,C1QB,C1QC,C2
GO:0051241	4.66767e-06	0.999999	20	410	negative regulation of multicellular organismal process	BP	0.000848182	0.0831218	ADM,C1QC,CMKLR1,EDN1,HMOX1,IL10,JAK2,LMNA,TACSTD2,SERPINE1,SERPINB2,LGMN,CCL2,TLR2,TNF,TRIM25,MAFB,IRAK3,STAB1,C5AR2,RGCC,GAL,NLRP3
GO:0048583	4.78206e-06	0.999998	48	1744	regulation of response to stimulus	BP	0.000860192	0.085159	ADM,AIF1,SLC25A5,C1QA,C1QB,C1QC,C2,CD1A,CD1B,CD1C,CD36,CMKLR1,CTBP2,CTSL,DOK1,DUSP6,EDN1,FCER1A,CXCL2,HMOX1,IL10,IRF4,ITGA5,JAK2,LAIR1,LAMP1,LCP2,LMNA,MMP9,MMP12,MMP14,MPP1,SERPINE1,SERPINB2,PLEK,MAPK13,MAP2K3,LGMN,CCL2,CCL3L1,CCL7,CCL13,CCL17,CCL23,CCL24,SOD2,TLR2,TNF,TRIM25,TNFSF14,AKAP12,CCL26,HEXIM1,CD226,TRAFD1,MAP4K1,IRAK3,CLCF1,C5AR2,RGCC,GAL,CMTM6,PDGFC,TIGAR,FBXL15,STK40,DOT1L,NLRP3,JAML…
GO:2000026	4.856e-06	0.999998	28	743	regulation of multicellular organismal development	BP	0.000864756	0.0864756	ADM,AP2A2,ZFP36L2,C1QC,CTSL,CYBB,DUSP6,EDN1,B4GALT1,HMOX1,IL10,IRF4,ITGA5,TACSTD2,MMP14,PNP,SERPINE1,CCL2,CCL24,TLR2,TNF,MAFB,DEAF1,PLA2G16,IRAK3,STAB1,PHLDB1,CLCF1,PLXNB2,RGCC,GAL,NLRP3,OCSTAMP
GO:0007186	5.37414e-06	0.999999	14	210	G-protein coupled receptor signaling pathway	BP	0.000947551	0.0957027	ADM,CMKLR1,EDN1,CXCL2,JAK2,PLEK,CCL2,CCL3L1,CCL7,CCL13,CCL17,CCL23,CCL24,HOMER3,AKAP12,CCL26,C5AR2,GAL,CCL3L3
GO:0051240	5.54559e-06	0.999998	25	620	positive regulation of multicellular organismal process	BP	0.000968196	0.0987559	ADM,AIF1,CD36,CYBB,EDN1,FCER1A,B4GALT1,HMOX1,IL10,IRF4,ITGA5,JAK2,MMP9,MMP12,MMP14,PNP,SERPINE1,PLEK,MAPK13,CCL2,CCL24,TLR2,TNF,NRP2,CD226,IRAK3,PHLDB1,CLCF1,PLXNB2,RGCC,GAL,NLRP3,OCSTAMP
GO:0007166	6.29405e-06	0.999998	37	1175	cell surface receptor signaling pathway	BP	0.0010882	0.112084	AP2A2,CD36,CMKLR1,CNN2,CYBB,DOK1,DUSP6,EDN1,FCER1A,CXCL2,HMOX1,IL10,IRF4,ITGA5,JAK2,LCP1,LCP2,LMNA,TACSTD2,MMP9,MMP12,MMP14,SERPINE1,SERPINB2,PLEK,MAPK13,LGMN,CCL2,CCL3L1,CCL7,CCL13,CCL17,CCL23,CCL24,SOD2,TLR2,TNF,TRIM25,TNFSF14,NRP2,HOMER3,CCL26,MYL12A,TXNIP,CD226,IRAK3,CLCF1,PLXNB2,C5AR2,PDGFC,FBXL15,ARID5B,CCL3L3,FAM83G
GO:0005539	7.11612e-06	0.999999	7	44	glycosaminoglycan binding	MF	0.0012185	0.126724	CCL2,CCL7,CCL23,TLR2,NRP2,STAB1,NLRP3
GO:0071346	7.97964e-06	0.999999	10	96	cellular response to interferon-gamma	BP	0.00135335	0.142101	AIF1,EDN1,IRF4,JAK2,CCL2,CCL3L1,CCL7,CCL13,CCL17,CCL23,CCL24,TRIM25,CCL26,CCL3L3
GO:0044243	8.8111e-06	1	5	18	multicellular organismal catabolic process	BP	0.00148027	0.156908	CTSD,CTSL,MMP9,MMP12,MMP14,MMP19
GO:0048731	9.84804e-06	0.999996	45	1636	system development	BP	0.00163901	0.175374	ADM,AP2A2,ANPEP,ZFP36L2,C1QB,C1QC,CDKN1A,CKB,CMKLR1,KLF6,CTSL,CYBB,DOK1,DUSP6,EDN1,B4GALT1,HMOX1,IL10,IRF4,ITGA5,JAK2,LCP1,LIPA,LMNA,TACSTD2,MMP9,MMP14,MMP19,NINJ1,PNP,SERPINE1,PLCD1,PLEK,CCL2,CCL24,SELENOP,ST14,TGFBI,TLR2,TNF,GAS7,NRP2,UNC119,MAFB,DHRS2,DEAF1,HEXIM1,TXNIP,PLA2G16,IRAK3,PALLD,STAB1,PHLDB1,CLCF1,PLXNB2,CACYBP,RGCC,GAL,PLEKHA5,PDGFC,TIGAR,FBXL15,STK40,ARID5B,MFSD2A,NLRP3,OCSTAMP
GO:0031960	1.02384e-05	0.999999	8	65	response to corticosteroid	BP	0.00167528	0.182325	ADM,AIF1,ZFP36L2,CDKN1A,CYBB,EDN1,FOSB,IL10,CCL2,TNF
GO:0048856	1.02541e-05	0.999996	52	2041	anatomical structure development	BP	0.00167528	0.182605	ADM,AP2A2,ANPEP,ZFP36L2,C1QB,C1QC,CD36,CDKN1A,CKB,CMKLR1,KLF6,CTSL,CYBB,DOK1,DUSP6,EDN1,EMP1,B4GALT1,HMOX1,IL10,IRF4,ITGA5,JAK2,LCP1,LIPA,LMNA,TACSTD2,MMP9,MMP12,MMP14,MMP19,NINJ1,PNP,SERPINE1,PLCD1,PLEK,RFX2,S100A10,CCL2,CCL7,CCL13,CCL17,CCL24,SELENOP,ST14,TGFBI,TLR2,TNF,GAS7,TNFSF14,NRP2,UNC119,MAFB,DHRS2,CAP1,DEAF1,HEXIM1,TXNIP,PLA2G16,IRAK3,PALLD,STAB1,PHLDB1,CLCF1,PLXNB2,ASF1A,CACYBP,RGCC,GA…
GO:0034097	1.07881e-05	0.999997	24	555	response to cytokine	BP	0.0017465	0.192114	AIF1,SLC25A5,ZFP36L2,CMKLR1,CNN2,CTBP2,EDN1,CXCL2,IL10,IRF4,JAK2,LCP1,MMP12,SERPINB2,RFX2,CCL2,CCL3L1,CCL7,CCL13,CCL17,CCL23,CCL24,SOD2,TNF,TRIM25,TNFSF14,CCL26,ST3GAL6,TRAFD1,IRAK3,CLCF1,LAMP3,CACYBP,ARID5B,OCSTAMP,CCL3L3
GO:0045087	1.09543e-05	0.999997	21	457	innate immune response	BP	0.00175742	0.195074	AIF1,C1QA,C1QB,C1QC,C2,CD36,CTSL,CYBB,EDN1,IRF4,JAK2,LAMP1,MMP12,LGMN,CCL2,CCL3L1,CCL7,CCL13,CCL17,CCL23,CCL24,TLR2,TRIM25,CCL26,HEXIM1,CD226,TRAFD1,IRAK3,SIGLEC10,NLRP3,CCL3L3
GO:0050727	1.15519e-05	0.999998	11	135	regulation of inflammatory response	BP	0.00183675	0.205716	C1QA,C1QB,C1QC,C2,FCER1A,IL10,JAK2,SERPINE1,MAPK13,CCL24,TLR2,TNF,C5AR2,NLRP3
GO:0006959	1.29774e-05	0.999999	8	59	humoral immune response	BP	0.00204514	0.231101	C1QA,C1QB,C1QC,C2,CCL2,CCL13,TNF,C5AR2,RGCC
GO:0070887	1.3544e-05	0.999995	42	1444	cellular response to chemical stimulus	BP	0.00211571	0.241191	AIF1,SLC25A5,ZFP36L2,CD36,CMKLR1,CNN2,CTBP2,CTSL,CYBB,DUSP6,EDN1,FOSB,GPX3,CXCL2,HMOX1,IL10,IRF4,ITGA5,JAK2,LCP1,LMNA,MMP9,MMP12,MPP1,NPC1,SERPINE1,SERPINB2,RFX2,CCL2,CCL3L1,CCL7,CCL13,CCL17,CCL23,CCL24,SOD2,TLR2,TNF,TRIM25,TNFSF14,NRP2,DHRS2,CCL26,ST3GAL6,IRAK3,CLCF1,CACYBP,C5AR2,RGCC,PDGFC,TIGAR,FBXL15,ARID5B,NLRP3,JAML,OCSTAMP,CCL3L3,FAM83G
GO:0045765	1.49189e-05	0.999998	9	95	regulation of angiogenesis	BP	0.00231022	0.265676	ADM,CYBB,HMOX1,ITGA5,SERPINE1,CCL2,CCL24,STAB1,RGCC
GO:0002920	1.53637e-05	0.999999	5	20	regulation of humoral immune response	BP	0.00235197	0.273596	C1QA,C1QB,C1QC,C2,TNF,C5AR2
GO:0070371	1.54526e-05	0.999998	11	137	ERK1 and ERK2 cascade	BP	0.00235197	0.27518	ZFP36L2,CD36,DUSP6,CCL2,CCL3L1,CCL7,CCL13,CCL17,CCL23,CCL24,TNF,CCL26,C5AR2,PDGFC,SCIMP,CCL3L3
GO:0032502	1.62689e-05	0.999993	55	2244	developmental process	BP	0.00245522	0.289716	ADM,AP2A2,ANPEP,ZFP36L2,C1QB,C1QC,CD36,CDKN1A,CKB,CMKLR1,KLF6,CTBP2,CTSL,CYBB,DOK1,DUSP6,EDN1,EMP1,B4GALT1,HMOX1,IL10,IRF4,ITGA5,JAK2,LCP1,LIPA,LMNA,TACSTD2,MMP9,MMP12,MMP14,MMP19,NINJ1,PNP,SERPINE1,PLCD1,PLEK,LGMN,RFX2,S100A10,CCL2,CCL7,CCL13,CCL17,CCL24,SELENOP,SOD2,ST14,TGFBI,TLR2,TNF,GAS7,TNFSF14,NRP2,UNC119,MAFB,DHRS2,CAP1,DEAF1,HEXIM1,TXNIP,PLA2G16,IRAK3,PALLD,STAB1,PHLDB1,CLCF1,PLXNB2,ASF1…
GO:0023052	1.95728e-05	0.999992	58	2436	signaling	BP	0.00292642	0.348552	ADM,AP2A2,AIF1,ANPEP,SLC25A5,ZFP36L2,C1QA,CD36,CDKN1A,CMKLR1,CNN2,CTBP2,CTSL,CYBB,DOK1,DUSP6,EDN1,FCER1A,CXCL2,HMOX1,IL10,IRF4,ITGA5,JAK2,LAMP1,LCP1,LCP2,LMNA,LSP1,TACSTD2,MARCKS,MMP9,MMP12,MMP14,MPP1,NPC1,SERPINE1,SERPINB2,PLCD1,PLEK,MAPK13,MAP2K3,LGMN,RPS6KB2,CCL2,CCL3L1,CCL7,CCL13,CCL17,CCL23,CCL24,SOD2,TLR2,TNF,TRIM25,TNFSF14,NRP2,UNC119,MFHAS1,HOMER3,AKAP12,CCL26,CAP1,HEXIM1,MYL12A,TXNIP,CD2…
GO:0071310	1.97198e-05	0.999992	37	1210	cellular response to organic substance	BP	0.00292642	0.351171	AIF1,SLC25A5,ZFP36L2,CD36,CMKLR1,CNN2,CTBP2,CTSL,CYBB,DUSP6,EDN1,FOSB,CXCL2,IL10,IRF4,ITGA5,JAK2,LCP1,LMNA,MMP12,NPC1,SERPINE1,SERPINB2,RFX2,CCL2,CCL3L1,CCL7,CCL13,CCL17,CCL23,CCL24,SOD2,TLR2,TNF,TRIM25,TNFSF14,NRP2,CCL26,ST3GAL6,IRAK3,CLCF1,CACYBP,PDGFC,FBXL15,ARID5B,NLRP3,OCSTAMP,CCL3L3,FAM83G
GO:0002673	2.01896e-05	0.999999	6	33	regulation of acute inflammatory response	BP	0.00297137	0.359536	C1QA,C1QB,C1QC,C2,FCER1A,TNF,C5AR2,NLRP3
GO:0048518	2.22346e-05	0.99999	60	2540	positive regulation of biological process	BP	0.00324552	0.395953	ADM,AIF1,SLC25A5,ZFP36L2,C1QA,C1QB,C1QC,C2,CCND2,CD36,CDKN1A,CMKLR1,KLF6,CTBP2,CTSL,CYBB,DOK1,DUSP6,EDN1,FCER1A,FOSB,B4GALT1,CXCL2,HMOX1,IL10,IRF4,ITGA5,JAK2,LAMP1,LCP1,LCP2,LMNA,TACSTD2,MMP9,MMP12,MMP14,NINJ1,PNP,NPC1,SERPINE1,PLEK,PKIB,MAPK13,MAP2K3,LGMN,RFX2,RPS6KB2,S100A10,CCL2,CCL3L1,CCL7,CCL13,CCL17,CCL23,CCL24,SOD2,TLR2,TNF,TRIM25,TNFSF14,NRP2,UNC119,AKAP12,MAFB,CCL26,CAP1,DEAF1,HEXIM1,TXN…
GO:0008284	2.26642e-05	0.999994	17	345	positive regulation of cell proliferation	BP	0.00328134	0.403604	ADM,AIF1,SLC25A5,CCND2,CDKN1A,EDN1,B4GALT1,HMOX1,IL10,JAK2,MMP9,MMP12,PNP,CCL2,CCL24,TNF,NRP2,CCL26,CLCF1,C5AR2,PDGFC,SINHCAF,DOT1L,JAML,OCSTAMP
GO:0032940	2.38616e-05	0.999992	26	723	secretion by cell	BP	0.00342683	0.424927	ADM,AP2A2,ANPEP,SLC25A5,CD36,CNN2,CSTB,CTSD,CYBB,EDN1,FCER1A,FTH1,B4GALT1,HK3,HMOX1,IL10,JAK2,LAIR1,LAMP1,LCP2,MARCKS,MMP9,MMP12,PNP,SERPINE1,PLEK,CTSA,SELENOP,TLR2,TNF,TUBA4A,CAP1,MAGED2,C5AR2,RGCC,GAL,NAGPA,CMTM6,NLRP3
GO:0034341	2.46601e-05	0.999996	10	109	response to interferon-gamma	BP	0.00351318	0.439147	AIF1,EDN1,IRF4,JAK2,CCL2,CCL3L1,CCL7,CCL13,CCL17,CCL23,CCL24,TRIM25,CCL26,CCL3L3
GO:0002697	2.53393e-05	0.999995	12	188	regulation of immune effector process	BP	0.00358128	0.451242	C1QA,C1QB,C1QC,C2,CD36,FCER1A,HMOX1,IL10,IRF4,LAMP1,MMP12,CCL2,TNF,CD226,IRAK3,CLCF1,C5AR2,NLRP3
GO:0007154	2.57166e-05	0.999989	58	2454	cell communication	BP	0.00358952	0.457962	ADM,AP2A2,AIF1,ANPEP,SLC25A5,ZFP36L2,C1QA,CD36,CDKN1A,CMKLR1,CNN2,CTBP2,CTSL,CYBB,DOK1,DUSP6,EDN1,FCER1A,CXCL2,HMOX1,IL10,IRF4,ITGA5,JAK2,LAMP1,LCP1,LCP2,LMNA,LSP1,TACSTD2,MARCKS,MMP9,MMP12,MMP14,MPP1,NPC1,SERPINE1,SERPINB2,PLCD1,PLEK,MAPK13,MAP2K3,LGMN,RPS6KB2,CCL2,CCL3L1,CCL7,CCL13,CCL17,CCL23,CCL24,SOD2,TLR2,TNF,TRIM25,TNFSF14,NRP2,UNC119,MFHAS1,HOMER3,AKAP12,CCL26,CAP1,HEXIM1,MYL12A,TXNIP,CD2…
GO:1901342	2.58007e-05	0.999997	9	102	regulation of vasculature development	BP	0.00358952	0.459458	ADM,CYBB,HMOX1,ITGA5,SERPINE1,CCL2,CCL24,STAB1,RGCC
GO:0010033	2.73455e-05	0.999989	42	1483	response to organic substance	BP	0.00375452	0.486968	ADM,AIF1,SLC25A5,ZFP36L2,CD36,CDKN1A,CMKLR1,CNN2,CTBP2,CTSL,CYBB,DUSP6,EDN1,FOSB,GPX3,CXCL2,IL10,IRF4,ITGA5,JAK2,LCP1,LMNA,ME1,MMP12,MMP14,MMP19,NPC1,SERPINE1,SERPINB2,RFX2,CCL2,CCL3L1,CCL7,CCL13,CCL17,CCL23,CCL24,SOD2,TLR2,TNF,TRIM25,TNFSF14,NRP2,CCL26,ST3GAL6,TXNIP,TRAFD1,IRAK3,CLCF1,LAMP3,CACYBP,GAL,PDGFC,FBXL15,ARID5B,NLRP3,OCSTAMP,CCL3L3,FAM83G
GO:0070374	2.74083e-05	0.999996	9	93	positive regulation of ERK1 and ERK2 cascade	BP	0.00375452	0.488087	CD36,CCL2,CCL3L1,CCL7,CCL13,CCL17,CCL23,CCL24,TNF,CCL26,C5AR2,PDGFC,SCIMP,CCL3L3
GO:0005102	3.19422e-05	0.99999	22	556	receptor binding	MF	0.00434219	0.568827	ADM,CD36,CTBP2,DOK1,EDN1,CXCL2,IL10,ITGA5,JAK2,LCP1,MMP14,SERPINE1,CCL2,CCL3L1,CCL7,CCL13,CCL17,CCL23,CCL24,TGFBI,TLR2,TNF,TNFSF14,HOMER3,CCL26,CD226,CLCF1,GAL,CMTM6,PDGFC,JAML,CCL3L3
GO:0048513	3.22522e-05	0.999987	36	1217	animal organ development	BP	0.00435111	0.574347	ADM,AP2A2,ZFP36L2,C1QB,C1QC,CDKN1A,CKB,KLF6,CTSL,DUSP6,EDN1,B4GALT1,HMOX1,IL10,IRF4,JAK2,LCP1,LIPA,LMNA,TACSTD2,MMP9,MMP14,MMP19,NINJ1,PNP,PLCD1,PLEK,CCL2,SELENOP,ST14,TGFBI,TLR2,TNF,NRP2,MAFB,DHRS2,DEAF1,HEXIM1,TXNIP,PLA2G16,PALLD,PHLDB1,CLCF1,PLXNB2,CACYBP,RGCC,GAL,PDGFC,FBXL15,STK40,ARID5B,MFSD2A,NLRP3,OCSTAMP
GO:0070613	3.46399e-05	0.999997	6	43	regulation of protein processing	BP	0.0046381	0.616867	C1QA,C1QB,C1QC,C2,SERPINE1,C5AR2
GO:0007165	3.99906e-05	0.999983	55	2300	signal transduction	BP	0.00531457	0.712153	ADM,AP2A2,AIF1,ANPEP,SLC25A5,ZFP36L2,CD36,CDKN1A,CMKLR1,CNN2,CTBP2,CTSL,CYBB,DOK1,DUSP6,EDN1,FCER1A,CXCL2,HMOX1,IL10,IRF4,ITGA5,JAK2,LAMP1,LCP1,LCP2,LMNA,LSP1,TACSTD2,MMP9,MMP12,MMP14,MPP1,NPC1,SERPINE1,SERPINB2,PLCD1,PLEK,MAPK13,MAP2K3,LGMN,RPS6KB2,CCL2,CCL3L1,CCL7,CCL13,CCL17,CCL23,CCL24,SOD2,TLR2,TNF,TRIM25,TNFSF14,NRP2,UNC119,MFHAS1,HOMER3,AKAP12,CCL26,CAP1,HEXIM1,MYL12A,TXNIP,CD226,MAP4K1,IR…
GO:0008285	4.22235e-05	0.99999	15	288	negative regulation of cell proliferation	BP	0.00556974	0.751915	ADM,AIF1,CDKN1A,CTBP2,EMP3,FTH1,B4GALT1,HMOX1,IL10,JAK2,LMNA,CCL3L1,CCL23,SOD2,TLR2,TNF,DHRS2,RGCC,GAL,RASSF5,CCL3L3
GO:1903317	4.29832e-05	0.999997	6	44	regulation of protein maturation	BP	0.00560595	0.765445	C1QA,C1QB,C1QC,C2,SERPINE1,C5AR2
GO:0030155	4.31275e-05	0.99999	15	305	regulation of cell adhesion	BP	0.00560595	0.768015	AIF1,CD36,IL10,IRF4,ITGA5,JAK2,TACSTD2,MMP14,NINJ1,PNP,SERPINE1,S100A10,CCL2,TGFBI,TNF,TNFSF14,CYTIP,PLXNB2,RGCC,PLEKHA2,NLRP3
GO:0032879	4.47559e-05	0.999983	33	1104	regulation of localization	BP	0.00577546	0.797013	AIF1,SLC25A5,C2,CD36,CDKN1A,CLCN5,CMKLR1,CYBB,EDN1,FCER1A,B4GALT1,CXCL2,HMOX1,IL10,ITGA5,JAK2,LAMP1,LCP1,LMNA,TACSTD2,MARCKS,MMP9,MMP12,MMP14,MPP1,SERPINE1,CCL2,CCL7,CCL24,SOD2,TLR2,TNF,TNFSF14,NRP2,UNC119,RUBCN,CCL26,PLXNB2,C5AR2,RGCC,GAL,PDGFC,SINHCAF,RASSF5,NLRP3,SPATA13
GO:0051384	4.87164e-05	0.999995	7	58	response to glucocorticoid	BP	0.0061968	0.867542	ADM,AIF1,ZFP36L2,CDKN1A,EDN1,FOSB,IL10,CCL2,TNF
GO:0050673	4.8717e-05	0.999992	10	134	epithelial cell proliferation	BP	0.0061968	0.867552	B4GALT1,HMOX1,IL10,TACSTD2,MMP12,MMP14,CCL2,CCL24,TNF,NRP2,CCL26,DEAF1,C5AR2,RGCC,JAML
GO:0046903	4.93737e-05	0.999983	26	757	secretion	BP	0.00623579	0.879246	ADM,AP2A2,ANPEP,SLC25A5,CD36,CNN2,CSTB,CTSD,CYBB,EDN1,FCER1A,FTH1,B4GALT1,HK3,HMOX1,IL10,JAK2,LAIR1,LAMP1,LCP2,MARCKS,MMP9,MMP12,PNP,SERPINE1,PLEK,CTSA,SELENOP,TLR2,TNF,TUBA4A,CAP1,MAGED2,C5AR2,RGCC,GAL,NAGPA,CMTM6,NLRP3
GO:0070372	5.12508e-05	0.999991	10	129	regulation of ERK1 and ERK2 cascade	BP	0.00642729	0.912675	CD36,DUSP6,CCL2,CCL3L1,CCL7,CCL13,CCL17,CCL23,CCL24,TNF,CCL26,C5AR2,PDGFC,SCIMP,CCL3L3
GO:0004175	5.22533e-05	0.999991	10	141	endopeptidase activity	MF	0.00650718	0.930527	C1QA,C1QB,C1QC,C2,CTSD,CTSL,MMP9,MMP12,MMP14,MMP19,LGMN,ST14
GO:0032621	5.45691e-05	1	3	5	interleukin-18 production	BP	0.00674837	0.971766	IL10,TLR2,NLRP3
GO:0002274	5.56414e-05	0.999984	18	415	myeloid leukocyte activation	BP	0.00679067	0.990862	AP2A2,AIF1,ANPEP,CD36,CNN2,CSTB,CTSD,CYBB,FCER1A,FTH1,B4GALT1,HK3,HMOX1,IL10,IRF4,LAIR1,LAMP1,LCP2,MMP9,PNP,CTSA,TLR2,DHRS2,CAP1,CD226,CMTM6
GO:0050679	5.56737e-05	0.999994	7	62	positive regulation of epithelial cell proliferation	BP	0.00679067	0.991438	B4GALT1,IL10,MMP12,CCL2,CCL24,NRP2,CCL26,C5AR2,JAML
GO:0009611	5.97194e-05	0.999986	14	274	response to wounding	BP	0.00723457	1	ADM,AIF1,ZFP36L2,CD36,EDN1,B4GALT1,HMOX1,IL10,ITGA5,JAK2,LCP2,MMP12,NINJ1,SERPINE1,SERPINB2,PLEK,CCL2,MYL12A,PDGFC,JAML
GO:0001936	8.33327e-05	0.999993	6	45	regulation of endothelial cell proliferation	BP	0.010027	1	IL10,CCL2,CCL24,TNF,NRP2,CCL26,RGCC
GO:0002455	8.95425e-05	0.999997	4	14	humoral immune response mediated by circulating immunoglobulin	BP	0.0107018	1	C1QA,C1QB,C1QC,C2,TNF
GO:0007275	9.02614e-05	0.99996	46	1841	multicellular organism development	BP	0.0107158	1	ADM,AP2A2,ANPEP,ZFP36L2,C1QB,C1QC,CDKN1A,CKB,CMKLR1,KLF6,CTSL,CYBB,DOK1,DUSP6,EDN1,EMP1,B4GALT1,HMOX1,IL10,IRF4,ITGA5,JAK2,LCP1,LIPA,LMNA,TACSTD2,MMP9,MMP14,MMP19,NINJ1,PNP,SERPINE1,PLCD1,PLEK,CCL2,CCL17,CCL24,SELENOP,ST14,TGFBI,TLR2,TNF,GAS7,NRP2,UNC119,MAFB,DHRS2,DEAF1,HEXIM1,TXNIP,PLA2G16,IRAK3,PALLD,STAB1,PHLDB1,CLCF1,PLXNB2,CACYBP,RGCC,GAL,PLEKHA5,PDGFC,TIGAR,FBXL15,STK40,ARID5B,MFSD2A,NLRP3…
GO:0019221	9.52349e-05	0.999973	17	359	cytokine-mediated signaling pathway	BP	0.0112314	1	CMKLR1,CNN2,EDN1,CXCL2,IL10,IRF4,JAK2,LCP1,MMP12,SERPINB2,CCL2,CCL3L1,CCL7,CCL13,CCL17,CCL23,CCL24,SOD2,TNF,TRIM25,TNFSF14,CCL26,IRAK3,CLCF1,CCL3L3
GO:0006950	9.67286e-05	0.999957	47	1846	response to stress	BP	0.0113325	1	ADM,AIF1,ZFP36L2,C1QA,C1QB,C1QC,C2,CD36,CDKN1A,CTSL,CYBB,DUSP6,EDN1,FCER1A,B4GALT1,GPX3,CXCL2,HMOX1,IL10,IRF4,ITGA5,JAK2,LAMP1,LCP2,LIPA,LMNA,LSP1,MMP9,MMP12,MMP14,NINJ1,SERPINE1,SERPINB2,PLEK,PON2,MAPK13,MAP2K3,LGMN,CCL2,CCL3L1,CCL7,CCL13,CCL17,CCL23,CCL24,SELENOP,SOD2,TLR2,TNF,TRIM25,CD163,DHRS2,CCL26,DEAF1,HEXIM1,MYL12A,TXNIP,CD226,TRAFD1,MAP4K1,IRAK3,STAB1,ASF1A,C5AR2,RGCC,GAL,PDGFC,RAD18,TIG…
GO:0045178	0.000102994	0.999996	4	18	basal part of cell	CC	0.0119877	1	EDN1,TACSTD2,HOMER3,PHLDB1,C5AR2
GO:0099503	0.000107206	0.999967	19	479	secretory vesicle	CC	0.0123969	1	AP2A2,ANPEP,CD36,CNN2,CSTB,CTSD,CYBB,EDN1,FTH1,B4GALT1,HK3,LAIR1,LAMP1,MMP9,PNP,SERPINE1,CTSA,SELENOP,TLR2,CAP1,MAGED2,DMXL2,LAMP3,GAL,CMTM6
GO:0002366	0.000112151	0.999966	18	439	leukocyte activation involved in immune response	BP	0.0128476	1	AP2A2,ANPEP,CD1C,CD36,CNN2,CSTB,CTSD,CYBB,FCER1A,FTH1,B4GALT1,HK3,HMOX1,IL10,IRF4,LAIR1,LAMP1,LCP1,MMP9,PNP,CTSA,TLR2,CAP1,CLCF1,CMTM6,NLRP3
GO:0001934	0.000112547	0.999966	18	438	positive regulation of protein phosphorylation	BP	0.0128476	1	AIF1,CCND2,CD36,CDKN1A,DUSP6,EDN1,FCER1A,ITGA5,JAK2,LCP2,MMP9,MAP2K3,CCL2,CCL3L1,CCL7,CCL13,CCL17,CCL23,CCL24,TNF,UNC119,CCL26,MAP4K1,CLCF1,C5AR2,RGCC,PDGFC,SCIMP,CCL3L3
GO:0070011	0.000119755	0.999973	12	227	peptidase activity, acting on L-amino acid peptides	MF	0.0135459	1	ANPEP,C1QA,C1QB,C1QC,C2,CTSD,CTSL,MMP9,MMP12,MMP14,MMP19,CTSA,LGMN,ST14
GO:0002263	0.000120185	0.999964	18	442	cell activation involved in immune response	BP	0.0135459	1	AP2A2,ANPEP,CD1C,CD36,CNN2,CSTB,CTSD,CYBB,FCER1A,FTH1,B4GALT1,HK3,HMOX1,IL10,IRF4,LAIR1,LAMP1,LCP1,MMP9,PNP,CTSA,TLR2,CAP1,CLCF1,CMTM6,NLRP3
GO:0035987	0.000121348	0.999995	4	18	endodermal cell differentiation	BP	0.013591	1	DUSP6,ITGA5,MMP9,MMP14
GO:0043627	0.000132725	0.999991	5	33	response to estrogen	BP	0.0147723	1	HMOX1,MMP14,TRIM25,GAL,OCSTAMP
GO:0090022	0.00013817	0.999994	4	16	regulation of neutrophil chemotaxis	BP	0.0152829	1	EDN1,CXCL2,MPP1,C5AR2
GO:0048869	0.000141012	0.999939	40	1533	cellular developmental process	BP	0.0155009	1	ADM,ANPEP,ZFP36L2,C1QC,CD36,CDKN1A,CMKLR1,KLF6,CTBP2,CTSL,DOK1,DUSP6,EDN1,B4GALT1,IL10,IRF4,ITGA5,JAK2,LIPA,LMNA,TACSTD2,MMP9,MMP14,MMP19,PNP,SERPINE1,PLEK,RFX2,S100A10,CCL2,CCL7,CCL13,CCL17,CCL24,ST14,TGFBI,TLR2,TNF,GAS7,TNFSF14,NRP2,UNC119,MAFB,DHRS2,CAP1,DEAF1,TXNIP,PALLD,PHLDB1,CLCF1,PLXNB2,ASF1A,CACYBP,RGCC,GAL,TIGAR,SINHCAF,ARID5B,MFSD2A,MYL12B,NLRP3,OCSTAMP
GO:0070820	0.00014479	0.999979	8	101	tertiary granule	CC	0.0156761	1	AP2A2,CNN2,CSTB,CTSD,CYBB,FTH1,LAIR1,LAMP1,MMP9
GO:0016064	0.000145246	0.999986	6	51	immunoglobulin mediated immune response	BP	0.0156761	1	C1QA,C1QB,C1QC,C2,FCER1A,IL10,TNF,CD226,CLCF1
GO:0019724	0.000145246	0.999986	6	51	B cell mediated immunity	BP	0.0156761	1	C1QA,C1QB,C1QC,C2,FCER1A,IL10,TNF,CD226,CLCF1
GO:0030141	0.000147283	0.999955	18	447	secretory granule	CC	0.0157783	1	AP2A2,ANPEP,CD36,CNN2,CSTB,CTSD,CYBB,EDN1,FTH1,B4GALT1,HK3,LAIR1,LAMP1,MMP9,PNP,SERPINE1,CTSA,SELENOP,TLR2,CAP1,MAGED2,LAMP3,GAL,CMTM6
GO:0001816	0.000147966	0.999958	16	359	cytokine production	BP	0.0157783	1	CD36,CMKLR1,CYBB,FCER1A,HMOX1,IL10,IRF4,JAK2,LCP2,LIPA,MMP12,PNP,SERPINE1,MAPK13,MAP2K3,CCL2,TLR2,TNF,TRIM25,CD226,IRAK3,C5AR2,RGCC,NLRP3
GO:0005581	0.000176229	0.999997	3	7	collagen trimer	CC	0.0186803	1	C1QA,C1QB,C1QC
GO:0010562	0.000179098	0.999942	19	495	positive regulation of phosphorus metabolic process	BP	0.018761	1	ADM,AIF1,CCND2,CD36,CDKN1A,DUSP6,EDN1,FCER1A,ITGA5,JAK2,LCP2,MMP9,PLEK,MAP2K3,CCL2,CCL3L1,CCL7,CCL13,CCL17,CCL23,CCL24,TNF,UNC119,AKAP12,CCL26,CAP1,MAP4K1,CLCF1,C5AR2,RGCC,PDGFC,TIGAR,SCIMP,CCL3L3
GO:0045937	0.000179098	0.999942	19	495	positive regulation of phosphate metabolic process	BP	0.018761	1	ADM,AIF1,CCND2,CD36,CDKN1A,DUSP6,EDN1,FCER1A,ITGA5,JAK2,LCP2,MMP9,PLEK,MAP2K3,CCL2,CCL3L1,CCL7,CCL13,CCL17,CCL23,CCL24,TNF,UNC119,AKAP12,CCL26,CAP1,MAP4K1,CLCF1,C5AR2,RGCC,PDGFC,TIGAR,SCIMP,CCL3L3
GO:0042327	0.000189996	0.99994	18	458	positive regulation of phosphorylation	BP	0.019724	1	AIF1,CCND2,CD36,CDKN1A,DUSP6,EDN1,FCER1A,ITGA5,JAK2,LCP2,MMP9,MAP2K3,CCL2,CCL3L1,CCL7,CCL13,CCL17,CCL23,CCL24,TNF,UNC119,CCL26,MAP4K1,CLCF1,C5AR2,RGCC,PDGFC,TIGAR,SCIMP,CCL3L3
GO:0001938	0.000190506	0.999986	5	33	positive regulation of endothelial cell proliferation	BP	0.019724	1	IL10,CCL2,CCL24,NRP2,CCL26
GO:0071356	0.000199426	0.999957	11	167	cellular response to tumor necrosis factor	BP	0.0205282	1	ZFP36L2,EDN1,JAK2,CCL2,CCL3L1,CCL7,CCL13,CCL17,CCL23,CCL24,TNF,TNFSF14,CCL26,OCSTAMP,CCL3L3
GO:0008233	0.000201492	0.999953	12	239	peptidase activity	MF	0.0206216	1	ANPEP,C1QA,C1QB,C1QC,C2,CTSD,CTSL,MMP9,MMP12,MMP14,MMP19,CTSA,LGMN,ST14
GO:0048245	0.000205447	0.999997	3	6	eosinophil chemotaxis	BP	0.0209062	1	CCL7,CCL13,CCL24
GO:0016485	0.000207882	0.999967	8	109	protein processing	BP	0.0210339	1	C1QA,C1QB,C1QC,C2,MMP14,SERPINE1,LGMN,C5AR2
GO:0005179	0.000234386	0.999996	3	7	hormone activity	MF	0.0235817	1	ADM,EDN1,GAL
GO:0031728	0.0002488	1	2	2	CCR3 chemokine receptor binding	MF	0.0248912	1	CCL24,CCL26
GO:0007155	0.000259922	0.999916	18	485	cell adhesion	BP	0.0258586	1	AIF1,CD36,B4GALT1,IL10,IRF4,ITGA5,JAK2,TACSTD2,MMP14,NINJ1,PNP,SERPINE1,PLEK,S100A10,CCL2,TGFBI,TNF,TNFSF14,NRP2,CYTIP,MYL12A,CD226,STAB1,PLXNB2,RGCC,CASS4,PLEKHA2,SIGLEC10,NLRP3,JAML
GO:1902622	0.000264971	0.999987	4	19	regulation of neutrophil migration	BP	0.0262145	1	EDN1,CXCL2,MPP1,C5AR2
GO:0022610	0.000281954	0.999908	18	488	biological adhesion	BP	0.0277405	1	AIF1,CD36,B4GALT1,IL10,IRF4,ITGA5,JAK2,TACSTD2,MMP14,NINJ1,PNP,SERPINE1,PLEK,S100A10,CCL2,TGFBI,TNF,TNFSF14,NRP2,CYTIP,MYL12A,CD226,STAB1,PLXNB2,RGCC,CASS4,PLEKHA2,SIGLEC10,NLRP3,JAML
GO:0002449	0.000299615	0.99995	8	110	lymphocyte mediated immunity	BP	0.0293162	1	C1QA,C1QB,C1QC,C2,FCER1A,IL10,LAMP1,TNF,CD226,CLCF1,NLRP3
GO:0045766	0.000301995	0.999966	6	57	positive regulation of angiogenesis	BP	0.0293876	1	ADM,CYBB,HMOX1,ITGA5,SERPINE1,CCL24
GO:0032102	0.000304318	0.99995	8	104	negative regulation of response to external stimulus	BP	0.0294527	1	AIF1,EDN1,IL10,SERPINE1,SERPINB2,CCL2,C5AR2,NLRP3
GO:0043410	0.000312234	0.999923	12	235	positive regulation of MAPK cascade	BP	0.0300555	1	CD36,DUSP6,EDN1,FCER1A,JAK2,MAP2K3,CCL2,CCL3L1,CCL7,CCL13,CCL17,CCL23,CCL24,TNF,CCL26,MAP4K1,C5AR2,PDGFC,SCIMP,CCL3L3
GO:0098772	0.00032202	0.99988	23	705	molecular function regulator	MF	0.0308308	1	ADM,CDKN1A,CSTB,EDN1,CXCL2,IL10,JAK2,MMP14,SERPINE1,SERPINB2,CTSA,PKIB,CCL2,CCL3L1,CCL7,CCL13,CCL17,CCL23,CCL24,TNF,TNFSF14,CCL26,HEXIM1,TXNIP,DBF4,CLCF1,RABGEF1,RGCC,GAL,CMTM6,PDGFC,SPATA13,CCL3L3
GO:0002686	0.000334299	0.999992	3	9	negative regulation of leukocyte migration	BP	0.0318353	1	HMOX1,CCL2,C5AR2
GO:0034612	0.000337466	0.999922	11	179	response to tumor necrosis factor	BP	0.031966	1	ZFP36L2,EDN1,JAK2,CCL2,CCL3L1,CCL7,CCL13,CCL17,CCL23,CCL24,TNF,TNFSF14,CCL26,OCSTAMP,CCL3L3
GO:0001706	0.000374458	0.999979	4	22	endoderm formation	BP	0.0352823	1	DUSP6,ITGA5,MMP9,MMP14
GO:0048598	0.000378559	0.999918	10	183	embryonic morphogenesis	BP	0.0354809	1	ADM,DUSP6,EDN1,IL10,ITGA5,MMP9,MMP14,ST14,MAFB,DEAF1,PHLDB1,PLXNB2
GO:0048661	0.000383944	0.999966	5	40	positive regulation of smooth muscle cell proliferation	BP	0.035714	1	AIF1,EDN1,HMOX1,IL10,JAK2,MMP9,TNF
GO:0048545	0.000385057	0.999917	10	182	response to steroid hormone	BP	0.035714	1	ADM,AIF1,ZFP36L2,CDKN1A,CYBB,EDN1,FOSB,IL10,JAK2,NPC1,CCL2,TLR2,TNF,TXNIP
GO:0002521	0.000393868	0.9999	12	242	leukocyte differentiation	BP	0.036342	1	ZFP36L2,C1QC,KLF6,IL10,IRF4,MMP9,MMP14,PNP,TLR2,TNF,MAFB,DHRS2,CLCF1,NLRP3,OCSTAMP
GO:0002694	0.000398556	0.999899	12	249	regulation of leukocyte activation	BP	0.0365768	1	AIF1,ZFP36L2,CDKN1A,FCER1A,HMOX1,IL10,IRF4,LAMP1,MMP14,PNP,CCL2,TNFSF14,CD226,CLCF1,GAL,NLRP3
GO:0051249	0.00040052	0.999905	11	210	regulation of lymphocyte activation	BP	0.0365768	1	AIF1,ZFP36L2,CDKN1A,IL10,IRF4,LAMP1,MMP14,PNP,CCL2,TNFSF14,CLCF1,GAL,NLRP3
GO:0050678	0.000408022	0.999929	8	112	regulation of epithelial cell proliferation	BP	0.0369806	1	B4GALT1,IL10,TACSTD2,MMP12,CCL2,CCL24,TNF,NRP2,CCL26,DEAF1,C5AR2,RGCC,JAML
GO:1902531	0.000409096	0.999836	26	860	regulation of intracellular signal transduction	BP	0.0369806	1	CD36,CMKLR1,DUSP6,EDN1,FCER1A,HMOX1,IL10,JAK2,MMP9,PLEK,MAP2K3,CCL2,CCL3L1,CCL7,CCL13,CCL17,CCL23,CCL24,SOD2,TLR2,TNF,TRIM25,TNFSF14,AKAP12,CCL26,HEXIM1,MAP4K1,IRAK3,CLCF1,C5AR2,PDGFC,STK40,DOT1L,NLRP3,SPATA13,SCIMP,CCL3L3
GO:0072677	0.00045018	0.999989	3	8	eosinophil migration	BP	0.040489	1	CCL7,CCL13,CCL24
GO:0035556	0.000453787	0.999798	34	1284	intracellular signal transduction	BP	0.0406082	1	ADM,AIF1,ZFP36L2,CD36,CDKN1A,CMKLR1,DOK1,DUSP6,EDN1,FCER1A,HMOX1,IL10,JAK2,LCP1,LCP2,MMP9,PLCD1,PLEK,MAPK13,MAP2K3,RPS6KB2,CCL2,CCL3L1,CCL7,CCL13,CCL17,CCL23,CCL24,SOD2,TLR2,TNF,TRIM25,TNFSF14,AKAP12,CCL26,HEXIM1,MAP4K1,IRAK3,CLCF1,C5AR2,RGCC,GAL,PDGFC,RASSF5,STK40,DOT1L,NLRP3,SPATA13,SCIMP,CCL3L3
GO:0045055	0.000459602	0.999849	17	449	regulated exocytosis	BP	0.040923	1	AP2A2,ANPEP,CD36,CNN2,CSTB,CTSD,CYBB,FCER1A,FTH1,B4GALT1,HK3,HMOX1,LAIR1,LAMP1,MMP9,PNP,SERPINE1,PLEK,CTSA,SELENOP,TLR2,TUBA4A,CAP1,MAGED2,CMTM6
GO:0032695	0.00047442	0.999987	3	10	negative regulation of interleukin-12 production	BP	0.0420322	1	CMKLR1,IL10,IRAK3
GO:0043299	0.00047978	0.999854	15	366	leukocyte degranulation	BP	0.0422966	1	AP2A2,ANPEP,CD36,CNN2,CSTB,CTSD,CYBB,FCER1A,FTH1,B4GALT1,HK3,HMOX1,LAIR1,LAMP1,MMP9,PNP,CTSA,TLR2,CAP1,CMTM6
GO:0071675	0.000487222	0.999971	4	22	regulation of mononuclear cell migration	BP	0.0427411	1	AIF1,CMKLR1,SERPINE1,CCL2,TNF
GO:0002275	0.000495349	0.999849	15	368	myeloid cell activation involved in immune response	BP	0.043241	1	AP2A2,ANPEP,CD36,CNN2,CSTB,CTSD,CYBB,FCER1A,FTH1,B4GALT1,HK3,HMOX1,LAIR1,LAMP1,MMP9,PNP,CTSA,TLR2,CAP1,CMTM6
GO:0045785	0.000518608	0.999883	10	188	positive regulation of cell adhesion	BP	0.0450506	1	AIF1,CD36,IL10,ITGA5,JAK2,NINJ1,PNP,S100A10,CCL2,TNF,TNFSF14,PLEKHA2,NLRP3
GO:0043408	0.000528744	0.999845	14	327	regulation of MAPK cascade	BP	0.0455291	1	CD36,DUSP6,EDN1,FCER1A,JAK2,MAP2K3,CCL2,CCL3L1,CCL7,CCL13,CCL17,CCL23,CCL24,TNF,CCL26,MAP4K1,IRAK3,C5AR2,PDGFC,STK40,SCIMP,CCL3L3
GO:0065009	0.00052923	0.999755	38	1505	regulation of molecular function	BP	0.0455291	1	ADM,CCND2,CD36,CDKN1A,CMKLR1,CSTB,CTBP2,DUSP6,EDN1,FCER1A,CXCL2,HMOX1,IL10,IRF4,JAK2,LCP2,MMP9,MMP14,SERPINE1,SERPINB2,PLEK,CTSA,PKIB,MAP2K3,S100A10,CCL2,CCL3L1,CCL7,CCL13,CCL17,CCL23,CCL24,TLR2,TNF,TRIM25,TNFSF14,UNC119,RUBCN,CCL26,CAP1,HEXIM1,TXNIP,DBF4,MAP4K1,IRAK3,CLCF1,PLXNB2,PARM1,LAMP3,RABGEF1,RGCC,GAL,CMTM6,PDGFC,TIGAR,ARID5B,DOT1L,NLRP3,SPATA13,CCL3L3
GO:0001932	0.000533977	0.999801	21	636	regulation of protein phosphorylation	BP	0.0455469	1	AIF1,CCND2,CD36,CDKN1A,DUSP6,EDN1,FCER1A,ITGA5,JAK2,LCP2,MMP9,PKIB,MAP2K3,CCL2,CCL3L1,CCL7,CCL13,CCL17,CCL23,CCL24,TNF,UNC119,CCL26,HEXIM1,MAP4K1,IRAK3,CLCF1,PLXNB2,C5AR2,RGCC,PDGFC,STK40,SCIMP,CCL3L3
GO:0001952	0.000536218	0.999948	5	49	regulation of cell-matrix adhesion	BP	0.0455469	1	CD36,MMP14,NINJ1,SERPINE1,S100A10,PLEKHA2
GO:1904018	0.000537109	0.999932	6	64	positive regulation of vasculature development	BP	0.0455469	1	ADM,CYBB,HMOX1,ITGA5,SERPINE1,CCL24
GO:0002444	0.000569299	0.999823	15	372	myeloid leukocyte mediated immunity	BP	0.0480477	1	AP2A2,ANPEP,CD36,CNN2,CSTB,CTSD,CYBB,FCER1A,FTH1,B4GALT1,HK3,HMOX1,LAIR1,LAMP1,MMP9,PNP,CTSA,TLR2,CAP1,CMTM6
GO:0009966	0.000579759	0.999736	35	1350	regulation of signal transduction	BP	0.0486997	1	ADM,SLC25A5,CD36,CMKLR1,CTBP2,DOK1,DUSP6,EDN1,FCER1A,CXCL2,HMOX1,IL10,IRF4,ITGA5,JAK2,LMNA,MMP9,MMP12,MMP14,SERPINE1,PLEK,MAP2K3,LGMN,CCL2,CCL3L1,CCL7,CCL13,CCL17,CCL23,CCL24,SOD2,TLR2,TNF,TRIM25,TNFSF14,AKAP12,CCL26,HEXIM1,CD226,MAP4K1,IRAK3,CLCF1,C5AR2,GAL,CMTM6,PDGFC,FBXL15,STK40,DOT1L,NLRP3,SPATA13,SCIMP,CCL3L3
GO:0005602	0.000590085	1	2	2	complement component C1 complex	CC	0.0493345	1	C1QA,C1QB
GO:0016525	0.000597171	0.999961	4	28	negative regulation of angiogenesis	BP	0.0494624	1	SERPINE1,CCL2,STAB1,RGCC
GO:2000181	0.000597171	0.999961	4	28	negative regulation of blood vessel morphogenesis	BP	0.0494624	1	SERPINE1,CCL2,STAB1,RGCC
GO:0050663	0.000612842	0.999903	7	93	cytokine secretion	BP	0.0505254	1	CD36,IL10,LCP2,MMP12,PNP,TLR2,TNF,C5AR2,RGCC,NLRP3
GO:0050865	0.000623681	0.999833	12	262	regulation of cell activation	BP	0.0511821	1	AIF1,ZFP36L2,CDKN1A,FCER1A,HMOX1,IL10,IRF4,JAK2,LAMP1,MMP14,PNP,PLEK,CCL2,TNFSF14,CD226,CLCF1,GAL,NLRP3
GO:0008217	0.000637145	0.999936	5	48	regulation of blood pressure	BP	0.0518735	1	ADM,ANPEP,EDN1,HMOX1,SOD2
GO:0001818	0.000637932	0.999881	8	122	negative regulation of cytokine production	BP	0.0518735	1	CMKLR1,HMOX1,IL10,TNF,TRIM25,IRAK3,C5AR2,RGCC,NLRP3
GO:0044459	0.000657494	0.99974	23	762	plasma membrane part	CC	0.0532211	1	AP2A2,AIF1,ANPEP,SLC25A5,CD1A,CD1C,CD1E,CD36,CD52,CLCN5,CMKLR1,CYBB,FCER1A,B4GALT1,HMOX1,ITGA5,JAK2,LAMP1,LCP1,LCP2,TACSTD2,MMP14,MPP1,NPC1,PLEK,S100A10,ST14,TLR2,TNF,CD163,HOMER3,CD226,STAB1,PLXNB2,C5AR2,NAGPA,MFSD2A,SPATA13,SCIMP
GO:0031347	0.000662396	0.999791	15	371	regulation of defense response	BP	0.0533754	1	C1QA,C1QB,C1QC,C2,CD36,CTSL,FCER1A,IL10,IRF4,JAK2,LAMP1,MMP12,SERPINE1,MAPK13,LGMN,CCL24,TLR2,TNF,HEXIM1,CD226,TRAFD1,IRAK3,C5AR2,NLRP3
GO:0001817	0.000667787	0.999799	14	327	regulation of cytokine production	BP	0.0535674	1	CD36,CMKLR1,CYBB,FCER1A,HMOX1,IL10,IRF4,JAK2,MMP12,SERPINE1,MAPK13,MAP2K3,CCL2,TLR2,TNF,TRIM25,CD226,IRAK3,C5AR2,RGCC,NLRP3
GO:1905523	0.000682548	0.999978	3	11	positive regulation of macrophage migration	BP	0.0539595	1	CMKLR1,MMP14,CCL2
GO:0032680	0.000683209	0.999909	6	63	regulation of tumor necrosis factor production	BP	0.0539595	1	CD36,CYBB,IL10,JAK2,CCL2,TLR2,IRAK3,C5AR2
GO:0043312	0.000683512	0.999794	14	337	neutrophil degranulation	BP	0.0539595	1	AP2A2,ANPEP,CD36,CNN2,CSTB,CTSD,CYBB,FTH1,B4GALT1,HK3,LAIR1,LAMP1,MMP9,PNP,CTSA,TLR2,CAP1,CMTM6
GO:0002367	0.000684796	0.99993	5	46	cytokine production involved in immune response	BP	0.0539595	1	CD36,HMOX1,IL10,TLR2,TNF,CD226,IRAK3,NLRP3
GO:0007588	0.000693472	0.999977	3	12	excretion	BP	0.0544024	1	CLCN5,EDN1,HMOX1
GO:0002283	0.000702722	0.999787	14	338	neutrophil activation involved in immune response	BP	0.0548863	1	AP2A2,ANPEP,CD36,CNN2,CSTB,CTSD,CYBB,FTH1,B4GALT1,HK3,LAIR1,LAMP1,MMP9,PNP,CTSA,TLR2,CAP1,CMTM6
GO:0010927	0.000727083	0.999949	4	30	cellular component assembly involved in morphogenesis	BP	0.056541	1	EDN1,RFX2,TLR2,PHLDB1
GO:0042493	0.000752925	0.999822	10	190	response to drug	BP	0.0582961	1	CDKN1A,CYBB,DUSP6,EDN1,FOSB,IL10,PNP,NPC1,S100A10,CCL2,TXNIP,GAL
GO:1901343	0.000770022	0.999946	4	30	negative regulation of vasculature development	BP	0.0592071	1	SERPINE1,CCL2,STAB1,RGCC
GO:0032640	0.000771342	0.999895	6	65	tumor necrosis factor production	BP	0.0592071	1	CD36,CYBB,IL10,JAK2,CCL2,TLR2,IRAK3,C5AR2
GO:0090026	0.000779476	0.999974	3	10	positive regulation of monocyte chemotaxis	BP	0.0595747	1	AIF1,SERPINE1,CCL2
GO:0030154	0.000797045	0.999626	36	1431	cell differentiation	BP	0.0606572	1	ADM,ANPEP,ZFP36L2,C1QC,CD36,CDKN1A,CMKLR1,KLF6,CTBP2,CTSL,DOK1,DUSP6,EDN1,B4GALT1,IL10,IRF4,ITGA5,JAK2,LMNA,TACSTD2,MMP9,MMP14,MMP19,PNP,PLEK,RFX2,S100A10,CCL2,CCL17,ST14,TGFBI,TLR2,TNF,GAS7,TNFSF14,NRP2,UNC119,MAFB,DHRS2,DEAF1,TXNIP,PALLD,PHLDB1,CLCF1,PLXNB2,ASF1A,CACYBP,RGCC,GAL,TIGAR,SINHCAF,ARID5B,MFSD2A,NLRP3,OCSTAMP
GO:0050789	0.00081268	0.999617	84	4461	regulation of biological process	BP	0.0615838	1	ADM,AP2A2,AIF1,ANPEP,SLC25A5,ZFP36L2,C1QA,C1QB,C1QC,C2,CCND2,CD1A,CD1B,CD1C,CD36,CDKN1A,CLCN5,CMKLR1,CNN2,KLF6,CSTB,CTBP2,CTSL,CYBB,DOK1,DUSP6,EDN1,EMP3,FCER1A,FOSB,FTH1,B4GALT1,CXCL2,HMOX1,IL10,IRF4,ITGA5,JAK2,LAIR1,LAMP1,LCP1,LCP2,LIPA,LMNA,LSP1,TACSTD2,MARCKS,ME1,MMP9,MMP12,MMP14,MPP1,NINJ1,PNP,NPC1,SERPINE1,SERPINB2,PLCD1,PLEK,CTSA,PKIB,MAPK13,MAP2K3,LGMN,RFX2,RPS6KB2,S100A10,CCL2,CCL3L1,CCL7…
GO:0042119	0.00081832	0.999748	14	343	neutrophil activation	BP	0.0617485	1	AP2A2,ANPEP,CD36,CNN2,CSTB,CTSD,CYBB,FTH1,B4GALT1,HK3,LAIR1,LAMP1,MMP9,PNP,CTSA,TLR2,CAP1,CMTM6
GO:0002719	0.000824809	0.999971	3	11	negative regulation of cytokine production involved in immune response	BP	0.0619322	1	HMOX1,IL10,TNF,IRAK3
GO:0003008	0.000828548	0.999722	16	451	system process	BP	0.0619322	1	ADM,AIF1,ANPEP,CCND2,CD36,CLCN5,EDN1,HMOX1,IL10,ITGA5,JAK2,LMNA,TACSTD2,MAP2K3,LGMN,SOD2,TGFBI,TLR2,UNC119,DEAF1,MYL12A,MAGED2,GAL,STK40,MYL12B
GO:0051246	0.000831188	0.999609	36	1415	regulation of protein metabolic process	BP	0.0619322	1	AIF1,ZFP36L2,C1QA,C1QB,C1QC,C2,CCND2,CD36,CDKN1A,CSTB,CYBB,DUSP6,EDN1,FCER1A,HMOX1,IL10,IRF4,ITGA5,JAK2,LCP2,MMP9,MMP14,SERPINE1,SERPINB2,CTSA,PKIB,MAP2K3,RPS6KB2,CCL2,CCL3L1,CCL7,CCL13,CCL17,CCL23,CCL24,TNF,TNFSF14,UNC119,CCL26,HEXIM1,MAP4K1,IRAK3,CLCF1,PLXNB2,LAMP3,C5AR2,RGCC,TACO1,PDGFC,RASSF5,STK40,NLRP3,SCIMP,CCL3L3
GO:1903555	0.000840454	0.999884	6	66	regulation of tumor necrosis factor superfamily cytokine production	BP	0.0623617	1	CD36,CYBB,IL10,JAK2,CCL2,TLR2,IRAK3,C5AR2
GO:0050710	0.00084905	0.999939	4	28	negative regulation of cytokine secretion	BP	0.0627381	1	IL10,TNF,C5AR2,RGCC,NLRP3
GO:0032655	0.000854848	0.999938	4	27	regulation of interleukin-12 production	BP	0.0627847	1	CD36,CMKLR1,IL10,TLR2,IRAK3
GO:0007369	0.000857624	0.99988	6	75	gastrulation	BP	0.0627847	1	DUSP6,IL10,ITGA5,MMP9,MMP14,PHLDB1
GO:1902533	0.000863417	0.9997	17	463	positive regulation of intracellular signal transduction	BP	0.0627847	1	CD36,DUSP6,EDN1,FCER1A,HMOX1,JAK2,MAP2K3,CCL2,CCL3L1,CCL7,CCL13,CCL17,CCL23,CCL24,TLR2,TNF,TRIM25,TNFSF14,AKAP12,CCL26,HEXIM1,MAP4K1,CLCF1,C5AR2,PDGFC,SCIMP,CCL3L3
GO:0002446	0.000863783	0.999732	14	345	neutrophil mediated immunity	BP	0.0627847	1	AP2A2,ANPEP,CD36,CNN2,CSTB,CTSD,CYBB,FTH1,B4GALT1,HK3,LAIR1,LAMP1,MMP9,PNP,CTSA,TLR2,CAP1,CMTM6
GO:1901623	0.000877832	0.999969	3	10	regulation of lymphocyte chemotaxis	BP	0.0635465	1	CCL2,CCL7,TNFSF14
GO:0065007	0.000881634	0.999594	87	4694	biological regulation	BP	0.0635633	1	ADM,AP2A2,AIF1,ANPEP,SLC25A5,ZFP36L2,C1QA,C1QB,C1QC,C2,CCND2,CD1A,CD1B,CD1C,CD36,CDKN1A,CD52,CKB,CLCN5,CMKLR1,CNN2,KLF6,CSTB,CTBP2,CTSL,CYBB,DOK1,DUSP6,EDN1,EMP3,FCER1A,FOSB,FTH1,B4GALT1,CXCL2,HK3,HMOX1,IL10,IRF4,ITGA5,JAK2,LAIR1,LAMP1,LCP1,LCP2,LIPA,LMNA,LSP1,TACSTD2,MARCKS,ME1,MMP9,MMP12,MMP14,MPP1,NINJ1,PNP,NPC1,SERPINE1,SERPINB2,PLCD1,PLEK,CTSA,PKIB,MAPK13,MAP2K3,LGMN,RFX2,RPS6KB2,S100A10,CCL…
GO:0031727	0.000889161	1	2	2	CCR2 chemokine receptor binding	MF	0.0636816	1	CCL2,CCL7
GO:0002696	0.000890426	0.999804	9	165	positive regulation of leukocyte activation	BP	0.0636816	1	AIF1,CDKN1A,FCER1A,IL10,LAMP1,MMP14,PNP,CCL2,TNFSF14,CD226,CLCF1,NLRP3
GO:0036019	0.000924071	0.999964	3	14	endolysosome	CC	0.0658234	1	AP2A2,CTSL,LGMN
GO:0010646	0.000949793	0.99955	36	1445	regulation of cell communication	BP	0.0673861	1	ADM,SLC25A5,CD36,CMKLR1,CTBP2,DOK1,DUSP6,EDN1,FCER1A,CXCL2,HMOX1,IL10,IRF4,ITGA5,JAK2,LMNA,MARCKS,MMP9,MMP12,MMP14,SERPINE1,PLEK,MAP2K3,LGMN,CCL2,CCL3L1,CCL7,CCL13,CCL17,CCL23,CCL24,SOD2,TLR2,TNF,TRIM25,TNFSF14,AKAP12,CCL26,HEXIM1,CD226,MAP4K1,IRAK3,CLCF1,C5AR2,GAL,CMTM6,PDGFC,FBXL15,STK40,DOT1L,NLRP3,SPATA13,SCIMP,CCL3L3
GO:0032615	0.000955187	0.999929	4	28	interleukin-12 production	BP	0.0674484	1	CD36,CMKLR1,IL10,TLR2,IRAK3
GO:0090025	0.000958795	0.999965	3	11	regulation of monocyte chemotaxis	BP	0.0674484	1	AIF1,SERPINE1,CCL2
GO:0036230	0.000962034	0.999699	14	347	granulocyte activation	BP	0.0674484	1	AP2A2,ANPEP,CD36,CNN2,CSTB,CTSD,CYBB,FTH1,B4GALT1,HK3,LAIR1,LAMP1,MMP9,PNP,CTSA,TLR2,CAP1,CMTM6
GO:0072678	0.000988258	0.999927	4	24	T cell migration	BP	0.0688083	1	AIF1,CCL2,TNFSF14,CCL26
GO:0050867	0.000989158	0.999778	9	168	positive regulation of cell activation	BP	0.0688083	1	AIF1,CDKN1A,FCER1A,IL10,JAK2,LAMP1,MMP14,PNP,PLEK,CCL2,TNFSF14,CD226,CLCF1,NLRP3
GO:0000165	0.00100482	0.999657	16	432	MAPK cascade	BP	0.0695485	1	ZFP36L2,CD36,DUSP6,EDN1,FCER1A,JAK2,MAPK13,MAP2K3,CCL2,CCL3L1,CCL7,CCL13,CCL17,CCL23,CCL24,TNF,CCL26,MAP4K1,IRAK3,C5AR2,PDGFC,STK40,SCIMP,CCL3L3
GO:2000427	0.00100761	0.999994	2	3	positive regulation of apoptotic cell clearance	BP	0.0695485	1	C2,CCL2
GO:0071706	0.00102668	0.999852	6	69	tumor necrosis factor superfamily cytokine production	BP	0.0705913	1	CD36,CYBB,IL10,JAK2,CCL2,TLR2,IRAK3,C5AR2
GO:0044433	0.00107492	0.999551	24	827	cytoplasmic vesicle part	CC	0.0736238	1	AP2A2,ANPEP,CD1A,CD1B,CD1C,CD36,CLCN5,CNN2,CSTB,CTSD,CTSL,CYBB,FTH1,B4GALT1,HK3,JAK2,LAIR1,LAMP1,MMP9,PNP,NPC1,SERPINE1,CTSA,LGMN,SELENOP,TLR2,CD163,PLIN3,CAP1,MAGED2,STAB1,DMXL2,PARM1,LAMP3,RABGEF1,CMTM6
GO:1901700	0.00108994	0.999561	22	708	response to oxygen-containing compound	BP	0.0743664	1	ADM,AIF1,ZFP36L2,CD36,CDKN1A,CYBB,EDN1,FOSB,GPX3,CXCL2,HMOX1,IL10,JAK2,ME1,MMP9,MMP19,SERPINE1,CCL2,CCL7,SOD2,TLR2,TNF,TRIM25,TXNIP,IRAK3,CACYBP,GAL,PDGFC,NLRP3
GO:1903531	0.00112378	0.999834	6	77	negative regulation of secretion by cell	BP	0.076383	1	EDN1,HMOX1,IL10,TNF,C5AR2,RGCC,NLRP3
GO:1905521	0.00114025	0.999954	3	13	regulation of macrophage migration	BP	0.0772075	1	CMKLR1,MMP14,CCL2
GO:0009725	0.00117088	0.999609	15	411	response to hormone	BP	0.0789812	1	ADM,AIF1,ZFP36L2,CDKN1A,CTSL,CYBB,EDN1,FOSB,IL10,JAK2,ME1,MMP14,MMP19,NPC1,CCL2,TLR2,TNF,TXNIP,CACYBP,GAL
GO:0010810	0.00119485	0.999821	6	85	regulation of cell-substrate adhesion	BP	0.0802805	1	CD36,ITGA5,JAK2,TACSTD2,MMP14,NINJ1,SERPINE1,S100A10,PLEKHA2
GO:0050922	0.00119916	0.999951	3	12	negative regulation of chemotaxis	BP	0.0802805	1	AIF1,CCL2,C5AR2
GO:0023014	0.00121875	0.999576	16	442	signal transduction by protein phosphorylation	BP	0.0812865	1	ZFP36L2,CD36,DUSP6,EDN1,FCER1A,JAK2,MAPK13,MAP2K3,CCL2,CCL3L1,CCL7,CCL13,CCL17,CCL23,CCL24,TNF,CCL26,MAP4K1,IRAK3,C5AR2,PDGFC,STK40,SCIMP,CCL3L3
GO:0023051	0.00123338	0.999406	36	1466	regulation of signaling	BP	0.0819556	1	ADM,SLC25A5,CD36,CMKLR1,CTBP2,DOK1,DUSP6,EDN1,FCER1A,CXCL2,HMOX1,IL10,IRF4,ITGA5,JAK2,LMNA,MARCKS,MMP9,MMP12,MMP14,SERPINE1,PLEK,MAP2K3,LGMN,CCL2,CCL3L1,CCL7,CCL13,CCL17,CCL23,CCL24,SOD2,TLR2,TNF,TRIM25,TNFSF14,AKAP12,CCL26,HEXIM1,CD226,MAP4K1,IRAK3,CLCF1,C5AR2,GAL,CMTM6,PDGFC,FBXL15,STK40,DOT1L,NLRP3,SPATA13,SCIMP,CCL3L3
GO:2000401	0.00123895	0.999902	4	25	regulation of lymphocyte migration	BP	0.0820196	1	AIF1,CCL2,CCL7,TNFSF14
GO:0048010	0.00126209	0.999851	5	59	vascular endothelial growth factor receptor signaling pathway	BP	0.0832416	1	CYBB,ITGA5,MAPK13,CCL2,NRP2
GO:0008219	0.00127023	0.999424	29	1051	cell death	BP	0.0834007	1	ADM,AIF1,SLC25A5,CCND2,CD36,CDKN1A,CTSL,DUSP6,EDN1,EMP1,EMP3,B4GALT1,HMOX1,IL10,ITGA5,JAK2,LAMP1,LMNA,MMP9,NPC1,SERPINE1,SERPINB2,MAP2K3,LGMN,CCL2,SOD2,ST14,TLR2,TNF,TNFSF14,DHRS2,TXNIP,MAP4K1,CLCF1,GHITM,LAMP3,CACYBP,RGCC,GAL,LCMT1,RAD18,TIGAR,RASSF5,STK40,NLRP3,GSDMA
GO:0046649	0.00127386	0.999607	13	324	lymphocyte activation	BP	0.0834007	1	AIF1,ZFP36L2,CD1C,CDKN1A,KLF6,IL10,IRF4,LAMP1,LCP1,MMP14,PNP,CCL2,TNFSF14,MAFB,CLCF1,GAL,NLRP3,JAML
GO:0033993	0.0013158	0.999555	15	405	response to lipid	BP	0.0858305	1	ADM,AIF1,ZFP36L2,CD36,CDKN1A,CYBB,EDN1,FOSB,CXCL2,IL10,JAK2,NPC1,SERPINE1,CCL2,TLR2,TNF,TRIM25,TXNIP,IRAK3,NLRP3
GO:0007492	0.00134074	0.999889	4	32	endoderm development	BP	0.0870611	1	DUSP6,ITGA5,MMP9,MMP14
GO:0008201	0.00134444	0.99989	4	28	heparin binding	MF	0.0870611	1	CCL2,CCL7,CCL23,NRP2
GO:0051048	0.00135618	0.999792	6	80	negative regulation of secretion	BP	0.0875033	1	EDN1,HMOX1,IL10,TNF,C5AR2,RGCC,NLRP3
GO:0051091	0.00137944	0.999709	8	140	positive regulation of DNA binding transcription factor activity	BP	0.0886825	1	CD36,EDN1,IL10,JAK2,TLR2,TNF,TRIM25,IRAK3,RGCC,ARID5B,NLRP3
GO:0036021	0.00140015	0.999986	2	4	endolysosome lumen	CC	0.08969	1	CTSL,LGMN
GO:0019220	0.00140849	0.999409	23	788	regulation of phosphate metabolic process	BP	0.0897032	1	ADM,AIF1,CCND2,CD36,CDKN1A,DUSP6,EDN1,FCER1A,ITGA5,JAK2,LCP2,ME1,MMP9,PLEK,PKIB,MAP2K3,CCL2,CCL3L1,CCL7,CCL13,CCL17,CCL23,CCL24,TNF,UNC119,AKAP12,RUBCN,CCL26,CAP1,HEXIM1,MAP4K1,IRAK3,CLCF1,PLXNB2,C5AR2,RGCC,PDGFC,TIGAR,STK40,SCIMP,CCL3L3
GO:0002689	0.00141043	0.99999	2	3	negative regulation of leukocyte chemotaxis	BP	0.0897032	1	CCL2,C5AR2
GO:0010470	0.00146805	0.999934	3	14	regulation of gastrulation	BP	0.093036	1	DUSP6,IL10,PHLDB1
GO:0002374	0.00150457	0.999931	3	14	cytokine secretion involved in immune response	BP	0.095008	1	IL10,TLR2,TNF,NLRP3
GO:0051385	0.00150984	0.999931	3	14	response to mineralocorticoid	BP	0.095008	1	CDKN1A,CYBB,EDN1,FOSB
GO:0046686	0.00153025	0.999869	4	32	response to cadmium ion	BP	0.0951515	1	CYBB,HMOX1,MMP9,NPC1
GO:0002250	0.00153231	0.999634	9	174	adaptive immune response	BP	0.0951515	1	C1QA,C1QB,C1QC,C2,CD1A,CD1B,CD1C,CD1E,CTSL,FCER1A,IL10,IRF4,JAK2,LAIR1,TNF,CD226,CLCF1,LAMP3,SIGLEC10,NLRP3
GO:1904705	0.00153349	0.99993	3	14	regulation of vascular smooth muscle cell proliferation	BP	0.0951515	1	HMOX1,IL10,JAK2,MMP9,TNF
GO:1990874	0.00153349	0.99993	3	14	vascular smooth muscle cell proliferation	BP	0.0951515	1	HMOX1,IL10,JAK2,MMP9,TNF
GO:0042345	0.00159885	0.999863	4	29	regulation of NF-kappaB import into nucleus	BP	0.0985202	1	IL10,TLR2,TNF,TNFSF14,NLRP3
GO:0042348	0.00159885	0.999863	4	29	NF-kappaB import into nucleus	BP	0.0985202	1	IL10,TLR2,TNF,TNFSF14,NLRP3
GO:0051174	0.00161944	0.999313	23	797	regulation of phosphorus metabolic process	BP	0.0994446	1	ADM,AIF1,CCND2,CD36,CDKN1A,DUSP6,EDN1,FCER1A,ITGA5,JAK2,LCP2,ME1,MMP9,PLEK,PKIB,MAP2K3,CCL2,CCL3L1,CCL7,CCL13,CCL17,CCL23,CCL24,TNF,UNC119,AKAP12,RUBCN,CCL26,CAP1,HEXIM1,MAP4K1,IRAK3,CLCF1,PLXNB2,C5AR2,RGCC,PDGFC,TIGAR,STK40,SCIMP,CCL3L3
GO:0014900	0.00164372	0.999987	2	3	muscle hyperplasia	BP	0.100298	1	NA
GO:0030183	0.00164459	0.999793	5	59	B cell differentiation	BP	0.100298	1	NA
GO:0032496	0.00167572	0.999595	9	164	response to lipopolysaccharide	BP	0.10174	1	NA
GO:0044706	0.00167967	0.999732	6	78	multi-multicellular organism process	BP	0.10174	1	NA
GO:0051251	0.00169261	0.999631	8	145	positive regulation of lymphocyte activation	BP	0.102176	1	NA
GO:0071677	0.00171189	0.999919	3	13	positive regulation of mononuclear cell migration	BP	0.102991	1	NA
GO:1904724	0.0017352	0.999846	4	32	tertiary granule lumen	CC	0.104042	1	NA
GO:0044093	0.00175729	0.999225	25	913	positive regulation of molecular function	BP	0.105013	1	NA
GO:0051090	0.0017673	0.99953	10	218	regulation of DNA binding transcription factor activity	BP	0.105258	1	NA
GO:0101002	0.00181092	0.999601	8	144	ficolin-1-rich granule	CC	0.107496	1	NA
GO:0030195	0.00184544	0.999909	3	15	negative regulation of blood coagulation	BP	0.10882	1	NA
GO:1900047	0.00184544	0.999909	3	15	negative regulation of hemostasis	BP	0.10882	1	NA
GO:0009888	0.00186013	0.999247	20	650	tissue development	BP	0.109215	1	NA
GO:0006887	0.00186441	0.999301	17	512	exocytosis	BP	0.109215	1	NA
GO:0022617	0.00188841	0.999828	4	34	extracellular matrix disassembly	BP	0.110258	1	NA
GO:0002460	0.00192107	0.999625	7	115	adaptive immune response based on somatic recombination of immune receptors built from immunoglobulin superfamily domains	BP	0.111799	1	NA
GO:0042325	0.00195646	0.999187	21	707	regulation of phosphorylation	BP	0.113488	1	NA
GO:0002440	0.0019887	0.99967	6	86	production of molecular mediator of immune response	BP	0.114983	1	NA
GO:0051171	0.00202229	0.998923	55	2631	regulation of nitrogen compound metabolic process	BP	0.116204	1	NA
GO:0042060	0.00202794	0.999449	10	231	wound healing	BP	0.116204	1	NA
GO:0051604	0.00202939	0.999544	8	146	protein maturation	BP	0.116204	1	NA
GO:0002701	0.00203618	0.999894	3	16	negative regulation of production of molecular mediator of immune response	BP	0.116219	1	NA
GO:0050776	0.00206475	0.999218	17	511	regulation of immune response	BP	0.117473	1	NA
GO:0048659	0.00209087	0.999723	5	58	smooth muscle cell proliferation	BP	0.117535	1	NA
GO:0048660	0.00209087	0.999723	5	58	regulation of smooth muscle cell proliferation	BP	0.117535	1	NA
GO:0051767	0.00209694	0.999893	3	14	nitric-oxide synthase biosynthetic process	BP	0.117535	1	NA
GO:0051769	0.00209694	0.999893	3	14	regulation of nitric-oxide synthase biosynthetic process	BP	0.117535	1	NA
GO:0006023	0.00210545	0.9998	4	39	aminoglycan biosynthetic process	BP	0.117535	1	NA
GO:0006024	0.00210545	0.9998	4	39	glycosaminoglycan biosynthetic process	BP	0.117535	1	NA
GO:0030098	0.00211641	0.999521	8	154	lymphocyte differentiation	BP	0.117778	1	NA
GO:0050819	0.0021469	0.999887	3	16	negative regulation of coagulation	BP	0.118993	1	NA
GO:0032661	0.00215161	0.999973	2	4	regulation of interleukin-18 production	BP	0.118993	1	NA
GO:0040007	0.00218275	0.999251	14	395	growth	BP	0.120342	1	NA
GO:0060137	0.00219061	0.999972	2	4	maternal process involved in parturition	BP	0.120402	1	NA
GO:1903034	0.00222225	0.999701	5	58	regulation of response to wounding	BP	0.121256	1	NA
GO:0031410	0.00223708	0.998932	30	1195	cytoplasmic vesicle	CC	0.121256	1	NA
GO:0097708	0.00223708	0.998932	30	1195	intracellular vesicle	CC	0.121256	1	NA
GO:0051155	0.00223737	0.999878	3	18	positive regulation of striated muscle cell differentiation	BP	0.121256	1	NA
GO:0002790	0.00224019	0.999384	10	225	peptide secretion	BP	0.121256	1	NA
GO:0071855	0.00225289	0.999971	2	4	neuropeptide receptor binding	MF	0.121574	1	NA
GO:0050778	0.00228583	0.999212	14	391	positive regulation of immune response	BP	0.12229	1	NA
GO:0002237	0.00229899	0.999417	9	172	response to molecule of bacterial origin	BP	0.12229	1	NA
GO:0043524	0.00231089	0.999685	5	61	negative regulation of neuron apoptotic process	BP	0.12229	1	NA
GO:0051173	0.00231119	0.998847	35	1444	positive regulation of nitrogen compound metabolic process	BP	0.12229	1	NA
GO:0002718	0.00231214	0.999776	4	36	regulation of cytokine production involved in immune response	BP	0.12229	1	NA
GO:0005887	0.00231318	0.999201	14	395	integral component of plasma membrane	CC	0.12229	1	NA
GO:0017154	0.00231422	0.999961	2	6	semaphorin receptor activity	MF	0.12229	1	NA
GO:0035296	0.00233683	0.999773	4	36	regulation of tube diameter	BP	0.122756	1	NA
GO:0097746	0.00233683	0.999773	4	36	regulation of blood vessel diameter	BP	0.122756	1	NA
GO:1901681	0.00235104	0.999679	5	59	sulfur compound binding	MF	0.123139	1	NA
GO:1901203	0.0024144	0.999959	2	6	positive regulation of extracellular matrix assembly	BP	0.126087	1	NA
GO:0061138	0.00243182	0.999665	5	61	morphogenesis of a branching epithelium	BP	0.126625	1	NA
GO:0045597	0.00248949	0.99917	13	361	positive regulation of cell differentiation	BP	0.128777	1	NA
GO:1904706	0.00249108	0.999966	2	4	negative regulation of vascular smooth muscle cell proliferation	BP	0.128777	1	NA
GO:0043066	0.00251174	0.999091	15	419	negative regulation of apoptotic process	BP	0.128777	1	NA
GO:0042347	0.00251535	0.999859	3	16	negative regulation of NF-kappaB import into nucleus	BP	0.128777	1	NA
GO:0007169	0.00251735	0.9992	12	323	transmembrane receptor protein tyrosine kinase signaling pathway	BP	0.128777	1	NA
GO:0071276	0.00252329	0.999858	3	17	cellular response to cadmium ion	BP	0.128777	1	NA
GO:0014070	0.00252376	0.999086	15	443	response to organic cyclic compound	BP	0.128777	1	NA
GO:0040013	0.00261314	0.99946	7	121	negative regulation of locomotion	BP	0.132956	1	NA
GO:0060548	0.0026293	0.999011	16	465	negative regulation of cell death	BP	0.133398	1	NA
GO:0002700	0.00271127	0.999617	5	61	regulation of production of molecular mediator of immune response	BP	0.137165	1	NA
GO:0010243	0.00273333	0.998967	16	485	response to organonitrogen compound	BP	0.13789	1	NA
GO:0032060	0.00274143	0.99995	2	6	bleb assembly	BP	0.137908	1	NA
GO:0043069	0.00286414	0.998949	15	425	negative regulation of programmed cell death	BP	0.143352	1	NA
GO:0001666	0.00286854	0.999246	9	189	response to hypoxia	BP	0.143352	1	NA
GO:0032675	0.00287381	0.999589	5	60	regulation of interleukin-6 production	BP	0.143352	1	NA
GO:0032715	0.00292762	0.999824	3	18	negative regulation of interleukin-6 production	BP	0.145629	1	NA
GO:0035150	0.00300812	0.999685	4	39	regulation of tube size	BP	0.148802	1	NA
GO:0050880	0.00300812	0.999685	4	39	regulation of blood vessel size	BP	0.148802	1	NA
GO:1905517	0.00312177	0.999808	3	18	macrophage migration	BP	0.153996	1	NA
GO:0048662	0.00313456	0.999809	3	17	negative regulation of smooth muscle cell proliferation	BP	0.154199	1	NA
GO:0006468	0.00318474	0.998547	24	894	protein phosphorylation	BP	0.156165	1	NA
GO:0048522	0.00319206	0.998271	49	2295	positive regulation of cellular process	BP	0.156165	1	NA
GO:0016192	0.00320629	0.998477	27	1076	vesicle-mediated transport	BP	0.15623	1	NA
GO:0001763	0.00321092	0.999526	5	66	morphogenesis of a branching structure	BP	0.15623	1	NA
GO:0005518	0.00322723	0.999796	3	21	collagen binding	MF	0.156595	1	NA
GO:0042981	0.00325483	0.99856	22	759	regulation of apoptotic process	BP	0.157505	1	NA
GO:0097755	0.00326516	0.999796	3	18	positive regulation of blood vessel diameter	BP	0.157577	1	NA
GO:0036293	0.00329458	0.999116	9	194	response to decreased oxygen levels	BP	0.158161	1	NA
GO:0043500	0.00330691	0.999643	4	41	muscle adaptation	BP	0.158161	1	NA
GO:1901201	0.00331047	0.99993	2	7	regulation of extracellular matrix assembly	BP	0.158161	1	NA
GO:0007567	0.00331279	0.999939	2	5	parturition	BP	0.158161	1	NA
GO:0032677	0.00334386	0.999643	4	33	regulation of interleukin-8 production	BP	0.159218	1	NA
GO:0051716	0.00335301	0.998155	59	2931	cellular response to stimulus	BP	0.159228	1	NA
GO:0072577	0.00349463	0.999774	3	20	endothelial cell apoptotic process	BP	0.165512	1	NA
GO:0043067	0.00353771	0.998423	22	764	regulation of programmed cell death	BP	0.167108	1	NA
GO:0071944	0.00359743	0.998126	37	1646	cell periphery	CC	0.169479	1	NA
GO:0031226	0.00364659	0.998674	14	415	intrinsic component of plasma membrane	CC	0.171183	1	NA
GO:0010714	0.00367205	0.999922	2	6	positive regulation of collagen metabolic process	BP	0.171183	1	NA
GO:0032967	0.00367205	0.999922	2	6	positive regulation of collagen biosynthetic process	BP	0.171183	1	NA
GO:0044253	0.00367205	0.999922	2	6	positive regulation of multicellular organismal metabolic process	BP	0.171183	1	NA
GO:0010941	0.00371068	0.998312	23	817	regulation of cell death	BP	0.172532	1	NA
GO:0006915	0.00381444	0.998186	26	972	apoptotic process	BP	0.176395	1	NA
GO:0031503	0.00382278	0.999413	5	65	protein complex localization	BP	0.176395	1	NA
GO:2000425	0.00382347	0.999917	2	6	regulation of apoptotic cell clearance	BP	0.176395	1	NA
GO:0032635	0.00391133	0.999396	5	65	interleukin-6 production	BP	0.179982	1	NA
GO:0034383	0.00396244	0.999728	3	23	low-density lipoprotein particle clearance	BP	0.181864	1	NA
GO:0003073	0.00400177	0.999725	3	22	regulation of systemic arterial blood pressure	BP	0.182787	1	NA
GO:0010460	0.00400308	0.999911	2	6	positive regulation of heart rate	BP	0.182787	1	NA
GO:0030225	0.00402822	0.999724	3	21	macrophage differentiation	BP	0.183465	1	NA
GO:0030003	0.00404566	0.998789	10	238	cellular cation homeostasis	BP	0.183788	1	NA
GO:1903510	0.00409586	0.999527	4	46	mucopolysaccharide metabolic process	BP	0.185595	1	NA
GO:0001704	0.00410878	0.999526	4	45	formation of primary germ layer	BP	0.185708	1	NA
GO:0080090	0.00413026	0.997705	55	2709	regulation of primary metabolic process	BP	0.185753	1	NA
GO:0042834	0.00413063	0.999907	2	6	peptidoglycan binding	MF	0.185753	1	NA
GO:0061134	0.00414474	0.99935	5	68	peptidase regulator activity	MF	0.185918	1	NA
GO:1904019	0.00417728	0.999516	4	44	epithelial cell apoptotic process	BP	0.186907	1	NA
GO:0032637	0.00420166	0.999519	4	36	interleukin-8 production	BP	0.187527	1	NA
GO:0043615	0.00432872	0.999908	2	5	astrocyte cell migration	BP	0.192373	1	NA
GO:0001954	0.00433186	0.999692	3	24	positive regulation of cell-matrix adhesion	BP	0.192373	1	NA
GO:0005886	0.00435959	0.997713	36	1606	plasma membrane	CC	0.192478	1	NA
GO:0007267	0.0043699	0.998264	16	511	cell-cell signaling	BP	0.192478	1	NA
GO:0031325	0.00437728	0.997717	35	1503	positive regulation of cellular metabolic process	BP	0.192478	1	NA
GO:2000403	0.00438241	0.999699	3	17	positive regulation of lymphocyte migration	BP	0.192478	1	NA
GO:0006875	0.00438826	0.998769	9	201	cellular metal ion homeostasis	BP	0.192478	1	NA
GO:0061045	0.00447397	0.99968	3	22	negative regulation of wound healing	BP	0.195756	1	NA
GO:0009617	0.00449552	0.998636	10	225	response to bacterium	BP	0.196216	1	NA
GO:0006873	0.00457825	0.998605	10	242	cellular ion homeostasis	BP	0.199339	1	NA
GO:0001618	0.00467602	0.999443	4	42	virus receptor activity	MF	0.202605	1	NA
GO:0104005	0.00467602	0.999443	4	42	hijacked molecular function	MF	0.202605	1	NA
GO:0071248	0.00470246	0.999241	5	67	cellular response to metal ion	BP	0.202834	1	NA
GO:0033002	0.00470408	0.999238	5	72	muscle cell proliferation	BP	0.202834	1	NA
GO:0050794	0.00474011	0.997423	77	4188	regulation of cellular process	BP	0.203735	1	NA
GO:0030336	0.00475782	0.999053	6	100	negative regulation of cell migration	BP	0.203735	1	NA
GO:0007162	0.004762	0.999051	6	104	negative regulation of cell adhesion	BP	0.203735	1	NA
GO:0031726	0.00477074	0.999908	2	4	CCR1 chemokine receptor binding	MF	0.203735	1	NA
GO:0010811	0.00492781	0.999398	4	50	positive regulation of cell-substrate adhesion	BP	0.209604	1	NA
GO:0046209	0.00495168	0.999404	4	38	nitric oxide metabolic process	BP	0.209604	1	NA
GO:2001057	0.00495168	0.999404	4	38	reactive nitrogen species metabolic process	BP	0.209604	1	NA
GO:0004866	0.00496704	0.999395	4	45	endopeptidase inhibitor activity	MF	0.209604	1	NA
GO:0030414	0.00496704	0.999395	4	45	peptidase inhibitor activity	MF	0.209604	1	NA
GO:0060711	0.00499169	0.999629	3	22	labyrinthine layer development	BP	0.209829	1	NA
GO:0032570	0.00499594	0.999633	3	20	response to progesterone	BP	0.209829	1	NA
GO:0045595	0.00503167	0.997767	20	712	regulation of cell differentiation	BP	0.210833	1	NA
GO:2000501	0.0051361	0.999897	2	4	regulation of natural killer cell chemotaxis	BP	0.214554	1	NA
GO:0031100	0.00514458	0.999371	4	41	animal organ regeneration	BP	0.214554	1	NA
GO:0012501	0.00520486	0.997461	26	994	programmed cell death	BP	0.216561	1	NA
GO:0003018	0.0052224	0.999354	4	47	vascular process in circulatory system	BP	0.216784	1	NA
GO:1902105	0.00530946	0.998748	7	131	regulation of leukocyte differentiation	BP	0.219511	1	NA
GO:0070482	0.00531273	0.998463	9	208	response to oxygen levels	BP	0.219511	1	NA
GO:0046718	0.00536986	0.999103	5	71	viral entry into host cell	BP	0.221358	1	NA
GO:0044754	0.00538302	0.999854	2	7	autolysosome	CC	0.221387	1	NA
GO:0042742	0.005428	0.999095	5	65	defense response to bacterium	BP	0.222723	1	NA
GO:0007160	0.00556804	0.999058	5	81	cell-matrix adhesion	BP	0.226898	1	NA
GO:0009790	0.00557936	0.998038	12	355	embryo development	BP	0.226898	1	NA
GO:0031401	0.00557976	0.997603	18	617	positive regulation of protein modification process	BP	0.226898	1	NA
GO:0001501	0.00559063	0.998665	7	151	skeletal system development	BP	0.226898	1	NA
GO:0030666	0.00559346	0.998849	6	101	endocytic vesicle membrane	CC	0.226898	1	NA
GO:0048589	0.00563234	0.998353	9	230	developmental growth	BP	0.227956	1	NA
GO:0035809	0.00573427	0.999847	2	6	regulation of urine volume	BP	0.231218	1	NA
GO:0051051	0.00573891	0.99832	9	211	negative regulation of transport	BP	0.231218	1	NA
GO:0071361	0.00582078	0.999829	2	8	cellular response to ethanol	BP	0.233987	1	NA
GO:2000146	0.00585346	0.998782	6	105	negative regulation of cell motility	BP	0.234771	1	NA
GO:1903055	0.00590524	0.99982	2	9	positive regulation of extracellular matrix organization	BP	0.236316	1	NA
GO:0080134	0.00592638	0.997328	20	715	regulation of response to stress	BP	0.23637	1	NA
GO:0070661	0.00594354	0.998567	7	138	leukocyte proliferation	BP	0.23637	1	NA
GO:0085029	0.00594641	0.999818	2	9	extracellular matrix assembly	BP	0.23637	1	NA
GO:1903530	0.00596548	0.998109	10	260	regulation of secretion by cell	BP	0.2366	1	NA
GO:1903035	0.00604463	0.999515	3	24	negative regulation of response to wounding	BP	0.239206	1	NA
GO:0006874	0.00607169	0.99853	7	140	cellular calcium ion homeostasis	BP	0.239744	1	NA
GO:0009306	0.00620536	0.99816	9	219	protein secretion	BP	0.24448	1	NA
GO:0010647	0.00623307	0.997124	21	763	positive regulation of cell communication	BP	0.244893	1	NA
GO:0014823	0.00624334	0.999491	3	25	response to activity	BP	0.244893	1	NA
GO:0030206	0.00633453	0.9998	2	9	chondroitin sulfate biosynthetic process	BP	0.247924	1	NA
GO:0008360	0.00636899	0.998886	5	83	regulation of cell shape	BP	0.248726	1	NA
GO:0042730	0.00640529	0.999809	2	7	fibrinolysis	BP	0.24941	1	NA
GO:0009719	0.00641452	0.997143	19	677	response to endogenous stimulus	BP	0.24941	1	NA
GO:0009897	0.00647994	0.998865	5	77	external side of plasma membrane	CC	0.251405	1	NA
GO:0009967	0.00650372	0.997041	20	715	positive regulation of signal transduction	BP	0.251779	1	NA
GO:0035747	0.00659691	0.999826	2	5	natural killer cell chemotaxis	BP	0.254833	1	NA
GO:0023056	0.00665487	0.996911	21	768	positive regulation of signaling	BP	0.256515	1	NA
GO:0001968	0.00676475	0.999779	2	9	fibronectin binding	MF	0.260187	1	NA
GO:0055074	0.0068248	0.99831	7	143	calcium ion homeostasis	BP	0.261931	1	NA
GO:0008146	0.00688163	0.999773	2	9	sulfotransferase activity	MF	0.263544	1	NA
GO:0005161	0.00698211	0.999763	2	10	platelet-derived growth factor receptor binding	MF	0.266185	1	NA
GO:0055082	0.00699164	0.997594	11	298	cellular chemical homeostasis	BP	0.266185	1	NA
GO:0055080	0.00699543	0.997731	10	259	cation homeostasis	BP	0.266185	1	NA
GO:0009595	0.00706731	0.99977	2	8	detection of biotic stimulus	BP	0.268347	1	NA
GO:0061041	0.0071651	0.999027	4	49	regulation of wound healing	BP	0.271481	1	NA
GO:0007585	0.00726648	0.99937	3	27	respiratory gaseous exchange	BP	0.274738	1	NA
GO:0051271	0.00728649	0.998411	6	111	negative regulation of cellular component movement	BP	0.274911	1	NA
GO:0070663	0.00734566	0.998397	6	107	regulation of leukocyte proliferation	BP	0.276228	1	NA
GO:0060670	0.00735244	0.999765	2	7	branching involved in labyrinthine layer morphogenesis	BP	0.276228	1	NA
GO:0031099	0.007394	0.998664	5	75	regeneration	BP	0.277205	1	NA
GO:1904813	0.0076446	0.998317	6	109	ficolin-1-rich granule lumen	CC	0.285998	1	NA
GO:0003044	0.00770156	0.999731	2	9	regulation of systemic arterial blood pressure mediated by a chemical signal	BP	0.287525	1	NA
GO:0002544	0.00774862	0.999745	2	7	chronic inflammatory response	BP	0.288677	1	NA
GO:0098771	0.00780966	0.997424	10	263	inorganic ion homeostasis	BP	0.289775	1	NA
GO:0007584	0.00781064	0.998565	5	84	response to nutrient	BP	0.289775	1	NA
GO:0055065	0.00792164	0.997557	9	222	metal ion homeostasis	BP	0.292931	1	NA
GO:0043087	0.00792861	0.997552	9	240	regulation of GTPase activity	BP	0.292931	1	NA
GO:0071241	0.00796759	0.998532	5	78	cellular response to inorganic substance	BP	0.293761	1	NA
GO:0001819	0.00803898	0.997516	9	217	positive regulation of cytokine production	BP	0.294775	1	NA
GO:0051930	0.00804474	0.99972	2	8	regulation of sensory perception of pain	BP	0.294775	1	NA
GO:0051931	0.00804474	0.99972	2	8	regulation of sensory perception	BP	0.294775	1	NA
GO:0043202	0.00816024	0.998847	4	52	lysosomal lumen	CC	0.297987	1	NA
GO:0061135	0.00816587	0.998848	4	50	endopeptidase regulator activity	MF	0.297987	1	NA
GO:1901698	0.00820128	0.996508	16	547	response to nitrogen compound	BP	0.298303	1	NA
GO:1903532	0.00820801	0.997893	7	150	positive regulation of secretion by cell	BP	0.298303	1	NA
GO:0030193	0.00831897	0.999243	3	27	regulation of blood coagulation	BP	0.300886	1	NA
GO:1900046	0.00831897	0.999243	3	27	regulation of hemostasis	BP	0.300886	1	NA
GO:0007167	0.00832979	0.996778	13	417	enzyme linked receptor protein signaling pathway	BP	0.300886	1	NA
GO:0032494	0.00838374	0.999694	2	9	response to peptidoglycan	BP	0.302222	1	NA
GO:0051336	0.00855508	0.99634	16	556	regulation of hydrolase activity	BP	0.307776	1	NA
GO:1903409	0.00867032	0.998758	4	48	reactive oxygen species biosynthetic process	BP	0.310704	1	NA
GO:0050709	0.00867138	0.998753	4	52	negative regulation of protein secretion	BP	0.310704	1	NA
GO:0051046	0.00874491	0.997065	10	276	regulation of secretion	BP	0.312709	1	NA
GO:0032720	0.0087773	0.999188	3	26	negative regulation of tumor necrosis factor production	BP	0.313239	1	NA
GO:0050650	0.00888022	0.999658	2	10	chondroitin sulfate proteoglycan biosynthetic process	BP	0.316278	1	NA
GO:0072503	0.008998	0.997649	7	152	cellular divalent inorganic cation homeostasis	BP	0.319833	1	NA
GO:0051179	0.00904514	0.99471	57	2896	localization	BP	0.320776	1	NA
GO:0010604	0.00906054	0.995045	34	1510	positive regulation of macromolecule metabolic process	BP	0.320776	1	NA
GO:1901654	0.00914902	0.998254	5	83	response to ketone	BP	0.323265	1	NA
GO:0002253	0.00921715	0.9967	11	320	activation of immune response	BP	0.324499	1	NA
GO:0060143	0.00922038	0.999638	2	10	positive regulation of syncytium formation by plasma membrane fusion	BP	0.324499	1	NA
GO:0010038	0.00932186	0.997549	7	149	response to metal ion	BP	0.327423	1	NA
GO:0002792	0.0093615	0.998622	4	53	negative regulation of peptide secretion	BP	0.327643	1	NA
GO:0034381	0.00936491	0.999105	3	29	plasma lipoprotein particle clearance	BP	0.327643	1	NA
GO:0050707	0.00940378	0.998194	5	81	regulation of cytokine secretion	BP	0.328358	1	NA
GO:1903556	0.00960186	0.999079	3	27	negative regulation of tumor necrosis factor superfamily cytokine production	BP	0.334618	1	NA
GO:0010831	0.00963649	0.999607	2	11	positive regulation of myotube differentiation	BP	0.335169	1	NA
GO:0050729	0.00972078	0.998556	4	51	positive regulation of inflammatory response	BP	0.33706	1	NA
GO:0030203	0.00974494	0.998543	4	59	glycosaminoglycan metabolic process	BP	0.33706	1	NA
GO:0010818	0.00974764	0.999615	2	9	T cell chemotaxis	BP	0.33706	1	NA
GO:0006897	0.00978481	0.996464	11	344	endocytosis	BP	0.33721	1	NA
GO:0050818	0.00978983	0.999049	3	29	regulation of coagulation	BP	0.33721	1	NA
GO:1900120	0.0098454	0.999619	2	8	regulation of receptor binding	BP	0.338213	1	NA
GO:0007568	0.00985696	0.997379	7	153	aging	BP	0.338213	1	NA
GO:0072507	0.0100016	0.997333	7	155	divalent inorganic cation homeostasis	BP	0.342515	1	NA
GO:0030145	0.0100868	0.999005	3	31	manganese ion binding	MF	0.344771	1	NA
GO:0043547	0.0101422	0.996994	8	207	positive regulation of GTPase activity	BP	0.346002	1	NA
GO:0045823	0.0101929	0.999588	2	9	positive regulation of heart contraction	BP	0.347066	1	NA
GO:0042990	0.0104414	0.998414	4	53	regulation of transcription factor import into nucleus	BP	0.354217	1	NA
GO:0070006	0.0104427	0.999549	2	12	metalloaminopeptidase activity	MF	0.354217	1	NA
GO:0032965	0.0105021	0.999552	2	11	regulation of collagen biosynthetic process	BP	0.355547	1	NA
GO:0001774	0.0105219	0.999567	2	9	microglial cell activation	BP	0.355547	1	NA
GO:1904035	0.0106092	0.998934	3	31	regulation of epithelial cell apoptotic process	BP	0.35782	1	NA
GO:0018146	0.0107564	0.999535	2	11	keratan sulfate biosynthetic process	BP	0.362099	1	NA
GO:0006022	0.01081	0.998332	4	61	aminoglycan metabolic process	BP	0.36317	1	NA
GO:0060142	0.0108303	0.99953	2	11	regulation of syncytium formation by plasma membrane fusion	BP	0.36317	1	NA
GO:0019538	0.0108558	0.993582	55	2768	protein metabolic process	BP	0.36317	1	NA
GO:0042035	0.0108698	0.998332	4	51	regulation of cytokine biosynthetic process	BP	0.36317	1	NA
GO:0051247	0.0109645	0.994575	22	860	positive regulation of protein metabolic process	BP	0.365308	1	NA
GO:0042991	0.0109748	0.998307	4	54	transcription factor import into nucleus	BP	0.365308	1	NA
GO:0051047	0.0110106	0.997007	7	159	positive regulation of secretion	BP	0.365816	1	NA
GO:0031589	0.0111306	0.997333	6	131	cell-substrate adhesion	BP	0.369112	1	NA
GO:0048878	0.0111751	0.995513	13	417	chemical homeostasis	BP	0.3699	1	NA
GO:1990823	0.011238	0.998252	4	56	response to leukemia inhibitory factor	BP	0.370603	1	NA
GO:1990830	0.011238	0.998252	4	56	cellular response to leukemia inhibitory factor	BP	0.370603	1	NA
GO:0004222	0.0112823	0.998837	3	32	metalloendopeptidase activity	MF	0.371378	1	NA
GO:0010759	0.0113818	0.999502	2	10	positive regulation of macrophage chemotaxis	BP	0.372201	1	NA
GO:0042992	0.0113819	0.998831	3	29	negative regulation of transcription factor import into nucleus	BP	0.372201	1	NA
GO:0030139	0.0113845	0.996885	7	159	endocytic vesicle	CC	0.372201	1	NA
GO:0004872	0.0113909	0.996018	10	289	receptor activity	MF	0.372201	1	NA
GO:0071385	0.0115388	0.998806	3	30	cellular response to glucocorticoid stimulus	BP	0.375015	1	NA
GO:0014072	0.0115417	0.999491	2	10	response to isoquinoline alkaloid	BP	0.375015	1	NA
GO:0043278	0.0115417	0.999491	2	10	response to morphine	BP	0.375015	1	NA
GO:0009887	0.0115639	0.995722	11	326	animal organ morphogenesis	BP	0.375015	1	NA
GO:0060055	0.0115823	0.999488	2	10	angiogenesis involved in wound healing	BP	0.375015	1	NA
GO:0043200	0.0116628	0.998167	4	55	response to amino acid	BP	0.376934	1	NA
GO:0010951	0.0118685	0.99758	5	89	negative regulation of endopeptidase activity	BP	0.378794	1	NA
GO:0030162	0.0119002	0.995183	13	412	regulation of proteolysis	BP	0.378794	1	NA
GO:0007171	0.0121973	1	1	1	activation of transmembrane receptor protein tyrosine kinase activity	BP	0.378794	1	NA
GO:0032964	0.0121994	0.999429	2	12	collagen biosynthetic process	BP	0.378794	1	NA
GO:0030260	0.0122474	0.997487	5	85	entry into host cell	BP	0.378794	1	NA
GO:0044409	0.0122474	0.997487	5	85	entry into host	BP	0.378794	1	NA
GO:0051806	0.0122474	0.997487	5	85	entry into cell of other organism involved in symbiotic interaction	BP	0.378794	1	NA
GO:0051828	0.0122474	0.997487	5	85	entry into other organism involved in symbiotic interaction	BP	0.378794	1	NA
GO:1901215	0.0123773	0.997448	5	91	negative regulation of neuron death	BP	0.378794	1	NA
GO:0001306	0.0123896	1	1	1	age-dependent response to oxidative stress	BP	0.378794	1	NA
GO:0001315	0.0123896	1	1	1	age-dependent response to reactive oxygen species	BP	0.378794	1	NA
GO:0003068	0.0123896	1	1	1	regulation of systemic arterial blood pressure by acetylcholine	BP	0.378794	1	NA
GO:0003069	0.0123896	1	1	1	acetylcholine-mediated vasodilation involved in regulation of systemic arterial blood pressure	BP	0.378794	1	NA
GO:0003070	0.0123896	1	1	1	regulation of systemic arterial blood pressure by neurotransmitter	BP	0.378794	1	NA
GO:0007571	0.0123896	1	1	1	age-dependent general metabolic decline	BP	0.378794	1	NA
GO:0052798	0.0123908	1	1	1	beta-galactoside alpha-2,3-sialyltransferase activity	MF	0.378794	1	NA
GO:0051153	0.0123912	0.998673	3	34	regulation of striated muscle cell differentiation	BP	0.378794	1	NA
GO:0050656	0.0123914	1	1	1	3'-phosphoadenosine 5'-phosphosulfate binding	MF	0.378794	1	NA
GO:0004461	0.0123918	1	1	1	lactose synthase activity	MF	0.378794	1	NA
GO:0010931	0.0123919	1	1	1	macrophage tolerance induction	BP	0.378794	1	NA
GO:0010932	0.0123919	1	1	1	regulation of macrophage tolerance induction	BP	0.378794	1	NA
GO:0010933	0.0123919	1	1	1	positive regulation of macrophage tolerance induction	BP	0.378794	1	NA
GO:0016647	0.0123919	1	1	1	oxidoreductase activity, acting on the CH-NH group of donors, oxygen as acceptor	MF	0.378794	1	NA
GO:0046592	0.0123919	1	1	1	polyamine oxidase activity	MF	0.378794	1	NA
GO:0052894	0.0123919	1	1	1	norspermine:oxygen oxidoreductase activity	MF	0.378794	1	NA
GO:0052895	0.0123919	1	1	1	N1-acetylspermine:oxygen oxidoreductase (N1-acetylspermidine-forming) activity	MF	0.378794	1	NA
GO:0052901	0.0123919	1	1	1	spermine:oxygen oxidoreductase (spermidine-forming) activity	MF	0.378794	1	NA
GO:0031151	0.0123919	1	1	1	histone methyltransferase activity (H3-K79 specific)	MF	0.378794	1	NA
GO:0035105	0.012392	1	1	1	sterol regulatory element binding protein import into nucleus	BP	0.378794	1	NA
GO:0036398	0.0123927	1	1	1	TCR signalosome	CC	0.378794	1	NA
GO:0071384	0.012396	0.99868	3	31	cellular response to corticosteroid stimulus	BP	0.378794	1	NA
GO:0009612	0.0124057	0.997445	5	86	response to mechanical stimulus	BP	0.378794	1	NA
GO:0050801	0.0124229	0.9956	10	283	ion homeostasis	BP	0.378794	1	NA
GO:0005767	0.0124853	0.999416	2	11	secondary lysosome	CC	0.378794	1	NA
GO:2000318	0.0125286	1	1	1	positive regulation of T-helper 17 type immune response	BP	0.378794	1	NA
GO:2000321	0.0125286	1	1	1	positive regulation of T-helper 17 cell differentiation	BP	0.378794	1	NA
GO:2000551	0.0125286	1	1	1	regulation of T-helper 2 cell cytokine production	BP	0.378794	1	NA
GO:2000553	0.0125286	1	1	1	positive regulation of T-helper 2 cell cytokine production	BP	0.378794	1	NA
GO:1903053	0.0126008	0.999393	2	13	regulation of extracellular matrix organization	BP	0.380332	1	NA
GO:0008237	0.0129779	0.997882	4	65	metallopeptidase activity	MF	0.390599	1	NA
GO:0061474	0.0129849	1	1	1	phagolysosome membrane	CC	0.390599	1	NA
GO:0048568	0.013062	0.996761	6	128	embryonic organ development	BP	0.392255	1	NA
GO:0001953	0.0130987	0.999356	2	13	negative regulation of cell-matrix adhesion	BP	0.392431	1	NA
GO:0051770	0.0131119	0.999382	2	10	positive regulation of nitric-oxide synthase biosynthetic process	BP	0.392431	1	NA
GO:0071062	0.0132554	1	1	1	alphav-beta3 integrin-vitronectin complex	CC	0.396045	1	NA
GO:0060713	0.0132825	0.999369	2	10	labyrinthine layer morphogenesis	BP	0.396045	1	NA
GO:0035853	0.0132994	1	1	1	chromosome passenger complex localization to spindle midzone	BP	0.396045	1	NA
GO:1904707	0.013454	0.999346	2	11	positive regulation of vascular smooth muscle cell proliferation	BP	0.399982	1	NA
GO:0098657	0.0136298	0.994831	11	362	import into cell	BP	0.404533	1	NA
GO:0022409	0.0137321	0.996559	6	126	positive regulation of cell-cell adhesion	BP	0.40689	1	NA
GO:0010466	0.0138276	0.997069	5	91	negative regulation of peptidase activity	BP	0.409041	1	NA
GO:0043112	0.0139053	0.997045	5	96	receptor metabolic process	BP	0.410656	1	NA
GO:0031012	0.0139323	0.996043	7	145	extracellular matrix	CC	0.410773	1	NA
GO:0003014	0.0139898	0.998431	3	35	renal system process	BP	0.411785	1	NA
GO:0009893	0.0140291	0.992016	35	1614	positive regulation of metabolic process	BP	0.412165	1	NA
GO:0006801	0.0140702	0.998424	3	33	superoxide metabolic process	BP	0.412165	1	NA
GO:0061900	0.0140838	0.999299	2	11	glial cell activation	BP	0.412165	1	NA
GO:0007253	0.0140953	0.999324	2	9	cytoplasmic sequestering of NF-kappaB	BP	0.412165	1	NA
GO:0005044	0.0141705	0.999274	2	13	scavenger receptor activity	MF	0.413686	1	NA
GO:0030667	0.0142296	0.995927	7	175	secretory granule membrane	CC	0.414731	1	NA
GO:0042116	0.0144365	0.99837	3	32	macrophage activation	BP	0.420073	1	NA
GO:0051017	0.0145316	0.997545	4	67	actin filament bundle assembly	BP	0.422153	1	NA
GO:0000003	0.0145862	0.993932	13	443	reproduction	BP	0.422359	1	NA
GO:0022414	0.0145862	0.993932	13	443	reproductive process	BP	0.422359	1	NA
GO:0051149	0.0146285	0.998331	3	35	positive regulation of muscle cell differentiation	BP	0.422898	1	NA
GO:0050715	0.0146816	0.997526	4	58	positive regulation of cytokine secretion	BP	0.423744	1	NA
GO:0002703	0.0147434	0.996819	5	97	regulation of leukocyte mediated immunity	BP	0.42484	1	NA
GO:0010712	0.0147843	0.999225	2	13	regulation of collagen metabolic process	BP	0.425329	1	NA
GO:0031579	0.0149329	0.999214	2	13	membrane raft organization	BP	0.428912	1	NA
GO:1901564	0.0150814	0.990876	62	3245	organonitrogen compound metabolic process	BP	0.432481	1	NA
GO:0071526	0.0151586	0.999188	2	14	semaphorin-plexin signaling pathway	BP	0.433995	1	NA
GO:0061572	0.0151848	0.9974	4	68	actin filament bundle organization	BP	0.434048	1	NA
GO:0050864	0.0152428	0.997393	4	64	regulation of B cell activation	BP	0.435006	1	NA
GO:0072593	0.0153161	0.996069	6	125	reactive oxygen species metabolic process	BP	0.4364	1	NA
GO:1902905	0.015461	0.996626	5	96	positive regulation of supramolecular fiber organization	BP	0.438533	1	NA
GO:0042533	0.0154649	0.999191	2	11	tumor necrosis factor biosynthetic process	BP	0.438533	1	NA
GO:0042534	0.0154649	0.999191	2	11	regulation of tumor necrosis factor biosynthetic process	BP	0.438533	1	NA
GO:0019725	0.015556	0.993719	12	380	cellular homeostasis	BP	0.439567	1	NA
GO:0071623	0.0156001	1	1	1	negative regulation of granulocyte chemotaxis	BP	0.439567	1	NA
GO:0090024	0.0156001	1	1	1	negative regulation of neutrophil chemotaxis	BP	0.439567	1	NA
GO:1902623	0.0156001	1	1	1	negative regulation of neutrophil migration	BP	0.439567	1	NA
GO:0051977	0.0157599	1	1	1	lysophospholipid transport	BP	0.44267	1	NA
GO:0051978	0.0157599	1	1	1	lysophospholipid transporter activity	MF	0.44267	1	NA
GO:0043502	0.0158682	0.998131	3	36	regulation of muscle adaptation	BP	0.44501	1	NA
GO:0031982	0.0159186	0.990517	44	2130	vesicle	CC	0.445721	1	NA
GO:0098742	0.0162005	0.998075	3	37	cell-cell adhesion via plasma-membrane adhesion molecules	BP	0.452293	1	NA
GO:0010758	0.0162041	0.999119	2	12	regulation of macrophage chemotaxis	BP	0.452293	1	NA
GO:0014806	0.0163066	1	1	1	smooth muscle hyperplasia	BP	0.453731	1	NA
GO:0034395	0.0163066	1	1	1	regulation of transcription from RNA polymerase II promoter in response to iron	BP	0.453731	1	NA
GO:0002009	0.0164789	0.994673	8	211	morphogenesis of an epithelium	BP	0.457052	1	NA
GO:0031904	0.0164944	0.999085	2	13	endosome lumen	CC	0.457052	1	NA
GO:0042089	0.016503	0.99712	4	58	cytokine biosynthetic process	BP	0.457052	1	NA
GO:0001100	0.0166291	1	1	1	negative regulation of exit from mitosis	BP	0.458407	1	NA
GO:0003330	0.0166291	1	1	1	regulation of extracellular matrix constituent secretion	BP	0.458407	1	NA
GO:0003331	0.0166291	1	1	1	positive regulation of extracellular matrix constituent secretion	BP	0.458407	1	NA
GO:0046651	0.0166754	0.995634	6	132	lymphocyte proliferation	BP	0.458974	1	NA
GO:1990384	0.0169723	1	1	1	hyaloid vascular plexus regression	BP	0.465892	1	NA
GO:0002699	0.0169954	0.996197	5	100	positive regulation of immune effector process	BP	0.465892	1	NA
GO:0048585	0.0170196	0.991764	18	680	negative regulation of response to stimulus	BP	0.465892	1	NA
GO:0001912	0.0170314	0.999039	2	13	positive regulation of leukocyte mediated cytotoxicity	BP	0.465892	1	NA
GO:0048523	0.0170861	0.989828	42	2046	negative regulation of cellular process	BP	0.466671	1	NA
GO:0044246	0.0172917	0.999007	2	14	regulation of multicellular organismal metabolic process	BP	0.470954	1	NA
GO:0042107	0.0173233	0.996931	4	59	cytokine metabolic process	BP	0.470954	1	NA
GO:0035490	0.0174128	1	1	1	regulation of leukotriene production involved in inflammatory response	BP	0.470954	1	NA
GO:0035491	0.0174128	1	1	1	positive regulation of leukotriene production involved in inflammatory response	BP	0.470954	1	NA
GO:0061044	0.0174128	1	1	1	negative regulation of vascular wound healing	BP	0.470954	1	NA
GO:2000098	0.0174128	1	1	1	negative regulation of smooth muscle cell-matrix adhesion	BP	0.470954	1	NA
GO:0140096	0.0174281	0.990743	24	1082	catalytic activity, acting on a protein	MF	0.470954	1	NA
GO:0006508	0.0175323	0.991041	21	862	proteolysis	BP	0.473053	1	NA
GO:0045428	0.0176578	0.997855	3	31	regulation of nitric oxide biosynthetic process	BP	0.475718	1	NA
GO:0032943	0.0176997	0.995303	6	134	mononuclear cell proliferation	BP	0.476127	1	NA
GO:0060089	0.0181802	0.99316	10	311	molecular transducer activity	MF	0.487819	1	NA
GO:0002683	0.0181891	0.994017	8	202	negative regulation of immune system process	BP	0.487819	1	NA
GO:0008585	0.0182969	0.997724	3	37	female gonad development	BP	0.489656	1	NA
GO:0019886	0.0183126	0.996686	4	67	antigen processing and presentation of exogenous peptide antigen via MHC class II	BP	0.489656	1	NA
GO:0008015	0.0184615	0.995045	6	148	blood circulation	BP	0.492898	1	NA
GO:0050840	0.0185845	0.998891	2	14	extracellular matrix binding	MF	0.495439	1	NA
GO:0009891	0.0186994	0.990381	21	860	positive regulation of biosynthetic process	BP	0.497756	1	NA
GO:0003013	0.0189146	0.994895	6	149	circulatory system process	BP	0.502077	1	NA
GO:0060669	0.0189181	0.998884	2	12	embryonic placenta morphogenesis	BP	0.502077	1	NA
GO:0061082	0.0189665	0.998856	2	14	myeloid leukocyte cytokine production	BP	0.502085	1	NA
GO:0002706	0.0189748	0.99653	4	67	regulation of lymphocyte mediated immunity	BP	0.502085	1	NA
GO:0032642	0.0191019	0.997601	3	33	regulation of chemokine production	BP	0.504699	1	NA
GO:0008083	0.0191658	0.99759	3	33	growth factor activity	MF	0.505542	1	NA
GO:0045944	0.0192476	0.991417	14	504	positive regulation of transcription from RNA polymerase II promoter	BP	0.505542	1	NA
GO:0097058	0.0192557	1	1	1	CRLF-CLCF1 complex	CC	0.505542	1	NA
GO:0097059	0.0192557	1	1	1	CNTFR-CLCF1 complex	CC	0.505542	1	NA
GO:0043124	0.0192758	0.997558	3	36	negative regulation of I-kappaB kinase/NF-kappaB signaling	BP	0.505542	1	NA
GO:0046545	0.019359	0.997537	3	38	development of primary female sexual characteristics	BP	0.506392	1	NA
GO:0014912	0.0193651	0.998858	2	11	negative regulation of smooth muscle cell migration	BP	0.506392	1	NA
GO:0090290	0.019633	1	1	1	positive regulation of osteoclast proliferation	BP	0.512645	1	NA
GO:0032692	0.0198618	0.998784	2	13	negative regulation of interleukin-1 production	BP	0.517862	1	NA
GO:0007044	0.0199773	0.997412	3	43	cell-substrate junction assembly	BP	0.52011	1	NA
GO:2000351	0.0200164	0.998747	2	15	regulation of endothelial cell apoptotic process	BP	0.520367	1	NA
GO:0043523	0.0200968	0.99531	5	98	regulation of neuron apoptotic process	BP	0.521696	1	NA
GO:0030166	0.0202097	0.99872	2	16	proteoglycan biosynthetic process	BP	0.523864	1	NA
GO:0030204	0.0203703	0.998704	2	16	chondroitin sulfate metabolic process	BP	0.524649	1	NA
GO:0050654	0.0203703	0.998704	2	16	chondroitin sulfate proteoglycan metabolic process	BP	0.524649	1	NA
GO:0098589	0.0203704	0.993729	7	190	membrane region	CC	0.524649	1	NA
GO:0042339	0.0204019	0.998701	2	16	keratan sulfate metabolic process	BP	0.524649	1	NA
GO:0070665	0.0204772	0.99617	4	66	positive regulation of leukocyte proliferation	BP	0.524649	1	NA
GO:0070741	0.0204934	0.998701	2	15	response to interleukin-6	BP	0.524649	1	NA
GO:0071354	0.0204934	0.998701	2	15	cellular response to interleukin-6	BP	0.524649	1	NA
GO:0003006	0.0204965	0.993097	8	227	developmental process involved in reproduction	BP	0.524649	1	NA
GO:0005178	0.0205051	0.99732	3	42	integrin binding	MF	0.524649	1	NA
GO:0070542	0.0206523	0.997307	3	38	response to fatty acid	BP	0.525092	1	NA
GO:0045121	0.0206728	0.994313	6	144	membrane raft	CC	0.525092	1	NA
GO:0060562	0.0209682	0.995043	5	107	epithelial tube morphogenesis	BP	0.525092	1	NA
GO:0032270	0.0209697	0.989246	20	809	positive regulation of cellular protein metabolic process	BP	0.525092	1	NA
GO:0098857	0.021201	0.994133	6	145	membrane microdomain	CC	0.525092	1	NA
GO:0004731	0.0212677	1	1	1	purine-nucleoside phosphorylase activity	MF	0.525092	1	NA
GO:0006148	0.0212677	1	1	1	inosine catabolic process	BP	0.525092	1	NA
GO:0006738	0.0212677	1	1	1	nicotinamide riboside catabolic process	BP	0.525092	1	NA
GO:0046495	0.0212677	1	1	1	nicotinamide riboside metabolic process	BP	0.525092	1	NA
GO:0070637	0.0212677	1	1	1	pyridine nucleoside metabolic process	BP	0.525092	1	NA
GO:0070638	0.0212677	1	1	1	pyridine nucleoside catabolic process	BP	0.525092	1	NA
GO:0110020	0.0214592	0.997144	3	43	regulation of actomyosin structure organization	BP	0.525092	1	NA
GO:0071392	0.0215441	0.998622	2	13	cellular response to estradiol stimulus	BP	0.525092	1	NA
GO:0002708	0.0216454	0.997123	3	39	positive regulation of lymphocyte mediated immunity	BP	0.525092	1	NA
GO:0035722	0.021791	0.997097	3	39	interleukin-12-mediated signaling pathway	BP	0.525092	1	NA
GO:0071349	0.021791	0.997097	3	39	cellular response to interleukin-12	BP	0.525092	1	NA
GO:0045687	0.0218977	0.998563	2	15	positive regulation of glial cell differentiation	BP	0.525092	1	NA
GO:0035094	0.0220553	0.998547	2	15	response to nicotine	BP	0.525092	1	NA
GO:0021675	0.0220791	0.998544	2	15	nerve development	BP	0.525092	1	NA
GO:0044057	0.0221228	0.993815	6	150	regulation of system process	BP	0.525092	1	NA
GO:0004966	0.0221737	1	1	1	galanin receptor activity	MF	0.525092	1	NA
GO:0008188	0.0221737	1	1	1	neuropeptide receptor activity	MF	0.525092	1	NA
GO:0010015	0.0221737	1	1	1	root morphogenesis	BP	0.525092	1	NA
GO:0010053	0.0221737	1	1	1	root epidermal cell differentiation	BP	0.525092	1	NA
GO:0010054	0.0221737	1	1	1	trichoblast differentiation	BP	0.525092	1	NA
GO:0022622	0.0221737	1	1	1	root system development	BP	0.525092	1	NA
GO:0031763	0.0221737	1	1	1	galanin receptor binding	MF	0.525092	1	NA
GO:0031764	0.0221737	1	1	1	type 1 galanin receptor binding	MF	0.525092	1	NA
GO:0031765	0.0221737	1	1	1	type 2 galanin receptor binding	MF	0.525092	1	NA
GO:0031766	0.0221737	1	1	1	type 3 galanin receptor binding	MF	0.525092	1	NA
GO:0042637	0.0221737	1	1	1	catagen	BP	0.525092	1	NA
GO:0048364	0.0221737	1	1	1	root development	BP	0.525092	1	NA
GO:0048764	0.0221737	1	1	1	trichoblast maturation	BP	0.525092	1	NA
GO:0048765	0.0221737	1	1	1	root hair cell differentiation	BP	0.525092	1	NA
GO:0048767	0.0221737	1	1	1	root hair elongation	BP	0.525092	1	NA
GO:0051464	0.0221737	1	1	1	positive regulation of cortisol secretion	BP	0.525092	1	NA
GO:0051794	0.0221737	1	1	1	regulation of timing of catagen	BP	0.525092	1	NA
GO:0051795	0.0221737	1	1	1	positive regulation of timing of catagen	BP	0.525092	1	NA
GO:0080147	0.0221737	1	1	1	root hair cell development	BP	0.525092	1	NA
GO:0090558	0.0221737	1	1	1	plant epidermis development	BP	0.525092	1	NA
GO:0090627	0.0221737	1	1	1	plant epidermal cell differentiation	BP	0.525092	1	NA
GO:0099402	0.0221737	1	1	1	plant organ development	BP	0.525092	1	NA
GO:1902606	0.0221737	1	1	1	regulation of large conductance calcium-activated potassium channel activity	BP	0.525092	1	NA
GO:1902608	0.0221737	1	1	1	positive regulation of large conductance calcium-activated potassium channel activity	BP	0.525092	1	NA
GO:1902890	0.0221737	1	1	1	regulation of root hair elongation	BP	0.525092	1	NA
GO:1902891	0.0221737	1	1	1	negative regulation of root hair elongation	BP	0.525092	1	NA
GO:1903888	0.0221737	1	1	1	regulation of plant epidermal cell differentiation	BP	0.525092	1	NA
GO:1903889	0.0221737	1	1	1	negative regulation of plant epidermal cell differentiation	BP	0.525092	1	NA
GO:1905392	0.0221737	1	1	1	plant organ morphogenesis	BP	0.525092	1	NA
GO:1905421	0.0221737	1	1	1	regulation of plant organ morphogenesis	BP	0.525092	1	NA
GO:1905422	0.0221737	1	1	1	negative regulation of plant organ morphogenesis	BP	0.525092	1	NA
GO:2000067	0.0221737	1	1	1	regulation of root morphogenesis	BP	0.525092	1	NA
GO:2000280	0.0221737	1	1	1	regulation of root development	BP	0.525092	1	NA
GO:2000833	0.0221737	1	1	1	positive regulation of steroid hormone secretion	BP	0.525092	1	NA
GO:2000848	0.0221737	1	1	1	positive regulation of corticosteroid hormone secretion	BP	0.525092	1	NA
GO:2000851	0.0221737	1	1	1	positive regulation of glucocorticoid secretion	BP	0.525092	1	NA
GO:0002495	0.0223231	0.995706	4	70	antigen processing and presentation of peptide antigen via MHC class II	BP	0.527228	1	NA
GO:0002504	0.0223231	0.995706	4	70	antigen processing and presentation of peptide or polysaccharide antigen via MHC class II	BP	0.527228	1	NA
GO:0010656	0.0223619	0.998516	2	15	negative regulation of muscle cell apoptotic process	BP	0.527446	1	NA
GO:0007159	0.0224021	0.992974	7	182	leukocyte cell-cell adhesion	BP	0.527694	1	NA
GO:0050670	0.0224964	0.994591	5	102	regulation of lymphocyte proliferation	BP	0.529215	1	NA
GO:0014826	0.0228966	1	1	1	vein smooth muscle contraction	BP	0.532302	1	NA
GO:0030185	0.0228966	1	1	1	nitric oxide transport	BP	0.532302	1	NA
GO:0031583	0.0228966	1	1	1	phospholipase D-activating G-protein coupled receptor signaling pathway	BP	0.532302	1	NA
GO:0031705	0.0228966	1	1	1	bombesin receptor binding	MF	0.532302	1	NA
GO:0031707	0.0228966	1	1	1	endothelin A receptor binding	MF	0.532302	1	NA
GO:0031708	0.0228966	1	1	1	endothelin B receptor binding	MF	0.532302	1	NA
GO:0042313	0.0228966	1	1	1	protein kinase C deactivation	BP	0.532302	1	NA
GO:0043179	0.0228966	1	1	1	rhythmic excitation	BP	0.532302	1	NA
GO:0060298	0.0228966	1	1	1	positive regulation of sarcomere organization	BP	0.532302	1	NA
GO:0051093	0.0229452	0.991039	10	314	negative regulation of developmental process	BP	0.53249	1	NA
GO:2000406	0.0229674	0.99848	2	13	positive regulation of T cell migration	BP	0.53249	1	NA
GO:0070671	0.0230167	0.996865	3	40	response to interleukin-12	BP	0.53249	1	NA
GO:0071624	0.0230542	0.998471	2	13	positive regulation of granulocyte chemotaxis	BP	0.53249	1	NA
GO:0090023	0.0230542	0.998471	2	13	positive regulation of neutrophil chemotaxis	BP	0.53249	1	NA
GO:1904036	0.0231254	0.998426	2	16	negative regulation of epithelial cell apoptotic process	BP	0.533442	1	NA
GO:0032944	0.023246	0.994362	5	103	regulation of mononuclear cell proliferation	BP	0.53553	1	NA
GO:0032602	0.0233158	0.996826	3	36	chemokine production	BP	0.536444	1	NA
GO:0060255	0.0234796	0.98537	53	2771	regulation of macromolecule metabolic process	BP	0.538287	1	NA
GO:0055001	0.0234998	0.99676	3	44	muscle cell development	BP	0.538287	1	NA
GO:0042308	0.0235168	0.996783	3	37	negative regulation of protein import into nucleus	BP	0.538287	1	NA
GO:1904590	0.0235168	0.996783	3	37	negative regulation of protein import	BP	0.538287	1	NA
GO:0051098	0.0236047	0.992518	7	182	regulation of binding	BP	0.538399	1	NA
GO:0042346	0.0236087	0.998415	2	13	positive regulation of NF-kappaB import into nucleus	BP	0.538399	1	NA
GO:0035295	0.0236218	0.992504	7	194	tube development	BP	0.538399	1	NA
GO:0005791	0.0236426	0.996739	3	42	rough endoplasmic reticulum	CC	0.538399	1	NA
GO:0051495	0.0237183	0.994211	5	108	positive regulation of cytoskeleton organization	BP	0.539433	1	NA
GO:0045995	0.0238334	0.996707	3	41	regulation of embryonic development	BP	0.540586	1	NA
GO:0001674	0.0238601	1	1	1	female germ cell nucleus	CC	0.540586	1	NA
GO:0042585	0.0238601	1	1	1	germinal vesicle	CC	0.540586	1	NA
GO:0001714	0.0239557	1	1	1	endodermal cell fate specification	BP	0.540689	1	NA
GO:0042663	0.0239557	1	1	1	regulation of endodermal cell fate specification	BP	0.540689	1	NA
GO:1903224	0.0239557	1	1	1	regulation of endodermal cell differentiation	BP	0.540689	1	NA
GO:0010507	0.0240176	0.996671	3	41	negative regulation of autophagy	BP	0.541258	1	NA
GO:0071222	0.0240456	0.994124	5	98	cellular response to lipopolysaccharide	BP	0.541258	1	NA
GO:0050659	0.0240721	0.999855	1	2	N-acetylgalactosamine 4-sulfate 6-O-sulfotransferase activity	MF	0.541258	1	NA
GO:0097655	0.0241825	1	1	1	serpin family protein binding	MF	0.542867	1	NA
GO:0043291	0.0243354	0.999851	1	2	RAVE complex	CC	0.542867	1	NA
GO:0035745	0.0243658	0.999851	1	2	T-helper 2 cell cytokine production	BP	0.542867	1	NA
GO:0032760	0.024376	0.996625	3	36	positive regulation of tumor necrosis factor production	BP	0.542867	1	NA
GO:0004471	0.0244106	0.999851	1	2	malate dehydrogenase (decarboxylating) (NAD+) activity	MF	0.542867	1	NA
GO:0004473	0.0244106	0.999851	1	2	malate dehydrogenase (decarboxylating) (NADP+) activity	MF	0.542867	1	NA
GO:0042554	0.0244724	0.998295	2	15	superoxide anion generation	BP	0.542867	1	NA
GO:0048386	0.0245252	0.999849	1	2	positive regulation of retinoic acid receptor signaling pathway	BP	0.542867	1	NA
GO:0097490	0.0245454	0.999849	1	2	sympathetic neuron projection extension	BP	0.542867	1	NA
GO:0097491	0.0245454	0.999849	1	2	sympathetic neuron projection guidance	BP	0.542867	1	NA
GO:0001976	0.0246145	0.999848	1	2	neurological system process involved in regulation of systemic arterial blood pressure	BP	0.542867	1	NA
GO:0030951	0.0246253	0.999848	1	2	establishment or maintenance of microtubule cytoskeleton polarity	BP	0.542867	1	NA
GO:2000482	0.0246273	0.998308	2	13	regulation of interleukin-8 secretion	BP	0.542867	1	NA
GO:0032364	0.02463	0.999848	1	2	oxygen homeostasis	BP	0.542867	1	NA
GO:0008238	0.0246312	0.996539	3	45	exopeptidase activity	MF	0.542867	1	NA
GO:0007341	0.0246314	0.999848	1	2	penetration of zona pellucida	BP	0.542867	1	NA
GO:0004867	0.0247258	0.998245	2	17	serine-type endopeptidase inhibitor activity	MF	0.543167	1	NA
GO:0005988	0.0247365	0.999847	1	2	lactose metabolic process	BP	0.543167	1	NA
GO:0005989	0.0247365	0.999847	1	2	lactose biosynthetic process	BP	0.543167	1	NA
GO:0005638	0.0247912	0.999846	1	2	lamin filament	CC	0.543697	1	NA
GO:0046660	0.0251342	0.996452	3	42	female sex differentiation	BP	0.549657	1	NA
GO:0006809	0.0251855	0.996475	3	35	nitric oxide biosynthetic process	BP	0.549657	1	NA
GO:1902513	0.025206	0.999841	1	2	regulation of organelle transport along microtubule	BP	0.549657	1	NA
GO:0043321	0.0252173	0.99984	1	2	regulation of natural killer cell degranulation	BP	0.549657	1	NA
GO:0043323	0.0252173	0.99984	1	2	positive regulation of natural killer cell degranulation	BP	0.549657	1	NA
GO:0052547	0.0252539	0.991882	7	184	regulation of peptidase activity	BP	0.549782	1	NA
GO:0019229	0.0253222	0.99818	2	17	regulation of vasoconstriction	BP	0.550594	1	NA
GO:2001263	0.0255428	1	1	1	regulation of C-C chemokine binding	BP	0.551978	1	NA
GO:2001264	0.0255428	1	1	1	negative regulation of C-C chemokine binding	BP	0.551978	1	NA
GO:0002875	0.0255717	1	1	1	negative regulation of chronic inflammatory response to antigenic stimulus	BP	0.551978	1	NA
GO:0005141	0.0255717	1	1	1	interleukin-10 receptor binding	MF	0.551978	1	NA
GO:0060302	0.0255717	1	1	1	negative regulation of cytokine activity	BP	0.551978	1	NA
GO:1904057	0.0255717	1	1	1	negative regulation of sensory perception of pain	BP	0.551978	1	NA
GO:0010039	0.0256821	0.99814	2	17	response to iron ion	BP	0.553689	1	NA
GO:0071402	0.0257132	0.998161	2	15	cellular response to lipoprotein particle stimulus	BP	0.553689	1	NA
GO:0043277	0.0258231	0.998115	2	18	apoptotic cell clearance	BP	0.555231	1	NA
GO:0001537	0.0258783	0.999832	1	2	N-acetylgalactosamine 4-O-sulfotransferase activity	MF	0.555231	1	NA
GO:0047756	0.0258783	0.999832	1	2	chondroitin 4-sulfotransferase activity	MF	0.555231	1	NA
GO:0050764	0.0259606	0.996294	3	41	regulation of phagocytosis	BP	0.556325	1	NA
GO:0045861	0.0260303	0.992453	6	146	negative regulation of proteolysis	BP	0.557149	1	NA
GO:0048729	0.0263069	0.990713	8	235	tissue morphogenesis	BP	0.560582	1	NA
GO:0009953	0.0263834	0.998073	2	16	dorsal/ventral pattern formation	BP	0.560582	1	NA
GO:0032268	0.0264647	0.984694	29	1332	regulation of cellular protein metabolic process	BP	0.560582	1	NA
GO:1903524	0.0264932	0.998061	2	16	positive regulation of blood circulation	BP	0.560582	1	NA
GO:0051224	0.0265486	0.993329	5	108	negative regulation of protein transport	BP	0.560582	1	NA
GO:0032289	0.0265878	1	1	1	central nervous system myelin formation	BP	0.560582	1	NA
GO:0035354	0.0265878	1	1	1	Toll-like receptor 1-Toll-like receptor 2 protein complex	CC	0.560582	1	NA
GO:0042494	0.0265878	1	1	1	detection of bacterial lipoprotein	BP	0.560582	1	NA
GO:0042495	0.0265878	1	1	1	detection of triacyl bacterial lipopeptide	BP	0.560582	1	NA
GO:0042496	0.0265878	1	1	1	detection of diacyl bacterial lipopeptide	BP	0.560582	1	NA
GO:0042497	0.0265878	1	1	1	triacyl lipopeptide binding	MF	0.560582	1	NA
GO:0070340	0.0265878	1	1	1	detection of bacterial lipopeptide	BP	0.560582	1	NA
GO:0051146	0.0266	0.994581	4	80	striated muscle cell differentiation	BP	0.560582	1	NA
GO:0045619	0.0266452	0.994577	4	76	regulation of lymphocyte differentiation	BP	0.560873	1	NA
GO:0072606	0.027075	0.998025	2	14	interleukin-8 secretion	BP	0.569246	1	NA
GO:0001892	0.0272004	0.996047	3	41	embryonic placenta development	BP	0.571208	1	NA
GO:0042110	0.027261	0.990314	8	230	T cell activation	BP	0.571807	1	NA
GO:1902107	0.0273254	0.994398	4	75	positive regulation of leukocyte differentiation	BP	0.572354	1	NA
GO:0007200	0.0273688	0.997949	2	17	phospholipase C-activating G-protein coupled receptor signaling pathway	BP	0.572354	1	NA
GO:1903557	0.0273835	0.996025	3	38	positive regulation of tumor necrosis factor superfamily cytokine production	BP	0.572354	1	NA
GO:0021560	0.0278018	1	1	1	abducens nerve development	BP	0.577272	1	NA
GO:0021572	0.0278018	1	1	1	rhombomere 6 development	BP	0.577272	1	NA
GO:0021598	0.0278018	1	1	1	abducens nerve morphogenesis	BP	0.577272	1	NA
GO:0021599	0.0278018	1	1	1	abducens nerve formation	BP	0.577272	1	NA
GO:0021603	0.0278018	1	1	1	cranial nerve formation	BP	0.577272	1	NA
GO:0007565	0.0278689	0.994266	4	69	female pregnancy	BP	0.577272	1	NA
GO:0010830	0.0279431	0.997862	2	19	regulation of myotube differentiation	BP	0.577272	1	NA
GO:0004878	0.0279733	0.999803	1	2	complement component C5a receptor activity	MF	0.577272	1	NA
GO:0038178	0.0279733	0.999803	1	2	complement component C5a signaling pathway	BP	0.577272	1	NA
GO:0019359	0.0279754	0.997879	2	17	nicotinamide nucleotide biosynthetic process	BP	0.577272	1	NA
GO:0019363	0.0279754	0.997879	2	17	pyridine nucleotide biosynthetic process	BP	0.577272	1	NA
GO:0071219	0.0280158	0.99287	5	102	cellular response to molecule of bacterial origin	BP	0.577437	1	NA
GO:0031638	0.0282294	0.997838	2	18	zymogen activation	BP	0.581167	1	NA
GO:0044703	0.0282957	0.989167	9	291	multi-organism reproductive process	BP	0.58186	1	NA
GO:0045621	0.0283398	0.995795	3	46	positive regulation of lymphocyte differentiation	BP	0.582094	1	NA
GO:0072719	0.0285017	0.999796	1	2	cellular response to cisplatin	BP	0.584469	1	NA
GO:0004392	0.0285539	0.999795	1	2	heme oxygenase (decyclizing) activity	MF	0.584469	1	NA
GO:0006788	0.0285539	0.999795	1	2	heme oxidation	BP	0.584469	1	NA
GO:0042113	0.0286393	0.992644	5	119	B cell activation	BP	0.585543	1	NA
GO:0001836	0.0287412	0.995761	3	36	release of cytochrome c from mitochondria	BP	0.586236	1	NA
GO:0097006	0.0287606	0.995708	3	46	regulation of plasma lipoprotein particle levels	BP	0.586236	1	NA
GO:0090272	0.0288169	0.999791	1	2	negative regulation of fibroblast growth factor production	BP	0.586236	1	NA
GO:0070278	0.0288257	0.999791	1	2	extracellular matrix constituent secretion	BP	0.586236	1	NA
GO:0031700	0.0288377	1	1	1	adrenomedullin receptor binding	MF	0.586236	1	NA
GO:1900181	0.0289554	0.99569	3	41	negative regulation of protein localization to nucleus	BP	0.587702	1	NA
GO:0002573	0.0289758	0.99255	5	108	myeloid leukocyte differentiation	BP	0.587702	1	NA
GO:1904950	0.0290773	0.992513	5	111	negative regulation of establishment of protein localization	BP	0.589088	1	NA
GO:0032764	0.0293276	0.999784	1	2	negative regulation of mast cell cytokine production	BP	0.591838	1	NA
GO:1990834	0.0293824	0.999783	1	2	response to odorant	BP	0.591838	1	NA
GO:0048246	0.0295084	0.997712	2	16	macrophage chemotaxis	BP	0.591838	1	NA
GO:0035239	0.0295315	0.992357	5	117	tube morphogenesis	BP	0.591838	1	NA
GO:0032989	0.0295484	0.987395	11	409	cellular component morphogenesis	BP	0.591838	1	NA
GO:0032800	0.0295758	0.99769	2	17	receptor biosynthetic process	BP	0.591838	1	NA
GO:0050870	0.0295811	0.992347	5	112	positive regulation of T cell activation	BP	0.591838	1	NA
GO:0002538	0.029591	0.99978	1	2	arachidonic acid metabolite production involved in inflammatory response	BP	0.591838	1	NA
GO:0002540	0.029591	0.99978	1	2	leukotriene production involved in inflammatory response	BP	0.591838	1	NA
GO:0001300	0.0295998	0.99978	1	2	chronological cell aging	BP	0.591838	1	NA
GO:0022407	0.0297949	0.990083	7	193	regulation of cell-cell adhesion	BP	0.591838	1	NA
GO:0004522	0.0298756	1	1	1	ribonuclease A activity	MF	0.591838	1	NA
GO:1903426	0.0298846	0.995502	3	40	regulation of reactive oxygen species biosynthetic process	BP	0.591838	1	NA
GO:0031644	0.0298982	0.997651	2	17	regulation of neurological system process	BP	0.591838	1	NA
GO:0032387	0.0299008	0.9937	4	74	negative regulation of intracellular transport	BP	0.591838	1	NA
GO:0033552	0.0299774	1	1	1	response to vitamin B3	BP	0.591838	1	NA
GO:0035684	0.0299774	1	1	1	helper T cell extravasation	BP	0.591838	1	NA
GO:0044299	0.0299774	1	1	1	C-fiber	CC	0.591838	1	NA
GO:0071403	0.0299774	1	1	1	cellular response to high density lipoprotein particle stimulus	BP	0.591838	1	NA
GO:0090265	0.0299774	1	1	1	positive regulation of immune complex clearance by monocytes and macrophages	BP	0.591838	1	NA
GO:1901624	0.0299774	1	1	1	negative regulation of lymphocyte chemotaxis	BP	0.591838	1	NA
GO:1905237	0.0299774	1	1	1	response to cyclosporin A	BP	0.591838	1	NA
GO:2000502	0.0299774	1	1	1	negative regulation of natural killer cell chemotaxis	BP	0.591838	1	NA
GO:0060033	0.0300714	0.999773	1	2	anatomical structure regression	BP	0.593036	1	NA
GO:0031343	0.0301448	0.997621	2	17	positive regulation of cell killing	BP	0.593381	1	NA
GO:0014739	0.0302094	1	1	1	positive regulation of muscle hyperplasia	BP	0.593381	1	NA
GO:0071673	0.0302094	1	1	1	positive regulation of smooth muscle cell chemotaxis	BP	0.593381	1	NA
GO:0004871	0.0302222	0.987067	11	391	signal transducer activity	MF	0.593381	1	NA
GO:0045577	0.0305086	0.997564	2	18	regulation of B cell differentiation	BP	0.598345	1	NA
GO:0004197	0.0306036	0.995314	3	48	cysteine-type endopeptidase activity	MF	0.598698	1	NA
GO:0042092	0.0306194	0.99755	2	18	type 2 immune response	BP	0.598698	1	NA
GO:0031328	0.030639	0.983616	20	850	positive regulation of cellular biosynthetic process	BP	0.598698	1	NA
GO:0000768	0.0306855	0.99753	2	19	syncytium formation by plasma membrane fusion	BP	0.598698	1	NA
GO:0043122	0.0307178	0.990746	6	148	regulation of I-kappaB kinase/NF-kappaB signaling	BP	0.598698	1	NA
GO:0031399	0.0307283	0.983334	21	903	regulation of protein modification process	BP	0.598698	1	NA
GO:0098609	0.0310006	0.987939	9	291	cell-cell adhesion	BP	0.603342	1	NA
GO:0045191	0.0310679	0.997495	2	18	regulation of isotype switching	BP	0.603992	1	NA
GO:2000048	0.0311624	0.999756	1	2	negative regulation of cell-cell adhesion mediated by cadherin	BP	0.605169	1	NA
GO:0046914	0.0313798	0.985962	12	444	transition metal ion binding	MF	0.60801	1	NA
GO:0019222	0.0314093	0.979959	56	3004	regulation of metabolic process	BP	0.60801	1	NA
GO:0005127	0.0314111	0.999752	1	2	ciliary neurotrophic factor receptor binding	MF	0.60801	1	NA
GO:0048295	0.0314475	0.999751	1	2	positive regulation of isotype switching to IgE isotypes	BP	0.608054	1	NA
GO:0031323	0.0315584	0.979912	52	2777	regulation of cellular metabolic process	BP	0.609536	1	NA
GO:0055013	0.0317453	0.997387	2	20	cardiac muscle cell development	BP	0.612482	1	NA
GO:0043207	0.0319673	0.985672	12	400	response to external biotic stimulus	BP	0.615431	1	NA
GO:0051707	0.0319673	0.985672	12	400	response to other organism	BP	0.615431	1	NA
GO:1900180	0.0320206	0.991536	5	116	regulation of protein localization to nucleus	BP	0.615792	1	NA
GO:1902624	0.0324613	0.99735	2	16	positive regulation of neutrophil migration	BP	0.623594	1	NA
GO:0051402	0.032521	0.991374	5	112	neuron apoptotic process	BP	0.624067	1	NA
GO:1904715	0.0327748	0.999729	1	2	negative regulation of chaperone-mediated autophagy	BP	0.628259	1	NA
GO:0001653	0.0328605	0.997299	2	16	peptide receptor activity	MF	0.62855	1	NA
GO:0008528	0.0328605	0.997299	2	16	G-protein coupled peptide receptor activity	MF	0.62855	1	NA
GO:0002224	0.0330813	0.992797	4	78	toll-like receptor signaling pathway	BP	0.632095	1	NA
GO:0006949	0.0333119	0.997186	2	20	syncytium formation	BP	0.633553	1	NA
GO:0010035	0.0333509	0.987681	8	237	response to inorganic substance	BP	0.633553	1	NA
GO:0046102	0.0334017	0.999719	1	2	inosine metabolic process	BP	0.633553	1	NA
GO:0032587	0.0334234	0.994693	3	51	ruffle membrane	CC	0.633553	1	NA
GO:0032088	0.0334244	0.994714	3	46	negative regulation of NF-kappaB transcription factor activity	BP	0.633553	1	NA
GO:0009628	0.0334265	0.983539	15	584	response to abiotic stimulus	BP	0.633553	1	NA
GO:2000418	0.0334654	0.999718	1	2	positive regulation of eosinophil migration	BP	0.633553	1	NA
GO:0002285	0.033468	0.992677	4	82	lymphocyte activation involved in immune response	BP	0.633553	1	NA
GO:0010171	0.0334778	0.997144	2	22	body morphogenesis	BP	0.633553	1	NA
GO:0010557	0.0335996	0.982113	19	805	positive regulation of macromolecule biosynthetic process	BP	0.634253	1	NA
GO:0004322	0.0336312	0.999715	1	2	ferroxidase activity	MF	0.634253	1	NA
GO:0016724	0.0336312	0.999715	1	2	oxidoreductase activity, oxidizing metal ions, oxygen as acceptor	MF	0.634253	1	NA
GO:0042994	0.0336573	0.997198	2	16	cytoplasmic sequestering of transcription factor	BP	0.634253	1	NA
GO:0046638	0.033855	0.997104	2	21	positive regulation of alpha-beta T cell differentiation	BP	0.637304	1	NA
GO:0001542	0.0341012	0.999707	1	2	ovulation from ovarian follicle	BP	0.641067	1	NA
GO:0060297	0.0341269	0.999706	1	2	regulation of sarcomere organization	BP	0.641067	1	NA
GO:0043400	0.0342916	0.999704	1	2	cortisol secretion	BP	0.642674	1	NA
GO:0051462	0.0342916	0.999704	1	2	regulation of cortisol secretion	BP	0.642674	1	NA
GO:0007015	0.0343207	0.989368	6	168	actin filament organization	BP	0.642674	1	NA
GO:0016242	0.0344052	0.997031	2	21	negative regulation of macroautophagy	BP	0.643579	1	NA
GO:0034418	0.0344762	0.9997	1	2	urate biosynthetic process	BP	0.644231	1	NA
GO:0090289	0.0345149	0.9997	1	2	regulation of osteoclast proliferation	BP	0.644278	1	NA
GO:0010757	0.0346092	0.999698	1	2	negative regulation of plasminogen activation	BP	0.645363	1	NA
GO:0014821	0.0346659	0.999697	1	2	phasic smooth muscle contraction	BP	0.645682	1	NA
GO:0048754	0.0347671	0.994412	3	47	branching morphogenesis of an epithelial tube	BP	0.645682	1	NA
GO:0003100	0.0349806	0.999691	1	2	regulation of systemic arterial blood pressure by endothelin	BP	0.645682	1	NA
GO:0060024	0.0349976	0.999691	1	2	rhythmic synaptic transmission	BP	0.645682	1	NA
GO:0034696	0.0350101	0.999691	1	2	response to prostaglandin F	BP	0.645682	1	NA
GO:0060584	0.0350175	0.999691	1	2	regulation of prostaglandin-endoperoxide synthase activity	BP	0.645682	1	NA
GO:0060585	0.0350175	0.999691	1	2	positive regulation of prostaglandin-endoperoxide synthase activity	BP	0.645682	1	NA
GO:0072526	0.0350223	0.999691	1	2	pyridine-containing compound catabolic process	BP	0.645682	1	NA
GO:0048818	0.0350569	0.99969	1	2	positive regulation of hair follicle maturation	BP	0.645682	1	NA
GO:1903039	0.0350658	0.990503	5	117	positive regulation of leukocyte cell-cell adhesion	BP	0.645682	1	NA
GO:0060420	0.0350662	0.996954	2	20	regulation of heart growth	BP	0.645682	1	NA
GO:0014820	0.0351312	0.999689	1	2	tonic smooth muscle contraction	BP	0.645682	1	NA
GO:0014824	0.0351312	0.999689	1	2	artery smooth muscle contraction	BP	0.645682	1	NA
GO:0010193	0.035134	0.999689	1	2	response to ozone	BP	0.645682	1	NA
GO:0042310	0.0351709	0.996929	2	21	vasoconstriction	BP	0.645695	1	NA
GO:0072525	0.0353978	0.996923	2	19	pyridine-containing compound biosynthetic process	BP	0.649191	1	NA
GO:0033627	0.0354731	0.996888	2	21	cell adhesion mediated by integrin	BP	0.649903	1	NA
GO:0043433	0.035533	0.992084	4	80	negative regulation of DNA binding transcription factor activity	BP	0.650331	1	NA
GO:0048237	0.035613	0.99968	1	2	rough endoplasmic reticulum lumen	CC	0.651125	1	NA
GO:0001554	0.0357959	0.999677	1	2	luteolysis	BP	0.653798	1	NA
GO:2000404	0.0358671	0.996909	2	16	regulation of T cell migration	BP	0.654428	1	NA
GO:0005021	0.0364891	0.999553	1	3	vascular endothelial growth factor-activated receptor activity	MF	0.665095	1	NA
GO:0097470	0.0366169	0.99955	1	3	ribbon synapse	CC	0.665724	1	NA
GO:0061548	0.0366358	0.999549	1	3	ganglion development	BP	0.665724	1	NA
GO:0061549	0.0366358	0.999549	1	3	sympathetic ganglion development	BP	0.665724	1	NA
GO:0040015	0.036695	0.999548	1	3	negative regulation of multicellular organism growth	BP	0.666121	1	NA
GO:0097411	0.0368375	0.999544	1	3	hypoxia-inducible factor-1alpha signaling pathway	BP	0.667613	1	NA
GO:0046351	0.0368554	0.999544	1	3	disaccharide biosynthetic process	BP	0.667613	1	NA
GO:0006898	0.0368954	0.98986	5	124	receptor-mediated endocytosis	BP	0.667613	1	NA
GO:0006796	0.0369272	0.97755	32	1558	phosphate-containing compound metabolic process	BP	0.667613	1	NA
GO:0005578	0.0370356	0.993905	3	46	proteinaceous extracellular matrix	CC	0.668894	1	NA
GO:0016310	0.0372441	0.97845	25	1147	phosphorylation	BP	0.671979	1	NA
GO:0050863	0.0374738	0.98816	6	159	regulation of T cell activation	BP	0.674919	1	NA
GO:0072201	0.0374829	0.999528	1	3	negative regulation of mesenchymal cell proliferation	BP	0.674919	1	NA
GO:0060300	0.0375796	0.999643	1	2	regulation of cytokine activity	BP	0.675529	1	NA
GO:0032701	0.0376665	0.999642	1	2	negative regulation of interleukin-18 production	BP	0.675529	1	NA
GO:0045685	0.0377041	0.996581	2	21	regulation of glial cell differentiation	BP	0.675529	1	NA
GO:0098590	0.0378243	0.985661	8	270	plasma membrane region	CC	0.675529	1	NA
GO:0010616	0.0378925	0.999518	1	3	negative regulation of cardiac muscle adaptation	BP	0.675529	1	NA
GO:1903243	0.0378925	0.999518	1	3	negative regulation of cardiac muscle hypertrophy in response to stress	BP	0.675529	1	NA
GO:0035815	0.0380615	0.999634	1	2	positive regulation of renal sodium excretion	BP	0.675529	1	NA
GO:0097756	0.0380832	0.996516	2	22	negative regulation of blood vessel diameter	BP	0.675529	1	NA
GO:0061302	0.0381063	0.999633	1	2	smooth muscle cell-matrix adhesion	BP	0.675529	1	NA
GO:2000097	0.0381063	0.999633	1	2	regulation of smooth muscle cell-matrix adhesion	BP	0.675529	1	NA
GO:0071281	0.038117	0.999633	1	2	cellular response to iron ion	BP	0.675529	1	NA
GO:2000189	0.0381203	0.999512	1	3	positive regulation of cholesterol homeostasis	BP	0.675529	1	NA
GO:0014004	0.0381755	0.999632	1	2	microglia differentiation	BP	0.675529	1	NA
GO:0014005	0.0381755	0.999632	1	2	microglia development	BP	0.675529	1	NA
GO:0065008	0.0382092	0.976829	31	1507	regulation of biological quality	BP	0.675529	1	NA
GO:0002520	0.0382377	0.981808	13	486	immune system development	BP	0.675529	1	NA
GO:0010812	0.0382622	0.996502	2	21	negative regulation of cell-substrate adhesion	BP	0.675529	1	NA
GO:0034729	0.0382686	0.999508	1	3	histone H3-K79 methylation	BP	0.675529	1	NA
GO:0014015	0.0382828	0.9965	2	21	positive regulation of gliogenesis	BP	0.675529	1	NA
GO:1902285	0.0382989	0.999507	1	3	semaphorin-plexin signaling pathway involved in neuron projection guidance	BP	0.675529	1	NA
GO:0004470	0.038396	0.999505	1	3	malic enzyme activity	MF	0.675529	1	NA
GO:0046823	0.0384202	0.993592	3	45	negative regulation of nucleocytoplasmic transport	BP	0.675529	1	NA
GO:0006741	0.0385095	0.999502	1	3	NADP biosynthetic process	BP	0.675529	1	NA
GO:0004340	0.0386174	0.999499	1	3	glucokinase activity	MF	0.675529	1	NA
GO:0004396	0.0386174	0.999499	1	3	hexokinase activity	MF	0.675529	1	NA
GO:0008865	0.0386174	0.999499	1	3	fructokinase activity	MF	0.675529	1	NA
GO:0019158	0.0386174	0.999499	1	3	mannokinase activity	MF	0.675529	1	NA
GO:0022010	0.0386435	0.999623	1	2	central nervous system myelination	BP	0.675529	1	NA
GO:0032291	0.0386435	0.999623	1	2	axon ensheathment in central nervous system	BP	0.675529	1	NA
GO:0032741	0.0386548	0.999623	1	2	positive regulation of interleukin-18 production	BP	0.675529	1	NA
GO:0034481	0.0387384	0.999496	1	3	chondroitin sulfotransferase activity	MF	0.676327	1	NA
GO:0060046	0.0390147	0.999488	1	3	regulation of acrosome reaction	BP	0.680484	1	NA
GO:0045355	0.0392891	0.99961	1	2	negative regulation of interferon-alpha biosynthetic process	BP	0.684598	1	NA
GO:0051964	0.0394134	0.999607	1	2	negative regulation of synapse assembly	BP	0.686094	1	NA
GO:0007610	0.0396385	0.987298	6	168	behavior	BP	0.689338	1	NA
GO:0021546	0.0398431	0.999599	1	2	rhombomere development	BP	0.690034	1	NA
GO:0021571	0.0398431	0.999599	1	2	rhombomere 5 development	BP	0.690034	1	NA
GO:0035283	0.0398431	0.999599	1	2	central nervous system segmentation	BP	0.690034	1	NA
GO:0035284	0.0398431	0.999599	1	2	brain segmentation	BP	0.690034	1	NA
GO:0048519	0.0398722	0.974423	45	2307	negative regulation of biological process	BP	0.690034	1	NA
GO:0060856	0.0400156	0.999461	1	3	establishment of blood-brain barrier	BP	0.691843	1	NA
GO:0055006	0.0400701	0.99622	2	23	cardiac cell development	BP	0.692113	1	NA
GO:0016618	0.0401914	0.999457	1	3	hydroxypyruvate reductase activity	MF	0.692493	1	NA
GO:0030267	0.0401914	0.999457	1	3	glyoxylate reductase (NADP) activity	MF	0.692493	1	NA
GO:0004869	0.0402332	0.99622	2	21	cysteine-type endopeptidase inhibitor activity	MF	0.692493	1	NA
GO:0048102	0.0402583	0.999455	1	3	autophagic cell death	BP	0.692493	1	NA
GO:0071229	0.0403583	0.990639	4	81	cellular response to acid chemical	BP	0.692493	1	NA
GO:0046208	0.0403641	0.999588	1	2	spermine catabolic process	BP	0.692493	1	NA
GO:0002677	0.0403643	0.999588	1	2	negative regulation of chronic inflammatory response	BP	0.692493	1	NA
GO:0034774	0.0405124	0.985605	7	199	secretory granule lumen	CC	0.694365	1	NA
GO:0008948	0.0406726	0.999443	1	3	oxaloacetate decarboxylase activity	MF	0.694581	1	NA
GO:1901701	0.0407165	0.980447	13	497	cellular response to oxygen-containing compound	BP	0.694581	1	NA
GO:0019233	0.0407442	0.996176	2	19	sensory perception of pain	BP	0.694581	1	NA
GO:0007626	0.0408026	0.992988	3	53	locomotory behavior	BP	0.694581	1	NA
GO:0034392	0.0408231	0.999578	1	2	negative regulation of smooth muscle cell apoptotic process	BP	0.694581	1	NA
GO:0048608	0.0408565	0.986817	6	165	reproductive structure development	BP	0.694581	1	NA
GO:0038042	0.040876	0.999577	1	2	dimeric G-protein coupled receptor signaling pathway	BP	0.694581	1	NA
GO:0097646	0.040876	0.999577	1	2	calcitonin family receptor signaling pathway	BP	0.694581	1	NA
GO:0097647	0.040876	0.999577	1	2	amylin receptor signaling pathway	BP	0.694581	1	NA
GO:0002027	0.0412125	0.996052	2	23	regulation of heart rate	BP	0.699631	1	NA
GO:0038024	0.0413033	0.996051	2	22	cargo receptor activity	MF	0.700504	1	NA
GO:1902042	0.0415992	0.996007	2	22	negative regulation of extrinsic apoptotic signaling pathway via death domain receptors	BP	0.704852	1	NA
GO:0006624	0.0417102	0.99956	1	2	vacuolar protein processing	BP	0.705834	1	NA
GO:0060054	0.0417365	0.999414	1	3	positive regulation of epithelial cell proliferation involved in wound healing	BP	0.705834	1	NA
GO:0055094	0.0419632	0.995966	2	21	response to lipoprotein particle	BP	0.708995	1	NA
GO:0043305	0.042153	0.999402	1	3	negative regulation of mast cell degranulation	BP	0.711034	1	NA
GO:0008347	0.0421637	0.995951	2	20	glial cell migration	BP	0.711034	1	NA
GO:0016782	0.0425723	0.995875	2	21	transferase activity, transferring sulfur-containing groups	MF	0.717244	1	NA
GO:0071548	0.0426547	0.995849	2	22	response to dexamethasone	BP	0.717954	1	NA
GO:1990379	0.0427586	0.999537	1	2	lipid transport across blood brain barrier	BP	0.719023	1	NA
GO:0008588	0.0430484	0.999531	1	2	release of cytoplasmic sequestered NF-kappaB	BP	0.722352	1	NA
GO:0002705	0.0430715	0.99244	3	53	positive regulation of leukocyte mediated immunity	BP	0.722352	1	NA
GO:0005184	0.0430783	0.99953	1	2	neuropeptide hormone activity	MF	0.722352	1	NA
GO:0043434	0.0432696	0.984393	7	212	response to peptide hormone	BP	0.724605	1	NA
GO:0006979	0.0433322	0.983145	8	248	response to oxidative stress	BP	0.724605	1	NA
GO:0004630	0.0433347	0.999367	1	3	phospholipase D activity	MF	0.724605	1	NA
GO:0008235	0.0433829	0.995703	2	25	metalloexopeptidase activity	MF	0.72473	1	NA
GO:0044272	0.043482	0.989641	4	92	sulfur compound biosynthetic process	BP	0.725705	1	NA
GO:0044194	0.0435246	0.999362	1	3	cytolytic granule	CC	0.725736	1	NA
GO:0009607	0.0438148	0.979389	12	421	response to biotic stimulus	BP	0.729891	1	NA
GO:0010936	0.043998	0.999348	1	3	negative regulation of macrophage cytokine production	BP	0.731034	1	NA
GO:0032801	0.0440023	0.995631	2	23	receptor catabolic process	BP	0.731034	1	NA
GO:0061458	0.0440066	0.985543	6	168	reproductive system development	BP	0.731034	1	NA
GO:0043583	0.0441905	0.992175	3	51	ear development	BP	0.733406	1	NA
GO:0045935	0.0442689	0.97565	19	829	positive regulation of nucleobase-containing compound metabolic process	BP	0.734022	1	NA
GO:0034113	0.0443865	0.995617	2	20	heterotypic cell-cell adhesion	BP	0.735289	1	NA
GO:0098575	0.0445182	0.999498	1	2	lumenal side of lysosomal membrane	CC	0.736785	1	NA
GO:0031349	0.0448428	0.982434	8	253	positive regulation of defense response	BP	0.741423	1	NA
GO:0002434	0.044965	0.999488	1	2	immune complex clearance	BP	0.741423	1	NA
GO:0002436	0.044965	0.999488	1	2	immune complex clearance by monocytes and macrophages	BP	0.741423	1	NA
GO:0090264	0.044965	0.999488	1	2	regulation of immune complex clearance by monocytes and macrophages	BP	0.741423	1	NA
GO:0045471	0.0450558	0.991966	3	50	response to ethanol	BP	0.742234	1	NA
GO:1903037	0.0453488	0.984997	6	166	regulation of leukocyte cell-cell adhesion	BP	0.746104	1	NA
GO:0008430	0.0453746	0.999306	1	3	selenium binding	MF	0.746104	1	NA
GO:0071216	0.0455433	0.986768	5	117	cellular response to biotic stimulus	BP	0.746687	1	NA
GO:0046635	0.0455496	0.995378	2	24	positive regulation of alpha-beta T cell activation	BP	0.746687	1	NA
GO:0004784	0.0456517	0.999297	1	3	superoxide dismutase activity	MF	0.746687	1	NA
GO:0016721	0.0456517	0.999297	1	3	oxidoreductase activity, acting on superoxide radicals as acceptor	MF	0.746687	1	NA
GO:0071650	0.0456581	0.999471	1	2	negative regulation of chemokine (C-C motif) ligand 5 production	BP	0.746687	1	NA
GO:0030097	0.0456616	0.978371	12	448	hemopoiesis	BP	0.746687	1	NA
GO:0050886	0.0457682	0.995371	2	22	endocrine process	BP	0.747743	1	NA
GO:0051220	0.0459039	0.995382	2	20	cytoplasmic sequestering of protein	BP	0.747868	1	NA
GO:0034238	0.0459438	0.999288	1	3	macrophage fusion	BP	0.747868	1	NA
GO:0034239	0.0459438	0.999288	1	3	regulation of macrophage fusion	BP	0.747868	1	NA
GO:0034241	0.0459438	0.999288	1	3	positive regulation of macrophage fusion	BP	0.747868	1	NA
GO:0070851	0.0460355	0.991694	3	55	growth factor receptor binding	MF	0.748676	1	NA
GO:0038023	0.0460964	0.98314	7	217	signaling receptor activity	MF	0.748982	1	NA
GO:1903430	0.046203	0.99928	1	3	negative regulation of cell maturation	BP	0.75003	1	NA
GO:0090303	0.046316	0.995301	2	21	positive regulation of wound healing	BP	0.750269	1	NA
GO:0030036	0.0464118	0.981677	8	277	actin cytoskeleton organization	BP	0.750269	1	NA
GO:0042692	0.0465087	0.986378	5	133	muscle cell differentiation	BP	0.750269	1	NA
GO:0044437	0.0466101	0.979479	10	358	vacuolar part	CC	0.750269	1	NA
GO:0007010	0.0466423	0.977137	13	531	cytoskeleton organization	BP	0.750269	1	NA
GO:0060057	0.0467713	0.999262	1	3	apoptotic process involved in mammary gland involution	BP	0.750269	1	NA
GO:0060058	0.0467713	0.999262	1	3	positive regulation of apoptotic process involved in mammary gland involution	BP	0.750269	1	NA
GO:1902339	0.0467713	0.999262	1	3	positive regulation of apoptotic process involved in morphogenesis	BP	0.750269	1	NA
GO:1903519	0.0467713	0.999262	1	3	regulation of mammary gland involution	BP	0.750269	1	NA
GO:1903521	0.0467713	0.999262	1	3	positive regulation of mammary gland involution	BP	0.750269	1	NA
GO:1904747	0.0467713	0.999262	1	3	positive regulation of apoptotic process involved in development	BP	0.750269	1	NA
GO:1904844	0.046794	0.999261	1	3	response to L-glutamine	BP	0.750269	1	NA
GO:1904845	0.046794	0.999261	1	3	cellular response to L-glutamine	BP	0.750269	1	NA
GO:0010632	0.0468135	0.988591	4	89	regulation of epithelial cell migration	BP	0.750269	1	NA
GO:0031983	0.0470101	0.982745	7	205	vesicle lumen	CC	0.750269	1	NA
GO:0060205	0.0470101	0.982745	7	205	cytoplasmic vesicle lumen	CC	0.750269	1	NA
GO:0044848	0.0470182	0.999254	1	3	biological phase	BP	0.750269	1	NA
GO:0044851	0.0470182	0.999254	1	3	hair cycle phase	BP	0.750269	1	NA
GO:0048819	0.0470182	0.999254	1	3	regulation of hair follicle maturation	BP	0.750269	1	NA
GO:0003945	0.0475117	0.999238	1	3	N-acetyllactosamine synthase activity	MF	0.756459	1	NA
GO:0004177	0.0475385	0.995038	2	26	aminopeptidase activity	MF	0.756459	1	NA
GO:0019933	0.0476592	0.995056	2	23	cAMP-mediated signaling	BP	0.756459	1	NA
GO:0051496	0.0477637	0.995002	2	26	positive regulation of stress fiber assembly	BP	0.756459	1	NA
GO:0002158	0.0478646	0.999227	1	3	osteoclast proliferation	BP	0.756459	1	NA
GO:0010172	0.0478733	0.999131	1	4	embryonic body morphogenesis	BP	0.756459	1	NA
GO:0110011	0.0478733	0.999131	1	4	regulation of basement membrane organization	BP	0.756459	1	NA
GO:1904259	0.0478733	0.999131	1	4	regulation of basement membrane assembly involved in embryonic body morphogenesis	BP	0.756459	1	NA
GO:1904261	0.0478733	0.999131	1	4	positive regulation of basement membrane assembly involved in embryonic body morphogenesis	BP	0.756459	1	NA
GO:2001197	0.0478733	0.999131	1	4	basement membrane assembly involved in embryonic body morphogenesis	BP	0.756459	1	NA
GO:0045180	0.0478734	0.999131	1	4	basal cortex	CC	0.756459	1	NA
GO:0008344	0.0481138	0.994956	2	25	adult locomotory behavior	BP	0.758548	1	NA
GO:0097421	0.0481326	0.995051	2	19	liver regeneration	BP	0.758548	1	NA
GO:0019058	0.0481392	0.98223	7	213	viral life cycle	BP	0.758548	1	NA
GO:0055015	0.048176	0.99912	1	4	ventricular cardiac muscle cell development	BP	0.758548	1	NA
GO:0030952	0.0482684	0.999116	1	4	establishment or maintenance of cytoskeleton polarity	BP	0.758981	1	NA
GO:0042482	0.0483511	0.999211	1	3	positive regulation of odontogenesis	BP	0.758981	1	NA
GO:0002204	0.0484166	0.99492	2	24	somatic recombination of immunoglobulin genes involved in immune response	BP	0.758981	1	NA
GO:0002208	0.0484166	0.99492	2	24	somatic diversification of immunoglobulins involved in immune response	BP	0.758981	1	NA
GO:0045190	0.0484166	0.99492	2	24	isotype switching	BP	0.758981	1	NA
GO:0042306	0.0488176	0.987946	4	88	regulation of protein import into nucleus	BP	0.762498	1	NA
GO:0090269	0.048921	0.999192	1	3	fibroblast growth factor production	BP	0.762498	1	NA
GO:0090270	0.048921	0.999192	1	3	regulation of fibroblast growth factor production	BP	0.762498	1	NA
GO:0032634	0.0489816	0.99909	1	4	interleukin-5 production	BP	0.762498	1	NA
GO:0032674	0.0489816	0.99909	1	4	regulation of interleukin-5 production	BP	0.762498	1	NA
GO:0032754	0.0489816	0.99909	1	4	positive regulation of interleukin-5 production	BP	0.762498	1	NA
GO:2000416	0.0490195	0.999188	1	3	regulation of eosinophil migration	BP	0.762498	1	NA
GO:0006793	0.0490259	0.96939	32	1596	phosphorus metabolic process	BP	0.762498	1	NA
GO:0033093	0.0491386	0.999184	1	3	Weibel-Palade body	CC	0.762498	1	NA
GO:0010612	0.0491871	0.999082	1	4	regulation of cardiac muscle adaptation	BP	0.762498	1	NA
GO:1903242	0.0491871	0.999082	1	4	regulation of cardiac muscle hypertrophy in response to stress	BP	0.762498	1	NA
GO:0051893	0.0491976	0.994756	2	27	regulation of focal adhesion assembly	BP	0.762498	1	NA
GO:0090109	0.0491976	0.994756	2	27	regulation of cell-substrate junction assembly	BP	0.762498	1	NA
GO:0007249	0.0493854	0.983321	6	167	I-kappaB kinase/NF-kappaB signaling	BP	0.764284	1	NA
GO:0042659	0.04944	0.999174	1	3	regulation of cell fate specification	BP	0.764284	1	NA
GO:0006029	0.0494415	0.994727	2	26	proteoglycan metabolic process	BP	0.764284	1	NA
GO:0035988	0.0494942	0.999172	1	3	chondrocyte proliferation	BP	0.764434	1	NA
GO:0097208	0.0496199	0.999066	1	4	alveolar lamellar body	CC	0.765712	1	NA
GO:0002116	0.0502219	0.999043	1	4	semaphorin receptor complex	CC	0.773677	1	NA
GO:0051092	0.050223	0.987485	4	88	positive regulation of NF-kappaB transcription factor activity	BP	0.773677	1	NA
GO:0035812	0.0503807	0.999142	1	3	renal sodium excretion	BP	0.774637	1	NA
GO:0035813	0.0503807	0.999142	1	3	regulation of renal sodium excretion	BP	0.774637	1	NA
GO:0048640	0.0504158	0.994565	2	26	negative regulation of developmental growth	BP	0.774637	1	NA
GO:0009991	0.0505604	0.981128	7	219	response to extracellular stimulus	BP	0.775833	1	NA
GO:0016045	0.0505808	0.999135	1	3	detection of bacterium	BP	0.775833	1	NA
GO:0031253	0.0509656	0.987204	4	100	cell projection membrane	CC	0.781063	1	NA
GO:0032687	0.0511986	0.999114	1	3	negative regulation of interferon-alpha production	BP	0.783959	1	NA
GO:2001234	0.051322	0.984579	5	123	negative regulation of apoptotic signaling pathway	BP	0.785173	1	NA
GO:0008043	0.0514689	0.999326	1	2	intracellular ferritin complex	CC	0.786071	1	NA
GO:0070288	0.0514689	0.999326	1	2	ferritin complex	CC	0.786071	1	NA
GO:0060613	0.0516905	0.998985	1	4	fat pad development	BP	0.788778	1	NA
GO:0042063	0.0518242	0.986948	4	90	gliogenesis	BP	0.790141	1	NA
GO:0016615	0.0519655	0.998974	1	4	malate dehydrogenase activity	MF	0.791618	1	NA
GO:0003012	0.0520789	0.984261	5	136	muscle system process	BP	0.792667	1	NA
GO:0030885	0.0522292	0.999077	1	3	regulation of myeloid dendritic cell activation	BP	0.792871	1	NA
GO:0030886	0.0522292	0.999077	1	3	negative regulation of myeloid dendritic cell activation	BP	0.792871	1	NA
GO:0006171	0.0522703	0.994279	2	24	cAMP biosynthetic process	BP	0.792871	1	NA
GO:0030817	0.0522703	0.994279	2	24	regulation of cAMP biosynthetic process	BP	0.792871	1	NA
GO:0071398	0.0525813	0.994227	2	24	cellular response to fatty acid	BP	0.796909	1	NA
GO:0033007	0.052652	0.998947	1	4	negative regulation of mast cell activation involved in immune response	BP	0.797302	1	NA
GO:0001887	0.0529835	0.99905	1	3	selenium compound metabolic process	BP	0.80164	1	NA
GO:0010660	0.0531994	0.994106	2	25	regulation of muscle cell apoptotic process	BP	0.804223	1	NA
GO:0051345	0.0532471	0.975993	10	378	positive regulation of hydrolase activity	BP	0.804261	1	NA
GO:0072718	0.0533866	0.998917	1	4	response to cisplatin	BP	0.804821	1	NA
GO:0014744	0.0534104	0.999035	1	3	positive regulation of muscle adaptation	BP	0.804821	1	NA
GO:0007216	0.0534881	0.998912	1	4	G-protein coupled glutamate receptor signaling pathway	BP	0.804821	1	NA
GO:0033629	0.0535008	0.998912	1	4	negative regulation of cell adhesion mediated by integrin	BP	0.804821	1	NA
GO:0002874	0.0536002	0.999268	1	2	regulation of chronic inflammatory response to antigenic stimulus	BP	0.804821	1	NA
GO:0050708	0.0536778	0.98149	6	174	regulation of protein secretion	BP	0.804821	1	NA
GO:0045349	0.0537111	0.999024	1	3	interferon-alpha biosynthetic process	BP	0.804821	1	NA
GO:0045354	0.0537111	0.999024	1	3	regulation of interferon-alpha biosynthetic process	BP	0.804821	1	NA
GO:2000402	0.0537202	0.999023	1	3	negative regulation of lymphocyte migration	BP	0.804821	1	NA
GO:0051704	0.0537361	0.967688	25	1132	multi-organism process	BP	0.804821	1	NA
GO:0042045	0.0538336	0.999019	1	3	epithelial fluid transport	BP	0.804893	1	NA
GO:0055099	0.0538735	0.999018	1	3	response to high density lipoprotein particle	BP	0.804893	1	NA
GO:1903708	0.0538765	0.986244	4	95	positive regulation of hemopoiesis	BP	0.804893	1	NA
GO:0014738	0.0539968	0.999257	1	2	regulation of muscle hyperplasia	BP	0.806014	1	NA
GO:0032233	0.0540579	0.993919	2	28	positive regulation of actin filament bundle assembly	BP	0.806124	1	NA
GO:1904589	0.0541141	0.98618	4	90	regulation of protein import	BP	0.806124	1	NA
GO:0042471	0.0543246	0.993943	2	23	ear morphogenesis	BP	0.806124	1	NA
GO:0050790	0.054355	0.967555	24	1137	regulation of catalytic activity	BP	0.806124	1	NA
GO:0052548	0.0543679	0.981193	6	174	regulation of endopeptidase activity	BP	0.806124	1	NA
GO:0000323	0.054418	0.974376	11	423	lytic vacuole	CC	0.806124	1	NA
GO:0005764	0.054418	0.974376	11	423	lysosome	CC	0.806124	1	NA
GO:0006787	0.0545021	0.99887	1	4	porphyrin-containing compound catabolic process	BP	0.806124	1	NA
GO:0033015	0.0545021	0.99887	1	4	tetrapyrrole catabolic process	BP	0.806124	1	NA
GO:0042167	0.0545021	0.99887	1	4	heme catabolic process	BP	0.806124	1	NA
GO:0046149	0.0545021	0.99887	1	4	pigment catabolic process	BP	0.806124	1	NA
GO:0008626	0.0545533	0.998868	1	4	granzyme-mediated apoptotic signaling pathway	BP	0.806211	1	NA
GO:0016447	0.0546802	0.993835	2	26	somatic recombination of immunoglobulin gene segments	BP	0.807417	1	NA
GO:0044297	0.0548031	0.981001	6	177	cell body	CC	0.808562	1	NA
GO:0060419	0.0548711	0.993802	2	26	heart growth	BP	0.808894	1	NA
GO:0042993	0.0552938	0.993775	2	23	positive regulation of transcription factor import into nucleus	BP	0.813557	1	NA
GO:0005244	0.0553244	0.993684	2	29	voltage-gated ion channel activity	MF	0.813557	1	NA
GO:0022832	0.0553244	0.993684	2	29	voltage-gated channel activity	MF	0.813557	1	NA
GO:0061043	0.0555123	0.998956	1	3	regulation of vascular wound healing	BP	0.815646	1	NA
GO:0009986	0.0556047	0.977242	8	269	cell surface	CC	0.815739	1	NA
GO:2000316	0.0557135	0.998819	1	4	regulation of T-helper 17 type immune response	BP	0.815739	1	NA
GO:2000319	0.0557135	0.998819	1	4	regulation of T-helper 17 cell differentiation	BP	0.815739	1	NA
GO:0038123	0.0557935	0.999206	1	2	toll-like receptor TLR1:TLR2 signaling pathway	BP	0.815739	1	NA
GO:0071725	0.0557935	0.999206	1	2	response to triacyl bacterial lipopeptide	BP	0.815739	1	NA
GO:0071727	0.0557935	0.999206	1	2	cellular response to triacyl bacterial lipopeptide	BP	0.815739	1	NA
GO:0004385	0.0558887	0.998811	1	4	guanylate kinase activity	MF	0.815791	1	NA
GO:0046710	0.0558887	0.998811	1	4	GDP metabolic process	BP	0.815791	1	NA
GO:0072683	0.0560281	0.9992	1	2	T cell extravasation	BP	0.815829	1	NA
GO:0071315	0.0560366	0.998936	1	3	cellular response to morphine	BP	0.815829	1	NA
GO:0071317	0.0560366	0.998936	1	3	cellular response to isoquinoline alkaloid	BP	0.815829	1	NA
GO:0048289	0.0561203	0.998801	1	4	isotype switching to IgE isotypes	BP	0.815829	1	NA
GO:0048293	0.0561203	0.998801	1	4	regulation of isotype switching to IgE isotypes	BP	0.815829	1	NA
GO:0001101	0.0564024	0.982581	5	133	response to acid chemical	BP	0.819081	1	NA
GO:0071456	0.056436	0.982577	5	129	cellular response to hypoxia	BP	0.819081	1	NA
GO:0010819	0.0566041	0.99878	1	4	regulation of T cell chemotaxis	BP	0.819905	1	NA
GO:0010820	0.0566041	0.99878	1	4	positive regulation of T cell chemotaxis	BP	0.819905	1	NA
GO:0048534	0.0566309	0.972243	12	463	hematopoietic or lymphoid organ development	BP	0.819905	1	NA
GO:0043269	0.0567625	0.980138	6	186	regulation of ion transport	BP	0.821142	1	NA
GO:0034465	0.0568523	0.998904	1	3	response to carbon monoxide	BP	0.821775	1	NA
GO:1903036	0.0570584	0.993445	2	24	positive regulation of response to wounding	BP	0.823895	1	NA
GO:0046415	0.0571162	0.998758	1	4	urate metabolic process	BP	0.823895	1	NA
GO:0001847	0.0571378	0.998893	1	3	opsonin receptor activity	MF	0.823895	1	NA
GO:0045444	0.0572182	0.985117	4	91	fat cell differentiation	BP	0.824359	1	NA
GO:0051050	0.0572914	0.972787	11	428	positive regulation of transport	BP	0.824359	1	NA
GO:0098576	0.0573088	0.998886	1	3	lumenal side of membrane	CC	0.824359	1	NA
GO:0006152	0.0574093	0.998745	1	4	purine nucleoside catabolic process	BP	0.824471	1	NA
GO:0046130	0.0574093	0.998745	1	4	purine ribonucleoside catabolic process	BP	0.824471	1	NA
GO:1904044	0.0576797	0.998733	1	4	response to aldosterone	BP	0.827687	1	NA
GO:0071396	0.0580173	0.976041	8	276	cellular response to lipid	BP	0.831412	1	NA
GO:0002645	0.0580752	0.998715	1	4	positive regulation of tolerance induction	BP	0.831412	1	NA
GO:0051101	0.0580793	0.988503	3	55	regulation of DNA binding	BP	0.831412	1	NA
GO:0007259	0.0582531	0.988429	3	59	JAK-STAT cascade	BP	0.832445	1	NA
GO:0097696	0.0582531	0.988429	3	59	STAT cascade	BP	0.832445	1	NA
GO:0002246	0.0584286	0.998699	1	4	wound healing involved in inflammatory response	BP	0.832445	1	NA
GO:0090594	0.0584286	0.998699	1	4	inflammatory response to wounding	BP	0.832445	1	NA
GO:0010611	0.0584571	0.993146	2	27	regulation of cardiac muscle hypertrophy	BP	0.832445	1	NA
GO:0014743	0.0584571	0.993146	2	27	regulation of muscle hypertrophy	BP	0.832445	1	NA
GO:1900165	0.0585203	0.998695	1	4	negative regulation of interleukin-6 secretion	BP	0.832445	1	NA
GO:1902337	0.0585887	0.998692	1	4	regulation of apoptotic process involved in morphogenesis	BP	0.832445	1	NA
GO:1904748	0.0585887	0.998692	1	4	regulation of apoptotic process involved in development	BP	0.832445	1	NA
GO:0010634	0.0587602	0.9883	3	57	positive regulation of epithelial cell migration	BP	0.832445	1	NA
GO:0008081	0.0587719	0.993103	2	26	phosphoric diester hydrolase activity	MF	0.832445	1	NA
GO:0071389	0.0587809	0.998683	1	4	cellular response to mineralocorticoid stimulus	BP	0.832445	1	NA
GO:0060056	0.0587845	0.998683	1	4	mammary gland involution	BP	0.832445	1	NA
GO:1903391	0.0588059	0.993044	2	30	regulation of adherens junction organization	BP	0.832445	1	NA
GO:2000047	0.0589218	0.998677	1	4	regulation of cell-cell adhesion mediated by cadherin	BP	0.833423	1	NA
GO:0015245	0.0590134	0.998673	1	4	fatty acid transporter activity	MF	0.833437	1	NA
GO:0045840	0.0590164	0.993044	2	27	positive regulation of mitotic nuclear division	BP	0.833437	1	NA
GO:2001237	0.0591582	0.988189	3	57	negative regulation of extrinsic apoptotic signaling pathway	BP	0.83463	1	NA
GO:0014805	0.0591946	0.998811	1	3	smooth muscle adaptation	BP	0.83463	1	NA
GO:0043085	0.0593542	0.96716	17	758	positive regulation of catalytic activity	BP	0.835654	1	NA
GO:0051482	0.0594247	0.998654	1	4	positive regulation of cytosolic calcium ion concentration involved in phospholipase C-activating G-protein coupled signaling pathway	BP	0.835654	1	NA
GO:0002904	0.0594391	0.998801	1	3	positive regulation of B cell apoptotic process	BP	0.835654	1	NA
GO:0030659	0.059455	0.97266	10	385	cytoplasmic vesicle membrane	CC	0.835654	1	NA
GO:0090317	0.0595788	0.988084	3	55	negative regulation of intracellular protein transport	BP	0.836734	1	NA
GO:0070099	0.0599897	0.998778	1	3	regulation of chemokine-mediated signaling pathway	BP	0.841178	1	NA
GO:0070101	0.0599897	0.998778	1	3	positive regulation of chemokine-mediated signaling pathway	BP	0.841178	1	NA
GO:0002381	0.0600648	0.992851	2	27	immunoglobulin production involved in immunoglobulin mediated immune response	BP	0.841499	1	NA
GO:0005652	0.0601071	0.998623	1	4	nuclear lamina	CC	0.841499	1	NA
GO:0002791	0.0602108	0.978633	6	180	regulation of peptide secretion	BP	0.84219	1	NA
GO:0010755	0.0603397	0.998612	1	4	regulation of plasminogen activation	BP	0.84219	1	NA
GO:0120103	0.0603865	0.998518	1	5	centriolar subdistal appendage	CC	0.84219	1	NA
GO:0005247	0.060387	0.998518	1	5	voltage-gated chloride channel activity	MF	0.84219	1	NA
GO:0000138	0.0604148	0.998517	1	5	Golgi trans cisterna	CC	0.84219	1	NA
GO:0003836	0.0604403	0.998516	1	5	beta-galactoside (CMP) alpha-2,3-sialyltransferase activity	MF	0.84219	1	NA
GO:0046637	0.0605485	0.992733	2	29	regulation of alpha-beta T cell differentiation	BP	0.84219	1	NA
GO:0004888	0.0606261	0.978447	6	181	transmembrane signaling receptor activity	MF	0.84219	1	NA
GO:0002430	0.0606293	0.998598	1	4	complement receptor mediated signaling pathway	BP	0.84219	1	NA
GO:0004875	0.0606293	0.998598	1	4	complement receptor activity	MF	0.84219	1	NA
GO:0030670	0.0606968	0.987777	3	54	phagocytic vesicle membrane	CC	0.842466	1	NA
GO:0035897	0.0607439	0.998501	1	5	proteolysis in other organism	BP	0.842466	1	NA
GO:0070062	0.0608421	0.961622	30	1434	extracellular exosome	CC	0.843172	1	NA
GO:0010657	0.0609093	0.992693	2	27	muscle cell apoptotic process	BP	0.843447	1	NA
GO:0071363	0.0610554	0.974529	8	268	cellular response to growth factor stimulus	BP	0.844813	1	NA
GO:0019932	0.0612625	0.983688	4	96	second-messenger-mediated signaling	BP	0.846753	1	NA
GO:0005827	0.0612907	0.998567	1	4	polar microtubule	CC	0.846753	1	NA
GO:0002054	0.0614484	0.998717	1	3	nucleobase binding	MF	0.847401	1	NA
GO:0002060	0.0614484	0.998717	1	3	purine nucleobase binding	MF	0.847401	1	NA
GO:0051549	0.0614803	0.998558	1	4	positive regulation of keratinocyte migration	BP	0.847401	1	NA
GO:0035743	0.0615515	0.99846	1	5	CD4-positive, alpha-beta T cell cytokine production	BP	0.847725	1	NA
GO:0004930	0.0617982	0.987449	3	56	G-protein coupled receptor activity	MF	0.850042	1	NA
GO:0045650	0.0619093	0.998538	1	4	negative regulation of macrophage differentiation	BP	0.850042	1	NA
GO:0045630	0.0619284	0.998441	1	5	positive regulation of T-helper 2 cell differentiation	BP	0.850042	1	NA
GO:0031645	0.0619469	0.998536	1	4	negative regulation of neurological system process	BP	0.850042	1	NA
GO:0032370	0.0619584	0.992548	2	24	positive regulation of lipid transport	BP	0.850042	1	NA
GO:0045347	0.0622476	0.998521	1	4	negative regulation of MHC class II biosynthetic process	BP	0.85296	1	NA
GO:0031256	0.0622668	0.98726	3	65	leading edge membrane	CC	0.85296	1	NA
GO:0045906	0.0625394	0.998507	1	4	negative regulation of vasoconstriction	BP	0.855738	1	NA
GO:1903561	0.0625658	0.960422	30	1438	extracellular vesicle	CC	0.855738	1	NA
GO:0010594	0.0628458	0.987136	3	58	regulation of endothelial cell migration	BP	0.858666	1	NA
GO:0030029	0.0628763	0.973584	8	297	actin filament-based process	BP	0.858666	1	NA
GO:0016445	0.0632217	0.992242	2	28	somatic diversification of immunoglobulins	BP	0.862282	1	NA
GO:0043230	0.0632379	0.959953	30	1439	extracellular organelle	CC	0.862282	1	NA
GO:0097306	0.0634588	0.992169	2	30	cellular response to alcohol	BP	0.864632	1	NA
GO:0044062	0.0635149	0.99846	1	4	regulation of excretion	BP	0.864735	1	NA
GO:0001910	0.0637047	0.992165	2	27	regulation of leukocyte mediated cytotoxicity	BP	0.866632	1	NA
GO:0036294	0.0637578	0.979619	5	135	cellular response to decreased oxygen levels	BP	0.866632	1	NA
GO:0051049	0.0638691	0.964311	17	776	regulation of transport	BP	0.866632	1	NA
GO:0033483	0.0639945	0.998436	1	4	gas homeostasis	BP	0.866632	1	NA
GO:0043116	0.0640341	0.998434	1	4	negative regulation of vascular permeability	BP	0.866632	1	NA
GO:0005540	0.064057	0.998433	1	4	hyaluronic acid binding	MF	0.866632	1	NA
GO:0009311	0.0641671	0.992046	2	29	oligosaccharide metabolic process	BP	0.866632	1	NA
GO:0044352	0.0642675	0.998319	1	5	pinosome	CC	0.866632	1	NA
GO:0044354	0.0642675	0.998319	1	5	macropinosome	CC	0.866632	1	NA
GO:0070831	0.0642762	0.998319	1	5	basement membrane assembly	BP	0.866632	1	NA
GO:2001212	0.0643044	0.998421	1	4	regulation of vasculogenesis	BP	0.866632	1	NA
GO:2001214	0.0643044	0.998421	1	4	positive regulation of vasculogenesis	BP	0.866632	1	NA
GO:0006880	0.0643886	0.99859	1	3	intracellular sequestering of iron ion	BP	0.866632	1	NA
GO:0097577	0.0643886	0.99859	1	3	sequestering of iron ion	BP	0.866632	1	NA
GO:0019935	0.0644192	0.992027	2	27	cyclic-nucleotide-mediated signaling	BP	0.866632	1	NA
GO:0048762	0.0644329	0.986628	3	66	mesenchymal cell differentiation	BP	0.866632	1	NA
GO:0006108	0.0648327	0.998289	1	5	malate metabolic process	BP	0.871062	1	NA
GO:0045429	0.0649468	0.991981	2	24	positive regulation of nitric oxide biosynthetic process	BP	0.871062	1	NA
GO:1904407	0.0649468	0.991981	2	24	positive regulation of nitric oxide metabolic process	BP	0.871062	1	NA
GO:0003085	0.0650124	0.998279	1	5	negative regulation of systemic arterial blood pressure	BP	0.871062	1	NA
GO:0021602	0.0650511	0.998383	1	4	cranial nerve morphogenesis	BP	0.871062	1	NA
GO:0031659	0.0650557	0.998277	1	5	positive regulation of cyclin-dependent protein serine/threonine kinase activity involved in G1/S transition of mitotic cell cycle	BP	0.871062	1	NA
GO:0005765	0.0652349	0.974207	7	239	lysosomal membrane	CC	0.872055	1	NA
GO:0098852	0.0652349	0.974207	7	239	lytic vacuole membrane	CC	0.872055	1	NA
GO:0072537	0.0655162	0.998252	1	5	fibroblast activation	BP	0.872055	1	NA
GO:0032868	0.06552	0.978875	5	143	response to insulin	BP	0.872055	1	NA
GO:0002439	0.0655235	0.998539	1	3	chronic inflammatory response to antigenic stimulus	BP	0.872055	1	NA
GO:0042098	0.0655701	0.982147	4	96	T cell proliferation	BP	0.872055	1	NA
GO:0080154	0.0655842	0.998249	1	5	regulation of fertilization	BP	0.872055	1	NA
GO:0034350	0.0656485	0.998353	1	4	regulation of glial cell apoptotic process	BP	0.872055	1	NA
GO:0034351	0.0656485	0.998353	1	4	negative regulation of glial cell apoptotic process	BP	0.872055	1	NA
GO:0051917	0.0657117	0.99853	1	3	regulation of fibrinolysis	BP	0.872055	1	NA
GO:0051918	0.0657117	0.99853	1	3	negative regulation of fibrinolysis	BP	0.872055	1	NA
GO:0099600	0.0657827	0.976129	6	185	transmembrane receptor activity	MF	0.872055	1	NA
GO:0044546	0.0658211	0.998236	1	5	NLRP3 inflammasome complex assembly	BP	0.872055	1	NA
GO:0032956	0.0658647	0.978726	5	146	regulation of actin cytoskeleton organization	BP	0.872055	1	NA
GO:0033004	0.0659884	0.998227	1	5	negative regulation of mast cell activation	BP	0.872055	1	NA
GO:0042301	0.0659929	0.998335	1	4	phosphate ion binding	MF	0.872055	1	NA
GO:0014902	0.0660276	0.991669	2	30	myotube differentiation	BP	0.872055	1	NA
GO:0001667	0.0660329	0.97866	5	144	ameboidal-type cell migration	BP	0.872055	1	NA
GO:0002698	0.0663623	0.986098	3	60	negative regulation of immune effector process	BP	0.872055	1	NA
GO:0043204	0.0664365	0.991635	2	27	perikaryon	CC	0.872055	1	NA
GO:0048711	0.066526	0.998197	1	5	positive regulation of astrocyte differentiation	BP	0.872055	1	NA
GO:0010717	0.0666035	0.99153	2	32	regulation of epithelial to mesenchymal transition	BP	0.872055	1	NA
GO:0035930	0.0666507	0.998301	1	4	corticosteroid hormone secretion	BP	0.872055	1	NA
GO:0035933	0.0666507	0.998301	1	4	glucocorticoid secretion	BP	0.872055	1	NA
GO:2000831	0.0666507	0.998301	1	4	regulation of steroid hormone secretion	BP	0.872055	1	NA
GO:2000846	0.0666507	0.998301	1	4	regulation of corticosteroid hormone secretion	BP	0.872055	1	NA
GO:2000849	0.0666507	0.998301	1	4	regulation of glucocorticoid secretion	BP	0.872055	1	NA
GO:0002740	0.066762	0.998482	1	3	negative regulation of cytokine secretion involved in immune response	BP	0.872055	1	NA
GO:0098543	0.0668728	0.99829	1	4	detection of other organism	BP	0.872055	1	NA
GO:0061051	0.0668804	0.99829	1	4	positive regulation of cell growth involved in cardiac muscle cell development	BP	0.872055	1	NA
GO:0032493	0.0669518	0.998473	1	3	response to bacterial lipoprotein	BP	0.872055	1	NA
GO:0038124	0.0669518	0.998473	1	3	toll-like receptor TLR6:TLR2 signaling pathway	BP	0.872055	1	NA
GO:0070339	0.0669518	0.998473	1	3	response to bacterial lipopeptide	BP	0.872055	1	NA
GO:0071220	0.0669518	0.998473	1	3	cellular response to bacterial lipoprotein	BP	0.872055	1	NA
GO:0071221	0.0669518	0.998473	1	3	cellular response to bacterial lipopeptide	BP	0.872055	1	NA
GO:0071724	0.0669518	0.998473	1	3	response to diacyl bacterial lipopeptide	BP	0.872055	1	NA
GO:0071726	0.0669518	0.998473	1	3	cellular response to diacyl bacterial lipopeptide	BP	0.872055	1	NA
GO:1900122	0.067044	0.998281	1	4	positive regulation of receptor binding	BP	0.872055	1	NA
GO:0010648	0.0670831	0.964391	14	584	negative regulation of cell communication	BP	0.872055	1	NA
GO:0097084	0.0670887	0.998279	1	4	vascular smooth muscle cell development	BP	0.872055	1	NA
GO:0061042	0.0672177	0.998272	1	4	vascular wound healing	BP	0.873094	1	NA
GO:0050713	0.0672882	0.998155	1	5	negative regulation of interleukin-1 beta secretion	BP	0.873374	1	NA
GO:0061448	0.067414	0.98575	3	66	connective tissue development	BP	0.874369	1	NA
GO:0006701	0.0674839	0.998449	1	3	progesterone biosynthetic process	BP	0.874639	1	NA
GO:0023057	0.0677132	0.964005	14	585	negative regulation of signaling	BP	0.876972	1	NA
GO:0043073	0.0678736	0.998238	1	4	germ cell nucleus	CC	0.877722	1	NA
GO:0051701	0.0678951	0.977903	5	137	interaction with host	BP	0.877722	1	NA
GO:0035256	0.0679932	0.998116	1	5	G-protein coupled glutamate receptor binding	MF	0.877722	1	NA
GO:0002562	0.0680175	0.991275	2	30	somatic diversification of immune receptors via germline recombination within a single locus	BP	0.877722	1	NA
GO:0016444	0.0680175	0.991275	2	30	somatic cell DNA recombination	BP	0.877722	1	NA
GO:0042476	0.0680923	0.991274	2	29	odontogenesis	BP	0.87805	1	NA
GO:2001268	0.0683425	0.998213	1	4	negative regulation of cysteine-type endopeptidase activity involved in apoptotic signaling pathway	BP	0.880639	1	NA
GO:0031032	0.0684585	0.985421	3	69	actomyosin structure organization	BP	0.881496	1	NA
GO:0042536	0.068601	0.998199	1	4	negative regulation of tumor necrosis factor biosynthetic process	BP	0.882693	1	NA
GO:0002712	0.068806	0.991164	2	27	regulation of B cell mediated immunity	BP	0.882744	1	NA
GO:0002889	0.068806	0.991164	2	27	regulation of immunoglobulin mediated immune response	BP	0.882744	1	NA
GO:0050807	0.0688572	0.991121	2	29	regulation of synapse organization	BP	0.882744	1	NA
GO:0002478	0.0689083	0.977482	5	136	antigen processing and presentation of exogenous peptide antigen	BP	0.882744	1	NA
GO:0004308	0.0689514	0.99818	1	4	exo-alpha-sialidase activity	MF	0.882744	1	NA
GO:0016997	0.0689514	0.99818	1	4	alpha-sialidase activity	MF	0.882744	1	NA
GO:0097094	0.0689633	0.998061	1	5	craniofacial suture morphogenesis	BP	0.882744	1	NA
GO:0002523	0.0690015	0.998178	1	4	leukocyte migration involved in inflammatory response	BP	0.882744	1	NA
GO:0050878	0.0691767	0.974562	6	195	regulation of body fluid levels	BP	0.882825	1	NA
GO:0016722	0.0692026	0.998047	1	5	oxidoreductase activity, oxidizing metal ions	MF	0.882825	1	NA
GO:0044331	0.0692387	0.998045	1	5	cell-cell adhesion mediated by cadherin	BP	0.882825	1	NA
GO:0005172	0.0692558	0.998164	1	4	vascular endothelial growth factor receptor binding	MF	0.882825	1	NA
GO:0043184	0.0692558	0.998164	1	4	vascular endothelial growth factor receptor 2 binding	MF	0.882825	1	NA
GO:0032010	0.0697424	0.998016	1	5	phagolysosome	CC	0.887577	1	NA
GO:1902031	0.0698219	0.998011	1	5	regulation of NADP metabolic process	BP	0.887577	1	NA
GO:0043025	0.0698224	0.977072	5	146	neuronal cell body	CC	0.887577	1	NA
GO:2000353	0.0698279	0.998011	1	5	positive regulation of endothelial cell apoptotic process	BP	0.887577	1	NA
GO:0030057	0.0699843	0.998002	1	5	desmosome	CC	0.88893	1	NA
GO:0012506	0.0701237	0.966769	10	399	vesicle membrane	CC	0.889528	1	NA
GO:0001541	0.070135	0.990896	2	27	ovarian follicle development	BP	0.889528	1	NA
GO:0051785	0.0701864	0.990836	2	30	positive regulation of nuclear division	BP	0.889528	1	NA
GO:0002755	0.0702311	0.990939	2	24	MyD88-dependent toll-like receptor signaling pathway	BP	0.889528	1	NA
GO:0030814	0.0703066	0.990844	2	28	regulation of cAMP metabolic process	BP	0.88985	1	NA
GO:0030803	0.0704921	0.997972	1	5	negative regulation of cyclic nucleotide biosynthetic process	BP	0.890308	1	NA
GO:0030818	0.0704921	0.997972	1	5	negative regulation of cAMP biosynthetic process	BP	0.890308	1	NA
GO:0030802	0.0704927	0.990806	2	28	regulation of cyclic nucleotide biosynthetic process	BP	0.890308	1	NA
GO:0042481	0.0711037	0.997936	1	5	regulation of odontogenesis	BP	0.897389	1	NA
GO:0048485	0.0711788	0.997932	1	5	sympathetic nervous system development	BP	0.8977	1	NA
GO:0050766	0.071327	0.990654	2	27	positive regulation of phagocytosis	BP	0.898933	1	NA
GO:0046879	0.0714259	0.979967	4	103	hormone secretion	BP	0.899543	1	NA
GO:0055012	0.0716119	0.997821	1	6	ventricular cardiac muscle cell differentiation	BP	0.901057	1	NA
GO:0090160	0.0716474	0.997819	1	6	Golgi to lysosome transport	BP	0.901057	1	NA
GO:0032722	0.0721909	0.990476	2	27	positive regulation of chemokine production	BP	0.906881	1	NA
GO:0002762	0.0722123	0.990492	2	26	negative regulation of myeloid leukocyte differentiation	BP	0.906881	1	NA
GO:0044033	0.0723899	0.997773	1	6	multi-organism metabolic process	BP	0.908471	1	NA
GO:0051254	0.0724664	0.959497	16	713	positive regulation of RNA metabolic process	BP	0.90879	1	NA
GO:0001675	0.0725777	0.997761	1	6	acrosome assembly	BP	0.909545	1	NA
GO:0051259	0.0728778	0.970455	7	236	protein oligomerization	BP	0.912664	1	NA
GO:0014745	0.0730668	0.997819	1	5	negative regulation of muscle adaptation	BP	0.913615	1	NA
GO:0009914	0.0730773	0.979344	4	104	hormone transport	BP	0.913615	1	NA
GO:0051547	0.0731077	0.997817	1	5	regulation of keratinocyte migration	BP	0.913615	1	NA
GO:0001906	0.0735649	0.98396	3	56	cell killing	BP	0.918684	1	NA
GO:0043065	0.0738305	0.966201	9	330	positive regulation of apoptotic process	BP	0.920773	1	NA
GO:0002323	0.0738873	0.997769	1	5	natural killer cell activation involved in immune response	BP	0.920773	1	NA
GO:0043320	0.0738873	0.997769	1	5	natural killer cell degranulation	BP	0.920773	1	NA
GO:0032757	0.0742185	0.990149	2	23	positive regulation of interleukin-8 production	BP	0.923641	1	NA
GO:0070970	0.0742776	0.997745	1	5	interleukin-2 secretion	BP	0.923641	1	NA
GO:0007340	0.0743036	0.997652	1	6	acrosome reaction	BP	0.923641	1	NA
GO:0031943	0.0743249	0.997881	1	4	regulation of glucocorticoid metabolic process	BP	0.923641	1	NA
GO:0042599	0.0743838	0.997739	1	5	lamellar body	CC	0.923728	1	NA
GO:0051045	0.074471	0.997872	1	4	negative regulation of membrane protein ectodomain proteolysis	BP	0.924167	1	NA
GO:0043020	0.0746202	0.997724	1	5	NADPH oxidase complex	CC	0.925373	1	NA
GO:0034121	0.0746727	0.98994	2	28	regulation of toll-like receptor signaling pathway	BP	0.925381	1	NA
GO:0014910	0.0747407	0.989907	2	29	regulation of smooth muscle cell migration	BP	0.925578	1	NA
GO:0052652	0.0748494	0.989884	2	29	cyclic purine nucleotide metabolic process	BP	0.92628	1	NA
GO:0070848	0.0750448	0.967304	8	280	response to growth factor	BP	0.927606	1	NA
GO:0035810	0.0750607	0.997838	1	4	positive regulation of urine volume	BP	0.927606	1	NA
GO:0033631	0.0751274	0.997598	1	6	cell-cell adhesion mediated by integrin	BP	0.927787	1	NA
GO:0030169	0.0753916	0.997581	1	6	low-density lipoprotein particle binding	MF	0.930405	1	NA
GO:0045893	0.0759739	0.958032	15	667	positive regulation of transcription, DNA-templated	BP	0.935489	1	NA
GO:1903508	0.0759739	0.958032	15	667	positive regulation of nucleic acid-templated transcription	BP	0.935489	1	NA
GO:0048008	0.075993	0.989565	2	34	platelet-derived growth factor receptor signaling pathway	BP	0.935489	1	NA
GO:0050803	0.0760138	0.989604	2	31	regulation of synapse structure or activity	BP	0.935489	1	NA
GO:0043068	0.0760744	0.964966	9	332	positive regulation of programmed cell death	BP	0.935589	1	NA
GO:0005984	0.0762578	0.997524	1	6	disaccharide metabolic process	BP	0.937197	1	NA
GO:0071447	0.076377	0.997614	1	5	cellular response to hydroperoxide	BP	0.937689	1	NA
GO:1900121	0.0764031	0.997758	1	4	negative regulation of receptor binding	BP	0.937689	1	NA
GO:1904714	0.0765022	0.997752	1	4	regulation of chaperone-mediated autophagy	BP	0.938258	1	NA
GO:1902680	0.0766027	0.957633	15	668	positive regulation of RNA biosynthetic process	BP	0.938645	1	NA
GO:0031657	0.0766392	0.997499	1	6	regulation of cyclin-dependent protein serine/threonine kinase activity involved in G1/S transition of mitotic cell cycle	BP	0.938645	1	NA
GO:0043300	0.0767935	0.989406	2	33	regulation of leukocyte degranulation	BP	0.939166	1	NA
GO:0045348	0.0768271	0.997733	1	4	positive regulation of MHC class II biosynthetic process	BP	0.939166	1	NA
GO:0007596	0.0768399	0.974047	5	155	blood coagulation	BP	0.939166	1	NA
GO:0007379	0.0770223	0.997721	1	4	segment specification	BP	0.94075	1	NA
GO:0035325	0.0771413	0.997565	1	5	Toll-like receptor binding	MF	0.941557	1	NA
GO:0033077	0.0774279	0.989353	2	28	T cell differentiation in thymus	BP	0.943673	1	NA
GO:0071670	0.0775266	0.997943	1	3	smooth muscle cell chemotaxis	BP	0.943673	1	NA
GO:0071671	0.0775266	0.997943	1	3	regulation of smooth muscle cell chemotaxis	BP	0.943673	1	NA
GO:0071672	0.0775266	0.997943	1	3	negative regulation of smooth muscle cell chemotaxis	BP	0.943673	1	NA
GO:0007218	0.0779144	0.997515	1	5	neuropeptide signaling pathway	BP	0.947746	1	NA
GO:1903428	0.0782086	0.989205	2	27	positive regulation of reactive oxygen species biosynthetic process	BP	0.949823	1	NA
GO:0035929	0.0782383	0.997494	1	5	steroid hormone secretion	BP	0.949823	1	NA
GO:0050817	0.0782452	0.973432	5	156	coagulation	BP	0.949823	1	NA
GO:0001875	0.07845	0.99748	1	5	lipopolysaccharide receptor activity	MF	0.951189	1	NA
GO:0009190	0.0784646	0.989091	2	30	cyclic nucleotide biosynthetic process	BP	0.951189	1	NA
GO:0050671	0.0785338	0.982349	3	63	positive regulation of lymphocyte proliferation	BP	0.951381	1	NA
GO:0006606	0.0787597	0.973219	5	151	protein import into nucleus	BP	0.953469	1	NA
GO:0022604	0.0791554	0.969856	6	211	regulation of cell morphogenesis	BP	0.957459	1	NA
GO:0097435	0.0791969	0.967252	7	252	supramolecular fiber organization	BP	0.957459	1	NA
GO:0050714	0.0794292	0.976919	4	103	positive regulation of protein secretion	BP	0.959617	1	NA
GO:0002676	0.0797505	0.997554	1	4	regulation of chronic inflammatory response	BP	0.961986	1	NA
GO:0016892	0.0798673	0.997547	1	4	endoribonuclease activity, producing 3'-phosphomonoesters	MF	0.961986	1	NA
GO:0002887	0.0799352	0.997276	1	6	negative regulation of myeloid leukocyte mediated immunity	BP	0.961986	1	NA
GO:0043301	0.0799352	0.997276	1	6	negative regulation of leukocyte degranulation	BP	0.961986	1	NA
GO:0004185	0.0799984	0.997271	1	6	serine-type carboxypeptidase activity	MF	0.961986	1	NA
GO:0048562	0.0800029	0.981837	3	69	embryonic organ morphogenesis	BP	0.961986	1	NA
GO:1902903	0.0800035	0.972666	5	154	regulation of supramolecular fiber organization	BP	0.961986	1	NA
GO:0030325	0.080292	0.997358	1	5	adrenal gland development	BP	0.963133	1	NA
GO:0071453	0.080306	0.972559	5	144	cellular response to oxygen levels	BP	0.963133	1	NA
GO:0046058	0.0803261	0.988665	2	31	cAMP metabolic process	BP	0.963133	1	NA
GO:0005775	0.0804543	0.976529	4	101	vacuolar lumen	CC	0.963133	1	NA
GO:0071224	0.0804679	0.997347	1	5	cellular response to peptidoglycan	BP	0.963133	1	NA
GO:0045576	0.0804681	0.988574	2	35	mast cell activation	BP	0.963133	1	NA
GO:0090343	0.0804774	0.997346	1	5	positive regulation of cell aging	BP	0.963133	1	NA
GO:0030217	0.0805789	0.976455	4	107	T cell differentiation	BP	0.9637	1	NA
GO:0002200	0.0808252	0.988523	2	33	somatic diversification of immune receptors	BP	0.965997	1	NA
GO:0045807	0.0810822	0.981511	3	66	positive regulation of endocytosis	BP	0.966377	1	NA
GO:0032946	0.0810933	0.981522	3	64	positive regulation of mononuclear cell proliferation	BP	0.966377	1	NA
GO:0035264	0.0811952	0.981434	3	72	multicellular organism growth	BP	0.966377	1	NA
GO:0006348	0.081201	0.997187	1	6	chromatin silencing at telomere	BP	0.966377	1	NA
GO:0009101	0.0812131	0.97213	5	155	glycoprotein biosynthetic process	BP	0.966377	1	NA
GO:0007599	0.0812347	0.972113	5	158	hemostasis	BP	0.966377	1	NA
GO:0071649	0.0812369	0.997295	1	5	regulation of chemokine (C-C motif) ligand 5 production	BP	0.966377	1	NA
GO:0031667	0.0813489	0.968823	6	200	response to nutrient levels	BP	0.967063	1	NA
GO:0098858	0.0818323	0.981234	3	71	actin-based cell projection	CC	0.972161	1	NA
GO:0001765	0.0820185	0.997129	1	6	membrane raft assembly	BP	0.973723	1	NA
GO:0032762	0.0823954	0.997216	1	5	mast cell cytokine production	BP	0.976896	1	NA
GO:0032763	0.0823954	0.997216	1	5	regulation of mast cell cytokine production	BP	0.976896	1	NA
GO:0071277	0.0826744	0.98818	2	29	cellular response to calcium ion	BP	0.977645	1	NA
GO:0072674	0.0827175	0.997193	1	5	multinuclear osteoclast differentiation	BP	0.977645	1	NA
GO:1901214	0.0827628	0.971461	5	148	regulation of neuron death	BP	0.977645	1	NA
GO:0098552	0.0827998	0.968119	6	202	side of membrane	CC	0.977645	1	NA
GO:1901741	0.0828146	0.997072	1	6	positive regulation of myoblast fusion	BP	0.977645	1	NA
GO:0014854	0.0828924	0.997067	1	6	response to inactivity	BP	0.977645	1	NA
GO:0002221	0.0829146	0.975534	4	108	pattern recognition receptor signaling pathway	BP	0.977645	1	NA
GO:0003300	0.0829801	0.988024	2	34	cardiac muscle hypertrophy	BP	0.977645	1	NA
GO:0014897	0.0829801	0.988024	2	34	striated muscle hypertrophy	BP	0.977645	1	NA
GO:0048385	0.0830344	0.997057	1	6	regulation of retinoic acid receptor signaling pathway	BP	0.977645	1	NA
GO:0001890	0.0830854	0.980877	3	64	placenta development	BP	0.977645	1	NA
GO:0051764	0.0831174	0.997051	1	6	actin crosslink formation	BP	0.977645	1	NA
GO:0009968	0.0831942	0.955395	13	550	negative regulation of signal transduction	BP	0.977902	1	NA
GO:0006012	0.0833063	0.997037	1	6	galactose metabolic process	BP	0.978574	1	NA
GO:0007045	0.0835378	0.98787	2	36	cell-substrate adherens junction assembly	BP	0.98	1	NA
GO:0048041	0.0835378	0.98787	2	36	focal adhesion assembly	BP	0.98	1	NA
GO:1901652	0.0838029	0.964897	7	247	response to peptide	BP	0.981854	1	NA
GO:0019884	0.083806	0.971014	5	142	antigen processing and presentation of exogenous antigen	BP	0.981854	1	NA
GO:0051771	0.0839908	0.997282	1	4	negative regulation of nitric-oxide synthase biosynthetic process	BP	0.983372	1	NA
GO:0032970	0.0841819	0.970799	5	159	regulation of actin filament-based process	BP	0.984962	1	NA
GO:0046683	0.0845082	0.980428	3	62	response to organophosphorus	BP	0.987271	1	NA
GO:0030888	0.0845695	0.987678	2	33	regulation of B cell proliferation	BP	0.987271	1	NA
GO:0051147	0.0845971	0.980345	3	69	regulation of muscle cell differentiation	BP	0.987271	1	NA
GO:0051546	0.0846011	0.996942	1	6	keratinocyte migration	BP	0.987271	1	NA
GO:0002793	0.0847644	0.974809	4	106	positive regulation of peptide secretion	BP	0.988529	1	NA
GO:2000188	0.0849335	0.996832	1	7	regulation of cholesterol homeostasis	BP	0.989853	1	NA
GO:0042592	0.0850901	0.951336	16	724	homeostatic process	BP	0.99103	1	NA
GO:0045954	0.0856564	0.996777	1	7	positive regulation of natural killer cell mediated cytotoxicity	BP	0.995111	1	NA
GO:0003299	0.085664	0.996776	1	7	muscle hypertrophy in response to stress	BP	0.995111	1	NA
GO:0014887	0.085664	0.996776	1	7	cardiac muscle adaptation	BP	0.995111	1	NA
GO:0014898	0.085664	0.996776	1	7	cardiac muscle hypertrophy in response to stress	BP	0.995111	1	NA
GO:0060047	0.0862582	0.979775	3	72	heart contraction	BP	1	1	NA
GO:1905809	0.0865357	0.997111	1	4	negative regulation of synapse organization	BP	1	1	NA
GO:0046620	0.0867659	0.987156	2	34	regulation of organ growth	BP	1	1	NA
GO:1901018	0.0871302	0.996753	1	6	positive regulation of potassium ion transmembrane transporter activity	BP	1	1	NA
GO:0002761	0.087221	0.979542	3	61	regulation of myeloid leukocyte differentiation	BP	1	1	NA
GO:2000503	0.0872714	0.997381	1	3	positive regulation of natural killer cell chemotaxis	BP	1	1	NA
GO:0048002	0.0876872	0.969257	5	146	antigen processing and presentation of peptide antigen	BP	1	1	NA
GO:0015908	0.0878408	0.986875	2	36	fatty acid transport	BP	1	1	NA
GO:0034390	0.0878889	0.996696	1	6	smooth muscle cell apoptotic process	BP	1	1	NA
GO:0034391	0.0878889	0.996696	1	6	regulation of smooth muscle cell apoptotic process	BP	1	1	NA
GO:0008199	0.087943	0.997015	1	4	ferric iron binding	MF	1	1	NA
GO:0003831	0.0881935	0.996672	1	6	beta-N-acetylglucosaminylglycopeptide beta-1,4-galactosyltransferase activity	MF	1	1	NA
GO:0032816	0.088461	0.996559	1	7	positive regulation of natural killer cell activation	BP	1	1	NA
GO:0003002	0.0885296	0.979016	3	72	regionalization	BP	1	1	NA
GO:0070633	0.0886115	0.99664	1	6	transepithelial transport	BP	1	1	NA
GO:0050665	0.0886585	0.996636	1	6	hydrogen peroxide biosynthetic process	BP	1	1	NA
GO:0014013	0.0886891	0.98669	2	35	regulation of gliogenesis	BP	1	1	NA
GO:0044130	0.088861	0.996753	1	5	negative regulation of growth of symbiont in host	BP	1	1	NA
GO:0044146	0.088861	0.996753	1	5	negative regulation of growth of symbiont involved in interaction with host	BP	1	1	NA
GO:0022602	0.0888757	0.986697	2	32	ovulation cycle process	BP	1	1	NA
GO:0002822	0.0891995	0.978813	3	69	regulation of adaptive immune response based on somatic recombination of immune receptors built from immunoglobulin superfamily domains	BP	1	1	NA
GO:0051895	0.089435	0.996481	1	7	negative regulation of focal adhesion assembly	BP	1	1	NA
GO:0014896	0.0894761	0.986504	2	35	muscle hypertrophy	BP	1	1	NA
GO:0012505	0.0895664	0.939107	39	2142	endomembrane system	CC	1	1	NA
GO:0016175	0.0896203	0.996562	1	6	superoxide-generating NADPH oxidase activity	MF	1	1	NA
GO:0034765	0.0897765	0.97273	4	122	regulation of ion transmembrane transport	BP	1	1	NA
GO:0051262	0.0899007	0.978584	3	68	protein tetramerization	BP	1	1	NA
GO:0032933	0.089975	0.996438	1	7	SREBP signaling pathway	BP	1	1	NA
GO:0071501	0.089975	0.996438	1	7	cellular response to sterol depletion	BP	1	1	NA
GO:0050711	0.0903145	0.99641	1	7	negative regulation of interleukin-1 secretion	BP	1	1	NA
GO:0002830	0.090354	0.996407	1	7	positive regulation of type 2 immune response	BP	1	1	NA
GO:0009895	0.0903627	0.968022	5	152	negative regulation of catabolic process	BP	1	1	NA
GO:0014909	0.09037	0.986344	2	32	smooth muscle cell migration	BP	1	1	NA
GO:0035563	0.0903748	0.996405	1	7	positive regulation of chromatin binding	BP	1	1	NA
GO:0031341	0.0906114	0.986286	2	32	regulation of cell killing	BP	1	1	NA
GO:0042535	0.0906269	0.99662	1	5	positive regulation of tumor necrosis factor biosynthetic process	BP	1	1	NA
GO:0036005	0.0906576	0.99648	1	6	response to macrophage colony-stimulating factor	BP	1	1	NA
GO:0036006	0.0906576	0.99648	1	6	cellular response to macrophage colony-stimulating factor stimulus	BP	1	1	NA
GO:0090066	0.090821	0.964173	6	209	regulation of anatomical structure size	BP	1	1	NA
GO:0003015	0.0908829	0.978207	3	74	heart process	BP	1	1	NA
GO:0031089	0.0911934	0.996438	1	6	platelet dense granule lumen	CC	1	1	NA
GO:0070008	0.0913851	0.996323	1	7	serine-type exopeptidase activity	MF	1	1	NA
GO:0006598	0.091775	0.996743	1	4	polyamine catabolic process	BP	1	1	NA
GO:0032305	0.0921328	0.996362	1	6	positive regulation of icosanoid secretion	BP	1	1	NA
GO:0032306	0.0921328	0.996362	1	6	regulation of prostaglandin secretion	BP	1	1	NA
GO:0032308	0.0921328	0.996362	1	6	positive regulation of prostaglandin secretion	BP	1	1	NA
GO:2000193	0.0921328	0.996362	1	6	positive regulation of fatty acid transport	BP	1	1	NA
GO:0010631	0.0922677	0.971751	4	112	epithelial cell migration	BP	1	1	NA
GO:0090130	0.0922677	0.971751	4	112	tissue migration	BP	1	1	NA
GO:0090132	0.0922677	0.971751	4	112	epithelium migration	BP	1	1	NA
GO:0030800	0.0930502	0.996288	1	6	negative regulation of cyclic nucleotide metabolic process	BP	1	1	NA
GO:0030815	0.0930502	0.996288	1	6	negative regulation of cAMP metabolic process	BP	1	1	NA
GO:0030853	0.0933014	0.996268	1	6	negative regulation of granulocyte differentiation	BP	1	1	NA
GO:0030534	0.0934334	0.985538	2	36	adult behavior	BP	1	1	NA
GO:0048638	0.0937826	0.971094	4	120	regulation of developmental growth	BP	1	1	NA
GO:0060429	0.0938652	0.953027	10	404	epithelium development	BP	1	1	NA
GO:0008215	0.0938706	0.996368	1	5	spermine metabolic process	BP	1	1	NA
GO:0060485	0.0939456	0.977144	3	76	mesenchyme development	BP	1	1	NA
GO:0030809	0.0941038	0.996096	1	7	negative regulation of nucleotide biosynthetic process	BP	1	1	NA
GO:1900372	0.0941038	0.996096	1	7	negative regulation of purine nucleotide biosynthetic process	BP	1	1	NA
GO:0045931	0.094106	0.977102	3	74	positive regulation of mitotic cell cycle	BP	1	1	NA
GO:0000018	0.0941101	0.985407	2	34	regulation of DNA recombination	BP	1	1	NA
GO:1901739	0.0941892	0.996089	1	7	regulation of myoblast fusion	BP	1	1	NA
GO:0003148	0.094672	0.995968	1	8	outflow tract septum morphogenesis	BP	1	1	NA
GO:0001821	0.0947053	0.996045	1	7	histamine secretion	BP	1	1	NA
GO:0051608	0.0947053	0.996045	1	7	histamine transport	BP	1	1	NA
GO:1902041	0.0947808	0.985209	2	36	regulation of extrinsic apoptotic signaling pathway via death domain receptors	BP	1	1	NA
GO:0101003	0.0947918	0.985222	2	35	ficolin-1-rich granule membrane	CC	1	1	NA
GO:0090199	0.0948068	0.985368	2	28	regulation of release of cytochrome c from mitochondria	BP	1	1	NA
GO:0002031	0.0948316	0.996292	1	5	G-protein coupled receptor internalization	BP	1	1	NA
GO:0004620	0.0949316	0.985156	2	37	phospholipase activity	MF	1	1	NA
GO:0044853	0.0955122	0.984998	2	38	plasma membrane raft	CC	1	1	NA
GO:0051287	0.0960004	0.984908	2	36	NAD binding	MF	1	1	NA
GO:0055007	0.0960219	0.984902	2	36	cardiac muscle cell differentiation	BP	1	1	NA
GO:1904627	0.0961465	0.996186	1	5	response to phorbol 13-acetate 12-myristate	BP	1	1	NA
GO:1904628	0.0961465	0.996186	1	5	cellular response to phorbol 13-acetate 12-myristate	BP	1	1	NA
GO:0002637	0.0961873	0.984936	2	32	regulation of immunoglobulin production	BP	1	1	NA
GO:0048103	0.0964085	0.995899	1	7	somatic stem cell division	BP	1	1	NA
GO:0002726	0.0966654	0.995877	1	7	positive regulation of T cell cytokine production	BP	1	1	NA
GO:0050830	0.0966799	0.984939	2	27	defense response to Gram-positive bacterium	BP	1	1	NA
GO:0060216	0.0967477	0.99587	1	7	definitive hemopoiesis	BP	1	1	NA
GO:0050877	0.0968568	0.961142	6	211	nervous system process	BP	1	1	NA
GO:0004435	0.0969757	0.995962	1	6	phosphatidylinositol phospholipase C activity	MF	1	1	NA
GO:0055002	0.0970187	0.984624	2	38	striated muscle cell development	BP	1	1	NA
GO:0090280	0.0973433	0.996089	1	5	positive regulation of calcium ion import	BP	1	1	NA
GO:0061061	0.0975938	0.960772	6	209	muscle structure development	BP	1	1	NA
GO:0046634	0.0983147	0.984314	2	37	regulation of alpha-beta T cell activation	BP	1	1	NA
GO:0045793	0.0987036	0.995813	1	6	positive regulation of cell size	BP	1	1	NA
GO:0050872	0.0987064	0.995697	1	7	white fat cell differentiation	BP	1	1	NA
GO:1901888	0.0988092	0.984145	2	40	regulation of cell junction assembly	BP	1	1	NA
GO:0030799	0.0990222	0.984189	2	34	regulation of cyclic nucleotide metabolic process	BP	1	1	NA
GO:0048846	0.0993541	0.995551	1	8	axon extension involved in axon guidance	BP	1	1	NA
GO:1902284	0.0993541	0.995551	1	8	neuron projection extension involved in neuron projection guidance	BP	1	1	NA
GO:0110053	0.0993582	0.968755	4	122	regulation of actin filament organization	BP	1	1	NA
GO:0032656	0.0993775	0.995637	1	7	regulation of interleukin-13 production	BP	1	1	NA
GO:0032736	0.0993775	0.995637	1	7	positive regulation of interleukin-13 production	BP	1	1	NA
GO:0008308	0.0996087	0.995528	1	8	voltage-gated anion channel activity	MF	1	1	NA
GO:0045663	0.0997736	0.99572	1	6	positive regulation of myoblast differentiation	BP	1	1	NA
GO:0050777	0.0999292	0.975086	3	71	negative regulation of immune response	BP	1	1	NA
GO:0044110	0.100165	0.995686	1	6	growth involved in symbiotic interaction	BP	1	1	NA
GO:0044116	0.100165	0.995686	1	6	growth of symbiont involved in interaction with host	BP	1	1	NA
GO:0044117	0.100165	0.995686	1	6	growth of symbiont in host	BP	1	1	NA
GO:0044126	0.100165	0.995686	1	6	regulation of growth of symbiont in host	BP	1	1	NA
GO:0044144	0.100165	0.995686	1	6	modulation of growth of symbiont involved in interaction with host	BP	1	1	NA
GO:0020037	0.100172	0.983862	2	36	heme binding	MF	1	1	NA
GO:0042177	0.100191	0.974993	3	71	negative regulation of protein catabolic process	BP	1	1	NA
GO:1905954	0.100199	0.983892	2	34	positive regulation of lipid localization	BP	1	1	NA
GO:0072562	0.100317	0.983904	2	32	blood microparticle	CC	1	1	NA
GO:0060632	0.100326	0.995462	1	8	regulation of microtubule-based movement	BP	1	1	NA
GO:0002693	0.10035	0.99567	1	6	positive regulation of cellular extravasation	BP	1	1	NA
GO:0071609	0.100701	0.995639	1	6	chemokine (C-C motif) ligand 5 production	BP	1	1	NA
GO:1903392	0.100709	0.995427	1	8	negative regulation of adherens junction organization	BP	1	1	NA
GO:0045987	0.101098	0.995603	1	6	positive regulation of smooth muscle contraction	BP	1	1	NA
GO:0006991	0.10123	0.995378	1	8	response to sterol depletion	BP	1	1	NA
GO:0030676	0.101364	0.995294	1	9	Rac guanyl-nucleotide exchange factor activity	MF	1	1	NA
GO:0010447	0.101552	0.995348	1	8	response to acidic pH	BP	1	1	NA
GO:0010453	0.101712	0.995425	1	7	regulation of cell fate commitment	BP	1	1	NA
GO:0002695	0.101753	0.97442	3	73	negative regulation of leukocyte activation	BP	1	1	NA
GO:0032403	0.101842	0.950214	9	383	protein complex binding	MF	1	1	NA
GO:0042448	0.101943	0.995528	1	6	progesterone metabolic process	BP	1	1	NA
GO:0014074	0.102001	0.974365	3	69	response to purine-containing compound	BP	1	1	NA
GO:0005536	0.102175	0.99529	1	8	glucose binding	MF	1	1	NA
GO:0072559	0.10227	0.995499	1	6	NLRP3 inflammasome complex	CC	1	1	NA
GO:0032490	0.102324	0.995494	1	6	detection of molecule of bacterial origin	BP	1	1	NA
GO:0014829	0.10253	0.995256	1	8	vascular smooth muscle contraction	BP	1	1	NA
GO:0031639	0.102835	0.995322	1	7	plasminogen activation	BP	1	1	NA
GO:0032310	0.102983	0.995308	1	7	prostaglandin secretion	BP	1	1	NA
GO:0001889	0.103026	0.973997	3	69	liver development	BP	1	1	NA
GO:0032303	0.10339	0.99527	1	7	regulation of icosanoid secretion	BP	1	1	NA
GO:0051128	0.103404	0.934579	22	1134	regulation of cellular component organization	BP	1	1	NA
GO:0048710	0.103448	0.995169	1	8	regulation of astrocyte differentiation	BP	1	1	NA
GO:0051130	0.103605	0.942388	13	603	positive regulation of cellular component organization	BP	1	1	NA
GO:0097011	0.103608	0.995377	1	6	cellular response to granulocyte macrophage colony-stimulating factor stimulus	BP	1	1	NA
GO:0097012	0.103608	0.995377	1	6	response to granulocyte macrophage colony-stimulating factor	BP	1	1	NA
GO:0010942	0.103939	0.949003	9	355	positive regulation of cell death	BP	1	1	NA
GO:0072538	0.104085	0.995108	1	8	T-helper 17 type immune response	BP	1	1	NA
GO:0072539	0.104085	0.995108	1	8	T-helper 17 cell differentiation	BP	1	1	NA
GO:0051492	0.104303	0.982733	2	40	regulation of stress fiber assembly	BP	1	1	NA
GO:0046128	0.104318	0.982796	2	36	purine ribonucleoside metabolic process	BP	1	1	NA
GO:0098542	0.10435	0.957336	6	198	defense response to other organism	BP	1	1	NA
GO:0090257	0.104357	0.973451	3	77	regulation of muscle system process	BP	1	1	NA
GO:0071230	0.104384	0.982839	2	33	cellular response to amino acid stimulus	BP	1	1	NA
GO:0043123	0.104838	0.966456	4	113	positive regulation of I-kappaB kinase/NF-kappaB signaling	BP	1	1	NA
GO:0061008	0.105571	0.973068	3	70	hepaticobiliary system development	BP	1	1	NA
GO:0030808	0.105581	0.982485	2	35	regulation of nucleotide biosynthetic process	BP	1	1	NA
GO:1900371	0.105581	0.982485	2	35	regulation of purine nucleotide biosynthetic process	BP	1	1	NA
GO:2000727	0.106218	0.995002	1	7	positive regulation of cardiac muscle cell differentiation	BP	1	1	NA
GO:0001711	0.106263	0.994997	1	7	endodermal cell fate commitment	BP	1	1	NA
GO:0009312	0.106359	0.994887	1	8	oligosaccharide biosynthetic process	BP	1	1	NA
GO:0030949	0.10644	0.994879	1	8	positive regulation of vascular endothelial growth factor receptor signaling pathway	BP	1	1	NA
GO:0001990	0.106628	0.994962	1	7	regulation of systemic arterial blood pressure by hormone	BP	1	1	NA
GO:0042108	0.106901	0.982205	2	32	positive regulation of cytokine biosynthetic process	BP	1	1	NA
GO:0051170	0.107156	0.960075	5	165	nuclear import	BP	1	1	NA
GO:0045236	0.107269	0.99523	1	5	CXCR chemokine receptor binding	MF	1	1	NA
GO:0002029	0.107468	0.995018	1	6	desensitization of G-protein coupled receptor protein signaling pathway	BP	1	1	NA
GO:0022401	0.107468	0.995018	1	6	negative adaptation of signaling pathway	BP	1	1	NA
GO:0023058	0.107468	0.995018	1	6	adaptation of signaling pathway	BP	1	1	NA
GO:2001257	0.107943	0.981757	2	41	regulation of cation channel activity	BP	1	1	NA
GO:0030728	0.107961	0.994729	1	8	ovulation	BP	1	1	NA
GO:0051100	0.107973	0.972171	3	72	negative regulation of binding	BP	1	1	NA
GO:0007096	0.108124	0.994817	1	7	regulation of exit from mitosis	BP	1	1	NA
GO:0051187	0.108159	0.994709	1	8	cofactor catabolic process	BP	1	1	NA
GO:0042278	0.108295	0.981729	2	37	purine nucleoside metabolic process	BP	1	1	NA
GO:0004629	0.10867	0.994763	1	7	phospholipase C activity	MF	1	1	NA
GO:0030100	0.108744	0.964718	4	122	regulation of endocytosis	BP	1	1	NA
GO:0046822	0.108926	0.964647	4	120	regulation of nucleocytoplasmic transport	BP	1	1	NA
GO:0005773	0.109003	0.941975	11	479	vacuole	CC	1	1	NA
GO:0002717	0.109261	0.994598	1	8	positive regulation of natural killer cell mediated immunity	BP	1	1	NA
GO:0051216	0.109283	0.981398	2	41	cartilage development	BP	1	1	NA
GO:0045682	0.109803	0.981387	2	34	regulation of epidermis development	BP	1	1	NA
GO:0045628	0.109969	0.994526	1	8	regulation of T-helper 2 cell differentiation	BP	1	1	NA
GO:0005774	0.11007	0.950773	7	269	vacuolar membrane	CC	1	1	NA
GO:0048714	0.110203	0.994611	1	7	positive regulation of oligodendrocyte differentiation	BP	1	1	NA
GO:0044321	0.110507	0.994471	1	8	response to leptin	BP	1	1	NA
GO:0044344	0.110556	0.971266	3	67	cellular response to fibroblast growth factor stimulus	BP	1	1	NA
GO:0034333	0.110639	0.981002	2	43	adherens junction assembly	BP	1	1	NA
GO:0045582	0.111092	0.980941	2	39	positive regulation of T cell differentiation	BP	1	1	NA
GO:0042470	0.111311	0.970869	3	80	melanosome	CC	1	1	NA
GO:0048770	0.111311	0.970869	3	80	pigment granule	CC	1	1	NA
GO:0045342	0.111591	0.994471	1	7	MHC class II biosynthetic process	BP	1	1	NA
GO:0045346	0.111591	0.994471	1	7	regulation of MHC class II biosynthetic process	BP	1	1	NA
GO:0032616	0.111818	0.994336	1	8	interleukin-13 production	BP	1	1	NA
GO:0010935	0.11217	0.9943	1	8	regulation of macrophage cytokine production	BP	1	1	NA
GO:0043009	0.112212	0.953159	6	227	chordate embryonic development	BP	1	1	NA
GO:0008211	0.112262	0.994403	1	7	glucocorticoid metabolic process	BP	1	1	NA
GO:0071391	0.112411	0.994275	1	8	cellular response to estrogen stimulus	BP	1	1	NA
GO:0002312	0.112438	0.980593	2	38	B cell activation involved in immune response	BP	1	1	NA
GO:0043619	0.112939	0.994219	1	8	regulation of transcription from RNA polymerase II promoter in response to oxidative stress	BP	1	1	NA
GO:0034115	0.113093	0.99447	1	6	negative regulation of heterotypic cell-cell adhesion	BP	1	1	NA
GO:0070587	0.113093	0.99447	1	6	regulation of cell-cell adhesion involved in gastrulation	BP	1	1	NA
GO:0034762	0.113235	0.962699	4	131	regulation of transmembrane transport	BP	1	1	NA
GO:0032945	0.113329	0.980368	2	37	negative regulation of mononuclear cell proliferation	BP	1	1	NA
GO:0050672	0.113329	0.980368	2	37	negative regulation of lymphocyte proliferation	BP	1	1	NA
GO:0061702	0.113388	0.994287	1	7	inflammasome complex	CC	1	1	NA
GO:0098581	0.11346	0.99428	1	7	detection of external biotic stimulus	BP	1	1	NA
GO:0015732	0.113548	0.994155	1	8	prostaglandin transport	BP	1	1	NA
GO:0045214	0.113683	0.994141	1	8	sarcomere organization	BP	1	1	NA
GO:0007628	0.114044	0.994103	1	8	adult walking behavior	BP	1	1	NA
GO:0045670	0.114048	0.980287	2	32	regulation of osteoclast differentiation	BP	1	1	NA
GO:0042129	0.114089	0.969875	3	74	regulation of T cell proliferation	BP	1	1	NA
GO:0070070	0.11409	0.994098	1	8	proton-transporting V-type ATPase complex assembly	BP	1	1	NA
GO:0070072	0.11409	0.994098	1	8	vacuolar proton-transporting V-type ATPase complex assembly	BP	1	1	NA
GO:0035313	0.11416	0.994	1	9	wound healing, spreading of epidermal cells	BP	1	1	NA
GO:0006984	0.114167	0.98018	2	35	ER-nucleus signaling pathway	BP	1	1	NA
GO:1902936	0.114441	0.979959	2	43	phosphatidylinositol bisphosphate binding	MF	1	1	NA
GO:0070997	0.11454	0.956465	5	164	neuron death	BP	1	1	NA
GO:0008373	0.114554	0.993958	1	9	sialyltransferase activity	MF	1	1	NA
GO:0097503	0.114554	0.993958	1	9	sialylation	BP	1	1	NA
GO:0042698	0.114568	0.980027	2	37	ovulation cycle	BP	1	1	NA
GO:0019200	0.114585	0.993955	1	9	carbohydrate kinase activity	MF	1	1	NA
GO:0004707	0.114867	0.994016	1	8	MAP kinase activity	MF	1	1	NA
GO:0009792	0.115193	0.951572	6	229	embryo development ending in birth or egg hatching	BP	1	1	NA
GO:0042100	0.115346	0.979756	2	40	B cell proliferation	BP	1	1	NA
GO:0010595	0.115574	0.97977	2	36	positive regulation of endothelial cell migration	BP	1	1	NA
GO:0035729	0.115615	0.993936	1	8	cellular response to hepatocyte growth factor stimulus	BP	1	1	NA
GO:0048820	0.115722	0.993831	1	9	hair follicle maturation	BP	1	1	NA
GO:0071709	0.115746	0.993829	1	9	membrane assembly	BP	1	1	NA
GO:0048732	0.115864	0.955799	5	167	gland development	BP	1	1	NA
GO:0014812	0.116055	0.979595	2	38	muscle cell migration	BP	1	1	NA
GO:1903429	0.116112	0.993789	1	9	regulation of cell maturation	BP	1	1	NA
GO:0007205	0.116289	0.993863	1	8	protein kinase C-activating G-protein coupled receptor signaling pathway	BP	1	1	NA
GO:0032231	0.116376	0.97942	2	43	regulation of actin filament bundle assembly	BP	1	1	NA
GO:0046906	0.116663	0.979389	2	40	tetrapyrrole binding	MF	1	1	NA
GO:0044070	0.116729	0.97937	2	40	regulation of anion transport	BP	1	1	NA
GO:0032288	0.116864	0.993801	1	8	myelin assembly	BP	1	1	NA
GO:0034116	0.116915	0.99408	1	6	positive regulation of heterotypic cell-cell adhesion	BP	1	1	NA
GO:0045080	0.11719	0.994052	1	6	positive regulation of chemokine biosynthetic process	BP	1	1	NA
GO:1905209	0.117202	0.993764	1	8	positive regulation of cardiocyte differentiation	BP	1	1	NA
GO:0042474	0.117395	0.993866	1	7	middle ear morphogenesis	BP	1	1	NA
GO:0032480	0.117439	0.979229	2	37	negative regulation of type I interferon production	BP	1	1	NA
GO:0006896	0.117558	0.993552	1	10	Golgi to vacuole transport	BP	1	1	NA
GO:1902532	0.117716	0.946497	7	263	negative regulation of intracellular signal transduction	BP	1	1	NA
GO:0043394	0.117733	0.99361	1	9	proteoglycan binding	MF	1	1	NA
GO:0098801	0.117959	0.993681	1	8	regulation of renal system process	BP	1	1	NA
GO:0030122	0.118243	0.993475	1	10	AP-2 adaptor complex	CC	1	1	NA
GO:0071711	0.118474	0.993527	1	9	basement membrane organization	BP	1	1	NA
GO:2000811	0.118495	0.993525	1	9	negative regulation of anoikis	BP	1	1	NA
GO:0043279	0.118544	0.978878	2	39	response to alkaloid	BP	1	1	NA
GO:0001637	0.11867	0.993897	1	6	G-protein coupled chemoattractant receptor activity	MF	1	1	NA
GO:0004950	0.11867	0.993897	1	6	chemokine receptor activity	MF	1	1	NA
GO:0106003	0.118977	0.993864	1	6	amyloid-beta complex	CC	1	1	NA
GO:0042635	0.118984	0.993864	1	6	positive regulation of hair cycle	BP	1	1	NA
GO:0051798	0.118984	0.993864	1	6	positive regulation of hair follicle development	BP	1	1	NA
GO:0002674	0.119035	0.993689	1	7	negative regulation of acute inflammatory response	BP	1	1	NA
GO:0061050	0.11908	0.993558	1	8	regulation of cell growth involved in cardiac muscle cell development	BP	1	1	NA
GO:0035577	0.119164	0.978684	2	40	azurophil granule membrane	CC	1	1	NA
GO:0016049	0.119319	0.949373	6	223	cell growth	BP	1	1	NA
GO:0043542	0.119442	0.967814	3	76	endothelial cell migration	BP	1	1	NA
GO:0035886	0.120053	0.993449	1	8	vascular smooth muscle cell differentiation	BP	1	1	NA
GO:0034123	0.120466	0.993403	1	8	positive regulation of toll-like receptor signaling pathway	BP	1	1	NA
GO:0045335	0.120717	0.967303	3	78	phagocytic vesicle	CC	1	1	NA
GO:0061684	0.121238	0.993447	1	7	chaperone-mediated autophagy	BP	1	1	NA
GO:0046887	0.12143	0.978037	2	40	positive regulation of hormone secretion	BP	1	1	NA
GO:0051346	0.121764	0.952842	5	167	negative regulation of hydrolase activity	BP	1	1	NA
GO:0002643	0.122043	0.993121	1	9	regulation of tolerance induction	BP	1	1	NA
GO:0006869	0.122152	0.958666	4	133	lipid transport	BP	1	1	NA
GO:0002819	0.122249	0.966707	3	78	regulation of adaptive immune response	BP	1	1	NA
GO:0071774	0.122283	0.966773	3	70	response to fibroblast growth factor	BP	1	1	NA
GO:0071888	0.122499	0.993486	1	6	macrophage apoptotic process	BP	1	1	NA
GO:0042044	0.122553	0.993301	1	7	fluid transport	BP	1	1	NA
GO:0008406	0.122719	0.966498	3	81	gonad development	BP	1	1	NA
GO:0001843	0.122793	0.977609	2	42	neural tube closure	BP	1	1	NA
GO:0060606	0.122793	0.977609	2	42	tube closure	BP	1	1	NA
GO:0045111	0.122831	0.977634	2	40	intermediate filament cytoskeleton	CC	1	1	NA
GO:0055078	0.122871	0.993025	1	9	sodium ion homeostasis	BP	1	1	NA
GO:0040019	0.122876	0.992941	1	10	positive regulation of embryonic development	BP	1	1	NA
GO:0010934	0.123186	0.992988	1	9	macrophage cytokine production	BP	1	1	NA
GO:0043270	0.123295	0.966298	3	78	positive regulation of ion transport	BP	1	1	NA
GO:0016491	0.123565	0.937129	9	365	oxidoreductase activity	MF	1	1	NA
GO:0051412	0.123792	0.993161	1	7	response to corticosterone	BP	1	1	NA
GO:0034349	0.123815	0.992915	1	9	glial cell apoptotic process	BP	1	1	NA
GO:0097305	0.123953	0.966023	3	80	response to alcohol	BP	1	1	NA
GO:1903672	0.123992	0.992894	1	9	positive regulation of sprouting angiogenesis	BP	1	1	NA
GO:0004708	0.124253	0.992778	1	10	MAP kinase kinase activity	MF	1	1	NA
GO:0060561	0.124752	0.992804	1	9	apoptotic process involved in morphogenesis	BP	1	1	NA
GO:0090659	0.12503	0.992772	1	9	walking behavior	BP	1	1	NA
GO:0098805	0.125165	0.922062	18	908	whole membrane	CC	1	1	NA
GO:0004190	0.125264	0.992657	1	10	aspartic-type endopeptidase activity	MF	1	1	NA
GO:0045137	0.125362	0.96545	3	82	development of primary sexual characteristics	BP	1	1	NA
GO:0008277	0.12543	0.976898	2	39	regulation of G-protein coupled receptor protein signaling pathway	BP	1	1	NA
GO:0005041	0.125706	0.992691	1	9	low-density lipoprotein receptor activity	MF	1	1	NA
GO:0051493	0.125726	0.945881	6	228	regulation of cytoskeleton organization	BP	1	1	NA
GO:0045647	0.125948	0.992914	1	7	negative regulation of erythrocyte differentiation	BP	1	1	NA
GO:0071312	0.126117	0.992642	1	9	cellular response to alkaloid	BP	1	1	NA
GO:0000302	0.12612	0.956912	4	118	response to reactive oxygen species	BP	1	1	NA
GO:0042454	0.126173	0.992635	1	9	ribonucleoside catabolic process	BP	1	1	NA
GO:0030072	0.12621	0.965115	3	82	peptide hormone secretion	BP	1	1	NA
GO:0038084	0.126518	0.992705	1	8	vascular endothelial growth factor signaling pathway	BP	1	1	NA
GO:0035728	0.12659	0.992585	1	9	response to hepatocyte growth factor	BP	1	1	NA
GO:0060712	0.126756	0.993012	1	6	spongiotrophoblast layer development	BP	1	1	NA
GO:1902074	0.126758	0.99282	1	7	response to salt	BP	1	1	NA
GO:0035051	0.126806	0.976418	2	43	cardiocyte differentiation	BP	1	1	NA
GO:0016298	0.127197	0.976285	2	44	lipase activity	MF	1	1	NA
GO:0060716	0.128197	0.992391	1	9	labyrinthine layer blood vessel development	BP	1	1	NA
GO:0006879	0.128241	0.976115	2	37	cellular iron ion homeostasis	BP	1	1	NA
GO:0035615	0.128431	0.992271	1	10	clathrin adaptor activity	MF	1	1	NA
GO:0098748	0.128431	0.992271	1	10	endocytic adaptor activity	MF	1	1	NA
GO:0048483	0.128706	0.992329	1	9	autonomic nervous system development	BP	1	1	NA
GO:0071383	0.128747	0.955601	4	136	cellular response to steroid hormone stimulus	BP	1	1	NA
GO:0071404	0.129025	0.992197	1	10	cellular response to low-density lipoprotein particle stimulus	BP	1	1	NA
GO:0030128	0.129165	0.992104	1	11	clathrin coat of endocytic vesicle	CC	1	1	NA
GO:1903706	0.129252	0.93989	7	260	regulation of hemopoiesis	BP	1	1	NA
GO:0007507	0.129431	0.948862	5	187	heart development	BP	1	1	NA
GO:0048286	0.129443	0.992069	1	11	lung alveolus development	BP	1	1	NA
GO:0009187	0.129479	0.97566	2	41	cyclic nucleotide metabolic process	BP	1	1	NA
GO:0048588	0.129503	0.963753	3	88	developmental cell growth	BP	1	1	NA
GO:0036020	0.130021	0.992073	1	10	endolysosome membrane	CC	1	1	NA
GO:0002724	0.130087	0.992065	1	10	regulation of T cell cytokine production	BP	1	1	NA
GO:0004714	0.130607	0.991922	1	11	transmembrane receptor protein tyrosine kinase activity	MF	1	1	NA
GO:0050871	0.13067	0.975284	2	42	positive regulation of B cell activation	BP	1	1	NA
GO:0045019	0.130787	0.992344	1	7	negative regulation of nitric oxide biosynthetic process	BP	1	1	NA
GO:1904406	0.130787	0.992344	1	7	negative regulation of nitric oxide metabolic process	BP	1	1	NA
GO:0019674	0.13084	0.975233	2	42	NAD metabolic process	BP	1	1	NA
GO:0046835	0.130952	0.991956	1	10	carbohydrate phosphorylation	BP	1	1	NA
GO:0046632	0.130988	0.975119	2	46	alpha-beta T cell differentiation	BP	1	1	NA
GO:0043236	0.131017	0.992043	1	9	laminin binding	MF	1	1	NA
GO:2000737	0.131073	0.991941	1	10	negative regulation of stem cell differentiation	BP	1	1	NA
GO:0001958	0.131219	0.992018	1	9	endochondral ossification	BP	1	1	NA
GO:0036075	0.131219	0.992018	1	9	replacement ossification	BP	1	1	NA
GO:0045624	0.131287	0.991914	1	10	positive regulation of T-helper cell differentiation	BP	1	1	NA
GO:0017017	0.13132	0.992279	1	7	MAP kinase tyrosine/serine/threonine phosphatase activity	MF	1	1	NA
GO:0042359	0.131655	0.992084	1	8	vitamin D metabolic process	BP	1	1	NA
GO:0010463	0.131678	0.991864	1	10	mesenchymal cell proliferation	BP	1	1	NA
GO:0010464	0.131678	0.991864	1	10	regulation of mesenchymal cell proliferation	BP	1	1	NA
GO:0010870	0.131858	0.991938	1	9	positive regulation of receptor biosynthetic process	BP	1	1	NA
GO:0035690	0.132064	0.974925	2	39	cellular response to drug	BP	1	1	NA
GO:0070586	0.132553	0.99213	1	7	cell-cell adhesion involved in gastrulation	BP	1	1	NA
GO:2001222	0.132708	0.991653	1	11	regulation of neuron migration	BP	1	1	NA
GO:0050866	0.132744	0.962493	3	82	negative regulation of cell activation	BP	1	1	NA
GO:0045073	0.132873	0.99209	1	7	regulation of chemokine biosynthetic process	BP	1	1	NA
GO:0002026	0.132933	0.991704	1	10	regulation of the force of heart contraction	BP	1	1	NA
GO:0045776	0.133723	0.991522	1	11	negative regulation of blood pressure	BP	1	1	NA
GO:0022836	0.133758	0.974245	2	48	gated channel activity	MF	1	1	NA
GO:0050664	0.134035	0.991562	1	10	oxidoreductase activity, acting on NAD(P)H, oxygen as acceptor	MF	1	1	NA
GO:0001786	0.134136	0.991549	1	10	phosphatidylserine binding	MF	1	1	NA
GO:0016645	0.134256	0.991534	1	10	oxidoreductase activity, acting on the CH-NH group of donors	MF	1	1	NA
GO:0055023	0.134259	0.991633	1	9	positive regulation of cardiac muscle tissue growth	BP	1	1	NA
GO:0009925	0.134405	0.991514	1	10	basal plasma membrane	CC	1	1	NA
GO:0045117	0.134415	0.991513	1	10	azole transport	BP	1	1	NA
GO:0034329	0.134614	0.961643	3	93	cell junction assembly	BP	1	1	NA
GO:0031663	0.134747	0.974133	2	38	lipopolysaccharide-mediated signaling pathway	BP	1	1	NA
GO:0032682	0.134792	0.991854	1	7	negative regulation of chemokine production	BP	1	1	NA
GO:0030175	0.134903	0.973942	2	45	filopodium	CC	1	1	NA
GO:0033273	0.135171	0.973935	2	41	response to vitamin	BP	1	1	NA
GO:0051409	0.135185	0.991514	1	9	response to nitrosative stress	BP	1	1	NA
GO:0014020	0.13532	0.973813	2	45	primary neural tube formation	BP	1	1	NA
GO:0003016	0.135378	0.991304	1	11	respiratory system process	BP	1	1	NA
GO:0002702	0.135526	0.973848	2	40	positive regulation of production of molecular mediator of immune response	BP	1	1	NA
GO:0046037	0.135792	0.991436	1	9	GMP metabolic process	BP	1	1	NA
GO:0034599	0.136359	0.945301	5	172	cellular response to oxidative stress	BP	1	1	NA
GO:0042827	0.136557	0.991336	1	9	platelet dense granule	CC	1	1	NA
GO:2000191	0.136749	0.991207	1	10	regulation of fatty acid transport	BP	1	1	NA
GO:0032794	0.136934	0.991183	1	10	GTPase activating protein binding	MF	1	1	NA
GO:0045064	0.136939	0.991182	1	10	T-helper 2 cell differentiation	BP	1	1	NA
GO:0010720	0.136959	0.94492	5	192	positive regulation of cell development	BP	1	1	NA
GO:0006357	0.137019	0.913537	18	916	regulation of transcription from RNA polymerase II promoter	BP	1	1	NA
GO:0048839	0.137343	0.973244	2	42	inner ear development	BP	1	1	NA
GO:0002862	0.137401	0.991752	1	6	negative regulation of inflammatory response to antigenic stimulus	BP	1	1	NA
GO:0071813	0.137555	0.9911	1	10	lipoprotein particle binding	MF	1	1	NA
GO:0071814	0.137555	0.9911	1	10	protein-lipid complex binding	MF	1	1	NA
GO:0035250	0.137609	0.991093	1	10	UDP-galactosyltransferase activity	MF	1	1	NA
GO:0070664	0.137706	0.973174	2	40	negative regulation of leukocyte proliferation	BP	1	1	NA
GO:0002824	0.137967	0.97305	2	42	positive regulation of adaptive immune response based on somatic recombination of immune receptors built from immunoglobulin superfamily domains	BP	1	1	NA
GO:0043032	0.137981	0.991044	1	10	positive regulation of macrophage activation	BP	1	1	NA
GO:0046883	0.13865	0.96006	3	83	regulation of hormone secretion	BP	1	1	NA
GO:0050765	0.138786	0.990936	1	10	negative regulation of phagocytosis	BP	1	1	NA
GO:1903523	0.138795	0.990935	1	10	negative regulation of blood circulation	BP	1	1	NA
GO:1902742	0.138843	0.990928	1	10	apoptotic process involved in development	BP	1	1	NA
GO:0045649	0.138915	0.990919	1	10	regulation of macrophage differentiation	BP	1	1	NA
GO:0071850	0.13896	0.991327	1	7	mitotic cell cycle arrest	BP	1	1	NA
GO:0070001	0.139188	0.990794	1	11	aspartic-type peptidase activity	MF	1	1	NA
GO:0040036	0.139218	0.990878	1	10	regulation of fibroblast growth factor receptor signaling pathway	BP	1	1	NA
GO:0034134	0.139247	0.990982	1	9	toll-like receptor 2 signaling pathway	BP	1	1	NA
GO:0021545	0.139572	0.990938	1	9	cranial nerve development	BP	1	1	NA
GO:0034356	0.139578	0.991073	1	8	NAD biosynthesis via nicotinamide riboside salvage pathway	BP	1	1	NA
GO:0071318	0.139926	0.991027	1	8	cellular response to ATP	BP	1	1	NA
GO:0031330	0.13999	0.950289	4	129	negative regulation of cellular catabolic process	BP	1	1	NA
GO:2000352	0.140052	0.990765	1	10	negative regulation of endothelial cell apoptotic process	BP	1	1	NA
GO:0003298	0.1406	0.99069	1	10	physiological muscle hypertrophy	BP	1	1	NA
GO:0003301	0.1406	0.99069	1	10	physiological cardiac muscle hypertrophy	BP	1	1	NA
GO:0061049	0.1406	0.99069	1	10	cell growth involved in cardiac muscle cell development	BP	1	1	NA
GO:0006690	0.140683	0.972221	2	41	icosanoid metabolic process	BP	1	1	NA
GO:0051238	0.140772	0.990777	1	9	sequestering of metal ion	BP	1	1	NA
GO:0030194	0.140804	0.990773	1	9	positive regulation of blood coagulation	BP	1	1	NA
GO:1900048	0.140804	0.990773	1	9	positive regulation of hemostasis	BP	1	1	NA
GO:0030041	0.140901	0.959095	3	86	actin filament polymerization	BP	1	1	NA
GO:0005975	0.141003	0.932924	7	288	carbohydrate metabolic process	BP	1	1	NA
GO:0036120	0.141498	0.990568	1	10	cellular response to platelet-derived growth factor stimulus	BP	1	1	NA
GO:0008637	0.14164	0.958874	3	77	apoptotic mitochondrial changes	BP	1	1	NA
GO:2000484	0.142211	0.990904	1	7	positive regulation of interleukin-8 secretion	BP	1	1	NA
GO:0032892	0.142314	0.990455	1	10	positive regulation of organic acid transport	BP	1	1	NA
GO:0007389	0.142465	0.958398	3	91	pattern specification process	BP	1	1	NA
GO:0006700	0.142493	0.990544	1	9	C21-steroid hormone biosynthetic process	BP	1	1	NA
GO:1902187	0.142506	0.990429	1	10	negative regulation of viral release from host cell	BP	1	1	NA
GO:0010332	0.142801	0.971598	2	39	response to gamma radiation	BP	1	1	NA
GO:0031348	0.142903	0.958312	3	80	negative regulation of defense response	BP	1	1	NA
GO:0060627	0.143045	0.93616	6	245	regulation of vesicle-mediated transport	BP	1	1	NA
GO:0019201	0.143216	0.990237	1	11	nucleotide kinase activity	MF	1	1	NA
GO:0032652	0.143482	0.971357	2	40	regulation of interleukin-1 production	BP	1	1	NA
GO:0007157	0.143917	0.990139	1	11	heterophilic cell-cell adhesion via plasma membrane cell adhesion molecules	BP	1	1	NA
GO:0048471	0.144014	0.927391	8	341	perinuclear region of cytoplasm	CC	1	1	NA
GO:0007204	0.144219	0.957691	3	87	positive regulation of cytosolic calcium ion concentration	BP	1	1	NA
GO:1901381	0.144592	0.990043	1	11	positive regulation of potassium ion transmembrane transport	BP	1	1	NA
GO:0044091	0.144672	0.990032	1	11	membrane biogenesis	BP	1	1	NA
GO:0043114	0.144791	0.990015	1	11	regulation of vascular permeability	BP	1	1	NA
GO:0060421	0.144832	0.990105	1	10	positive regulation of heart growth	BP	1	1	NA
GO:0042033	0.144855	0.990364	1	8	chemokine biosynthetic process	BP	1	1	NA
GO:0008202	0.145075	0.947803	4	131	steroid metabolic process	BP	1	1	NA
GO:0045136	0.145986	0.99006	1	9	development of secondary sexual characteristics	BP	1	1	NA
GO:0033549	0.146042	0.9902	1	8	MAP kinase phosphatase activity	MF	1	1	NA
GO:0044089	0.14606	0.934439	6	243	positive regulation of cellular component biogenesis	BP	1	1	NA
GO:0030889	0.146119	0.989826	1	11	negative regulation of B cell proliferation	BP	1	1	NA
GO:0045579	0.146567	0.989761	1	11	positive regulation of B cell differentiation	BP	1	1	NA
GO:0099738	0.146904	0.989631	1	12	cell cortex region	CC	1	1	NA
GO:0005319	0.146963	0.970091	2	47	lipid transporter activity	MF	1	1	NA
GO:0019882	0.14701	0.93963	5	172	antigen processing and presentation	BP	1	1	NA
GO:0045056	0.147229	0.989584	1	12	transcytosis	BP	1	1	NA
GO:0042402	0.147807	0.989802	1	9	cellular biogenic amine catabolic process	BP	1	1	NA
GO:0030852	0.147958	0.989659	1	10	regulation of granulocyte differentiation	BP	1	1	NA
GO:1903828	0.148383	0.955926	3	86	negative regulation of cellular protein localization	BP	1	1	NA
GO:0007252	0.148524	0.989478	1	11	I-kappaB phosphorylation	BP	1	1	NA
GO:0043405	0.148836	0.938601	5	183	regulation of MAP kinase activity	BP	1	1	NA
GO:0046425	0.148858	0.969531	2	44	regulation of JAK-STAT cascade	BP	1	1	NA
GO:1904892	0.148858	0.969531	2	44	regulation of STAT cascade	BP	1	1	NA
GO:0051260	0.149048	0.94585	4	130	protein homooligomerization	BP	1	1	NA
GO:0048013	0.149373	0.969285	2	48	ephrin receptor signaling pathway	BP	1	1	NA
GO:0043101	0.149629	0.989417	1	10	purine-containing compound salvage	BP	1	1	NA
GO:0030947	0.149874	0.989194	1	12	regulation of vascular endothelial growth factor receptor signaling pathway	BP	1	1	NA
GO:0032717	0.150136	0.989468	1	9	negative regulation of interleukin-8 production	BP	1	1	NA
GO:0007084	0.150154	0.989466	1	9	mitotic nuclear envelope reassembly	BP	1	1	NA
GO:0032753	0.150577	0.989279	1	10	positive regulation of interleukin-4 production	BP	1	1	NA
GO:1903305	0.15066	0.968826	2	50	regulation of regulated secretory pathway	BP	1	1	NA
GO:0007520	0.150712	0.98907	1	12	myoblast fusion	BP	1	1	NA
GO:0046597	0.150727	0.989257	1	10	negative regulation of viral entry into host cell	BP	1	1	NA
GO:0042307	0.150805	0.96887	2	45	positive regulation of protein import into nucleus	BP	1	1	NA
GO:0036119	0.150917	0.989125	1	11	response to platelet-derived growth factor	BP	1	1	NA
GO:0035265	0.150951	0.968764	2	48	organ growth	BP	1	1	NA
GO:0016894	0.151054	0.989494	1	8	endonuclease activity, active with either ribo- or deoxyribonucleic acids and producing 3'-phosphomonoesters	MF	1	1	NA
GO:0060795	0.15114	0.989196	1	10	cell fate commitment involved in formation of primary germ layer	BP	1	1	NA
GO:0097067	0.151359	0.989059	1	11	cellular response to thyroid hormone stimulus	BP	1	1	NA
GO:0051797	0.151375	0.989288	1	9	regulation of hair follicle development	BP	1	1	NA
GO:0032755	0.15146	0.968719	2	42	positive regulation of interleukin-6 production	BP	1	1	NA
GO:0050820	0.151465	0.989148	1	10	positive regulation of coagulation	BP	1	1	NA
GO:0014888	0.151561	0.988869	1	13	striated muscle adaptation	BP	1	1	NA
GO:0007215	0.151724	0.988844	1	13	glutamate receptor signaling pathway	BP	1	1	NA
GO:0030038	0.151763	0.96846	2	50	contractile actin filament bundle assembly	BP	1	1	NA
GO:0043149	0.151763	0.96846	2	50	stress fiber assembly	BP	1	1	NA
GO:0001909	0.151944	0.968536	2	43	leukocyte mediated cytotoxicity	BP	1	1	NA
GO:0045351	0.152144	0.989176	1	9	type I interferon biosynthetic process	BP	1	1	NA
GO:0032368	0.152174	0.968437	2	44	regulation of lipid transport	BP	1	1	NA
GO:0098862	0.152181	0.968394	2	46	cluster of actin-based cell projections	CC	1	1	NA
GO:0008329	0.152362	0.989015	1	10	signaling pattern recognition receptor activity	MF	1	1	NA
GO:0038187	0.152362	0.989015	1	10	pattern recognition receptor activity	MF	1	1	NA
GO:0001726	0.152512	0.954057	3	96	ruffle	CC	1	1	NA
GO:0008234	0.152521	0.954061	3	95	cysteine-type peptidase activity	MF	1	1	NA
GO:0051222	0.152763	0.930589	6	233	positive regulation of protein transport	BP	1	1	NA
GO:0043406	0.153184	0.943739	4	139	positive regulation of MAP kinase activity	BP	1	1	NA
GO:0061158	0.153189	0.989022	1	9	3'-UTR-mediated mRNA destabilization	BP	1	1	NA
GO:0032350	0.153754	0.988807	1	10	regulation of hormone metabolic process	BP	1	1	NA
GO:0071723	0.15416	0.98954	1	6	lipopeptide binding	MF	1	1	NA
GO:0006909	0.154434	0.943087	4	144	phagocytosis	BP	1	1	NA
GO:0032814	0.154532	0.988491	1	12	regulation of natural killer cell activation	BP	1	1	NA
GO:0034694	0.155014	0.988416	1	12	response to prostaglandin	BP	1	1	NA
GO:0019430	0.155337	0.988567	1	10	removal of superoxide radicals	BP	1	1	NA
GO:0006596	0.155505	0.988676	1	9	polyamine biosynthetic process	BP	1	1	NA
[truncated: 15,810 more rows]

## Sheet: SCDE_GO_2h_cluster2-Others
Supplementary Data 5: Gene Ontology analysis of marker genes identified for each unsupervised cluster.
category	over_represented_pvalue	under_represented_pvalue	numDEInCat	numInCat	term	ontology	BH	bonferroni	Genes
GO:0002250	1.57254e-07	1	9	174	adaptive immune response	BP	0.00280038	0.00280038	C1QA,C1QB,C1QC,C2,CD1A,CD1B,CD1C,CD40,CTSC,CTSL,FCER1A,FYN,TNF,CLEC10A,DUSP10,CLCF1,CLEC4A
GO:0030882	1.33458e-06	1	3	4	lipid antigen binding	MF	0.00594153	0.0237661	CD1A,CD1B,CD1C
GO:0030883	1.33458e-06	1	3	4	endogenous lipid antigen binding	MF	0.00594153	0.0237661	CD1A,CD1B,CD1C
GO:0030884	1.33458e-06	1	3	4	exogenous lipid antigen binding	MF	0.00594153	0.0237661	CD1A,CD1B,CD1C
GO:0048003	4.13595e-06	1	3	6	antigen processing and presentation of lipid antigen via MHC class Ib	BP	0.0122755	0.0736531	CD1A,CD1B,CD1C
GO:0048007	4.13595e-06	1	3	6	antigen processing and presentation, exogenous lipid antigen via MHC class Ib	BP	0.0122755	0.0736531	CD1A,CD1B,CD1C
GO:0071723	6.61287e-06	1	3	6	lipopeptide binding	MF	0.0168231	0.117762	CD1A,CD1B,CD1C,CD14
GO:0002682	9.65204e-06	0.999998	14	749	regulation of immune system process	BP	0.020399	0.171884	AIF1,BCL2,ZFP36L2,C1QA,C1QB,C1QC,C2,CD1A,CD1B,CD1C,CD14,CD38,CD40,CDKN1A,CEBPB,CMKLR1,CTSB,CTSL,FCER1A,FYN,HMOX1,LAMP1,LGALS3,LIMK1,LGMN,RARG,CCL24,TNF,NR4A3,CD83,MAFB,VAV3,GPNMB,CLEC10A,DUSP10,CLCF1,TMEM176B,CD274,PILRA,CLEC4A,GAL,GPATCH3,PDCD1LG2,JAML,NFAM1
GO:0030881	1.03095e-05	1	3	7	beta-2-microglobulin binding	MF	0.020399	0.183591	CD1A,CD1B,CD1C
GO:0002475	1.87038e-05	1	3	9	antigen processing and presentation via MHC class Ib	BP	0.0333078	0.333078	CD1A,CD1B,CD1C
GO:0050776	2.88372e-05	0.999995	11	511	regulation of immune response	BP	0.0466848	0.513533	BCL2,C1QA,C1QB,C1QC,C2,CD1A,CD1B,CD1C,CD14,CD38,CD40,CTSB,CTSL,FCER1A,FYN,HMOX1,LAMP1,LGALS3,LIMK1,LGMN,TNF,NR4A3,VAV3,CLEC10A,DUSP10,CLCF1,PILRA,CLEC4A,GPATCH3,JAML,NFAM1
GO:0003823	3.95577e-05	0.999999	4	34	antigen binding	MF	0.0587036	0.704443	CD1A,CD1B,CD1C,CD40
GO:0002714	0.000116569	0.999998	3	19	positive regulation of B cell mediated immunity	BP	0.148276	1	NA
GO:0002891	0.000116569	0.999998	3	19	positive regulation of immunoglobulin mediated immune response	BP	0.148276	1	NA
GO:0002696	0.000150275	0.999986	6	165	positive regulation of leukocyte activation	BP	0.178407	1	NA
GO:0050867	0.000162871	0.999984	6	168	positive regulation of cell activation	BP	0.181276	1	NA
GO:0002712	0.000340369	0.99999	3	27	regulation of B cell mediated immunity	BP	0.336739	1	NA
GO:0002889	0.000340369	0.99999	3	27	regulation of immunoglobulin mediated immune response	BP	0.336739	1	NA
GO:0002863	0.000411035	0.999997	2	6	positive regulation of inflammatory response to antigenic stimulus	BP	0.385248	1	NA
GO:0009897	0.000586886	0.999961	4	77	external side of plasma membrane	CC	0.522564	1	NA
GO:0002708	0.000903252	0.999963	3	39	positive regulation of lymphocyte mediated immunity	BP	0.750456	1	NA
GO:0002768	0.000927113	0.999873	6	231	immune response-regulating cell surface receptor signaling pathway	BP	0.750456	1	NA
GO:0002684	0.0011146	0.999765	9	529	positive regulation of immune system process	BP	0.805922	1	NA
GO:0043491	0.00113695	0.99991	4	92	protein kinase B signaling	BP	0.805922	1	NA
GO:0002824	0.00116324	0.999948	3	42	positive regulation of adaptive immune response based on somatic recombination of immune receptors built from immunoglobulin superfamily domains	BP	0.805922	1	NA
GO:0014070	0.00117666	0.999773	8	443	response to organic cyclic compound	BP	0.805922	1	NA
GO:0032515	0.00131627	0.999981	2	11	negative regulation of phosphoprotein phosphatase activity	BP	0.819457	1	NA
GO:0006955	0.00137725	0.999621	13	1042	immune response	BP	0.819457	1	NA
GO:0002694	0.00141826	0.999789	6	249	regulation of leukocyte activation	BP	0.819457	1	NA
GO:0002821	0.00142636	0.999931	3	45	positive regulation of adaptive immune response	BP	0.819457	1	NA
GO:0002699	0.0014265	0.999879	4	100	positive regulation of immune effector process	BP	0.819457	1	NA
GO:0051023	0.00147376	0.999978	2	10	regulation of immunoglobulin secretion	BP	0.820146	1	NA
GO:0002675	0.00172113	0.999972	2	11	positive regulation of acute inflammatory response	BP	0.912584	1	NA
GO:0033005	0.00174235	0.99997	2	14	positive regulation of mast cell activation	BP	0.912584	1	NA
GO:0050865	0.00181174	0.999717	6	262	regulation of cell activation	BP	0.916632	1	NA
GO:0048545	0.00190416	0.999758	5	182	response to steroid hormone	BP	0.916632	1	NA
GO:0048305	0.00192965	0.999966	2	12	immunoglobulin secretion	BP	0.916632	1	NA
GO:0042634	0.00195598	0.999965	2	13	regulation of hair cycle	BP	0.916632	1	NA
GO:0002705	0.00202319	0.999889	3	53	positive regulation of leukocyte mediated immunity	BP	0.923819	1	NA
GO:0016064	0.00223524	0.999873	3	51	immunoglobulin mediated immune response	BP	0.970857	1	NA
GO:0019724	0.00223524	0.999873	3	51	B cell mediated immunity	BP	0.970857	1	NA
GO:0002861	0.00232361	0.999955	2	12	regulation of inflammatory response to antigenic stimulus	BP	0.985209	1	NA
GO:0004871	0.00257859	0.999496	7	391	signal transducer activity	MF	1	1	NA
GO:1901031	0.00267288	0.999942	2	17	regulation of response to reactive oxygen species	BP	1	1	NA
GO:1900180	0.00267927	0.999729	4	116	regulation of protein localization to nucleus	BP	1	1	NA
GO:0003707	0.00274648	0.99994	2	17	steroid hormone receptor activity	MF	1	1	NA
GO:1903039	0.00277174	0.999717	4	117	positive regulation of leukocyte cell-cell adhesion	BP	1	1	NA
GO:0007631	0.00281395	0.999938	2	16	feeding behavior	BP	1	1	NA
GO:0005887	0.00285784	0.999431	7	395	integral component of plasma membrane	CC	1	1	NA
GO:0098552	0.00288809	0.999595	5	202	side of membrane	CC	1	1	NA
GO:0050778	0.00291096	0.999418	7	391	positive regulation of immune response	BP	1	1	NA
GO:0035308	0.00298615	0.999931	2	17	negative regulation of protein dephosphorylation	BP	1	1	NA
GO:0004879	0.00319516	0.999924	2	18	nuclear receptor activity	MF	1	1	NA
GO:0098531	0.00319516	0.999924	2	18	transcription factor activity, direct ligand regulated sequence-specific DNA binding	MF	1	1	NA
GO:0043524	0.00326102	0.999787	3	61	negative regulation of neuron apoptotic process	BP	1	1	NA
GO:0007411	0.00331799	0.999782	3	63	axon guidance	BP	1	1	NA
GO:0097485	0.00331799	0.999782	3	63	neuron projection guidance	BP	1	1	NA
GO:0009725	0.00337143	0.999307	7	411	response to hormone	BP	1	1	NA
GO:0002376	0.00338724	0.9989	15	1456	immune system process	BP	1	1	NA
GO:0016021	0.00351097	0.998832	16	1627	integral component of membrane	CC	1	1	NA
GO:0022409	0.00367103	0.999594	4	126	positive regulation of cell-cell adhesion	BP	1	1	NA
GO:0002700	0.00367457	0.999749	3	61	regulation of production of molecular mediator of immune response	BP	1	1	NA
GO:0031226	0.00374162	0.999216	7	415	intrinsic component of plasma membrane	CC	1	1	NA
GO:0042610	0.00403117	1	1	1	CD8 receptor binding	MF	1	1	NA
GO:0050966	0.00403117	1	1	1	detection of mechanical stimulus involved in sensory perception of pain	BP	1	1	NA
GO:0004887	0.00403117	1	1	1	thyroid hormone receptor activity	MF	1	1	NA
GO:0009444	0.00403117	1	1	1	pyruvate oxidation	BP	1	1	NA
GO:0038097	0.00403117	1	1	1	positive regulation of mast cell activation by Fc-epsilon receptor signaling pathway	BP	1	1	NA
GO:0060005	0.00403117	1	1	1	vestibular reflex	BP	1	1	NA
GO:0060089	0.00407901	0.999246	6	311	molecular transducer activity	MF	1	1	NA
GO:1901099	0.00412985	0.999887	2	18	negative regulation of signal transduction in absence of ligand	BP	1	1	NA
GO:2001240	0.00412985	0.999887	2	18	negative regulation of extrinsic apoptotic signaling pathway in absence of ligand	BP	1	1	NA
GO:0031224	0.00415636	0.99859	16	1654	intrinsic component of membrane	CC	1	1	NA
GO:0035696	0.00419304	1	1	1	monocyte extravasation	BP	1	1	NA
GO:0038023	0.00424894	0.999348	5	217	signaling receptor activity	MF	1	1	NA
GO:0002764	0.0043301	0.99919	6	315	immune response-regulating signaling pathway	BP	1	1	NA
GO:0002706	0.00445427	0.999674	3	67	regulation of lymphocyte mediated immunity	BP	1	1	NA
GO:0045948	0.00455437	0.999868	2	20	positive regulation of translational initiation	BP	1	1	NA
GO:0042531	0.00458867	0.999867	2	20	positive regulation of tyrosine phosphorylation of STAT protein	BP	1	1	NA
GO:0072577	0.0046856	0.999863	2	20	endothelial cell apoptotic process	BP	1	1	NA
GO:0002822	0.00483127	0.999635	3	69	regulation of adaptive immune response based on somatic recombination of immune receptors built from immunoglobulin superfamily domains	BP	1	1	NA
GO:0070384	0.00493641	1	1	1	Harderian gland development	BP	1	1	NA
GO:0045121	0.00499446	0.999397	4	144	membrane raft	CC	1	1	NA
GO:0042127	0.00500846	0.998668	9	657	regulation of cell proliferation	BP	1	1	NA
GO:0001819	0.00505384	0.999192	5	217	positive regulation of cytokine production	BP	1	1	NA
GO:0050731	0.00506887	0.99961	3	71	positive regulation of peptidyl-tyrosine phosphorylation	BP	1	1	NA
GO:0098857	0.00509727	0.999381	4	145	membrane microdomain	CC	1	1	NA
GO:0002437	0.00516398	0.999841	2	19	inflammatory response to antigenic stimulus	BP	1	1	NA
GO:0046649	0.0051851	0.998993	6	324	lymphocyte activation	BP	1	1	NA
GO:0030890	0.00518736	0.999839	2	21	positive regulation of B cell proliferation	BP	1	1	NA
GO:0045321	0.00560424	0.998482	9	676	leukocyte activation	BP	1	1	NA
GO:0045123	0.00579674	0.999808	2	23	cellular extravasation	BP	1	1	NA
GO:0002066	0.00585485	0.999804	2	25	columnar/cuboidal epithelial cell development	BP	1	1	NA
GO:0051251	0.00590667	0.999251	4	145	positive regulation of lymphocyte activation	BP	1	1	NA
GO:0001817	0.00629172	0.998727	6	327	regulation of cytokine production	BP	1	1	NA
GO:0044425	0.00640703	0.99764	19	2255	membrane part	CC	1	1	NA
GO:0043666	0.00660902	0.999765	2	25	regulation of phosphoprotein phosphatase activity	BP	1	1	NA
GO:0019912	0.0067171	1	1	1	cyclin-dependent protein kinase activating kinase activity	MF	1	1	NA
GO:0070557	0.0067171	1	1	1	PCNA-p21 complex	CC	1	1	NA
GO:0043122	0.00693759	0.999079	4	148	regulation of I-kappaB kinase/NF-kappaB signaling	BP	1	1	NA
GO:0002819	0.00699574	0.999395	3	78	regulation of adaptive immune response	BP	1	1	NA
GO:0036497	0.00714871	1	1	1	eIF2alpha dephosphorylation in response to endoplasmic reticulum stress	BP	1	1	NA
GO:0060734	0.00714871	1	1	1	regulation of endoplasmic reticulum stress-induced eIF2 alpha phosphorylation	BP	1	1	NA
GO:1902310	0.00714871	1	1	1	positive regulation of peptidyl-serine dephosphorylation	BP	1	1	NA
GO:1903916	0.00714871	1	1	1	regulation of endoplasmic reticulum stress-induced eIF2 alpha dephosphorylation	BP	1	1	NA
GO:1903917	0.00714871	1	1	1	positive regulation of endoplasmic reticulum stress-induced eIF2 alpha dephosphorylation	BP	1	1	NA
GO:0002876	0.00715851	1	1	1	positive regulation of chronic inflammatory response to antigenic stimulus	BP	1	1	NA
GO:0060664	0.00715851	1	1	1	epithelial cell proliferation involved in salivary gland morphogenesis	BP	1	1	NA
GO:0061048	0.00715851	1	1	1	negative regulation of branching involved in lung morphogenesis	BP	1	1	NA
GO:1904999	0.00715851	1	1	1	positive regulation of leukocyte adhesion to arterial endothelial cell	BP	1	1	NA
GO:0002064	0.00725758	0.999363	3	82	epithelial cell development	BP	1	1	NA
GO:0033003	0.0076784	0.999703	2	28	regulation of mast cell activation	BP	1	1	NA
GO:0008284	0.00769158	0.998375	6	345	positive regulation of cell proliferation	BP	1	1	NA
GO:0008283	0.00783157	0.997622	10	843	cell proliferation	BP	1	1	NA
GO:0042509	0.00789767	0.99969	2	27	regulation of tyrosine phosphorylation of STAT protein	BP	1	1	NA
GO:0048752	0.00804653	0.999984	1	2	semicircular canal morphogenesis	BP	1	1	NA
GO:0060872	0.00804653	0.999984	1	2	semicircular canal development	BP	1	1	NA
GO:1900623	0.00804653	0.999984	1	2	regulation of monocyte aggregation	BP	1	1	NA
GO:1900625	0.00804653	0.999984	1	2	positive regulation of monocyte aggregation	BP	1	1	NA
GO:0004366	0.00804653	0.999984	1	2	glycerol-3-phosphate O-acyltransferase activity	MF	1	1	NA
GO:0102420	0.00804653	0.999984	1	2	sn-1-glycerol-3-phosphate C16:0-DCA-CoA acyl transferase activity	MF	1	1	NA
GO:0097190	0.00807612	0.998276	6	346	apoptotic signaling pathway	BP	1	1	NA
GO:0050974	0.0081417	0.999984	1	2	detection of mechanical stimulus involved in sensory perception	BP	1	1	NA
GO:0046427	0.00815503	0.999675	2	27	positive regulation of JAK-STAT cascade	BP	1	1	NA
GO:1904894	0.00815503	0.999675	2	27	positive regulation of STAT cascade	BP	1	1	NA
GO:0000122	0.00820221	0.998242	6	370	negative regulation of transcription from RNA polymerase II promoter	BP	1	1	NA
GO:2001239	0.00825303	0.999669	2	26	regulation of extrinsic apoptotic signaling pathway in absence of ligand	BP	1	1	NA
GO:0007260	0.00836609	0.999661	2	28	tyrosine phosphorylation of STAT protein	BP	1	1	NA
GO:0007155	0.00838571	0.997953	7	485	cell adhesion	BP	1	1	NA
GO:0010942	0.00842428	0.998185	6	355	positive regulation of cell death	BP	1	1	NA
GO:0048565	0.00846293	0.999654	2	30	digestive tract development	BP	1	1	NA
GO:0002279	0.00861141	0.999645	2	30	mast cell activation involved in immune response	BP	1	1	NA
GO:0043303	0.00861141	0.999645	2	30	mast cell degranulation	BP	1	1	NA
GO:0022610	0.00869076	0.997863	7	488	biological adhesion	BP	1	1	NA
GO:0010243	0.00873008	0.997852	7	485	response to organonitrogen compound	BP	1	1	NA
GO:0031349	0.0087836	0.998392	5	253	positive regulation of defense response	BP	1	1	NA
GO:0002440	0.00888574	0.999159	3	86	production of molecular mediator of immune response	BP	1	1	NA
GO:0003415	0.00894823	0.99998	1	2	chondrocyte hypertrophy	BP	1	1	NA
GO:0003418	0.00894823	0.99998	1	2	growth plate cartilage chondrocyte differentiation	BP	1	1	NA
GO:0003430	0.00894823	0.99998	1	2	growth plate cartilage chondrocyte growth	BP	1	1	NA
GO:0003431	0.00894823	0.99998	1	2	growth plate cartilage chondrocyte development	BP	1	1	NA
GO:0003433	0.00894823	0.99998	1	2	chondrocyte development involved in endochondral bone morphogenesis	BP	1	1	NA
GO:0003406	0.00894823	0.99998	1	2	retinal pigment epithelium development	BP	1	1	NA
GO:0000060	0.00895768	0.999624	2	28	protein import into nucleus, translocation	BP	1	1	NA
GO:0002448	0.00932949	0.999598	2	31	mast cell mediated immunity	BP	1	1	NA
GO:0032713	0.00935395	0.999979	1	2	negative regulation of interleukin-4 production	BP	1	1	NA
GO:0046328	0.00936958	0.999095	3	90	regulation of JNK cascade	BP	1	1	NA
GO:0032403	0.00943741	0.997915	6	383	protein complex binding	MF	1	1	NA
GO:0001816	0.00943763	0.997916	6	359	cytokine production	BP	1	1	NA
GO:0032752	0.00954169	0.999978	1	2	positive regulation of interleukin-3 production	BP	1	1	NA
GO:0042223	0.00954169	0.999978	1	2	interleukin-3 biosynthetic process	BP	1	1	NA
GO:0045399	0.00954169	0.999978	1	2	regulation of interleukin-3 biosynthetic process	BP	1	1	NA
GO:0045401	0.00954169	0.999978	1	2	positive regulation of interleukin-3 biosynthetic process	BP	1	1	NA
GO:0009605	0.00963914	0.996977	10	867	response to external stimulus	BP	1	1	NA
GO:0001775	0.00977705	0.997099	9	737	cell activation	BP	1	1	NA
GO:1903037	0.00978229	0.998564	4	166	regulation of leukocyte cell-cell adhesion	BP	1	1	NA
GO:0044609	0.00981587	0.999976	1	2	DBIRD complex	CC	1	1	NA
GO:0009612	0.00982715	0.999035	3	86	response to mechanical stimulus	BP	1	1	NA
GO:0006509	0.00998089	0.999555	2	30	membrane protein ectodomain proteolysis	BP	1	1	NA
GO:1901215	0.00999048	0.999012	3	91	negative regulation of neuron death	BP	1	1	NA
GO:0031802	0.0100691	0.999975	1	2	type 5 metabotropic glutamate receptor binding	MF	1	1	NA
GO:1902951	0.0100691	0.999975	1	2	negative regulation of dendritic spine maintenance	BP	1	1	NA
GO:1905664	0.0100691	0.999975	1	2	regulation of calcium ion import across plasma membrane	BP	1	1	NA
GO:0010562	0.0103478	0.997368	7	495	positive regulation of phosphorus metabolic process	BP	1	1	NA
GO:0045937	0.0103478	0.997368	7	495	positive regulation of phosphate metabolic process	BP	1	1	NA
GO:0007249	0.0103694	0.998451	4	167	I-kappaB kinase/NF-kappaB signaling	BP	1	1	NA
GO:0009986	0.0104229	0.998008	5	269	cell surface	CC	1	1	NA
GO:0048304	0.0106334	0.999972	1	2	positive regulation of isotype switching to IgG isotypes	BP	1	1	NA
GO:0031347	0.0106763	0.997578	6	371	regulation of defense response	BP	1	1	NA
GO:0060574	0.0107219	0.999972	1	2	intestinal epithelial cell maturation	BP	1	1	NA
GO:0055123	0.0107343	0.999501	2	33	digestive system development	BP	1	1	NA
GO:0002223	0.0109108	0.998887	3	87	stimulatory C-type lectin receptor signaling pathway	BP	1	1	NA
GO:0005768	0.0109611	0.997179	7	513	endosome	CC	1	1	NA
GO:0072564	0.0111616	0.99997	1	2	blood microparticle formation	BP	1	1	NA
GO:2000332	0.0111616	0.99997	1	2	regulation of blood microparticle formation	BP	1	1	NA
GO:2000334	0.0111616	0.99997	1	2	positive regulation of blood microparticle formation	BP	1	1	NA
GO:0010693	0.0111616	0.99997	1	2	negative regulation of alkaline phosphatase activity	BP	1	1	NA
GO:0045994	0.0111616	0.99997	1	2	positive regulation of translational initiation by iron	BP	1	1	NA
GO:0061046	0.0111616	0.99997	1	2	regulation of branching involved in lung morphogenesis	BP	1	1	NA
GO:0097527	0.0111616	0.99997	1	2	necroptotic signaling pathway	BP	1	1	NA
GO:0021766	0.0111855	0.999468	2	34	hippocampus development	BP	1	1	NA
GO:0045576	0.0111923	0.999467	2	35	mast cell activation	BP	1	1	NA
GO:0002220	0.0112796	0.998835	3	88	innate immune response activating cell surface receptor signaling pathway	BP	1	1	NA
GO:0071396	0.0112941	0.997798	5	276	cellular response to lipid	BP	1	1	NA
GO:1901671	0.0113283	0.999969	1	2	positive regulation of superoxide dismutase activity	BP	1	1	NA
GO:1904833	0.0113283	0.999969	1	2	positive regulation of removal of superoxide radicals	BP	1	1	NA
GO:0010923	0.0113421	0.999456	2	34	negative regulation of phosphatase activity	BP	1	1	NA
GO:0002678	0.0113453	0.999969	1	2	positive regulation of chronic inflammatory response	BP	1	1	NA
GO:0002637	0.0117102	0.999431	2	32	regulation of immunoglobulin production	BP	1	1	NA
GO:0010827	0.0117533	0.999425	2	35	regulation of glucose transport	BP	1	1	NA
GO:0030888	0.011775	0.999425	2	33	regulation of B cell proliferation	BP	1	1	NA
GO:0044877	0.011798	0.99692	7	519	macromolecular complex binding	MF	1	1	NA
GO:0007093	0.0118069	0.998758	3	92	mitotic cell cycle checkpoint	BP	1	1	NA
GO:0002065	0.0118505	0.999417	2	36	columnar/cuboidal epithelial cell differentiation	BP	1	1	NA
GO:0002703	0.0119659	0.998734	3	97	regulation of leukocyte mediated immunity	BP	1	1	NA
GO:0036496	0.0119757	0.999965	1	2	regulation of translational initiation by eIF2 alpha dephosphorylation	BP	1	1	NA
GO:0060004	0.0120462	0.999953	1	3	reflex	BP	1	1	NA
GO:0006417	0.0121226	0.997594	5	278	regulation of translation	BP	1	1	NA
GO:0098589	0.0122359	0.998079	4	190	membrane region	CC	1	1	NA
GO:0019767	0.0126028	0.999961	1	2	IgE receptor activity	MF	1	1	NA
GO:0051427	0.0128514	0.998602	3	105	hormone receptor binding	MF	1	1	NA
GO:0043401	0.0129334	0.99859	3	105	steroid hormone mediated signaling pathway	BP	1	1	NA
GO:0007159	0.0129396	0.997935	4	182	leukocyte cell-cell adhesion	BP	1	1	NA
GO:0003413	0.0129443	0.999945	1	3	chondrocyte differentiation involved in endochondral bone morphogenesis	BP	1	1	NA
GO:0032331	0.0129443	0.999945	1	3	negative regulation of chondrocyte differentiation	BP	1	1	NA
GO:0035295	0.0133084	0.997857	4	194	tube development	BP	1	1	NA
GO:0005134	0.0134327	0.999956	1	2	interleukin-2 receptor binding	MF	1	1	NA
GO:0033590	0.0134497	0.999956	1	2	response to cobalamin	BP	1	1	NA
GO:0042303	0.0134549	0.999292	2	37	molting cycle	BP	1	1	NA
GO:0042633	0.0134549	0.999292	2	37	hair cycle	BP	1	1	NA
GO:0002925	0.0134883	0.999955	1	2	positive regulation of humoral immune response mediated by circulating immunoglobulin	BP	1	1	NA
GO:0032632	0.0135355	0.99994	1	3	interleukin-3 production	BP	1	1	NA
GO:0032672	0.0135355	0.99994	1	3	regulation of interleukin-3 production	BP	1	1	NA
GO:0043523	0.0135469	0.998499	3	98	regulation of neuron apoptotic process	BP	1	1	NA
GO:0045423	0.013581	0.99994	1	3	regulation of granulocyte macrophage colony-stimulating factor biosynthetic process	BP	1	1	NA
GO:0045425	0.013581	0.99994	1	3	positive regulation of granulocyte macrophage colony-stimulating factor biosynthetic process	BP	1	1	NA
GO:0098609	0.0136373	0.997211	5	291	cell-cell adhesion	BP	1	1	NA
GO:0045785	0.0136545	0.997786	4	188	positive regulation of cell adhesion	BP	1	1	NA
GO:0043435	0.0136591	0.999939	1	3	response to corticotropin-releasing hormone	BP	1	1	NA
GO:0071376	0.0136591	0.999939	1	3	cellular response to corticotropin-releasing hormone stimulus	BP	1	1	NA
GO:0045930	0.0136687	0.997784	4	178	negative regulation of mitotic cell cycle	BP	1	1	NA
GO:0036017	0.0137473	0.999954	1	2	response to erythropoietin	BP	1	1	NA
GO:0036018	0.0137473	0.999954	1	2	cellular response to erythropoietin	BP	1	1	NA
GO:0004872	0.0137858	0.997174	5	289	receptor activity	MF	1	1	NA
GO:0042108	0.0138681	0.999264	2	32	positive regulation of cytokine biosynthetic process	BP	1	1	NA
GO:2000253	0.0139771	0.999936	1	3	positive regulation of feeding behavior	BP	1	1	NA
GO:0002697	0.0140827	0.997695	4	188	regulation of immune effector process	BP	1	1	NA
GO:0046136	0.0141475	0.999951	1	2	positive regulation of vitamin metabolic process	BP	1	1	NA
GO:0060557	0.0141475	0.999951	1	2	positive regulation of vitamin D biosynthetic process	BP	1	1	NA
GO:0060559	0.0141475	0.999951	1	2	positive regulation of calcidiol 1-monooxygenase activity	BP	1	1	NA
GO:0061757	0.0142126	0.999951	1	2	leukocyte adhesion to arterial endothelial cell	BP	1	1	NA
GO:1904997	0.0142126	0.999951	1	2	regulation of leukocyte adhesion to arterial endothelial cell	BP	1	1	NA
GO:0002874	0.0142339	0.99995	1	2	regulation of chronic inflammatory response to antigenic stimulus	BP	1	1	NA
GO:0043196	0.0146229	0.99993	1	3	varicosity	CC	1	1	NA
GO:0002673	0.0146516	0.999198	2	33	regulation of acute inflammatory response	BP	1	1	NA
GO:0033993	0.0146701	0.996429	6	405	response to lipid	BP	1	1	NA
GO:0060054	0.0146885	0.99993	1	3	positive regulation of epithelial cell proliferation involved in wound healing	BP	1	1	NA
GO:0002069	0.0147111	0.999929	1	3	columnar/cuboidal epithelial cell maturation	BP	1	1	NA
GO:0002718	0.0147112	0.99919	2	36	regulation of cytokine production involved in immune response	BP	1	1	NA
GO:0036476	0.0148399	0.999928	1	3	neuron death in response to hydrogen peroxide	BP	1	1	NA
GO:1903207	0.0148399	0.999928	1	3	regulation of hydrogen peroxide-induced neuron death	BP	1	1	NA
GO:1903208	0.0148399	0.999928	1	3	negative regulation of hydrogen peroxide-induced neuron death	BP	1	1	NA
GO:0097167	0.0148997	0.999928	1	3	circadian regulation of translation	BP	1	1	NA
GO:0005886	0.0149498	0.994266	14	1606	plasma membrane	CC	1	1	NA
GO:0050730	0.0150119	0.998269	3	106	regulation of peptidyl-tyrosine phosphorylation	BP	1	1	NA
GO:0070487	0.0150294	0.999926	1	3	monocyte aggregation	BP	1	1	NA
GO:0042608	0.0151195	0.999925	1	3	T cell receptor binding	MF	1	1	NA
GO:0021542	0.0151323	0.999925	1	3	dentate gyrus development	BP	1	1	NA
GO:1902308	0.0151393	0.999925	1	3	regulation of peptidyl-serine dephosphorylation	BP	1	1	NA
GO:0035726	0.0151464	0.999925	1	3	common myeloid progenitor cell proliferation	BP	1	1	NA
GO:0010692	0.015149	0.999925	1	3	regulation of alkaline phosphatase activity	BP	1	1	NA
GO:0006447	0.0151705	0.999925	1	3	regulation of translational initiation by iron	BP	1	1	NA
GO:1901668	0.015315	0.999923	1	3	regulation of superoxide dismutase activity	BP	1	1	NA
GO:0008285	0.0153368	0.99677	5	288	negative regulation of cell proliferation	BP	1	1	NA
GO:0048583	0.0153513	0.993978	15	1744	regulation of response to stimulus	BP	1	1	NA
GO:0021761	0.0154012	0.999128	2	40	limbic system development	BP	1	1	NA
GO:0006367	0.0156525	0.998168	3	105	transcription initiation from RNA polymerase II promoter	BP	1	1	NA
GO:0043507	0.0156816	0.999102	2	41	positive regulation of JUN kinase activity	BP	1	1	NA
GO:0060534	0.0156826	0.99992	1	3	trachea cartilage development	BP	1	1	NA
GO:0022407	0.0159511	0.99729	4	193	regulation of cell-cell adhesion	BP	1	1	NA
GO:0060693	0.015965	0.999917	1	3	regulation of branching involved in salivary gland morphogenesis	BP	1	1	NA
GO:1901698	0.015991	0.995562	7	547	response to nitrogen compound	BP	1	1	NA
GO:0009755	0.0164025	0.998043	3	115	hormone-mediated signaling pathway	BP	1	1	NA
GO:0042100	0.016511	0.99903	2	40	B cell proliferation	BP	1	1	NA
GO:0001812	0.016585	0.99991	1	3	positive regulation of type I hypersensitivity	BP	1	1	NA
GO:0007165	0.0166232	0.993179	18	2300	signal transduction	BP	1	1	NA
GO:0034248	0.0166665	0.996414	5	300	regulation of cellular amide metabolic process	BP	1	1	NA
GO:0035305	0.0166808	0.999013	2	42	negative regulation of dephosphorylation	BP	1	1	NA
GO:0007254	0.0167196	0.997992	3	110	JNK cascade	BP	1	1	NA
GO:0030900	0.016782	0.99798	3	116	forebrain development	BP	1	1	NA
GO:0003416	0.0169247	0.999895	1	4	endochondral bone growth	BP	1	1	NA
GO:0003417	0.0169247	0.999895	1	4	growth plate cartilage development	BP	1	1	NA
GO:0098868	0.0169247	0.999895	1	4	bone growth	BP	1	1	NA
GO:0061037	0.0169247	0.999895	1	4	negative regulation of cartilage development	BP	1	1	NA
GO:0033619	0.0169625	0.998988	2	41	membrane protein proteolysis	BP	1	1	NA
GO:1904996	0.0170876	0.999905	1	3	positive regulation of leukocyte adhesion to vascular endothelial cell	BP	1	1	NA
GO:0090037	0.01709	0.999905	1	3	positive regulation of protein kinase C signaling	BP	1	1	NA
GO:0032872	0.017286	0.997898	3	112	regulation of stress-activated MAPK cascade	BP	1	1	NA
GO:0070302	0.0176238	0.997841	3	113	regulation of stress-activated protein kinase signaling cascade	BP	1	1	NA
GO:0009952	0.0176713	0.998919	2	45	anterior/posterior pattern specification	BP	1	1	NA
GO:0048661	0.0176801	0.998923	2	40	positive regulation of smooth muscle cell proliferation	BP	1	1	NA
GO:0032765	0.0177611	0.999897	1	3	positive regulation of mast cell cytokine production	BP	1	1	NA
GO:0098703	0.0180368	0.99988	1	4	calcium ion import across plasma membrane	BP	1	1	NA
GO:1902656	0.0180368	0.99988	1	4	calcium ion import into cytosol	BP	1	1	NA
GO:0048520	0.0180427	0.99988	1	4	positive regulation of behavior	BP	1	1	NA
GO:0045935	0.0180726	0.994042	9	829	positive regulation of nucleobase-containing compound metabolic process	BP	1	1	NA
GO:0035239	0.0182617	0.997731	3	117	tube morphogenesis	BP	1	1	NA
GO:0002439	0.0183616	0.99989	1	3	chronic inflammatory response to antigenic stimulus	BP	1	1	NA
GO:0032580	0.018366	0.998855	2	43	Golgi cisterna membrane	CC	1	1	NA
GO:0002702	0.0184101	0.998854	2	40	positive regulation of production of molecular mediator of immune response	BP	1	1	NA
GO:0071944	0.0184625	0.992708	14	1646	cell periphery	CC	1	1	NA
GO:0002449	0.0184661	0.997698	3	110	lymphocyte mediated immunity	BP	1	1	NA
GO:0043066	0.0184874	0.995259	6	419	negative regulation of apoptotic process	BP	1	1	NA
GO:0050871	0.0186078	0.998833	2	42	positive regulation of B cell activation	BP	1	1	NA
GO:0051173	0.018618	0.992803	13	1444	positive regulation of nitrogen compound metabolic process	BP	1	1	NA
GO:1900407	0.0186421	0.998831	2	41	regulation of cellular response to oxidative stress	BP	1	1	NA
GO:0042253	0.018669	0.999872	1	4	granulocyte macrophage colony-stimulating factor biosynthetic process	BP	1	1	NA
GO:0050906	0.0187767	0.99987	1	4	detection of stimulus involved in sensory perception	BP	1	1	NA
GO:1903347	0.0191208	0.999866	1	4	negative regulation of bicellular tight junction assembly	BP	1	1	NA
GO:0005102	0.0191587	0.994484	7	556	receptor binding	MF	1	1	NA
GO:0051402	0.0192174	0.997568	3	112	neuron apoptotic process	BP	1	1	NA
GO:0022612	0.0193426	0.998758	2	46	gland morphogenesis	BP	1	1	NA
GO:0002740	0.0193935	0.999877	1	3	negative regulation of cytokine secretion involved in immune response	BP	1	1	NA
GO:1904019	0.0194529	0.998749	2	44	epithelial cell apoptotic process	BP	1	1	NA
GO:0032058	0.0195344	0.99986	1	4	positive regulation of translational initiation in response to stress	BP	1	1	NA
GO:0031100	0.0195976	0.998738	2	41	animal organ regeneration	BP	1	1	NA
GO:0048302	0.0196182	0.999859	1	4	regulation of isotype switching to IgG isotypes	BP	1	1	NA
GO:0050678	0.0196524	0.997492	3	112	regulation of epithelial cell proliferation	BP	1	1	NA
GO:0043069	0.0196752	0.994882	6	425	negative regulation of programmed cell death	BP	1	1	NA
GO:0038034	0.019678	0.99873	2	41	signal transduction in absence of ligand	BP	1	1	NA
GO:0097192	0.019678	0.99873	2	41	extrinsic apoptotic signaling pathway in absence of ligand	BP	1	1	NA
GO:0034504	0.0196875	0.996434	4	209	protein localization to nucleus	BP	1	1	NA
GO:0051533	0.0197522	0.999857	1	4	positive regulation of NFAT protein import into nucleus	BP	1	1	NA
GO:0006977	0.0198155	0.998717	2	41	DNA damage response, signal transduction by p53 class mediator resulting in cell cycle arrest	BP	1	1	NA
GO:0003708	0.0198964	0.999854	1	4	retinoic acid receptor activity	MF	1	1	NA
GO:0046321	0.0199984	0.999843	1	5	positive regulation of fatty acid oxidation	BP	1	1	NA
GO:0006915	0.020002	0.99294	10	972	apoptotic process	BP	1	1	NA
GO:0017182	0.0201712	0.999867	1	3	peptidyl-diphthamide metabolic process	BP	1	1	NA
GO:0017183	0.0201712	0.999867	1	3	peptidyl-diphthamide biosynthetic process from peptidyl-histidine	BP	1	1	NA
GO:0002460	0.0202858	0.997378	3	115	adaptive immune response based on somatic recombination of immune receptors built from immunoglobulin superfamily domains	BP	1	1	NA
GO:0001934	0.020434	0.994638	6	438	positive regulation of protein phosphorylation	BP	1	1	NA
GO:0070876	0.020493	0.999846	1	4	SOSS complex	CC	1	1	NA
GO:0072413	0.0205147	0.998646	2	42	signal transduction involved in mitotic cell cycle checkpoint	BP	1	1	NA
GO:0072431	0.0205147	0.998646	2	42	signal transduction involved in mitotic G1 DNA damage checkpoint	BP	1	1	NA
GO:1902400	0.0205147	0.998646	2	42	intracellular signal transduction involved in G1 DNA damage checkpoint	BP	1	1	NA
GO:1902402	0.0205147	0.998646	2	42	signal transduction involved in mitotic DNA damage checkpoint	BP	1	1	NA
GO:1902403	0.0205147	0.998646	2	42	signal transduction involved in mitotic DNA integrity checkpoint	BP	1	1	NA
GO:0002885	0.0205511	0.999845	1	4	positive regulation of hypersensitivity	BP	1	1	NA
GO:0046425	0.0206706	0.998628	2	44	regulation of JAK-STAT cascade	BP	1	1	NA
GO:1904892	0.0206706	0.998628	2	44	regulation of STAT cascade	BP	1	1	NA
GO:0043123	0.0207317	0.9973	3	113	positive regulation of I-kappaB kinase/NF-kappaB signaling	BP	1	1	NA
GO:0035304	0.0207902	0.998614	2	45	regulation of protein dephosphorylation	BP	1	1	NA
GO:0002429	0.0207943	0.996171	4	211	immune response-activating cell surface receptor signaling pathway	BP	1	1	NA
GO:0071493	0.0208533	0.999858	1	3	cellular response to UV-B	BP	1	1	NA
GO:0060351	0.0208896	0.999829	1	5	cartilage development involved in endochondral bone morphogenesis	BP	1	1	NA
GO:1902882	0.0209902	0.998595	2	44	regulation of response to oxidative stress	BP	1	1	NA
[truncated: 17,472 more rows]

## Sheet: SCDE_GO_2h_cluster3-Others
Supplementary Data 5: Gene Ontology analysis of marker genes identified for each unsupervised cluster.
[truncated: 17,809 more rows]

[truncated: 6 more sheets: SCDE_GO_4h_cluster1-Others, SCDE_GO_4h_cluster2-Others, SCDE_GO_4h_cluster3-Others, SCDE_GO_6h_cluster1-Others, SCDE_GO_6h_cluster2-Others, SCDE_GO_6h_cluster3-Others]
