# Supplementary material for: Invasive Salmonella exploits divergent immune evasion strategies in infected and bystander dendritic cell subsets
Source: Nat Commun. 2018 Nov 19;9:4883. doi: 10.1038/s41467-018-07329-0 (PMC6242960; doi:10.1038/s41467-018-07329-0)
Supplement: Supplementary file 9 — Supplementary Data 6 [file 41467_2018_7329_MOESM9_ESM.xlsx]

## Sheet: 2h-D23580Bystander-Uninfected
Supplementary Data 6: Differential expression results using scde to directly compare experimental groups of cells.
	gene_name	lb	mle	ub	ce	Z	cZ	p.value
ENSG00000277632	CCL3	2.14577	3.1516	4.19096	2.14577	7.16081	5.96264	8.02e-13
ENSG00000158050	DUSP2	2.7828	4.02332	5.3309	2.7828	7.16081	5.96264	8.02e-13
ENSG00000100906	NFKBIA	1.34111	1.94461	2.58163	1.34111	7.1361	5.96264	9.60136e-13
ENSG00000120129	DUSP1	1.5758	2.51458	3.62099	1.5758	6.61229	5.38273	3.78415e-11
ENSG00000087074	PPP1R15A	1.207	1.87755	2.5481	1.207	6.08998	4.78017	1.12923e-09
ENSG00000232810	TNF	1.64286	2.7828	3.82215	1.64286	5.58745	4.17512	2.30428e-08
ENSG00000144802	NFKBIZ	1.54227	2.68221	4.15743	1.54227	4.90743	3.31294	9.22757e-07
ENSG00000276085	CCL3L3	1.97813	3.35277	4.45918	1.97813	4.90123	3.31294	9.52367e-07
ENSG00000236914	RP11-1008C21.2	2.07872	4.99562	6.13556	2.07872	4.65346	2.98752	3.26404e-06
ENSG00000137331	IER3	0.838192	1.5758	2.41399	0.838192	4.52307	2.82509	6.09504e-06
ENSG00000130653	PNPLA7	-6.23615	-4.92857	-2.81632	-2.81632	-4.46528	-2.76816	7.9964e-06
ENSG00000275302	CCL4	0.938775	1.94461	2.61516	0.938775	4.4444	2.76479	8.81393e-06
ENSG00000122861	PLAU	0.737609	1.44169	2.24635	0.737609	4.34363	2.63717	1.40145e-05
ENSG00000117280	RAB29	-6.16909	-4.9621	-2.95044	-2.95044	-4.31192	-2.61339	1.6184e-05
ENSG00000117298	ECE1	-6.37026	-4.69387	-2.88338	-2.88338	-4.2629	-2.56115	2.01793e-05
ENSG00000120942	UBIAD1	-6.20262	-4.66035	-2.7828	-2.7828	-4.16859	-2.4359	3.06485e-05
ENSG00000275538	RNVU1-19	3.28571	5.49854	6.47084	3.28571	4.14969	2.42788	3.3293e-05
ENSG00000146278	PNRC1	0.972303	1.94461	3.1516	0.972303	4.03422	2.28969	5.47832e-05
ENSG00000262074	SNORD3B-2	3.3863	5.53207	6.33673	3.3863	4.02746	2.28969	5.63836e-05
ENSG00000206596	RNU1-27P	1.97813	4.29154	5.83382	1.97813	4.02555	2.28969	5.68424e-05
ENSG00000157514	TSC22D3	-5.83382	-4.09038	-2.1793	-2.1793	-4.01407	-2.28969	5.96806e-05
ENSG00000128016	ZFP36	0.938775	1.94461	3.25218	0.938775	4.00128	2.28679	6.30016e-05
ENSG00000274210	U1	2.04519	4.62682	5.96793	2.04519	3.94972	2.22749	7.82411e-05
ENSG00000164967	RPP25L	-5.80029	-4.39213	-2.27988	-2.27988	-3.93417	-2.22749	8.34836e-05
ENSG00000169429	CXCL8	0.938775	1.77697	3.82215	0.938775	3.91286	2.22749	9.12078e-05
ENSG00000184557	SOCS3	1.60933	3.31924	5.9344	1.60933	3.90989	2.22749	9.23381e-05
ENSG00000138138	ATAD1	-5.76676	-4.42565	-2.61516	-2.61516	-3.90983	-2.22749	9.23617e-05
ENSG00000016864	GLT8D1	-6.03498	-4.76093	-2.91691	-2.91691	-3.90669	-2.22749	9.35673e-05
ENSG00000118503	TNFAIP3	0.838192	1.77697	2.84985	0.838192	3.83121	2.11976	0.000127512
ENSG00000121057	AKAP1	-6.00145	-4.49271	-2.5481	-2.5481	-3.82339	-2.11976	0.000131629
ENSG00000160888	IER2	0.704081	1.54227	2.58163	0.704081	3.81029	2.11156	0.000138806
ENSG00000263934	SNORD3A	3.08455	5.49854	6.3032	3.08455	3.80006	2.1077	0.000144658
ENSG00000262202	RP11-160E2.6	3.18513	5.23032	6.13556	3.18513	3.73283	2.0094	0.000189341
ENSG00000176485	PLA2G16	-5.39796	-3.68804	-1.91108	-1.91108	-3.71717	-1.99582	0.000201471
ENSG00000156931	VPS8	-6.10204	-4.89504	-2.58163	-2.58163	-3.66439	-1.9194	0.000247925
ENSG00000163848	ZNF148	-5.56559	-3.92274	-1.50875	-1.50875	-3.65091	-1.90877	0.000261313
ENSG00000159388	BTG2	0.771137	1.77697	2.91691	0.771137	3.59197	1.81981	0.000328194
ENSG00000067082	KLF6	0.43586	1.07289	1.67638	0.43586	3.49314	1.65747	0.000477383
ENSG00000198771	RCSD1	-5.86734	-4.69387	-1.97813	-1.97813	-3.47364	-1.63477	0.000513448
ENSG00000264940	SNORD3C	2.58163	4.99562	5.90087	2.58163	3.43082	1.56893	0.000601752
ENSG00000187775	DNAH17	-5.56559	-3.78863	-1.5758	-1.5758	-3.41533	-1.55273	0.000637048
ENSG00000100575	TIMM9	-5.6997	-3.62099	-2.1793	-2.1793	-3.40878	-1.55273	0.00065255
ENSG00000182473	EXOC7	-6.43731	-5.26384	-2.58163	-2.58163	-3.39255	-1.53459	0.000692462
ENSG00000115317	HTRA2	-5.53207	-3.85568	-1.5758	-1.5758	-3.37846	-1.52489	0.000728919
ENSG00000173638	SLC19A1	2.04519	5.29737	6.60495	2.04519	3.37483	1.52489	0.000738606
ENSG00000265185	SNORD3B-1	2.5481	5.16326	6.00145	2.5481	3.36637	1.52042	0.000761656
ENSG00000181896	ZNF101	-5.06268	-3.45335	-1.40816	-1.40816	-3.35456	-1.50953	0.000794923
ENSG00000228393	LINC01004	1.27405	3.68804	5.29737	1.27405	3.31807	1.45222	0.000906402
ENSG00000104312	RIPK2	0.502915	1.34111	2.1793	0.502915	3.29232	1.41865	0.000993655
ENSG00000086544	ITPKC	-5.9344	-4.45918	-1.94461	-1.94461	-3.28889	-1.41865	0.00100582
ENSG00000169660	HEXDC	-6.3032	-5.23032	-2.48105	-2.48105	-3.24602	-1.35166	0.00117029
ENSG00000173653	RCE1	-6.94023	-3.1516	-1.17347	-1.17347	-3.2424	-1.35166	0.0011853
ENSG00000152926	ZNF117	-4.9621	-3.55393	-0.938775	-0.938775	-3.23742	-1.35166	0.00120615
ENSG00000279491	RP11-810P12.7	1.77697	4.42565	5.80029	1.77697	3.21007	1.30888	0.00132701
ENSG00000125538	IL1B	0.938775	2.68221	4.62682	0.938775	3.20194	1.3033	0.00136505
ENSG00000101246	ARFRP1	-6.97376	-6.06851	-2.07872	-2.07872	-3.18469	-1.27964	0.00144908
ENSG00000279602	CTD-3014M21.1	2.38046	5.6997	6.60495	2.38046	3.11489	1.14949	0.00184013
ENSG00000132254	ARFIP2	-6.43731	-5.26384	-2.1793	-2.1793	-3.10382	-1.13725	0.0019104
ENSG00000113070	HBEGF	0.637026	1.74344	3.72157	0.637026	3.08073	1.10588	0.00206491
ENSG00000075336	TIMM21	-5.53207	-3.98979	-0.737609	-0.737609	-3.07863	-1.10588	0.00207953
ENSG00000175352	NRIP3	-6.40379	-4.66035	-1.97813	-1.97813	-3.07215	-1.10264	0.00212524
ENSG00000104442	ARMC1	-5.49854	-3.82215	-1.64286	-1.64286	-3.062	-1.0916	0.00219864
ENSG00000170345	FOS	1.34111	3.62099	6.60495	1.34111	3.05376	1.0908	0.00225996
ENSG00000228013	RP11-350G8.5	1.70991	4.45918	5.9344	1.70991	3.05093	1.0908	0.00228131
ENSG00000171223	JUNB	0.368804	1.07289	1.84402	0.368804	3.04744	1.0908	0.00230799
ENSG00000163347	CLDN1	1.70991	5.86734	6.9067	1.70991	3.02228	1.0477	0.00250876
ENSG00000099904	ZDHHC8	-6.50437	-5.43148	-2.11224	-2.11224	-3.0047	-1.02004	0.00265847
ENSG00000265972	TXNIP	-2.91691	-1.67638	-0.603498	-0.603498	-2.98114	-0.979138	0.0028718
ENSG00000238005	RP11-443B7.1	1.37463	3.98979	5.76676	1.37463	2.96511	0.954025	0.00302578
ENSG00000198355	PIM3	0.335277	1.00583	1.74344	0.335277	2.9576	0.947304	0.00310043
ENSG00000113838	TBCCD1	-5.6997	-4.09038	-1.5758	-1.5758	-2.94858	-0.944786	0.00319237
ENSG00000204634	TBC1D8	-6.40379	-5.3309	-2.01166	-2.01166	-2.94775	-0.944786	0.00320094
ENSG00000116514	RNF19B	0.56997	1.70991	2.98396	0.56997	2.9353	0.926864	0.00333227
ENSG00000109743	BST1	-5.3309	-3.78863	-1.07289	-1.07289	-2.92532	-0.914206	0.00344101
ENSG00000124659	TBCC	-6.13556	-4.89504	-1.81049	-1.81049	-2.9187	-0.90883	0.00351489
ENSG00000198040	ZNF84	-5.66618	-3.68804	-1.207	-1.207	-2.90966	-0.905751	0.00361819
ENSG00000185338	SOCS1	-6.9067	-6.16909	-1.47522	-1.47522	-2.9078	-0.905751	0.00363985
ENSG00000137312	FLOT1	0.502915	1.5758	2.91691	0.502915	2.90506	0.905751	0.00367186
ENSG00000169860	P2RY1	-4.82799	-3.18513	-0.56997	-0.56997	-2.90042	-0.904333	0.00372659
ENSG00000276216	CH17-373J23.1	0.469387	4.7274	6.06851	0.469387	2.89097	0.899245	0.00384059
ENSG00000001167	NFYA	-5.56559	-4.39213	-1.5758	-1.5758	-2.89027	-0.899245	0.00384917
ENSG00000276070	CCL4L2	0.402332	1.34111	2.44752	0.402332	2.87313	0.872054	0.00406425
ENSG00000181191	PJA1	1.77697	5.49854	6.87317	1.77697	2.87028	0.872054	0.00410108
ENSG00000148229	POLE3	-4.22449	-1.87755	-0.603498	-0.603498	-2.84563	-0.825296	0.00443238
ENSG00000127418	FGFRL1	-6.40379	-5.49854	-1.13994	-1.13994	-2.83212	-0.810477	0.00462405
ENSG00000278048	U2	1.40816	4.3586	5.73323	1.40816	2.83159	0.810477	0.00463176
ENSG00000167173	C15orf39	-6.47084	-5.23032	-1.91108	-1.91108	-2.82784	-0.81037	0.00468631
ENSG00000186591	UBE2H	1.17347	3.31924	6.3032	1.17347	2.8178	0.799957	0.00483534
ENSG00000140829	DHX38	-7.00728	-2.61516	-0.838192	-0.838192	-2.8123	-0.799957	0.00491879
ENSG00000146457	WTAP	0.335277	1.207	2.07872	0.335277	2.81144	0.799957	0.00493205
ENSG00000145335	SNCA	1.70991	5.26384	6.40379	1.70991	2.80516	0.799957	0.00502917
ENSG00000147654	EBAG9	-5.76676	-4.42565	-1.77697	-1.77697	-2.80202	-0.799957	0.00507842
ENSG00000167280	ENGASE	-5.43148	-4.25801	-0.603498	-0.603498	-2.80182	-0.799957	0.00508155
ENSG00000099860	GADD45B	0.43586	1.44169	2.74927	0.43586	2.79594	0.794457	0.0051749
ENSG00000120053	GOT1	1.60933	6.00145	7.04081	1.60933	2.77561	0.763187	0.0055098
ENSG00000162408	NOL9	-5.56559	-4.1239	-1.24052	-1.24052	-2.77542	-0.763187	0.00551306
ENSG00000213015	ZNF580	-6.57142	-5.66618	-1.60933	-1.60933	-2.76671	-0.750907	0.00566251
ENSG00000174109	C16orf91	-5.6997	-4.49271	-1.60933	-1.60933	-2.75494	-0.731394	0.00587038
ENSG00000179021	C3orf38	-5.63265	-3.52041	-1.27405	-1.27405	-2.73262	-0.693469	0.00628319
ENSG00000090339	ICAM1	0.234694	0.972303	2.01166	0.234694	2.73212	0.693469	0.00629291
ENSG00000185163	DDX51	-5.86734	-4.66035	-1.50875	-1.50875	-2.72024	-0.673099	0.00652344
ENSG00000033800	PIAS1	-6.26968	-5.43148	-1.13994	-1.13994	-2.70456	-0.64334	0.0068395
ENSG00000133316	WDR74	0.771137	4.25801	5.73323	0.771137	2.69812	0.635631	0.00697314
ENSG00000118260	CREB1	-5.56559	-4.29154	-1.30758	-1.30758	-2.69254	-0.629912	0.00709094
ENSG00000139832	RAB20	-7.24198	-6.57142	-0.737609	-0.737609	-2.68155	-0.614083	0.00732826
ENSG00000277610	RNVU1-4	0.972303	3.85568	5.76676	0.972303	2.67967	0.614083	0.00736957
ENSG00000196405	EVL	0.234694	1.03936	1.91108	0.234694	2.67625	0.613417	0.00744516
ENSG00000255150	EID3	-5.63265	-4.49271	-1.40816	-1.40816	-2.66659	-0.59899	0.00766245
ENSG00000140379	BCL2A1	1.24052	5.80029	6.60495	1.24052	2.66412	0.59899	0.00771897
ENSG00000198198	SZT2	-6.16909	-5.09621	-1.44169	-1.44169	-2.64952	-0.574574	0.00806069
ENSG00000244459	RP11-1398P2.1	-5.46501	-3.08455	-1.17347	-1.17347	-2.6439	-0.574574	0.00819572
ENSG00000189060	H1F0	-6.00145	-4.66035	-1.44169	-1.44169	-2.64075	-0.574574	0.00827224
ENSG00000125454	SLC25A19	-6.97376	-5.73323	-1.07289	-1.07289	-2.64006	-0.574574	0.00828918
ENSG00000224959	AC017002.2	0.301749	2.81632	4.99562	0.301749	2.63904	0.574574	0.00831413
ENSG00000262919	FAM58A	1.24052	5.39796	6.47084	1.24052	2.6322	0.567831	0.0084834
ENSG00000206337	HCP5	-6.87317	-5.73323	-1.17347	-1.17347	-2.62604	-0.567831	0.00863843
ENSG00000102226	USP11	-6.13556	-4.62682	-1.44169	-1.44169	-2.6253	-0.567831	0.00865729
ENSG00000009413	REV3L	-5.49854	-3.58746	-1.17347	-1.17347	-2.62403	-0.567831	0.00868957
ENSG00000164117	FBXO8	-4.9621	-3.11807	-0.469387	-0.469387	-2.62098	-0.567831	0.00876784
ENSG00000122877	EGR2	0.268221	1.10641	1.91108	0.268221	2.61447	0.567831	0.00893649
ENSG00000003402	CFLAR	0.201166	0.938775	1.64286	0.201166	2.61375	0.567831	0.00895546
ENSG00000198746	GPATCH3	-6.50437	-5.56559	-1.60933	-1.60933	-2.61141	-0.567831	0.00901693
ENSG00000113522	RAD50	-5.46501	-4.05685	-1.30758	-1.30758	-2.61042	-0.567831	0.009043
ENSG00000078070	MCCC1	-6.23615	-4.69387	-1.13994	-1.13994	-2.6074	-0.56722	0.00912315
ENSG00000151806	GUF1	-5.73323	-4.15743	-1.27405	-1.27405	-2.57999	-0.505819	0.00988046
ENSG00000154370	TRIM11	-5.12973	-3.18513	-0.737609	-0.737609	-2.57259	-0.494064	0.010094
ENSG00000120738	EGR1	0.301749	1.27405	2.38046	0.301749	2.56536	0.482625	0.0103068
ENSG00000168488	ATXN2L	-3.31924	-1.60933	-0.402332	-0.402332	-2.55909	-0.478447	0.0104947
ENSG00000139679	LPAR6	-5.86734	-2.27988	-0.603498	-0.603498	-2.5583	-0.478447	0.0105185
ENSG00000013810	TACC3	0.972303	6.43731	7.27551	0.972303	2.55192	0.468976	0.0107133
ENSG00000254281	KB-1507C5.4	0.670554	3.58746	5.36443	0.670554	2.54317	0.459899	0.0109852
ENSG00000134759	ELP2	-6.20262	-4.92857	-1.13994	-1.13994	-2.54306	-0.459899	0.0109887
ENSG00000141385	AFG3L2	-6.20262	-2.27988	-0.56997	-0.56997	-2.52874	-0.429619	0.0114473
ENSG00000169972	PUSL1	-5.59912	-3.95627	-1.27405	-1.27405	-2.51436	-0.40434	0.0119247
ENSG00000119720	NRDE2	-6.00145	-4.69387	-1.00583	-1.00583	-2.51387	-0.40434	0.0119413
ENSG00000255717	SNHG1	-5.46501	-3.72157	-1.17347	-1.17347	-2.50264	-0.381381	0.0123272
ENSG00000163661	PTX3	1.13994	4.32507	5.96793	1.13994	2.49253	0.361165	0.0126838
ENSG00000199377	RNU5F-1	0.167638	3.88921	5.19679	0.167638	2.48398	0.352853	0.0129924
ENSG00000175130	MARCKSL1	-6.80612	-3.01749	-0.637026	-0.637026	-2.48352	-0.352853	0.0130092
ENSG00000107372	ZFAND5	0.167638	0.905247	1.54227	0.167638	2.48175	0.352853	0.0130739
ENSG00000165406	2008-03-01	-5.9344	-4.86151	-0.771137	-0.771137	-2.47608	-0.344352	0.0132833
ENSG00000165312	OTUD1	0.301749	1.44169	4.15743	0.301749	2.47044	0.337736	0.0134948
ENSG00000112096	SOD2	0.234694	1.27405	2.27988	0.234694	2.46862	0.337736	0.0135636
ENSG00000280721	AC133644.2	0.771137	3.41982	5.76676	0.771137	2.45399	0.304368	0.0141279
ENSG00000134107	BHLHE40	0.167638	0.972303	1.87755	0.167638	2.44429	0.297954	0.0145138
ENSG00000119953	SMNDC1	-5.56559	-2.68221	-0.536443	-0.536443	-2.4425	-0.297954	0.014586
ENSG00000214900	LINC01588	0.56997	2.5481	6.9067	0.56997	2.44213	0.297954	0.0146009
ENSG00000154305	MIA3	-5.63265	-4.55976	-0.905247	-0.905247	-2.44181	-0.297954	0.0146137
ENSG00000238280	RP11-436D10.3	0.804664	3.88921	5.80029	0.804664	2.43719	0.295855	0.0148019
ENSG00000041982	TNC	0.905247	5.86734	6.94023	0.905247	2.43621	0.295855	0.0148422
ENSG00000130227	XPO7	-5.90087	-4.66035	-0.838192	-0.838192	-2.42776	-0.27901	0.0151922
ENSG00000185022	MAFF	0.167638	1.00583	1.70991	0.167638	2.42296	0.273287	0.0153947
ENSG00000018189	RUFY3	-5.39796	-4.15743	-0.737609	-0.737609	-2.42095	-0.273287	0.0154802
ENSG00000114982	KANSL3	-5.86734	-4.62682	-0.670554	-0.670554	-2.4178	-0.271103	0.0156147
ENSG00000006756	ARSD	0.637026	3.18513	6.40379	0.637026	2.41411	0.267354	0.0157738
ENSG00000103876	FAH	0.972303	5.63265	6.70554	0.972303	2.40899	0.259526	0.0159969
ENSG00000197694	SPTAN1	-2.14577	-1.07289	-0.201166	-0.201166	-2.40472	-0.254265	0.0161849
ENSG00000107736	CDH23	-5.9344	-4.82799	-0.87172	-0.87172	-2.40247	-0.254265	0.0162847
ENSG00000137747	TMPRSS13	0.301749	4.32507	5.96793	0.301749	2.39654	0.243984	0.0165508
ENSG00000226380	MIR29A	0.670554	3.88921	6.06851	0.670554	2.39135	0.235759	0.0167865
ENSG00000072364	AFF4	0.268221	1.54227	3.3863	0.268221	2.38588	0.226641	0.0170385
ENSG00000160803	UBQLN4	-6.06851	-5.02915	-0.838192	-0.838192	-2.37746	-0.211944	0.0174322
ENSG00000132109	TRIM21	-6.26968	-4.92857	-0.771137	-0.771137	-2.37623	-0.211944	0.0174907
ENSG00000118197	DDX59	0.737609	4.45918	6.20262	0.737609	2.37387	0.211654	0.0176028
ENSG00000231312	AC007246.3	-4.99562	-3.28571	-0.167638	-0.167638	-2.37143	-0.211097	0.0177194
ENSG00000119929	CUTC	-5.63265	-3.78863	-0.502915	-0.502915	-2.36151	-0.195279	0.0182007
ENSG00000206190	ATP10A	-5.80029	-3.92274	-0.804664	-0.804664	-2.35989	-0.195279	0.0182802
ENSG00000204498	NFKBIL1	0.469387	4.62682	6.13556	0.469387	2.3593	0.195279	0.0183094
ENSG00000234883	MIR155HG	0.56997	3.18513	5.86734	0.56997	2.35249	0.191961	0.0186484
ENSG00000078699	CBFA2T2	0.704081	5.53207	6.77259	0.704081	2.35186	0.191961	0.0186798
ENSG00000169871	TRIM56	-5.43148	-3.68804	-0.637026	-0.637026	-2.35158	-0.191961	0.0186936
ENSG00000163131	CTSS	-1.37463	-0.704081	-0.134111	-0.134111	-2.34828	-0.188651	0.0188605
ENSG00000157978	LDLRAP1	-5.19679	-3.88921	-0.167638	-0.167638	-2.34567	-0.187339	0.0189931
ENSG00000172830	SSH3	-5.96793	-4.62682	-0.804664	-0.804664	-2.33928	-0.17609	0.019321
ENSG00000104894	CD37	-4.29154	-2.01166	-0.368804	-0.368804	-2.33749	-0.17609	0.0194135
ENSG00000171522	PTGER4	0.268221	1.70991	3.92274	0.268221	2.33448	0.17609	0.0195704
ENSG00000117697	NSL1	-5.63265	-4.22449	-0.704081	-0.704081	-2.33328	-0.17609	0.0196337
ENSG00000100726	TELO2	-5.80029	-3.1516	-0.56997	-0.56997	-2.33005	-0.17283	0.0198035
ENSG00000070950	RAD18	-5.16326	-3.21866	-0.167638	-0.167638	-2.32702	-0.171986	0.0199642
ENSG00000101079	NDRG3	-6.33673	-5.23032	-0.603498	-0.603498	-2.32186	-0.171986	0.0202405
ENSG00000089127	OAS1	-5.63265	-4.3586	-0.704081	-0.704081	-2.32127	-0.171986	0.0202724
ENSG00000070047	PHRF1	-6.13556	-4.69387	-0.838192	-0.838192	-2.31995	-0.171986	0.0203436
ENSG00000108828	VAT1	-2.48105	-1.17347	-0.201166	-0.201166	-2.31766	-0.171986	0.0204676
ENSG00000164885	CDK5	-6.43731	-2.41399	-0.402332	-0.402332	-2.31616	-0.171986	0.0205498
ENSG00000115590	IL1R2	0.234694	1.64286	3.08455	0.234694	2.31527	0.171986	0.0205981
ENSG00000162636	FAM102B	0.469387	2.98396	5.80029	0.469387	2.30651	0.155204	0.021082
ENSG00000126883	NUP214	-5.86734	-4.39213	-0.704081	-0.704081	-2.30441	-0.155204	0.0211997
ENSG00000138670	RASGEF1B	0.134111	1.03936	2.24635	0.134111	2.30347	0.155204	0.0212524
ENSG00000196116	TDRD7	-5.86734	-4.45918	-0.268221	-0.268221	-2.29988	-0.150555	0.0214548
ENSG00000132591	ERAL1	-5.86734	-4.45918	-0.603498	-0.603498	-2.29178	-0.132464	0.0219184
ENSG00000222047	C10orf55	0.603498	4.7274	6.10204	0.603498	2.28672	0.123312	0.0222122
ENSG00000154781	CCDC174	-5.26384	-3.95627	-0.704081	-0.704081	-2.28201	-0.115154	0.0224885
ENSG00000106952	TNFSF8	0.43586	3.82215	5.80029	0.43586	2.2688	0.098599	0.0232808
ENSG00000165475	CRYL1	0.268221	1.94461	4.05685	0.268221	2.26539	0.098599	0.0234888
ENSG00000156011	PSD3	-5.6997	-4.49271	-0.502915	-0.502915	-2.26487	-0.098599	0.0235209
ENSG00000073756	PTGS2	0.134111	4.1239	5.59912	0.134111	2.26474	0.098599	0.0235284
ENSG00000140718	FTO	-5.39796	-3.85568	-0.603498	-0.603498	-2.26348	-0.098599	0.0236061
ENSG00000258581	RP11-638I2.10	-5.09621	-3.85568	-0.402332	-0.402332	-2.26169	-0.098599	0.0237167
ENSG00000143674	RP5-862P8.2	-5.66618	-3.95627	-0.502915	-0.502915	-2.26053	-0.098599	0.0237886
ENSG00000239948	RN7SL368P	0.536443	4.19096	5.6997	0.536443	2.25941	0.098599	0.0238582
ENSG00000229124	VIM-AS1	0.56997	4.19096	5.83382	0.56997	2.25619	0.098599	0.024059
ENSG00000270069	MIR222HG	0.335277	2.7828	5.16326	0.335277	2.25547	0.098599	0.0241036
ENSG00000229180	GS1-124K5.11	0.469387	3.62099	5.76676	0.469387	2.2543	0.098599	0.0241771
ENSG00000156650	KAT6B	0.469387	4.32507	5.96793	0.469387	2.25331	0.098599	0.0242395
ENSG00000139746	RBM26	0.469387	4.45918	5.59912	0.469387	2.24784	0.0922026	0.0245867
ENSG00000105576	TNPO2	0.637026	4.76093	6.03498	0.637026	2.24619	0.0922026	0.0246918
ENSG00000184887	BTBD6	0.301749	2.51458	4.99562	0.301749	2.24557	0.0922026	0.0247316
ENSG00000130830	MPP1	-2.61516	-1.17347	-0.167638	-0.167638	-2.24189	-0.0895005	0.0249687
ENSG00000165650	PDZD8	-5.46501	-4.02332	-0.56997	-0.56997	-2.24096	-0.0895005	0.0250284
ENSG00000120526	NUDCD1	0.637026	3.41982	6.16909	0.637026	2.23892	0.0889087	0.0251609
ENSG00000121966	CXCR4	-6.77259	-5.59912	-0.502915	-0.502915	-2.23465	-0.0821281	0.0254404
ENSG00000147119	CHST7	-6.23615	-5.16326	-0.469387	-0.469387	-2.23302	-0.0821281	0.0255478
ENSG00000182150	ERCC6L2	-4.99562	-3.48688	-0.268221	-0.268221	-2.22908	-0.0767492	0.0258086
ENSG00000119321	FKBP15	0.301749	2.44752	4.29154	0.301749	2.22342	0.0767492	0.0261874
ENSG00000260231	JHDM1D-AS1	0.134111	1.24052	2.81632	0.134111	2.22318	0.0767492	0.0262037
ENSG00000100412	ACO2	0.134111	1.30758	2.81632	0.134111	2.22124	0.0767492	0.0263347
ENSG00000011198	ABHD5	-5.26384	-3.31924	-0.502915	-0.502915	-2.21976	-0.0767492	0.026435
ENSG00000001497	LAS1L	-5.63265	-4.22449	-0.502915	-0.502915	-2.21914	-0.0767492	0.0264775
ENSG00000175309	PHYKPL	-6.5379	-2.21283	-0.268221	-0.268221	-2.21863	-0.0767492	0.0265122
ENSG00000174243	DDX23	-6.13556	-4.86151	-0.469387	-0.469387	-2.21549	-0.0726131	0.0267266
ENSG00000255363	RP11-672A2.5	0.0335277	3.85568	5.63265	0.0335277	2.2134	0.0716327	0.0268704
ENSG00000197818	SLC9A8	-5.76676	-4.25801	-0.502915	-0.502915	-2.20008	-0.0415148	0.0278013
ENSG00000170448	NFXL1	-6.03498	-5.02915	-0.368804	-0.368804	-2.19935	-0.0415148	0.0278532
ENSG00000145022	TCTA	-6.3032	-5.19679	-0.335277	-0.335277	-2.19787	-0.0415148	0.0279583
ENSG00000116717	GADD45A	0.100583	1.13994	2.24635	0.100583	2.19655	0.0415148	0.0280528
ENSG00000133884	DPF2	-5.76676	-4.3586	-0.167638	-0.167638	-2.19433	-0.0400273	0.028212
ENSG00000053900	ANAPC4	-5.56559	-3.92274	-0.469387	-0.469387	-2.19118	-0.0356608	0.0284387
ENSG00000212195	U3	0.0670554	4.02332	5.12973	0.0670554	2.18355	0.0172786	0.0289951
ENSG00000125503	PPP1R12C	0.201166	2.31341	4.66035	0.201166	2.17955	0.0101209	0.0292909
ENSG00000187531	SIRT7	-6.80612	-6.16909	-0.268221	-0.268221	-2.17102	0	0.0299297
ENSG00000166479	TMX3	0.234694	2.61516	5.06268	0.234694	2.16884	0	0.030095
ENSG00000103257	SLC7A5	0.335277	4.32507	5.96793	0.335277	2.16778	0	0.0301753
ENSG00000079691	CARMIL1	-5.39796	-3.82215	-0.368804	-0.368804	-2.16471	0	0.0304103
ENSG00000125149	C16orf70	-5.9344	-4.05685	-0.469387	-0.469387	-2.15848	0	0.0308906
ENSG00000137073	UBAP2	-5.80029	-4.39213	-0.335277	-0.335277	-2.14785	0	0.0317256
ENSG00000088766	CRLS1	-6.3032	-5.46501	-0.268221	-0.268221	-2.14715	0	0.0317811
ENSG00000169299	PGM2	-5.9344	-2.01166	-0.201166	-0.201166	-2.14597	0	0.0318752
ENSG00000126003	PLAGL2	-6.16909	-5.29737	-0.335277	-0.335277	-2.13884	0	0.0324483
ENSG00000103479	RBL2	-6.80612	-2.44752	-0.234694	-0.234694	-2.13788	0	0.0325263
ENSG00000078142	PIK3C3	-6.10204	-5.12973	-0.301749	-0.301749	-2.13551	0	0.0327195
ENSG00000088356	PDRG1	-5.36443	-3.95627	-0.134111	-0.134111	-2.13533	0	0.0327343
ENSG00000122696	SLC25A51	0.167638	3.88921	5.9344	0.167638	2.13211	0	0.0329975
ENSG00000183506	PI4KAP2	-5.56559	-1.70991	-0.134111	-0.134111	-2.1315	0	0.0330477
ENSG00000083750	RRAGB	-5.36443	-3.95627	-0.201166	-0.201166	-2.12948	0	0.0332148
ENSG00000144867	SRPRB	-6.47084	-2.41399	-0.201166	-0.201166	-2.12042	0	0.0339705
ENSG00000144655	CSRNP1	0.0670554	0.938775	1.81049	0.0670554	2.12022	0	0.0339872
ENSG00000099725	PRKY	-6.47084	-2.98396	-0.234694	-0.234694	-2.12003	0	0.0340034
ENSG00000167261	DPEP2	0.134111	2.07872	4.86151	0.134111	2.11983	0	0.0340208
ENSG00000133393	FOPNL	0.234694	3.11807	5.83382	0.234694	2.11982	0	0.0340209
ENSG00000012779	ALOX5	-5.90087	-4.39213	-0.301749	-0.301749	-2.11902	0	0.0340884
ENSG00000101224	CDC25B	-6.5379	-5.3309	-0.301749	-0.301749	-2.11825	0	0.0341543
ENSG00000198954	KIF1BP	-5.76676	-4.49271	-0.268221	-0.268221	-2.11757	0	0.0342117
ENSG00000005812	FBXL3	-5.63265	-4.55976	-0.301749	-0.301749	-2.11739	0	0.0342271
ENSG00000174446	SNAPC5	-6.70554	-2.14577	-0.201166	-0.201166	-2.11507	0	0.0344239
ENSG00000227057	WDR46	-6.06851	-4.69387	-0.268221	-0.268221	-2.10995	0	0.034863
ENSG00000179262	RAD23A	0.0335277	0.87172	1.64286	0.0335277	2.10943	0	0.0349074
ENSG00000158604	TMED4	-2.68221	-0.972303	-0.100583	-0.100583	-2.10316	0	0.0354521
ENSG00000121931	LRIF1	-5.46501	-3.85568	-0.368804	-0.368804	-2.10186	0	0.0355657
ENSG00000228696	ARL17B	-5.66618	-4.49271	-0.301749	-0.301749	-2.10144	0	0.035602
ENSG00000211456	SACM1L	-5.63265	-4.42565	-0.335277	-0.335277	-2.09947	0	0.0357755
ENSG00000129493	HEATR5A	-5.36443	-3.78863	-0.201166	-0.201166	-2.09795	0	0.0359096
ENSG00000145476	CYP4V2	0.234694	4.19096	6.10204	0.234694	2.09563	0	0.0361149
ENSG00000163050	COQ8A	-6.06851	-4.62682	-0.234694	-0.234694	-2.08148	0	0.03739
ENSG00000083799	CYLD	-2.95044	-1.17347	-0.100583	-0.100583	-2.08116	0	0.0374194
ENSG00000104859	CLASRP	-5.39796	-3.88921	-0.234694	-0.234694	-2.0755	0	0.0379403
ENSG00000215305	VPS16	0.134111	2.51458	6.40379	0.134111	2.07466	0	0.0380178
ENSG00000101187	SLCO4A1	-5.9344	-4.79446	-0.301749	-0.301749	-2.07373	0	0.0381047
ENSG00000185515	BRCC3	0.167638	5.53207	6.47084	0.167638	2.07219	0	0.038248
ENSG00000110092	CCND1	0.167638	4.66035	6.67201	0.167638	2.06687	0	0.0387463
ENSG00000163607	GTPBP8	-5.26384	-2.58163	-0.100583	-0.100583	-2.06282	0	0.0391294
ENSG00000239569	KMT2E-AS1	0.0670554	1.34111	4.39213	0.0670554	2.06258	0	0.0391527
ENSG00000156304	SCAF4	-6.06851	-4.39213	-0.167638	-0.167638	-2.06012	0	0.0393875
ENSG00000168385	2002-09-01	-1.77697	-0.905247	-0.0670554	-0.0670554	-2.05606	0	0.039777
ENSG00000169733	RFNG	0.134111	3.28571	5.53207	0.134111	2.05506	0	0.0398734
ENSG00000137193	PIM1	0.100583	2.14577	6.26968	0.100583	2.05306	0	0.0400666
ENSG00000167747	C19orf48	-6.60495	-4.99562	-0.167638	-0.167638	-2.04985	0	0.040379
ENSG00000214022	REPIN1	-5.19679	-3.45335	-0.201166	-0.201166	-2.0462	0	0.0407368
ENSG00000136715	SAP130	-5.63265	-2.91691	-0.134111	-0.134111	-2.04579	0	0.0407775
ENSG00000149743	TRPT1	0.0670554	2.11224	4.15743	0.0670554	2.03914	0	0.0414362
ENSG00000116406	EDEM3	0.0335277	3.48688	5.09621	0.0335277	2.03484	0	0.0418673
ENSG00000188921	HACD4	0.0670554	2.07872	3.95627	0.0670554	2.03083	0	0.0422725
ENSG00000164308	ERAP2	0.0670554	2.31341	5.59912	0.0670554	2.03079	0	0.0422766
ENSG00000213339	QTRT1	-5.63265	-4.09038	-0.167638	-0.167638	-2.03016	0	0.0423401
ENSG00000198301	SDAD1	-5.76676	-4.49271	-0.134111	-0.134111	-2.029	0	0.0424587
ENSG00000095574	IKZF5	-5.96793	-4.02332	-0.134111	-0.134111	-2.02885	0	0.0424739
ENSG00000141098	GFOD2	-6.06851	-4.76093	-0.134111	-0.134111	-2.02739	0	0.0426223
ENSG00000095951	HIVEP1	-5.39796	-3.25218	-0.100583	-0.100583	-2.0229	0	0.0430838
ENSG00000147576	ADHFE1	-5.56559	-4.42565	-0.134111	-0.134111	-2.01586	0	0.0438148
ENSG00000151116	UEVLD	-5.46501	-4.19096	-0.134111	-0.134111	-2.01282	0	0.0441332
ENSG00000138606	SHF	-6.47084	-5.6997	-0.100583	-0.100583	-2.01036	0	0.0443933
ENSG00000111875	ASF1A	-5.06268	-3.85568	-0.100583	-0.100583	-2.00416	0	0.0450525
ENSG00000141682	PMAIP1	0.0335277	1.60933	3.78863	0.0335277	2.004	0	0.0450702
ENSG00000188690	UROS	-3.08455	-1.13994	-0.0335277	-0.0335277	-2.00336	0	0.0451391
ENSG00000137221	TJAP1	-5.80029	-4.3586	-0.100583	-0.100583	-2.00301	0	0.0451763
ENSG00000029993	HMGB3	-4.9621	-2.98396	-0.0335277	-0.0335277	-1.99784	0	0.0457345
ENSG00000073711	PPP2R3A	-5.26384	-3.58746	-0.0670554	-0.0670554	-1.99734	0	0.045788
ENSG00000125347	IRF1	0	1.207	2.91691	0	1.99363	0	0.0461925
ENSG00000107021	TBC1D13	-6.63848	-5.53207	-0.0670554	-0.0670554	-1.9934	0	0.0462178
ENSG00000154608	CEP170P1	0.0335277	2.95044	5.23032	0.0335277	1.98782	0	0.0468314
ENSG00000136682	CBWD2	-4.19096	-1.50875	-0.0335277	-0.0335277	-1.98695	0	0.0469276
ENSG00000145414	NAF1	0.0335277	2.91691	6.06851	0.0335277	1.98637	0	0.0469925
ENSG00000177606	JUN	0	2.27988	4.45918	0	1.98624	0	0.0470068
ENSG00000128989	ARPP19	-2.74927	-1.03936	-0.0335277	-0.0335277	-1.98603	0	0.0470304
ENSG00000159377	PSMB4	-1.67638	-0.838192	-0.0335277	-0.0335277	-1.98564	0	0.0470731
ENSG00000121274	PAPD5	0.0335277	4.39213	5.80029	0.0335277	1.98273	0	0.0473972
ENSG00000134830	C5AR2	0	2.24635	5.76676	0	1.98211	0	0.0474665
ENSG00000196550	FAM72A	0.0335277	3.25218	5.23032	0.0335277	1.98117	0	0.0475725
ENSG00000237513	RP11-325F22.2	0.0335277	5.02915	6.33673	0.0335277	1.97962	0	0.0477468
ENSG00000113569	NUP155	-4.69387	-0.268221	-0.0335277	-0.0335277	-1.9791	0	0.0478047
ENSG00000168159	RNF187	-4.02332	-1.54227	-0.0335277	-0.0335277	-1.97621	0	0.0481308
ENSG00000173456	RNF26	-5.90087	-4.49271	-0.0335277	-0.0335277	-1.97533	0	0.0482305
ENSG00000138381	ASNSD1	-6.13556	-4.92857	-0.0335277	-0.0335277	-1.97431	0	0.0483462
ENSG00000270170	NCBP2-AS2	-5.96793	-1.37463	-0.0335277	-0.0335277	-1.97411	0	0.0483687
ENSG00000204520	MICA	-6.00145	-2.64869	-0.0335277	-0.0335277	-1.96805	0	0.0490624
ENSG00000100908	EMC9	-5.73323	-4.22449	-0.0335277	-0.0335277	-1.96286	0	0.0496624
ENSG00000172466	ZNF24	-5.49854	-4.02332	-0.0335277	-0.0335277	-1.96274	0	0.0496763
ENSG00000104980	TIMM44	-6.33673	-1.97813	-0.0335277	-0.0335277	-1.96148	0	0.0498236
ENSG00000108984	MAP2K6	-5.76676	-4.29154	0	0	-1.95985	0	0.0500136
ENSG00000100036	SLC35E4	-6.37026	-5.56559	0	0	-1.95559	0	0.0505138
ENSG00000213337	ANKRD39	-5.26384	-3.82215	0	0	-1.95394	0	0.0507084
ENSG00000162607	USP1	-5.76676	-4.39213	0	0	-1.95381	0	0.0507231
ENSG00000090104	RGS1	-0.0335277	1.81049	4.92857	0	1.95349	0	0.0507621
ENSG00000154222	CC2D1B	-5.96793	-4.99562	0	0	-1.9478	0	0.0514385
ENSG00000173801	JUP	-0.0335277	1.07289	2.11224	0	1.94778	0	0.0514408
ENSG00000280194	AD000864.6	-0.0335277	2.7828	5.39796	0	1.94768	0	0.051453
ENSG00000169756	LIMS1	-0.0335277	0.704081	1.37463	0	1.94609	0	0.0516435
ENSG00000065491	TBC1D22B	-5.3309	-3.78863	0	0	-1.94607	0	0.0516463
ENSG00000117676	RPS6KA1	-0.0335277	1.37463	2.81632	0	1.94399	0	0.051897
ENSG00000137770	CTDSPL2	-5.06268	-3.85568	0	0	-1.94394	0	0.0519026
ENSG00000204344	STK19	-0.0335277	4.9621	6.33673	0	1.94295	0	0.0520216
ENSG00000242802	AP5Z1	-3.55393	-1.27405	0	0	-1.94191	0	0.0521474
ENSG00000111640	GAPDH	-0.0335277	0.536443	1.07289	0	1.9416	0	0.0521861
ENSG00000172893	DHCR7	-0.0335277	2.11224	4.62682	0	1.94136	0	0.0522143
ENSG00000165819	METTL3	-5.66618	-4.29154	0.0335277	0	-1.93989	0	0.0523927
ENSG00000120733	KDM3B	-6.06851	-2.71574	0	0	-1.9396	0	0.0524288
ENSG00000064601	CTSA	-1.94461	-0.905247	0	0	-1.93703	0	0.052742
ENSG00000119912	IDE	-0.0670554	4.79446	6.00145	0	1.92871	0	0.053767
ENSG00000070190	DAPP1	-6.00145	-4.99562	0.0335277	0	-1.92541	0	0.0541778
ENSG00000163468	CCT3	-0.0335277	1.47522	3.18513	0	1.92522	0	0.0542021
ENSG00000115414	FN1	-7.24198	-5.26384	0.0335277	0	-1.92026	0	0.0548254
ENSG00000115084	SLC35F5	-0.0670554	2.34694	6.16909	0	1.91945	0	0.0549274
ENSG00000164430	MB21D1	-5.06268	-3.85568	0.0335277	0	-1.91927	0	0.0549507
ENSG00000047249	ATP6V1H	-4.76093	-1.47522	0.0335277	0	-1.91563	0	0.0554127
ENSG00000198393	ZNF26	-5.86734	-4.69387	0.0670554	0	-1.91505	0	0.0554864
ENSG00000105726	ATP13A1	-6.26968	-5.26384	0.0670554	0	-1.91293	0	0.0557576
ENSG00000150347	ARID5B	-0.0335277	1.07289	2.31341	0	1.91177	0	0.0559053
ENSG00000104756	KCTD9	-5.53207	-4.45918	0.0670554	0	-1.91161	0	0.0559256
ENSG00000037637	FBXO42	-6.03498	-4.86151	0.0335277	0	-1.91154	0	0.0559356
ENSG00000197857	ZNF44	-6.16909	-4.7274	0.0670554	0	-1.90801	0	0.05639
ENSG00000139697	SBNO1	-4.76093	-1.60933	0.0335277	0	-1.9051	0	0.0567668
ENSG00000005893	LAMP2	-1.70991	-0.771137	0	0	-1.90233	0	0.0571282
ENSG00000145191	EIF2B5	-6.50437	-2.24635	0.0670554	0	-1.901	0	0.0573022
ENSG00000162695	SLC30A7	-0.100583	3.31924	5.26384	0	1.89913	0	0.0575469
ENSG00000175471	MCTP1	-0.0670554	2.58163	4.69387	0	1.89118	0	0.0586006
ENSG00000152219	ARL14EP	-5.63265	-4.49271	0.100583	0	-1.89112	0	0.0586079
ENSG00000145425	RPS3A	-1.10641	-0.536443	0	0	-1.88595	0	0.0593022
ENSG00000051108	HERPUD1	-3.1516	-1.30758	0.0335277	0	-1.88451	0	0.0594964
ENSG00000085872	CHERP	-5.12973	-3.85568	0.134111	0	-1.8814	0	0.059917
ENSG00000185947	ZNF267	-0.0670554	0.972303	2.27988	0	1.88135	0	0.0599244
ENSG00000258441	LINC00641	-6.13556	-4.99562	0.134111	0	-1.87792	0	0.0603927
ENSG00000223534	HLA-DQB1-AS1	-0.167638	3.21866	4.99562	0	1.87772	0	0.0604191
ENSG00000073737	DHRS9	-0.201166	5.09621	6.23615	0	1.87651	0	0.0605855
ENSG00000145545	SRD5A1	-0.100583	1.84402	4.92857	0	1.87563	0	0.0607058
ENSG00000162604	TM2D1	-5.9344	-5.12973	0.100583	0	-1.87435	0	0.0608818
ENSG00000120451	SNX19	-0.167638	2.88338	5.83382	0	1.87378	0	0.0609612
ENSG00000196684	HSH2D	-5.73323	-4.29154	0.167638	0	-1.87364	0	0.0609796
ENSG00000148848	ADAM12	-0.0670554	1.10641	2.64869	0	1.87084	0	0.0613676
ENSG00000241990	PRR34-AS1	-0.167638	3.28571	5.09621	0	1.87077	0	0.0613764
ENSG00000033100	CHPF2	-0.100583	1.60933	3.7551	0	1.87027	0	0.0614465
ENSG00000105401	CDC37	-0.0335277	0.704081	1.5758	0	1.86985	0	0.0615048
ENSG00000117408	IPO13	-0.234694	5.29737	6.57142	0	1.86943	0	0.061563
ENSG00000159131	GART	-5.66618	-4.25801	0.134111	0	-1.86921	0	0.0615938
ENSG00000137216	TMEM63B	-5.23032	-3.3863	0.134111	0	-1.86639	0	0.0619873
ENSG00000198843	SELT	-1.37463	-0.637026	0	0	-1.86575	0	0.0620763
ENSG00000102974	CTCF	-0.167638	2.91691	5.56559	0	1.86545	0	0.062119
ENSG00000120709	FAM53C	-5.09621	-3.65452	0.0670554	0	-1.86218	0	0.0625779
ENSG00000082068	WDR70	-5.39796	-2.95044	0.134111	0	-1.85848	0	0.0631009
ENSG00000099998	GGT5	-3.92274	-1.37463	0.0670554	0	-1.85586	0	0.0634734
ENSG00000008128	CDK11A	-5.46501	-4.25801	0.134111	0	-1.85425	0	0.0637028
ENSG00000144048	DUSP11	-5.16326	-3.7551	0.201166	0	-1.85311	0	0.0638669
ENSG00000235453	TOPORS-AS1	-4.82799	-3.08455	0.167638	0	-1.85271	0	0.0639236
ENSG00000183044	ABAT	-0.167638	2.95044	4.7274	0	1.85219	0	0.0639986
ENSG00000149196	HIKESHI	-6.3032	-1.74344	0.100583	0	-1.85006	0	0.064305
ENSG00000169026	MFSD7	-5.73323	-4.22449	0.167638	0	-1.84981	0	0.064341
ENSG00000173545	ZNF622	-6.10204	-4.9621	0.167638	0	-1.84889	0	0.0644741
ENSG00000144535	DIS3L2	-0.167638	3.7551	6.00145	0	1.84867	0	0.0645058
ENSG00000056558	TRAF1	-0.0670554	0.87172	1.81049	0	1.84752	0	0.0646716
ENSG00000167658	EEF2	-1.50875	-0.704081	0.0335277	0	-1.847	0	0.0647476
ENSG00000109079	TNFAIP1	-5.3309	-2.81632	0.201166	0	-1.84361	0	0.0652407
ENSG00000115318	LOXL3	-0.234694	4.66035	6.37026	0	1.84337	0	0.0652752
ENSG00000087008	ACOX3	-0.134111	1.87755	4.42565	0	1.84307	0	0.0653185
ENSG00000115446	UNC50	-5.46501	-4.25801	0.167638	0	-1.84071	0	0.0656639
ENSG00000124299	PEPD	-1.97813	-0.87172	0.0335277	0	-1.83784	0	0.0660856
ENSG00000161813	LARP4	-5.26384	-3.62099	0.201166	0	-1.83363	0	0.0667088
ENSG00000131165	CHMP1A	-2.71574	-1.03936	0.0670554	0	-1.8336	0	0.0667137
ENSG00000119673	ACOT2	-5.83382	-1.87755	0.134111	0	-1.8328	0	0.0668317
ENSG00000223865	HLA-DPB1	-0.905247	-0.43586	0	0	-1.83035	0	0.0671971
ENSG00000173120	KDM2A	-4.22449	-1.70991	0.100583	0	-1.82656	0	0.0677666
ENSG00000126062	TMEM115	-0.201166	2.21283	6.77259	0	1.82291	0	0.0683174
ENSG00000138796	HADH	-5.83382	-4.19096	0.201166	0	-1.81954	0	0.068829
ENSG00000077235	GTF3C1	-4.9621	-3.25218	0.402332	0	-1.81675	0	0.0692554
ENSG00000100744	GSKIP	-5.06268	-3.68804	0.268221	0	-1.81464	0	0.0695793
ENSG00000166441	RPL27A	-1.07289	-0.502915	0.0335277	0	-1.8131	0	0.0698162
ENSG00000122224	LY9	-6.16909	-4.86151	0.268221	0	-1.81249	0	0.0699101
ENSG00000068796	KIF2A	-5.26384	-4.15743	0.301749	0	-1.81227	0	0.0699441
ENSG00000183484	GPR132	-0.134111	1.27405	2.7828	0	1.81152	0	0.070061
ENSG00000168994	PXDC1	-0.100583	0.905247	2.04519	0	1.80946	0	0.0703791
ENSG00000160746	ANO10	-5.86734	-2.58163	0.201166	0	-1.80889	0	0.0704675
ENSG00000274213	RP11-670E13.6	-0.201166	1.84402	4.22449	0	1.806	0	0.0709179
ENSG00000134369	NAV1	-6.03498	-4.7274	0.100583	0	-1.80522	0	0.0710402
ENSG00000197548	ATG7	-3.7551	-1.40816	0.134111	0	-1.80467	0	0.0711265
ENSG00000105556	MIER2	-6.06851	-4.62682	0.268221	0	-1.80409	0	0.0712172
ENSG00000117525	F3	-0.167638	1.67638	3.52041	0	1.80166	0	0.0715983
ENSG00000083223	ZCCHC6	-0.134111	1.13994	2.64869	0	1.80056	0	0.0717721
ENSG00000115295	CLIP4	-5.86734	-4.69387	0.234694	0	-1.80048	0	0.071785
ENSG00000047410	TPR	-0.100583	1.00583	2.1793	0	1.79699	0	0.0723377
ENSG00000102970	CCL17	-0.134111	1.50875	3.05102	0	1.79687	0	0.0723567
ENSG00000196935	SRGAP1	-5.83382	-2.64869	0.234694	0	-1.79505	0	0.0726461
ENSG00000091732	ZC3HC1	-5.66618	-4.19096	0.268221	0	-1.79378	0	0.0728484
ENSG00000108021	FAM208B	-5.56559	-4.55976	0.301749	0	-1.79321	0	0.0729389
ENSG00000182389	CACNB4	-0.335277	3.65452	5.90087	0	1.79317	0	0.0729456
ENSG00000168538	TRAPPC11	-5.86734	-4.3586	0.234694	0	-1.79137	0	0.0732334
ENSG00000175221	MED16	-6.47084	-1.91108	0.167638	0	-1.78905	0	0.0736062
ENSG00000077782	FGFR1	-5.63265	-3.72157	0.335277	0	-1.78815	0	0.0737514
ENSG00000170291	ELP5	-6.06851	-4.7274	0.234694	0	-1.78653	0	0.0740141
ENSG00000169964	TMEM42	-0.301749	5.73323	6.67201	0	1.78563	0	0.0741594
ENSG00000065600	TMEM206	-6.33673	-5.06268	0.268221	0	-1.78508	0	0.0742484
ENSG00000113460	BRIX1	-5.19679	-3.52041	0.301749	0	-1.78494	0	0.0742715
ENSG00000076053	RBM7	-5.83382	-4.45918	0.268221	0	-1.78328	0	0.0745412
ENSG00000125952	MAX	-6.00145	-4.82799	0.268221	0	-1.78269	0	0.0746365
ENSG00000137713	PPP2R1B	-5.53207	-3.78863	0.402332	0	-1.78263	0	0.0746466
ENSG00000104331	IMPAD1	-5.9344	-5.09621	0.234694	0	-1.78144	0	0.0748411
ENSG00000131242	RAB11FIP4	-6.00145	-1.81049	0.201166	0	-1.7809	0	0.0749291
ENSG00000178385	PLEKHM3	-4.92857	-0.268221	0.0670554	0	-1.77874	0	0.0752828
ENSG00000170471	RALGAPB	-5.46501	-3.01749	0.301749	0	-1.77454	0	0.0759732
ENSG00000115486	GGCX	-5.9344	-4.9621	0.268221	0	-1.77353	0	0.0761405
ENSG00000119280	C1orf198	-5.12973	-3.05102	0.368804	0	-1.77319	0	0.0761974
ENSG00000139192	TAPBPL	-5.96793	-4.7274	0.301749	0	-1.77308	0	0.076215
ENSG00000115993	TRAK2	-5.96793	-4.89504	0.335277	0	-1.77219	0	0.0763635
ENSG00000161955	TNFSF13	-5.3309	-3.82215	0.301749	0	-1.77108	0	0.0765469
ENSG00000050405	LIMA1	-0.234694	1.70991	4.19096	0	1.7692	0	0.0768604
ENSG00000092871	RFFL	-5.02915	-3.3863	0.402332	0	-1.76824	0	0.0770209
ENSG00000237604	AP001056.1	-0.335277	3.88921	5.73323	0	1.76801	0	0.0770586
ENSG00000129538	RNASE1	-0.201166	1.50875	3.92274	0	1.76699	0	0.0772292
ENSG00000095485	CWF19L1	-5.76676	-4.52624	0.268221	0	-1.76655	0	0.077304
ENSG00000151498	ACAD8	-5.76676	-4.62682	0.402332	0	-1.76607	0	0.0773841
ENSG00000240344	PPIL3	-5.19679	-3.58746	0.402332	0	-1.76601	0	0.0773936
ENSG00000177105	RHOG	-0.100583	0.737609	1.67638	0	1.76583	0	0.0774238
ENSG00000155090	KLF10	-3.95627	-1.60933	0.167638	0	-1.76581	0	0.077428
ENSG00000170955	PRKCDBP	-0.234694	1.77697	6.50437	0	1.76467	0	0.0776189
ENSG00000101266	CSNK2A1	-5.73323	-4.39213	0.268221	0	-1.76438	0	0.0776688
ENSG00000206828	U1	-0.335277	3.08455	5.76676	0	1.76247	0	0.0779907
ENSG00000148339	SLC25A25	-0.134111	1.07289	2.51458	0	1.76239	0	0.0780029
ENSG00000100601	ALKBH1	-5.43148	-4.1239	0.368804	0	-1.76216	0	0.0780422
ENSG00000147394	ZNF185	-6.03498	-4.62682	0.335277	0	-1.75803	0	0.0787424
ENSG00000198894	CIPC	-5.39796	-3.78863	0.402332	0	-1.7574	0	0.0788502
ENSG00000180008	SOCS4	-5.02915	-2.88338	0.368804	0	-1.75695	0	0.0789269
ENSG00000175054	ATR	-5.46501	-3.58746	0.402332	0	-1.75664	0	0.0789789
ENSG00000204103	MAFB	-4.86151	-3.08455	0.134111	0	-1.75622	0	0.07905
ENSG00000156127	BATF	-5.06268	-3.35277	0.502915	0	-1.75554	0	0.0791663
ENSG00000117594	HSD11B1	-0.268221	1.81049	6.67201	0	1.75543	0	0.079186
ENSG00000169814	BTD	-0.469387	4.62682	6.3032	0	1.75499	0	0.0792608
ENSG00000131779	PEX11B	-5.19679	-3.92274	0.402332	0	-1.75405	0	0.0794227
ENSG00000137168	PPIL1	-5.76676	-4.29154	0.335277	0	-1.75276	0	0.0796439
ENSG00000148362	C9orf142	-4.66035	-1.54227	0.167638	0	-1.752	0	0.0797739
ENSG00000103381	CPPED1	-0.134111	0.87172	1.81049	0	1.75081	0	0.079979
ENSG00000124795	DEK	-0.100583	0.670554	1.34111	0	1.75023	0	0.0800783
ENSG00000085274	MYNN	-4.99562	-3.31924	0.0670554	0	-1.74996	0	0.0801246
ENSG00000167699	GLOD4	-0.268221	1.77697	3.95627	0	1.74833	0	0.0804063
ENSG00000178726	THBD	-0.201166	1.40816	3.25218	0	1.74781	0	0.0804969
ENSG00000089154	GCN1	-4.62682	-2.24635	0.234694	0	-1.74738	0	0.080571
ENSG00000171865	RNASEH1	-5.36443	-1.91108	0.201166	0	-1.74689	0	0.0806571
ENSG00000183826	BTBD9	-5.26384	-3.68804	0.335277	0	-1.74575	0	0.0808537
ENSG00000175040	CHST2	-5.3309	-3.78863	0.43586	0	-1.74545	0	0.0809058
ENSG00000187764	SEMA4D	-0.56997	5.3309	6.47084	0	1.74477	0	0.0810242
ENSG00000130159	ECSIT	-0.234694	1.74344	3.72157	0	1.74453	0	0.0810676
ENSG00000085433	WDR47	-0.502915	4.62682	5.80029	0	1.74226	0	0.0814626
ENSG00000103254	FAM173A	-5.23032	-3.35277	0.43586	0	-1.73494	0	0.0827514
ENSG00000117748	RPA2	-5.86734	-1.94461	0.234694	0	-1.73469	0	0.0827959
ENSG00000234608	MAPKAPK5-AS1	-0.43586	4.99562	6.26968	0	1.73455	0	0.0828197
ENSG00000161204	ABCF3	-6.94023	-2.11224	0.234694	0	-1.73249	0	0.0831872
ENSG00000152944	MED21	-0.43586	3.78863	5.3309	0	1.73248	0	0.0831888
ENSG00000221869	CEBPD	-4.3586	-2.34694	0.335277	0	-1.73035	0	0.0835669
ENSG00000102900	NUP93	-5.49854	-2.38046	0.301749	0	-1.7296	0	0.0837011
ENSG00000075568	TMEM131	-3.41982	-1.50875	0.167638	0	-1.72925	0	0.0837643
ENSG00000033327	GAB2	-0.167638	1.00583	2.58163	0	1.72847	0	0.0839033
ENSG00000197006	METTL9	-3.98979	-1.60933	0.201166	0	-1.72575	0	0.0843923
ENSG00000245937	LINC01184	-0.402332	2.48105	6.23615	0	1.72574	0	0.0843944
ENSG00000103202	NME4	-0.167638	0.938775	2.38046	0	1.72418	0	0.0846757
ENSG00000006062	MAP3K14	-4.02332	-1.60933	0.167638	0	-1.72399	0	0.0847098
ENSG00000144597	EAF1	-5.9344	-4.02332	0.368804	0	-1.72196	0	0.0850774
ENSG00000099849	RASSF7	-0.43586	5.53207	6.57142	0	1.72155	0	0.0851516
ENSG00000104142	VPS18	-6.33673	-1.91108	0.301749	0	-1.72148	0	0.085164
ENSG00000177575	CD163	-4.66035	-2.84985	0.704081	0	-1.72063	0	0.0853173
ENSG00000054967	RELT	-0.134111	0.938775	2.24635	0	1.71955	0	0.085514
ENSG00000168818	STX18	-5.49854	-1.84402	0.268221	0	-1.71922	0	0.0855745
ENSG00000214894	LINC00243	-0.502915	4.45918	5.63265	0	1.71909	0	0.0855974
ENSG00000106723	SPIN1	-5.6997	-4.29154	0.402332	0	-1.71444	0	0.0864482
ENSG00000125257	ABCC4	-0.502915	3.55393	5.39796	0	1.71381	0	0.086564
ENSG00000134597	RBMX2	-5.19679	-3.31924	0.502915	0	-1.71123	0	0.0870393
ENSG00000075413	MARK3	-3.21866	-1.30758	0.167638	0	-1.70967	0	0.087327
ENSG00000081721	DUSP12	-5.56559	-4.19096	0.469387	0	-1.70898	0	0.087455
ENSG00000117616	RSRP1	-5.43148	-4.19096	0.402332	0	-1.70851	0	0.0875416
ENSG00000103160	HSDL1	-5.56559	-3.88921	0.536443	0	-1.70636	0	0.0879413
ENSG00000180304	OAZ2	-0.100583	0.670554	1.54227	0	1.70588	0	0.0880311
ENSG00000186188	FFAR4	-0.368804	2.11224	6.26968	0	1.70231	0	0.0886964
ENSG00000100150	DEPDC5	-5.76676	-4.22449	0.402332	0	-1.7015	0	0.0888494
ENSG00000189376	C8orf76	-5.6997	-4.39213	0.43586	0	-1.70142	0	0.088865
ENSG00000172081	MOB3A	-2.64869	-1.10641	0.167638	0	-1.70089	0	0.0889645
ENSG00000026751	SLAMF7	-5.66618	-1.77697	0.335277	0	-1.70072	0	0.0889956
ENSG00000173588	CEP83	-4.99562	-3.82215	0.335277	0	-1.69934	0	0.0892561
ENSG00000174177	CTU2	-5.6997	-4.22449	0.502915	0	-1.69736	0	0.0896283
ENSG00000155629	PIK3AP1	-4.82799	-1.5758	0.234694	0	-1.6973	0	0.0896403
ENSG00000137492	THAP12	-5.39796	-1.97813	0.301749	0	-1.69563	0	0.0899555
ENSG00000108306	FBXL20	-0.402332	1.97813	6.20262	0	1.68973	0	0.0910787
ENSG00000269958	RP11-73M18.8	-0.234694	1.17347	3.28571	0	1.68957	0	0.0911097
ENSG00000115641	FHL2	-5.90087	-3.7551	0.536443	0	-1.68628	0	0.091742
ENSG00000134014	ELP3	-5.63265	-4.09038	0.469387	0	-1.6862	0	0.0917564
ENSG00000127946	HIP1	-0.536443	2.48105	4.92857	0	1.68557	0	0.0918781
ENSG00000185811	IKZF1	-5.9344	-1.77697	0.335277	0	-1.6841	0	0.0921628
ENSG00000182952	HMGN4	-4.82799	-2.11224	0.268221	0	-1.68364	0	0.0922519
ENSG00000166848	TERF2IP	-6.10204	-2.21283	0.268221	0	-1.68343	0	0.0922918
ENSG00000214353	VAC14-AS1	-0.670554	3.98979	5.63265	0	1.683	0	0.0923752
ENSG00000143322	ABL2	-0.100583	0.56997	1.27405	0	1.68289	0	0.0923972
ENSG00000166135	HIF1AN	-0.335277	1.44169	4.25801	0	1.68232	0	0.0925077
ENSG00000244754	N4BP2L2	-5.06268	-2.5481	0.368804	0	-1.6822	0	0.0925299
ENSG00000165195	PIGA	-0.502915	3.11807	5.29737	0	1.68187	0	0.0925945
ENSG00000151474	FRMD4A	-5.90087	-4.89504	0.368804	0	-1.68137	0	0.0926911
ENSG00000100644	HIF1A	-0.134111	0.771137	1.64286	0	1.6803	0	0.0928997
ENSG00000025434	NR1H3	-5.59912	-4.15743	0.167638	0	-1.6799	0	0.0929777
ENSG00000139636	LMBR1L	-5.73323	-4.69387	0.43586	0	-1.6796	0	0.0930361
ENSG00000186625	KATNA1	-0.469387	2.41399	5.59912	0	1.67891	0	0.0931699
ENSG00000164134	NAA15	-0.402332	2.04519	5.43148	0	1.67784	0	0.0933783
ENSG00000180185	FAHD1	-0.368804	2.04519	4.3586	0	1.67769	0	0.0934081
ENSG00000136247	ZDHHC4	-6.00145	-4.1239	0.603498	0	-1.6776	0	0.093425
ENSG00000273338	RP11-386I14.4	-0.536443	3.21866	4.7274	0	1.67494	0	0.093946
ENSG00000166881	NEMP1	-0.402332	1.70991	6.13556	0	1.67395	0	0.0941411
ENSG00000163463	KRTCAP2	-0.402332	2.74927	4.69387	0	1.67368	0	0.0941937
ENSG00000100226	GTPBP1	-0.335277	1.74344	3.7551	0	1.67346	0	0.0942373
ENSG00000163166	IWS1	-3.7551	-1.70991	0.301749	0	-1.67293	0	0.0943413
ENSG00000156735	BAG4	-5.56559	-3.11807	0.502915	0	-1.67234	0	0.0944565
ENSG00000147416	ATP6V1B2	-0.134111	0.603498	1.27405	0	1.66896	0	0.095126
ENSG00000132514	CLEC10A	-0.100583	0.536443	1.13994	0	1.66876	0	0.0951641
ENSG00000124733	MEA1	-0.167638	0.771137	1.70991	0	1.66736	0	0.0954431
ENSG00000267121	CTD-2020K17.1	-4.7274	-2.64869	0.268221	0	-1.66596	0	0.0957216
ENSG00000198805	PNP	-2.38046	-1.03936	0.167638	0	-1.66593	0	0.0957281
ENSG00000244005	NFS1	-5.49854	-4.19096	0.56997	0	-1.66409	0	0.0960941
ENSG00000162384	C1orf123	-6.13556	-4.82799	0.469387	0	-1.66397	0	0.0961187
ENSG00000184903	IMMP2L	-0.536443	3.18513	5.9344	0	1.66341	0	0.0962311
ENSG00000197563	PIGN	-6.16909	-2.01166	0.402332	0	-1.66301	0	0.0963114
ENSG00000084652	TXLNA	-0.167638	0.838192	1.84402	0	1.66288	0	0.0963368
ENSG00000100209	HSCB	-4.3586	-2.34694	0.536443	0	-1.66235	0	0.0964417
ENSG00000167202	TBC1D2B	-0.469387	2.81632	6.06851	0	1.65961	0	0.0969925
ENSG00000056097	ZFR	-0.234694	1.10641	2.61516	0	1.65856	0	0.0972041
ENSG00000137824	RMDN3	-6.43731	-5.53207	0.368804	0	-1.65847	0	0.0972224
ENSG00000106392	C1GALT1	-5.26384	-2.71574	0.56997	0	-1.65757	0	0.097405
ENSG00000073050	XRCC1	-5.09621	-3.45335	0.234694	0	-1.65732	0	0.0974538
ENSG00000156973	PDE6D	-6.47084	-1.77697	0.301749	0	-1.65731	0	0.0974562
ENSG00000170445	HARS	-0.402332	1.97813	4.39213	0	1.65619	0	0.0976837
ENSG00000125148	MT2A	-4.76093	-0.268221	0.100583	0	-1.6555	0	0.0978229
ENSG00000167862	MRPL58	-0.670554	2.74927	6.10204	0	1.6523	0	0.0984743
ENSG00000151502	VPS26B	-6.20262	-1.94461	0.43586	0	-1.65124	0	0.0986895
ENSG00000173559	NABP1	-0.201166	0.938775	2.24635	0	1.64966	0	0.0990118
ENSG00000141968	VAV1	-0.469387	2.01166	4.3586	0	1.64843	0	0.0992647
ENSG00000124570	SERPINB6	-0.167638	0.704081	1.5758	0	1.64715	0	0.0995274
ENSG00000135698	MPHOSPH6	-4.9621	-1.74344	0.335277	0	-1.64659	0	0.0996414
ENSG00000139618	BRCA2	-5.3309	-3.78863	0.536443	0	-1.64466	0	0.100039
ENSG00000102575	ACP5	-1.34111	-0.603498	0.100583	0	-1.64388	0	0.100201
ENSG00000105248	CCDC94	-0.368804	1.77697	4.39213	0	1.64313	0	0.100355
ENSG00000106144	CASP2	-0.56997	3.25218	5.9344	0	1.6417	0	0.100652
ENSG00000114744	COMMD2	-6.10204	-5.12973	0.43586	0	-1.63982	0	0.101043
ENSG00000158470	B4GALT5	-3.82215	-1.47522	0.301749	0	-1.63891	0	0.101231
ENSG00000243753	HLA-L	-0.502915	2.31341	6.26968	0	1.63861	0	0.101295
ENSG00000110446	SLC15A3	-1.77697	-0.771137	0.134111	0	-1.63794	0	0.101433
ENSG00000165997	ARL5B	-0.368804	1.87755	4.1239	0	1.63741	0	0.101544
ENSG00000132361	CLUH	-0.536443	2.24635	4.9621	0	1.63702	0	0.101627
ENSG00000111679	PTPN6	-1.74344	-0.737609	0.134111	0	-1.63697	0	0.101637
ENSG00000229931	RP1-151F17.1	-0.536443	3.35277	5.26384	0	1.63672	0	0.101688
ENSG00000110876	SELPLG	-2.38046	-0.938775	0.167638	0	-1.63671	0	0.101692
ENSG00000152457	DCLRE1C	-6.3032	-5.23032	0.502915	0	-1.63627	0	0.101783
ENSG00000104907	TRMT1	-3.95627	-1.03936	0.201166	0	-1.6327	0	0.102532
ENSG00000013441	CLK1	-3.21866	-0.87172	0.167638	0	-1.62899	0	0.103315
ENSG00000108604	SMARCD2	-0.335277	1.30758	3.62099	0	1.62756	0	0.103619
ENSG00000150760	DOCK1	-0.43586	1.74344	3.72157	0	1.62493	0	0.104178
ENSG00000170832	USP32	-3.41982	-1.24052	0.268221	0	-1.62479	0	0.104208
ENSG00000112159	MDN1	-5.63265	-4.29154	0.502915	0	-1.62459	0	0.10425
ENSG00000271614	LINC00936	-0.268221	1.10641	3.01749	0	1.62343	0	0.104497
ENSG00000167850	CD300C	-5.23032	-1.74344	0.335277	0	-1.62309	0	0.104569
ENSG00000280433	CH507-9B2.9	-5.16326	-3.31924	0.56997	0	-1.62298	0	0.104594
ENSG00000103274	NUBP1	-0.43586	2.04519	4.22449	0	1.62233	0	0.104733
ENSG00000099942	CRKL	-0.603498	4.76093	6.26968	0	1.62184	0	0.104837
ENSG00000140474	ULK3	-0.469387	1.67638	6.3032	0	1.6217	0	0.104868
ENSG00000248124	RRN3P1	-5.36443	-3.41982	0.603498	0	-1.62148	0	0.104914
ENSG00000150961	SEC24D	-5.53207	-1.34111	0.335277	0	-1.62137	0	0.104939
ENSG00000197249	SERPINA1	-0.469387	1.77697	6.5379	0	1.6213	0	0.104954
ENSG00000005486	RHBDD2	-2.51458	-0.938775	0.201166	0	-1.62123	0	0.104969
ENSG00000008710	PKD1	-0.43586	1.5758	3.45335	0	1.61811	0	0.105638
ENSG00000010165	METTL13	-5.66618	-4.42565	0.771137	0	-1.61705	0	0.105867
ENSG00000174705	SH3PXD2B	-5.26384	-3.62099	0.637026	0	-1.61612	0	0.106069
ENSG00000175029	CTBP2	-0.502915	1.67638	4.3586	0	1.61577	0	0.106145
ENSG00000227500	SCAMP4	-0.402332	1.30758	3.18513	0	1.61295	0	0.106756
ENSG00000120992	LYPLA1	-0.268221	1.07289	2.5481	0	1.61215	0	0.10693
ENSG00000198431	TXNRD1	-1.67638	-0.704081	0.134111	0	-1.61049	0	0.107291
ENSG00000132478	UNK	-0.536443	1.97813	6.13556	0	1.60961	0	0.107483
ENSG00000171621	SPSB1	-5.23032	-1.94461	0.43586	0	-1.60953	0	0.107501
ENSG00000236675	MTX1P1	-5.56559	-2.27988	0.502915	0	-1.6095	0	0.107507
ENSG00000174165	ZDHHC24	-3.65452	-1.27405	0.268221	0	-1.60948	0	0.107512
ENSG00000100380	ST13	-0.167638	0.637026	1.37463	0	1.60946	0	0.107516
ENSG00000060971	ACAA1	-0.43586	1.74344	3.72157	0	1.60934	0	0.107543
ENSG00000184640	2009-09-01	-0.167638	0.704081	1.74344	0	1.60793	0	0.107851
ENSG00000139146	FAM60A	-5.36443	-3.98979	0.670554	0	-1.60728	0	0.107992
ENSG00000152683	SLC30A6	-5.02915	-3.41982	0.704081	0	-1.60574	0	0.108331
ENSG00000265975	CTB-41I6.2	-0.804664	0.402332	4.02332	0	1.60544	0	0.108397
ENSG00000153561	RMND5A	-5.63265	-1.94461	0.43586	0	-1.6036	0	0.108801
ENSG00000152642	GPD1L	-0.469387	1.84402	6.06851	0	1.60332	0	0.108864
ENSG00000140905	GCSH	-5.59912	-4.29154	0.670554	0	-1.60317	0	0.108898
ENSG00000107551	RASSF4	-1.94461	-0.838192	0.167638	0	-1.60274	0	0.108992
ENSG00000126458	RRAS	-0.536443	2.04519	5.12973	0	1.60046	0	0.109497
ENSG00000141027	NCOR1	-1.84402	-0.737609	0.134111	0	-1.59969	0	0.109668
ENSG00000159873	CCDC117	-5.12973	-3.08455	0.737609	0	-1.59945	0	0.109721
ENSG00000146592	CREB5	-0.268221	0.972303	2.27988	0	1.59865	0	0.109898
ENSG00000265206	MIR142	-4.92857	-3.05102	0.670554	0	-1.59703	0	0.110259
ENSG00000165914	TTC7B	-0.43586	1.74344	5.16326	0	1.59275	0	0.111217
ENSG00000004468	CD38	-5.29737	-3.7551	0.637026	0	-1.59219	0	0.111341
ENSG00000275023	MLLT6	-0.234694	0.838192	1.91108	0	1.59177	0	0.111435
ENSG00000136826	KLF4	-4.89504	-3.68804	0.603498	0	-1.59156	0	0.111484
ENSG00000166783	KIAA0430	-5.73323	-1.91108	0.502915	0	-1.59154	0	0.111489
ENSG00000166275	BORCS7	-3.65452	-1.13994	0.268221	0	-1.59015	0	0.111801
ENSG00000147162	OGT	-1.81049	-0.804664	0.201166	0	-1.58945	0	0.111959
ENSG00000019144	PHLDB1	-3.21866	-1.27405	0.268221	0	-1.58848	0	0.112178
ENSG00000158711	ELK4	-5.02915	-3.88921	0.56997	0	-1.58559	0	0.112832
ENSG00000198937	CCDC167	-6.13556	-4.66035	0.56997	0	-1.58477	0	0.113019
ENSG00000077380	DYNC1I2	-2.5481	-0.838192	0.201166	0	-1.58459	0	0.113059
ENSG00000163781	TOPBP1	-0.737609	3.92274	5.59912	0	1.58414	0	0.113161
ENSG00000106565	TMEM176B	-7.00728	-1.34111	0.335277	0	-1.58327	0	0.11336
ENSG00000168234	TTC39C	-0.737609	3.21866	5.3309	0	1.58323	0	0.113369
ENSG00000083845	RPS5	-1.24052	-0.536443	0.100583	0	-1.58269	0	0.113493
ENSG00000137509	PRCP	-0.167638	0.603498	1.30758	0	1.58163	0	0.113734
ENSG00000074416	MGLL	-6.80612	-1.77697	0.469387	0	-1.58155	0	0.113753
ENSG00000206573	THUMPD3-AS1	-6.23615	-1.60933	0.368804	0	-1.58008	0	0.114088
ENSG00000161929	SCIMP	-0.167638	0.670554	1.64286	0	1.57918	0	0.114296
ENSG00000100983	GSS	-0.402332	1.60933	3.72157	0	1.57914	0	0.114304
ENSG00000051009	FAM160A2	-5.12973	-3.45335	0.670554	0	-1.57905	0	0.114325
ENSG00000198265	HELZ	-4.42565	-1.64286	0.43586	0	-1.57668	0	0.114869
ENSG00000170949	ZNF160	-5.39796	-4.15743	0.737609	0	-1.57381	0	0.115532
ENSG00000100263	RHBDD3	-6.37026	-5.06268	0.56997	0	-1.57316	0	0.115682
ENSG00000072818	ACAP1	-0.536443	1.87755	3.68804	0	1.57256	0	0.11582
ENSG00000245060	LINC00847	-6.26968	-5.06268	0.469387	0	-1.57252	0	0.115829
ENSG00000112893	MAN2A1	-3.05102	-1.03936	0.234694	0	-1.57183	0	0.11599
ENSG00000142039	CCDC97	-0.536443	2.01166	5.46501	0	1.57118	0	0.11614
ENSG00000095383	TBC1D2	-5.76676	-4.59329	0.268221	0	-1.57076	0	0.116238
ENSG00000204356	NELFE	-2.51458	-0.972303	0.234694	0	-1.56875	0	0.116706
ENSG00000171861	MRM3	-4.9621	-3.62099	0.905247	0	-1.56764	0	0.116964
ENSG00000151348	EXT2	-0.603498	1.74344	6.5379	0	1.56685	0	0.117149
ENSG00000094880	CDC23	-0.771137	3.25218	5.26384	0	1.56653	0	0.117224
ENSG00000133812	SBF2	-0.771137	3.95627	5.39796	0	1.56579	0	0.117398
ENSG00000113391	FAM172A	-0.804664	3.72157	5.29737	0	1.56464	0	0.117668
ENSG00000135926	TMBIM1	-0.201166	0.737609	1.64286	0	1.56432	0	0.117742
ENSG00000165487	MICU2	-5.09621	-1.81049	0.469387	0	-1.56318	0	0.118009
ENSG00000164902	PHAX	-4.99562	-2.31341	0.536443	0	-1.56272	0	0.118119
ENSG00000113971	NPHP3	-0.502915	2.41399	4.52624	0	1.56267	0	0.118131
ENSG00000130703	OSBPL2	-5.12973	-2.48105	0.536443	0	-1.56264	0	0.118136
ENSG00000109321	AREG	-0.670554	5.76676	6.57142	0	1.56253	0	0.118164
ENSG00000137288	UQCC2	-0.402332	1.27405	3.78863	0	1.55964	0	0.118845
ENSG00000224796	RPL32P1	-5.53207	-3.21866	0.87172	0	-1.55914	0	0.118963
ENSG00000116209	TMEM59	-1.50875	-0.637026	0.134111	0	-1.55837	0	0.119145
ENSG00000182362	YBEY	-5.53207	-3.65452	0.704081	0	-1.5583	0	0.119161
ENSG00000083828	ZNF586	-5.06268	-0.0335277	0.134111	0	-1.55673	0	0.119535
ENSG00000008516	MMP25	-4.9621	-3.31924	0.771137	0	-1.55621	0	0.119659
ENSG00000012061	ERCC1	-0.335277	1.10641	2.74927	0	1.55619	0	0.119662
ENSG00000115008	IL1A	-0.368804	4.55976	5.96793	0	1.55552	0	0.119823
ENSG00000121741	ZMYM2	-0.368804	1.17347	2.81632	0	1.55363	0	0.120273
ENSG00000112419	PHACTR2	-0.268221	0.938775	2.38046	0	1.55303	0	0.120415
ENSG00000197451	HNRNPAB	-0.301749	0.938775	2.74927	0	1.55277	0	0.120477
ENSG00000127463	EMC1	-0.670554	2.1793	5.46501	0	1.55263	0	0.120511
ENSG00000183624	HMCES	-4.1239	-1.27405	0.368804	0	-1.55199	0	0.120665
ENSG00000187627	RGPD1	-0.87172	3.48688	4.99562	0	1.55154	0	0.120772
ENSG00000111145	ELK3	-5.46501	-2.98396	0.704081	0	-1.5513	0	0.120831
ENSG00000125755	SYMPK	-6.13556	-1.34111	0.368804	0	-1.55085	0	0.120939
ENSG00000164985	PSIP1	-5.26384	-1.64286	0.43586	0	-1.55075	0	0.120961
ENSG00000047056	WDR37	-0.268221	0.905247	2.21283	0	1.54787	0	0.121654
ENSG00000077684	JADE1	-2.7828	-1.07289	0.268221	0	-1.54511	0	0.12232
ENSG00000114473	IQCG	-0.469387	1.37463	3.18513	0	1.5444	0	0.122491
ENSG00000134333	LDHA	-0.167638	0.536443	1.24052	0	1.54415	0	0.122551
ENSG00000196295	AC005154.6	-3.1516	-1.24052	0.335277	0	-1.54388	0	0.122617
ENSG00000132906	CASP9	-6.43731	-2.21283	0.56997	0	-1.54171	0	0.123144
ENSG00000144747	TMF1	-4.69387	-2.01166	0.469387	0	-1.54158	0	0.123175
ENSG00000106261	ZKSCAN1	-0.603498	1.84402	6.20262	0	1.5412	0	0.123269
ENSG00000101457	DNTTIP1	-4.82799	-3.31924	0.670554	0	-1.54116	0	0.123277
ENSG00000154978	VOPP1	-1.37463	-0.536443	0.134111	0	-1.53987	0	0.123591
ENSG00000198715	GLMP	-6.5379	-1.70991	0.43586	0	-1.53778	0	0.124103
ENSG00000146828	SLC12A9	-0.335277	1.07289	3.18513	0	1.53732	0	0.124214
ENSG00000260583	AP000223.42	-0.234694	0	5.49854	0	1.53715	0	0.124256
ENSG00000145348	TBCK	-4.86151	-2.88338	0.771137	0	-1.53694	0	0.124307
ENSG00000013583	HEBP1	-5.3309	-1.77697	0.469387	0	-1.53567	0	0.124618
ENSG00000112149	CD83	-0.134111	0.469387	1.00583	0	1.53519	0	0.124737
ENSG00000215717	TMEM167B	-3.45335	-1.207	0.301749	0	-1.53366	0	0.125114
ENSG00000052841	TTC17	-0.536443	1.81049	4.59329	0	1.53298	0	0.125281
ENSG00000052126	PLEKHA5	-5.86734	-4.69387	0.737609	0	-1.53261	0	0.125372
ENSG00000130312	MRPL34	-3.95627	-1.07289	0.335277	0	-1.53161	0	0.125619
ENSG00000114738	MAPKAPK3	-1.37463	-0.56997	0.134111	0	-1.5315	0	0.125646
ENSG00000164068	RNF123	-0.905247	3.41982	5.96793	0	1.5314	0	0.12567
ENSG00000182796	TMEM198B	-5.02915	-3.35277	0.905247	0	-1.53103	0	0.125762
ENSG00000106178	CCL24	-6.16909	-1.67638	0.536443	0	-1.53094	0	0.125784
ENSG00000138231	DBR1	-4.66035	-0.234694	0.301749	0	-1.52886	0	0.1263
ENSG00000090382	LYZ	-1.50875	-0.637026	0.167638	0	-1.52882	0	0.126309
ENSG00000086015	MAST2	-5.3309	-3.78863	0.637026	0	-1.52879	0	0.126317
ENSG00000120306	CYSTM1	-3.01749	-0.905247	0.234694	0	-1.52739	0	0.126664
ENSG00000123684	LPGAT1	-5.3309	-1.77697	0.56997	0	-1.52734	0	0.126676
ENSG00000143878	RHOB	-0.536443	1.70991	4.05685	0	1.52726	0	0.126697
ENSG00000186834	HEXIM1	-5.53207	-1.37463	0.469387	0	-1.52655	0	0.126874
ENSG00000013619	MAMLD1	-5.46501	-1.97813	0.56997	0	-1.52598	0	0.127016
ENSG00000259865	RP11-488L18.10	-4.66035	-2.68221	0.704081	0	-1.52461	0	0.127357
ENSG00000179029	TMEM107	-0.536443	1.74344	3.92274	0	1.52399	0	0.12751
ENSG00000232629	HLA-DQB2	-0.972303	-0.43586	0.100583	0	-1.52376	0	0.127569
ENSG00000118515	SGK1	-0.234694	0.771137	1.70991	0	1.5233	0	0.127684
ENSG00000155506	LARP1	-2.68221	-0.87172	0.234694	0	-1.52231	0	0.127932
ENSG00000137809	ITGA11	-6.16909	-4.99562	0.804664	0	-1.52208	0	0.127988
ENSG00000100060	MFNG	-0.301749	0.972303	2.64869	0	1.52071	0	0.128333
ENSG00000134152	KATNBL1	-5.43148	-3.92274	0.804664	0	-1.51985	0	0.128549
ENSG00000234444	ZNF736	-0.670554	2.51458	5.29737	0	1.51934	0	0.128678
ENSG00000180353	HCLS1	-0.167638	0.603498	1.37463	0	1.51661	0	0.129366
ENSG00000072778	ACADVL	-1.64286	-0.670554	0.167638	0	-1.51561	0	0.129619
ENSG00000162772	ATF3	-0.268221	0.87172	2.14577	0	1.51553	0	0.129639
ENSG00000280543	ASAP1-IT2	-0.502915	1.77697	4.02332	0	1.51447	0	0.129905
ENSG00000251562	MALAT1	-0.134111	0.469387	0.972303	0	1.51369	0	0.130105
ENSG00000257103	LSM14A	-4.02332	-1.10641	0.368804	0	-1.51365	0	0.130114
ENSG00000141424	SLC39A6	-2.44752	-0.804664	0.234694	0	-1.51327	0	0.130211
ENSG00000127804	METTL16	-5.56559	-4.02332	0.804664	0	-1.51292	0	0.130299
ENSG00000162976	PQLC3	-2.24635	-0.87172	0.234694	0	-1.51265	0	0.130368
ENSG00000096060	FKBP5	-2.95044	-1.00583	0.301749	0	-1.51234	0	0.130449
ENSG00000054523	KIF1B	-0.234694	0.704081	1.67638	0	1.50969	0	0.131122
ENSG00000139546	TARBP2	-0.804664	2.71574	6.10204	0	1.5093	0	0.131221
ENSG00000124356	STAMBP	-1.00583	3.58746	5.3309	0	1.50923	0	0.13124
ENSG00000121486	TRMT1L	-4.69387	-3.3863	0.737609	0	-1.50917	0	0.131255
ENSG00000134324	LPIN1	-0.268221	0.87172	2.34694	0	1.50895	0	0.131311
ENSG00000135776	ABCB10	-4.99562	-3.3863	0.972303	0	-1.50893	0	0.131318
ENSG00000055917	PUM2	-0.536443	1.70991	3.68804	0	1.50836	0	0.131462
ENSG00000232973	CYP1B1-AS1	-0.704081	2.31341	5.23032	0	1.50814	0	0.131519
ENSG00000131876	SNRPA1	-0.502915	1.44169	3.21866	0	1.50689	0	0.131839
ENSG00000118495	PLAGL1	-5.63265	-1.70991	0.56997	0	-1.50595	0	0.13208
ENSG00000183793	NPIPA5	-4.52624	-2.14577	0.637026	0	-1.50541	0	0.132219
ENSG00000167657	DAPK3	-6.03498	-1.94461	0.603498	0	-1.5052	0	0.132272
ENSG00000141524	TMC6	-1.74344	-0.637026	0.167638	0	-1.5045	0	0.132454
ENSG00000188811	NHLRC3	-5.63265	-4.42565	0.704081	0	-1.50445	0	0.132466
ENSG00000080824	HSP90AA1	-0.134111	0.469387	1.07289	0	1.50434	0	0.132493
ENSG00000178974	FBXO34	-6.03498	-1.67638	0.56997	0	-1.50368	0	0.132665
ENSG00000184371	CSF1	-0.268221	0.771137	2.24635	0	1.50207	0	0.133078
ENSG00000012822	CALCOCO1	-3.95627	-1.24052	0.368804	0	-1.5015	0	0.133227
ENSG00000155330	C16orf87	-5.16326	-3.52041	0.771137	0	-1.50073	0	0.133427
ENSG00000197860	SGTB	-0.771137	2.41399	4.9621	0	1.50028	0	0.133542
ENSG00000204136	GGTA1P	-1.74344	-0.670554	0.167638	0	-1.49849	0	0.134005
ENSG00000185753	CXorf38	-5.12973	-3.85568	1.07289	0	-1.49804	0	0.134122
ENSG00000136490	LIMD2	-0.201166	0.56997	1.30758	0	1.49662	0	0.134492
ENSG00000101773	RBBP8	-0.771137	2.1793	5.39796	0	1.49567	0	0.134739
ENSG00000124496	TRERF1	-5.23032	-3.78863	1.07289	0	-1.49534	0	0.134825
ENSG00000168675	LDLRAD4	-5.9344	-1.5758	0.502915	0	-1.49454	0	0.135035
ENSG00000105655	ISYNA1	-0.402332	1.27405	3.01749	0	1.49145	0	0.135843
ENSG00000166963	MAP1A	-4.89504	-3.52041	0.737609	0	-1.4913	0	0.135883
ENSG00000130589	HELZ2	-0.704081	1.97813	5.73323	0	1.49066	0	0.13605
ENSG00000115738	ID2	-0.201166	0.536443	1.207	0	1.49061	0	0.136065
ENSG00000134668	SPOCD1	-4.82799	-1.87755	0.56997	0	-1.48947	0	0.136365
ENSG00000275700	AATF	-3.62099	-1.03936	0.368804	0	-1.48946	0	0.136366
ENSG00000214160	ALG3	-0.402332	1.17347	3.28571	0	1.48938	0	0.136387
ENSG00000158092	NCK1	-5.12973	-1.74344	0.603498	0	-1.48881	0	0.136537
ENSG00000166477	LEO1	-5.53207	-4.25801	0.804664	0	-1.48739	0	0.136913
ENSG00000072110	ACTN1	-0.201166	0.637026	1.40816	0	1.48275	0	0.138142
ENSG00000159200	RCAN1	-0.335277	0.972303	2.34694	0	1.48242	0	0.138228
ENSG00000127837	AAMP	-3.21866	-1.10641	0.368804	0	-1.48009	0	0.138849
ENSG00000225697	SLC26A6	-3.68804	-1.47522	0.502915	0	-1.47928	0	0.139066
ENSG00000076382	SPAG5	-0.905247	2.74927	5.9344	0	1.47903	0	0.139131
ENSG00000104412	EMC2	-4.92857	-2.24635	0.637026	0	-1.47781	0	0.139458
ENSG00000065060	UHRF1BP1	-0.838192	2.84985	5.56559	0	1.47763	0	0.139506
ENSG00000112996	MRPS30	-5.66618	-4.09038	0.804664	0	-1.477	0	0.139676
ENSG00000135046	ANXA1	-1.24052	-0.502915	0.167638	0	-1.476	0	0.139943
ENSG00000136935	GOLGA1	-0.502915	3.05102	5.29737	0	1.47588	0	0.139976
ENSG00000179151	EDC3	-5.76676	-4.09038	0.905247	0	-1.47376	0	0.140546
ENSG00000148303	RPL7A	-1.17347	-0.469387	0.134111	0	-1.47233	0	0.140933
ENSG00000078902	TOLLIP	-1.77697	-0.704081	0.234694	0	-1.47217	0	0.140975
ENSG00000166710	B2M	-0.771137	-0.301749	0.0670554	0	-1.47121	0	0.141235
ENSG00000185236	RAB11B	-2.48105	-0.704081	0.234694	0	-1.47108	0	0.14127
ENSG00000100316	RPL3	-1.00583	-0.402332	0.100583	0	-1.46927	0	0.141761
ENSG00000157379	DHRS1	-5.09621	-1.97813	0.637026	0	-1.46923	0	0.141769
ENSG00000166189	HPS6	-5.09621	-3.45335	1.00583	0	-1.46923	0	0.14177
ENSG00000070010	UFD1L	-1.97813	-0.737609	0.234694	0	-1.46745	0	0.142253
ENSG00000010219	DYRK4	-5.90087	-4.45918	0.905247	0	-1.46553	0	0.142776
ENSG00000022840	RNF10	-2.81632	-0.972303	0.301749	0	-1.46465	0	0.143016
ENSG00000147586	MRPS28	-5.16326	-3.21866	1.10641	0	-1.46461	0	0.143026
ENSG00000104679	R3HCC1	-5.73323	-1.84402	0.670554	0	-1.46265	0	0.143564
ENSG00000181904	C5orf24	-0.771137	2.27988	4.59329	0	1.46177	0	0.143805
ENSG00000168175	MAPK1IP1L	-0.234694	0.637026	1.50875	0	1.46162	0	0.143847
ENSG00000004864	SLC25A13	-0.670554	1.60933	3.72157	0	1.46161	0	0.143849
ENSG00000159176	CSRP1	-0.234694	0.603498	1.40816	0	1.46072	0	0.144091
ENSG00000147099	HDAC8	-5.49854	-3.92274	0.804664	0	-1.45975	0	0.14436
ENSG00000184967	NOC4L	-5.53207	-1.74344	0.603498	0	-1.45941	0	0.144451
ENSG00000168010	ATG16L2	-6.13556	-1.60933	0.603498	0	-1.45888	0	0.144597
ENSG00000240356	RPL23AP7	-5.66618	-4.1239	0.804664	0	-1.45848	0	0.144708
ENSG00000147400	CETN2	-5.43148	-4.1239	0.838192	0	-1.45817	0	0.144793
ENSG00000076108	BAZ2A	-3.55393	-1.207	0.43586	0	-1.45674	0	0.145189
ENSG00000130511	SSBP4	-0.368804	0.905247	2.61516	0	1.45534	0	0.145575
ENSG00000062194	GPBP1	-3.72157	-1.13994	0.402332	0	-1.45489	0	0.145699
ENSG00000172965	MIR4435-2HG	-0.201166	0.56997	1.40816	0	1.4517	0	0.146586
ENSG00000106009	BRAT1	-4.02332	-1.54227	0.502915	0	-1.4503	0	0.146976
ENSG00000110665	C11orf21	-0.603498	1.81049	3.72157	0	1.44934	0	0.147244
ENSG00000198162	MAN1A2	-0.536443	1.27405	3.25218	0	1.44886	0	0.147376
ENSG00000182566	CLEC4G	-0.56997	1.03936	2.07872	0	1.44882	0	0.147389
ENSG00000071967	CYBRD1	-5.36443	-4.1239	0.536443	0	-1.4483	0	0.147533
ENSG00000157483	MYO1E	-0.268221	0.704081	1.64286	0	1.44663	0	0.148
ENSG00000183077	AFMID	-4.02332	-0.972303	0.368804	0	-1.4455	0	0.148318
ENSG00000010671	BTK	-0.43586	1.07289	2.61516	0	1.44157	0	0.149424
ENSG00000112343	TRIM38	-2.21283	-0.771137	0.268221	0	-1.44095	0	0.1496
ENSG00000205250	E2F4	-5.86734	-1.74344	0.704081	0	-1.44037	0	0.149763
ENSG00000119714	GPR68	-5.43148	-1.74344	0.704081	0	-1.4402	0	0.149811
ENSG00000092439	TRPM7	-3.1516	-0.972303	0.402332	0	-1.44004	0	0.149856
ENSG00000204160	ZDHHC18	-4.32507	-2.48105	0.704081	0	-1.43971	0	0.14995
ENSG00000012963	UBR7	-5.9344	-1.97813	0.704081	0	-1.43845	0	0.150306
ENSG00000197747	S100A10	-0.167638	0.402332	0.905247	0	1.43817	0	0.150386
ENSG00000122641	INHBA	-0.469387	1.27405	2.91691	0	1.43797	0	0.150442
ENSG00000099331	MYO9B	-0.234694	0.56997	1.37463	0	1.43729	0	0.150635
ENSG00000179304	FAM156B	-5.29737	-3.72157	0.87172	0	-1.43705	0	0.150704
ENSG00000188886	ASTL	-0.100583	0	6.13556	0	1.43653	0	0.150851
ENSG00000163964	PIGX	-5.26384	-2.74927	0.838192	0	-1.43551	0	0.151141
ENSG00000059122	FLYWCH1	-6.20262	-4.79446	0.804664	0	-1.43502	0	0.151281
ENSG00000134287	ARF3	-0.234694	0.56997	1.30758	0	1.43411	0	0.151541
ENSG00000178607	ERN1	-0.603498	1.34111	3.85568	0	1.43173	0	0.152222
ENSG00000152256	PDK1	-0.972303	1.87755	5.56559	0	1.43111	0	0.152398
ENSG00000197142	ACSL5	-5.86734	-1.44169	0.536443	0	-1.42917	0	0.152955
ENSG00000011260	UTP18	-0.804664	2.04519	4.66035	0	1.42771	0	0.153374
ENSG00000062725	APPBP2	-4.9621	-2.84985	0.838192	0	-1.42758	0	0.153412
ENSG00000067182	TNFRSF1A	-3.82215	-1.44169	0.402332	0	-1.42755	0	0.153423
ENSG00000080815	PSEN1	-2.71574	-0.704081	0.268221	0	-1.42715	0	0.153537
ENSG00000110934	BIN2	-0.670554	1.50875	4.02332	0	1.42589	0	0.1539
ENSG00000135341	MAP3K7	-5.73323	-4.15743	0.804664	0	-1.42587	0	0.153907
ENSG00000036549	ZZZ3	-5.09621	-3.78863	1.27405	0	-1.42578	0	0.153932
ENSG00000104613	INTS10	-5.90087	-4.52624	0.804664	0	-1.42558	0	0.153989
ENSG00000163754	GYG1	-0.368804	0.905247	2.21283	0	1.42551	0	0.15401
ENSG00000127334	DYRK2	-5.59912	-3.08455	0.87172	0	-1.42447	0	0.154311
ENSG00000143093	STRIP1	-6.16909	-5.36443	0.804664	0	-1.42446	0	0.154313
ENSG00000167528	ZNF641	-5.46501	-2.38046	0.838192	0	-1.42413	0	0.154409
ENSG00000222043	AC079305.10	-0.368804	0	4.66035	0	1.42293	0	0.154755
ENSG00000110841	PPFIBP1	-0.43586	1.00583	2.88338	0	1.42228	0	0.154944
ENSG00000027001	MIPEP	-0.56997	3.52041	5.73323	0	1.42151	0	0.155169
ENSG00000074800	ENO1	-0.167638	0.368804	0.87172	0	1.42085	0	0.15536
ENSG00000188529	SRSF10	-0.301749	0.704081	1.74344	0	1.42021	0	0.155547
ENSG00000156030	ELMSAN1	-0.402332	0.972303	2.31341	0	1.42016	0	0.15556
ENSG00000131732	ZCCHC9	-0.771137	1.5758	5.16326	0	1.41859	0	0.156018
ENSG00000121964	GTDC1	-1.00583	4.69387	6.00145	0	1.41792	0	0.156215
ENSG00000119318	RAD23B	-3.62099	-1.17347	0.469387	0	-1.41761	0	0.156306
ENSG00000274602	PI4KAP1	-3.55393	-1.07289	0.402332	0	-1.41754	0	0.156324
ENSG00000139641	ESYT1	-0.268221	0.637026	1.50875	0	1.41661	0	0.156596
ENSG00000166295	ANAPC16	-2.38046	-0.771137	0.301749	0	-1.41627	0	0.156696
ENSG00000113851	CRBN	-5.83382	-4.69387	0.838192	0	-1.41443	0	0.157237
ENSG00000169967	MAP3K2	-0.268221	0.670554	1.70991	0	1.41284	0	0.157701
ENSG00000067066	SP100	-2.38046	-0.905247	0.335277	0	-1.41282	0	0.157709
ENSG00000052795	FNIP2	-2.04519	-0.670554	0.234694	0	-1.41251	0	0.1578
ENSG00000139190	VAMP1	-0.704081	1.44169	6.33673	0	1.41175	0	0.158025
ENSG00000114251	WNT5A	-0.469387	0.972303	2.84985	0	1.41134	0	0.158144
ENSG00000255198	SNHG9	-4.09038	-1.27405	0.502915	0	-1.41046	0	0.158404
ENSG00000050426	LETMD1	-5.53207	-3.98979	1.10641	0	-1.41036	0	0.158433
ENSG00000182718	ANXA2	-0.134111	0.335277	0.804664	0	1.41032	0	0.158445
ENSG00000135968	GCC2	-4.76093	-1.74344	0.670554	0	-1.40957	0	0.158666
ENSG00000179085	DPM3	-2.74927	-0.737609	0.301749	0	-1.40874	0	0.158911
ENSG00000214063	TSPAN4	-3.08455	-1.03936	0.43586	0	-1.40852	0	0.158977
ENSG00000100359	SGSM3	-4.3586	-1.50875	0.536443	0	-1.40736	0	0.159321
ENSG00000166801	FAM111A	-0.771137	1.70991	5.66618	0	1.40735	0	0.159325
ENSG00000172775	FAM192A	-0.368804	0.838192	2.1793	0	1.40653	0	0.159566
ENSG00000168653	NDUFS5	-1.07289	-0.43586	0.134111	0	-1.40646	0	0.159587
ENSG00000130309	COLGALT1	-1.30758	-0.536443	0.201166	0	-1.40566	0	0.159824
ENSG00000164941	INTS8	-4.89504	-2.68221	1.207	0	-1.40552	0	0.159867
ENSG00000134970	TMED7	-0.804664	2.01166	4.19096	0	1.40551	0	0.159871
ENSG00000173272	MZT2A	-5.16326	-4.05685	0.838192	0	-1.4051	0	0.15999
ENSG00000164978	NUDT2	-5.23032	-3.7551	0.905247	0	-1.40505	0	0.160006
ENSG00000127616	SMARCA4	-0.536443	1.24052	3.41982	0	1.40481	0	0.160079
ENSG00000130775	THEMIS2	-3.48688	-1.37463	0.502915	0	-1.4041	0	0.160288
ENSG00000184508	HDDC3	-5.39796	-3.7551	1.03936	0	-1.40398	0	0.160324
ENSG00000147535	PLPP5	-6.16909	-1.5758	0.704081	0	-1.40332	0	0.160523
ENSG00000104998	IL27RA	-1.81049	-0.670554	0.234694	0	-1.40268	0	0.160714
ENSG00000109111	SUPT6H	-0.268221	0.670554	1.64286	0	1.40245	0	0.16078
ENSG00000157827	FMNL2	-0.87172	2.1793	5.46501	0	1.40185	0	0.160959
ENSG00000136802	LRRC8A	-3.55393	-0.905247	0.368804	0	-1.40142	0	0.161087
ENSG00000048140	TSPAN17	-4.3586	-1.34111	0.603498	0	-1.40109	0	0.161187
ENSG00000125375	ATP5S	-0.905247	2.48105	5.23032	0	1.39931	0	0.161719
ENSG00000164543	STK17A	-4.25801	-1.44169	0.56997	0	-1.39848	0	0.161968
ENSG00000198791	CNOT7	-2.21283	-0.737609	0.301749	0	-1.39727	0	0.162333
ENSG00000189079	ARID2	-4.55976	-2.64869	1.10641	0	-1.39713	0	0.162375
ENSG00000233461	RP11-295G20.2	-5.23032	-3.52041	1.07289	0	-1.39641	0	0.16259
ENSG00000042493	CAPG	-0.201166	0.469387	1.13994	0	1.39576	0	0.162786
ENSG00000112592	TBP	-4.62682	-2.71574	0.972303	0	-1.3957	0	0.162805
ENSG00000183337	BCOR	-3.11807	-0.87172	0.368804	0	-1.39564	0	0.162824
ENSG00000184207	PGP	-0.603498	1.30758	2.88338	0	1.39531	0	0.162921
ENSG00000147383	NSDHL	-0.737609	1.70991	4.05685	0	1.39511	0	0.162984
ENSG00000035681	NSMAF	-3.62099	-1.24052	0.502915	0	-1.39507	0	0.162995
ENSG00000132386	SERPINF1	-0.704081	3.31924	5.3309	0	1.39486	0	0.163058
ENSG00000183513	COA5	-0.804664	1.87755	3.98979	0	1.39379	0	0.163381
ENSG00000198743	SLC5A3	-1.07289	3.21866	5.26384	0	1.39351	0	0.163465
ENSG00000100335	MIEF1	-0.87172	1.81049	4.66035	0	1.39241	0	0.163798
ENSG00000123575	FAM199X	-4.99562	-3.95627	0.87172	0	-1.39203	0	0.163914
ENSG00000103249	CLCN7	-3.55393	-1.07289	0.469387	0	-1.391	0	0.164227
ENSG00000145782	ATG12	-2.51458	-0.771137	0.301749	0	-1.3904	0	0.164408
ENSG00000124942	AHNAK	-0.201166	0.469387	1.10641	0	1.38974	0	0.164607
ENSG00000126773	PCNX4	-1.24052	3.58746	5.06268	0	1.38962	0	0.164643
ENSG00000131149	GSE1	-0.56997	1.207	3.62099	0	1.3879	0	0.165169
ENSG00000147789	ZNF7	-5.90087	-4.29154	1.00583	0	-1.38735	0	0.165334
ENSG00000198242	RPL23A	-0.972303	-0.402332	0.134111	0	-1.38684	0	0.165491
ENSG00000183087	GAS6	-1.74344	-0.704081	0.268221	0	-1.38656	0	0.165575
ENSG00000103275	UBE2I	-1.37463	-0.536443	0.201166	0	-1.38585	0	0.165792
ENSG00000125779	PANK2	-5.23032	-1.87755	0.804664	0	-1.38578	0	0.165814
ENSG00000175193	PARL	-2.27988	-0.804664	0.335277	0	-1.38496	0	0.166064
ENSG00000101473	ACOT8	-0.469387	1.00583	2.95044	0	1.38454	0	0.166192
ENSG00000106991	ENG	-0.301749	0.670554	1.67638	0	1.38439	0	0.166238
ENSG00000088827	SIGLEC1	-6.10204	-1.27405	0.804664	0	-1.38416	0	0.166308
ENSG00000113749	HRH2	-5.09621	-3.08455	1.13994	0	-1.38405	0	0.166344
ENSG00000134575	ACP2	-4.02332	-1.87755	0.637026	0	-1.38334	0	0.166561
ENSG00000240682	ISY1	-5.26384	-3.78863	1.13994	0	-1.38291	0	0.166691
ENSG00000171953	ATPAF2	-3.62099	-0.972303	0.469387	0	-1.37949	0	0.167745
ENSG00000165672	PRDX3	-1.34111	-0.536443	0.201166	0	-1.37844	0	0.168069
ENSG00000067167	TRAM1	-0.234694	0.536443	1.207	0	1.37738	0	0.168396
ENSG00000165792	METTL17	-5.80029	-4.52624	0.905247	0	-1.37692	0	0.168537
ENSG00000111615	KRR1	-0.838192	2.04519	4.42565	0	1.3759	0	0.168851
ENSG00000127527	EPS15L1	-5.86734	-2.1793	0.87172	0	-1.37492	0	0.169156
ENSG00000185507	IRF7	-5.53207	-1.60933	0.771137	0	-1.37467	0	0.169234
ENSG00000100109	TFIP11	-5.49854	-4.1239	1.10641	0	-1.37447	0	0.169296
ENSG00000186575	NF2	-0.704081	1.54227	3.52041	0	1.37362	0	0.16956
ENSG00000132510	KDM6B	-0.268221	0.56997	1.30758	0	1.37344	0	0.169616
ENSG00000116903	EXOC8	-1.03936	2.84985	5.36443	0	1.37225	0	0.169987
ENSG00000188522	FAM83G	-0.771137	1.77697	4.42565	0	1.37131	0	0.170279
ENSG00000136240	KDELR2	-0.301749	0.670554	1.64286	0	1.37115	0	0.170328
ENSG00000269893	SNHG8	-5.66618	-4.45918	0.804664	0	-1.36988	0	0.170723
ENSG00000092094	OSGEP	-4.89504	-1.24052	0.536443	0	-1.36935	0	0.170889
ENSG00000136003	ISCU	-1.34111	-0.502915	0.201166	0	-1.36934	0	0.170892
ENSG00000134758	RNF138	-5.29737	-3.65452	1.00583	0	-1.36909	0	0.170971
ENSG00000248323	LUCAT1	-0.43586	0.905247	2.74927	0	1.36834	0	0.171207
ENSG00000123810	B9D2	-6.03498	-1.5758	0.737609	0	-1.36819	0	0.171251
ENSG00000159140	SON	-1.13994	-0.43586	0.167638	0	-1.36785	0	0.17136
ENSG00000100605	ITPK1	-0.301749	0.637026	1.64286	0	1.36762	0	0.171432
ENSG00000135363	LMO2	-0.905247	1.91108	4.42565	0	1.36712	0	0.171588
ENSG00000183735	TBK1	-5.63265	-1.44169	0.804664	0	-1.36655	0	0.171767
ENSG00000138678	GPAT3	-0.368804	0.838192	2.11224	0	1.36642	0	0.171806
ENSG00000163734	CXCL3	-0.938775	1.97813	5.6997	0	1.36484	0	0.172304
ENSG00000186350	RXRA	-0.603498	1.17347	2.84985	0	1.36424	0	0.172492
ENSG00000149115	TNKS1BP1	-0.368804	3.45335	5.36443	0	1.36394	0	0.172588
ENSG00000185291	IL3RA	-2.41399	-0.87172	0.402332	0	-1.36234	0	0.173091
ENSG00000188986	NELFB	-5.3309	-3.28571	1.07289	0	-1.36226	0	0.173116
ENSG00000144566	RAB5A	-0.234694	0.536443	1.30758	0	1.36119	0	0.173455
ENSG00000142687	KIAA0319L	-5.63265	-4.3586	0.838192	0	-1.36005	0	0.173813
ENSG00000143947	RPS27A	-1.00583	-0.402332	0.167638	0	-1.36003	0	0.17382
ENSG00000106211	HSPB1	-0.234694	0.502915	1.17347	0	1.3598	0	0.173895
ENSG00000163349	HIPK1	-3.01749	-0.771137	0.368804	0	-1.3589	0	0.174178
ENSG00000181649	PHLDA2	-0.301749	0.637026	1.44169	0	1.35851	0	0.174302
ENSG00000101350	KIF3B	-5.09621	-3.1516	1.37463	0	-1.3585	0	0.174306
ENSG00000089351	GRAMD1A	-3.11807	-0.972303	0.43586	0	-1.35702	0	0.174773
ENSG00000172725	CORO1B	-0.268221	0.536443	1.27405	0	1.3561	0	0.175066
ENSG00000173786	CNP	-3.08455	-1.00583	0.502915	0	-1.35521	0	0.17535
ENSG00000164687	FABP5	-0.938775	-0.368804	0.134111	0	-1.35407	0	0.175713
ENSG00000177311	ZBTB38	-0.804664	1.37463	5.43148	0	1.35376	0	0.175812
ENSG00000110911	SLC11A2	-3.05102	-1.13994	0.536443	0	-1.35374	0	0.175821
ENSG00000230551	CTB-89H12.4	-3.45335	-1.27405	0.603498	0	-1.35165	0	0.176487
ENSG00000108061	SHOC2	-2.31341	-0.670554	0.301749	0	-1.35122	0	0.176626
ENSG00000115267	IFIH1	-1.24052	3.88921	5.09621	0	1.35064	0	0.176812
ENSG00000156587	UBE2L6	-0.469387	1.00583	2.41399	0	1.34883	0	0.177392
ENSG00000171928	TVP23B	-5.23032	-4.15743	1.10641	0	-1.34814	0	0.177612
ENSG00000255097	RP11-5L12.1	-1.10641	2.81632	5.39796	0	1.34801	0	0.177657
ENSG00000201558	RNVU1-6	-1.34111	0.201166	4.55976	0	1.34795	0	0.177675
ENSG00000108848	LUC7L3	-2.48105	-0.737609	0.335277	0	-1.34767	0	0.177765
ENSG00000162664	ZNF326	-5.02915	-2.11224	0.972303	0	-1.34613	0	0.178259
ENSG00000172500	FIBP	-0.301749	0.603498	1.84402	0	1.34556	0	0.178445
ENSG00000147533	GOLGA7	-1.70991	-0.536443	0.234694	0	-1.34425	0	0.178866
ENSG00000145740	SLC30A5	-1.24052	3.35277	5.49854	0	1.34413	0	0.178907
ENSG00000127507	ADGRE2	-0.804664	1.5758	3.65452	0	1.34404	0	0.178934
ENSG00000143653	SCCPDH	-5.39796	-3.98979	1.54227	0	-1.34386	0	0.178994
ENSG00000116489	CAPZA1	-0.201166	0.43586	1.07289	0	1.34324	0	0.179195
ENSG00000213995	NAXD	-6.20262	-4.92857	2.74927	0	-1.34271	0	0.179365
ENSG00000104375	STK3	-4.25801	-0.234694	1.74344	0	-1.34002	0	0.180237
ENSG00000270673	YTHDF3-AS1	-1.37463	0.301749	5.02915	0	1.33978	0	0.180316
ENSG00000140521	POLG	-0.905247	1.70991	3.55393	0	1.33976	0	0.180322
ENSG00000087157	PGS1	-6.13556	-1.17347	0.670554	0	-1.33939	0	0.180444
ENSG00000160932	LY6E	-0.335277	0.670554	1.54227	0	1.33918	0	0.180512
ENSG00000101265	RASSF2	-1.87755	-0.737609	0.301749	0	-1.33828	0	0.180805
ENSG00000130638	ATXN10	-3.05102	-1.03936	0.502915	0	-1.33781	0	0.180957
ENSG00000031698	SARS	-0.56997	1.03936	2.81632	0	1.3348	0	0.181941
ENSG00000142655	PEX14	-4.7274	-2.81632	1.17347	0	-1.3343	0	0.182106
ENSG00000171566	PLRG1	-5.80029	-1.37463	0.804664	0	-1.33376	0	0.182282
ENSG00000089902	RCOR1	-4.09038	-1.97813	0.804664	0	-1.3329	0	0.182565
ENSG00000112511	PHF1	-4.59329	-1.207	0.637026	0	-1.33214	0	0.182813
ENSG00000106771	TMEM245	-4.86151	-3.01749	1.17347	0	-1.33187	0	0.182903
ENSG00000044115	CTNNA1	-0.234694	0.502915	1.207	0	1.33147	0	0.183033
ENSG00000268350	FAM156A	-5.16326	-3.68804	1.03936	0	-1.33097	0	0.183199
ENSG00000164733	CTSB	-0.167638	0.335277	0.804664	0	1.33073	0	0.183279
ENSG00000183605	SFXN4	-4.9621	-0.0335277	0.301749	0	-1.33016	0	0.183464
ENSG00000115165	CYTIP	-2.44752	-0.771137	0.368804	0	-1.33002	0	0.183513
ENSG00000160917	CPSF4	-1.03936	1.5758	6.10204	0	1.32982	0	0.183579
ENSG00000173540	GMPPB	-1.60933	3.68804	5.76676	0	1.32963	0	0.183641
ENSG00000186716	BCR	-6.20262	-5.29737	0.905247	0	-1.32897	0	0.183858
ENSG00000167740	CYB5D2	-6.10204	-1.17347	0.771137	0	-1.32782	0	0.184238
ENSG00000112739	PRPF4B	-3.68804	-1.03936	0.502915	0	-1.32754	0	0.18433
ENSG00000144843	ADPRH	-0.737609	1.27405	3.21866	0	1.32691	0	0.184538
ENSG00000175899	A2M	-1.5758	-0.637026	0.301749	0	-1.32602	0	0.184833
ENSG00000161011	SQSTM1	-1.60933	-0.637026	0.268221	0	-1.32582	0	0.1849
ENSG00000110906	KCTD10	-0.469387	0.905247	2.24635	0	1.32573	0	0.184929
ENSG00000108465	CDK5RAP3	-1.81049	-0.637026	0.268221	0	-1.32549	0	0.185009
ENSG00000006125	AP2B1	-3.01749	-0.905247	0.469387	0	-1.32383	0	0.185558
ENSG00000132388	UBE2G1	-0.603498	1.07289	3.11807	0	1.32118	0	0.186442
ENSG00000163235	TGFA	-5.06268	-3.95627	1.5758	0	-1.32075	0	0.186586
ENSG00000204261	PSMB8-AS1	-4.86151	-2.84985	1.27405	0	-1.32013	0	0.186791
ENSG00000025796	SEC63	-3.28571	-1.10641	0.56997	0	-1.32003	0	0.186826
ENSG00000169118	CSNK1G1	-1.17347	2.34694	5.06268	0	1.31988	0	0.186874
ENSG00000077232	DNAJC10	-0.938775	1.47522	4.05685	0	1.31976	0	0.186916
ENSG00000215114	UBXN2B	-3.78863	-1.207	0.603498	0	-1.31884	0	0.187221
ENSG00000234040	RPL10P12	-5.86734	-1.50875	0.87172	0	-1.31782	0	0.187564
ENSG00000101220	C20orf27	-0.301749	0.603498	1.50875	0	1.31704	0	0.187824
ENSG00000184060	ADAP2	-0.469387	0.905247	2.64869	0	1.31662	0	0.187967
ENSG00000196975	ANXA4	-2.04519	-0.704081	0.335277	0	-1.31567	0	0.188285
ENSG00000170876	TMEM43	-5.66618	-1.47522	0.670554	0	-1.31496	0	0.188524
ENSG00000223745	CCDC18-AS1	-1.03936	1.91108	5.49854	0	1.31478	0	0.188582
ENSG00000111725	PRKAB1	-0.804664	1.37463	6.00145	0	1.31403	0	0.188836
ENSG00000162909	CAPN2	-1.87755	-0.704081	0.335277	0	-1.31402	0	0.188839
ENSG00000225484	NUTM2B-AS1	-4.02332	-1.24052	0.603498	0	-1.31369	0	0.188952
ENSG00000141425	RPRD1A	-5.73323	-4.66035	1.00583	0	-1.31368	0	0.188956
ENSG00000111275	ALDH2	-0.603498	0.972303	3.31924	0	1.31359	0	0.188985
ENSG00000167315	ACAA2	-2.1793	-0.771137	0.368804	0	-1.31348	0	0.189021
ENSG00000174132	FAM174A	-4.89504	-3.35277	1.54227	0	-1.31277	0	0.189261
ENSG00000196639	HRH1	-0.938775	2.74927	4.66035	0	1.31216	0	0.189466
ENSG00000055950	MRPL43	-3.45335	-0.905247	0.469387	0	-1.31213	0	0.189478
ENSG00000170340	B3GNT2	-5.16326	-1.47522	0.87172	0	-1.31052	0	0.19002
ENSG00000108654	DDX5	-1.13994	-0.43586	0.201166	0	-1.31037	0	0.190072
ENSG00000138767	CNOT6L	-5.39796	-1.47522	0.87172	0	-1.31004	0	0.190183
ENSG00000108510	MED13	-2.48105	-0.804664	0.368804	0	-1.30922	0	0.19046
ENSG00000123352	SPATS2	-5.06268	-0.0335277	0.43586	0	-1.30918	0	0.190475
ENSG00000197989	SNHG12	-4.86151	-3.11807	1.74344	0	-1.3087	0	0.190637
ENSG00000171608	PIK3CD	-0.670554	1.10641	3.25218	0	1.30833	0	0.190763
ENSG00000163950	SLBP	-4.25801	-1.60933	0.737609	0	-1.30645	0	0.1914
ENSG00000115170	ACVR1	-4.66035	-1.84402	0.87172	0	-1.30603	0	0.191543
ENSG00000188994	ZNF292	-4.66035	-1.50875	0.737609	0	-1.30448	0	0.19207
ENSG00000107643	MAPK8	-5.09621	-3.41982	1.40816	0	-1.30438	0	0.192102
ENSG00000128604	IRF5	-1.47522	-0.56997	0.268221	0	-1.30434	0	0.192117
ENSG00000261236	BOP1	-5.86734	-1.70991	1.00583	0	-1.30219	0	0.192852
ENSG00000160326	SLC2A6	-0.56997	1.13994	3.05102	0	1.3014	0	0.193123
ENSG00000127054	CPSF3L	-3.98979	-1.10641	0.56997	0	-1.30122	0	0.193185
ENSG00000136950	ARPC5L	-1.84402	-0.637026	0.301749	0	-1.30118	0	0.193196
ENSG00000114405	C3orf14	-1.03936	2.14577	4.66035	0	1.30105	0	0.193242
ENSG00000164951	PDP1	-5.6997	-1.54227	1.00583	0	-1.30035	0	0.19348
ENSG00000214706	IFRD2	-6.87317	-1.70991	0.972303	0	-1.30009	0	0.193572
ENSG00000126804	ZBTB1	-3.78863	-1.50875	0.670554	0	-1.29997	0	0.193613
ENSG00000122591	FAM126A	-2.41399	-0.670554	0.368804	0	-1.29954	0	0.193759
ENSG00000167797	CDK2AP2	-1.94461	-0.603498	0.301749	0	-1.29845	0	0.194131
ENSG00000204469	PRRC2A	-3.01749	-0.905247	0.502915	0	-1.29784	0	0.194343
ENSG00000163738	MTHFD2L	-0.938775	2.11224	4.1239	0	1.29762	0	0.194419
ENSG00000163510	CWC22	-4.99562	-1.91108	1.00583	0	-1.29745	0	0.194478
ENSG00000172465	TCEAL1	-1.07289	3.21866	5.9344	0	1.29711	0	0.194592
ENSG00000138821	SLC39A8	-0.502915	0.838192	2.58163	0	1.29709	0	0.194601
ENSG00000145936	KCNMB1	-5.39796	-3.85568	1.81049	0	-1.29686	0	0.194679
ENSG00000130164	LDLR	-0.301749	0.536443	1.34111	0	1.29524	0	0.195236
ENSG00000164442	CITED2	-5.39796	-1.94461	0.972303	0	-1.29417	0	0.195606
ENSG00000271605	MILR1	-4.69387	-2.04519	0.804664	0	-1.29297	0	0.196022
ENSG00000197136	PCNX3	-3.05102	-1.07289	0.536443	0	-1.29139	0	0.196568
ENSG00000214941	ZSWIM7	-4.3586	-1.207	0.737609	0	-1.29067	0	0.196818
ENSG00000165060	FXN	-5.59912	-1.44169	0.905247	0	-1.29006	0	0.19703
ENSG00000173457	PPP1R14B	-0.536443	0.87172	2.44752	0	1.28931	0	0.197291
ENSG00000144815	NXPE3	-1.03936	1.87755	4.86151	0	1.28877	0	0.197479
ENSG00000123106	CCDC91	-4.52624	-1.91108	0.938775	0	-1.28829	0	0.197645
ENSG00000104870	FCGRT	-1.17347	-0.43586	0.201166	0	-1.28822	0	0.197669
ENSG00000121769	FABP3	-0.368804	0.637026	1.60933	0	1.2868	0	0.198164
ENSG00000066136	NFYC	-2.24635	-0.804664	0.402332	0	-1.28633	0	0.198329
ENSG00000134594	RAB33A	-1.07289	1.54227	3.52041	0	1.28455	0	0.198948
ENSG00000135900	MRPL44	-5.09621	-3.7551	1.207	0	-1.28416	0	0.199087
ENSG00000166340	TPP1	-1.34111	-0.502915	0.234694	0	-1.28371	0	0.199244
ENSG00000204371	EHMT2	-4.19096	-1.87755	0.87172	0	-1.28254	0	0.199653
ENSG00000025293	PHF20	-0.56997	0.905247	2.81632	0	1.28251	0	0.199663
ENSG00000007545	CRAMP1	-5.16326	-3.88921	1.17347	0	-1.28104	0	0.200178
ENSG00000079999	KEAP1	-4.02332	-1.24052	0.670554	0	-1.28093	0	0.200218
ENSG00000106603	COA1	-3.68804	-1.34111	0.737609	0	-1.28088	0	0.200237
ENSG00000128185	DGCR6L	-2.71574	-0.737609	0.402332	0	-1.2806	0	0.200334
ENSG00000137100	DCTN3	-3.52041	-0.804664	0.502915	0	-1.28015	0	0.200494
ENSG00000161618	ALDH16A1	-5.19679	-1.24052	0.704081	0	-1.27945	0	0.20074
ENSG00000165775	FUNDC2	-2.21283	-0.637026	0.335277	0	-1.27876	0	0.200982
ENSG00000119979	FAM45A	-0.469387	0.771137	2.68221	0	1.27864	0	0.201023
ENSG00000105662	CRTC1	-1.27405	3.31924	5.43148	0	1.27856	0	0.201053
ENSG00000264343	NOTCH2NL	-3.62099	-0.972303	0.603498	0	-1.27783	0	0.201309
ENSG00000184428	TOP1MT	-1.00583	1.81049	4.7274	0	1.27756	0	0.201404
ENSG00000145016	RUBCN	-2.58163	-0.737609	0.368804	0	-1.27696	0	0.201616
ENSG00000111912	NCOA7	-4.89504	-3.52041	1.50875	0	-1.27675	0	0.201692
ENSG00000119446	RBM18	-5.53207	-1.74344	0.972303	0	-1.2762	0	0.201886
ENSG00000159069	FBXW5	-2.41399	-0.704081	0.402332	0	-1.27612	0	0.201914
ENSG00000236287	ZBED5	-5.16326	-3.11807	1.47522	0	-1.2756	0	0.202098
ENSG00000152315	KCNK13	-5.06268	-1.44169	0.87172	0	-1.27531	0	0.202198
ENSG00000087903	RFX2	-5.12973	-1.70991	0.905247	0	-1.27525	0	0.202219
ENSG00000272888	LINC01578	-2.38046	-0.704081	0.368804	0	-1.27365	0	0.202787
ENSG00000144677	CTDSPL	-0.972303	1.40816	5.56559	0	1.27293	0	0.203042
ENSG00000100815	TRIP11	-4.69387	-1.81049	1.00583	0	-1.2728	0	0.203088
ENSG00000082146	STRADB	-5.46501	-1.27405	0.704081	0	-1.27245	0	0.203213
ENSG00000268001	CARD8-AS1	-1.207	3.58746	5.19679	0	1.27224	0	0.203289
ENSG00000160908	ZNF394	-3.72157	-1.27405	0.670554	0	-1.27137	0	0.203595
ENSG00000163171	CDC42EP3	-6.03498	-1.70991	0.87172	0	-1.27086	0	0.203779
ENSG00000178952	TUFM	-1.44169	-0.56997	0.268221	0	-1.27032	0	0.203972
ENSG00000006194	ZNF263	-1.13994	2.04519	4.79446	0	1.27025	0	0.203997
ENSG00000131368	MRPS25	-3.98979	-1.03936	0.637026	0	-1.26995	0	0.204102
ENSG00000197894	ADH5	-0.938775	1.30758	3.28571	0	1.26939	0	0.204301
ENSG00000087365	SF3B2	-1.94461	-0.637026	0.335277	0	-1.26835	0	0.204674
ENSG00000145779	TNFAIP8	-0.301749	0.502915	1.34111	0	1.26775	0	0.204887
ENSG00000278535	DHRS11	-4.15743	-1.47522	0.87172	0	-1.26746	0	0.204992
ENSG00000101916	TLR8	-5.06268	-1.5758	1.17347	0	-1.26577	0	0.205596
ENSG00000148180	GSN	-0.201166	0.368804	0.938775	0	1.26573	0	0.205611
ENSG00000175376	EIF1AD	-5.16326	-1.60933	0.838192	0	-1.26542	0	0.205722
ENSG00000164346	NSA2	-2.68221	-0.87172	0.502915	0	-1.26505	0	0.205854
ENSG00000160179	ABCG1	-4.3586	-1.54227	0.838192	0	-1.26483	0	0.205934
ENSG00000040531	CTNS	-0.502915	0.87172	2.44752	0	1.26405	0	0.206212
ENSG00000025039	RRAGD	-5.73323	-1.27405	0.972303	0	-1.264	0	0.206229
ENSG00000163702	IL17RC	-4.09038	-0.335277	1.64286	0	-1.26184	0	0.207007
ENSG00000148429	USP6NL	-0.972303	1.70991	4.42565	0	1.26167	0	0.207068
ENSG00000244045	TMEM199	-5.26384	-3.45335	1.34111	0	-1.26146	0	0.207143
ENSG00000127914	AKAP9	-0.637026	1.03936	2.74927	0	1.2605	0	0.207489
ENSG00000100441	KHNYN	-1.84402	3.3863	5.83382	0	1.26024	0	0.207583
ENSG00000198959	TGM2	-4.19096	-1.67638	0.972303	0	-1.26014	0	0.207619
ENSG00000089248	ERP29	-1.54227	-0.502915	0.268221	0	-1.25968	0	0.207783
ENSG00000231500	RPS18	-0.87172	-0.335277	0.167638	0	-1.25927	0	0.207933
ENSG00000133101	CCNA1	-1.37463	3.11807	5.63265	0	1.25916	0	0.207974
ENSG00000173757	STAT5B	-0.737609	1.17347	3.41982	0	1.25881	0	0.2081
ENSG00000160961	ZNF333	-4.89504	-0.134111	0.637026	0	-1.25881	0	0.208101
ENSG00000100139	MICALL1	-0.771137	1.27405	3.72157	0	1.25849	0	0.208214
ENSG00000197885	NKIRAS1	-4.99562	-3.3863	0.268221	0	-1.25805	0	0.208372
ENSG00000230124	ACBD6	-5.6997	-1.67638	0.87172	0	-1.25712	0	0.208709
ENSG00000108518	PFN1	-0.167638	0.268221	0.670554	0	1.25672	0	0.208854
ENSG00000182197	EXT1	-1.13994	1.70991	4.49271	0	1.25635	0	0.208991
ENSG00000110057	UNC93B1	-3.65452	-1.17347	0.704081	0	-1.25624	0	0.20903
ENSG00000007392	LUC7L	-3.31924	-1.207	0.670554	0	-1.25623	0	0.209032
ENSG00000139645	ANKRD52	-1.13994	1.81049	5.49854	0	1.2561	0	0.209079
ENSG00000140859	KIFC3	-2.07872	-0.670554	0.402332	0	-1.25596	0	0.209131
ENSG00000276231	PIK3R6	-1.03936	1.81049	4.42565	0	1.25547	0	0.20931
ENSG00000004897	CDC27	-5.83382	-1.5758	1.03936	0	-1.25483	0	0.20954
ENSG00000124357	NAGK	-1.54227	-0.56997	0.301749	0	-1.25399	0	0.209846
ENSG00000198055	GRK6	-2.64869	-0.804664	0.469387	0	-1.25376	0	0.20993
ENSG00000043462	LCP2	-0.301749	0.536443	1.30758	0	1.25366	0	0.209965
ENSG00000142669	SH3BGRL3	-0.167638	0.268221	0.637026	0	1.25309	0	0.210172
ENSG00000076067	RBMS2	-2.95044	-0.838192	0.469387	0	-1.25309	0	0.210173
ENSG00000141858	SAMD1	-0.938775	1.64286	4.05685	0	1.253	0	0.210206
ENSG00000153094	BCL2L11	-2.71574	-0.704081	0.402332	0	-1.25298	0	0.210212
ENSG00000145868	FBXO38	-5.63265	-4.39213	1.03936	0	-1.25251	0	0.210383
ENSG00000110619	CARS	-0.905247	1.50875	3.88921	0	1.25237	0	0.210435
ENSG00000266028	SRGAP2	-0.335277	0.536443	1.37463	0	1.25204	0	0.210554
ENSG00000168615	ADAM9	-0.43586	0.704081	1.87755	0	1.25168	0	0.210686
ENSG00000275066	SYNRG	-5.23032	-3.85568	1.00583	0	-1.25157	0	0.210727
ENSG00000104957	CCDC130	-5.49854	-1.54227	0.87172	0	-1.24985	0	0.211355
ENSG00000135966	TGFBRAP1	-1.00583	1.44169	5.76676	0	1.24962	0	0.211438
ENSG00000167552	TUBA1A	-0.234694	0.368804	0.938775	0	1.24943	0	0.211507
ENSG00000023191	RNH1	-0.938775	-0.368804	0.167638	0	-1.24931	0	0.211552
ENSG00000160410	SHKBP1	-0.368804	0.603498	1.50875	0	1.24921	0	0.211589
ENSG00000225137	DYNC1I2P1	-5.16326	-1.27405	1.03936	0	-1.24911	0	0.211626
ENSG00000173226	IQCB1	-5.09621	-3.72157	1.207	0	-1.24889	0	0.211706
ENSG00000064932	SBNO2	-0.838192	1.37463	3.45335	0	1.24887	0	0.211712
ENSG00000068028	RASSF1	-3.58746	-1.13994	0.670554	0	-1.24878	0	0.211747
ENSG00000088682	COQ9	-0.938775	1.60933	6.20262	0	1.24853	0	0.211836
ENSG00000179958	DCTPP1	-0.938775	1.207	3.52041	0	1.24753	0	0.212204
ENSG00000085117	CD82	-5.02915	-1.84402	1.207	0	-1.24743	0	0.21224
ENSG00000186001	LRCH3	-4.02332	-1.84402	0.972303	0	-1.2465	0	0.212582
ENSG00000134686	PHC2	-3.65452	-1.34111	0.804664	0	-1.24647	0	0.212593
ENSG00000100220	RTCB	-0.469387	0.737609	2.5481	0	1.24629	0	0.212657
ENSG00000196313	POM121	-0.737609	1.00583	3.18513	0	1.24562	0	0.212903
ENSG00000102144	PGK1	-1.207	-0.469387	0.234694	0	-1.24495	0	0.21315
ENSG00000008838	MED24	-0.972303	1.17347	5.96793	0	1.24456	0	0.213294
ENSG00000196187	TMEM63A	-5.39796	-4.19096	1.27405	0	-1.24443	0	0.21334
ENSG00000161920	MED11	-5.09621	-3.62099	1.77697	0	-1.24384	0	0.213559
ENSG00000166900	STX3	-3.35277	-0.771137	0.502915	0	-1.24355	0	0.213665
ENSG00000100934	SEC23A	-5.59912	-1.37463	0.972303	0	-1.24338	0	0.213729
ENSG00000133706	LARS	-0.670554	1.10641	3.05102	0	1.24303	0	0.213857
ENSG00000274736	CCL23	-1.87755	-0.704081	0.43586	0	-1.24279	0	0.213946
ENSG00000243317	C7orf73	-1.30758	-0.469387	0.234694	0	-1.24204	0	0.214223
ENSG00000105835	NAMPT	-0.335277	0.56997	1.34111	0	1.242	0	0.214237
ENSG00000207389	RNU1-4	-0.268221	0.167638	4.09038	0	1.24135	0	0.214478
ENSG00000135597	REPS1	-2.04519	5.06268	6.3032	0	1.24117	0	0.214541
ENSG00000167005	NUDT21	-2.7828	-0.838192	0.502915	0	-1.24114	0	0.214553
ENSG00000137955	RABGGTB	-3.65452	-0.905247	0.536443	0	-1.24109	0	0.214572
ENSG00000185608	MRPL40	-2.88338	-0.670554	0.43586	0	-1.24	0	0.214976
ENSG00000134058	CDK7	-5.16326	-3.31924	1.37463	0	-1.23988	0	0.215019
ENSG00000168092	PAFAH1B2	-1.97813	-0.56997	0.335277	0	-1.2382	0	0.215642
ENSG00000166716	ZNF592	-3.58746	-1.07289	0.771137	0	-1.238	0	0.215717
ENSG00000279164	RP4-737E23.5	-1.60933	3.72157	5.86734	0	1.23735	0	0.215958
ENSG00000149792	MRPL49	-4.89504	-1.60933	1.00583	0	-1.2351	0	0.216794
ENSG00000119906	SLF2	-0.938775	1.47522	4.22449	0	1.23391	0	0.217238
ENSG00000143157	POGK	-3.08455	-0.905247	0.603498	0	-1.23384	0	0.217262
ENSG00000105443	CYTH2	-2.71574	-0.670554	0.402332	0	-1.23352	0	0.217381
ENSG00000168995	SIGLEC7	-5.6997	-4.05685	1.07289	0	-1.23352	0	0.217384
ENSG00000159596	TMEM69	-1.70991	3.72157	5.86734	0	1.23313	0	0.217528
ENSG00000231925	TAPBP	-1.13994	-0.43586	0.234694	0	-1.23309	0	0.21754
ENSG00000118640	VAMP8	-0.201166	0.335277	0.804664	0	1.23267	0	0.217699
ENSG00000136098	NEK3	-5.36443	-3.65452	1.30758	0	-1.23247	0	0.217772
ENSG00000173230	GOLGB1	-0.603498	0.838192	2.31341	0	1.23162	0	0.218092
ENSG00000167842	MIS12	-5.3309	-3.98979	1.70991	0	-1.23161	0	0.218096
ENSG00000011422	PLAUR	-0.201166	0.301749	0.804664	0	1.2304	0	0.218549
ENSG00000162923	WDR26	-2.27988	-0.670554	0.402332	0	-1.2301	0	0.218658
ENSG00000137038	TMEM261	-3.21866	-0.704081	0.469387	0	-1.22969	0	0.218812
ENSG00000273319	RP11-138A9.2	-0.56997	0.804664	3.01749	0	1.22959	0	0.218849
ENSG00000144021	CIAO1	-2.88338	-0.771137	0.469387	0	-1.22771	0	0.219556
ENSG00000091073	DTX2	-2.84985	-0.838192	0.536443	0	-1.22741	0	0.219668
ENSG00000127511	SIN3B	-5.16326	-3.01749	1.60933	0	-1.2268	0	0.219897
ENSG00000159348	CYB5R1	-0.43586	0.737609	1.94461	0	1.226	0	0.220198
ENSG00000106799	TGFBR1	-0.771137	0.938775	3.35277	0	1.22579	0	0.220279
ENSG00000103485	QPRT	-0.268221	0.402332	1.03936	0	1.22493	0	0.220603
ENSG00000051596	THOC3	-0.938775	1.37463	3.21866	0	1.22474	0	0.220673
ENSG00000132003	ZSWIM4	-4.9621	-3.45335	1.60933	0	-1.22462	0	0.220717
ENSG00000174791	RIN1	-5.9344	-4.92857	1.03936	0	-1.22425	0	0.220859
ENSG00000189180	ZNF33A	-4.45918	-1.27405	0.87172	0	-1.22409	0	0.220918
ENSG00000175602	CCDC85B	-0.938775	1.207	3.82215	0	1.22395	0	0.220973
ENSG00000114062	UBE3A	-0.402332	0.637026	1.77697	0	1.22308	0	0.2213
ENSG00000038358	EDC4	-5.23032	-3.78863	1.40816	0	-1.22224	0	0.221616
ENSG00000176542	USF3	-5.6997	-4.69387	1.10641	0	-1.2222	0	0.221633
ENSG00000090861	AARS	-1.00583	1.5758	3.82215	0	1.22148	0	0.221903
ENSG00000186501	TMEM222	-6.5379	-1.64286	0.938775	0	-1.22121	0	0.222005
ENSG00000177954	RPS27	-0.905247	-0.335277	0.167638	0	-1.22005	0	0.222448
ENSG00000129250	KIF1C	-0.938775	1.50875	3.55393	0	1.22002	0	0.222459
ENSG00000120333	MRPS14	-0.771137	1.03936	2.84985	0	1.22001	0	0.222461
ENSG00000074603	DPP8	-1.03936	1.64286	3.7551	0	1.21982	0	0.222532
ENSG00000197448	GSTK1	-1.24052	-0.43586	0.234694	0	-1.21842	0	0.223066
ENSG00000100097	LGALS1	-0.201166	0.301749	0.737609	0	1.21648	0	0.223803
ENSG00000101882	NKAP	-0.938775	1.34111	3.58746	0	1.21589	0	0.224027
ENSG00000089009	RPL6	-1.03936	-0.402332	0.201166	0	-1.21588	0	0.224032
ENSG00000169223	LMAN2	-0.301749	0.469387	1.207	0	1.21547	0	0.224188
ENSG00000105669	COPE	-0.268221	0.402332	1.03936	0	1.21286	0	0.225182
ENSG00000167325	RRM1	-5.12973	-1.67638	1.10641	0	-1.2125	0	0.225322
ENSG00000270022	RNU12	-1.30758	1.5758	5.39796	0	1.2118	0	0.225588
ENSG00000139291	TMEM19	-2.98396	-0.972303	0.670554	0	-1.21174	0	0.22561
ENSG00000119139	TJP2	-0.56997	0.838192	2.31341	0	1.21168	0	0.225636
ENSG00000182774	RPS17	-1.03936	-0.368804	0.201166	0	-1.21125	0	0.225798
ENSG00000204472	AIF1	-1.60933	-0.603498	0.335277	0	-1.21079	0	0.225975
ENSG00000124486	USP9X	-0.637026	0.838192	2.14577	0	1.21011	0	0.226236
ENSG00000166619	BLCAP	-2.7828	-0.670554	0.43586	0	-1.20998	0	0.226288
ENSG00000064545	TMEM161A	-5.73323	-4.1239	1.24052	0	-1.20947	0	0.226483
ENSG00000178623	GPR35	-2.5481	-0.804664	0.502915	0	-1.20908	0	0.226633
ENSG00000160058	BSDC1	-3.08455	-1.10641	0.670554	0	-1.20894	0	0.226687
ENSG00000111196	MAGOHB	-1.87755	3.52041	5.02915	0	1.20834	0	0.226918
ENSG00000177628	GBA	-2.98396	-0.972303	0.56997	0	-1.20778	0	0.227131
ENSG00000170145	SIK2	-4.86151	-3.58746	1.47522	0	-1.20635	0	0.227684
ENSG00000146282	RARS2	-6.00145	-0.972303	0.838192	0	-1.20602	0	0.227808
ENSG00000172831	CES2	-4.79446	-3.35277	1.47522	0	-1.20509	0	0.228169
ENSG00000186577	C6orf1	-3.88921	-0.838192	0.603498	0	-1.20503	0	0.228191
ENSG00000164209	SLC25A46	-1.07289	1.64286	4.19096	0	1.20423	0	0.2285
ENSG00000185339	TCN2	-5.12973	-0.0335277	1.50875	0	-1.2035	0	0.228782
ENSG00000080371	RAB21	-2.5481	-0.603498	0.402332	0	-1.20289	0	0.229018
ENSG00000097021	ACOT7	-0.368804	0.603498	1.60933	0	1.20226	0	0.229261
ENSG00000178146	RP1-232L22__B.1	-1.17347	1.94461	4.39213	0	1.20183	0	0.229428
ENSG00000278311	GGNBP2	-3.21866	-0.838192	0.56997	0	-1.20178	0	0.229448
ENSG00000189114	BLOC1S3	-4.89504	0	0.234694	0	-1.20162	0	0.229512
ENSG00000128159	TUBGCP6	-5.59912	-1.17347	0.838192	0	-1.20019	0	0.230066
ENSG00000214106	PAXIP1-AS2	-4.15743	-0.335277	1.84402	0	-1.19933	0	0.2304
ENSG00000102181	CD99L2	-1.00583	1.37463	5.26384	0	1.19677	0	0.231398
ENSG00000148730	EIF4EBP2	-1.91108	-0.56997	0.335277	0	-1.1963	0	0.23158
ENSG00000145349	CAMK2D	-4.7274	-3.3863	2.04519	0	-1.19545	0	0.231911
ENSG00000009954	BAZ1B	-5.63265	-1.13994	0.905247	0	-1.19503	0	0.232075
ENSG00000176171	BNIP3	-5.3309	-1.77697	1.00583	0	-1.19409	0	0.232444
ENSG00000186635	ARAP1	-0.43586	0.637026	1.64286	0	1.19066	0	0.233788
ENSG00000104825	NFKBIB	-3.3863	-0.804664	0.603498	0	-1.19052	0	0.233842
ENSG00000182054	IDH2	-0.43586	0.603498	1.44169	0	1.1905	0	0.233851
ENSG00000123595	RAB9A	-3.11807	-0.938775	0.603498	0	-1.1903	0	0.233929
ENSG00000170035	UBE2E3	-3.78863	-1.24052	0.771137	0	-1.19008	0	0.234015
ENSG00000272173	U47924.31	-0.335277	0	4.69387	0	1.19005	0	0.234026
ENSG00000143162	CREG1	-1.17347	-0.43586	0.268221	0	-1.18982	0	0.234119
ENSG00000162407	PLPP3	-5.73323	-4.59329	1.37463	0	-1.18932	0	0.234315
ENSG00000110048	OSBP	-4.25801	-1.34111	0.905247	0	-1.18897	0	0.23445
ENSG00000113504	SLC12A7	-0.603498	0.87172	2.41399	0	1.1876	0	0.234992
ENSG00000100413	POLR3H	-3.1516	1.91108	4.15743	0	1.18682	0	0.235297
ENSG00000132305	IMMT	-2.04519	-0.704081	0.469387	0	-1.18658	0	0.235395
ENSG00000106628	POLD2	-0.704081	0.905247	3.01749	0	1.18628	0	0.235513
ENSG00000173599	PC	-1.17347	1.60933	6.03498	0	1.18531	0	0.235895
ENSG00000099995	SF3A1	-0.469387	0.670554	1.74344	0	1.1853	0	0.235897
ENSG00000125611	CHCHD5	-3.21866	-0.704081	0.536443	0	-1.18529	0	0.235904
ENSG00000141506	PIK3R5	-1.5758	-0.56997	0.368804	0	-1.18435	0	0.236275
ENSG00000003400	CASP10	-0.972303	3.35277	5.23032	0	1.18409	0	0.236377
ENSG00000131408	NR1H2	-0.402332	0.56997	1.40816	0	1.18172	0	0.237318
ENSG00000149600	COMMD7	-1.91108	-0.637026	0.402332	0	-1.1817	0	0.237326
ENSG00000124155	PIGT	-3.65452	-0.771137	0.603498	0	-1.18168	0	0.237333
ENSG00000112297	AIM1	-3.08455	-0.804664	0.56997	0	-1.18101	0	0.237597
ENSG00000115761	NOL10	-5.49854	-3.98979	1.13994	0	-1.18093	0	0.237632
ENSG00000145832	SLC25A48	-0.502915	0.737609	1.87755	0	1.18079	0	0.237686
ENSG00000167182	SP2	-5.49854	-1.77697	1.13994	0	-1.18039	0	0.237845
ENSG00000147251	DOCK11	-4.02332	-0.637026	0.637026	0	-1.18037	0	0.237851
ENSG00000113649	TCERG1	-0.43586	0.637026	1.87755	0	1.1803	0	0.237879
ENSG00000106330	MOSPD3	-5.80029	-1.34111	1.03936	0	-1.17979	0	0.238084
ENSG00000154122	ANKH	-0.43586	0.603498	1.5758	0	1.17932	0	0.23827
ENSG00000128626	MRPS12	-0.56997	0.737609	2.31341	0	1.17898	0	0.238406
ENSG00000176102	CSTF3	-1.34111	2.31341	5.06268	0	1.17896	0	0.238415
ENSG00000166484	MAPK7	-5.12973	-0.0335277	1.17347	0	-1.17847	0	0.23861
ENSG00000107863	ARHGAP21	-3.41982	-0.704081	0.536443	0	-1.17789	0	0.238839
ENSG00000133606	MKRN1	-3.48688	-1.00583	0.704081	0	-1.17775	0	0.238896
ENSG00000160219	GAB3	-5.56559	-4.22449	1.37463	0	-1.17739	0	0.23904
ENSG00000126456	IRF3	-0.87172	1.07289	3.25218	0	1.17736	0	0.239052
ENSG00000112715	VEGFA	-4.9621	-1.77697	1.17347	0	-1.17666	0	0.23933
ENSG00000168591	TMUB2	-3.62099	-0.972303	0.704081	0	-1.17664	0	0.239339
ENSG00000068903	SIRT2	-0.502915	0.670554	1.70991	0	1.17651	0	0.239393
ENSG00000143379	SETDB1	-1.34111	2.1793	5.02915	0	1.17634	0	0.23946
ENSG00000159399	HK2	-1.27405	2.07872	5.29737	0	1.17608	0	0.239562
ENSG00000153234	NR4A2	-0.804664	1.17347	3.08455	0	1.17568	0	0.239723
ENSG00000079616	KIF22	-4.25801	-1.37463	1.00583	0	-1.17545	0	0.239815
ENSG00000175782	SLC35E3	-5.39796	-1.13994	1.07289	0	-1.17543	0	0.239822
ENSG00000117143	UAP1	-3.55393	-0.838192	0.637026	0	-1.17492	0	0.240026
ENSG00000213445	SIPA1	-1.03936	1.44169	3.48688	0	1.17452	0	0.240187
ENSG00000163682	RPL9	-0.972303	-0.368804	0.201166	0	-1.17439	0	0.24024
ENSG00000180902	D2HGDH	-1.84402	3.08455	5.16326	0	1.17351	0	0.24059
ENSG00000166165	CKB	-2.31341	-0.804664	0.536443	0	-1.17344	0	0.240618
ENSG00000142188	TMEM50B	-1.10641	1.77697	3.7551	0	1.17327	0	0.240687
ENSG00000198502	HLA-DRB5	-0.737609	-0.268221	0.167638	0	-1.17262	0	0.240949
ENSG00000099785	2002-03-01	-2.14577	-0.637026	0.43586	0	-1.17258	0	0.240966
ENSG00000157240	FZD1	-1.07289	1.67638	4.69387	0	1.17254	0	0.24098
ENSG00000120899	PTK2B	-5.06268	-3.3863	0.603498	0	-1.17122	0	0.241511
ENSG00000103319	EEF2K	-5.36443	-1.47522	1.00583	0	-1.1711	0	0.24156
ENSG00000104325	DECR1	-0.469387	0.637026	1.87755	0	1.17107	0	0.24157
ENSG00000147601	TERF1	-4.25801	-2.11224	1.27405	0	-1.17038	0	0.241846
ENSG00000108389	MTMR4	-5.46501	-3.58746	1.54227	0	-1.16975	0	0.242101
ENSG00000103490	PYCARD	-0.301749	0.469387	1.24052	0	1.16925	0	0.242302
ENSG00000277443	MARCKS	-0.402332	0.56997	1.64286	0	1.1692	0	0.242323
ENSG00000008282	SYPL1	-1.207	1.64286	3.62099	0	1.16873	0	0.242511
ENSG00000146085	MUT	-4.86151	-3.48688	1.94461	0	-1.16854	0	0.242589
ENSG00000119508	NR4A3	-0.402332	0.56997	1.50875	0	1.1685	0	0.242607
ENSG00000100422	CERK	-3.25218	-0.804664	0.603498	0	-1.16836	0	0.242662
ENSG00000009790	TRAF3IP3	-4.99562	-3.3863	1.84402	0	-1.16815	0	0.242745
ENSG00000196126	HLA-DRB1	-0.637026	-0.234694	0.134111	0	-1.1675	0	0.243007
ENSG00000204161	C10orf128	-1.67638	-0.637026	0.402332	0	-1.1671	0	0.243171
ENSG00000138175	ARL3	-1.03936	1.47522	4.09038	0	1.16691	0	0.243245
ENSG00000107651	SEC23IP	-4.62682	-2.38046	0.972303	0	-1.16658	0	0.243379
ENSG00000136854	STXBP1	-1.03936	1.34111	4.22449	0	1.16639	0	0.243459
ENSG00000049860	HEXB	-1.40816	-0.502915	0.301749	0	-1.16613	0	0.243561
ENSG00000197646	PDCD1LG2	-5.76676	-1.13994	1.03936	0	-1.16613	0	0.243563
ENSG00000144741	SLC25A26	-4.9621	-1.13994	0.87172	0	-1.16527	0	0.24391
ENSG00000164896	FASTK	-3.78863	-1.50875	0.938775	0	-1.16494	0	0.244045
ENSG00000100079	LGALS2	-4.09038	-1.17347	0.905247	0	-1.16491	0	0.244057
ENSG00000125944	HNRNPR	-1.87755	-0.56997	0.368804	0	-1.1641	0	0.244384
ENSG00000112576	CCND3	-0.603498	0.838192	2.1793	0	1.16285	0	0.244891
ENSG00000101361	NOP56	-1.07289	1.40816	3.92274	0	1.16134	0	0.245503
ENSG00000127084	FGD3	-5.59912	-4.02332	1.50875	0	-1.16131	0	0.245515
ENSG00000145996	CDKAL1	-4.66035	-0.100583	1.50875	0	-1.16124	0	0.245544
ENSG00000276291	FRG1HP	-5.09621	-3.11807	1.67638	0	-1.16108	0	0.24561
ENSG00000070614	NDST1	-0.804664	1.10641	2.84985	0	1.16024	0	0.245951
ENSG00000162929	KIAA1841	-5.56559	-1.03936	1.13994	0	-1.15985	0	0.246109
ENSG00000225830	ERCC6	-5.73323	-1.30758	1.207	0	-1.15929	0	0.246337
ENSG00000135636	DYSF	-2.7828	-0.704081	0.536443	0	-1.15928	0	0.246341
ENSG00000114391	RPL24	-1.07289	-0.368804	0.234694	0	-1.15927	0	0.246348
ENSG00000099203	TMED1	-5.39796	-4.3586	1.30758	0	-1.15925	0	0.246353
ENSG00000153827	TRIP12	-0.502915	0.670554	1.97813	0	1.15892	0	0.246488
ENSG00000151657	KIN	-1.10641	1.54227	3.72157	0	1.15804	0	0.246847
ENSG00000137207	YIPF3	-2.51458	-0.603498	0.43586	0	-1.15782	0	0.246938
ENSG00000011454	RABGAP1	-5.19679	-3.05102	1.40816	0	-1.15718	0	0.247198
ENSG00000137161	CNPY3	-1.74344	-0.56997	0.402332	0	-1.15687	0	0.247326
ENSG00000174004	NRROS	-5.39796	-1.17347	0.972303	0	-1.1567	0	0.247396
ENSG00000184678	HIST2H2BE	-5.73323	-1.27405	1.10641	0	-1.15657	0	0.24745
ENSG00000165804	ZNF219	-4.59329	0	0.502915	0	-1.15534	0	0.247951
ENSG00000111229	ARPC3	-0.972303	-0.368804	0.234694	0	-1.15518	0	0.248017
ENSG00000118785	SPP1	-2.34694	-1.00583	0.56997	0	-1.15481	0	0.248168
ENSG00000160255	ITGB2	-0.234694	0.335277	0.838192	0	1.15359	0	0.248667
ENSG00000106785	TRIM14	-1.03936	1.24052	3.65452	0	1.15333	0	0.248774
ENSG00000125354	2006-09-01	-0.56997	0.704081	2.34694	0	1.1529	0	0.248953
ENSG00000254911	SCARNA9	-1.24052	1.84402	3.98979	0	1.15259	0	0.249079
ENSG00000205189	ZBTB10	-1.27405	1.60933	4.69387	0	1.15258	0	0.249085
ENSG00000185880	TRIM69	-5.3309	-4.02332	2.21283	0	-1.15256	0	0.249089
ENSG00000102882	MAPK3	-1.03936	1.34111	3.65452	0	1.15236	0	0.249175
ENSG00000132294	EFR3A	-3.62099	-0.670554	0.603498	0	-1.15207	0	0.24929
ENSG00000173542	MOB1B	-0.972303	1.13994	3.25218	0	1.15206	0	0.249297
ENSG00000173011	TADA2B	-5.06268	-3.68804	1.44169	0	-1.15168	0	0.249451
ENSG00000129667	RHBDF2	-5.26384	-1.37463	1.207	0	-1.15133	0	0.249595
ENSG00000138760	SCARB2	-3.21866	-0.905247	0.704081	0	-1.15104	0	0.249716
ENSG00000103591	AAGAB	-3.92274	-1.10641	0.838192	0	-1.15055	0	0.249916
ENSG00000073614	KDM5A	-0.603498	0.771137	2.51458	0	1.15042	0	0.24997
ENSG00000118058	KMT2A	-1.207	1.5758	3.92274	0	1.15038	0	0.249987
ENSG00000081237	PTPRC	-1.64286	-0.56997	0.368804	0	-1.15006	0	0.250118
ENSG00000228300	C19orf24	-2.34694	-0.56997	0.402332	0	-1.14971	0	0.250264
ENSG00000137815	RTF1	-3.08455	-0.838192	0.603498	0	-1.14925	0	0.250453
ENSG00000125686	MED1	-1.24052	1.64286	4.66035	0	1.14869	0	0.250683
ENSG00000155366	RHOC	-0.335277	0.469387	1.30758	0	1.14847	0	0.250773
ENSG00000162734	PEA15	-0.268221	0.368804	0.972303	0	1.14827	0	0.250858
ENSG00000126767	ELK1	-5.39796	-1.50875	1.24052	0	-1.1476	0	0.251132
ENSG00000064012	CASP8	-5.06268	-3.58746	1.84402	0	-1.14758	0	0.251143
ENSG00000132329	RAMP1	-1.207	-0.43586	0.268221	0	-1.14745	0	0.251195
ENSG00000164054	SHISA5	-0.502915	0.704081	1.97813	0	1.14672	0	0.251497
ENSG00000147604	RPL7	-0.905247	-0.335277	0.201166	0	-1.14624	0	0.251697
ENSG00000130958	SLC35D2	-1.24052	1.54227	5.29737	0	1.14569	0	0.251923
ENSG00000155008	APOOL	-1.70991	2.95044	5.43148	0	1.1453	0	0.252084
ENSG00000176978	DPP7	-1.40816	-0.469387	0.301749	0	-1.14525	0	0.252106
ENSG00000139990	DCAF5	-1.07289	1.34111	3.65452	0	1.14524	0	0.25211
ENSG00000235531	MSC-AS1	-1.10641	1.54227	3.98979	0	1.14499	0	0.252213
ENSG00000175390	EIF3F	-0.368804	0.502915	1.37463	0	1.14431	0	0.252494
ENSG00000133639	BTG1	-0.368804	0.502915	1.30758	0	1.14384	0	0.25269
ENSG00000129932	DOHH	-2.91691	-0.335277	1.84402	0	-1.14383	0	0.252696
ENSG00000105698	USF2	-2.61516	-0.637026	0.469387	0	-1.14381	0	0.252703
ENSG00000116906	GNPAT	-3.85568	-1.10641	0.804664	0	-1.1438	0	0.252706
ENSG00000165704	HPRT1	-0.56997	0.704081	1.97813	0	1.14312	0	0.252989
ENSG00000116560	SFPQ	-0.335277	0.469387	1.17347	0	1.14292	0	0.253074
ENSG00000106366	SERPINE1	-0.704081	0.905247	2.91691	0	1.1429	0	0.253079
ENSG00000276045	ORAI1	-2.64869	-0.771137	0.603498	0	-1.14256	0	0.253223
ENSG00000160007	ARHGAP35	-1.27405	1.74344	5.12973	0	1.14221	0	0.253368
ENSG00000132823	OSER1	-5.83382	-1.17347	0.972303	0	-1.14199	0	0.253459
ENSG00000166170	BAG5	-5.73323	-1.10641	1.13994	0	-1.14171	0	0.253575
ENSG00000197324	LRP10	-1.74344	-0.603498	0.402332	0	-1.14155	0	0.253643
ENSG00000108262	GIT1	-0.670554	0.771137	2.74927	0	1.14143	0	0.253692
ENSG00000110721	CHKA	-0.56997	0.737609	2.01166	0	1.14056	0	0.254051
ENSG00000086300	SNX10	-1.03936	1.27405	3.65452	0	1.14008	0	0.254254
ENSG00000102871	TRADD	-3.58746	-0.87172	0.670554	0	-1.13994	0	0.254313
ENSG00000214212	C19orf38	-5.66618	-1.50875	1.30758	0	-1.13988	0	0.254336
ENSG00000157800	SLC37A3	-1.5758	2.21283	5.02915	0	1.13892	0	0.254738
ENSG00000131446	MGAT1	-1.13994	-0.402332	0.268221	0	-1.13869	0	0.254833
ENSG00000090659	CD209	-1.07289	-0.402332	0.268221	0	-1.13864	0	0.254854
ENSG00000261040	WFDC21P	-3.25218	-0.972303	0.771137	0	-1.13861	0	0.254864
ENSG00000214174	AMZ2P1	-1.67638	2.98396	5.6997	0	1.13795	0	0.255142
ENSG00000130726	TRIM28	-0.56997	0.637026	1.87755	0	1.13697	0	0.255553
ENSG00000188342	GTF2F2	-3.05102	-1.07289	0.804664	0	-1.13695	0	0.255558
ENSG00000076242	MLH1	-3.92274	-1.30758	0.972303	0	-1.13683	0	0.255608
ENSG00000175104	TRAF6	-5.80029	-4.15743	1.37463	0	-1.13644	0	0.255771
ENSG00000139826	ABHD13	-5.66618	-1.13994	1.03936	0	-1.13626	0	0.255849
ENSG00000142186	SCYL1	-0.838192	0.972303	2.91691	0	1.13555	0	0.256144
ENSG00000062822	POLD1	-1.03936	1.17347	3.82215	0	1.13476	0	0.256477
ENSG00000159256	MORC3	-1.03936	1.34111	5.46501	0	1.1347	0	0.256502
ENSG00000164062	APEH	-1.77697	-0.536443	0.402332	0	-1.13452	0	0.256576
ENSG00000204394	VARS	-1.17347	1.47522	3.65452	0	1.13411	0	0.256748
ENSG00000128309	MPST	-0.905247	1.07289	3.62099	0	1.13394	0	0.256818
ENSG00000177030	DEAF1	-4.49271	-1.77697	1.37463	0	-1.13382	0	0.256869
ENSG00000166387	PPFIBP2	-6.03498	-1.207	1.27405	0	-1.13334	0	0.257073
ENSG00000158773	USF1	-4.92857	-0.167638	1.84402	0	-1.13245	0	0.257445
ENSG00000163602	RYBP	-2.64869	-0.603498	0.502915	0	-1.13239	0	0.257472
ENSG00000148158	SNX30	-0.972303	1.10641	3.62099	0	1.13212	0	0.257584
ENSG00000137496	IL18BP	-1.84402	-0.603498	0.43586	0	-1.13163	0	0.257788
ENSG00000101017	CD40	-0.56997	0.771137	2.14577	0	1.13151	0	0.257842
ENSG00000086730	LAT2	-2.41399	-0.771137	0.56997	0	-1.13129	0	0.257932
ENSG00000061936	SFSWAP	-0.771137	0.972303	2.84985	0	1.13124	0	0.257952
ENSG00000161265	U2AF1L4	-3.28571	-0.737609	0.637026	0	-1.13025	0	0.258371
ENSG00000164615	CAMLG	-5.26384	-1.27405	1.207	0	-1.13014	0	0.258416
ENSG00000072274	TFRC	-1.60933	-0.536443	0.368804	0	-1.12992	0	0.25851
ENSG00000131981	LGALS3	-1.13994	-0.402332	0.268221	0	-1.12928	0	0.258781
ENSG00000158019	BRE	-6.37026	-1.27405	1.07289	0	-1.12907	0	0.258869
ENSG00000229833	PET100	-1.24052	-0.402332	0.268221	0	-1.12898	0	0.258907
ENSG00000132196	HSD17B7	-1.207	1.30758	5.29737	0	1.12885	0	0.258963
ENSG00000150401	DCUN1D2	-5.86734	-1.54227	1.17347	0	-1.12735	0	0.259593
ENSG00000255197	RP11-750H9.5	-1.13994	1.60933	4.19096	0	1.12703	0	0.259729
ENSG00000229391	HLA-DRB6	-0.804664	-0.301749	0.201166	0	-1.12694	0	0.259766
ENSG00000235897	TM4SF19-AS1	-4.45918	0	0.301749	0	-1.12679	0	0.259832
ENSG00000165169	DYNLT3	-4.22449	-1.03936	0.87172	0	-1.12677	0	0.259838
ENSG00000168904	LRRC28	-4.62682	-1.50875	1.07289	0	-1.12658	0	0.259921
ENSG00000138029	HADHB	-1.67638	-0.536443	0.368804	0	-1.12647	0	0.259965
ENSG00000276180	HIST1H4I	-4.1239	-1.07289	0.972303	0	-1.1264	0	0.259998
ENSG00000143384	MCL1	-0.335277	0.43586	1.207	0	1.12599	0	0.260171
ENSG00000101310	SEC23B	-2.5481	-0.804664	0.56997	0	-1.12522	0	0.260495
ENSG00000084073	ZMPSTE24	-4.19096	-1.74344	0.938775	0	-1.12474	0	0.2607
ENSG00000115652	UXS1	-5.23032	-4.29154	1.10641	0	-1.1235	0	0.261226
ENSG00000100591	AHSA1	-3.3863	-0.905247	0.737609	0	-1.12273	0	0.261554
ENSG00000126749	EMG1	-1.13994	1.50875	3.65452	0	1.12267	0	0.261576
ENSG00000136997	MYC	-3.48688	-0.972303	0.905247	0	-1.12254	0	0.261631
ENSG00000111726	CMAS	-1.07289	1.27405	3.25218	0	1.12195	0	0.261882
ENSG00000167721	TSR1	-5.3309	-1.44169	1.27405	0	-1.12066	0	0.262433
ENSG00000170089	RP11-423H2.1	-1.03936	1.207	3.05102	0	1.12043	0	0.26253
ENSG00000182247	UBE2E2	-0.704081	0.804664	3.05102	0	1.12025	0	0.262608
ENSG00000088986	DYNLL1	-0.335277	0.43586	1.17347	0	1.11992	0	0.26275
ENSG00000173548	SNX33	-1.17347	1.30758	5.49854	0	1.11975	0	0.262822
ENSG00000089060	SLC8B1	-3.95627	-1.24052	0.905247	0	-1.11945	0	0.262948
ENSG00000137154	RPS6	-1.00583	-0.368804	0.234694	0	-1.11876	0	0.263241
ENSG00000162711	NLRP3	-0.838192	0.972303	2.95044	0	1.11861	0	0.263308
ENSG00000114737	CISH	-1.64286	-0.536443	0.368804	0	-1.1183	0	0.263437
ENSG00000077044	DGKD	-5.39796	-3.95627	2.41399	0	-1.11786	0	0.263627
ENSG00000136261	BZW2	-0.87172	0.938775	2.91691	0	1.11778	0	0.263662
ENSG00000148926	ADM	-5.66618	-4.42565	2.31341	0	-1.1177	0	0.263697
ENSG00000008130	NADK	-3.65452	-1.30758	0.972303	0	-1.11656	0	0.26418
ENSG00000196365	LONP1	-0.670554	0.838192	2.24635	0	1.11651	0	0.264203
ENSG00000137965	IFI44	-1.70991	2.95044	5.3309	0	1.115	0	0.264852
ENSG00000176903	PNMA1	-5.39796	-1.00583	0.972303	0	-1.11436	0	0.265126
ENSG00000157873	TNFRSF14	-0.368804	0.469387	1.207	0	1.11402	0	0.265271
ENSG00000166199	ALKBH3	-4.79446	-0.0670554	1.94461	0	-1.11373	0	0.265396
ENSG00000133243	BTBD2	-1.44169	1.74344	5.96793	0	1.11239	0	0.265969
ENSG00000176407	KCMF1	-2.74927	-0.737609	0.603498	0	-1.11147	0	0.266368
ENSG00000150776	C11orf57	-4.92857	-2.48105	1.47522	0	-1.11045	0	0.266805
ENSG00000113716	HMGXB3	-0.771137	0.87172	2.7828	0	1.11033	0	0.266858
ENSG00000165813	CCDC186	-4.76093	-3.52041	2.04519	0	-1.11004	0	0.266982
ENSG00000205583	STAG3L1	-4.52624	-2.61516	1.60933	0	-1.10925	0	0.26732
ENSG00000170776	AKAP13	-0.469387	0.56997	1.54227	0	1.10911	0	0.267382
ENSG00000147050	KDM6A	-2.38046	3.82215	5.12973	0	1.10817	0	0.267788
ENSG00000096401	CDC5L	-4.79446	-1.67638	1.10641	0	-1.10805	0	0.267841
ENSG00000179010	MRFAP1	-1.64286	-0.502915	0.368804	0	-1.10795	0	0.267882
ENSG00000070831	CDC42	-0.268221	0.335277	0.905247	0	1.10785	0	0.267925
ENSG00000122033	MTIF3	-0.938775	1.07289	3.28571	0	1.1076	0	0.268033
ENSG00000126870	WDR60	-0.938775	0	5.36443	0	1.10677	0	0.268392
ENSG00000104267	CA2	-1.77697	4.42565	6.23615	0	1.10623	0	0.268625
ENSG00000007541	PIGQ	-1.27405	1.54227	3.68804	0	1.10623	0	0.268626
ENSG00000011028	MRC2	-0.43586	0.536443	1.60933	0	1.10529	0	0.269033
ENSG00000125304	TM9SF2	-0.469387	0.56997	1.44169	0	1.10507	0	0.269131
ENSG00000071082	RPL31	-0.938775	-0.335277	0.234694	0	-1.10503	0	0.269147
ENSG00000113240	CLK4	-5.02915	-3.7551	1.44169	0	-1.10475	0	0.269267
ENSG00000088247	KHSRP	-3.78863	-0.704081	0.704081	0	-1.10465	0	0.269313
ENSG00000071127	WDR1	-0.301749	0.368804	0.972303	0	1.10458	0	0.26934
ENSG00000174600	CMKLR1	-5.39796	-3.95627	2.48105	0	-1.10364	0	0.269747
ENSG00000196878	LAMB3	-1.24052	1.27405	5.49854	0	1.1026	0	0.270202
ENSG00000169375	SIN3A	-4.89504	-1.207	1.07289	0	-1.10256	0	0.270219
ENSG00000132603	NIP7	-5.80029	-1.24052	1.207	0	-1.10248	0	0.270255
ENSG00000145216	FIP1L1	-1.60933	1.50875	5.09621	0	1.10198	0	0.270471
ENSG00000204231	RXRB	-2.11224	3.72157	5.63265	0	1.10085	0	0.270963
ENSG00000071189	SNX13	-2.98396	-1.07289	0.905247	0	-1.1006	0	0.271072
ENSG00000011451	WIZ	-5.43148	-1.30758	1.17347	0	-1.09979	0	0.271425
ENSG00000133398	MED10	-0.469387	0.56997	1.67638	0	1.09952	0	0.271543
ENSG00000135521	LTV1	-0.938775	1.10641	4.1239	0	1.09909	0	0.271728
ENSG00000104643	MTMR9	-1.07289	1.27405	3.92274	0	1.09872	0	0.271892
ENSG00000100365	NCF4	-2.68221	-0.670554	0.536443	0	-1.09803	0	0.27219
ENSG00000132286	TIMM10B	-2.34694	-0.603498	0.469387	0	-1.09718	0	0.272561
ENSG00000113269	RNF130	-0.938775	-0.335277	0.234694	0	-1.0964	0	0.272902
ENSG00000162645	GBP2	-2.51458	-0.704081	0.56997	0	-1.09631	0	0.272943
ENSG00000204386	NEU1	-0.502915	0.56997	1.37463	0	1.09597	0	0.273092
ENSG00000108651	UTP6	-4.39213	-1.13994	1.00583	0	-1.09593	0	0.27311
ENSG00000171824	EXOSC10	-2.07872	-0.603498	0.469387	0	-1.09581	0	0.273162
ENSG00000160818	GPATCH4	-4.99562	-3.55393	1.81049	0	-1.0951	0	0.273473
ENSG00000134247	PTGFRN	-4.86151	-3.1516	1.54227	0	-1.09434	0	0.273804
ENSG00000066084	DIP2B	-0.771137	0.905247	2.81632	0	1.09399	0	0.273959
ENSG00000068308	OTUD5	-4.45918	-0.905247	0.838192	0	-1.09262	0	0.274562
ENSG00000089234	BRAP	-1.34111	1.44169	5.49854	0	1.09151	0	0.275051
ENSG00000007168	PAFAH1B1	-0.536443	0.637026	1.67638	0	1.09085	0	0.275338
ENSG00000171105	INSR	-0.737609	0.771137	2.7828	0	1.09038	0	0.275547
ENSG00000242372	EIF6	-0.368804	0.43586	1.30758	0	1.09023	0	0.275611
ENSG00000149273	RPS3	-0.87172	-0.301749	0.234694	0	-1.08994	0	0.275739
ENSG00000110344	UBE4A	-4.02332	-1.84402	1.13994	0	-1.08913	0	0.276095
ENSG00000179344	HLA-DQB1	-0.838192	-0.301749	0.201166	0	-1.08899	0	0.276159
ENSG00000204619	PPP1R11	-2.11224	-0.637026	0.502915	0	-1.08888	0	0.276209
ENSG00000242616	GNG10	-2.41399	-0.56997	0.469387	0	-1.08838	0	0.276428
ENSG00000188191	PRKAR1B	-4.69387	-3.05102	1.91108	0	-1.08725	0	0.276926
ENSG00000128039	SRD5A3	-3.35277	-1.03936	0.938775	0	-1.08682	0	0.277118
ENSG00000135148	TRAFD1	-6.03498	-0.972303	1.10641	0	-1.08668	0	0.277176
ENSG00000084093	REST	-3.82215	-0.905247	0.905247	0	-1.08668	0	0.277177
ENSG00000170270	GON7	-5.90087	-1.40816	1.207	0	-1.08664	0	0.277196
ENSG00000196655	TRAPPC4	-3.45335	-0.905247	0.804664	0	-1.08579	0	0.277573
ENSG00000108528	SLC25A11	-1.84402	-0.56997	0.43586	0	-1.08547	0	0.277714
ENSG00000145901	TNIP1	-0.402332	0.502915	1.37463	0	1.08508	0	0.277888
ENSG00000058272	PPP1R12A	-2.01166	-0.536443	0.43586	0	-1.08502	0	0.277914
ENSG00000103168	TAF1C	-2.5481	1.10641	5.73323	0	1.0849	0	0.277965
ENSG00000110422	HIPK3	-0.469387	0.536443	1.60933	0	1.08456	0	0.278119
ENSG00000105483	CARD8	-0.905247	1.03936	3.01749	0	1.08436	0	0.278203
ENSG00000143772	ITPKB	-6.57142	-1.67638	1.27405	0	-1.08422	0	0.278267
ENSG00000028203	VEZT	-4.55976	-1.50875	1.07289	0	-1.08407	0	0.278333
ENSG00000143106	PSMA5	-0.402332	0.469387	1.37463	0	1.08401	0	0.278362
ENSG00000139289	PHLDA1	-0.402332	0.469387	1.34111	0	1.08397	0	0.278378
ENSG00000123416	TUBA1B	-0.268221	0.301749	0.838192	0	1.08344	0	0.278613
ENSG00000204599	TRIM39	-5.09621	-3.45335	1.77697	0	-1.08331	0	0.27867
ENSG00000138463	DIRC2	-5.26384	-1.03936	1.03936	0	-1.08288	0	0.278861
ENSG00000160613	PCSK7	-3.18513	-0.838192	0.737609	0	-1.08199	0	0.279258
ENSG00000099783	HNRNPM	-1.30758	-0.469387	0.335277	0	-1.08192	0	0.279287
ENSG00000196419	XRCC6	-0.43586	0.536443	1.47522	0	1.08174	0	0.279368
ENSG00000173327	MAP3K11	-0.56997	0.637026	1.50875	0	1.08157	0	0.279446
ENSG00000115211	EIF2B4	-5.59912	-1.07289	1.07289	0	-1.08107	0	0.279664
ENSG00000156482	RPL30	-1.00583	-0.335277	0.234694	0	-1.08104	0	0.27968
ENSG00000157259	GATAD1	-1.91108	1.5758	5.23032	0	1.08104	0	0.279681
ENSG00000184402	SS18L1	-2.07872	0.167638	5.09621	0	1.08073	0	0.279817
ENSG00000122008	POLK	-4.69387	-1.60933	1.30758	0	-1.08041	0	0.279961
ENSG00000114353	GNAI2	-0.301749	0.368804	0.972303	0	1.08007	0	0.280109
ENSG00000163877	SNIP1	-1.13994	1.27405	3.92274	0	1.07899	0	0.280592
ENSG00000120029	C10orf76	-0.938775	0.972303	2.58163	0	1.07882	0	0.280667
ENSG00000146833	TRIM4	-5.3309	-4.05685	2.58163	0	-1.07819	0	0.28095
ENSG00000010270	STARD3NL	-6.3032	-0.938775	0.938775	0	-1.07781	0	0.281119
ENSG00000119655	NPC2	-0.804664	-0.268221	0.201166	0	-1.07752	0	0.28125
ENSG00000177485	ZBTB33	-4.62682	-2.98396	1.30758	0	-1.07732	0	0.281339
ENSG00000138398	PPIG	-2.51458	-0.536443	0.469387	0	-1.0772	0	0.28139
ENSG00000110848	CD69	-2.7828	0.0670554	4.99562	0	1.0772	0	0.281391
ENSG00000185803	SLC52A2	-3.52041	-0.804664	0.804664	0	-1.07645	0	0.281724
ENSG00000167522	ANKRD11	-0.43586	0.502915	1.40816	0	1.07621	0	0.281832
ENSG00000122299	ZC3H7A	-4.19096	-1.00583	0.87172	0	-1.07595	0	0.281951
ENSG00000186469	GNG2	-1.24052	1.54227	4.09038	0	1.07561	0	0.282103
ENSG00000135297	MTO1	-2.14577	2.84985	4.7274	0	1.07547	0	0.282165
ENSG00000130332	LSM7	-0.402332	0.469387	1.37463	0	1.07431	0	0.282683
ENSG00000151422	FER	-1.94461	1.30758	5.29737	0	1.07355	0	0.283026
ENSG00000229152	ANKRD10-IT1	-1.50875	3.01749	4.89504	0	1.0713	0	0.284035
ENSG00000157557	ETS2	-0.368804	0.43586	1.17347	0	1.07043	0	0.284426
ENSG00000172661	FAM21C	-2.41399	-0.56997	0.502915	0	-1.07026	0	0.284504
ENSG00000104343	UBE2W	-2.7828	-0.771137	0.704081	0	-1.0697	0	0.284756
ENSG00000134480	CCNH	-0.603498	0.670554	1.84402	0	1.06913	0	0.285012
ENSG00000235865	GSN-AS1	-4.29154	-1.97813	1.30758	0	-1.06876	0	0.285178
ENSG00000167548	KMT2D	-2.5481	-0.87172	0.737609	0	-1.06845	0	0.285319
ENSG00000089057	SLC23A2	-4.99562	-3.1516	2.07872	0	-1.06836	0	0.285356
ENSG00000065911	MTHFD2	-0.469387	0.536443	1.44169	0	1.0681	0	0.285475
ENSG00000116754	SRSF11	-1.50875	-0.469387	0.368804	0	-1.06801	0	0.285518
ENSG00000102699	PARP4	-2.61516	-0.670554	0.56997	0	-1.06782	0	0.285601
ENSG00000006007	GDE1	-3.3863	-0.737609	0.771137	0	-1.06774	0	0.285636
ENSG00000075426	FOSL2	-0.43586	0.502915	1.40816	0	1.06771	0	0.285652
ENSG00000259494	MRPL46	-1.74344	3.11807	5.6997	0	1.06764	0	0.285682
ENSG00000120337	TNFSF18	-1.207	1.207	3.92274	0	1.06758	0	0.28571
ENSG00000156171	DRAM2	-3.68804	-0.838192	0.838192	0	-1.06747	0	0.285759
ENSG00000141905	NFIC	-3.41982	-1.00583	0.838192	0	-1.06741	0	0.285787
ENSG00000147677	EIF3H	-1.27405	-0.43586	0.335277	0	-1.06658	0	0.286161
ENSG00000151779	NBAS	-4.82799	-3.31924	2.21283	0	-1.06656	0	0.286172
ENSG00000099901	RANBP1	-2.24635	-0.637026	0.56997	0	-1.06653	0	0.286183
ENSG00000088448	ANKRD10	-0.402332	0.469387	1.34111	0	1.06634	0	0.286272
ENSG00000226822	RP11-356N1.2	-1.64286	1.94461	5.12973	0	1.06602	0	0.286413
ENSG00000180509	KCNE1	-4.66035	-2.61516	1.67638	0	-1.06577	0	0.286527
ENSG00000223361	FTH1P10	-1.00583	-0.335277	0.268221	0	-1.06519	0	0.286789
ENSG00000232956	SNHG15	-0.737609	0.87172	2.48105	0	1.06513	0	0.286815
ENSG00000104936	DMPK	-1.10641	1.27405	3.55393	0	1.0651	0	0.286831
ENSG00000131378	RFTN1	-2.95044	-0.771137	0.737609	0	-1.06475	0	0.286991
ENSG00000138688	KIAA1109	-4.92857	-1.84402	1.70991	0	-1.06454	0	0.287085
ENSG00000189077	TMEM120A	-3.18513	-0.905247	0.838192	0	-1.06452	0	0.287092
ENSG00000138246	DNAJC13	-1.207	1.10641	3.25218	0	1.06434	0	0.287173
ENSG00000163719	MTMR14	-1.5758	-0.536443	0.43586	0	-1.06429	0	0.287196
ENSG00000159640	ACE	-1.40816	-0.469387	0.368804	0	-1.06391	0	0.28737
ENSG00000074621	SLC24A1	-0.368804	0.100583	4.76093	0	1.06384	0	0.2874
ENSG00000214046	SMIM7	-3.01749	-0.704081	0.670554	0	-1.06366	0	0.287484
ENSG00000087263	OGFOD1	-1.44169	1.81049	4.22449	0	1.06238	0	0.288061
ENSG00000071575	TRIB2	-3.82215	-1.07289	0.938775	0	-1.06216	0	0.288162
ENSG00000114902	SPCS1	-1.67638	-0.469387	0.368804	0	-1.06164	0	0.288398
ENSG00000165501	LRR1	-1.60933	2.27988	5.16326	0	1.06085	0	0.288759
ENSG00000179889	PDXDC1	-2.1793	-0.637026	0.536443	0	-1.06035	0	0.288984
ENSG00000166012	TAF1D	-4.29154	-1.84402	1.27405	0	-1.06006	0	0.289116
ENSG00000175756	AURKAIP1	-0.335277	0.402332	1.10641	0	1.05975	0	0.289257
ENSG00000085063	CD59	-1.37463	-0.469387	0.368804	0	-1.05941	0	0.289414
ENSG00000079134	THOC1	-1.27405	1.54227	3.98979	0	1.05924	0	0.289491
ENSG00000124588	NQO2	-1.47522	-0.502915	0.402332	0	-1.0591	0	0.289556
ENSG00000166002	SMCO4	-5.86734	-1.27405	1.13994	0	-1.05905	0	0.289579
ENSG00000182325	FBXL6	-6.10204	-4.22449	1.44169	0	-1.05895	0	0.289622
ENSG00000006652	IFRD1	-3.35277	-0.905247	0.804664	0	-1.05832	0	0.289907
ENSG00000115946	PNO1	-4.9621	-3.55393	1.94461	0	-1.058	0	0.290055
ENSG00000169727	GPS1	-2.74927	-0.56997	0.502915	0	-1.05779	0	0.290153
ENSG00000149823	VPS51	-2.95044	-0.838192	0.737609	0	-1.05718	0	0.290429
ENSG00000130725	UBE2M	-1.13994	1.03936	3.41982	0	1.05715	0	0.290444
ENSG00000101194	SLC17A9	-2.24635	-0.670554	0.637026	0	-1.05713	0	0.290452
ENSG00000177697	CD151	-0.469387	0.502915	1.40816	0	1.05622	0	0.29087
ENSG00000135108	FBXO21	-1.10641	1.24052	3.95627	0	1.05612	0	0.290911
ENSG00000108946	PRKAR1A	-1.40816	-0.469387	0.368804	0	-1.05603	0	0.290954
ENSG00000077150	NFKB2	-0.56997	0.56997	1.67638	0	1.05597	0	0.290982
ENSG00000100938	GMPR2	-1.13994	1.07289	3.25218	0	1.0557	0	0.291106
ENSG00000244038	DDOST	-1.37463	-0.402332	0.335277	0	-1.05564	0	0.291131
ENSG00000142599	RERE	-3.01749	-0.838192	0.737609	0	-1.05564	0	0.291135
ENSG00000080802	CNOT4	-4.92857	-1.87755	1.74344	0	-1.05513	0	0.291364
ENSG00000115520	COQ10B	-0.972303	1.00583	2.88338	0	1.05511	0	0.291376
ENSG00000125995	ROMO1	-0.301749	0.335277	0.938775	0	1.0548	0	0.291518
ENSG00000232119	MCTS1	-1.13994	1.30758	3.35277	0	1.05426	0	0.291764
ENSG00000187742	SECISBP2	-3.88921	-1.77697	1.10641	0	-1.05394	0	0.291909
ENSG00000172269	DPAGT1	-4.7274	-1.13994	1.00583	0	-1.0539	0	0.291931
ENSG00000105287	PRKD2	-5.19679	-3.78863	1.84402	0	-1.05356	0	0.292086
ENSG00000163900	TMEM41A	-4.66035	-1.47522	1.27405	0	-1.05315	0	0.292272
ENSG00000197329	PELI1	-5.02915	-2.88338	1.87755	0	-1.05292	0	0.292377
ENSG00000132406	TMEM128	-5.09621	-3.95627	1.67638	0	-1.05179	0	0.292898
ENSG00000119917	IFIT3	-1.37463	1.60933	4.02332	0	1.05162	0	0.292973
ENSG00000154429	CCSAP	-2.98396	-0.637026	0.603498	0	-1.05122	0	0.293158
ENSG00000148291	SURF2	-5.29737	-0.0670554	2.44752	0	-1.05071	0	0.293392
ENSG00000125735	TNFSF14	-3.78863	-1.00583	0.972303	0	-1.05038	0	0.293545
ENSG00000225177	RP11-390P2.4	-1.64286	1.27405	5.43148	0	1.05028	0	0.293589
ENSG00000174748	RPL15	-0.87172	-0.301749	0.234694	0	-1.05006	0	0.293689
ENSG00000243961	RP5-839B4.8	-5.43148	-3.72157	1.54227	0	-1.04993	0	0.293752
ENSG00000183386	FHL3	-0.938775	0.87172	3.05102	0	1.04894	0	0.294208
ENSG00000085760	MTIF2	-1.34111	1.50875	4.42565	0	1.04847	0	0.294424
ENSG00000161010	C5orf45	-5.9344	-1.44169	1.50875	0	-1.048	0	0.294637
ENSG00000134748	PRPF38A	-3.31924	-0.938775	0.804664	0	-1.04796	0	0.294658
ENSG00000163606	CD200R1	-0.905247	0.905247	2.84985	0	1.04732	0	0.29495
ENSG00000066422	ZBTB11	-4.59329	-3.25218	2.1793	0	-1.04721	0	0.295003
ENSG00000188820	FAM26F	-5.26384	-3.92274	1.47522	0	-1.04687	0	0.295158
ENSG00000111678	C12orf57	-1.30758	1.84402	4.62682	0	1.04678	0	0.2952
ENSG00000174282	ZBTB4	-5.19679	-1.17347	1.207	0	-1.0465	0	0.295329
ENSG00000117643	MAN1C1	-5.19679	-1.30758	1.27405	0	-1.04634	0	0.295403
ENSG00000198925	ATG9A	-1.13994	1.30758	3.45335	0	1.04616	0	0.295487
ENSG00000137876	RSL24D1	-3.11807	-0.637026	0.637026	0	-1.04534	0	0.295865
ENSG00000117009	KMO	-2.34694	-0.704081	0.603498	0	-1.04502	0	0.296013
ENSG00000143799	PARP1	-1.03936	1.03936	3.08455	0	1.04459	0	0.296211
ENSG00000136451	VEZF1	-2.74927	-0.637026	0.637026	0	-1.04443	0	0.296287
ENSG00000114013	CD86	-1.13994	-0.368804	0.301749	0	-1.0441	0	0.296439
ENSG00000253719	ATXN7L3B	-5.80029	-1.00583	1.03936	0	-1.04406	0	0.296456
ENSG00000144357	UBR3	-4.86151	-3.72157	2.14577	0	-1.04373	0	0.296612
ENSG00000177410	ZFAS1	-1.97813	-0.502915	0.43586	0	-1.04354	0	0.296699
ENSG00000130363	RSPH3	-5.56559	-1.13994	1.207	0	-1.04237	0	0.297242
ENSG00000111011	RSRC2	-2.48105	-0.56997	0.536443	0	-1.04203	0	0.297396
ENSG00000105700	KXD1	-1.54227	-0.43586	0.368804	0	-1.04142	0	0.297681
ENSG00000182093	WRB	-1.50875	1.40816	5.53207	0	1.04076	0	0.297987
ENSG00000101138	CSTF1	-5.23032	0	0.771137	0	-1.04011	0	0.298287
ENSG00000138166	DUSP5	-0.402332	0.402332	1.07289	0	1.03964	0	0.298507
ENSG00000115875	SRSF7	-1.40816	-0.502915	0.43586	0	-1.03902	0	0.298798
ENSG00000181817	LSM10	-0.502915	0.536443	1.67638	0	1.03898	0	0.298813
ENSG00000100523	DDHD1	-5.36443	-1.37463	1.70991	0	-1.03889	0	0.298856
ENSG00000185104	FAF1	-1.60933	1.5758	5.6997	0	1.03885	0	0.298876
ENSG00000090372	STRN4	-0.972303	1.00583	3.01749	0	1.03874	0	0.298925
ENSG00000137502	RAB30	-5.46501	-1.07289	1.03936	0	-1.03867	0	0.298959
ENSG00000134453	RBM17	-0.536443	0.56997	1.77697	0	1.03846	0	0.299057
ENSG00000177917	ARL6IP6	-5.56559	-1.13994	1.17347	0	-1.03746	0	0.29952
ENSG00000118292	C1orf54	-0.43586	0.469387	1.64286	0	1.03708	0	0.2997
ENSG00000132466	ANKRD17	-2.95044	-0.737609	0.771137	0	-1.03677	0	0.299845
ENSG00000153879	CEBPG	-3.11807	-0.87172	0.804664	0	-1.03671	0	0.299872
ENSG00000275400	RP4-756H11.5	-3.28571	-0.737609	0.804664	0	-1.03664	0	0.299904
ENSG00000175115	PACS1	-1.13994	0.972303	2.91691	0	1.03652	0	0.299958
ENSG00000177200	CHD9	-1.87755	-0.56997	0.502915	0	-1.03649	0	0.299972
ENSG00000108239	TBC1D12	-4.62682	-2.68221	1.87755	0	-1.03648	0	0.299978
ENSG00000121350	PYROXD1	-5.80029	-1.50875	1.24052	0	-1.03556	0	0.300409
ENSG00000112855	HARS2	-5.6997	-1.17347	1.47522	0	-1.03509	0	0.300628
ENSG00000175806	MSRA	-0.56997	0.536443	2.34694	0	1.03503	0	0.300654
ENSG00000162585	FAAP20	-2.81632	-0.771137	0.737609	0	-1.03501	0	0.300667
ENSG00000074054	CLASP1	-5.06268	-1.44169	1.81049	0	-1.03485	0	0.300738
ENSG00000106105	GARS	-2.34694	-0.637026	0.56997	0	-1.0339	0	0.301181
ENSG00000197601	FAR1	-0.704081	0.637026	2.5481	0	1.03235	0	0.30191
ENSG00000181374	CCL13	-1.07289	-0.368804	0.268221	0	-1.03203	0	0.302057
ENSG00000147274	RBMX	-1.34111	-0.43586	0.368804	0	-1.03152	0	0.302295
ENSG00000132589	FLOT2	-0.43586	0.469387	1.37463	0	1.03116	0	0.302465
ENSG00000160211	G6PD	-1.84402	-0.469387	0.43586	0	-1.03035	0	0.302847
ENSG00000156860	FBRS	-2.11224	-0.536443	0.502915	0	-1.03002	0	0.303
ENSG00000146540	C7orf50	-0.56997	0.56997	1.70991	0	1.02993	0	0.303044
ENSG00000169499	PLEKHA2	-0.771137	0.704081	2.81632	0	1.02964	0	0.303178
ENSG00000234741	GAS5	-3.68804	-1.07289	0.938775	0	-1.02954	0	0.303225
ENSG00000157823	AP3S2	-1.70991	1.27405	5.66618	0	1.02854	0	0.303696
ENSG00000182158	CREB3L2	-5.09621	-3.35277	1.50875	0	-1.02847	0	0.303729
ENSG00000136867	SLC31A2	-3.98979	-1.74344	1.17347	0	-1.02845	0	0.303736
ENSG00000274487	CH17-431G21.1	-3.55393	-1.10641	1.30758	0	-1.0284	0	0.303762
ENSG00000165389	SPTSSA	-1.91108	2.7828	5.16326	0	1.02829	0	0.303814
ENSG00000136161	RCBTB2	-0.972303	1.07289	3.11807	0	1.02823	0	0.30384
ENSG00000010017	RANBP9	-1.03936	0.938775	3.18513	0	1.02816	0	0.303873
ENSG00000141552	ANAPC11	-1.10641	-0.335277	0.301749	0	-1.02778	0	0.304052
ENSG00000184216	IRAK1	-0.603498	0.603498	1.77697	0	1.02686	0	0.304488
ENSG00000153048	CARHSP1	-4.1239	-1.27405	1.10641	0	-1.02603	0	0.304876
ENSG00000109756	RAPGEF2	-1.00583	1.00583	3.01749	0	1.02563	0	0.305068
ENSG00000169439	SDC2	-0.43586	0.469387	1.24052	0	1.02546	0	0.305147
ENSG00000065833	ME1	-2.31341	3.21866	5.02915	0	1.02534	0	0.305201
ENSG00000147164	SNX12	-1.37463	1.44169	4.42565	0	1.0252	0	0.305269
ENSG00000078967	UBE2D4	-3.62099	-1.17347	1.03936	0	-1.02442	0	0.305639
ENSG00000006606	CCL26	-3.18513	-1.30758	1.00583	0	-1.02374	0	0.305959
ENSG00000166260	COX11	-4.76093	-3.48688	2.24635	0	-1.02356	0	0.306041
ENSG00000127993	RBM48	-5.09621	-1.37463	1.47522	0	-1.02334	0	0.306146
ENSG00000227939	RPL3P2	-2.34694	-0.670554	0.670554	0	-1.02314	0	0.30624
ENSG00000159210	SNF8	-3.08455	-0.905247	0.905247	0	-1.02306	0	0.306281
ENSG00000120509	PDZD11	-5.80029	-1.207	1.27405	0	-1.02272	0	0.306441
ENSG00000112584	FAM120B	-4.55976	-1.13994	1.07289	0	-1.02239	0	0.306599
ENSG00000188313	PLSCR1	-4.62682	-2.88338	1.97813	0	-1.02238	0	0.306603
ENSG00000184787	UBE2G2	-1.70991	-0.469387	0.43586	0	-1.0221	0	0.306734
ENSG00000181523	SGSH	-4.45918	-1.03936	1.00583	0	-1.02119	0	0.307167
ENSG00000058668	ATP2B4	-1.34111	1.24052	4.89504	0	1.02099	0	0.30726
ENSG00000181555	SETD2	-5.46501	-4.25801	2.04519	0	-1.0209	0	0.307303
ENSG00000109685	WHSC1	-5.56559	-1.10641	1.30758	0	-1.02077	0	0.307363
ENSG00000163219	ARHGAP25	-4.15743	-1.27405	1.13994	0	-1.02033	0	0.30757
ENSG00000058799	YIPF1	-5.73323	-1.47522	1.50875	0	-1.02009	0	0.307684
ENSG00000167874	TMEM88	-1.47522	1.91108	3.68804	0	1.02009	0	0.307686
ENSG00000164916	FOXK1	-1.207	1.24052	3.7551	0	1.01844	0	0.308468
ENSG00000177706	FAM20C	-0.536443	0.56997	1.67638	0	1.01785	0	0.308748
ENSG00000011566	MAP4K3	-5.19679	-3.85568	1.70991	0	-1.01743	0	0.308948
ENSG00000122034	GTF3A	-1.74344	-0.56997	0.502915	0	-1.01689	0	0.309207
ENSG00000205534	SMG1P2	-3.35277	-0.637026	0.804664	0	-1.01677	0	0.309263
ENSG00000114423	CBLB	-5.16326	-3.45335	1.50875	0	-1.01637	0	0.309451
ENSG00000150712	MTMR12	-5.63265	-0.972303	1.13994	0	-1.01619	0	0.309539
ENSG00000072682	P4HA2	-3.41982	-0.938775	0.972303	0	-1.01571	0	0.309765
ENSG00000198786	MT-ND5	-0.737609	-0.234694	0.201166	0	-1.01558	0	0.30983
ENSG00000112941	PAPD7	-3.21866	-0.704081	0.737609	0	-1.01547	0	0.309883
ENSG00000157954	WIPI2	-2.71574	-0.704081	0.670554	0	-1.01445	0	0.310366
ENSG00000181220	ZNF746	-5.76676	-1.03936	1.27405	0	-1.0141	0	0.310537
ENSG00000160991	ORAI2	-3.25218	-0.838192	0.87172	0	-1.01335	0	0.310892
ENSG00000137074	APTX	-6.06851	-1.00583	1.207	0	-1.01262	0	0.311242
ENSG00000089041	P2RX7	-1.74344	1.64286	4.76093	0	1.01212	0	0.311479
ENSG00000070770	CSNK2A2	-2.44752	-0.56997	0.56997	0	-1.01174	0	0.311664
ENSG00000138942	RNF185	-5.39796	-1.27405	1.54227	0	-1.01163	0	0.311716
ENSG00000072501	SMC1A	-4.59329	-0.905247	1.00583	0	-1.01147	0	0.311791
ENSG00000196367	TRRAP	-4.92857	-1.40816	1.30758	0	-1.01035	0	0.312328
ENSG00000163811	WDR43	-0.804664	0.737609	2.27988	0	1.00978	0	0.3126
ENSG00000276600	RAB7B	-1.00583	-0.335277	0.301749	0	-1.00878	0	0.31308
ENSG00000178175	ZNF366	-1.60933	1.74344	4.92857	0	1.00872	0	0.31311
ENSG00000141232	TOB1	-1.07289	1.03936	3.01749	0	1.00867	0	0.313135
ENSG00000116455	WDR77	-1.50875	1.37463	5.90087	0	1.0086	0	0.313167
ENSG00000173137	ADCK5	-5.76676	-1.03936	1.47522	0	-1.00789	0	0.313505
ENSG00000204392	LSM2	-5.59912	-1.207	1.17347	0	-1.00759	0	0.313653
ENSG00000111775	COX6A1	-0.301749	0.301749	0.905247	0	1.00711	0	0.313884
ENSG00000154127	UBASH3B	-0.670554	0.637026	2.21283	0	1.00696	0	0.313955
ENSG00000143324	XPR1	-5.19679	-3.68804	2.44752	0	-1.00623	0	0.314305
ENSG00000080603	SRCAP	-4.52624	-2.61516	1.60933	0	-1.00558	0	0.314616
ENSG00000120437	ACAT2	-0.771137	0.704081	2.21283	0	1.00542	0	0.314696
ENSG00000197021	CXorf40B	-1.07289	1.03936	2.7828	0	1.00531	0	0.314746
ENSG00000143753	DEGS1	-1.50875	-0.43586	0.402332	0	-1.00493	0	0.314928
ENSG00000095209	TMEM38B	-4.82799	-3.11807	2.31341	0	-1.00457	0	0.315102
ENSG00000171634	BPTF	-2.04519	-0.536443	0.536443	0	-1.00445	0	0.31516
ENSG00000102572	STK24	-1.03936	0.938775	3.28571	0	1.00427	0	0.315247
ENSG00000141522	ARHGDIA	-0.402332	0.402332	1.10641	0	1.00346	0	0.315638
ENSG00000105701	FKBP8	-0.469387	0.469387	1.30758	0	1.00342	0	0.315659
ENSG00000065000	AP3D1	-0.502915	0.502915	1.50875	0	1.00283	0	0.315943
ENSG00000109790	KLHL5	-5.46501	-4.05685	1.37463	0	-1.00202	0	0.316333
ENSG00000139629	GALNT6	-1.17347	1.24052	3.45335	0	1.00199	0	0.31635
ENSG00000178234	GALNT11	-4.76093	-1.00583	1.03936	0	-1.00172	0	0.316478
ENSG00000197930	ERO1A	-0.536443	0.536443	1.84402	0	1.00142	0	0.316624
ENSG00000163029	SMC6	-2.01166	0.0335277	5.53207	0	1.00021	0	0.317207
ENSG00000109332	UBE2D3	-0.301749	0.301749	0.87172	0	1.00019	0	0.317216
ENSG00000159231	CBR3	-3.65452	-1.27405	1.17347	0	-0.999667	0	0.317472
ENSG00000158042	MRPL17	-1.37463	1.30758	5.90087	0	0.999587	0	0.31751
ENSG00000112242	E2F3	-1.27405	0.938775	3.3863	0	0.999577	0	0.317515
ENSG00000129675	ARHGEF6	-3.01749	-0.804664	0.804664	0	-0.999515	0	0.317545
ENSG00000102780	DGKH	-5.19679	-1.24052	1.54227	0	-0.999391	0	0.317605
ENSG00000102962	CCL22	-4.19096	-2.41399	1.34111	0	-0.999205	0	0.317695
ENSG00000116954	RRAGC	-1.13994	1.03936	2.81632	0	0.998929	0	0.317829
ENSG00000160294	MCM3AP	-2.74927	-0.637026	0.670554	0	-0.998747	0	0.317917
ENSG00000105176	URI1	-4.62682	-1.50875	1.40816	0	-0.99864	0	0.317969
ENSG00000198624	CCDC69	-0.771137	0.704081	2.31341	0	0.998555	0	0.31801
ENSG00000171456	ASXL1	-4.39213	-1.207	1.10641	0	-0.998389	0	0.318091
ENSG00000177613	CSTF2T	-5.39796	-4.32507	1.50875	0	-0.997826	0	0.318364
ENSG00000181991	MRPS11	-4.7274	-1.00583	1.10641	0	-0.997799	0	0.318377
ENSG00000095321	CRAT	-6.33673	-1.03936	1.13994	0	-0.99756	0	0.318493
ENSG00000143294	PRCC	-3.62099	-0.905247	1.10641	0	-0.997547	0	0.318499
ENSG00000148803	FUOM	-1.60933	-0.469387	0.43586	0	-0.997081	0	0.318725
ENSG00000163541	SUCLG1	-2.34694	-0.502915	0.536443	0	-0.996818	0	0.318853
ENSG00000148411	NACC2	-5.16326	-2.24635	1.74344	0	-0.99675	0	0.318886
ENSG00000241553	ARPC4	-0.268221	0.268221	0.804664	0	0.996663	0	0.318928
ENSG00000142166	IFNAR1	-2.81632	-0.670554	0.704081	0	-0.996522	0	0.318996
ENSG00000117906	RCN2	-4.99562	0	1.00583	0	-0.996477	0	0.319019
ENSG00000185298	CCDC137	-4.92857	-3.7551	1.84402	0	-0.995537	0	0.319475
ENSG00000167969	ECI1	-5.46501	-0.87172	1.47522	0	-0.995535	0	0.319476
ENSG00000138459	SLC35A5	-5.26384	-1.30758	1.47522	0	-0.995531	0	0.319478
ENSG00000162222	TTC9C	-0.938775	0.838192	2.64869	0	0.994853	0	0.319808
ENSG00000187474	FPR3	-1.37463	-0.43586	0.402332	0	-0.99457	0	0.319945
ENSG00000136045	PWP1	-1.207	1.17347	3.1516	0	0.994558	0	0.319952
ENSG00000075399	VPS9D1	-0.670554	0.637026	2.07872	0	0.993864	0	0.320289
ENSG00000225434	LINC01504	-1.44169	1.54227	3.82215	0	0.993337	0	0.320546
ENSG00000069275	NUCKS1	-0.536443	0.502915	1.5758	0	0.992781	0	0.320817
ENSG00000114120	SLC25A36	-5.29737	-1.30758	1.50875	0	-0.992501	0	0.320953
ENSG00000068912	ERLEC1	-3.88921	-0.972303	1.03936	0	-0.992358	0	0.321023
ENSG00000164040	PGRMC2	-5.26384	-3.01749	1.77697	0	-0.99114	0	0.321617
ENSG00000157500	APPL1	-3.05102	-0.771137	0.972303	0	-0.990944	0	0.321713
ENSG00000180113	TDRD6	-4.45918	-0.100583	2.07872	0	-0.990569	0	0.321896
ENSG00000100023	PPIL2	-1.30758	1.34111	3.58746	0	0.99048	0	0.32194
ENSG00000152689	RASGRP3	-0.536443	0.536443	1.60933	0	0.990367	0	0.321995
ENSG00000231663	RP5-827C21.4	-4.09038	0	0.536443	0	-0.98975	0	0.322296
ENSG00000186517	ARHGAP30	-0.637026	0.637026	1.87755	0	0.989749	0	0.322297
ENSG00000106683	LIMK1	-3.52041	-0.938775	0.87172	0	-0.989233	0	0.322549
ENSG00000180747	SMG1P3	-5.3309	-0.938775	1.27405	0	-0.989143	0	0.322593
ENSG00000059377	TBXAS1	-1.60933	-0.43586	0.43586	0	-0.989051	0	0.322638
ENSG00000155368	DBI	-0.838192	-0.268221	0.234694	0	-0.988943	0	0.322691
ENSG00000224557	HLA-DPB2	-1.70991	-0.43586	0.43586	0	-0.988847	0	0.322738
ENSG00000085449	WDFY1	-3.18513	-0.670554	0.771137	0	-0.988537	0	0.32289
ENSG00000197265	GTF2E2	-4.1239	-1.13994	1.13994	0	-0.9884	0	0.322957
ENSG00000176170	SPHK1	-2.24635	-0.771137	0.737609	0	-0.988282	0	0.323014
ENSG00000140416	TPM1	-0.670554	0.637026	2.11224	0	0.987969	0	0.323168
ENSG00000167460	TPM4	-0.87172	-0.268221	0.234694	0	-0.987726	0	0.323287
ENSG00000171155	C1GALT1C1	-1.67638	1.40816	5.29737	0	0.987059	0	0.323614
ENSG00000185043	CIB1	-1.07289	-0.368804	0.335277	0	-0.986499	0	0.323888
ENSG00000100129	EIF3L	-1.97813	-0.603498	0.56997	0	-0.986308	0	0.323982
ENSG00000162623	TYW3	-4.66035	-1.07289	1.13994	0	-0.986	0	0.324133
ENSG00000168701	TMEM208	-2.5481	-0.737609	0.771137	0	-0.985583	0	0.324338
ENSG00000173812	EIF1	-0.670554	-0.234694	0.201166	0	-0.985578	0	0.32434
ENSG00000186951	PPARA	-4.82799	-2.98396	1.91108	0	-0.985352	0	0.324451
ENSG00000114439	BBX	-3.3863	-0.972303	1.03936	0	-0.985308	0	0.324473
ENSG00000106028	SSBP1	-1.67638	-0.43586	0.43586	0	-0.98522	0	0.324516
ENSG00000067225	PKM	-0.234694	0.234694	0.704081	0	0.985038	0	0.324605
ENSG00000231389	HLA-DPA1	-0.704081	-0.234694	0.201166	0	-0.984285	0	0.324975
ENSG00000197323	TRIM33	-5.3309	-1.13994	1.40816	0	-0.984155	0	0.325039
ENSG00000186104	CYP2R1	-0.201166	0	5.6997	0	0.984049	0	0.325091
ENSG00000119392	GLE1	-1.47522	1.60933	5.59912	0	0.983756	0	0.325236
ENSG00000134982	APC	-1.37463	1.40816	3.88921	0	0.983702	0	0.325262
ENSG00000123143	PKN1	-2.95044	-0.804664	0.87172	0	-0.983582	0	0.325321
ENSG00000105220	GPI	-0.43586	0.469387	1.34111	0	0.983515	0	0.325354
ENSG00000082805	ERC1	-5.36443	-1.03936	1.207	0	-0.983021	0	0.325597
ENSG00000158186	MRAS	-1.70991	-0.536443	0.502915	0	-0.98288	0	0.325666
ENSG00000099949	LZTR1	-1.67638	1.44169	5.36443	0	0.982511	0	0.325848
ENSG00000034677	RNF19A	-2.01166	-0.56997	0.56997	0	-0.982349	0	0.325928
ENSG00000125843	AP5S1	-4.92857	-0.134111	3.11807	0	-0.981925	0	0.326137
ENSG00000123933	MXD4	-0.938775	0.804664	2.91691	0	0.981872	0	0.326163
ENSG00000162735	PEX19	-4.19096	-1.10641	1.10641	0	-0.981326	0	0.326432
ENSG00000164088	PPM1M	-1.60933	-0.56997	0.536443	0	-0.980463	0	0.326858
ENSG00000155313	USP25	-1.54227	1.47522	5.16326	0	0.98043	0	0.326874
ENSG00000196924	FLNA	-0.268221	0.268221	0.771137	0	0.979975	0	0.327099
ENSG00000163539	CLASP2	-3.18513	-0.771137	0.938775	0	-0.979953	0	0.327109
ENSG00000153071	DAB2	-0.56997	0.56997	1.47522	0	0.979786	0	0.327192
ENSG00000140948	ZCCHC14	-5.29737	-1.37463	1.97813	0	-0.979125	0	0.327518
ENSG00000177370	TIMM22	-5.96793	-0.838192	0.972303	0	-0.978884	0	0.327637
ENSG00000134900	TPP2	-2.98396	-0.502915	0.603498	0	-0.978711	0	0.327723
ENSG00000275895	U2AF1L5	-0.368804	0.368804	1.03936	0	0.978645	0	0.327755
ENSG00000136279	DBNL	-1.27405	-0.402332	0.368804	0	-0.978636	0	0.32776
ENSG00000154511	FAM69A	-4.69387	-1.50875	1.67638	0	-0.978383	0	0.327885
ENSG00000159110	IFNAR2	-1.44169	1.37463	3.68804	0	0.978365	0	0.327894
ENSG00000110200	ANAPC15	-0.771137	0.704081	2.31341	0	0.978016	0	0.328066
ENSG00000234127	TRIM26	-4.15743	-1.00583	1.00583	0	-0.977179	0	0.32848
ENSG00000176155	CCDC57	-1.54227	1.5758	5.09621	0	0.977158	0	0.328491
ENSG00000162402	USP24	-5.29737	-1.03936	1.13994	0	-0.977153	0	0.328494
ENSG00000092199	HNRNPC	-0.335277	0.301749	0.938775	0	0.97691	0	0.328614
ENSG00000163939	PBRM1	-2.64869	-0.536443	0.603498	0	-0.976891	0	0.328623
ENSG00000142396	ERVK3-1	-4.66035	-1.37463	1.40816	0	-0.976575	0	0.32878
ENSG00000139514	SLC7A1	-1.17347	0.972303	3.52041	0	0.976515	0	0.328809
ENSG00000135720	DYNC1LI2	-4.82799	-1.5758	1.60933	0	-0.976373	0	0.32888
ENSG00000174227	PIGG	-1.34111	1.17347	4.02332	0	0.975311	0	0.329406
ENSG00000151176	PLBD2	-1.10641	-0.368804	0.335277	0	-0.974991	0	0.329565
ENSG00000178980	SEPW1	-2.7828	-0.637026	0.737609	0	-0.974701	0	0.329709
ENSG00000172175	MALT1	-2.51458	-0.670554	0.704081	0	-0.974418	0	0.329849
ENSG00000153485	TMEM251	-3.48688	-0.87172	1.24052	0	-0.974202	0	0.329956
ENSG00000136936	XPA	-1.40816	0.938775	3.52041	0	0.973982	0	0.330065
ENSG00000176340	COX8A	-0.268221	0.268221	0.804664	0	0.973969	0	0.330072
ENSG00000124177	CHD6	-1.34111	1.30758	3.45335	0	0.973289	0	0.33041
ENSG00000104805	NUCB1	-0.43586	0.43586	1.24052	0	0.972831	0	0.330637
ENSG00000234745	HLA-B	-0.737609	-0.234694	0.201166	0	-0.972386	0	0.330859
ENSG00000088205	DDX18	-1.5758	-0.43586	0.43586	0	-0.972331	0	0.330886
ENSG00000255874	LINC00346	-2.61516	0	5.53207	0	0.972106	0	0.330998
ENSG00000197498	RPF2	-1.24052	1.207	3.98979	0	0.971865	0	0.331118
ENSG00000175573	C11orf68	-3.55393	2.34694	4.79446	0	0.971634	0	0.331233
ENSG00000126709	IFI6	-4.05685	-1.37463	1.34111	0	-0.971504	0	0.331297
ENSG00000148655	C10orf11	-0.737609	0.603498	2.64869	0	0.971345	0	0.331377
ENSG00000111906	HDDC2	-4.9621	-1.34111	1.5758	0	-0.971006	0	0.331545
ENSG00000106266	SNX8	-0.368804	0.368804	1.07289	0	0.970751	0	0.331672
ENSG00000166140	ZFYVE19	-1.54227	1.00583	6.10204	0	0.970378	0	0.331858
ENSG00000007341	ST7L	-4.99562	-3.68804	2.38046	0	-0.970352	0	0.331871
ENSG00000239998	LILRA2	-1.37463	1.13994	4.69387	0	0.970104	0	0.331994
ENSG00000154174	TOMM70	-4.22449	-1.47522	1.50875	0	-0.969921	0	0.332086
ENSG00000116478	HDAC1	-3.31924	-0.804664	0.938775	0	-0.969871	0	0.332111
ENSG00000136152	COG3	-4.32507	-1.54227	1.44169	0	-0.969765	0	0.332164
ENSG00000176623	RMDN1	-1.207	1.00583	3.3863	0	0.969732	0	0.33218
ENSG00000033627	ATP6V0A1	-1.40816	-0.469387	0.43586	0	-0.969706	0	0.332193
ENSG00000242574	HLA-DMB	-0.972303	-0.335277	0.301749	0	-0.969689	0	0.332202
ENSG00000088298	EDEM2	-5.6997	-1.17347	1.47522	0	-0.969481	0	0.332305
ENSG00000100902	PSMA6	-0.536443	0.469387	1.44169	0	0.969138	0	0.332476
ENSG00000032389	TSSC1	-1.47522	1.27405	3.88921	0	0.967137	0	0.333476
ENSG00000160710	ADAR	-1.74344	-0.469387	0.469387	0	-0.966969	0	0.33356
ENSG00000110324	IL10RA	-0.368804	0.368804	1.07289	0	0.966878	0	0.333605
ENSG00000177733	HNRNPA0	-0.804664	0.670554	2.41399	0	0.96663	0	0.333729
ENSG00000167632	TRAPPC9	-2.51458	1.34111	4.92857	0	0.966383	0	0.333852
ENSG00000150991	UBC	-0.301749	0.268221	0.804664	0	0.966219	0	0.333935
ENSG00000073169	SELO	-1.30758	1.207	3.41982	0	0.965375	0	0.334357
ENSG00000144320	LNPK	-1.27405	1.10641	3.85568	0	0.96508	0	0.334505
ENSG00000089597	GANAB	-2.01166	-0.56997	0.603498	0	-0.964687	0	0.334702
ENSG00000140105	WARS	-1.84402	-0.536443	0.536443	0	-0.964604	0	0.334743
ENSG00000197903	HIST1H2BK	-3.88921	-0.771137	1.03936	0	-0.964126	0	0.334983
ENSG00000161013	MGAT4B	-4.9621	-1.13994	1.207	0	-0.964026	0	0.335033
ENSG00000029364	SLC39A9	-3.08455	-0.704081	0.838192	0	-0.96398	0	0.335056
ENSG00000064547	LPAR2	-5.09621	-1.13994	1.47522	0	-0.963653	0	0.33522
ENSG00000197961	ZNF121	-1.47522	1.54227	4.32507	0	0.963229	0	0.335432
ENSG00000169217	CD2BP2	-4.25801	-0.603498	0.838192	0	-0.963182	0	0.335456
ENSG00000139579	NABP2	-1.44169	1.50875	4.92857	0	0.962781	0	0.335657
ENSG00000198113	TOR4A	-2.1793	2.04519	4.9621	0	0.962532	0	0.335782
ENSG00000164022	AIMP1	-3.01749	-0.771137	0.804664	0	-0.962258	0	0.33592
ENSG00000074964	ARHGEF10L	-4.82799	-3.18513	2.34694	0	-0.962145	0	0.335977
ENSG00000116685	KIAA2013	-2.88338	-0.670554	0.737609	0	-0.961971	0	0.336064
ENSG00000107175	CREB3	-3.05102	-0.938775	1.03936	0	-0.961866	0	0.336117
ENSG00000090520	DNAJB11	-2.38046	-0.603498	0.670554	0	-0.961549	0	0.336276
ENSG00000065989	PDE4A	-0.536443	0.502915	1.64286	0	0.961506	0	0.336298
ENSG00000146707	POMZP3	-4.52624	-1.50875	1.47522	0	-0.961468	0	0.336317
ENSG00000081041	CXCL2	-0.87172	0.972303	2.68221	0	0.961294	0	0.336404
ENSG00000132334	PTPRE	-0.301749	0.301749	0.87172	0	0.960767	0	0.336669
ENSG00000163840	DTX3L	-1.207	1.13994	4.15743	0	0.960335	0	0.336887
ENSG00000087111	PIGS	-3.11807	-0.603498	0.704081	0	-0.960313	0	0.336898
ENSG00000085662	AKR1B1	-2.91691	-0.737609	0.838192	0	-0.960089	0	0.337011
ENSG00000141002	TCF25	-0.43586	0.402332	1.207	0	0.959478	0	0.337318
ENSG00000274523	RCC1L	-4.32507	-1.03936	1.207	0	-0.959265	0	0.337425
ENSG00000165055	METTL2B	-4.62682	-2.68221	1.74344	0	-0.959199	0	0.337458
ENSG00000115484	CCT4	-2.14577	-0.469387	0.502915	0	-0.958334	0	0.337894
ENSG00000171316	CHD7	-3.95627	-1.74344	1.47522	0	-0.958114	0	0.338005
ENSG00000124813	RUNX2	-1.10641	3.3863	5.26384	0	0.957908	0	0.338109
ENSG00000078403	MLLT10	-1.70991	1.40816	3.78863	0	0.957409	0	0.338361
ENSG00000168393	DTYMK	-1.50875	1.40816	3.31924	0	0.95736	0	0.338386
ENSG00000181026	AEN	-1.60933	1.60933	3.95627	0	0.957113	0	0.33851
ENSG00000135486	HNRNPA1	-1.00583	-0.335277	0.301749	0	-0.956233	0	0.338954
ENSG00000119778	ATAD2B	-3.35277	-0.838192	0.938775	0	-0.955992	0	0.339076
ENSG00000185127	C6orf120	-4.79446	-2.68221	2.07872	0	-0.955488	0	0.339331
ENSG00000123975	CKS2	-4.69387	-1.74344	1.64286	0	-0.955331	0	0.33941
ENSG00000215421	ZNF407	-4.59329	-3.08455	3.52041	0	-0.955155	0	0.339499
ENSG00000140332	TLE3	-0.56997	0.502915	1.70991	0	0.955045	0	0.339555
ENSG00000166326	TRIM44	-5.80029	-1.10641	1.47522	0	-0.954941	0	0.339607
ENSG00000163812	ZDHHC3	-2.21283	-0.637026	0.670554	0	-0.954827	0	0.339665
ENSG00000064995	TAF11	-3.65452	-1.07289	1.03936	0	-0.954742	0	0.339708
ENSG00000078081	LAMP3	-4.32507	-1.13994	3.52041	0	-0.954686	0	0.339737
ENSG00000108688	CCL7	-5.12973	-3.95627	2.84985	0	-0.953082	0	0.340548
ENSG00000083099	LYRM2	-3.21866	-0.737609	0.838192	0	-0.952847	0	0.340667
ENSG00000163191	S100A11	-0.234694	0.234694	0.670554	0	0.952805	0	0.340689
ENSG00000115009	CCL20	-3.41982	0.134111	5.83382	0	0.952633	0	0.340776
ENSG00000180329	CCDC43	-4.82799	-2.88338	2.01166	0	-0.951301	0	0.341452
ENSG00000254999	BRK1	-0.335277	0.301749	0.905247	0	0.950936	0	0.341637
ENSG00000115282	TTC31	-5.53207	-0.87172	1.40816	0	-0.950795	0	0.341709
ENSG00000050393	MCUR1	-1.13994	-0.368804	0.368804	0	-0.950625	0	0.341795
ENSG00000164167	LSM6	-3.3863	-0.972303	1.10641	0	-0.950535	0	0.341841
ENSG00000101391	CDK5RAP1	-6.16909	-1.00583	1.30758	0	-0.949537	0	0.342348
ENSG00000149925	ALDOA	-0.234694	0.201166	0.637026	0	0.949522	0	0.342355
ENSG00000115902	SLC1A4	-4.89504	0	2.21283	0	-0.949324	0	0.342456
ENSG00000173868	PHOSPHO1	-4.99562	-0.0670554	2.95044	0	-0.949165	0	0.342537
ENSG00000115839	RAB3GAP1	-3.11807	-0.637026	0.87172	0	-0.949082	0	0.342579
ENSG00000130764	LRRC47	-1.44169	1.37463	4.02332	0	0.948862	0	0.342691
ENSG00000184992	BRI3BP	-5.43148	-0.905247	1.50875	0	-0.948112	0	0.343073
ENSG00000170385	SLC30A1	-1.87755	0.301749	4.59329	0	0.947371	0	0.34345
ENSG00000136933	RABEPK	-6.37026	-1.10641	1.27405	0	-0.947276	0	0.343498
ENSG00000169045	HNRNPH1	-0.368804	0.368804	1.03936	0	0.947185	0	0.343544
ENSG00000214655	ZSWIM8	-1.13994	1.00583	3.45335	0	0.947168	0	0.343553
ENSG00000126882	FAM78A	-1.81049	1.5758	4.19096	0	0.947038	0	0.343619
ENSG00000182307	C8orf33	-3.7551	-0.603498	0.938775	0	-0.946858	0	0.343711
ENSG00000165288	BRWD3	-2.34694	2.84985	4.82799	0	0.946331	0	0.34398
ENSG00000129003	VPS13C	-1.97813	-0.469387	0.502915	0	-0.945897	0	0.344201
ENSG00000117450	PRDX1	-1.10641	-0.335277	0.335277	0	-0.945895	0	0.344202
ENSG00000187446	CHP1	-0.335277	0.301749	0.938775	0	0.945738	0	0.344282
ENSG00000198815	FOXJ3	-3.68804	-1.03936	1.27405	0	-0.94554	0	0.344383
ENSG00000198830	HMGN2	-1.17347	-0.402332	0.43586	0	-0.945319	0	0.344496
ENSG00000168264	IRF2BP2	-0.368804	0.368804	1.10641	0	0.945067	0	0.344625
ENSG00000067334	DNTTIP2	-0.469387	0.43586	1.207	0	0.94465	0	0.344838
ENSG00000013374	NUB1	-2.74927	-0.603498	0.737609	0	-0.944315	0	0.345009
ENSG00000087191	PSMC5	-1.5758	-0.43586	0.43586	0	-0.944186	0	0.345074
ENSG00000126267	COX6B1	-0.301749	0.268221	0.838192	0	0.943409	0	0.345472
ENSG00000163932	PRKCD	-2.01166	-0.536443	0.56997	0	-0.943328	0	0.345513
ENSG00000070961	ATP2B1	-0.402332	0.368804	1.10641	0	0.943282	0	0.345536
ENSG00000063854	HAGH	-0.502915	0.43586	1.5758	0	0.943219	0	0.345569
ENSG00000100888	CHD8	-1.50875	1.24052	5.66618	0	0.94313	0	0.345614
ENSG00000107263	RAPGEF1	-0.368804	0.335277	1.10641	0	0.942735	0	0.345816
ENSG00000197077	KIAA1671	-5.23032	-1.30758	1.97813	0	-0.942689	0	0.34584
ENSG00000187210	GCNT1	-4.82799	-1.67638	2.11224	0	-0.942503	0	0.345935
ENSG00000166579	NDEL1	-1.30758	-0.402332	0.402332	0	-0.942493	0	0.34594
ENSG00000175182	FAM131A	-1.27405	1.07289	3.25218	0	0.942369	0	0.346004
ENSG00000112697	TMEM30A	-1.77697	-0.43586	0.469387	0	-0.942304	0	0.346037
ENSG00000165959	CLMN	-4.89504	-1.50875	1.54227	0	-0.942228	0	0.346076
ENSG00000174718	KIAA1551	-4.39213	-0.972303	1.10641	0	-0.942053	0	0.346165
ENSG00000087884	AAMDC	-1.207	1.00583	3.28571	0	0.941037	0	0.346686
ENSG00000185963	BICD2	-2.51458	-0.56997	0.670554	0	-0.941036	0	0.346687
ENSG00000172366	MCRIP2	-1.84402	-0.43586	0.469387	0	-0.940879	0	0.346767
ENSG00000068366	ACSL4	-0.737609	0.603498	2.38046	0	0.940666	0	0.346876
ENSG00000282851	BISPR	-4.82799	-2.51458	1.97813	0	-0.939572	0	0.347437
ENSG00000178971	CTC1	-5.73323	-1.27405	1.74344	0	-0.939475	0	0.347487
ENSG00000141699	FAM134C	-5.29737	-3.72157	1.74344	0	-0.939319	0	0.347567
ENSG00000037897	METTL1	-1.07289	0.938775	2.95044	0	0.93837	0	0.348054
ENSG00000156471	PTDSS1	-1.84402	-0.536443	0.536443	0	-0.937674	0	0.348412
ENSG00000122884	P4HA1	-3.08455	-0.603498	0.804664	0	-0.937352	0	0.348578
ENSG00000214784	AC010468.1	-2.27988	-0.637026	0.737609	0	-0.937281	0	0.348614
ENSG00000081014	AP4E1	-1.60933	1.10641	5.39796	0	0.937042	0	0.348737
ENSG00000173372	C1QA	-0.43586	0.368804	1.03936	0	0.937023	0	0.348747
ENSG00000140968	IRF8	-1.07289	0.938775	3.11807	0	0.936901	0	0.34881
ENSG00000140153	WDR20	-5.26384	-3.52041	1.97813	0	-0.936833	0	0.348844
ENSG00000102897	LYRM1	-1.07289	0.804664	2.98396	0	0.936771	0	0.348876
ENSG00000171612	SLC25A33	-4.82799	-0.905247	1.17347	0	-0.936718	0	0.348903
ENSG00000113273	ARSB	-1.17347	-0.368804	0.368804	0	-0.936237	0	0.349151
[truncated: 5,757 more rows]

## Sheet: 2h-D23580Bystander-LT2Bystander
Supplementary Data 6: Differential expression results using scde to directly compare experimental groups of cells.
	gene_name	lb	mle	ub	ce	Z	cZ	p.value
ENSG00000157514	TSC22D3	-6.70554	-5.23032	-3.1516	-3.1516	-4.52495	-1.98767	6.04102e-06
ENSG00000176485	PLA2G16	-6.9067	-4.7274	-2.95044	-2.95044	-4.31898	-1.87509	1.56752e-05
ENSG00000078699	CBFA2T2	3.25218	5.90087	7.00728	3.25218	4.09955	1.62645	4.13953e-05
ENSG00000102401	ARMCX3	2.27988	4.29154	6.03498	2.27988	4.03949	1.62645	5.35676e-05
ENSG00000044446	PHKA2	2.51458	4.49271	6.06851	2.51458	3.95997	1.57067	7.49583e-05
ENSG00000173638	SLC19A1	2.34694	5.46501	6.67201	2.34694	3.91233	1.5626	9.14097e-05
ENSG00000167280	ENGASE	-6.40379	-4.69387	-2.61516	-2.61516	-3.78986	-1.38193	0.000150734
ENSG00000156931	VPS8	-6.70554	-4.99562	-2.74927	-2.74927	-3.68077	-1.32611	0.000232529
ENSG00000276231	PIK3R6	3.18513	6.13556	7.10787	3.18513	3.6786	1.32611	0.00023452
ENSG00000120942	UBIAD1	-6.57142	-4.59329	-2.27988	-2.27988	-3.67452	-1.32611	0.000238301
ENSG00000162769	FLVCR1	2.14577	4.59329	6.16909	2.14577	3.49903	0.975727	0.00046695
ENSG00000132254	ARFIP2	-7.00728	-5.53207	-2.71574	-2.71574	-3.43646	-0.896561	0.000589362
ENSG00000169660	HEXDC	-7.07434	-5.3309	-3.08455	-3.08455	-3.42264	-0.896561	0.000620167
ENSG00000016864	GLT8D1	-6.23615	-4.29154	-1.77697	-1.77697	-3.3834	-0.847742	0.000715944
ENSG00000165804	ZNF219	-6.50437	-5.19679	-2.51458	-2.51458	-3.26004	-0.608398	0.00111398
ENSG00000174109	C16orf91	-6.94023	-5.53207	-2.58163	-2.58163	-3.25847	-0.608398	0.00112015
ENSG00000105519	CAPS	-6.83965	-5.63265	-2.61516	-2.61516	-3.1715	-0.397797	0.00151654
ENSG00000112578	BYSL	2.61516	5.26384	6.63848	2.61516	3.13979	0.397797	0.00169066
ENSG00000108984	MAP2K6	-7.30903	-6.3032	-2.04519	-2.04519	-3.13949	-0.397797	0.00169243
ENSG00000134278	SPIRE1	2.44752	4.69387	6.10204	2.44752	3.11813	0.377612	0.00182004
ENSG00000133794	ARNTL	2.24635	5.53207	6.73906	2.24635	3.095	0.349382	0.00196813
ENSG00000262919	FAM58A	2.38046	5.86734	6.70554	2.38046	3.05277	0.254321	0.00226737
ENSG00000082397	EPB41L3	1.67638	5.9344	6.9067	1.67638	3.01916	0.185712	0.00253475
ENSG00000108465	CDK5RAP3	-2.61516	-1.44169	-0.502915	-0.502915	-3.00695	-0.185712	0.00263883
ENSG00000237441	RGL2	-7.17492	-2.95044	-1.13994	-1.13994	-2.97799	-0.125617	0.00290147
ENSG00000126883	NUP214	-6.94023	-5.80029	-1.91108	-1.91108	-2.93423	-0.0507111	0.00334375
ENSG00000265658	MIR3690	1.54227	4.45918	5.80029	1.54227	2.92405	0.0507111	0.00345507
ENSG00000253729	PRKDC	0.704081	2.91691	4.76093	0.704081	2.91236	0.0507111	0.00358713
ENSG00000182389	CACNB4	1.207	4.62682	6.26968	1.207	2.89393	0.0507111	0.00380452
ENSG00000166169	POLL	-5.56559	-4.19096	-1.17347	-1.17347	-2.88521	-0.0507111	0.00391147
ENSG00000178163	ZNF518B	1.84402	5.06268	6.40379	1.84402	2.87937	0.0507111	0.0039847
ENSG00000070047	PHRF1	-6.5379	-5.19679	-1.70991	-1.70991	-2.86609	-0.0507111	0.00415576
ENSG00000251562	MALAT1	0.301749	1.07289	1.94461	0.301749	2.85777	0.0507111	0.00426635
ENSG00000165359	INTS6L	-6.87317	-5.06268	-1.64286	-1.64286	-2.85639	-0.0507111	0.00428488
ENSG00000103257	SLC7A5	1.84402	5.02915	6.40379	1.84402	2.84318	0.0507111	0.00446656
ENSG00000012779	ALOX5	-7.07434	-5.76676	-1.64286	-1.64286	-2.83738	-0.0507111	0.00454851
ENSG00000169599	NFU1	1.97813	5.26384	6.33673	1.97813	2.83531	0.0507111	0.00457815
ENSG00000198917	SPOUT1	-6.10204	-4.39213	-1.64286	-1.64286	-2.82132	-0.0300203	0.00478271
ENSG00000121481	RNF2	1.87755	4.82799	5.90087	1.87755	2.79309	0	0.00522064
ENSG00000166295	ANAPC16	-2.91691	-1.30758	-0.402332	-0.402332	-2.77631	0	0.00549793
ENSG00000121274	PAPD5	1.74344	4.9621	6.13556	1.74344	2.76902	0	0.00562247
ENSG00000107736	CDH23	-6.9067	-5.29737	-1.50875	-1.50875	-2.76504	0	0.00569163
ENSG00000071967	CYBRD1	-6.57142	-5.02915	-1.60933	-1.60933	-2.76185	0	0.0057475
ENSG00000164088	PPM1M	-2.41399	-1.40816	-0.368804	-0.368804	-2.71631	0	0.00660131
ENSG00000099985	OSM	-7.37609	-2.81632	-0.905247	-0.905247	-2.70493	0	0.00683194
ENSG00000239998	LILRA2	1.5758	5.3309	6.5379	1.5758	2.69098	0	0.00712415
ENSG00000269951	RP11-797A18.6	-5.9344	-3.92274	-1.17347	-1.17347	-2.68971	0	0.00715145
ENSG00000108055	SMC3	1.60933	5.19679	6.26968	1.60933	2.66628	0	0.00766968
ENSG00000178385	PLEKHM3	-6.3032	-4.89504	-0.43586	-0.43586	-2.66154	0	0.00777835
ENSG00000101473	ACOT8	0.704081	2.38046	7.20845	0.704081	2.64872	0	0.00807968
ENSG00000177311	ZBTB38	1.40816	4.99562	6.16909	1.40816	2.62928	0	0.00855654
ENSG00000033800	PIAS1	-6.73906	-5.76676	-1.207	-1.207	-2.62766	0	0.00859751
ENSG00000163702	IL17RC	-6.63848	-5.59912	-1.5758	-1.5758	-2.62349	0	0.00870349
ENSG00000120159	CAAP1	1.24052	4.76093	6.20262	1.24052	2.61254	0	0.00898717
ENSG00000132591	ERAL1	-6.77259	-5.39796	-1.27405	-1.27405	-2.60266	0	0.00925028
ENSG00000105726	ATP13A1	-6.87317	-5.90087	-0.905247	-0.905247	-2.59525	0	0.00945234
ENSG00000032389	TSSC1	1.34111	5.3309	6.63848	1.34111	2.5735	0	0.0100676
ENSG00000101882	NKAP	1.00583	6.10204	6.9067	1.00583	2.57101	0	0.0101402
ENSG00000145022	TCTA	-6.80612	-6.00145	-0.87172	-0.87172	-2.57047	0	0.010156
ENSG00000106178	CCL24	-6.97376	-2.48105	-0.670554	-0.670554	-2.56593	0	0.01029
ENSG00000159111	MRPL10	1.24052	5.29737	6.5379	1.24052	2.565	0	0.0103177
ENSG00000221869	CEBPD	-6.00145	-3.62099	-1.30758	-1.30758	-2.55715	0	0.0105532
ENSG00000102974	CTCF	1.30758	5.26384	6.50437	1.30758	2.55479	0	0.0106251
ENSG00000180573	HIST1H2AC	-5.63265	-3.98979	-0.670554	-0.670554	-2.54652	0	0.0108803
ENSG00000165501	LRR1	0.737609	2.98396	5.6997	0.737609	2.53049	0	0.0113905
ENSG00000141556	TBCD	1.27405	6.16909	7.30903	1.27405	2.52659	0	0.0115177
ENSG00000171466	ZNF562	1.03936	5.73323	6.57142	1.03936	2.52168	0	0.0116795
ENSG00000133193	FAM104A	1.27405	4.99562	6.23615	1.27405	2.51965	0	0.011747
ENSG00000169964	TMEM42	1.24052	5.66618	6.77259	1.24052	2.50905	0	0.0121056
ENSG00000155090	KLF10	-4.69387	-2.34694	-0.56997	-0.56997	-2.50335	0	0.0123022
ENSG00000204498	NFKBIL1	0.469387	4.32507	5.96793	0.469387	2.46995	0	0.0135131
ENSG00000155542	SETD9	1.17347	3.7551	6.00145	1.17347	2.46987	0	0.0135162
ENSG00000168488	ATXN2L	-3.45335	-1.74344	-0.402332	-0.402332	-2.46654	0	0.0136425
ENSG00000132313	MRPL35	1.24052	4.45918	6.06851	1.24052	2.46381	0	0.0137469
ENSG00000090432	MUL1	-6.87317	-3.52041	-0.737609	-0.737609	-2.45338	0	0.0141521
ENSG00000110092	CCND1	1.10641	4.92857	6.73906	1.10641	2.45297	0	0.0141681
ENSG00000072163	LIMS2	1.34111	5.86734	6.73906	1.34111	2.44784	0	0.0143717
ENSG00000240344	PPIL3	-6.47084	-4.86151	-0.905247	-0.905247	-2.43886	0	0.0147335
ENSG00000259494	MRPL46	0.670554	3.48688	6.03498	0.670554	2.43153	0	0.0150353
ENSG00000272655	POLR2J4	0.737609	3.85568	6.03498	0.737609	2.41616	0	0.0156852
ENSG00000142039	CCDC97	0.804664	4.9621	6.43731	0.804664	2.41288	0	0.0158269
ENSG00000245937	LINC01184	0.972303	5.06268	6.26968	0.972303	2.40424	0	0.0162062
ENSG00000160803	UBQLN4	-6.67201	-5.63265	-1.03936	-1.03936	-2.40284	0	0.0162684
ENSG00000102900	NUP93	-6.37026	-3.28571	-0.637026	-0.637026	-2.40071	0	0.0163635
ENSG00000166484	MAPK7	-6.50437	-4.76093	-0.804664	-0.804664	-2.39342	0	0.0166923
ENSG00000126458	RRAS	0.771137	5.80029	6.73906	0.771137	2.39138	0	0.0167851
ENSG00000115946	PNO1	-6.73906	-5.73323	-0.704081	-0.704081	-2.384	0	0.0171256
ENSG00000213339	QTRT1	-6.50437	-4.92857	-0.938775	-0.938775	-2.36978	0	0.0177984
ENSG00000157895	C12orf43	-6.03498	-4.25801	-0.704081	-0.704081	-2.36688	0	0.0179386
ENSG00000224796	RPL32P1	-6.50437	-5.53207	-0.838192	-0.838192	-2.36367	0	0.0180947
ENSG00000165406	2008-03-01	-6.43731	-5.06268	-0.838192	-0.838192	-2.36313	0	0.0181214
ENSG00000104894	CD37	-4.66035	-2.31341	-0.43586	-0.43586	-2.36101	0	0.0182253
ENSG00000177683	THAP5	0.335277	3.08455	5.23032	0.335277	2.34376	0	0.0190905
ENSG00000133597	ADCK2	-6.3032	-4.7274	-0.737609	-0.737609	-2.33582	0	0.0195007
ENSG00000095574	IKZF5	-6.16909	-4.86151	-0.704081	-0.704081	-2.33503	0	0.0195417
ENSG00000167173	C15orf39	-6.20262	-4.25801	-0.838192	-0.838192	-2.32876	0	0.0198716
ENSG00000151806	GUF1	-5.96793	-3.52041	-0.771137	-0.771137	-2.32781	0	0.0199221
ENSG00000168234	TTC39C	0.603498	4.62682	6.13556	0.603498	2.3219	0	0.0202381
ENSG00000159377	PSMB4	-1.97813	-1.10641	-0.167638	-0.167638	-2.31284	0	0.0207313
ENSG00000101246	ARFRP1	-6.5379	-5.3309	-0.838192	-0.838192	-2.30988	0	0.0208949
ENSG00000163050	COQ8A	-6.60495	-5.16326	-0.637026	-0.637026	-2.30832	0	0.0209811
ENSG00000170502	NUDT9	0.737609	4.82799	6.16909	0.737609	2.30637	0	0.0210899
ENSG00000197019	SERTAD1	-2.34694	-1.17347	-0.201166	-0.201166	-2.29108	0	0.0219589
ENSG00000119906	SLF2	0.536443	5.12973	6.33673	0.536443	2.28602	0	0.0222529
ENSG00000042429	MED17	0.301749	3.41982	5.39796	0.301749	2.28563	0	0.0222761
ENSG00000135842	FAM129A	-3.48688	-1.47522	-0.234694	-0.234694	-2.28211	0	0.022483
ENSG00000117594	HSD11B1	0.43586	6.26968	7.00728	0.43586	2.28053	0	0.0225762
ENSG00000258082	RP11-443B7.3	-7.04081	-5.86734	-0.536443	-0.536443	-2.28039	0	0.0225846
ENSG00000132196	HSD17B7	0.637026	4.32507	5.9344	0.637026	2.26859	0	0.0232935
ENSG00000120217	CD274	0.134111	1.24052	2.61516	0.134111	2.26404	0	0.0235715
ENSG00000183765	CHEK2	-6.43731	-5.12973	-0.670554	-0.670554	-2.25858	0	0.0239094
ENSG00000104613	INTS10	-6.9067	-5.90087	-0.43586	-0.43586	-2.24332	0	0.024876
ENSG00000173065	FAM222B	-6.47084	-5.02915	-0.536443	-0.536443	-2.23959	0	0.0251173
ENSG00000101224	CDC25B	-7.07434	-5.59912	-0.502915	-0.502915	-2.23463	0	0.0254414
ENSG00000141385	AFG3L2	-6.16909	-2.24635	-0.335277	-0.335277	-2.23449	0	0.0254508
ENSG00000080824	HSP90AA1	0.0670554	0.704081	1.30758	0.0670554	2.23416	0	0.0254722
ENSG00000139620	KANSL2	0.301749	3.7551	5.80029	0.301749	2.22987	0	0.0257559
ENSG00000234444	ZNF736	0.603498	5.56559	6.47084	0.603498	2.21626	0	0.0266737
ENSG00000147394	ZNF185	-6.97376	-5.53207	-0.502915	-0.502915	-2.21595	0	0.0266947
ENSG00000115514	TXNDC9	0.368804	5.73323	6.57142	0.368804	2.20907	0	0.0271698
ENSG00000078070	MCCC1	-6.23615	-4.39213	-0.402332	-0.402332	-2.20797	0	0.0272467
ENSG00000142494	SLC47A1	-6.23615	-2.88338	-0.335277	-0.335277	-2.20427	0	0.0275053
ENSG00000169871	TRIM56	-5.9344	-3.35277	-0.43586	-0.43586	-2.20341	0	0.0275657
ENSG00000175505	CLCF1	0.402332	5.12973	6.3032	0.402332	2.20068	0	0.0277586
ENSG00000175029	CTBP2	0.368804	3.11807	6.70554	0.368804	2.20056	0	0.0277669
ENSG00000202515	VTRNA1-3	-5.66618	-3.18513	-0.469387	-0.469387	-2.19993	0	0.0278121
ENSG00000163719	MTMR14	-2.24635	-1.207	-0.167638	-0.167638	-2.19665	0	0.0280455
ENSG00000163703	CRELD1	-6.3032	-3.72157	-0.43586	-0.43586	-2.19589	0	0.0281002
ENSG00000008838	MED24	0.402332	5.12973	6.40379	0.402332	2.19508	0	0.0281582
ENSG00000135108	FBXO21	0.368804	5.59912	6.50437	0.368804	2.18974	0	0.028543
ENSG00000198060	2005-03-01	0.43586	4.7274	6.00145	0.43586	2.18875	0	0.0286153
ENSG00000182208	MOB2	0.335277	4.55976	5.96793	0.335277	2.18596	0	0.0288188
ENSG00000169972	PUSL1	-6.13556	-4.66035	-0.167638	-0.167638	-2.183	0	0.0290357
ENSG00000168010	ATG16L2	-6.83965	-2.38046	-0.301749	-0.301749	-2.18286	0	0.0290458
ENSG00000108671	PSMD11	-2.27988	-1.03936	-0.134111	-0.134111	-2.17978	0	0.0292736
ENSG00000197183	NOL4L	0.402332	3.92274	5.59912	0.402332	2.17883	0	0.029344
ENSG00000237513	RP11-325F22.2	0.536443	5.26384	6.43731	0.536443	2.1712	0	0.0299163
ENSG00000117408	IPO13	0.43586	5.36443	6.67201	0.43586	2.15555	0	0.0311188
ENSG00000085433	WDR47	0.368804	4.45918	5.76676	0.368804	2.14979	0	0.0315715
ENSG00000114405	C3orf14	0.402332	4.19096	5.96793	0.402332	2.13749	0	0.0325585
ENSG00000115446	UNC50	-6.33673	-5.26384	-0.368804	-0.368804	-2.13425	0	0.032822
ENSG00000104859	CLASRP	-6.16909	-4.22449	-0.368804	-0.368804	-2.13187	0	0.0330178
ENSG00000114686	MRPL3	0.134111	2.34694	4.59329	0.134111	2.13166	0	0.033035
ENSG00000242802	AP5Z1	-3.82215	-1.54227	-0.134111	-0.134111	-2.12186	0	0.0338492
ENSG00000277969	CTB-58E17.1	-2.81632	-1.27405	-0.100583	-0.100583	-2.11984	0	0.0340199
ENSG00000108578	BLMH	0.368804	5.63265	6.47084	0.368804	2.11856	0	0.0341277
ENSG00000161920	MED11	-6.26968	-4.42565	-0.301749	-0.301749	-2.11844	0	0.0341378
ENSG00000162433	AK4	0.201166	5.73323	6.63848	0.201166	2.11437	0	0.0344839
ENSG00000146457	WTAP	0.0335277	0.87172	1.70991	0.0335277	2.11363	0	0.0345471
ENSG00000100316	RPL3	-1.207	-0.603498	-0.0670554	-0.0670554	-2.11088	0	0.0347822
ENSG00000100575	TIMM9	-5.39796	-3.95627	-0.100583	-0.100583	-2.11053	0	0.0348129
ENSG00000163848	ZNF148	-4.9621	-0.368804	-0.0670554	-0.0670554	-2.10777	0	0.0350507
ENSG00000130227	XPO7	-6.03498	-4.55976	-0.301749	-0.301749	-2.10742	0	0.0350811
ENSG00000137073	UBAP2	-5.90087	-4.66035	-0.301749	-0.301749	-2.10063	0	0.0356736
ENSG00000146278	PNRC1	0.0335277	0.938775	1.77697	0.0335277	2.09391	0	0.0362676
ENSG00000055917	PUM2	0.167638	5.86734	6.77259	0.167638	2.09171	0	0.0364648
ENSG00000120733	KDM3B	-6.43731	-3.11807	-0.234694	-0.234694	-2.08992	0	0.0366249
ENSG00000107551	RASSF4	-2.34694	-1.207	-0.100583	-0.100583	-2.08725	0	0.0368651
ENSG00000131931	THAP1	0.0670554	3.05102	5.02915	0.0670554	2.08671	0	0.0369142
ENSG00000116489	CAPZA1	0.0335277	0.737609	1.44169	0.0335277	2.08579	0	0.0369976
ENSG00000126003	PLAGL2	-6.33673	-4.62682	-0.201166	-0.201166	-2.08209	0	0.0373341
ENSG00000108799	EZH1	0.0670554	3.52041	5.53207	0.0670554	2.08084	0	0.0374482
ENSG00000175182	FAM131A	0.167638	2.68221	6.40379	0.167638	2.07891	0	0.037626
ENSG00000156650	KAT6B	0.268221	4.59329	6.06851	0.268221	2.07809	0	0.0377015
ENSG00000099992	TBC1D10A	-6.26968	-2.68221	-0.167638	-0.167638	-2.07514	0	0.0379736
ENSG00000154608	CEP170P1	0.167638	4.76093	5.80029	0.167638	2.07389	0	0.0380892
ENSG00000143437	ARNT	0.167638	5.39796	6.33673	0.167638	2.07284	0	0.0381869
ENSG00000148484	RSU1	0.0335277	0.838192	1.74344	0.0335277	2.06875	0	0.0385694
ENSG00000171467	ZNF318	0.234694	4.09038	5.6997	0.234694	2.06696	0	0.0387375
ENSG00000086598	TMED2	0.0335277	0.87172	1.81049	0.0335277	2.06446	0	0.0389744
ENSG00000104812	GYS1	0.100583	2.34694	6.94023	0.100583	2.0641	0	0.0390081
ENSG00000131165	CHMP1A	-2.95044	-1.27405	-0.0670554	-0.0670554	-2.06312	0	0.0391016
ENSG00000083845	RPS5	-1.47522	-0.737609	-0.0670554	-0.0670554	-2.061	0	0.0393027
ENSG00000160445	ZER1	0.234694	4.62682	6.13556	0.234694	2.05992	0	0.039406
ENSG00000144591	GMPPA	0.167638	5.59912	6.50437	0.167638	2.05963	0	0.0394343
ENSG00000119720	NRDE2	-5.73323	-3.92274	-0.234694	-0.234694	-2.05911	0	0.0394841
ENSG00000196510	ANAPC7	0.167638	4.7274	6.06851	0.167638	2.05881	0	0.0395124
ENSG00000130159	ECSIT	0.100583	2.01166	6.87317	0.100583	2.05866	0	0.0395271
ENSG00000152061	RABGAP1L	0.134111	3.68804	6.00145	0.134111	2.05753	0	0.0396355
ENSG00000187627	RGPD1	0.0670554	3.55393	5.02915	0.0670554	2.05638	0	0.0397459
ENSG00000173372	C1QA	0.0335277	1.00583	2.21283	0.0335277	2.05448	0	0.0399296
ENSG00000175054	ATR	-5.90087	-4.52624	-0.201166	-0.201166	-2.05403	0	0.0399727
ENSG00000105287	PRKD2	-7.10787	-5.49854	-0.167638	-0.167638	-2.05399	0	0.0399762
ENSG00000239911	PRKAG2-AS1	-5.43148	-3.68804	-0.167638	-0.167638	-2.051	0	0.0402667
ENSG00000205583	STAG3L1	-6.16909	-3.45335	-0.201166	-0.201166	-2.04933	0	0.0404303
ENSG00000173653	RCE1	-6.67201	-2.58163	-0.134111	-0.134111	-2.04919	0	0.0404438
ENSG00000213079	SCAF8	0.100583	3.05102	5.49854	0.100583	2.04779	0	0.0405801
ENSG00000197971	MBP	-3.72157	-1.50875	-0.0670554	-0.0670554	-2.04453	0	0.0409008
ENSG00000204103	MAFB	-6.10204	-4.29154	-0.0670554	-0.0670554	-2.04385	0	0.0409684
ENSG00000205413	SAMD9	0.0670554	3.52041	5.3309	0.0670554	2.03129	0	0.042226
ENSG00000121769	FABP3	0.0335277	1.07289	2.1793	0.0335277	2.02812	0	0.0425477
ENSG00000104375	STK3	-5.9344	-3.72157	-0.167638	-0.167638	-2.02766	0	0.0425951
ENSG00000015676	NUDCD3	-6.70554	-2.88338	-0.134111	-0.134111	-2.02586	0	0.0427793
ENSG00000172466	ZNF24	-5.83382	-3.55393	-0.134111	-0.134111	-2.02539	0	0.0428271
ENSG00000164941	INTS8	-5.96793	-3.68804	-0.134111	-0.134111	-2.02392	0	0.0429786
ENSG00000165025	SYK	-1.74344	-0.905247	-0.0335277	-0.0335277	-2.01869	0	0.0435195
ENSG00000172037	LAMB2	-6.80612	-5.16326	-0.100583	-0.100583	-2.01591	0	0.0438092
ENSG00000164896	FASTK	-4.42565	-2.31341	-0.0670554	-0.0670554	-2.01541	0	0.0438616
ENSG00000105221	AKT2	0.0670554	2.34694	6.80612	0.0670554	2.01373	0	0.0440382
ENSG00000163686	ABHD6	0.100583	4.29154	5.76676	0.100583	2.01195	0	0.0442254
ENSG00000134152	KATNBL1	-6.3032	-5.19679	-0.100583	-0.100583	-2.01021	0	0.0444094
ENSG00000079974	RABL2B	0.100583	4.99562	6.26968	0.100583	2.00862	0	0.0445778
ENSG00000127511	SIN3B	-6.33673	-5.29737	-0.100583	-0.100583	-1.99733	0	0.0457897
ENSG00000187522	HSPA14	0.0335277	5.16326	6.3032	0.0335277	1.99604	0	0.04593
ENSG00000187210	GCNT1	-6.40379	-3.48688	-0.0670554	-0.0670554	-1.99578	0	0.0459574
ENSG00000082068	WDR70	-5.80029	-3.31924	-0.0670554	-0.0670554	-1.99384	0	0.04617
ENSG00000151779	NBAS	-6.06851	-4.42565	-0.0670554	-0.0670554	-1.98961	0	0.0466341
ENSG00000238227	C9orf69	0	3.28571	5.66618	0	1.98918	0	0.0466811
ENSG00000198218	QRICH1	-2.7828	-1.27405	-0.0335277	-0.0335277	-1.98692	0	0.0469316
ENSG00000119929	CUTC	-6.06851	-4.55976	-0.0335277	-0.0335277	-1.98609	0	0.0470235
ENSG00000157827	FMNL2	0.0335277	3.48688	5.6997	0.0335277	1.98503	0	0.0471413
ENSG00000070010	UFD1L	-2.24635	-1.00583	-0.0335277	-0.0335277	-1.9823	0	0.0474456
ENSG00000198899	MT-ATP6	0	0.502915	1.00583	0	1.98193	0	0.0474867
ENSG00000137216	TMEM63B	-5.53207	-3.62099	-0.0670554	-0.0670554	-1.98087	0	0.0476058
ENSG00000137575	SDCBP	0	0.771137	1.50875	0	1.97614	0	0.0481387
ENSG00000102878	HSF4	-6.67201	-4.89504	-0.0335277	-0.0335277	-1.97049	0	0.0487826
ENSG00000180011	ZADH2	-5.80029	-4.62682	-0.0335277	-0.0335277	-1.96944	0	0.048902
ENSG00000166441	RPL27A	-1.207	-0.56997	-0.0335277	-0.0335277	-1.9663	0	0.0492645
ENSG00000137936	BCAR3	0	1.91108	6.20262	0	1.96377	0	0.0495571
ENSG00000198556	ZNF789	0	5.53207	6.33673	0	1.96245	0	0.0497102
ENSG00000166848	TERF2IP	-6.43731	-2.51458	0	0	-1.95723	0	0.0503204
ENSG00000129219	PLD2	-0.0335277	4.19096	6.00145	0	1.95618	0	0.0504441
ENSG00000202502	RNA5SP151	-2.27988	-0.905247	0	0	-1.95553	0	0.0505207
ENSG00000174353	STAG3L3	-6.47084	-4.62682	0	0	-1.95325	0	0.0507897
ENSG00000107404	DVL1	-0.0335277	3.68804	5.73323	0	1.95319	0	0.0507974
ENSG00000198695	MT-ND6	-0.0335277	0.637026	1.24052	0	1.95162	0	0.0509834
ENSG00000231507	LINC01353	-5.76676	-3.85568	0	0	-1.95016	0	0.0511576
ENSG00000118495	PLAGL1	-0.0335277	3.62099	5.23032	0	1.9488	0	0.0513197
ENSG00000153048	CARHSP1	-4.9621	-2.1793	0	0	-1.9485	0	0.0513554
ENSG00000130024	PHF10	-0.0335277	5.56559	6.37026	0	1.94699	0	0.0515358
ENSG00000189227	C15orf61	-6.33673	-4.66035	0	0	-1.94327	0	0.0519832
ENSG00000143756	FBXO28	-0.0335277	3.88921	5.96793	0	1.94209	0	0.0521263
ENSG00000154305	MIA3	-5.46501	-4.09038	0	0	-1.94044	0	0.0523267
ENSG00000104299	INTS9	-5.90087	-2.81632	0.0335277	0	-1.9326	0	0.0532852
ENSG00000148803	FUOM	-2.04519	-0.905247	0	0	-1.93004	0	0.0536019
ENSG00000167642	SPINT2	-1.10641	-0.536443	0	0	-1.92937	0	0.0536846
ENSG00000085721	RRN3	-0.0670554	2.48105	6.13556	0	1.92663	0	0.054026
ENSG00000134369	NAV1	-6.47084	-4.59329	0	0	-1.92489	0	0.0542436
ENSG00000029993	HMGB3	-5.6997	-4.3586	0	0	-1.92323	0	0.0544511
ENSG00000138688	KIAA1109	-6.06851	-3.08455	0.0335277	0	-1.91946	0	0.0549264
ENSG00000100336	APOL4	-3.58746	-1.54227	0.0335277	0	-1.91905	0	0.054978
ENSG00000164048	ZNF589	-6.77259	-5.46501	0.0335277	0	-1.91885	0	0.0550038
ENSG00000196233	LCOR	-0.0670554	1.5758	4.1239	0	1.9187	0	0.0550227
ENSG00000113522	RAD50	-6.13556	-4.42565	0	0	-1.9179	0	0.0551237
ENSG00000183023	SLC8A1	-6.03498	-4.79446	0.0670554	0	-1.91778	0	0.0551389
ENSG00000168995	SIGLEC7	-6.33673	-5.16326	0.0335277	0	-1.91767	0	0.0551524
ENSG00000170876	TMEM43	-6.37026	-2.1793	0.0335277	0	-1.91456	0	0.0555483
ENSG00000166598	HSP90B1	-0.0335277	0.737609	1.50875	0	1.91354	0	0.0556794
ENSG00000156304	SCAF4	-5.96793	-4.45918	0.0670554	0	-1.91102	0	0.0560025
ENSG00000185304	RGPD2	-0.0335277	0.268221	5.12973	0	1.90867	0	0.0563042
ENSG00000110435	PDHX	-6.77259	-5.83382	0.0335277	0	-1.90698	0	0.0565232
ENSG00000158106	RHPN1	-0.100583	3.11807	5.26384	0	1.90348	0	0.0569781
ENSG00000198198	SZT2	-6.80612	-5.36443	0.0335277	0	-1.9028	0	0.0570662
ENSG00000196116	TDRD7	-5.73323	-4.55976	0.0335277	0	-1.90262	0	0.0570906
ENSG00000136715	SAP130	-5.76676	-3.08455	0.100583	0	-1.89943	0	0.0575075
ENSG00000107798	LIPA	-0.0335277	0.771137	1.74344	0	1.89933	0	0.057521
ENSG00000169967	MAP3K2	-0.0670554	0.972303	3.08455	0	1.89146	0	0.0585628
ENSG00000137500	CCDC90B	-0.100583	2.07872	6.57142	0	1.88905	0	0.0588845
ENSG00000178585	CTNNBIP1	-5.39796	-2.14577	0.0670554	0	-1.88812	0	0.0590105
ENSG00000072310	SREBF1	-2.48105	-1.07289	0.0335277	0	-1.88728	0	0.0591227
ENSG00000164308	ERAP2	-0.100583	2.04519	5.9344	0	1.88683	0	0.0591832
ENSG00000148848	ADAM12	-0.0670554	1.47522	3.58746	0	1.88569	0	0.0593367
ENSG00000164885	CDK5	-6.47084	-2.31341	0.100583	0	-1.88126	0	0.0599362
ENSG00000145390	USP53	-0.201166	3.21866	5.43148	0	1.87701	0	0.0605171
ENSG00000134265	NAPG	-0.134111	2.81632	5.09621	0	1.87484	0	0.0608152
ENSG00000196696	PDXDC2P	-6.16909	-4.55976	0.134111	0	-1.87103	0	0.0613409
ENSG00000108784	NAGLU	-0.201166	4.76093	6.10204	0	1.87004	0	0.0614782
ENSG00000172053	QARS	-2.34694	-1.03936	0.0335277	0	-1.86816	0	0.06174
ENSG00000235568	NFAM1	-6.97376	-2.04519	0.100583	0	-1.86326	0	0.0624264
ENSG00000042286	AIFM2	-0.167638	3.85568	5.73323	0	1.86161	0	0.0626578
ENSG00000236383	LINC00854	-0.167638	2.48105	5.63265	0	1.86089	0	0.0627598
ENSG00000198668	CALM1	-0.0335277	0.502915	1.03936	0	1.85898	0	0.0630294
ENSG00000129538	RNASE1	-0.134111	1.74344	4.29154	0	1.85866	0	0.0630754
ENSG00000007038	PRSS21	-0.234694	3.95627	5.96793	0	1.85866	0	0.0630758
ENSG00000197329	PELI1	-6.00145	-4.55976	0.167638	0	-1.8558	0	0.0634823
ENSG00000010295	IFFO1	-6.70554	-2.24635	0.134111	0	-1.85524	0	0.0635617
ENSG00000175416	CLTB	-2.1793	-1.03936	0.0335277	0	-1.85486	0	0.0636162
ENSG00000196878	LAMB3	-0.201166	5.49854	6.67201	0	1.85119	0	0.0641424
ENSG00000166165	CKB	-2.7828	-1.27405	0.0670554	0	-1.84882	0	0.0644836
ENSG00000100150	DEPDC5	-6.33673	-4.59329	0.167638	0	-1.8445	0	0.06511
ENSG00000137106	GRHPR	-3.1516	-1.207	0.0670554	0	-1.84351	0	0.0652545
ENSG00000128563	PRKRIP1	-0.234694	5.09621	6.20262	0	1.84294	0	0.0653385
ENSG00000143353	LYPLAL1	-0.268221	3.1516	5.56559	0	1.84059	0	0.0656819
ENSG00000121931	LRIF1	-5.36443	-2.88338	0.301749	0	-1.83988	0	0.0657863
ENSG00000112096	SOD2	-0.100583	1.03936	1.97813	0	1.83548	0	0.0664341
ENSG00000127804	METTL16	-6.26968	-4.52624	0.234694	0	-1.83098	0	0.0671037
ENSG00000101079	NDRG3	-6.37026	-4.52624	0.234694	0	-1.82972	0	0.0672925
ENSG00000187764	SEMA4D	-0.268221	5.19679	6.37026	0	1.82913	0	0.0673807
ENSG00000228253	MT-ATP8	-0.0670554	0.704081	1.47522	0	1.82836	0	0.0674949
ENSG00000157637	SLC38A10	-0.234694	5.59912	6.50437	0	1.82646	0	0.0677806
ENSG00000076321	KLHL20	-0.0670554	4.3586	6.03498	0	1.82543	0	0.0679368
ENSG00000136518	ACTL6A	-0.201166	4.49271	6.03498	0	1.82293	0	0.0683142
ENSG00000060558	GNA15	-2.24635	-0.905247	0.0670554	0	-1.82253	0	0.0683744
ENSG00000099998	GGT5	-3.95627	-1.37463	0.100583	0	-1.82135	0	0.0685531
ENSG00000136247	ZDHHC4	-6.70554	-4.25801	0.301749	0	-1.81803	0	0.0690593
ENSG00000167969	ECI1	-6.63848	-5.73323	0.234694	0	-1.81652	0	0.06929
ENSG00000111679	PTPN6	-2.01166	-0.972303	0.0670554	0	-1.81388	0	0.0696966
ENSG00000099968	BCL2L13	-4.76093	-2.5481	0.167638	0	-1.80639	0	0.0708578
ENSG00000025708	TYMP	-2.11224	-1.00583	0.0670554	0	-1.8056	0	0.0709811
ENSG00000152689	RASGRP3	-0.100583	1.07289	2.74927	0	1.80475	0	0.0711144
ENSG00000168476	REEP4	-4.49271	-2.01166	0.134111	0	-1.80384	0	0.071256
ENSG00000196998	WDR45	-3.52041	-1.44169	0.100583	0	-1.80167	0	0.071598
ENSG00000123338	NCKAP1L	-1.87755	-0.905247	0.0670554	0	-1.79869	0	0.0720675
ENSG00000147586	MRPS28	-6.20262	-3.48688	0.335277	0	-1.79763	0	0.0722355
ENSG00000110876	SELPLG	-2.68221	-1.17347	0.100583	0	-1.79689	0	0.0723529
ENSG00000100342	APOL1	-5.90087	-2.24635	0.201166	0	-1.79403	0	0.0728085
ENSG00000138796	HADH	-6.37026	-4.82799	0.268221	0	-1.79389	0	0.0728312
ENSG00000113615	SEC24A	-5.46501	-2.98396	0.234694	0	-1.79251	0	0.0730509
ENSG00000007392	LUC7L	-3.88921	-1.74344	0.167638	0	-1.79027	0	0.07341
ENSG00000198786	MT-ND5	-0.0670554	0.502915	1.03936	0	1.79005	0	0.0734451
ENSG00000068028	RASSF1	-4.02332	-1.5758	0.134111	0	-1.78812	0	0.0737568
ENSG00000078967	UBE2D4	-4.25801	-1.91108	0.201166	0	-1.78413	0	0.0744021
ENSG00000134759	ELP2	-6.06851	-4.55976	0.167638	0	-1.78337	0	0.0745261
ENSG00000108854	SMURF2	-0.301749	5.09621	5.96793	0	1.78093	0	0.0749242
ENSG00000140829	DHX38	-6.57142	-2.07872	0.234694	0	-1.78051	0	0.0749925
ENSG00000139990	DCAF5	-0.301749	2.07872	6.67201	0	1.77936	0	0.0751802
ENSG00000108688	CCL7	-6.33673	-5.06268	0.335277	0	-1.77743	0	0.0754978
ENSG00000075914	EXOSC7	-5.96793	-2.24635	0.234694	0	-1.77583	0	0.0757602
ENSG00000181830	SLC35C1	-6.94023	-2.44752	0.268221	0	-1.77383	0	0.0760909
ENSG00000269958	RP11-73M18.8	-0.167638	1.64286	4.25801	0	1.77232	0	0.0763415
ENSG00000149541	B3GAT3	-6.70554	-2.38046	0.268221	0	-1.77193	0	0.0764055
ENSG00000134899	ERCC5	-5.63265	-3.08455	0.301749	0	-1.7717	0	0.0764439
ENSG00000136875	PRPF4	-0.368804	5.49854	6.63848	0	1.77165	0	0.0764525
ENSG00000085117	CD82	-5.96793	-2.81632	0.301749	0	-1.76842	0	0.0769915
ENSG00000133101	CCNA1	-0.43586	3.88921	6.06851	0	1.76657	0	0.0773002
ENSG00000137547	MRPL15	-6.63848	-2.11224	0.234694	0	-1.76433	0	0.0776763
ENSG00000204252	HLA-DOA	-0.43586	5.49854	6.47084	0	1.75914	0	0.078553
ENSG00000100097	LGALS1	-0.0670554	0.43586	0.905247	0	1.75771	0	0.078797
ENSG00000163960	UBXN7	-0.301749	3.85568	5.46501	0	1.75691	0	0.0789337
ENSG00000087206	UIMC1	-5.12973	-2.34694	0.268221	0	-1.75543	0	0.0791855
ENSG00000123643	SLC36A1	-0.402332	3.08455	5.76676	0	1.75296	0	0.0796093
ENSG00000007520	TSR3	-0.536443	3.68804	5.83382	0	1.75221	0	0.079737
ENSG00000131435	PDLIM4	-0.234694	1.74344	6.63848	0	1.75077	0	0.0799847
ENSG00000180008	SOCS4	-5.43148	-3.55393	0.402332	0	-1.75018	0	0.0800874
ENSG00000148308	GTF3C5	-0.368804	5.39796	6.37026	0	1.7494	0	0.0802213
ENSG00000109854	HTATIP2	-0.134111	0.972303	2.88338	0	1.74828	0	0.0804153
ENSG00000161955	TNFSF13	-5.6997	-3.58746	0.368804	0	-1.7473	0	0.0805847
ENSG00000087884	AAMDC	-0.335277	2.04519	6.03498	0	1.74558	0	0.0808838
ENSG00000164924	YWHAZ	-0.100583	0.56997	1.207	0	1.7403	0	0.0818059
ENSG00000198265	HELZ	-4.79446	-1.97813	0.268221	0	-1.73965	0	0.08192
ENSG00000123600	METTL8	-0.502915	3.72157	5.9344	0	1.73898	0	0.082039
ENSG00000104671	DCTN6	-4.7274	-1.91108	0.268221	0	-1.73879	0	0.0820722
ENSG00000214706	IFRD2	-7.57725	-2.51458	0.335277	0	-1.73824	0	0.0821689
ENSG00000229124	VIM-AS1	-0.43586	4.3586	5.90087	0	1.73808	0	0.0821974
ENSG00000077063	CTTNBP2	-5.6997	-2.5481	0.268221	0	-1.73761	0	0.0822792
ENSG00000198089	SFI1	-0.536443	4.3586	6.5379	0	1.7368	0	0.0824223
ENSG00000119912	IDE	-0.368804	4.82799	6.03498	0	1.73578	0	0.0826036
ENSG00000100413	POLR3H	-0.43586	5.53207	6.63848	0	1.73287	0	0.0831195
ENSG00000120948	TARDBP	-0.167638	1.207	3.11807	0	1.72591	0	0.0843645
ENSG00000004864	SLC25A13	-0.335277	2.04519	5.06268	0	1.72581	0	0.0843818
ENSG00000243317	C7orf73	-1.50875	-0.670554	0.0670554	0	-1.72528	0	0.0844777
ENSG00000155561	NUP205	-0.469387	3.78863	5.66618	0	1.72519	0	0.0844931
ENSG00000151116	UEVLD	-5.73323	-3.25218	0.402332	0	-1.72412	0	0.0846857
ENSG00000205250	E2F4	-6.23615	-2.1793	0.335277	0	-1.72188	0	0.0850917
ENSG00000189060	H1F0	-5.56559	-4.32507	0.301749	0	-1.72169	0	0.0851253
ENSG00000140694	PARN	-0.402332	4.76093	6.10204	0	1.72097	0	0.0852561
ENSG00000169045	HNRNPH1	-0.100583	0.670554	1.40816	0	1.71924	0	0.085571
ENSG00000133027	PEMT	-4.05685	-1.54227	0.268221	0	-1.71847	0	0.0857113
ENSG00000117616	RSRP1	-5.96793	-3.85568	0.402332	0	-1.71781	0	0.0858308
ENSG00000038358	EDC4	-6.33673	-4.79446	0.469387	0	-1.71686	0	0.0860056
ENSG00000148655	C10orf11	-0.234694	1.74344	4.05685	0	1.71271	0	0.0867656
ENSG00000149679	CABLES2	-0.201166	3.3863	5.76676	0	1.71264	0	0.0867781
ENSG00000150991	UBC	-1.10641	-0.502915	0.0670554	0	-1.71108	0	0.0870659
ENSG00000006756	ARSD	-0.402332	6.06851	6.73906	0	1.7095	0	0.087359
ENSG00000137478	FCHSD2	-0.43586	5.02915	6.00145	0	1.70937	0	0.0873826
ENSG00000123329	ARHGAP9	-2.21283	-0.938775	0.134111	0	-1.70867	0	0.0875118
ENSG00000127452	FBXL12	-0.502915	3.21866	5.86734	0	1.70831	0	0.0875791
ENSG00000076067	RBMS2	-3.3863	-1.24052	0.167638	0	-1.70755	0	0.0877203
ENSG00000204469	PRRC2A	-3.48688	-1.37463	0.201166	0	-1.7073	0	0.0877671
ENSG00000149418	ST14	-5.86734	-1.97813	0.301749	0	-1.70423	0	0.0883387
ENSG00000213753	CENPBD1P1	-5.66618	-1.70991	0.268221	0	-1.70393	0	0.0883943
ENSG00000204261	PSMB8-AS1	-5.49854	-3.62099	0.502915	0	-1.70376	0	0.0884253
ENSG00000161202	DVL3	-6.3032	-1.50875	0.234694	0	-1.70373	0	0.0884321
ENSG00000131381	RBSN	-6.20262	-5.06268	0.43586	0	-1.70343	0	0.0884883
ENSG00000014123	UFL1	-0.43586	4.49271	5.73323	0	1.70337	0	0.0884984
ENSG00000116984	MTR	-0.536443	4.22449	5.66618	0	1.7032	0	0.088531
ENSG00000149273	RPS3	-1.10641	-0.502915	0.0670554	0	-1.70191	0	0.0887717
ENSG00000056558	TRAF1	-0.134111	0.87172	1.94461	0	1.70066	0	0.0890071
ENSG00000168556	ING2	-0.670554	5.3309	6.37026	0	1.69923	0	0.0892763
ENSG00000198689	SLC9A6	-0.43586	2.01166	6.40379	0	1.69839	0	0.089434
ENSG00000108528	SLC25A11	-2.27988	-0.972303	0.134111	0	-1.69711	0	0.0896768
ENSG00000002587	HS3ST1	-0.43586	2.24635	6.47084	0	1.69682	0	0.0897315
ENSG00000181191	PJA1	-0.536443	5.19679	6.60495	0	1.69649	0	0.0897926
ENSG00000153767	GTF2E1	-0.536443	5.43148	6.3032	0	1.69632	0	0.089825
ENSG00000149499	EML3	-4.99562	-1.94461	0.335277	0	-1.69583	0	0.0899179
ENSG00000183087	GAS6	-2.04519	-0.938775	0.134111	0	-1.69269	0	0.0905151
ENSG00000183735	TBK1	-6.3032	-2.14577	0.368804	0	-1.6915	0	0.0907419
ENSG00000117305	HMGCL	-0.838192	4.45918	5.66618	0	1.69112	0	0.0908145
ENSG00000240682	ISY1	-6.37026	-3.55393	0.536443	0	-1.69075	0	0.0908848
ENSG00000008018	PSMB1	-0.134111	0.704081	1.50875	0	1.68916	0	0.0911895
ENSG00000100422	CERK	-3.62099	-1.207	0.201166	0	-1.68692	0	0.0916185
ENSG00000083444	PLOD1	-3.55393	-1.70991	0.234694	0	-1.68659	0	0.0916827
ENSG00000138433	CIR1	-3.98979	-1.70991	0.301749	0	-1.68642	0	0.0917146
ENSG00000121879	PIK3CA	-5.90087	-2.41399	0.368804	0	-1.68418	0	0.092147
ENSG00000235453	TOPORS-AS1	-5.09621	-2.91691	0.502915	0	-1.68286	0	0.0924028
ENSG00000167850	CD300C	-5.49854	-2.01166	0.335277	0	-1.6828	0	0.0924131
ENSG00000001084	GCLC	-6.16909	-1.91108	0.368804	0	-1.68217	0	0.0925362
ENSG00000188986	NELFB	-5.83382	-3.95627	0.502915	0	-1.68075	0	0.0928122
ENSG00000170004	CHD3	-0.637026	4.55976	6.03498	0	1.67866	0	0.0932192
ENSG00000180448	ARHGAP45	-2.44752	-0.905247	0.134111	0	-1.67755	0	0.0934345
ENSG00000173402	DAG1	-5.83382	-4.02332	0.43586	0	-1.67626	0	0.0936881
ENSG00000275302	CCL4	-0.134111	0.771137	1.40816	0	1.67591	0	0.0937556
ENSG00000027847	B4GALT7	-5.02915	-1.87755	0.301749	0	-1.67442	0	0.094049
ENSG00000111912	NCOA7	-5.26384	-3.65452	0.502915	0	-1.67418	0	0.0940945
ENSG00000163956	LRPAP1	-1.91108	-0.838192	0.134111	0	-1.67368	0	0.0941937
ENSG00000115902	SLC1A4	-5.90087	-3.82215	0.637026	0	-1.67318	0	0.0942915
ENSG00000105655	ISYNA1	-0.268221	1.50875	3.58746	0	1.67177	0	0.0945695
ENSG00000011028	MRC2	-0.167638	0.804664	2.31341	0	1.67152	0	0.0946197
ENSG00000174446	SNAPC5	-6.47084	-1.81049	0.368804	0	-1.67119	0	0.0946832
ENSG00000006194	ZNF263	-0.603498	5.46501	6.57142	0	1.67043	0	0.0948344
ENSG00000248187	RP11-184M15.1	-0.201166	1.17347	2.88338	0	1.6702	0	0.094879
ENSG00000125779	PANK2	-6.00145	-2.58163	0.43586	0	-1.66861	0	0.0951956
ENSG00000165689	SDCCAG3	-6.63848	-2.24635	0.43586	0	-1.66638	0	0.0956372
ENSG00000138286	FAM149B1	-0.167638	3.11807	4.99562	0	1.66547	0	0.0958182
ENSG00000104660	LEPROTL1	-0.268221	1.27405	3.98979	0	1.66513	0	0.0958873
ENSG00000224080	UBE2FP1	-0.469387	4.15743	6.00145	0	1.6623	0	0.0964528
ENSG00000129933	MAU2	-6.94023	-2.01166	0.43586	0	-1.66167	0	0.0965783
ENSG00000101266	CSNK2A1	-5.63265	-4.29154	0.469387	0	-1.66118	0	0.0966764
ENSG00000039650	PNKP	-0.402332	2.07872	6.20262	0	1.6603	0	0.096854
ENSG00000159592	GPBP1L1	-2.84985	-1.13994	0.234694	0	-1.65943	0	0.0970291
ENSG00000114738	MAPKAPK3	-1.40816	-0.603498	0.100583	0	-1.65942	0	0.0970307
ENSG00000167548	KMT2D	-3.11807	-1.44169	0.268221	0	-1.65859	0	0.097198
ENSG00000065911	MTHFD2	-0.167638	0.905247	2.41399	0	1.65779	0	0.0973601
ENSG00000114251	WNT5A	-0.268221	1.24052	3.58746	0	1.65728	0	0.0974621
ENSG00000176623	RMDN1	-0.402332	1.74344	6.33673	0	1.65593	0	0.0977369
ENSG00000104870	FCGRT	-1.34111	-0.603498	0.100583	0	-1.65529	0	0.0978652
ENSG00000171953	ATPAF2	-4.02332	-1.37463	0.268221	0	-1.65527	0	0.0978693
ENSG00000052126	PLEKHA5	-6.3032	-5.06268	0.56997	0	-1.65443	0	0.0980395
ENSG00000124496	TRERF1	-5.83382	-4.25801	0.670554	0	-1.65317	0	0.0982962
ENSG00000196937	FAM3C	-0.737609	3.82215	5.36443	0	1.65135	0	0.0986671
ENSG00000112419	PHACTR2	-0.234694	1.17347	3.65452	0	1.65118	0	0.0987022
ENSG00000166199	ALKBH3	-5.6997	-4.29154	0.268221	0	-1.6509	0	0.0987589
ENSG00000132471	WBP2	-1.70991	-0.771137	0.134111	0	-1.64915	0	0.0991171
ENSG00000089902	RCOR1	-4.82799	-2.5481	0.43586	0	-1.64534	0	0.0999005
ENSG00000158485	CD1B	-1.50875	-0.670554	0.100583	0	-1.64376	0	0.100225
ENSG00000173548	SNX33	-0.502915	1.87755	6.37026	0	1.64355	0	0.100269
ENSG00000116903	EXOC8	-0.737609	4.25801	5.96793	0	1.64265	0	0.100456
ENSG00000099290	FAM21A	-2.64869	-0.938775	0.167638	0	-1.64207	0	0.100576
ENSG00000144357	UBR3	-5.9344	-4.42565	0.536443	0	-1.63991	0	0.101025
ENSG00000228300	C19orf24	-2.71574	-0.938775	0.167638	0	-1.63958	0	0.101092
ENSG00000179304	FAM156B	-5.90087	-4.52624	0.603498	0	-1.6395	0	0.101109
ENSG00000159210	SNF8	-3.62099	-1.44169	0.301749	0	-1.6393	0	0.101151
ENSG00000173272	MZT2A	-6.06851	-4.92857	0.56997	0	-1.63799	0	0.101423
ENSG00000108828	VAT1	-2.38046	-1.00583	0.167638	0	-1.63709	0	0.101611
ENSG00000185298	CCDC137	-6.37026	-4.55976	0.536443	0	-1.63502	0	0.102045
ENSG00000136930	PSMB7	-0.201166	0.938775	2.51458	0	1.63397	0	0.102264
ENSG00000050405	LIMA1	-0.402332	1.60933	5.56559	0	1.63375	0	0.102311
ENSG00000139718	SETD1B	-0.603498	3.11807	6.03498	0	1.63308	0	0.102453
ENSG00000179630	LACC1	-0.536443	2.74927	4.89504	0	1.63265	0	0.102542
ENSG00000078902	TOLLIP	-2.04519	-0.905247	0.167638	0	-1.63224	0	0.102629
ENSG00000135472	FAIM2	-0.704081	5.49854	6.60495	0	1.62887	0	0.103342
ENSG00000057663	ATG5	-4.76093	-2.04519	0.43586	0	-1.62807	0	0.10351
ENSG00000186625	KATNA1	-0.603498	2.14577	6.80612	0	1.62408	0	0.104358
ENSG00000034677	RNF19A	-2.38046	-0.972303	0.201166	0	-1.62399	0	0.104377
ENSG00000055950	MRPL43	-3.7551	-1.207	0.268221	0	-1.62375	0	0.104429
ENSG00000100276	RASL10A	-0.268221	4.3586	5.76676	0	1.62213	0	0.104775
ENSG00000171793	CTPS1	-6.33673	-2.48105	0.469387	0	-1.62036	0	0.105156
ENSG00000186591	UBE2H	-0.402332	1.74344	4.49271	0	1.62023	0	0.105182
ENSG00000070366	SMG6	-5.83382	-2.07872	0.469387	0	-1.61934	0	0.105375
ENSG00000196821	C6orf106	-2.5481	-1.03936	0.201166	0	-1.61882	0	0.105486
ENSG00000156860	FBRS	-2.48105	-0.905247	0.201166	0	-1.61824	0	0.105611
ENSG00000132963	POMP	-0.134111	0.536443	1.207	0	1.61803	0	0.105657
ENSG00000077044	DGKD	-5.96793	-4.76093	0.670554	0	-1.61775	0	0.105716
ENSG00000170949	ZNF160	-6.03498	-4.42565	0.804664	0	-1.61623	0	0.106045
ENSG00000064419	TNPO3	-0.502915	1.97813	6.37026	0	1.6159	0	0.106115
ENSG00000128294	TPST2	-3.25218	-1.00583	0.234694	0	-1.61369	0	0.106594
ENSG00000198853	RUSC2	-0.670554	5.26384	6.47084	0	1.60967	0	0.107469
ENSG00000037637	FBXO42	-6.10204	-4.32507	0.502915	0	-1.60927	0	0.107557
ENSG00000239713	APOBEC3G	-0.100583	0	6.26968	0	1.60594	0	0.108286
ENSG00000166479	TMX3	-0.469387	1.87755	5.46501	0	1.6059	0	0.108297
ENSG00000156471	PTDSS1	-2.48105	-1.03936	0.201166	0	-1.60538	0	0.108411
ENSG00000151092	NGLY1	-5.90087	-1.81049	0.43586	0	-1.60474	0	0.10855
ENSG00000140548	ZNF710	-5.73323	-3.88921	0.737609	0	-1.6034	0	0.108847
ENSG00000165195	PIGA	-0.838192	3.7551	5.53207	0	1.60226	0	0.109097
ENSG00000178860	MSC	-1.13994	-0.502915	0.100583	0	-1.60094	0	0.10939
ENSG00000107745	MICU1	-4.59329	-1.70991	0.368804	0	-1.60038	0	0.109514
ENSG00000171566	PLRG1	-6.06851	-1.64286	0.43586	0	-1.59987	0	0.109628
ENSG00000129932	DOHH	-5.90087	-4.25801	0.402332	0	-1.59983	0	0.109635
ENSG00000257103	LSM14A	-4.15743	-1.27405	0.335277	0	-1.59917	0	0.109783
ENSG00000164609	SLU7	-6.16909	-1.81049	0.43586	0	-1.59584	0	0.110525
ENSG00000135900	MRPL44	-0.301749	0.335277	4.76093	0	1.59523	0	0.11066
ENSG00000257267	ZNF271P	-3.48688	-1.24052	0.301749	0	-1.59429	0	0.110872
ENSG00000172086	KRCC1	-5.83382	-3.3863	0.737609	0	-1.59208	0	0.111366
ENSG00000006459	KDM7A	-0.368804	1.30758	4.15743	0	1.59172	0	0.111448
ENSG00000136826	KLF4	-5.66618	-3.92274	0.502915	0	-1.59115	0	0.111576
ENSG00000137154	RPS6	-1.13994	-0.502915	0.100583	0	-1.58556	0	0.11284
ENSG00000124795	DEK	-0.167638	0.637026	1.54227	0	1.58461	0	0.113055
ENSG00000158604	TMED4	-2.68221	-1.00583	0.268221	0	-1.58349	0	0.113311
ENSG00000147439	BIN3	-6.06851	-2.04519	0.502915	0	-1.58341	0	0.113329
ENSG00000161999	JMJD8	-0.838192	3.7551	5.63265	0	1.58301	0	0.11342
ENSG00000116285	ERRFI1	-0.938775	3.65452	5.73323	0	1.5822	0	0.113603
ENSG00000136770	DNAJC1	-4.52624	-1.60933	0.402332	0	-1.5822	0	0.113605
ENSG00000197961	ZNF121	-0.838192	4.79446	6.16909	0	1.58138	0	0.113791
ENSG00000127666	TICAM1	-3.18513	-1.03936	0.234694	0	-1.58058	0	0.113975
ENSG00000176087	SLC35A4	-2.44752	-1.00583	0.234694	0	-1.58051	0	0.11399
ENSG00000095303	PTGS1	-1.70991	-0.737609	0.167638	0	-1.58047	0	0.114
ENSG00000106348	IMPDH1	-1.94461	-0.737609	0.167638	0	-1.58043	0	0.114009
ENSG00000101350	KIF3B	-5.90087	-3.58746	0.905247	0	-1.58008	0	0.114087
ENSG00000104343	UBE2W	-3.18513	-1.13994	0.301749	0	-1.57997	0	0.114113
ENSG00000114744	COMMD2	-6.60495	-5.73323	0.737609	0	-1.57857	0	0.114435
ENSG00000165792	METTL17	-6.50437	-4.86151	0.603498	0	-1.5782	0	0.11452
ENSG00000114735	HEMK1	-4.89504	-1.54227	0.402332	0	-1.57818	0	0.114525
ENSG00000106799	TGFBR1	-0.43586	1.44169	4.1239	0	1.57815	0	0.114531
ENSG00000020922	MRE11A	-0.771137	3.78863	5.66618	0	1.57504	0	0.115246
ENSG00000137824	RMDN3	-6.47084	-5.63265	0.56997	0	-1.57498	0	0.11526
ENSG00000125149	C16orf70	-5.39796	-3.1516	0.804664	0	-1.57445	0	0.115385
ENSG00000185880	TRIM69	-6.33673	-3.98979	0.87172	0	-1.57405	0	0.115475
ENSG00000206149	HERC2P9	-5.3309	-3.11807	0.670554	0	-1.57234	0	0.115871
ENSG00000108826	MRPL27	-0.368804	1.27405	3.25218	0	1.57133	0	0.116106
ENSG00000132109	TRIM21	-5.76676	-4.32507	0.637026	0	-1.57121	0	0.116133
ENSG00000143970	ASXL2	-0.771137	3.65452	5.26384	0	1.57018	0	0.116373
ENSG00000183044	ABAT	-0.536443	1.54227	5.02915	0	1.5696	0	0.116507
ENSG00000105723	GSK3A	-0.737609	4.05685	5.39796	0	1.56956	0	0.116518
ENSG00000164032	H2AFZ	-1.5758	-0.670554	0.134111	0	-1.56945	0	0.116542
ENSG00000117118	SDHB	-0.201166	0.704081	1.64286	0	1.56877	0	0.116701
ENSG00000163754	GYG1	-0.301749	1.07289	3.11807	0	1.56823	0	0.116828
ENSG00000148229	POLE3	-3.68804	-1.34111	0.368804	0	-1.56804	0	0.116872
ENSG00000198937	CCDC167	-6.47084	-4.55976	0.670554	0	-1.56679	0	0.117164
ENSG00000156858	PRR14	-4.22449	-1.5758	0.43586	0	-1.56501	0	0.117581
ENSG00000139370	SLC15A4	-0.704081	4.3586	6.06851	0	1.56456	0	0.117686
ENSG00000188921	HACD4	-0.43586	1.50875	4.22449	0	1.56392	0	0.117837
ENSG00000099725	PRKY	-6.20262	-2.68221	0.670554	0	-1.56164	0	0.118372
ENSG00000145734	BDP1	-0.335277	1.17347	3.25218	0	1.56146	0	0.118414
ENSG00000118260	CREB1	-5.43148	-3.62099	0.402332	0	-1.56064	0	0.11861
ENSG00000106608	URGCP	-0.536443	1.50875	6.33673	0	1.55789	0	0.119259
ENSG00000154814	OXNAD1	-6.00145	-4.25801	0.838192	0	-1.55784	0	0.119272
ENSG00000160352	ZNF714	-0.938775	4.02332	5.66618	0	1.55716	0	0.119432
ENSG00000089154	GCN1	-4.79446	-2.1793	0.536443	0	-1.55609	0	0.119687
ENSG00000121989	ACVR2A	-0.637026	1.60933	6.3032	0	1.55433	0	0.120106
ENSG00000176108	CHMP6	-7.00728	-2.07872	0.603498	0	-1.55411	0	0.120159
ENSG00000181038	METTL23	-4.39213	-2.27988	0.536443	0	-1.55401	0	0.120182
ENSG00000163001	CFAP36	-6.06851	-4.62682	0.704081	0	-1.55389	0	0.120211
ENSG00000138670	RASGEF1B	-0.201166	0.737609	1.74344	0	1.55349	0	0.120306
ENSG00000128791	TWSG1	-0.87172	3.88921	5.83382	0	1.55155	0	0.120771
ENSG00000138814	PPP3CA	-0.335277	0.972303	3.21866	0	1.54973	0	0.121206
ENSG00000173960	UBXN2A	-0.771137	4.79446	6.06851	0	1.54921	0	0.121331
ENSG00000139629	GALNT6	-0.603498	1.97813	6.23615	0	1.54895	0	0.121394
ENSG00000204619	PPP1R11	-2.44752	-0.972303	0.234694	0	-1.54833	0	0.121543
ENSG00000068438	FTSJ1	-1.03936	4.15743	5.66618	0	1.54825	0	0.121562
ENSG00000165660	FAM175B	-1.207	3.41982	5.56559	0	1.54807	0	0.121604
ENSG00000139697	SBNO1	-4.79446	-1.67638	0.469387	0	-1.54673	0	0.121927
ENSG00000165644	COMTD1	-4.1239	-1.17347	0.335277	0	-1.54486	0	0.12238
ENSG00000159596	TMEM69	-1.00583	3.92274	6.00145	0	1.54471	0	0.122416
ENSG00000164366	CCDC127	-5.66618	-4.09038	0.972303	0	-1.54452	0	0.122463
ENSG00000146834	MEPCE	-5.96793	-2.04519	0.603498	0	-1.54264	0	0.122919
ENSG00000147416	ATP6V1B2	-0.167638	0.56997	1.24052	0	1.54182	0	0.123117
ENSG00000183684	ALYREF	-0.670554	1.87755	5.39796	0	1.53882	0	0.123849
ENSG00000213523	SRA1	-2.5481	-0.87172	0.234694	0	-1.53825	0	0.123987
ENSG00000165102	HGSNAT	-2.01166	-0.838192	0.234694	0	-1.5382	0	0.124
ENSG00000091039	OSBPL8	-0.301749	0.905247	3.11807	0	1.53769	0	0.124126
ENSG00000064995	TAF11	-4.39213	-1.81049	0.469387	0	-1.53764	0	0.124135
ENSG00000170291	ELP5	-6.06851	-4.76093	0.771137	0	-1.53569	0	0.124615
ENSG00000019144	PHLDB1	-3.31924	-1.37463	0.368804	0	-1.53453	0	0.124898
ENSG00000196312	MFSD14C	-0.905247	2.95044	5.36443	0	1.53425	0	0.124967
ENSG00000223865	HLA-DPB1	-0.905247	-0.402332	0.100583	0	-1.53398	0	0.125034
ENSG00000210082	MT-RNR2	-0.0335277	0.301749	0.56997	0	1.5333	0	0.125202
ENSG00000100523	DDHD1	-0.301749	0.201166	5.06268	0	1.53307	0	0.125258
ENSG00000227500	SCAMP4	-0.502915	1.40816	3.98979	0	1.53152	0	0.12564
ENSG00000141646	SMAD4	-0.804664	3.95627	5.12973	0	1.53107	0	0.125753
ENSG00000244754	N4BP2L2	-5.16326	-2.61516	0.670554	0	-1.53068	0	0.125848
ENSG00000180509	KCNE1	-0.234694	0.301749	4.15743	0	1.52922	0	0.126209
ENSG00000159086	PAXBP1	-5.36443	-2.88338	0.838192	0	-1.52866	0	0.126349
ENSG00000165288	BRWD3	-0.771137	3.05102	4.99562	0	1.52794	0	0.126528
ENSG00000099917	MED15	-1.94461	-0.737609	0.201166	0	-1.52778	0	0.126566
ENSG00000123131	PRDX4	-0.43586	1.34111	4.32507	0	1.527	0	0.12676
ENSG00000198804	MT-CO1	-0.134111	0.368804	0.804664	0	1.52658	0	0.126865
ENSG00000148110	MFSD14B	-0.502915	1.47522	3.88921	0	1.52648	0	0.126889
ENSG00000180185	FAHD1	-0.603498	2.01166	6.06851	0	1.52625	0	0.126948
ENSG00000183878	UTY	-0.905247	5.23032	6.33673	0	1.52603	0	0.127002
ENSG00000148019	CEP78	-0.201166	3.62099	5.80029	0	1.52554	0	0.127125
ENSG00000132478	UNK	-0.737609	1.97813	6.47084	0	1.5253	0	0.127183
ENSG00000165280	VCP	-1.47522	-0.637026	0.167638	0	-1.52289	0	0.127787
ENSG00000163399	ATP1A1	-1.5758	-0.704081	0.167638	0	-1.52197	0	0.128017
ENSG00000164219	PGGT1B	-0.301749	3.92274	5.12973	0	1.5216	0	0.12811
ENSG00000121741	ZMYM2	-0.43586	1.37463	3.52041	0	1.52024	0	0.128451
ENSG00000123297	TSFM	-0.938775	5.12973	6.37026	0	1.51516	0	0.129731
ENSG00000160908	ZNF394	-4.25801	-1.77697	0.536443	0	-1.51443	0	0.129918
ENSG00000154122	ANKH	-0.268221	0.804664	1.84402	0	1.51428	0	0.129955
ENSG00000137509	PRCP	-0.234694	0.771137	1.77697	0	1.51352	0	0.130148
ENSG00000142686	C1orf216	-0.938775	4.76093	6.00145	0	1.51315	0	0.130241
ENSG00000198805	PNP	-2.51458	-1.07289	0.335277	0	-1.51244	0	0.130421
ENSG00000170852	KBTBD2	-2.58163	-1.03936	0.335277	0	-1.51175	0	0.130597
ENSG00000213995	NAXD	-6.50437	-4.79446	0.704081	0	-1.51133	0	0.130705
ENSG00000149781	FERMT3	-0.167638	0.56997	1.34111	0	1.51049	0	0.130919
ENSG00000139579	NABP2	-0.804664	5.36443	6.63848	0	1.50966	0	0.13113
ENSG00000065268	WDR18	-6.20262	-1.34111	0.402332	0	-1.50957	0	0.131154
ENSG00000122218	COPA	-1.74344	-0.704081	0.201166	0	-1.50859	0	0.131404
ENSG00000225663	MCRIP1	-3.25218	-1.00583	0.301749	0	-1.50757	0	0.131664
ENSG00000169756	LIMS1	-0.201166	0.603498	1.37463	0	1.50737	0	0.131715
ENSG00000099139	PCSK5	-6.23615	-4.69387	0.972303	0	-1.50722	0	0.131753
ENSG00000106268	NUDT1	-3.08455	-1.00583	0.335277	0	-1.50545	0	0.132208
ENSG00000179094	PER1	-3.72157	-0.972303	0.301749	0	-1.50485	0	0.132363
ENSG00000156171	DRAM2	-4.02332	-1.13994	0.368804	0	-1.50458	0	0.132433
ENSG00000167258	CDK12	-4.29154	-1.74344	0.536443	0	-1.50262	0	0.132936
ENSG00000164031	DNAJB14	-0.670554	1.91108	5.80029	0	1.50223	0	0.133038
ENSG00000147421	HMBOX1	-4.76093	-1.47522	0.502915	0	-1.49923	0	0.133814
ENSG00000123358	NR4A1	-3.25218	-1.27405	0.368804	0	-1.49877	0	0.133933
ENSG00000141741	MIEN1	-1.81049	-0.704081	0.201166	0	-1.49748	0	0.134269
ENSG00000220205	VAMP2	-2.74927	-0.87172	0.268221	0	-1.49709	0	0.13437
ENSG00000066926	FECH	-6.16909	-4.59329	0.804664	0	-1.49683	0	0.134437
ENSG00000010219	DYRK4	-6.10204	-4.79446	1.07289	0	-1.49647	0	0.134532
ENSG00000068650	ATP11A	-2.88338	-1.00583	0.301749	0	-1.49521	0	0.13486
ENSG00000161618	ALDH16A1	-5.56559	-1.64286	0.536443	0	-1.49509	0	0.134891
ENSG00000138834	MAPK8IP3	-6.43731	-2.04519	0.704081	0	-1.49508	0	0.134895
ENSG00000010626	LRRC23	-0.301749	0	5.6997	0	1.49234	0	0.135611
ENSG00000110848	CD69	-0.167638	0.0335277	4.99562	0	1.49122	0	0.135904
ENSG00000120539	MASTL	-0.972303	4.09038	5.6997	0	1.49101	0	0.135959
ENSG00000172081	MOB3A	-2.64869	-1.03936	0.335277	0	-1.49084	0	0.136005
ENSG00000111641	NOP2	-6.63848	-1.87755	0.771137	0	-1.48908	0	0.136467
ENSG00000050130	JKAMP	-0.402332	1.27405	3.21866	0	1.48904	0	0.136476
ENSG00000114127	XRN1	-0.771137	4.76093	5.76676	0	1.48866	0	0.136576
ENSG00000117009	KMO	-2.68221	-1.00583	0.335277	0	-1.48854	0	0.136609
ENSG00000120708	TGFBI	-0.167638	0.469387	1.07289	0	1.48803	0	0.136742
ENSG00000153071	DAB2	-0.335277	0.938775	2.68221	0	1.48779	0	0.136806
ENSG00000163661	PTX3	-0.87172	4.22449	5.9344	0	1.48689	0	0.137043
ENSG00000226210	WASH7P	-3.88921	-1.30758	0.502915	0	-1.48653	0	0.137139
ENSG00000065135	GNAI3	-1.81049	-0.670554	0.201166	0	-1.4846	0	0.13765
ENSG00000163349	HIPK1	-3.1516	-0.905247	0.301749	0	-1.48434	0	0.137718
ENSG00000130475	FCHO1	-4.1239	-1.60933	0.536443	0	-1.48366	0	0.137899
ENSG00000138495	COX17	-1.60933	-0.637026	0.167638	0	-1.48325	0	0.138008
ENSG00000134597	RBMX2	-5.02915	-3.1516	1.03936	0	-1.48311	0	0.138045
ENSG00000223745	CCDC18-AS1	-0.938775	4.59329	5.86734	0	1.48307	0	0.138056
ENSG00000023445	BIRC3	-0.402332	1.00583	3.88921	0	1.48292	0	0.138094
ENSG00000188372	ZP3	-1.03936	3.41982	6.00145	0	1.48195	0	0.138355
ENSG00000213015	ZNF580	-5.6997	-4.1239	0.972303	0	-1.48027	0	0.138802
ENSG00000139679	LPAR6	-5.39796	-1.81049	0.56997	0	-1.47993	0	0.138891
ENSG00000109929	SC5D	-0.56997	1.47522	5.73323	0	1.47941	0	0.13903
ENSG00000105197	TIMM50	-3.52041	-0.938775	0.335277	0	-1.47893	0	0.139159
ENSG00000198246	SLC29A3	-0.637026	1.67638	6.57142	0	1.47849	0	0.139276
ENSG00000185515	BRCC3	-0.737609	1.84402	6.00145	0	1.47699	0	0.13968
ENSG00000119326	CTNNAL1	-0.201166	0.603498	1.37463	0	1.47671	0	0.139754
ENSG00000204472	AIF1	-1.74344	-0.704081	0.201166	0	-1.4766	0	0.139783
ENSG00000198791	CNOT7	-2.27988	-0.771137	0.234694	0	-1.47628	0	0.139868
ENSG00000102760	RGCC	-1.50875	-0.637026	0.201166	0	-1.47596	0	0.139954
ENSG00000121281	ADCY7	-0.905247	4.86151	5.9344	0	1.47556	0	0.140063
ENSG00000268350	FAM156A	-5.80029	-4.32507	0.972303	0	-1.47495	0	0.140225
ENSG00000129315	CCNT1	-1.03936	3.41982	5.53207	0	1.47475	0	0.140279
ENSG00000135698	MPHOSPH6	-5.12973	-1.91108	0.637026	0	-1.47468	0	0.1403
ENSG00000047410	TPR	-0.335277	0.938775	3.11807	0	1.4746	0	0.140321
ENSG00000142327	RNPEPL1	-1.87755	-0.804664	0.234694	0	-1.47349	0	0.140618
ENSG00000178149	DALRD3	-5.39796	-2.07872	0.704081	0	-1.47276	0	0.140815
ENSG00000099904	ZDHHC8	-5.73323	-3.98979	0.603498	0	-1.47238	0	0.140919
ENSG00000070190	DAPP1	-5.86734	-4.92857	1.07289	0	-1.4716	0	0.141129
ENSG00000185624	P4HB	-1.30758	-0.536443	0.167638	0	-1.47113	0	0.141256
ENSG00000178691	SUZ12	-0.838192	2.88338	5.49854	0	1.4711	0	0.141264
ENSG00000073331	ALPK1	-0.838192	4.92857	6.06851	0	1.46908	0	0.141811
ENSG00000269893	SNHG8	-6.06851	-5.29737	0.838192	0	-1.46813	0	0.142069
ENSG00000198755	RPL10A	-1.207	-0.502915	0.134111	0	-1.46796	0	0.142114
ENSG00000188690	UROS	-3.01749	-1.07289	0.368804	0	-1.4673	0	0.142294
ENSG00000100823	APEX1	-0.737609	2.21283	5.09621	0	1.46708	0	0.142354
ENSG00000196636	SDHAF3	-1.10641	3.31924	5.59912	0	1.46667	0	0.142465
ENSG00000122566	HNRNPA2B1	-0.234694	0.603498	1.34111	0	1.4641	0	0.143166
ENSG00000155849	ELMO1	-2.1793	-0.804664	0.268221	0	-1.46274	0	0.143538
ENSG00000066654	THUMPD1	-0.838192	3.25218	5.76676	0	1.46122	0	0.143954
ENSG00000170248	PDCD6IP	-1.91108	-0.704081	0.234694	0	-1.46022	0	0.144229
ENSG00000149196	HIKESHI	-6.43731	-1.70991	0.704081	0	-1.45998	0	0.144296
ENSG00000265298	RP13-104F24.3	-6.37026	-1.74344	0.637026	0	-1.45976	0	0.144357
ENSG00000111639	MRPL51	-1.97813	-0.737609	0.268221	0	-1.45929	0	0.144485
ENSG00000047056	WDR37	-0.301749	0.87172	2.41399	0	1.45881	0	0.144618
ENSG00000108298	RPL19	-1.13994	-0.502915	0.134111	0	-1.45834	0	0.144747
ENSG00000154589	LY96	-0.335277	0.804664	3.11807	0	1.45646	0	0.145265
ENSG00000138381	ASNSD1	-5.86734	-3.62099	0.905247	0	-1.45612	0	0.145358
ENSG00000133393	FOPNL	-0.804664	2.24635	4.76093	0	1.45566	0	0.145486
ENSG00000141480	ARRB2	-1.207	-0.502915	0.134111	0	-1.45186	0	0.14654
ENSG00000100632	ERH	-3.55393	-1.00583	0.43586	0	-1.45184	0	0.146547
ENSG00000165119	HNRNPK	-1.30758	-0.536443	0.167638	0	-1.45089	0	0.14681
ENSG00000173812	EIF1	-0.87172	-0.368804	0.100583	0	-1.45036	0	0.146958
ENSG00000115649	CNPPD1	-1.81049	-0.737609	0.234694	0	-1.45031	0	0.146972
ENSG00000205220	PSMB10	-1.70991	-0.637026	0.201166	0	-1.44969	0	0.147145
ENSG00000170776	AKAP13	-0.301749	0.838192	1.97813	0	1.44855	0	0.147462
ENSG00000047188	YTHDC2	-5.53207	-4.25801	1.07289	0	-1.44813	0	0.147582
ENSG00000173085	COQ2	-1.47522	4.29154	6.40379	0	1.44809	0	0.147593
ENSG00000080608	PUM3	-6.16909	-1.91108	0.838192	0	-1.44742	0	0.147779
ENSG00000169220	RGS14	-3.95627	-1.27405	0.43586	0	-1.4474	0	0.147785
ENSG00000184887	BTBD6	-0.603498	1.5758	5.6997	0	1.44654	0	0.148025
ENSG00000233276	GPX1	-0.905247	-0.368804	0.100583	0	-1.44582	0	0.148229
ENSG00000247077	PGAM5	-5.09621	-2.74927	1.03936	0	-1.44453	0	0.148589
ENSG00000105397	TYK2	-1.94461	-0.838192	0.268221	0	-1.44431	0	0.148652
ENSG00000084652	TXLNA	-0.301749	0.804664	2.24635	0	1.44135	0	0.149486
ENSG00000070610	GBA2	-7.00728	-1.91108	0.771137	0	-1.44116	0	0.14954
ENSG00000140105	WARS	-2.04519	-0.771137	0.268221	0	-1.44011	0	0.149837
ENSG00000133059	DSTYK	-1.10641	4.15743	6.03498	0	1.4399	0	0.149895
ENSG00000081721	DUSP12	-6.06851	-4.7274	1.207	0	-1.4398	0	0.149924
ENSG00000109079	TNFAIP1	-5.90087	-4.32507	0.56997	0	-1.4397	0	0.149954
ENSG00000280433	CH507-9B2.9	-4.9621	-2.98396	0.938775	0	-1.43951	0	0.150007
ENSG00000124299	PEPD	-1.97813	-0.804664	0.268221	0	-1.43832	0	0.150344
ENSG00000144791	LIMD1	-0.43586	3.88921	5.56559	0	1.43818	0	0.150382
ENSG00000143486	EIF2D	-3.85568	-1.30758	0.502915	0	-1.43513	0	0.151251
ENSG00000178234	GALNT11	-5.36443	-1.60933	0.670554	0	-1.43506	0	0.15127
ENSG00000110400	NECTIN1	-6.16909	-4.89504	0.335277	0	-1.4345	0	0.151429
ENSG00000115414	FN1	-6.00145	-5.19679	1.97813	0	-1.43434	0	0.151474
ENSG00000159388	BTG2	-1.5758	-0.637026	0.201166	0	-1.43376	0	0.151641
ENSG00000196628	TCF4	-1.13994	4.25801	5.76676	0	1.43315	0	0.151816
ENSG00000181220	ZNF746	-0.268221	0	5.46501	0	1.43309	0	0.151831
ENSG00000113569	NUP155	-3.1516	-0.368804	0.167638	0	-1.43255	0	0.151986
ENSG00000163347	CLDN1	-0.637026	1.54227	6.13556	0	1.43151	0	0.152284
ENSG00000032219	ARID4A	-0.804664	1.91108	4.82799	0	1.43146	0	0.152297
ENSG00000183431	SF3A3	-3.85568	-1.13994	0.502915	0	-1.43087	0	0.152466
ENSG00000156515	HK1	-0.301749	0.704081	1.97813	0	1.43041	0	0.1526
ENSG00000187257	RSBN1L	-3.82215	-1.44169	0.56997	0	-1.43004	0	0.152707
ENSG00000121594	CD80	-0.737609	1.44169	6.47084	0	1.42978	0	0.152781
ENSG00000038382	TRIO	-1.10641	3.82215	5.86734	0	1.42943	0	0.152881
ENSG00000111725	PRKAB1	-0.704081	1.67638	5.63265	0	1.42926	0	0.15293
ENSG00000106052	TAX1BP1	-0.268221	0.704081	1.81049	0	1.42841	0	0.153175
ENSG00000203791	METTL10	-1.00583	2.5481	5.06268	0	1.42819	0	0.153236
ENSG00000173120	KDM2A	-4.19096	-1.60933	0.603498	0	-1.42765	0	0.153393
ENSG00000158850	B4GALT3	-6.16909	-1.67638	0.670554	0	-1.42717	0	0.15353
ENSG00000167395	ZNF646	-5.02915	-3.35277	0.938775	0	-1.4269	0	0.153608
ENSG00000105556	MIER2	-5.80029	-3.92274	1.17347	0	-1.42653	0	0.153717
ENSG00000186687	LYRM7	-1.34111	3.85568	5.12973	0	1.42568	0	0.153961
ENSG00000104643	MTMR9	-0.704081	1.60933	5.53207	0	1.42559	0	0.153988
ENSG00000173137	ADCK5	-6.60495	-1.94461	0.87172	0	-1.42514	0	0.154115
ENSG00000116977	LGALS8	-1.03936	4.32507	5.56559	0	1.42487	0	0.154195
ENSG00000125741	OPA3	-4.59329	-2.04519	0.704081	0	-1.42485	0	0.1542
ENSG00000172890	NADSYN1	-0.43586	1.07289	2.34694	0	1.4248	0	0.154214
ENSG00000104312	RIPK2	-0.234694	0.603498	1.5758	0	1.42449	0	0.154305
ENSG00000241837	ATP5O	-1.40816	-0.56997	0.201166	0	-1.42398	0	0.154451
ENSG00000144468	RHBDD1	-1.47522	4.69387	5.86734	0	1.42347	0	0.1546
ENSG00000234883	MIR155HG	-0.771137	1.84402	4.15743	0	1.42136	0	0.155213
ENSG00000125347	IRF1	-0.368804	0.938775	2.48105	0	1.42135	0	0.155216
ENSG00000172819	RARG	-3.41982	-1.27405	0.536443	0	-1.42129	0	0.155234
ENSG00000132256	TRIM5	-6.16909	-2.04519	0.87172	0	-1.4208	0	0.155375
ENSG00000179832	MROH1	-2.84985	-1.13994	0.43586	0	-1.42019	0	0.155552
ENSG00000206560	ANKRD28	-3.62099	-1.03936	0.469387	0	-1.41907	0	0.155878
ENSG00000005059	MCUB	-0.737609	1.54227	4.55976	0	1.4187	0	0.155987
ENSG00000170633	RNF34	-5.59912	-3.78863	1.13994	0	-1.41727	0	0.156405
ENSG00000163932	PRKCD	-2.38046	-0.87172	0.335277	0	-1.41605	0	0.15676
ENSG00000070814	TCOF1	-1.70991	-0.670554	0.234694	0	-1.4145	0	0.157216
ENSG00000103855	CD276	-1.34111	-0.536443	0.201166	0	-1.41448	0	0.15722
ENSG00000168701	TMEM208	-2.98396	-1.13994	0.469387	0	-1.41324	0	0.157585
ENSG00000147123	NDUFB11	-1.34111	-0.56997	0.201166	0	-1.41274	0	0.157733
ENSG00000173545	ZNF622	-5.90087	-4.19096	1.30758	0	-1.41257	0	0.157784
ENSG00000135723	FHOD1	-1.60933	-0.670554	0.234694	0	-1.41227	0	0.15787
ENSG00000171204	TMEM126B	-0.704081	1.81049	4.79446	0	1.41178	0	0.158015
ENSG00000085511	MAP3K4	-0.502915	1.207	3.62099	0	1.4108	0	0.158303
ENSG00000147155	EBP	-2.51458	-1.10641	0.43586	0	-1.41078	0	0.158308
ENSG00000011454	RABGAP1	-5.59912	-3.55393	0.938775	0	-1.41043	0	0.158414
ENSG00000196865	NHLRC2	-5.19679	-3.21866	1.10641	0	-1.40956	0	0.15867
ENSG00000152795	HNRNPDL	-0.268221	0.637026	1.47522	0	1.40935	0	0.15873
ENSG00000274565	CTD-3035K23.7	-5.90087	-3.58746	1.24052	0	-1.40781	0	0.159188
ENSG00000169413	RNASE6	-0.234694	0.603498	1.40816	0	1.40747	0	0.159288
ENSG00000108306	FBXL20	-0.838192	5.29737	6.33673	0	1.40741	0	0.159307
ENSG00000143067	ZNF697	-0.56997	1.24052	4.29154	0	1.40725	0	0.159353
ENSG00000162407	PLPP3	-6.50437	-5.49854	1.10641	0	-1.40713	0	0.15939
ENSG00000068305	MEF2A	-0.301749	0.704081	2.1793	0	1.40656	0	0.159557
ENSG00000136270	TBRG4	-5.12973	-1.74344	0.771137	0	-1.40564	0	0.159831
ENSG00000014919	COX15	-1.07289	0.301749	5.06268	0	1.40541	0	0.159901
ENSG00000257923	CUX1	-0.368804	0.87172	2.27988	0	1.40538	0	0.15991
ENSG00000197879	MYO1C	-0.368804	0.87172	2.04519	0	1.40518	0	0.159968
ENSG00000131408	NR1H2	-0.335277	0.771137	2.01166	0	1.40418	0	0.160264
ENSG00000168591	TMUB2	-3.95627	-1.27405	0.502915	0	-1.40413	0	0.160281
ENSG00000196655	TRAPPC4	-3.92274	-1.34111	0.603498	0	-1.40381	0	0.160376
ENSG00000083799	CYLD	-2.84985	-1.00583	0.402332	0	-1.40379	0	0.16038
ENSG00000083828	ZNF586	-5.26384	0	0.167638	0	-1.40377	0	0.160386
ENSG00000171928	TVP23B	-6.00145	-3.72157	0.938775	0	-1.40337	0	0.160507
ENSG00000175130	MARCKSL1	-0.335277	0.100583	5.43148	0	1.40333	0	0.160519
ENSG00000119446	RBM18	-5.63265	-1.87755	0.771137	0	-1.40333	0	0.160519
ENSG00000118200	CAMSAP2	-0.637026	1.81049	4.05685	0	1.4021	0	0.160886
ENSG00000121316	PLBD1	-2.21283	-0.838192	0.335277	0	-1.40099	0	0.161218
ENSG00000125676	THOC2	-0.637026	1.50875	3.98979	0	1.40078	0	0.161279
ENSG00000145860	RNF145	-0.43586	0.87172	3.35277	0	1.40058	0	0.161341
ENSG00000131242	RAB11FIP4	-5.90087	-1.70991	1.17347	0	-1.40026	0	0.161436
ENSG00000173418	NAA20	-1.77697	-0.637026	0.268221	0	-1.39773	0	0.162194
ENSG00000135845	PIGC	-4.3586	-1.50875	0.637026	0	-1.3973	0	0.162323
ENSG00000182093	WRB	-1.03936	5.09621	6.13556	0	1.39626	0	0.162635
ENSG00000231925	TAPBP	-1.37463	-0.56997	0.201166	0	-1.39615	0	0.16267
ENSG00000177485	ZBTB33	-5.06268	-3.48688	0.905247	0	-1.39539	0	0.162899
ENSG00000145779	TNFAIP8	-0.268221	0.603498	1.44169	0	1.39487	0	0.163056
ENSG00000106144	CASP2	-1.24052	3.65452	6.13556	0	1.39462	0	0.163129
ENSG00000116560	SFPQ	-0.268221	0.637026	1.5758	0	1.39157	0	0.164052
ENSG00000175197	DDIT3	-3.45335	-1.24052	0.502915	0	-1.39144	0	0.164092
ENSG00000113504	SLC12A7	-0.43586	0.972303	2.7828	0	1.39099	0	0.164229
ENSG00000168159	RNF187	-4.09038	-1.54227	0.637026	0	-1.38898	0	0.16484
ENSG00000123684	LPGAT1	-5.3309	-1.67638	0.771137	0	-1.38771	0	0.165225
ENSG00000196511	TPK1	-3.31924	-1.03936	0.502915	0	-1.38735	0	0.165335
ENSG00000126773	PCNX4	-1.40816	3.72157	5.16326	0	1.38698	0	0.165448
ENSG00000214717	ZBED1	-6.03498	-1.70991	0.771137	0	-1.38691	0	0.16547
ENSG00000112763	BTN2A1	-4.05685	-1.54227	0.603498	0	-1.38681	0	0.1655
ENSG00000181061	HIGD1A	-0.268221	0.637026	1.91108	0	1.38612	0	0.165711
ENSG00000164587	RPS14	-0.87172	-0.368804	0.134111	0	-1.38598	0	0.165753
ENSG00000108932	SLC16A6	-1.17347	3.25218	5.09621	0	1.38564	0	0.165856
ENSG00000169641	LUZP1	-3.85568	-1.5758	0.603498	0	-1.38469	0	0.166149
ENSG00000266412	NCOA4	-0.301749	0.670554	1.77697	0	1.38421	0	0.166295
ENSG00000242125	SNHG3	-0.905247	1.97813	6.10204	0	1.38353	0	0.166502
ENSG00000006530	AGK	-0.167638	0.0335277	5.09621	0	1.38345	0	0.166526
ENSG00000145414	NAF1	-0.938775	1.5758	5.9344	0	1.38344	0	0.166529
ENSG00000115318	LOXL3	-1.03936	4.62682	6.33673	0	1.38253	0	0.16681
ENSG00000174485	DENND4A	-0.972303	2.1793	5.19679	0	1.38141	0	0.167153
ENSG00000128654	MTX2	-1.5758	3.82215	5.83382	0	1.38122	0	0.167212
ENSG00000177989	ODF3B	-5.80029	-1.87755	0.972303	0	-1.38095	0	0.167295
ENSG00000133106	EPSTI1	-5.96793	-1.70991	0.87172	0	-1.38069	0	0.167375
ENSG00000167740	CYB5D2	-6.40379	-1.50875	0.972303	0	-1.38068	0	0.167379
ENSG00000233461	RP11-295G20.2	-5.56559	-3.3863	1.10641	0	-1.38063	0	0.167392
ENSG00000100897	DCAF11	-2.34694	-1.00583	0.402332	0	-1.38041	0	0.167461
ENSG00000010278	CD9	-0.368804	0.804664	2.38046	0	1.38027	0	0.167503
ENSG00000168538	TRAPPC11	-5.59912	-4.02332	1.17347	0	-1.37888	0	0.167933
ENSG00000106565	TMEM176B	-6.83965	-1.207	0.536443	0	-1.37875	0	0.167972
ENSG00000134333	LDHA	-0.234694	0.502915	1.17347	0	1.37836	0	0.168092
ENSG00000122882	ECD	-0.670554	1.74344	4.1239	0	1.37816	0	0.168153
ENSG00000092108	SCFD1	-0.469387	0.938775	3.35277	0	1.37806	0	0.168186
ENSG00000140577	CRTC3	-0.905247	1.81049	5.39796	0	1.37707	0	0.168489
ENSG00000140859	KIFC3	-2.38046	-0.87172	0.402332	0	-1.37578	0	0.16889
ENSG00000125629	INSIG2	-0.402332	0	5.12973	0	1.3757	0	0.168914
ENSG00000095564	BTAF1	-2.27988	-0.938775	0.402332	0	-1.37502	0	0.169126
ENSG00000164151	ICE1	-1.07289	1.94461	6.00145	0	1.3749	0	0.169161
ENSG00000083312	TNPO1	-0.704081	1.47522	4.66035	0	1.37425	0	0.169365
ENSG00000172292	CERS6	-1.24052	3.01749	5.16326	0	1.3739	0	0.169471
ENSG00000170471	RALGAPB	-5.12973	-2.58163	1.13994	0	-1.37333	0	0.169651
ENSG00000169093	ASMTL	-3.98979	-1.13994	0.502915	0	-1.37301	0	0.169751
ENSG00000266389	CTB-41I6.1	-5.16326	-3.45335	1.24052	0	-1.37242	0	0.169933
ENSG00000170473	PYM1	-3.95627	-1.30758	0.603498	0	-1.37223	0	0.169992
ENSG00000112242	E2F3	-0.838192	1.97813	4.15743	0	1.37143	0	0.170242
ENSG00000170027	YWHAG	-0.301749	0.670554	2.04519	0	1.37105	0	0.17036
ENSG00000105254	TBCB	-1.54227	-0.603498	0.234694	0	-1.37078	0	0.170445
ENSG00000030582	GRN	-0.87172	-0.368804	0.134111	0	-1.37039	0	0.170565
ENSG00000230551	CTB-89H12.4	-3.7551	-1.50875	0.670554	0	-1.36928	0	0.170911
ENSG00000170638	TRABD	-2.31341	-0.804664	0.335277	0	-1.36924	0	0.170924
ENSG00000204160	ZDHHC18	-4.49271	-2.41399	0.87172	0	-1.36779	0	0.171378
ENSG00000185475	TMEM179B	-2.1793	-0.737609	0.301749	0	-1.36728	0	0.171536
ENSG00000168090	COPS6	-2.21283	-0.905247	0.402332	0	-1.36685	0	0.171674
ENSG00000198840	MT-ND3	-0.201166	0.469387	1.13994	0	1.36618	0	0.171882
ENSG00000152219	ARL14EP	-5.29737	-3.92274	1.40816	0	-1.36541	0	0.172125
ENSG00000279491	RP11-810P12.7	-1.17347	4.52624	5.76676	0	1.36373	0	0.172654
ENSG00000119922	IFIT2	-3.05102	-1.13994	0.56997	0	-1.36311	0	0.172848
ENSG00000257122	RRN3P3	-4.45918	-1.5758	0.737609	0	-1.36307	0	0.172859
ENSG00000143398	PIP5K1A	-1.67638	3.45335	6.00145	0	1.36266	0	0.172989
ENSG00000241058	NSUN6	-4.89504	-2.74927	1.10641	0	-1.3625	0	0.173042
ENSG00000189079	ARID2	-5.23032	-3.52041	1.24052	0	-1.36214	0	0.173154
ENSG00000138593	SECISBP2L	-4.99562	-2.14577	0.905247	0	-1.36203	0	0.173188
ENSG00000168389	MFSD2A	-6.33673	-1.81049	0.804664	0	-1.36169	0	0.173296
ENSG00000122547	EEPD1	-5.76676	-2.38046	3.28571	0	-1.36071	0	0.173605
ENSG00000179085	DPM3	-2.88338	-0.87172	0.43586	0	-1.36057	0	0.173651
ENSG00000111412	C12orf49	-3.25218	-1.207	0.536443	0	-1.36056	0	0.173653
ENSG00000175334	BANF1	-1.54227	-0.603498	0.234694	0	-1.3605	0	0.173672
ENSG00000111605	CPSF6	-0.56997	1.07289	3.31924	0	1.36023	0	0.173758
ENSG00000123685	BATF3	-1.94461	-0.771137	0.335277	0	-1.35987	0	0.173872
ENSG00000168275	COA6	-0.87172	1.5758	5.83382	0	1.35956	0	0.17397
ENSG00000158825	CDA	-3.65452	-1.207	0.56997	0	-1.35938	0	0.174025
ENSG00000143322	ABL2	-0.234694	0.469387	1.13994	0	1.35938	0	0.174025
ENSG00000104957	CCDC130	-5.73323	-1.77697	0.804664	0	-1.35899	0	0.174151
ENSG00000173846	PLK3	-1.70991	-0.804664	0.402332	0	-1.35811	0	0.174427
ENSG00000181904	C5orf24	-1.00583	1.91108	5.80029	0	1.35791	0	0.174491
ENSG00000109572	CLCN3	-0.972303	3.35277	4.86151	0	1.357	0	0.17478
ENSG00000106723	SPIN1	-5.63265	-3.68804	1.27405	0	-1.35672	0	0.174869
ENSG00000156711	MAPK13	-0.838192	1.67638	5.96793	0	1.3555	0	0.17526
ENSG00000096063	SRPK1	-1.27405	3.52041	6.23615	0	1.35473	0	0.175504
ENSG00000127418	FGFRL1	-5.63265	-4.45918	1.87755	0	-1.35431	0	0.175639
ENSG00000163389	POGLUT1	-0.737609	1.81049	4.15743	0	1.35369	0	0.175835
ENSG00000226742	HSBP1L1	-0.670554	1.37463	3.58746	0	1.35245	0	0.176232
ENSG00000031823	RANBP3	-0.704081	1.30758	3.55393	0	1.35178	0	0.176447
ENSG00000140905	GCSH	-5.66618	-3.08455	1.207	0	-1.35004	0	0.177005
ENSG00000175309	PHYKPL	-6.37026	-1.74344	0.905247	0	-1.34905	0	0.177322
ENSG00000115956	PLEK	-0.301749	0.637026	1.44169	0	1.34874	0	0.17742
ENSG00000173517	PEAK1	-0.637026	1.24052	4.62682	0	1.34872	0	0.177428
ENSG00000099250	NRP1	-0.335277	0.670554	1.67638	0	1.3483	0	0.177561
ENSG00000276550	HERC2P2	-5.43148	-3.68804	1.207	0	-1.34771	0	0.177751
ENSG00000103707	MTFMT	-5.19679	-2.14577	0.972303	0	-1.34649	0	0.178145
ENSG00000137767	SQRDL	-1.37463	-0.536443	0.234694	0	-1.34528	0	0.178534
ENSG00000163866	SMIM12	-2.48105	-0.838192	0.402332	0	-1.34515	0	0.178576
ENSG00000237604	AP001056.1	-1.07289	3.18513	5.39796	0	1.3424	0	0.179467
ENSG00000068308	OTUD5	-4.79446	-1.34111	0.704081	0	-1.3423	0	0.1795
ENSG00000100129	EIF3L	-2.1793	-0.838192	0.402332	0	-1.34212	0	0.179558
ENSG00000198242	RPL23A	-1.03936	-0.43586	0.167638	0	-1.34181	0	0.179657
ENSG00000011600	TYROBP	-0.938775	-0.368804	0.134111	0	-1.34118	0	0.179862
ENSG00000139291	TMEM19	-3.18513	-1.13994	0.56997	0	-1.34113	0	0.179879
ENSG00000140474	ULK3	-0.838192	1.207	6.43731	0	1.33962	0	0.180371
ENSG00000125148	MT2A	-4.79446	-0.0670554	0.201166	0	-1.33941	0	0.180438
ENSG00000101773	RBBP8	-1.07289	2.11224	5.12973	0	1.33939	0	0.180445
ENSG00000147601	TERF1	-1.24052	0.469387	3.95627	0	1.33894	0	0.180589
ENSG00000169439	SDC2	-0.335277	0.670554	1.67638	0	1.33877	0	0.180645
ENSG00000169692	AGPAT2	-2.01166	-0.87172	0.368804	0	-1.33806	0	0.180875
ENSG00000134884	ARGLU1	-1.64286	-0.603498	0.268221	0	-1.33777	0	0.180972
ENSG00000080815	PSEN1	-2.7828	-0.771137	0.402332	0	-1.33668	0	0.181326
ENSG00000263956	NBPF11	-4.62682	-1.74344	0.838192	0	-1.33645	0	0.181403
ENSG00000198858	R3HDM4	-0.603498	1.40816	3.31924	0	1.33601	0	0.181546
ENSG00000188522	FAM83G	-0.938775	5.19679	6.57142	0	1.33587	0	0.181592
ENSG00000157916	RER1	-1.47522	-0.603498	0.268221	0	-1.33365	0	0.182319
ENSG00000125538	IL1B	-0.56997	1.24052	3.01749	0	1.33328	0	0.182441
ENSG00000104626	ERI1	-0.402332	0.737609	2.95044	0	1.33319	0	0.182469
ENSG00000184677	ZBTB40	-5.76676	-1.94461	0.905247	0	-1.33166	0	0.182972
ENSG00000101247	NDUFAF5	-1.47522	3.1516	5.06268	0	1.33162	0	0.182984
ENSG00000154240	CEP112	-6.23615	-4.19096	1.44169	0	-1.3306	0	0.183322
ENSG00000185608	MRPL40	-3.1516	-0.972303	0.56997	0	-1.33015	0	0.183468
ENSG00000108557	RAI1	-1.50875	3.7551	5.73323	0	1.33003	0	0.183508
ENSG00000152457	DCLRE1C	-6.06851	-4.49271	1.03936	0	-1.3299	0	0.18355
ENSG00000102970	CCL17	-0.637026	1.47522	3.78863	0	1.32939	0	0.18372
ENSG00000112584	FAM120B	-5.06268	-1.64286	0.771137	0	-1.32916	0	0.183795
ENSG00000100225	FBXO7	-1.74344	-0.670554	0.301749	0	-1.32792	0	0.184203
ENSG00000120709	FAM53C	-5.76676	-4.09038	0.402332	0	-1.32563	0	0.184961
ENSG00000272669	RP3-508I15.21	-4.66035	-0.167638	0.268221	0	-1.32559	0	0.184976
ENSG00000020426	MNAT1	-5.63265	-2.48105	1.03936	0	-1.32548	0	0.185012
ENSG00000143742	SRP9	-0.268221	0.536443	1.34111	0	1.32392	0	0.18553
ENSG00000011566	MAP4K3	-5.9344	-4.69387	1.207	0	-1.32366	0	0.185616
ENSG00000166311	SMPD1	-1.34111	4.66035	5.90087	0	1.3235	0	0.185669
ENSG00000130830	MPP1	-2.27988	-0.804664	0.402332	0	-1.32317	0	0.18578
ENSG00000123130	ACOT9	-2.44752	-0.804664	0.402332	0	-1.32308	0	0.185809
ENSG00000160710	ADAR	-1.97813	-0.704081	0.335277	0	-1.32242	0	0.18603
ENSG00000279838	RP4-635A23.6	-1.03936	2.14577	4.7274	0	1.32216	0	0.186116
ENSG00000118242	MREG	-0.905247	5.02915	5.9344	0	1.32204	0	0.186153
ENSG00000147654	EBAG9	-5.9344	-3.68804	0.502915	0	-1.31936	0	0.18705
ENSG00000135966	TGFBRAP1	-1.10641	4.49271	5.9344	0	1.31836	0	0.187384
ENSG00000125166	GOT2	-0.737609	1.40816	3.68804	0	1.31808	0	0.187476
ENSG00000187118	CMC1	-0.771137	1.50875	3.98979	0	1.31505	0	0.188492
ENSG00000099337	KCNK6	-1.44169	-0.536443	0.234694	0	-1.31381	0	0.188909
ENSG00000108582	CPD	-1.10641	2.11224	4.62682	0	1.31324	0	0.189101
ENSG00000138061	CYP1B1	-0.268221	0.502915	1.27405	0	1.31216	0	0.189465
ENSG00000114473	IQCG	-0.737609	1.207	6.50437	0	1.31075	0	0.189943
ENSG00000169738	DCXR	-1.64286	-0.637026	0.301749	0	-1.31039	0	0.190064
ENSG00000067066	SP100	-2.74927	-1.13994	0.603498	0	-1.3102	0	0.190129
ENSG00000107643	MAPK8	-5.53207	-3.88921	1.64286	0	-1.31019	0	0.190133
ENSG00000111344	RASAL1	-0.938775	1.81049	5.43148	0	1.30984	0	0.190251
ENSG00000172590	MRPL52	-1.77697	-0.603498	0.268221	0	-1.30956	0	0.190343
ENSG00000115866	DARS	-3.05102	-0.804664	0.43586	0	-1.30894	0	0.190554
ENSG00000105483	CARD8	-0.804664	1.91108	4.09038	0	1.30857	0	0.19068
ENSG00000168283	BMI1	-1.10641	2.64869	4.52624	0	1.30846	0	0.190718
ENSG00000135341	MAP3K7	-5.46501	-4.09038	1.03936	0	-1.3081	0	0.190839
ENSG00000135297	MTO1	-5.06268	-1.70991	0.938775	0	-1.30801	0	0.190868
ENSG00000109501	WFS1	-1.30758	3.95627	6.13556	0	1.30794	0	0.190894
ENSG00000185485	SDHAP1	-3.28571	-1.07289	0.704081	0	-1.30767	0	0.190986
ENSG00000169299	PGM2	-5.49854	-1.50875	0.771137	0	-1.30748	0	0.191049
ENSG00000185507	IRF7	-5.73323	-1.70991	0.972303	0	-1.30609	0	0.191522
ENSG00000153904	DDAH1	-0.167638	0	4.55976	0	1.30558	0	0.191695
ENSG00000100612	DHRS7	-0.536443	0.938775	2.95044	0	1.30491	0	0.191925
ENSG00000126749	EMG1	-3.62099	-1.47522	1.03936	0	-1.30483	0	0.191949
ENSG00000164134	NAA15	-0.905247	1.30758	5.86734	0	1.30473	0	0.191984
ENSG00000061938	TNK2	-0.938775	1.94461	5.66618	0	1.30424	0	0.192153
ENSG00000137710	RDX	-0.938775	1.5758	5.43148	0	1.30413	0	0.192191
ENSG00000224531	SMIM13	-5.23032	-3.78863	1.207	0	-1.30404	0	0.192219
ENSG00000037241	RPL26L1	-0.771137	1.44169	4.15743	0	1.30331	0	0.192469
ENSG00000231233	CFAP58-AS1	-1.207	4.32507	5.66618	0	1.30224	0	0.192835
ENSG00000005700	IBTK	-0.905247	1.60933	5.26384	0	1.30212	0	0.192877
ENSG00000163191	S100A11	-0.201166	0.335277	0.838192	0	1.30195	0	0.192933
ENSG00000119714	GPR68	-5.73323	-1.94461	1.10641	0	-1.30029	0	0.193503
ENSG00000018189	RUFY3	-4.99562	-2.74927	1.27405	0	-1.30002	0	0.193593
ENSG00000114956	DGUOK	-0.335277	0.603498	1.74344	0	1.2988	0	0.194011
ENSG00000089916	GPATCH2L	-0.56997	0.804664	3.85568	0	1.29853	0	0.194106
ENSG00000123395	ATG101	-4.52624	-1.40816	0.771137	0	-1.2968	0	0.1947
ENSG00000144029	MRPS5	-2.95044	-0.972303	0.56997	0	-1.2966	0	0.194768
ENSG00000125611	CHCHD5	-3.48688	-0.938775	0.637026	0	-1.29607	0	0.19495
ENSG00000106588	PSMA2	-1.30758	4.02332	5.12973	0	1.296	0	0.194976
ENSG00000147119	CHST7	-5.83382	-4.42565	2.14577	0	-1.29421	0	0.195593
ENSG00000035681	NSMAF	-3.72157	-1.30758	0.737609	0	-1.29413	0	0.195619
ENSG00000283041	RP11-371A22.1	-1.17347	-0.469387	0.201166	0	-1.29389	0	0.195703
ENSG00000136240	KDELR2	-0.368804	0.704081	2.01166	0	1.29346	0	0.195853
ENSG00000105643	ARRDC2	-4.86151	-1.81049	0.905247	0	-1.29239	0	0.196223
ENSG00000133316	WDR74	-1.37463	4.05685	5.46501	0	1.29232	0	0.196246
ENSG00000132475	H3F3B	-1.03936	-0.402332	0.167638	0	-1.29185	0	0.196409
ENSG00000114391	RPL24	-1.207	-0.469387	0.201166	0	-1.29028	0	0.196952
ENSG00000031698	SARS	-0.637026	1.13994	3.08455	0	1.28932	0	0.197287
ENSG00000038532	CLEC16A	-1.40816	3.25218	5.12973	0	1.28891	0	0.197428
ENSG00000100219	XBP1	-2.84985	-0.838192	0.469387	0	-1.28862	0	0.197529
ENSG00000158161	EYA3	-0.938775	1.67638	6.06851	0	1.2886	0	0.197539
ENSG00000075413	MARK3	-3.05102	-1.10641	0.670554	0	-1.28836	0	0.197622
ENSG00000182952	HMGN4	-4.82799	-1.84402	0.905247	0	-1.28654	0	0.198254
ENSG00000102901	CENPT	-3.95627	-1.5758	0.771137	0	-1.28601	0	0.198438
ENSG00000109790	KLHL5	-0.737609	0.201166	5.23032	0	1.28567	0	0.198557
ENSG00000008130	NADK	-3.88921	-1.50875	0.771137	0	-1.28561	0	0.198579
ENSG00000110713	NUP98	-0.502915	0.87172	2.81632	0	1.28537	0	0.198664
ENSG00000128016	ZFP36	-1.50875	-0.637026	0.301749	0	-1.28472	0	0.198891
ENSG00000145050	MANF	-1.03936	1.91108	5.43148	0	1.28411	0	0.199102
ENSG00000177150	FAM210A	-1.37463	3.82215	5.83382	0	1.28399	0	0.199147
ENSG00000184992	BRI3BP	-6.23615	-1.91108	1.24052	0	-1.28263	0	0.199621
ENSG00000168653	NDUFS5	-1.10641	-0.43586	0.201166	0	-1.27993	0	0.200569
ENSG00000119979	FAM45A	-0.536443	0.938775	2.88338	0	1.27924	0	0.200813
ENSG00000037897	METTL1	-0.804664	1.44169	3.95627	0	1.27729	0	0.201499
ENSG00000213024	NUP62	-0.737609	1.17347	2.7828	0	1.27638	0	0.201822
ENSG00000103381	CPPED1	-0.368804	0.670554	1.77697	0	1.27635	0	0.201832
ENSG00000128463	EMC4	-2.34694	-0.838192	0.43586	0	-1.27634	0	0.201835
ENSG00000053372	MRTO4	-0.838192	1.40816	4.1239	0	1.27607	0	0.20193
ENSG00000142197	DOPEY2	-1.13994	4.42565	5.86734	0	1.27601	0	0.201954
ENSG00000168994	PXDC1	-0.402332	0.704081	1.70991	0	1.27522	0	0.20223
ENSG00000264343	NOTCH2NL	-3.85568	-1.24052	0.905247	0	-1.27459	0	0.202456
ENSG00000177119	ANO6	-0.704081	0.905247	4.22449	0	1.27454	0	0.202472
ENSG00000178974	FBXO34	-6.00145	-1.60933	1.00583	0	-1.27452	0	0.202479
ENSG00000135828	RNASEL	-0.201166	0.0335277	5.36443	0	1.27297	0	0.20303
ENSG00000105447	GRWD1	-1.74344	3.65452	5.16326	0	1.2729	0	0.203055
ENSG00000092094	OSGEP	-4.89504	-1.34111	0.838192	0	-1.27279	0	0.203093
ENSG00000013306	SLC25A39	-0.469387	0.87172	2.27988	0	1.27252	0	0.203187
ENSG00000155506	LARP1	-2.68221	-0.87172	0.502915	0	-1.27151	0	0.203548
ENSG00000167658	EEF2	-1.47522	-0.56997	0.301749	0	-1.27134	0	0.203608
ENSG00000162636	FAM102B	-1.00583	1.27405	5.96793	0	1.27024	0	0.203999
ENSG00000119321	FKBP15	-0.804664	1.37463	3.72157	0	1.26994	0	0.204107
ENSG00000111615	KRR1	-1.10641	2.07872	5.02915	0	1.26976	0	0.204169
ENSG00000141664	ZCCHC2	-1.5758	3.55393	5.63265	0	1.26842	0	0.204648
ENSG00000116062	MSH6	-1.34111	3.72157	5.6997	0	1.26644	0	0.205357
ENSG00000165312	OTUD1	-0.402332	0.670554	2.27988	0	1.26557	0	0.205668
ENSG00000102606	ARHGEF7	-3.85568	-1.27405	0.771137	0	-1.26555	0	0.205675
ENSG00000213654	GPSM3	-1.70991	-0.670554	0.335277	0	-1.26549	0	0.205694
ENSG00000165678	GHITM	-1.50875	-0.56997	0.268221	0	-1.26535	0	0.205746
ENSG00000145425	RPS3A	-1.00583	-0.402332	0.201166	0	-1.26524	0	0.205787
ENSG00000107738	C10orf54	-2.51458	-0.87172	0.469387	0	-1.26505	0	0.205852
ENSG00000113621	TXNDC15	-5.12973	-2.95044	1.84402	0	-1.26478	0	0.20595
ENSG00000158457	TSPAN33	-0.737609	1.207	3.62099	0	1.26468	0	0.205987
ENSG00000136436	CALCOCO2	-2.88338	-1.03936	0.603498	0	-1.26426	0	0.206138
ENSG00000270069	MIR222HG	-0.737609	1.34111	3.85568	0	1.26358	0	0.206382
ENSG00000160593	JAML	-1.47522	-0.56997	0.301749	0	-1.26341	0	0.206442
ENSG00000176095	IP6K1	-5.29737	-1.70991	1.37463	0	-1.26307	0	0.206562
ENSG00000072121	ZFYVE26	-2.07872	4.59329	5.96793	0	1.26205	0	0.20693
ENSG00000130520	LSM4	-1.44169	-0.536443	0.268221	0	-1.26155	0	0.207112
ENSG00000188895	MSL1	-4.99562	-1.67638	0.972303	0	-1.2614	0	0.207164
ENSG00000173915	USMG5	-0.268221	0.469387	1.207	0	1.26028	0	0.207568
ENSG00000151929	BAG3	-0.87172	0	5.3309	0	1.26002	0	0.207662
ENSG00000104154	SLC30A4	-0.972303	1.47522	4.79446	0	1.25999	0	0.207673
ENSG00000131368	MRPS25	-4.1239	-1.207	0.737609	0	-1.25945	0	0.207866
ENSG00000185811	IKZF1	-6.03498	-1.74344	1.17347	0	-1.259	0	0.208032
ENSG00000132434	LANCL2	-0.838192	1.30758	5.66618	0	1.25886	0	0.20808
ENSG00000151657	KIN	-1.13994	4.82799	5.90087	0	1.25885	0	0.208085
ENSG00000001631	KRIT1	-0.838192	1.10641	4.32507	0	1.25858	0	0.208183
ENSG00000089060	SLC8B1	-4.45918	-1.54227	0.804664	0	-1.25812	0	0.208347
ENSG00000114648	KLHL18	-3.95627	-1.24052	0.771137	0	-1.25784	0	0.20845
ENSG00000131467	PSME3	-2.58163	-0.938775	0.536443	0	-1.25713	0	0.208705
ENSG00000196843	ARID5A	-1.84402	-0.804664	0.43586	0	-1.25595	0	0.209135
ENSG00000112679	DUSP22	-0.737609	1.13994	2.91691	0	1.255	0	0.209479
ENSG00000162813	BPNT1	-1.5758	0.301749	4.86151	0	1.25446	0	0.209673
ENSG00000105856	HBP1	-5.09621	-1.37463	0.838192	0	-1.25389	0	0.209881
ENSG00000159352	PSMD4	-1.47522	-0.603498	0.335277	0	-1.25352	0	0.210018
ENSG00000241258	CRCP	-1.27405	1.54227	5.80029	0	1.25335	0	0.210078
ENSG00000130204	TOMM40	-0.771137	1.30758	3.82215	0	1.25263	0	0.21034
ENSG00000177479	ARIH2	-3.58746	-1.03936	0.637026	0	-1.25235	0	0.210442
ENSG00000146223	RPL7L1	-0.737609	1.17347	3.72157	0	1.25092	0	0.210963
ENSG00000055163	CYFIP2	-1.24052	5.06268	6.06851	0	1.25065	0	0.211062
ENSG00000100365	NCF4	-2.95044	-0.938775	0.536443	0	-1.25058	0	0.211089
ENSG00000153561	RMND5A	-5.53207	-1.70991	1.07289	0	-1.25018	0	0.211232
ENSG00000196235	SUPT5H	-1.40816	-0.536443	0.268221	0	-1.24883	0	0.211728
ENSG00000187796	CARD9	-2.11224	-0.838192	0.469387	0	-1.24834	0	0.211905
ENSG00000187954	CYHR1	-3.82215	-1.17347	0.804664	0	-1.24769	0	0.212144
ENSG00000125459	MSTO1	-5.59912	-3.92274	1.5758	0	-1.24729	0	0.212292
ENSG00000127837	AAMP	-3.25218	-1.13994	0.670554	0	-1.24647	0	0.212593
ENSG00000204628	RACK1	-1.27405	-0.502915	0.268221	0	-1.24471	0	0.213239
ENSG00000135776	ABCB10	-4.92857	-2.98396	1.77697	0	-1.24461	0	0.213276
ENSG00000225331	AP001055.6	-4.76093	-1.87755	1.03936	0	-1.24454	0	0.213301
ENSG00000215021	PHB2	-0.469387	0.771137	2.1793	0	1.24443	0	0.213342
ENSG00000102119	EMD	-1.97813	-0.637026	0.368804	0	-1.24413	0	0.213453
ENSG00000033867	SLC4A7	-1.34111	3.92274	5.36443	0	1.24397	0	0.213512
ENSG00000264364	DYNLL2	-1.17347	4.15743	5.3309	0	1.24365	0	0.213628
ENSG00000070423	RNF126	-1.03936	1.64286	4.62682	0	1.24363	0	0.213634
ENSG00000132334	PTPRE	-0.972303	-0.368804	0.201166	0	-1.24352	0	0.213677
ENSG00000170385	SLC30A1	-0.402332	0.301749	4.66035	0	1.24335	0	0.21374
ENSG00000165775	FUNDC2	-2.41399	-0.737609	0.43586	0	-1.24333	0	0.213745
ENSG00000139631	CSAD	-1.50875	0.268221	4.99562	0	1.24321	0	0.213791
ENSG00000172432	GTPBP2	-6.5379	-1.37463	0.905247	0	-1.24252	0	0.214044
ENSG00000115993	TRAK2	-5.29737	-3.21866	1.50875	0	-1.24224	0	0.214148
ENSG00000187742	SECISBP2	-4.32507	-2.21283	1.10641	0	-1.2413	0	0.214495
ENSG00000067704	IARS2	-3.05102	-1.17347	0.670554	0	-1.24094	0	0.214629
ENSG00000184897	H1FX	-3.11807	-0.905247	0.603498	0	-1.23999	0	0.21498
ENSG00000161013	MGAT4B	-5.46501	-1.54227	0.905247	0	-1.23949	0	0.215166
ENSG00000080802	CNOT4	-5.19679	-2.41399	1.27405	0	-1.23922	0	0.215263
ENSG00000113384	GOLPH3	-1.00583	1.97813	4.19096	0	1.23904	0	0.215331
ENSG00000228696	ARL17B	-5.16326	-3.35277	1.60933	0	-1.23872	0	0.21545
ENSG00000186298	PPP1CC	-4.99562	-1.74344	0.972303	0	-1.23771	0	0.215824
ENSG00000133246	PRAM1	-5.76676	-1.60933	1.03936	0	-1.23766	0	0.215841
ENSG00000117054	ACADM	-5.86734	-1.54227	1.207	0	-1.23714	0	0.216034
ENSG00000144134	RABL2A	-1.97813	3.88921	5.29737	0	1.23579	0	0.216538
ENSG00000135597	REPS1	-2.01166	4.62682	6.10204	0	1.23548	0	0.216653
ENSG00000139636	LMBR1L	-6.33673	-4.89504	2.24635	0	-1.23509	0	0.216796
ENSG00000159131	GART	-5.53207	-2.98396	1.40816	0	-1.23503	0	0.216818
ENSG00000087269	NOP14	-2.61516	4.22449	5.39796	0	1.23435	0	0.217072
ENSG00000259590	RP11-20G13.3	-1.24052	3.28571	4.92857	0	1.23408	0	0.217171
ENSG00000162368	CMPK1	-0.536443	0.704081	3.7551	0	1.234	0	0.217202
ENSG00000100417	PMM1	-5.46501	-1.34111	0.87172	0	-1.23386	0	0.217257
ENSG00000265972	TXNIP	-1.97813	-0.704081	0.402332	0	-1.23369	0	0.217319
ENSG00000128692	EIF2S2P4	-0.938775	1.64286	3.85568	0	1.23347	0	0.217401
ENSG00000136718	IMP4	-0.737609	1.10641	3.45335	0	1.23223	0	0.217864
ENSG00000188375	H3F3C	-1.91108	-0.603498	0.368804	0	-1.23202	0	0.217941
ENSG00000166340	TPP1	-1.54227	-0.603498	0.335277	0	-1.23173	0	0.218048
ENSG00000169251	NMD3	-0.905247	1.50875	4.05685	0	1.2313	0	0.218212
ENSG00000141959	PFKL	-1.34111	-0.502915	0.268221	0	-1.23096	0	0.218339
ENSG00000153046	CDYL	-1.03936	1.37463	6.03498	0	1.23089	0	0.218365
ENSG00000259760	RP11-20G13.2	-1.30758	3.65452	5.02915	0	1.23028	0	0.218594
ENSG00000118292	C1orf54	-0.368804	0.603498	1.87755	0	1.23011	0	0.218654
ENSG00000105339	DENND3	-0.87172	1.24052	4.49271	0	1.22957	0	0.218858
ENSG00000162585	FAAP20	-2.98396	-0.938775	0.637026	0	-1.22891	0	0.219106
ENSG00000198712	MT-CO2	-0.167638	0.301749	0.737609	0	1.22874	0	0.219168
ENSG00000141552	ANAPC11	-1.24052	-0.469387	0.234694	0	-1.22872	0	0.219177
ENSG00000101365	IDH3B	-2.11224	-0.804664	0.536443	0	-1.22796	0	0.219462
ENSG00000165055	METTL2B	-5.29737	-3.28571	1.40816	0	-1.22772	0	0.219551
ENSG00000141027	NCOR1	-1.84402	-0.670554	0.402332	0	-1.227	0	0.219821
ENSG00000118363	SPCS2	-2.01166	-0.637026	0.368804	0	-1.22507	0	0.220549
ENSG00000154265	ABCA5	-1.70991	3.3863	5.6997	0	1.22374	0	0.22105
ENSG00000103274	NUBP1	-0.972303	1.70991	4.9621	0	1.22355	0	0.221123
ENSG00000125656	CLPP	-2.14577	-0.637026	0.402332	0	-1.22308	0	0.221298
ENSG00000168298	HIST1H1E	-5.59912	-3.7551	1.77697	0	-1.22263	0	0.221469
ENSG00000102882	MAPK3	-1.07289	1.77697	4.39213	0	1.22258	0	0.22149
ENSG00000204388	HSPA1B	-0.704081	1.00583	3.52041	0	1.22214	0	0.221656
ENSG00000120688	WBP4	-2.7828	-0.704081	0.469387	0	-1.22209	0	0.221674
ENSG00000124275	MTRR	-2.04519	4.32507	5.59912	0	1.22191	0	0.221743
ENSG00000136758	YME1L1	-0.301749	0.502915	1.30758	0	1.22136	0	0.22195
ENSG00000143753	DEGS1	-1.67638	-0.56997	0.335277	0	-1.22073	0	0.222189
ENSG00000142733	MAP3K6	-1.70991	4.3586	5.90087	0	1.2205	0	0.222275
ENSG00000170340	B3GNT2	-5.29737	-1.50875	1.10641	0	-1.2204	0	0.222314
ENSG00000196295	AC005154.6	-3.18513	-1.17347	0.737609	0	-1.21945	0	0.222675
ENSG00000162384	C1orf123	-6.13556	-4.62682	2.24635	0	-1.21935	0	0.222711
ENSG00000160049	DFFA	-1.17347	1.64286	5.80029	0	1.21865	0	0.222979
ENSG00000134668	SPOCD1	-4.59329	-1.64286	1.00583	0	-1.21804	0	0.22321
ENSG00000117533	VAMP4	-1.54227	3.45335	5.23032	0	1.21772	0	0.223331
ENSG00000169826	CSGALNACT2	-0.502915	0.704081	3.08455	0	1.21703	0	0.223592
ENSG00000001167	NFYA	-4.69387	-0.301749	0.905247	0	-1.21695	0	0.223625
ENSG00000144815	NXPE3	-1.24052	1.70991	5.73323	0	1.21681	0	0.223678
ENSG00000089248	ERP29	-1.74344	-0.637026	0.368804	0	-1.21523	0	0.224279
ENSG00000139354	GAS2L3	-4.69387	-1.40816	0.938775	0	-1.21451	0	0.224551
ENSG00000128989	ARPP19	-2.64869	-0.87172	0.536443	0	-1.21441	0	0.224593
ENSG00000154174	TOMM70	-1.84402	2.81632	5.26384	0	1.21414	0	0.224695
ENSG00000122862	SRGN	-0.234694	0.402332	0.972303	0	1.21352	0	0.224932
ENSG00000155158	TTC39B	-5.76676	-1.44169	0.972303	0	-1.21209	0	0.225476
ENSG00000154237	LRRK1	-3.85568	-1.30758	0.87172	0	-1.21151	0	0.225701
ENSG00000081041	CXCL2	-3.08455	-1.13994	0.637026	0	-1.21061	0	0.226046
ENSG00000137817	PARP6	-2.44752	-0.737609	0.469387	0	-1.21043	0	0.226112
ENSG00000134970	TMED7	-1.07289	1.37463	5.29737	0	1.20982	0	0.226349
ENSG00000176994	SMCR8	-4.7274	-0.234694	1.207	0	-1.20969	0	0.226399
ENSG00000162927	PUS10	-1.81049	3.72157	5.09621	0	1.20968	0	0.226403
ENSG00000132383	RPA1	-1.207	1.74344	5.26384	0	1.20965	0	0.226413
ENSG00000172661	FAM21C	-2.58163	-0.737609	0.469387	0	-1.20962	0	0.226424
ENSG00000106609	TMEM248	-0.838192	1.13994	3.58746	0	1.20833	0	0.226919
ENSG00000049860	HEXB	-1.47522	-0.536443	0.301749	0	-1.20827	0	0.226944
ENSG00000139289	PHLDA1	-1.44169	-0.536443	0.301749	0	-1.2079	0	0.227086
ENSG00000149262	INTS4	-6.00145	-4.82799	1.24052	0	-1.20721	0	0.227351
ENSG00000089597	GANAB	-2.34694	-0.804664	0.536443	0	-1.2061	0	0.227779
ENSG00000164949	GEM	-3.82215	-1.47522	0.938775	0	-1.20534	0	0.228072
ENSG00000108848	LUC7L3	-2.5481	-0.771137	0.536443	0	-1.2046	0	0.228356
ENSG00000122644	ARL4A	-3.41982	-1.00583	0.704081	0	-1.20436	0	0.22845
ENSG00000126005	MMP24-AS1	-1.34111	4.99562	5.96793	0	1.20356	0	0.228761
ENSG00000109381	ELF2	-1.47522	2.7828	4.7274	0	1.20346	0	0.228799
ENSG00000148153	INIP	-0.972303	1.50875	4.86151	0	1.20285	0	0.229034
ENSG00000111845	PAK1IP1	-1.13994	1.34111	6.10204	0	1.20239	0	0.229211
ENSG00000104093	DMXL2	-2.95044	-0.938775	0.637026	0	-1.20216	0	0.229303
ENSG00000152413	HOMER1	-0.335277	0.0670554	4.45918	0	1.20195	0	0.229381
ENSG00000279355	AGPAT4-IT1	-0.905247	0.0335277	5.59912	0	1.20188	0	0.229412
ENSG00000137364	TPMT	-0.402332	0.603498	1.84402	0	1.20043	0	0.229971
ENSG00000108691	CCL2	-2.81632	-1.03936	0.637026	0	-1.19991	0	0.230175
ENSG00000143033	MTF2	-1.54227	3.62099	5.96793	0	1.19976	0	0.230232
ENSG00000276023	DUSP14	-2.01166	0	5.76676	0	1.19913	0	0.230479
ENSG00000112146	FBXO9	-3.62099	-1.10641	0.838192	0	-1.19864	0	0.230667
ENSG00000115211	EIF2B4	-5.9344	-1.30758	0.972303	0	-1.1983	0	0.230799
ENSG00000156587	UBE2L6	-0.536443	0.804664	2.64869	0	1.19756	0	0.231087
ENSG00000118971	CCND2	-0.938775	1.24052	3.55393	0	1.19738	0	0.23116
ENSG00000163463	KRTCAP2	-0.972303	1.5758	4.19096	0	1.19698	0	0.231314
ENSG00000173821	RNF213	-1.64286	-0.637026	0.402332	0	-1.19651	0	0.231497
ENSG00000184292	TACSTD2	-2.95044	-1.10641	0.670554	0	-1.19645	0	0.231522
ENSG00000155957	TMBIM4	-0.670554	0.905247	3.35277	0	1.19634	0	0.231564
ENSG00000125835	SNRPB	-1.54227	-0.536443	0.335277	0	-1.19559	0	0.231858
ENSG00000177192	PUS1	-6.03498	-3.95627	1.47522	0	-1.19536	0	0.231948
ENSG00000180891	CUEDC1	-1.40816	1.64286	6.00145	0	1.19525	0	0.231989
ENSG00000174243	DDX23	-4.79446	-3.28571	1.77697	0	-1.19518	0	0.232016
ENSG00000163902	RPN1	-1.44169	-0.536443	0.301749	0	-1.1939	0	0.232517
ENSG00000122483	CCDC18	-1.91108	3.48688	5.66618	0	1.19371	0	0.232593
ENSG00000183751	TBL3	-4.05685	-1.47522	0.905247	0	-1.19356	0	0.23265
ENSG00000143624	INTS3	-3.82215	-0.905247	0.737609	0	-1.19206	0	0.233236
ENSG00000170296	GABARAP	-1.13994	-0.43586	0.234694	0	-1.19205	0	0.233242
ENSG00000137818	RPLP1	-0.804664	-0.301749	0.167638	0	-1.19169	0	0.233384
ENSG00000255197	RP11-750H9.5	-1.24052	1.77697	5.96793	0	1.1915	0	0.233456
ENSG00000174444	RPL4	-1.03936	-0.368804	0.201166	0	-1.19046	0	0.233864
ENSG00000270673	YTHDF3-AS1	-5.63265	-3.68804	1.24052	0	-1.18972	0	0.234158
ENSG00000160219	GAB3	-6.00145	-4.55976	1.64286	0	-1.18956	0	0.234219
ENSG00000112715	VEGFA	-5.19679	-1.91108	1.54227	0	-1.18857	0	0.234609
ENSG00000274736	CCL23	-0.603498	0.938775	2.41399	0	1.18853	0	0.234625
ENSG00000104823	ECH1	-0.536443	0.737609	2.48105	0	1.18785	0	0.234894
ENSG00000129158	SERGEF	-1.24052	1.27405	6.3032	0	1.18682	0	0.235299
ENSG00000157881	PANK4	-5.80029	-4.49271	2.41399	0	-1.18617	0	0.235556
ENSG00000197694	SPTAN1	-1.67638	-0.603498	0.402332	0	-1.186	0	0.235623
ENSG00000203812	HIST2H2AA3	-1.94461	-0.704081	0.402332	0	-1.18593	0	0.235651
ENSG00000163606	CD200R1	-0.804664	1.10641	3.45335	0	1.18573	0	0.235731
ENSG00000133816	MICAL2	-4.22449	-1.64286	0.972303	0	-1.18449	0	0.236219
ENSG00000103249	CLCN7	-3.72157	-1.207	0.87172	0	-1.18347	0	0.236621
ENSG00000125944	HNRNPR	-2.04519	-0.704081	0.469387	0	-1.18207	0	0.237178
ENSG00000159692	CTBP1	-1.44169	-0.536443	0.335277	0	-1.18142	0	0.237435
ENSG00000148429	USP6NL	-1.10641	1.10641	5.86734	0	1.1812	0	0.237522
ENSG00000110514	MADD	-4.1239	-1.50875	0.938775	0	-1.1811	0	0.237561
ENSG00000227939	RPL3P2	-2.64869	-0.972303	0.905247	0	-1.18089	0	0.237648
ENSG00000232973	CYP1B1-AS1	-1.34111	2.21283	4.1239	0	1.18061	0	0.237757
ENSG00000198373	WWP2	-2.91691	-0.972303	0.670554	0	-1.18059	0	0.237767
ENSG00000170873	MTSS1	-5.59912	-1.67638	1.77697	0	-1.18011	0	0.237958
ENSG00000158710	TAGLN2	-1.34111	-0.469387	0.301749	0	-1.18009	0	0.237964
ENSG00000177225	PDDC1	-1.74344	0	5.66618	0	1.17875	0	0.238496
ENSG00000170425	ADORA2B	-0.201166	0	5.46501	0	1.17869	0	0.238523
ENSG00000058668	ATP2B4	-1.37463	4.05685	5.63265	0	1.17846	0	0.238613
ENSG00000009954	BAZ1B	-5.6997	-1.17347	0.938775	0	-1.17757	0	0.23897
ENSG00000072694	FCGR2B	-2.84985	-0.87172	0.637026	0	-1.17739	0	0.239039
ENSG00000198815	FOXJ3	-1.47522	1.67638	5.66618	0	1.17686	0	0.239251
ENSG00000116580	GON4L	-3.18513	-1.07289	0.771137	0	-1.17678	0	0.239282
ENSG00000115459	ELMOD3	-5.9344	-4.19096	1.64286	0	-1.17667	0	0.239325
ENSG00000134202	GSTM3	-1.00583	3.78863	5.23032	0	1.17527	0	0.239886
ENSG00000079313	REXO1	-4.39213	-0.938775	0.938775	0	-1.17464	0	0.240137
ENSG00000144895	EIF2A	-0.838192	1.13994	4.19096	0	1.17362	0	0.240549
ENSG00000186312	CA5BP1	-1.17347	1.81049	4.39213	0	1.17325	0	0.240694
ENSG00000135679	MDM2	-3.62099	-1.00583	0.838192	0	-1.17311	0	0.240753
ENSG00000100075	SLC25A1	-2.04519	-0.737609	0.502915	0	-1.17294	0	0.24082
ENSG00000164182	NDUFAF2	-1.17347	1.47522	5.39796	0	1.17292	0	0.24083
ENSG00000224152	AC009506.1	-4.76093	-1.81049	1.30758	0	-1.17272	0	0.240909
ENSG00000278558	TMEM191B	-4.79446	-2.64869	1.60933	0	-1.172	0	0.241197
ENSG00000130775	THEMIS2	-3.55393	-1.27405	0.804664	0	-1.17196	0	0.241214
ENSG00000116691	MIIP	-3.52041	-1.17347	0.838192	0	-1.16977	0	0.242094
ENSG00000114978	MOB1A	-0.301749	0.43586	1.13994	0	1.16973	0	0.242111
ENSG00000163755	HPS3	-1.84402	3.58746	6.10204	0	1.16972	0	0.242115
ENSG00000197622	CDC42SE1	-4.15743	-1.10641	0.905247	0	-1.16971	0	0.242117
ENSG00000101856	PGRMC1	-0.905247	1.17347	3.62099	0	1.16934	0	0.242267
ENSG00000100889	PCK2	-1.94461	3.88921	6.00145	0	1.16911	0	0.24236
ENSG00000158714	SLAMF8	-1.81049	-0.670554	0.502915	0	-1.16873	0	0.242514
ENSG00000150347	ARID5B	-0.469387	0.637026	2.27988	0	1.16863	0	0.242551
ENSG00000164615	CAMLG	-5.16326	-1.13994	1.10641	0	-1.16833	0	0.242674
ENSG00000159069	FBXW5	-2.51458	-0.771137	0.536443	0	-1.16809	0	0.242772
ENSG00000189091	SF3B3	-1.10641	1.17347	6.13556	0	1.16805	0	0.242787
ENSG00000033178	UBA6	-1.30758	1.77697	5.43148	0	1.16799	0	0.242811
ENSG00000175582	RAB6A	-0.43586	0.603498	1.81049	0	1.16776	0	0.242903
ENSG00000006327	TNFRSF12A	-3.11807	-0.670554	0.502915	0	-1.16715	0	0.243151
ENSG00000173801	JUP	-0.536443	0.771137	2.1793	0	1.16709	0	0.243175
ENSG00000213614	HEXA	-1.37463	-0.502915	0.335277	0	-1.16687	0	0.243262
ENSG00000141232	TOB1	-0.972303	1.54227	3.68804	0	1.16657	0	0.243384
ENSG00000108433	GOSR2	-6.33673	-1.54227	1.30758	0	-1.16591	0	0.243649
ENSG00000011009	LYPLA2	-3.18513	-0.838192	0.637026	0	-1.16504	0	0.244001
ENSG00000182197	EXT1	-1.34111	1.37463	6.47084	0	1.16481	0	0.244094
ENSG00000054523	KIF1B	-0.43586	0.56997	1.70991	0	1.16457	0	0.244192
ENSG00000171316	CHD7	-4.25801	-2.04519	1.13994	0	-1.16427	0	0.244316
ENSG00000204136	GGTA1P	-1.64286	-0.56997	0.368804	0	-1.16343	0	0.244654
ENSG00000132740	IGHMBP2	-1.97813	3.25218	5.73323	0	1.1626	0	0.24499
ENSG00000171100	MTM1	-2.07872	3.7551	5.59912	0	1.16245	0	0.245053
ENSG00000248527	MTATP6P1	-0.234694	0.335277	0.87172	0	1.16223	0	0.245142
ENSG00000173456	RNF26	-5.80029	-4.3586	1.77697	0	-1.16203	0	0.245222
ENSG00000196141	SPATS2L	-5.59912	-1.64286	1.13994	0	-1.16163	0	0.245388
ENSG00000232956	SNHG15	-2.24635	-0.771137	0.536443	0	-1.161	0	0.245642
ENSG00000099377	HSD3B7	-0.938775	1.37463	3.28571	0	1.16006	0	0.246023
ENSG00000072134	EPN2	-5.46501	-1.50875	1.44169	0	-1.15977	0	0.246142
ENSG00000163171	CDC42EP3	-6.20262	-1.64286	1.37463	0	-1.15859	0	0.246621
ENSG00000154781	CCDC174	-4.76093	-2.5481	1.10641	0	-1.15851	0	0.246654
ENSG00000176953	NFATC2IP	-5.80029	-4.3586	1.67638	0	-1.1581	0	0.246824
ENSG00000196588	MKL1	-2.64869	-0.87172	0.603498	0	-1.1579	0	0.246906
ENSG00000169180	XPO6	-0.603498	0.804664	2.61516	0	1.15718	0	0.247197
ENSG00000132950	ZMYM5	-5.56559	-3.58746	1.77697	0	-1.15706	0	0.247247
ENSG00000153560	UBP1	-0.972303	1.24052	4.7274	0	1.15693	0	0.247299
ENSG00000240356	RPL23AP7	-5.66618	-3.25218	1.50875	0	-1.15662	0	0.247429
ENSG00000169629	RGPD8	-0.87172	1.13994	3.68804	0	1.15653	0	0.247465
ENSG00000173276	ZBTB21	-1.207	2.34694	4.59329	0	1.15584	0	0.247747
ENSG00000196502	SULT1A1	-3.11807	-0.87172	0.637026	0	-1.15583	0	0.247752
ENSG00000196652	ZKSCAN5	-5.16326	0	0.704081	0	-1.15577	0	0.247773
ENSG00000153898	MCOLN2	-1.60933	3.41982	5.56559	0	1.15575	0	0.247783
ENSG00000120129	DUSP1	-1.207	-0.43586	0.268221	0	-1.15551	0	0.247883
ENSG00000163964	PIGX	-5.09621	-2.44752	1.40816	0	-1.15433	0	0.248367
ENSG00000151414	NEK7	-1.207	3.85568	4.99562	0	1.15406	0	0.248477
ENSG00000119900	OGFRL1	-0.838192	1.07289	3.98979	0	1.15381	0	0.248578
ENSG00000086475	SEPHS1	-0.87172	1.00583	3.88921	0	1.15322	0	0.24882
ENSG00000115875	SRSF7	-1.50875	-0.56997	0.368804	0	-1.15312	0	0.248861
ENSG00000166908	PIP4K2C	-5.86734	-3.62099	1.50875	0	-1.1531	0	0.248869
ENSG00000122376	FAM35A	-1.24052	1.67638	4.66035	0	1.15277	0	0.249005
ENSG00000134285	FKBP11	-5.63265	0	0.301749	0	-1.15275	0	0.249013
ENSG00000166974	MAPRE2	-3.92274	-1.34111	0.938775	0	-1.15273	0	0.249019
ENSG00000115282	TTC31	-6.06851	-1.30758	1.207	0	-1.15237	0	0.24917
ENSG00000007202	KIAA0100	-1.44169	-0.502915	0.335277	0	-1.15208	0	0.249287
ENSG00000176407	KCMF1	-2.84985	-0.838192	0.670554	0	-1.1517	0	0.249444
ENSG00000165934	CPSF2	-4.19096	-1.54227	1.07289	0	-1.15129	0	0.249612
ENSG00000148730	EIF4EBP2	-1.94461	-0.603498	0.43586	0	-1.15123	0	0.249639
ENSG00000071655	MBD3	-0.56997	0.737609	2.41399	0	1.15113	0	0.24968
ENSG00000143157	POGK	-3.18513	-0.972303	0.737609	0	-1.15069	0	0.24986
ENSG00000115170	ACVR1	-1.84402	3.41982	5.53207	0	1.15027	0	0.250031
ENSG00000072110	ACTN1	-0.368804	0.536443	1.50875	0	1.14992	0	0.250178
ENSG00000272196	HIST2H2AA4	-1.81049	-0.637026	0.402332	0	-1.14974	0	0.250252
ENSG00000125257	ABCC4	-1.77697	3.72157	5.36443	0	1.14968	0	0.250275
ENSG00000251230	MIR3945HG	-1.47522	2.14577	5.16326	0	1.14953	0	0.250338
ENSG00000242616	GNG10	-2.61516	-0.737609	0.56997	0	-1.14952	0	0.250342
ENSG00000198938	MT-CO3	-0.201166	0.301749	0.771137	0	1.14897	0	0.250569
ENSG00000134910	STT3A	-1.50875	-0.536443	0.368804	0	-1.14885	0	0.250616
ENSG00000115286	NDUFS7	-1.17347	-0.43586	0.268221	0	-1.14763	0	0.251123
ENSG00000101843	PSMD10	-0.938775	1.07289	3.1516	0	1.1469	0	0.251422
ENSG00000204463	BAG6	-1.40816	-0.469387	0.301749	0	-1.1468	0	0.251464
ENSG00000070413	DGCR2	-1.54227	0.0670554	5.3309	0	1.14636	0	0.251647
ENSG00000113811	SELK	-1.13994	-0.402332	0.268221	0	-1.1462	0	0.251714
ENSG00000138942	RNF185	-5.76676	-1.60933	1.81049	0	-1.14545	0	0.252022
ENSG00000163159	VPS72	-1.87755	3.72157	6.10204	0	1.14536	0	0.25206
ENSG00000148187	MRRF	-1.44169	-0.0335277	5.66618	0	1.14518	0	0.252134
ENSG00000182446	NPLOC4	-1.70991	-0.56997	0.402332	0	-1.14481	0	0.252288
ENSG00000130382	MLLT1	-5.63265	-1.207	1.03936	0	-1.14426	0	0.252518
ENSG00000160058	BSDC1	-3.28571	-1.17347	0.838192	0	-1.14404	0	0.252609
ENSG00000113460	BRIX1	-5.06268	-3.31924	1.50875	0	-1.1437	0	0.252749
ENSG00000147650	LRP12	-1.03936	1.03936	5.16326	0	1.1436	0	0.252791
ENSG00000108395	TRIM37	-1.87755	0.100583	4.55976	0	1.14355	0	0.252808
ENSG00000188389	PDCD1	-1.74344	4.32507	5.63265	0	1.14321	0	0.25295
ENSG00000267519	MIR24-2	-6.10204	-1.50875	1.207	0	-1.14291	0	0.253078
ENSG00000142347	MYO1F	-1.81049	-0.737609	0.536443	0	-1.14277	0	0.253133
ENSG00000152944	MED21	-1.40816	4.09038	5.36443	0	1.14198	0	0.253462
ENSG00000143376	SNX27	-4.29154	-1.27405	0.972303	0	-1.14143	0	0.25369
ENSG00000148303	RPL7A	-1.17347	-0.43586	0.268221	0	-1.14136	0	0.253722
ENSG00000161654	LSM12	-1.5758	-0.536443	0.368804	0	-1.14049	0	0.254083
ENSG00000185339	TCN2	-5.6997	-0.0670554	1.81049	0	-1.14013	0	0.254232
ENSG00000275023	MLLT6	-0.536443	0.637026	2.44752	0	1.14013	0	0.254233
ENSG00000103126	AXIN1	-0.838192	1.07289	3.18513	0	1.13995	0	0.254306
ENSG00000107290	SETX	-2.41399	-0.737609	0.536443	0	-1.13978	0	0.254376
ENSG00000099860	GADD45B	-1.37463	-0.469387	0.301749	0	-1.13964	0	0.254436
ENSG00000083844	ZNF264	-2.1793	0.201166	4.89504	0	1.13948	0	0.254505
ENSG00000171608	PIK3CD	-0.905247	1.10641	3.48688	0	1.13923	0	0.254605
ENSG00000273319	RP11-138A9.2	-0.737609	0.905247	3.18513	0	1.13923	0	0.254605
ENSG00000123728	RAP2C	-0.838192	1.00583	3.41982	0	1.13916	0	0.254635
ENSG00000197343	ZNF655	-0.469387	0.603498	2.07872	0	1.13907	0	0.254675
ENSG00000183621	ZNF438	-6.06851	-1.34111	1.27405	0	-1.13889	0	0.254748
ENSG00000008513	ST3GAL1	-0.905247	1.17347	3.48688	0	1.13837	0	0.254968
ENSG00000150401	DCUN1D2	-1.5758	3.35277	5.59912	0	1.13834	0	0.254977
ENSG00000163156	SCNM1	-0.43586	0.603498	1.97813	0	1.13798	0	0.255129
ENSG00000161016	RPL8	-0.938775	-0.335277	0.234694	0	-1.13749	0	0.255332
ENSG00000153989	NUS1	-1.24052	1.91108	4.15743	0	1.13712	0	0.255488
ENSG00000154124	OTULIN	-3.41982	-1.10641	0.838192	0	-1.13693	0	0.255567
ENSG00000220472	RP11-69L16.5	-2.27988	-0.704081	0.603498	0	-1.13613	0	0.255902
ENSG00000162736	NCSTN	-2.34694	-0.670554	0.502915	0	-1.13583	0	0.256028
ENSG00000102699	PARP4	-2.88338	-0.905247	0.771137	0	-1.13533	0	0.256238
ENSG00000064651	SLC12A2	-1.67638	2.7828	4.99562	0	1.13439	0	0.256629
ENSG00000263155	MYZAP	-1.37463	1.40816	5.59912	0	1.1338	0	0.256878
ENSG00000089177	KIF16B	-2.58163	4.15743	5.59912	0	1.13355	0	0.256981
ENSG00000152082	MZT2B	-1.37463	2.07872	4.32507	0	1.13296	0	0.257231
ENSG00000169217	CD2BP2	-4.62682	-1.03936	0.87172	0	-1.13232	0	0.257498
ENSG00000182578	CSF1R	-1.13994	-0.43586	0.301749	0	-1.13218	0	0.257558
ENSG00000248124	RRN3P1	-5.29737	-3.41982	1.97813	0	-1.13213	0	0.257579
ENSG00000272825	LL21NC02-1C16.2	-4.25801	-1.13994	1.13994	0	-1.13125	0	0.25795
ENSG00000104447	TRPS1	-1.30758	1.70991	4.42565	0	1.13093	0	0.258085
ENSG00000128283	CDC42EP1	-1.37463	1.13994	6.20262	0	1.13059	0	0.25823
ENSG00000186818	LILRB4	-0.43586	0.603498	1.5758	0	1.1305	0	0.258266
ENSG00000108179	PPIF	-1.47522	-0.536443	0.368804	0	-1.13041	0	0.258302
ENSG00000162711	NLRP3	-0.838192	1.03936	3.18513	0	1.1304	0	0.258308
ENSG00000107372	ZFAND5	-0.335277	0.43586	1.13994	0	1.1294	0	0.258729
ENSG00000241685	ARPC1A	-0.502915	0.603498	2.41399	0	1.12883	0	0.25897
ENSG00000133142	TCEAL4	-3.11807	-0.737609	0.603498	0	-1.12771	0	0.259441
ENSG00000105771	SMG9	-5.96793	-1.27405	1.10641	0	-1.12705	0	0.259721
ENSG00000122965	RBM19	-1.30758	1.30758	6.00145	0	1.12703	0	0.25973
ENSG00000234797	RPS3AP6	-1.37463	-0.469387	0.335277	0	-1.12604	0	0.260147
ENSG00000197976	AKAP17A	-1.54227	4.49271	5.66618	0	1.12584	0	0.260231
ENSG00000172331	BPGM	-5.6997	-4.49271	2.04519	0	-1.12538	0	0.260429
ENSG00000170265	ZNF282	-1.60933	0	5.59912	0	1.12534	0	0.260446
ENSG00000149743	TRPT1	-0.87172	1.13994	3.45335	0	1.12511	0	0.260544
ENSG00000005483	KMT2E	-0.402332	0.536443	1.54227	0	1.12499	0	0.260591
ENSG00000142330	CAPN10	-1.50875	1.44169	6.06851	0	1.12494	0	0.260615
ENSG00000134684	YARS	-3.48688	-1.207	0.87172	0	-1.12371	0	0.261136
ENSG00000215845	TSTD1	-2.98396	-0.737609	0.637026	0	-1.12358	0	0.261192
ENSG00000120526	NUDCD1	-1.40816	3.08455	5.73323	0	1.12357	0	0.261195
ENSG00000003056	M6PR	-1.77697	-0.603498	0.43586	0	-1.12348	0	0.261233
ENSG00000085872	CHERP	-5.56559	-4.15743	2.11224	0	-1.12257	0	0.26162
ENSG00000116747	TROVE2	-4.02332	-0.972303	0.938775	0	-1.1225	0	0.261652
ENSG00000088827	SIGLEC1	-5.76676	-0.972303	1.70991	0	-1.12226	0	0.26175
ENSG00000147535	PLPP5	-6.10204	-1.34111	1.10641	0	-1.12107	0	0.262259
ENSG00000087470	DNM1L	-3.78863	-1.27405	0.972303	0	-1.12091	0	0.262326
ENSG00000132386	SERPINF1	-1.77697	3.25218	5.23032	0	1.11992	0	0.26275
ENSG00000025434	NR1H3	-5.39796	-0.0670554	1.70991	0	-1.1199	0	0.262757
ENSG00000085231	AK6	-1.44169	4.7274	5.90087	0	1.11945	0	0.262946
ENSG00000169371	SNUPN	-1.44169	1.5758	5.76676	0	1.11922	0	0.263045
ENSG00000063241	ISOC2	-5.02915	-1.44169	1.10641	0	-1.11866	0	0.263287
ENSG00000111481	COPZ1	-1.64286	-0.56997	0.43586	0	-1.11837	0	0.263407
ENSG00000085788	DDHD2	-5.02915	-0.234694	2.31341	0	-1.11807	0	0.263539
ENSG00000008869	HEATR5B	-6.20262	-1.54227	1.30758	0	-1.11786	0	0.263629
ENSG00000171443	ZNF524	-5.96793	-3.82215	1.70991	0	-1.11767	0	0.26371
ENSG00000120742	SERP1	-1.17347	-0.402332	0.268221	0	-1.11706	0	0.263968
ENSG00000144224	UBXN4	-1.74344	-0.536443	0.402332	0	-1.11649	0	0.264213
ENSG00000168890	TMEM150A	-1.03936	1.37463	3.48688	0	1.11637	0	0.264264
ENSG00000137074	APTX	-6.26968	-1.07289	1.00583	0	-1.11636	0	0.264268
ENSG00000071575	TRIB2	-4.15743	-1.37463	1.07289	0	-1.11529	0	0.264724
ENSG00000172586	CHCHD1	-0.603498	0.637026	2.84985	0	1.11519	0	0.264768
ENSG00000147669	POLR2K	-2.5481	-0.704081	0.603498	0	-1.1146	0	0.265022
ENSG00000141012	GALNS	-1.00583	1.37463	3.65452	0	1.11453	0	0.265054
ENSG00000145476	CYP4V2	-1.54227	4.29154	5.90087	0	1.11364	0	0.265434
ENSG00000224557	HLA-DPB2	-1.87755	-0.603498	0.469387	0	-1.11359	0	0.265456
ENSG00000104979	C19orf53	-1.24052	-0.43586	0.301749	0	-1.11252	0	0.265916
ENSG00000132275	RRP8	-1.34111	1.5758	4.9621	0	1.11234	0	0.265993
ENSG00000205302	SNX2	-0.469387	0.603498	1.60933	0	1.11233	0	0.265997
ENSG00000133706	LARS	-0.838192	1.00583	5.46501	0	1.11133	0	0.266427
ENSG00000119328	FAM206A	-5.66618	-3.28571	1.50875	0	-1.1109	0	0.26661
ENSG00000122545	2007-09-01	-0.402332	0.502915	1.54227	0	1.11067	0	0.26671
ENSG00000167207	NOD2	-0.603498	0	5.83382	0	1.11058	0	0.266748
ENSG00000140199	SLC12A6	-1.10641	1.27405	3.65452	0	1.1104	0	0.266825
ENSG00000188313	PLSCR1	-5.46501	-3.88921	2.21283	0	-1.11005	0	0.266979
ENSG00000077235	GTF3C1	-5.09621	0.0335277	1.30758	0	-1.10974	0	0.267112
ENSG00000027697	IFNGR1	-0.670554	0.804664	2.58163	0	1.10963	0	0.267158
ENSG00000145088	EAF2	-5.66618	-3.88921	1.70991	0	-1.10918	0	0.267354
ENSG00000132669	RIN2	-0.637026	0.704081	3.31924	0	1.10905	0	0.267411
ENSG00000103966	EHD4	-1.50875	-0.536443	0.402332	0	-1.1085	0	0.267646
ENSG00000079432	CIC	-4.42565	-1.30758	1.13994	0	-1.10841	0	0.267683
ENSG00000188529	SRSF10	-0.502915	0.637026	2.44752	0	1.10794	0	0.267887
ENSG00000185619	PCGF3	-2.5481	-0.670554	0.536443	0	-1.10753	0	0.268066
ENSG00000175489	LRRC25	-5.80029	-4.55976	2.81632	0	-1.10752	0	0.268067
ENSG00000225648	SBDSP1	-1.40816	1.87755	4.9621	0	1.10605	0	0.268705
ENSG00000127507	ADGRE2	-1.13994	1.30758	5.80029	0	1.10573	0	0.268845
ENSG00000197045	GMFB	-2.61516	-0.704081	0.603498	0	-1.10468	0	0.269299
ENSG00000197448	GSTK1	-1.44169	-0.536443	0.402332	0	-1.1041	0	0.269548
ENSG00000171988	JMJD1C	-1.03936	1.24052	3.7551	0	1.10346	0	0.269826
ENSG00000138073	PREB	-6.20262	-0.938775	1.07289	0	-1.10197	0	0.270476
ENSG00000160179	ABCG1	-1.64286	2.81632	4.89504	0	1.10187	0	0.270518
ENSG00000100504	PYGL	-3.1516	-0.938775	0.838192	0	-1.1018	0	0.27055
ENSG00000135678	CPM	-2.64869	-0.804664	0.704081	0	-1.10173	0	0.270578
ENSG00000153179	RASSF3	-0.704081	0.704081	3.18513	0	1.10168	0	0.270601
ENSG00000082805	ERC1	-2.41399	3.62099	5.19679	0	1.10165	0	0.270615
ENSG00000133243	BTBD2	-1.54227	5.46501	6.20262	0	1.1009	0	0.270938
ENSG00000184260	HIST2H2AC	-1.27405	1.37463	4.42565	0	1.10087	0	0.270952
ENSG00000173542	MOB1B	-1.07289	1.207	3.95627	0	1.10004	0	0.271316
ENSG00000099282	TSPAN15	-7.17492	-1.24052	1.10641	0	-1.09895	0	0.27179
ENSG00000117859	OSBPL9	-5.19679	-1.40816	1.24052	0	-1.09858	0	0.271951
ENSG00000084623	EIF3I	-1.40816	-0.502915	0.368804	0	-1.09784	0	0.272275
ENSG00000112667	DNPH1	-1.37463	-0.502915	0.368804	0	-1.09782	0	0.272285
ENSG00000198252	STYX	-0.938775	1.10641	3.65452	0	1.09756	0	0.272397
ENSG00000067182	TNFRSF1A	-3.72157	-1.207	0.87172	0	-1.09752	0	0.272413
ENSG00000228013	RP11-350G8.5	-3.65452	-1.24052	1.10641	0	-1.09725	0	0.272531
ENSG00000197147	LRRC8B	-0.905247	0.938775	3.55393	0	1.09693	0	0.272671
ENSG00000182117	NOP10	-1.17347	-0.402332	0.301749	0	-1.09679	0	0.272732
ENSG00000158792	SPATA2L	-2.84985	-0.972303	0.804664	0	-1.09649	0	0.272866
ENSG00000164733	CTSB	-0.234694	0.301749	0.771137	0	1.09589	0	0.273126
ENSG00000140396	NCOA2	-5.56559	-1.44169	1.47522	0	-1.09523	0	0.273414
ENSG00000124784	RIOK1	-1.94461	0	5.80029	0	1.09492	0	0.273553
ENSG00000204054	LINC00963	-2.58163	-0.704081	0.56997	0	-1.09442	0	0.273771
ENSG00000108106	UBE2S	-1.91108	4.59329	5.73323	0	1.09435	0	0.273802
ENSG00000129562	DAD1	-1.30758	-0.43586	0.301749	0	-1.09386	0	0.274015
ENSG00000143575	HAX1	-3.05102	-1.07289	0.938775	0	-1.09377	0	0.274054
ENSG00000169814	BTD	-1.94461	5.09621	6.26968	0	1.09358	0	0.274138
ENSG00000171488	LRRC8C	-0.603498	0.670554	2.1793	0	1.09314	0	0.274332
ENSG00000139974	SLC38A6	-0.368804	0.469387	1.40816	0	1.09277	0	0.274494
ENSG00000100485	SOS2	-1.64286	1.37463	5.49854	0	1.09259	0	0.274573
ENSG00000162413	KLHL21	-5.59912	-1.207	1.03936	0	-1.09161	0	0.275003
ENSG00000120686	UFM1	-0.43586	0.536443	1.64286	0	1.09158	0	0.275019
ENSG00000136816	TOR1B	-2.07872	2.71574	4.82799	0	1.09138	0	0.275105
ENSG00000175193	PARL	-2.31341	-0.771137	0.637026	0	-1.09121	0	0.275181
ENSG00000106330	MOSPD3	-5.76676	-1.24052	1.10641	0	-1.09089	0	0.275321
ENSG00000117280	RAB29	-5.43148	-0.0335277	0.301749	0	-1.09076	0	0.275378
ENSG00000114503	NCBP2	-0.603498	0.670554	2.48105	0	1.09055	0	0.275471
ENSG00000139641	ESYT1	-0.43586	0.536443	1.50875	0	1.08988	0	0.275766
ENSG00000277203	F8A1	-5.46501	-1.5758	1.24052	0	-1.08987	0	0.275772
ENSG00000117713	ARID1A	-2.64869	-0.905247	0.771137	0	-1.08967	0	0.275858
ENSG00000173141	MRPL57	-1.40816	-0.469387	0.368804	0	-1.08967	0	0.275859
ENSG00000121073	SLC35B1	-0.938775	1.17347	3.35277	0	1.08903	0	0.27614
ENSG00000152818	UTRN	-0.905247	0.972303	4.19096	0	1.08858	0	0.276341
ENSG00000211450	C11orf31	-1.27405	-0.43586	0.335277	0	-1.08845	0	0.276397
ENSG00000103275	UBE2I	-1.40816	-0.469387	0.368804	0	-1.08763	0	0.27676
ENSG00000166927	MS4A7	-0.838192	0.838192	4.32507	0	1.08749	0	0.276819
ENSG00000158050	DUSP2	-1.64286	-0.56997	0.43586	0	-1.08726	0	0.276923
ENSG00000150712	MTMR12	-6.10204	-1.34111	1.27405	0	-1.08711	0	0.276987
ENSG00000188021	UBQLN2	-1.13994	1.207	4.49271	0	1.08665	0	0.277193
ENSG00000253719	ATXN7L3B	-6.16909	-1.24052	1.13994	0	-1.0857	0	0.277612
ENSG00000081320	STK17B	-1.67638	-0.536443	0.402332	0	-1.08557	0	0.27767
ENSG00000165487	MICU2	-4.99562	-1.64286	1.5758	0	-1.08501	0	0.277918
ENSG00000183617	MRPL54	-0.469387	0.536443	1.94461	0	1.08492	0	0.277957
ENSG00000155903	RASA2	-1.27405	1.91108	3.92274	0	1.0848	0	0.278011
ENSG00000165916	PSMC3	-2.11224	-0.704081	0.56997	0	-1.08451	0	0.278139
ENSG00000204264	PSMB8	-1.64286	-0.536443	0.43586	0	-1.08421	0	0.278272
ENSG00000196730	DAPK1	-1.87755	-0.704081	0.536443	0	-1.08414	0	0.278301
ENSG00000176463	SLCO3A1	-0.56997	0.670554	2.31341	0	1.08311	0	0.278762
ENSG00000129103	SUMF2	-0.905247	1.00583	3.01749	0	1.08308	0	0.278771
ENSG00000164967	RPP25L	-4.9621	0	0.335277	0	-1.08293	0	0.278839
ENSG00000104731	KLHDC4	-5.6997	-0.0670554	2.51458	0	-1.08263	0	0.278971
ENSG00000273590	SMIM11B	-5.02915	-2.11224	1.47522	0	-1.08256	0	0.279002
ENSG00000198546	ZNF511	-2.88338	-0.87172	0.771137	0	-1.0824	0	0.279075
ENSG00000203950	FAM127B	-2.71574	-0.972303	0.905247	0	-1.08177	0	0.279357
ENSG00000120333	MRPS14	-0.972303	1.17347	3.88921	0	1.08169	0	0.279392
ENSG00000100359	SGSM3	-4.09038	-1.207	0.938775	0	-1.08152	0	0.279467
ENSG00000114062	UBE3A	-0.56997	0.603498	2.64869	0	1.08133	0	0.27955
ENSG00000163428	LRRC58	-0.938775	1.00583	4.69387	0	1.08113	0	0.279637
ENSG00000138279	ANXA7	-1.54227	-0.502915	0.402332	0	-1.081	0	0.279698
ENSG00000136682	CBWD2	-4.02332	-1.34111	1.44169	0	-1.08099	0	0.279702
ENSG00000163734	CXCL3	-3.78863	-1.03936	0.87172	0	-1.08035	0	0.279987
ENSG00000133030	MPRIP	-5.83382	0.0670554	1.207	0	-1.08029	0	0.280011
ENSG00000006695	COX10	-6.37026	-1.60933	1.60933	0	-1.08025	0	0.280031
ENSG00000183527	PSMG1	-1.54227	1.64286	5.9344	0	1.07943	0	0.280396
ENSG00000122390	NAA60	-3.48688	-1.07289	0.87172	0	-1.07847	0	0.280825
ENSG00000051009	FAM160A2	-5.66618	-3.7551	2.21283	0	-1.0784	0	0.280856
ENSG00000048707	VPS13D	-2.21283	3.82215	5.46501	0	1.07771	0	0.281165
ENSG00000162191	UBXN1	-1.37463	-0.469387	0.368804	0	-1.07749	0	0.28126
ENSG00000128708	HAT1	-2.1793	3.35277	5.3309	0	1.07732	0	0.281335
ENSG00000049449	RCN1	-1.67638	4.69387	5.83382	0	1.07712	0	0.281425
ENSG00000100744	GSKIP	-5.09621	-3.78863	1.97813	0	-1.07692	0	0.281517
ENSG00000165060	FXN	-5.76676	-1.44169	2.11224	0	-1.0767	0	0.281615
ENSG00000186480	INSIG1	-0.301749	0.335277	1.03936	0	1.07669	0	0.281619
ENSG00000116954	RRAGC	-1.07289	0.838192	4.02332	0	1.07654	0	0.281684
ENSG00000135052	GOLM1	-1.34111	1.30758	6.20262	0	1.07642	0	0.281741
ENSG00000115317	HTRA2	-5.12973	-0.0335277	0.268221	0	-1.07638	0	0.281759
ENSG00000205534	SMG1P2	-3.45335	-0.737609	0.771137	0	-1.07544	0	0.282177
ENSG00000164091	WDR82	-3.48688	-0.938775	0.938775	0	-1.07524	0	0.282268
ENSG00000268001	CARD8-AS1	-2.61516	3.78863	5.23032	0	1.07493	0	0.282406
ENSG00000173786	CNP	-3.08455	-0.972303	0.905247	0	-1.07433	0	0.282674
ENSG00000168818	STX18	-5.09621	-1.34111	1.207	0	-1.07378	0	0.282922
ENSG00000248333	CDK11B	-0.87172	0.670554	3.55393	0	1.07375	0	0.282933
ENSG00000272686	RP11-390E23.6	-5.6997	-4.09038	2.1793	0	-1.07354	0	0.283029
ENSG00000162517	PEF1	-3.62099	-1.07289	0.938775	0	-1.07311	0	0.283223
ENSG00000085365	SCAMP1	-1.94461	2.48105	4.3586	0	1.07288	0	0.283326
ENSG00000081237	PTPRC	-1.74344	-0.603498	0.502915	0	-1.07259	0	0.283457
ENSG00000169118	CSNK1G1	-1.74344	3.7551	5.23032	0	1.0721	0	0.283675
ENSG00000170881	RNF139	-2.01166	3.21866	5.16326	0	1.07139	0	0.283994
ENSG00000173369	C1QB	-0.502915	0.603498	1.74344	0	1.07136	0	0.284009
ENSG00000147403	RPL10	-0.87172	-0.301749	0.234694	0	-1.07076	0	0.284276
ENSG00000139433	GLTP	-0.56997	0.603498	1.84402	0	1.07048	0	0.284405
ENSG00000270170	NCBP2-AS2	-5.3309	-1.10641	1.03936	0	-1.06995	0	0.28464
ENSG00000242193	RP11-568K15.1	-0.87172	0	5.36443	0	1.06915	0	0.285003
ENSG00000197756	RPL37A	-0.938775	-0.335277	0.234694	0	-1.06908	0	0.285033
ENSG00000053501	USE1	-5.53207	-1.03936	1.03936	0	-1.06873	0	0.285193
ENSG00000115762	PLEKHB2	-0.402332	0.502915	1.40816	0	1.06825	0	0.285407
ENSG00000233954	UQCRHL	-2.07872	-0.603498	0.56997	0	-1.0681	0	0.285477
ENSG00000087074	PPP1R15A	-0.838192	-0.268221	0.201166	0	-1.0672	0	0.285881
ENSG00000110422	HIPK3	-0.502915	0.56997	1.97813	0	1.06664	0	0.286135
ENSG00000087274	ADD1	-2.1793	-0.670554	0.56997	0	-1.06633	0	0.286275
ENSG00000131378	RFTN1	-2.98396	-0.804664	0.737609	0	-1.0659	0	0.28647
ENSG00000109099	PMP22	-1.91108	3.95627	5.56559	0	1.06582	0	0.286506
ENSG00000136141	LRCH1	-1.77697	2.5481	5.06268	0	1.06547	0	0.286664
ENSG00000099785	2002-03-01	-2.14577	-0.603498	0.536443	0	-1.06367	0	0.287479
ENSG00000149591	TAGLN	-2.58163	0	5.56559	0	1.06363	0	0.287498
ENSG00000135999	EPC2	-1.207	0	5.16326	0	1.06346	0	0.287572
ENSG00000135720	DYNC1LI2	-4.86151	-1.64286	1.54227	0	-1.06332	0	0.287636
ENSG00000148843	PDCD11	-1.74344	1.77697	5.76676	0	1.06303	0	0.287769
ENSG00000138172	CALHM2	-6.03498	-1.17347	1.34111	0	-1.06279	0	0.287879
ENSG00000100319	ZMAT5	-6.33673	-1.64286	1.50875	0	-1.06245	0	0.288032
ENSG00000163513	TGFBR2	-0.771137	0.838192	3.1516	0	1.0624	0	0.288056
ENSG00000185338	SOCS1	-4.89504	-2.64869	2.44752	0	-1.06204	0	0.288219
ENSG00000198898	CAPZA2	-0.469387	0.536443	1.54227	0	1.06091	0	0.28873
ENSG00000038219	BOD1L1	-2.84985	-0.737609	0.771137	0	-1.06085	0	0.288758
ENSG00000119048	UBE2B	-0.402332	0.469387	1.50875	0	1.06067	0	0.288842
ENSG00000087008	ACOX3	-0.938775	0.938775	3.35277	0	1.06047	0	0.28893
ENSG00000090861	AARS	-1.27405	1.27405	6.33673	0	1.0598	0	0.289236
ENSG00000214022	REPIN1	-4.92857	-0.167638	1.47522	0	-1.0597	0	0.28928
ENSG00000048140	TSPAN17	-4.05685	-1.00583	0.972303	0	-1.05864	0	0.289763
ENSG00000179454	KLHL28	-2.48105	4.15743	5.63265	0	1.05847	0	0.289841
ENSG00000109445	ZNF330	-0.972303	0.938775	4.02332	0	1.05811	0	0.290003
ENSG00000104824	HNRNPL	-1.5758	-0.469387	0.402332	0	-1.05798	0	0.290066
ENSG00000156875	MFSD14A	-1.00583	1.10641	3.95627	0	1.05792	0	0.290092
ENSG00000072958	AP1M1	-2.14577	-0.603498	0.536443	0	-1.05781	0	0.290142
ENSG00000148362	C9orf142	-4.3586	-1.207	1.10641	0	-1.05777	0	0.290162
ENSG00000268355	AC006129.1	-1.47522	1.87755	4.42565	0	1.05772	0	0.290184
ENSG00000165650	PDZD8	-4.76093	-2.7828	1.50875	0	-1.0576	0	0.290238
ENSG00000108590	MED31	-1.54227	1.94461	4.22449	0	1.05752	0	0.290272
ENSG00000118620	ZNF430	-1.27405	1.37463	3.98979	0	1.05679	0	0.290608
ENSG00000111321	LTBR	-0.502915	0.56997	1.74344	0	1.05542	0	0.291231
ENSG00000130340	SNX9	-0.536443	0.56997	1.81049	0	1.05468	0	0.291573
ENSG00000028116	VRK2	-4.92857	-1.70991	1.34111	0	-1.05452	0	0.291645
ENSG00000170791	CHCHD7	-0.469387	0.502915	1.54227	0	1.05439	0	0.291706
ENSG00000129925	TMEM8A	-3.65452	-0.938775	0.972303	0	-1.05362	0	0.292056
ENSG00000167107	ACSF2	-3.95627	-1.24052	1.07289	0	-1.05348	0	0.292123
ENSG00000187231	SESTD1	-0.502915	0.0335277	5.23032	0	1.05344	0	0.292138
ENSG00000227057	WDR46	-0.234694	0	4.09038	0	1.05324	0	0.29223
ENSG00000163297	ANTXR2	-2.7828	-0.670554	0.637026	0	-1.05323	0	0.292237
ENSG00000077782	FGFR1	-5.66618	-0.100583	2.38046	0	-1.0531	0	0.292294
ENSG00000182628	SKA2	-4.59329	-1.70991	1.37463	0	-1.05266	0	0.292499
ENSG00000123737	EXOSC9	-2.81632	0	5.6997	0	1.0525	0	0.292572
ENSG00000075399	VPS9D1	-1.81049	-0.56997	0.502915	0	-1.0524	0	0.292614
ENSG00000106771	TMEM245	-4.92857	-2.58163	1.94461	0	-1.05197	0	0.292812
ENSG00000271601	LIX1L	-1.27405	1.34111	5.66618	0	1.05189	0	0.292851
ENSG00000004059	ARF5	-1.10641	-0.368804	0.301749	0	-1.05173	0	0.292922
ENSG00000213639	PPP1CB	-0.368804	0.43586	1.27405	0	1.05171	0	0.292931
ENSG00000113070	HBEGF	-0.536443	0.603498	1.87755	0	1.0517	0	0.292938
ENSG00000167881	SRP68	-3.52041	-1.30758	1.10641	0	-1.05167	0	0.29295
ENSG00000189306	RRP7A	-1.81049	-0.603498	0.502915	0	-1.05146	0	0.293046
ENSG00000169442	CD52	-1.67638	-0.637026	0.502915	0	-1.05134	0	0.293102
ENSG00000166272	WBP1L	-6.06851	-0.87172	1.30758	0	-1.05102	0	0.293248
ENSG00000139372	TDG	-1.13994	1.10641	3.31924	0	1.05085	0	0.29333
ENSG00000172893	DHCR7	-1.07289	1.207	3.55393	0	1.0504	0	0.293532
ENSG00000130813	C19orf66	-4.15743	-1.34111	1.17347	0	-1.0504	0	0.293533
ENSG00000163864	NMNAT3	-6.03498	-1.17347	1.24052	0	-1.04992	0	0.293755
ENSG00000100949	RABGGTA	-3.41982	-1.10641	0.905247	0	-1.04962	0	0.293894
ENSG00000163687	DNASE1L3	-0.637026	0.737609	2.01166	0	1.0491	0	0.294131
ENSG00000275342	SGK223	-2.27988	-0.704081	0.670554	0	-1.0489	0	0.294225
ENSG00000144566	RAB5A	-0.402332	0.469387	1.44169	0	1.04882	0	0.294263
ENSG00000092201	SUPT16H	-0.87172	0.938775	3.08455	0	1.04877	0	0.294282
ENSG00000066583	ISOC1	-1.07289	1.13994	3.55393	0	1.04842	0	0.294444
ENSG00000224959	AC017002.2	-5.12973	-1.81049	1.40816	0	-1.04834	0	0.294483
ENSG00000198886	MT-ND4	-0.234694	0.268221	0.704081	0	1.04734	0	0.294941
ENSG00000120029	C10orf76	-1.00583	1.00583	3.62099	0	1.04711	0	0.295051
ENSG00000139644	TMBIM6	-0.972303	-0.301749	0.234694	0	-1.04601	0	0.295556
ENSG00000222043	AC079305.10	-5.29737	-2.07872	1.54227	0	-1.04584	0	0.295637
ENSG00000067064	IDI1	-0.402332	0.43586	1.27405	0	1.0454	0	0.295839
ENSG00000256537	SMIM10L1	-2.24635	-0.670554	0.603498	0	-1.04494	0	0.296049
ENSG00000140400	MAN2C1	-3.65452	-0.771137	0.938775	0	-1.04419	0	0.296398
ENSG00000125505	MBOAT7	-0.637026	0.670554	2.61516	0	1.04408	0	0.29645
ENSG00000137770	CTDSPL2	-4.99562	-2.64869	1.81049	0	-1.04381	0	0.296571
ENSG00000235859	AC006978.6	-2.5481	1.94461	5.16326	0	1.04313	0	0.296889
ENSG00000104687	GSR	-2.71574	-0.771137	0.771137	0	-1.043	0	0.29695
ENSG00000001036	FUCA2	-2.11224	-0.56997	0.536443	0	-1.04281	0	0.297035
ENSG00000166068	SPRED1	-0.502915	0.56997	1.70991	0	1.0425	0	0.297178
ENSG00000119977	TCTN3	-2.21283	3.41982	5.73323	0	1.04244	0	0.297206
ENSG00000109320	NFKB1	-0.536443	0.56997	1.84402	0	1.04243	0	0.297212
ENSG00000145979	TBC1D7	-6.16909	-1.44169	1.40816	0	-1.04215	0	0.297344
ENSG00000155465	SLC7A7	-0.87172	0.804664	3.31924	0	1.04192	0	0.297447
ENSG00000160563	MED27	-1.94461	2.91691	5.49854	0	1.04192	0	0.297447
ENSG00000158552	ZFAND2B	-1.27405	1.44169	3.55393	0	1.0417	0	0.297552
ENSG00000126226	PCID2	-1.60933	5.09621	6.06851	0	1.04143	0	0.297676
ENSG00000103528	SYT17	-1.74344	4.22449	5.9344	0	1.04122	0	0.297772
ENSG00000069275	NUCKS1	-0.56997	0.536443	2.98396	0	1.0403	0	0.298199
ENSG00000131759	RARA	-2.34694	-0.737609	0.704081	0	-1.04028	0	0.298211
ENSG00000132388	UBE2G1	-0.905247	0.905247	3.31924	0	1.04018	0	0.298259
ENSG00000198960	ARMCX6	-1.27405	1.24052	4.92857	0	1.03944	0	0.298602
ENSG00000006451	RALA	-3.55393	-0.704081	0.771137	0	-1.03896	0	0.298822
ENSG00000154359	LONRF1	-1.30758	1.34111	4.29154	0	1.03892	0	0.298841
ENSG00000092036	HAUS4	-5.49854	-1.30758	1.27405	0	-1.03872	0	0.298934
ENSG00000167193	CRK	-0.502915	0.536443	1.84402	0	1.03783	0	0.299349
ENSG00000176014	TUBB6	-1.34111	-0.536443	0.43586	0	-1.03756	0	0.299474
ENSG00000130827	PLXNA3	-2.7828	-0.838192	0.771137	0	-1.03747	0	0.299515
ENSG00000166452	AKIP1	-4.1239	-1.40816	1.207	0	-1.03746	0	0.29952
ENSG00000237550	RPL9P9	-1.07289	-0.368804	0.301749	0	-1.03717	0	0.299655
ENSG00000226054	MEMO1P1	-1.47522	1.84402	4.45918	0	1.03678	0	0.299837
ENSG00000241990	PRR34-AS1	-1.44169	1.64286	4.62682	0	1.03674	0	0.299858
ENSG00000134686	PHC2	-3.65452	-1.27405	1.17347	0	-1.03611	0	0.300151
ENSG00000152117	AC093838.4	-4.22449	-1.67638	1.47522	0	-1.03598	0	0.300211
ENSG00000181524	RPL24P4	-2.1793	-0.637026	0.670554	0	-1.03596	0	0.300221
ENSG00000106399	RPA3	-1.00583	1.03936	3.35277	0	1.03578	0	0.300306
ENSG00000100372	SLC25A17	-0.771137	0	5.16326	0	1.03578	0	0.300307
ENSG00000142252	GEMIN7	-1.47522	0.972303	6.03498	0	1.0357	0	0.300343
ENSG00000179978	RP11-1319K7.1	-0.771137	0.536443	3.7551	0	1.03521	0	0.30057
ENSG00000170759	KIF5B	-0.368804	0.402332	1.17347	0	1.03513	0	0.300608
ENSG00000116133	DHCR24	-0.56997	0.603498	2.11224	0	1.03478	0	0.300774
ENSG00000126602	TRAP1	-6.47084	-1.10641	1.34111	0	-1.03476	0	0.300779
ENSG00000144837	PLA1A	-5.6997	-1.24052	1.37463	0	-1.03459	0	0.300858
ENSG00000143436	MRPL9	-1.07289	1.03936	3.88921	0	1.03359	0	0.301329
ENSG00000136997	MYC	-3.55393	-0.972303	0.972303	0	-1.03244	0	0.301866
ENSG00000268006	PTOV1-AS1	-5.83382	0	0.972303	0	-1.03201	0	0.302067
ENSG00000169976	SF3B5	-1.24052	-0.43586	0.368804	0	-1.03182	0	0.302158
ENSG00000178464	RPL10P16	-1.10641	-0.368804	0.301749	0	-1.03163	0	0.302244
ENSG00000152926	ZNF117	-2.7828	-0.134111	0.268221	0	-1.03128	0	0.302411
ENSG00000130821	SLC6A8	-5.19679	-3.21866	2.34694	0	-1.03035	0	0.302845
ENSG00000232573	RPL3P4	-1.27405	-0.402332	0.368804	0	-1.0301	0	0.302962
ENSG00000170275	CRTAP	-1.77697	-0.536443	0.469387	0	-1.02954	0	0.303227
ENSG00000006652	IFRD1	-3.62099	-1.10641	1.10641	0	-1.02913	0	0.303418
ENSG00000110218	PANX1	-5.6997	-4.1239	2.61516	0	-1.02906	0	0.30345
ENSG00000152102	FAM168B	-0.670554	0.637026	2.95044	0	1.028	0	0.303949
ENSG00000274523	RCC1L	-2.38046	3.28571	5.02915	0	1.02736	0	0.30425
ENSG00000167261	DPEP2	-0.87172	0.905247	3.08455	0	1.02709	0	0.304377
ENSG00000043093	DCUN1D1	-1.00583	1.03936	3.65452	0	1.02706	0	0.304393
ENSG00000160326	SLC2A6	-0.804664	0.838192	2.98396	0	1.02697	0	0.304435
ENSG00000106683	LIMK1	-3.88921	-1.24052	1.13994	0	-1.02669	0	0.304569
ENSG00000122557	HERPUD2	-1.27405	1.5758	4.05685	0	1.02614	0	0.304827
ENSG00000242372	EIF6	-0.402332	0.43586	1.40816	0	1.02593	0	0.304923
ENSG00000129083	COPB1	-0.804664	0.771137	2.38046	0	1.02356	0	0.306045
ENSG00000174851	YIF1A	-0.670554	0.637026	2.51458	0	1.02285	0	0.306381
ENSG00000250461	RP11-631M6.2	-1.07289	1.07289	3.55393	0	1.02222	0	0.306676
ENSG00000123975	CKS2	-4.86151	-2.07872	2.98396	0	-1.02169	0	0.306928
ENSG00000143106	PSMA5	-0.469387	0.469387	1.74344	0	1.02129	0	0.307117
ENSG00000183628	DGCR6	-4.29154	-1.54227	1.27405	0	-1.02087	0	0.307317
ENSG00000073060	SCARB1	-2.04519	-0.603498	0.536443	0	-1.02076	0	0.30737
ENSG00000177469	PTRF	-2.81632	0.167638	5.90087	0	1.01975	0	0.307846
ENSG00000135446	CDK4	-1.07289	1.03936	3.35277	0	1.0194	0	0.308014
ENSG00000134444	KIAA1468	-2.27988	4.7274	5.80029	0	1.0194	0	0.308015
ENSG00000169727	GPS1	-2.88338	-0.670554	0.670554	0	-1.01939	0	0.30802
ENSG00000092931	MFSD11	-1.50875	1.60933	4.09038	0	1.01907	0	0.30817
ENSG00000134001	EIF2S1	-1.10641	0.938775	3.45335	0	1.0183	0	0.308536
ENSG00000131149	GSE1	-0.938775	0.905247	3.11807	0	1.01801	0	0.308672
ENSG00000132376	INPP5K	-1.54227	1.207	4.02332	0	1.01788	0	0.308735
ENSG00000115310	RTN4	-0.368804	0.402332	1.207	0	1.0174	0	0.308966
ENSG00000113240	CLK4	-5.3309	-3.58746	1.87755	0	-1.01719	0	0.309062
ENSG00000116688	MFN2	-3.11807	-0.804664	0.87172	0	-1.01706	0	0.309126
ENSG00000145782	ATG12	-2.5481	-0.771137	0.804664	0	-1.01697	0	0.309167
ENSG00000122641	INHBA	-0.838192	0.905247	2.51458	0	1.01634	0	0.309469
ENSG00000173875	ZNF791	-2.31341	0.134111	5.29737	0	1.0163	0	0.309487
ENSG00000172725	CORO1B	-1.24052	-0.43586	0.368804	0	-1.01603	0	0.309617
ENSG00000120913	PDLIM2	-2.88338	-0.87172	0.905247	0	-1.01559	0	0.309824
ENSG00000158042	MRPL17	-1.64286	1.24052	6.06851	0	1.01541	0	0.309912
ENSG00000204568	MRPS18B	-5.76676	-4.62682	3.18513	0	-1.01516	0	0.310027
ENSG00000072401	UBE2D1	-1.60933	3.52041	5.59912	0	1.01509	0	0.310063
ENSG00000124570	SERPINB6	-0.502915	0.502915	1.87755	0	1.01453	0	0.310329
ENSG00000189319	FAM53B	-5.16326	-1.5758	1.47522	0	-1.01422	0	0.31048
ENSG00000100412	ACO2	-0.56997	0.56997	2.04519	0	1.01386	0	0.310651
ENSG00000076053	RBM7	-4.86151	-2.91691	1.91108	0	-1.01384	0	0.310661
ENSG00000114383	TUSC2	-1.10641	1.03936	3.45335	0	1.01366	0	0.310747
ENSG00000168894	RNF181	-1.07289	-0.368804	0.301749	0	-1.01363	0	0.310759
ENSG00000121067	SPOP	-5.76676	-1.07289	1.70991	0	-1.01361	0	0.310768
ENSG00000198818	SFT2D1	-0.43586	0.43586	1.47522	0	1.01343	0	0.310857
ENSG00000126768	TIMM17B	-3.28571	-0.838192	0.905247	0	-1.01308	0	0.31102
ENSG00000159348	CYB5R1	-0.56997	0.603498	1.81049	0	1.01302	0	0.311053
ENSG00000167977	KCTD5	-1.67638	-0.56997	0.536443	0	-1.0116	0	0.31173
ENSG00000129691	ASH2L	-1.60933	1.81049	6.16909	0	1.01133	0	0.311861
ENSG00000005302	MSL3	-3.68804	-0.838192	0.972303	0	-1.01089	0	0.312069
ENSG00000258441	LINC00641	-5.73323	-0.0335277	2.98396	0	-1.01074	0	0.31214
ENSG00000011198	ABHD5	-5.06268	-0.0670554	1.13994	0	-1.0103	0	0.31235
ENSG00000112306	RPS12	-1.13994	-0.402332	0.368804	0	-1.00914	0	0.312909
ENSG00000088930	XRN2	-1.84402	-0.603498	0.536443	0	-1.00871	0	0.313115
ENSG00000124535	WRNIP1	-5.63265	-1.10641	1.64286	0	-1.00829	0	0.313314
ENSG00000136261	BZW2	-1.03936	1.00583	3.31924	0	1.00824	0	0.313338
ENSG00000116863	ADPRHL2	-6.33673	-1.44169	1.77697	0	-1.00821	0	0.313351
ENSG00000165714	BORCS5	-2.01166	2.91691	5.53207	0	1.00785	0	0.313528
ENSG00000101888	NXT2	-5.06268	-2.27988	2.07872	0	-1.00766	0	0.31362
ENSG00000119760	SUPT7L	-1.17347	1.13994	3.18513	0	1.00733	0	0.313775
ENSG00000165915	SLC39A13	-1.30758	1.30758	3.65452	0	1.00695	0	0.31396
ENSG00000197471	SPN	-1.207	-0.43586	0.368804	0	-1.00688	0	0.313993
ENSG00000082781	ITGB5	-1.37463	0.972303	6.60495	0	1.00667	0	0.314093
ENSG00000107862	GBF1	-1.13994	1.207	3.78863	0	1.00643	0	0.31421
ENSG00000101152	DNAJC5	-2.04519	-0.637026	0.637026	0	-1.00629	0	0.314274
ENSG00000119397	CNTRL	-2.5481	3.3863	5.49854	0	1.00628	0	0.314282
ENSG00000137809	ITGA11	-5.49854	-4.29154	2.7828	0	-1.0062	0	0.314319
ENSG00000163466	ARPC2	-0.704081	-0.234694	0.201166	0	-1.00614	0	0.314346
ENSG00000215193	PEX26	-5.19679	-1.64286	1.54227	0	-1.00589	0	0.314467
ENSG00000175567	UCP2	-0.536443	0.536443	1.74344	0	1.00558	0	0.314616
ENSG00000119707	RBM25	-0.43586	0.43586	1.44169	0	1.00558	0	0.314618
ENSG00000086758	HUWE1	-0.704081	0.704081	2.11224	0	1.0052	0	0.314799
ENSG00000181523	SGSH	-4.49271	-1.03936	1.10641	0	-1.00424	0	0.315262
ENSG00000100209	HSCB	-4.99562	0	0.905247	0	-1.0034	0	0.315667
ENSG00000173905	GOLIM4	-0.704081	0.603498	2.88338	0	1.00289	0	0.315914
ENSG00000136280	CCM2	-1.17347	1.07289	4.86151	0	1.00214	0	0.316278
ENSG00000134371	CDC73	-1.60933	1.40816	5.63265	0	1.00176	0	0.316457
ENSG00000106462	EZH2	-1.40816	1.17347	4.62682	0	1.00113	0	0.316766
ENSG00000012817	KDM5D	-6.00145	-0.87172	1.47522	0	-1.00074	0	0.316955
ENSG00000125971	DYNLRB1	-1.24052	-0.402332	0.368804	0	-1.00037	0	0.317133
ENSG00000103066	PLA2G15	-3.58746	1.50875	5.76676	0	0.999933	0	0.317343
ENSG00000172262	ZNF131	-2.01166	1.207	5.02915	0	0.999775	0	0.317419
ENSG00000041982	TNC	-1.54227	1.207	6.37026	0	0.999664	0	0.317473
ENSG00000004399	PLXND1	-0.637026	0.56997	2.48105	0	0.999447	0	0.317578
ENSG00000196367	TRRAP	-4.99562	-1.47522	1.40816	0	-0.99939	0	0.317606
ENSG00000198563	DDX39B	-5.56559	-1.47522	1.50875	0	-0.999372	0	0.317615
ENSG00000143164	DCAF6	-5.80029	-1.24052	1.34111	0	-0.999287	0	0.317655
ENSG00000204482	LST1	-0.972303	-0.335277	0.301749	0	-0.998914	0	0.317836
ENSG00000109756	RAPGEF2	-1.13994	1.00583	4.49271	0	0.998789	0	0.317897
ENSG00000143382	ADAMTSL4	-1.64286	-0.536443	0.502915	0	-0.997908	0	0.318324
ENSG00000167378	IRGQ	-0.938775	0.771137	3.41982	0	0.997854	0	0.31835
ENSG00000105676	ARMC6	-4.79446	-1.37463	1.50875	0	-0.99763	0	0.318459
ENSG00000135778	NTPCR	-1.07289	1.13994	3.21866	0	0.997529	0	0.318508
ENSG00000128891	C15orf57	-5.9344	-0.938775	1.50875	0	-0.997062	0	0.318734
ENSG00000137944	KYAT3	-1.64286	3.52041	6.03498	0	0.997061	0	0.318735
ENSG00000197646	PDCD1LG2	-5.6997	-1.00583	1.44169	0	-0.996606	0	0.318956
ENSG00000222009	BTBD19	-3.31924	-0.771137	0.905247	0	-0.996135	0	0.319184
ENSG00000130164	LDLR	-0.43586	0.43586	1.30758	0	0.995607	0	0.319441
ENSG00000100304	TTLL12	-5.3309	-3.05102	2.27988	0	-0.994583	0	0.319939
ENSG00000197102	DYNC1H1	-0.502915	0.536443	1.47522	0	0.994359	0	0.320048
ENSG00000108669	CYTH1	-1.50875	-0.502915	0.469387	0	-0.994097	0	0.320175
ENSG00000213923	CSNK1E	-5.39796	-1.40816	1.44169	0	-0.993574	0	0.32043
ENSG00000131069	ACSS2	-1.17347	1.07289	2.81632	0	0.993148	0	0.320638
ENSG00000142188	TMEM50B	-1.30758	1.17347	5.9344	0	0.992983	0	0.320718
ENSG00000058799	YIPF1	-5.80029	-1.5758	1.97813	0	-0.992939	0	0.32074
ENSG00000185753	CXorf38	-4.92857	-0.100583	2.68221	0	-0.992894	0	0.320761
ENSG00000197774	EME2	-0.838192	0	5.09621	0	0.992503	0	0.320952
ENSG00000135269	TES	-0.704081	0.670554	2.34694	0	0.992142	0	0.321128
ENSG00000047621	C12orf4	-0.268221	0.0335277	4.86151	0	0.991925	0	0.321234
ENSG00000156599	ZDHHC5	-2.68221	-0.737609	0.771137	0	-0.991801	0	0.321295
ENSG00000146707	POMZP3	-2.44752	2.84985	4.99562	0	0.991711	0	0.321338
ENSG00000198900	TOP1	-0.43586	0.43586	1.44169	0	0.991257	0	0.32156
ENSG00000132676	DAP3	-0.804664	0.771137	2.61516	0	0.99109	0	0.321642
ENSG00000166913	YWHAB	-0.402332	0.402332	1.24052	0	0.991082	0	0.321645
ENSG00000172869	DMXL1	-1.30758	1.27405	3.95627	0	0.990986	0	0.321692
ENSG00000140471	LINS1	-2.24635	3.01749	5.36443	0	0.990871	0	0.321748
ENSG00000125952	MAX	-5.56559	-3.08455	2.1793	0	-0.990446	0	0.321956
ENSG00000100650	SRSF5	-1.03936	-0.335277	0.301749	0	-0.989615	0	0.322362
ENSG00000104472	CHRAC1	-0.838192	0.771137	2.64869	0	0.989408	0	0.322464
ENSG00000119669	IRF2BPL	-1.74344	1.91108	4.02332	0	0.98929	0	0.322521
ENSG00000179743	FLJ37453	-5.63265	-1.5758	1.60933	0	-0.989168	0	0.322581
ENSG00000124228	DDX27	-0.87172	0.670554	3.21866	0	0.9885	0	0.322908
ENSG00000161904	LEMD2	-1.60933	1.17347	5.43148	0	0.98843	0	0.322942
ENSG00000155256	ZFYVE27	-5.9344	-1.10641	1.50875	0	-0.988172	0	0.323068
ENSG00000068745	IP6K2	-1.37463	1.30758	4.86151	0	0.987821	0	0.32324
ENSG00000100335	MIEF1	-1.44169	1.24052	5.36443	0	0.987573	0	0.323362
ENSG00000080845	DLGAP4	-1.07289	0.972303	2.88338	0	0.986269	0	0.324001
ENSG00000139546	TARBP2	-1.91108	1.24052	6.16909	0	0.985854	0	0.324205
ENSG00000172974	AC007318.5	-1.70991	-0.502915	0.502915	0	-0.985742	0	0.32426
ENSG00000116209	TMEM59	-1.40816	-0.469387	0.43586	0	-0.985518	0	0.324369
ENSG00000270629	NBPF14	-1.44169	-0.469387	0.43586	0	-0.985454	0	0.324401
ENSG00000157259	GATAD1	-2.27988	1.40816	5.39796	0	0.985265	0	0.324494
ENSG00000130175	PRKCSH	-2.27988	-0.637026	0.704081	0	-0.984393	0	0.324922
ENSG00000059804	SLC2A3	-0.368804	0.368804	1.00583	0	0.984121	0	0.325056
ENSG00000072364	AFF4	-0.603498	0.56997	1.94461	0	0.984068	0	0.325082
ENSG00000247774	PCED1B-AS1	-2.34694	2.38046	5.66618	0	0.98383	0	0.325199
ENSG00000197217	ENTPD4	-3.88921	-1.10641	1.207	0	-0.983278	0	0.32547
ENSG00000137955	RABGGTB	-3.72157	-0.972303	1.13994	0	-0.983242	0	0.325488
ENSG00000173757	STAT5B	-1.03936	0.938775	5.09621	0	0.983205	0	0.325506
ENSG00000163872	YEATS2	-0.502915	0.0335277	5.16326	0	0.982773	0	0.325719
ENSG00000116514	RNF19B	-0.56997	0.56997	1.70991	0	0.982469	0	0.325869
ENSG00000100297	MCM5	-3.35277	-1.07289	1.13994	0	-0.982416	0	0.325895
ENSG00000142185	TRPM2	-3.31924	0	5.96793	0	0.982279	0	0.325963
ENSG00000114354	TFG	-0.737609	0.670554	2.58163	0	0.98221	0	0.325997
ENSG00000160211	G6PD	-1.91108	-0.536443	0.536443	0	-0.981723	0	0.326237
ENSG00000169246	NPIPB3	-1.34111	-0.43586	0.402332	0	-0.98165	0	0.326272
ENSG00000006282	SPATA20	-4.86151	-1.37463	1.30758	0	-0.981585	0	0.326304
ENSG00000076924	XAB2	-1.70991	2.51458	4.79446	0	0.981584	0	0.326305
ENSG00000232629	HLA-DQB2	-0.905247	-0.301749	0.268221	0	-0.981485	0	0.326354
ENSG00000105552	BCAT2	-4.55976	-1.24052	1.34111	0	-0.981407	0	0.326392
ENSG00000280543	ASAP1-IT2	-1.24052	1.47522	3.65452	0	0.981252	0	0.326468
ENSG00000124702	KLHDC3	-1.81049	-0.637026	0.637026	0	-0.981077	0	0.326555
ENSG00000108405	P2RX1	-3.05102	-0.905247	1.10641	0	-0.980963	0	0.326611
ENSG00000170017	ALCAM	-0.670554	0.603498	2.41399	0	0.98081	0	0.326687
ENSG00000100711	ZFYVE21	-1.207	1.07289	4.49271	0	0.980703	0	0.326739
ENSG00000197136	PCNX3	-3.05102	-1.00583	1.03936	0	-0.980618	0	0.326781
ENSG00000198380	GFPT1	-1.03936	0.972303	3.7551	0	0.980398	0	0.32689
ENSG00000110921	MVK	-1.207	1.10641	5.90087	0	0.980393	0	0.326892
ENSG00000136603	SKIL	-0.603498	0.536443	2.11224	0	0.980081	0	0.327046
ENSG00000198682	PAPSS2	-5.9344	-2.04519	1.70991	0	-0.979443	0	0.327361
ENSG00000145936	KCNMB1	-5.96793	-0.100583	2.81632	0	-0.979035	0	0.327563
ENSG00000131732	ZCCHC9	-1.40816	1.13994	5.53207	0	0.979034	0	0.327563
ENSG00000235865	GSN-AS1	-4.45918	-2.21283	1.74344	0	-0.978907	0	0.327626
ENSG00000181045	SLC26A11	-0.972303	0.905247	2.98396	0	0.978115	0	0.328017
ENSG00000137133	HINT2	-4.22449	-1.207	1.207	0	-0.97802	0	0.328064
ENSG00000225470	JPX	-4.62682	-1.70991	1.70991	0	-0.977869	0	0.328139
ENSG00000196873	CBWD3	-2.51458	-0.838192	1.00583	0	-0.977847	0	0.32815
ENSG00000204525	HLA-C	-0.972303	-0.335277	0.301749	0	-0.977675	0	0.328235
ENSG00000212802	RPL15P3	-1.207	-0.402332	0.368804	0	-0.977348	0	0.328397
ENSG00000150768	DLAT	-5.80029	-1.24052	1.44169	0	-0.977238	0	0.328451
ENSG00000143545	RAB13	-0.502915	0.469387	1.81049	0	0.977062	0	0.328538
ENSG00000117481	NSUN4	-3.95627	-1.10641	1.27405	0	-0.976956	0	0.328591
ENSG00000186141	POLR3C	-1.44169	1.03936	5.9344	0	0.976436	0	0.328849
ENSG00000159110	IFNAR2	-1.5758	1.60933	4.05685	0	0.976141	0	0.328995
ENSG00000101019	UQCC1	-1.27405	0.100583	5.23032	0	0.97611	0	0.32901
ENSG00000152242	C18orf25	-5.59912	-3.85568	1.74344	0	-0.976085	0	0.329022
ENSG00000112893	MAN2A1	-1.37463	1.50875	4.25801	0	0.975441	0	0.329342
ENSG00000145868	FBXO38	-5.76676	-3.52041	1.94461	0	-0.974749	0	0.329685
ENSG00000052749	RRP12	-3.72157	-1.13994	1.13994	0	-0.97423	0	0.329942
ENSG00000142784	WDTC1	-4.55976	-1.30758	1.34111	0	-0.974104	0	0.330005
ENSG00000115350	POLE4	-1.47522	-0.43586	0.43586	0	-0.973852	0	0.33013
ENSG00000104814	MAP4K1	-1.03936	0.938775	2.98396	0	0.973486	0	0.330312
ENSG00000117748	RPA2	-5.19679	-1.207	1.30758	0	-0.972617	0	0.330744
ENSG00000005339	CREBBP	-2.04519	-0.637026	0.704081	0	-0.972558	0	0.330773
ENSG00000219200	RNASEK	-2.64869	-0.637026	0.804664	0	-0.972462	0	0.330821
ENSG00000218175	AC016739.2	-1.70991	-0.469387	0.502915	0	-0.972389	0	0.330857
ENSG00000115761	NOL10	-1.24052	0.0670554	4.82799	0	0.972368	0	0.330867
ENSG00000177200	CHD9	-1.84402	-0.502915	0.536443	0	-0.972154	0	0.330974
ENSG00000120594	PLXDC2	-1.70991	-0.502915	0.502915	0	-0.971941	0	0.33108
ENSG00000122042	UBL3	-0.637026	0.56997	1.87755	0	0.97089	0	0.331603
ENSG00000147872	PLIN2	-4.49271	-1.30758	1.40816	0	-0.970389	0	0.331853
ENSG00000163832	ELP6	-2.14577	0	5.53207	0	0.970339	0	0.331877
ENSG00000113838	TBCCD1	-0.335277	0.268221	2.41399	0	0.970274	0	0.33191
ENSG00000140836	ZFHX3	-1.81049	1.40816	5.86734	0	0.970097	0	0.331998
ENSG00000172578	KLHL6	-1.77697	0.234694	4.39213	0	0.970068	0	0.332013
ENSG00000162664	ZNF326	-4.69387	-1.74344	2.27988	0	-0.96981	0	0.332141
ENSG00000154710	RABGEF1	-2.21283	-0.637026	0.704081	0	-0.969671	0	0.332211
ENSG00000104529	EEF1D	-1.54227	-0.469387	0.469387	0	-0.969567	0	0.332263
ENSG00000105618	PRPF31	-2.5481	-0.771137	0.905247	0	-0.969476	0	0.332308
ENSG00000153339	TRAPPC8	-5.63265	-3.65452	1.70991	0	-0.969313	0	0.332389
ENSG00000105373	GLTSCR2	-3.78863	-1.44169	1.27405	0	-0.968891	0	0.332599
ENSG00000182704	TSKU	-1.94461	0	4.99562	0	0.968606	0	0.332742
ENSG00000041802	LSG1	-6.00145	-1.44169	1.5758	0	-0.968586	0	0.332752
ENSG00000134852	CLOCK	-2.38046	2.91691	4.99562	0	0.968113	0	0.332988
ENSG00000174132	FAM174A	-4.99562	-0.368804	2.68221	0	-0.967926	0	0.333081
ENSG00000225830	ERCC6	-5.43148	-0.972303	1.47522	0	-0.967566	0	0.333261
ENSG00000214485	RPL7P1	-1.13994	-0.368804	0.368804	0	-0.967334	0	0.333377
ENSG00000173992	CCS	-3.85568	-1.10641	1.207	0	-0.967314	0	0.333387
ENSG00000119866	BCL11A	-4.3586	-1.24052	1.30758	0	-0.96601	0	0.334039
ENSG00000108604	SMARCD2	-0.972303	0.838192	2.98396	0	0.965043	0	0.334523
ENSG00000177731	FLII	-1.64286	-0.536443	0.502915	0	-0.964925	0	0.334582
ENSG00000063180	CA11	-3.01749	-0.938775	1.07289	0	-0.964919	0	0.334585
ENSG00000204371	EHMT2	-1.77697	3.28571	5.49854	0	0.964877	0	0.334606
ENSG00000002919	SNX11	-1.27405	1.13994	6.26968	0	0.964074	0	0.335009
ENSG00000154945	ANKRD40	-1.54227	1.67638	4.1239	0	0.963876	0	0.335108
ENSG00000120053	GOT1	-1.50875	1.37463	3.98979	0	0.962278	0	0.33591
ENSG00000197006	METTL9	-3.72157	-1.17347	1.207	0	-0.961972	0	0.336063
ENSG00000125875	TBC1D20	-3.62099	-0.804664	1.00583	0	-0.961187	0	0.336458
ENSG00000105443	CYTH2	-2.74927	-0.670554	0.804664	0	-0.960871	0	0.336617
ENSG00000162645	GBP2	-2.38046	-0.637026	0.670554	0	-0.96063	0	0.336738
ENSG00000169100	SLC25A6	-0.972303	-0.335277	0.301749	0	-0.960543	0	0.336782
ENSG00000100401	RANGAP1	-1.50875	0.905247	6.40379	0	0.959713	0	0.3372
ENSG00000169084	DHRSX	-2.41399	-0.603498	0.637026	0	-0.959337	0	0.337389
ENSG00000078142	PIK3C3	-5.46501	-3.98979	2.7828	0	-0.958775	0	0.337672
ENSG00000064932	SBNO2	-1.17347	1.07289	3.28571	0	0.958764	0	0.337678
ENSG00000095380	NANS	-2.34694	-0.737609	0.804664	0	-0.958548	0	0.337786
ENSG00000002834	LASP1	-1.74344	-0.469387	0.469387	0	-0.958526	0	0.337798
ENSG00000169733	RFNG	-2.07872	3.35277	5.46501	0	0.958458	0	0.337832
ENSG00000134049	IER3IP1	-1.54227	1.44169	3.95627	0	0.957985	0	0.33807
ENSG00000262814	MRPL12	-1.10641	1.07289	3.28571	0	0.957545	0	0.338292
ENSG00000137692	DCUN1D5	-1.54227	1.44169	5.43148	0	0.957274	0	0.338429
ENSG00000089009	RPL6	-1.03936	-0.335277	0.335277	0	-0.956808	0	0.338664
ENSG00000177879	AP3S1	-0.469387	0.43586	1.40816	0	0.956752	0	0.338692
ENSG00000136802	LRRC8A	-1.54227	1.34111	5.66618	0	0.956598	0	0.33877
ENSG00000175387	SMAD2	-1.37463	1.10641	5.19679	0	0.956558	0	0.338791
ENSG00000213341	CHUK	-1.74344	1.47522	5.59912	0	0.956382	0	0.338879
ENSG00000063601	MTMR1	-0.368804	0	5.23032	0	0.956142	0	0.339
ENSG00000163946	FAM208A	-1.91108	1.30758	5.19679	0	0.955098	0	0.339528
ENSG00000265206	MIR142	-4.9621	-2.71574	1.91108	0	-0.954837	0	0.33966
ENSG00000123143	PKN1	-2.98396	-0.838192	1.10641	0	-0.954618	0	0.339771
ENSG00000127084	FGD3	-5.86734	-4.45918	3.25218	0	-0.954345	0	0.339909
ENSG00000136810	TXN	-0.368804	0.335277	1.07289	0	0.954275	0	0.339945
ENSG00000175467	SART1	-3.95627	-1.07289	1.27405	0	-0.954153	0	0.340006
ENSG00000183077	AFMID	-3.98979	-0.938775	1.40816	0	-0.954141	0	0.340012
ENSG00000227741	RP11-536C5.7	-5.53207	-1.24052	1.87755	0	-0.954112	0	0.340027
ENSG00000166888	STAT6	-0.43586	0.43586	1.37463	0	0.954047	0	0.34006
ENSG00000143190	POU2F1	-0.637026	0	4.55976	0	0.953695	0	0.340238
ENSG00000125843	AP5S1	-5.96793	0	2.84985	0	-0.953613	0	0.34028
ENSG00000023318	ERP44	-1.54227	-0.43586	0.469387	0	-0.953551	0	0.340311
ENSG00000134575	ACP2	-3.95627	-1.54227	2.71574	0	-0.953546	0	0.340314
ENSG00000158717	RNF166	-2.74927	-0.670554	0.838192	0	-0.952806	0	0.340688
ENSG00000160746	ANO10	-5.59912	-2.5481	2.74927	0	-0.952604	0	0.340791
ENSG00000124357	NAGK	-1.50875	-0.469387	0.469387	0	-0.952398	0	0.340895
ENSG00000108561	C1QBP	-2.04519	-0.603498	0.603498	0	-0.952228	0	0.340981
ENSG00000164535	DAGLB	-1.74344	1.07289	5.83382	0	0.952096	0	0.341048
ENSG00000107371	EXOSC3	-3.01749	0.0670554	5.56559	0	0.951932	0	0.341132
ENSG00000104325	DECR1	-0.603498	0.536443	1.84402	0	0.951628	0	0.341285
ENSG00000160404	TOR2A	-3.88921	-0.804664	1.10641	0	-0.951628	0	0.341286
ENSG00000115760	BIRC6	-2.04519	-0.637026	0.704081	0	-0.951598	0	0.341301
ENSG00000197582	GPX1P1	-1.37463	-0.402332	0.402332	0	-0.951509	0	0.341346
ENSG00000079134	THOC1	-1.34111	1.30758	3.78863	0	0.951189	0	0.341509
ENSG00000167004	PDIA3	-1.34111	-0.402332	0.402332	0	-0.951137	0	0.341535
ENSG00000149577	SIDT2	-2.24635	-0.637026	0.670554	0	-0.95082	0	0.341696
ENSG00000212664	RP11-592N21.1	-1.91108	-0.536443	0.637026	0	-0.950553	0	0.341831
ENSG00000185404	SP140L	-0.804664	0	5.36443	0	0.950468	0	0.341875
ENSG00000095015	MAP3K1	-5.43148	-1.47522	1.60933	0	-0.949181	0	0.342529
ENSG00000162607	USP1	-4.79446	-2.74927	2.31341	0	-0.949083	0	0.342578
ENSG00000164307	ERAP1	-1.44169	2.07872	4.05685	0	0.947695	0	0.343285
ENSG00000110344	UBE4A	-3.85568	-1.60933	1.34111	0	-0.946293	0	0.343999
ENSG00000104419	NDRG1	-2.38046	-0.704081	0.771137	0	-0.945945	0	0.344177
ENSG00000119004	CYP20A1	-1.24052	1.13994	3.55393	0	0.945665	0	0.344319
ENSG00000130305	NSUN5	-4.55976	-1.00583	1.70991	0	-0.945576	0	0.344365
ENSG00000196313	POM121	-1.00583	0.670554	3.48688	0	0.945491	0	0.344408
ENSG00000109787	KLF3	-2.74927	4.22449	5.46501	0	0.945442	0	0.344433
ENSG00000137449	CPEB2	-2.74927	-0.704081	0.905247	0	-0.945234	0	0.344539
ENSG00000141506	PIK3R5	-1.50875	-0.536443	0.56997	0	-0.94515	0	0.344582
ENSG00000083099	LYRM2	-3.25218	-0.804664	1.07289	0	-0.945024	0	0.344647
ENSG00000214975	PPIAP29	-1.10641	-0.335277	0.335277	0	-0.944648	0	0.344839
ENSG00000119953	SMNDC1	-4.55976	-1.40816	1.50875	0	-0.944353	0	0.344989
ENSG00000198677	TTC37	-2.81632	3.82215	5.02915	0	0.94401	0	0.345165
ENSG00000234851	RPL23AP42	-1.27405	-0.368804	0.402332	0	-0.943405	0	0.345474
ENSG00000125503	PPP1R12C	-0.87172	0.737609	2.84985	0	0.942428	0	0.345973
ENSG00000165684	SNAPC4	-5.63265	-0.972303	1.77697	0	-0.942386	0	0.345995
ENSG00000170540	ARL6IP1	-0.469387	0.43586	1.40816	0	0.942194	0	0.346093
ENSG00000198356	ASNA1	-2.07872	-0.704081	0.737609	0	-0.941973	0	0.346206
ENSG00000184277	TM2D3	-1.77697	3.41982	5.66618	0	0.941573	0	0.346411
ENSG00000155629	PIK3AP1	-4.32507	-1.03936	1.207	0	-0.94156	0	0.346418
ENSG00000183054	RGPD6	-0.972303	0.670554	3.45335	0	0.941359	0	0.346521
ENSG00000170043	TRAPPC1	-1.30758	-0.402332	0.402332	0	-0.94123	0	0.346587
ENSG00000090104	RGS1	-1.30758	1.13994	2.91691	0	0.940974	0	0.346718
ENSG00000158122	AAED1	-1.5758	-0.469387	0.469387	0	-0.940564	0	0.346928
ENSG00000189339	SLC35E2B	-3.58746	-0.838192	1.10641	0	-0.940494	0	0.346964
ENSG00000130726	TRIM28	-1.74344	-0.502915	0.536443	0	-0.940241	0	0.347094
ENSG00000116679	IVNS1ABP	-0.502915	0.43586	1.47522	0	0.940211	0	0.347109
ENSG00000101191	DIDO1	-1.50875	1.40816	5.02915	0	0.939942	0	0.347248
ENSG00000025772	TOMM34	-1.10641	0.804664	3.52041	0	0.939603	0	0.347421
ENSG00000187531	SIRT7	-5.90087	-4.69387	2.04519	0	-0.93932	0	0.347567
ENSG00000139192	TAPBPL	-5.49854	-4.1239	3.05102	0	-0.93919	0	0.347633
ENSG00000075151	EIF4G3	-2.58163	-0.670554	0.804664	0	-0.938714	0	0.347878
ENSG00000130653	PNPLA7	-4.76093	-0.0670554	0.301749	0	-0.938015	0	0.348237
ENSG00000189266	PNRC2	-0.536443	0.469387	1.5758	0	0.937929	0	0.348281
ENSG00000250722	SEPP1	-5.46501	0	0.301749	0	-0.937736	0	0.34838
ENSG00000157823	AP3S2	-2.01166	4.69387	5.96793	0	0.937663	0	0.348417
ENSG00000174695	TMEM167A	-0.704081	0.56997	2.44752	0	0.937585	0	0.348458
ENSG00000177706	FAM20C	-0.670554	0.56997	2.48105	0	0.93755	0	0.348476
ENSG00000081019	RSBN1	-5.19679	-1.94461	2.71574	0	-0.937021	0	0.348748
ENSG00000100077	GRK3	-0.838192	0.670554	2.61516	0	0.936656	0	0.348936
ENSG00000141543	EIF4A3	-0.838192	0.637026	2.74927	0	0.935629	0	0.349464
ENSG00000074696	HACD3	-1.70991	1.30758	5.96793	0	0.9355	0	0.349531
ENSG00000122034	GTF3A	-1.84402	-0.603498	0.637026	0	-0.935067	0	0.349754
ENSG00000160633	SAFB	-1.10641	0.938775	2.98396	0	0.934963	0	0.349807
ENSG00000109321	AREG	-1.47522	1.207	5.06268	0	0.934309	0	0.350144
ENSG00000100908	EMC9	-5.53207	0	2.81632	0	-0.934197	0	0.350202
ENSG00000128185	DGCR6L	-2.61516	-0.637026	0.771137	0	-0.934149	0	0.350227
ENSG00000104361	NIPAL2	-1.5758	1.40816	4.15743	0	0.93294	0	0.350851
ENSG00000185236	RAB11B	-2.41399	-0.603498	0.737609	0	-0.932879	0	0.350882
ENSG00000111450	STX2	-2.48105	3.41982	5.19679	0	0.932745	0	0.350951
ENSG00000117640	MTFR1L	-2.51458	-0.771137	0.972303	0	-0.93256	0	0.351047
ENSG00000145388	METTL14	-4.99562	-1.64286	1.77697	0	-0.931926	0	0.351375
ENSG00000144118	RALB	-0.56997	0.469387	1.67638	0	0.931863	0	0.351407
ENSG00000155363	MOV10	-4.82799	-1.30758	1.64286	0	-0.931617	0	0.351534
ENSG00000107262	BAG1	-2.48105	-0.670554	0.87172	0	-0.931118	0	0.351792
ENSG00000073614	KDM5A	-0.737609	0.536443	3.1516	0	0.930852	0	0.35193
ENSG00000176978	DPP7	-1.47522	-0.469387	0.502915	0	-0.93085	0	0.351931
ENSG00000145495	2006-03-01	-1.74344	-0.502915	0.56997	0	-0.930671	0	0.352024
ENSG00000074266	EED	-1.5758	1.34111	4.29154	0	0.930064	0	0.352338
ENSG00000127445	PIN1	-1.64286	-0.469387	0.502915	0	-0.92997	0	0.352387
ENSG00000155096	AZIN1	-0.637026	0.502915	2.07872	0	0.92981	0	0.352469
ENSG00000152684	PELO	-1.10641	0	5.90087	0	0.92977	0	0.35249
ENSG00000198888	MT-ND1	-0.268221	0.268221	0.771137	0	0.928992	0	0.352893
ENSG00000163510	CWC22	-1.81049	0.134111	4.59329	0	0.928989	0	0.352895
ENSG00000116685	KIAA2013	-3.01749	-0.804664	0.972303	0	-0.928886	0	0.352948
ENSG00000122565	CBX3	-0.502915	0.43586	1.5758	0	0.928772	0	0.353007
ENSG00000118515	SGK1	-1.47522	-0.469387	0.469387	0	-0.928771	0	0.353008
ENSG00000144867	SRPRB	-5.46501	-1.30758	1.84402	0	-0.928692	0	0.353049
ENSG00000090659	CD209	-1.13994	-0.368804	0.368804	0	-0.92851	0	0.353143
ENSG00000149089	APIP	-0.804664	0.637026	2.64869	0	0.928274	0	0.353266
ENSG00000067900	ROCK1	-0.536443	0.469387	1.50875	0	0.92821	0	0.353299
ENSG00000115486	GGCX	-5.6997	-4.7274	3.3863	0	-0.927956	0	0.35343
ENSG00000104980	TIMM44	-5.66618	-0.972303	1.37463	0	-0.927726	0	0.35355
ENSG00000070367	EXOC5	-0.938775	0.704081	3.01749	0	0.92648	0	0.354197
ENSG00000136738	STAM	-5.19679	-0.0335277	2.81632	0	-0.92643	0	0.354223
ENSG00000182022	CHST15	-1.54227	1.50875	3.92274	0	0.926386	0	0.354245
ENSG00000124201	ZNFX1	-1.87755	-0.603498	0.637026	0	-0.926172	0	0.354357
ENSG00000111348	ARHGDIB	-0.335277	0.301749	0.87172	0	0.925863	0	0.354517
ENSG00000075292	ZNF638	-1.54227	1.13994	5.19679	0	0.92564	0	0.354633
ENSG00000143207	RFWD2	-1.27405	1.00583	3.7551	0	0.925133	0	0.354897
ENSG00000165632	TAF3	-5.43148	-3.45335	2.88338	0	-0.924678	0	0.355133
ENSG00000130312	MRPL34	-3.72157	-0.87172	1.207	0	-0.924406	0	0.355275
ENSG00000135476	ESPL1	-1.17347	1.00583	3.52041	0	0.924109	0	0.355429
ENSG00000173818	ENDOV	-5.83382	-4.22449	3.35277	0	-0.923963	0	0.355505
ENSG00000196262	PPIA	-0.771137	-0.234694	0.234694	0	-0.9236	0	0.355694
ENSG00000164190	NIPBL	-2.84985	-0.87172	1.10641	0	-0.922905	0	0.356057
ENSG00000101236	RNF24	-2.84985	-0.804664	0.972303	0	-0.922289	0	0.356378
ENSG00000089682	RBM41	-5.39796	-1.54227	2.34694	0	-0.922023	0	0.356517
ENSG00000088854	C20orf194	-3.1516	-1.207	1.34111	0	-0.921882	0	0.35659
ENSG00000153310	FAM49B	-1.207	-0.368804	0.368804	0	-0.92186	0	0.356602
ENSG00000154803	FLCN	-1.10641	0.838192	3.25218	0	0.920995	0	0.357053
ENSG00000162976	PQLC3	-2.04519	-0.603498	0.704081	0	-0.920632	0	0.357243
ENSG00000119383	PTPA	-2.71574	-0.771137	0.972303	0	-0.920123	0	0.357508
ENSG00000107077	KDM4C	-4.89504	-1.54227	2.41399	0	-0.919862	0	0.357645
ENSG00000129472	RAB2B	-1.44169	1.40816	3.78863	0	0.919318	0	0.357929
ENSG00000054983	GALC	-4.69387	-0.234694	1.17347	0	-0.919187	0	0.357998
ENSG00000112335	SNX3	-0.536443	0.469387	1.40816	0	0.919087	0	0.35805
ENSG00000196704	AMZ2	-3.11807	-1.00583	1.07289	0	-0.919058	0	0.358065
ENSG00000172831	CES2	-5.09621	-2.88338	2.64869	0	-0.918987	0	0.358102
ENSG00000279483	AC090498.1	-1.00583	-0.335277	0.335277	0	-0.918438	0	0.35839
ENSG00000173457	PPP1R14B	-0.804664	0.56997	2.84985	0	0.918212	0	0.358508
ENSG00000186352	ANKRD37	-2.21283	0.0335277	5.59912	0	0.917524	0	0.358868
ENSG00000082996	RNF13	-0.536443	0.469387	1.60933	0	0.917489	0	0.358887
ENSG00000170142	UBE2E1	-1.24052	0.838192	3.45335	0	0.917029	0	0.359127
ENSG00000160584	SIK3	-1.13994	1.00583	3.1516	0	0.916995	0	0.359145
ENSG00000103496	STX4	-0.603498	0.502915	1.87755	0	0.916677	0	0.359312
ENSG00000036549	ZZZ3	-5.36443	-0.0335277	2.44752	0	-0.916099	0	0.359615
ENSG00000025293	PHF20	-0.87172	0.670554	2.81632	0	0.915966	0	0.359685
ENSG00000131023	LATS1	-3.58746	-0.938775	1.24052	0	-0.915939	0	0.359699
ENSG00000090905	TNRC6A	-1.64286	1.07289	5.36443	0	0.915773	0	0.359786
ENSG00000135457	TFCP2	-1.60933	1.30758	5.46501	0	0.915694	0	0.359827
ENSG00000258289	CHURC1	-2.48105	2.27988	4.9621	0	0.915626	0	0.359863
ENSG00000186111	PIP5K1C	-0.771137	0.536443	2.84985	0	0.915529	0	0.359914
ENSG00000028277	POU2F2	-4.62682	0	1.94461	0	-0.91509	0	0.360144
ENSG00000124762	CDKN1A	-0.938775	-0.268221	0.301749	0	-0.914501	0	0.360454
ENSG00000141429	GALNT1	-1.81049	-0.502915	0.56997	0	-0.914285	0	0.360567
ENSG00000174238	PITPNA	-1.50875	-0.402332	0.469387	0	-0.914185	0	0.36062
ENSG00000173221	GLRX	-0.56997	0.469387	1.54227	0	0.914184	0	0.36062
ENSG00000236698	EIF1AXP1	-1.67638	1.47522	4.82799	0	0.913667	0	0.360892
ENSG00000183726	TMEM50A	-0.536443	0.469387	1.37463	0	0.912955	0	0.361266
ENSG00000047634	SCML1	-1.34111	1.03936	4.76093	0	0.91265	0	0.361427
ENSG00000236287	ZBED5	-5.23032	-0.134111	3.05102	0	-0.912031	0	0.361753
ENSG00000134851	TMEM165	-0.838192	0.637026	2.38046	0	0.911644	0	0.361956
ENSG00000204356	NELFE	-2.31341	-0.704081	0.804664	0	-0.911263	0	0.362157
ENSG00000089057	SLC23A2	-5.53207	-4.22449	2.91691	0	-0.911173	0	0.362204
ENSG00000101363	MANBAL	-6.20262	-0.938775	1.47522	0	-0.911105	0	0.36224
ENSG00000145901	TNIP1	-0.502915	0.43586	1.40816	0	0.910895	0	0.362351
ENSG00000198585	NUDT16	-2.07872	-0.603498	0.771137	0	-0.91087	0	0.362364
ENSG00000214253	FIS1	-1.24052	-0.402332	0.43586	0	-0.909817	0	0.362919
[truncated: 5,757 more rows]

## Sheet: 2h-D23580Infected-Uninfected
Supplementary Data 6: Differential expression results using scde to directly compare experimental groups of cells.
	gene_name	lb	mle	ub	ce	Z	cZ	p.value
ENSG00000158050	DUSP2	2.74927	3.82215	5.09621	2.74927	7.16081	5.99187	8.02e-13
ENSG00000120129	DUSP1	1.91108	2.71574	3.78863	1.91108	7.16081	5.99187	8.02033e-13
ENSG00000277632	CCL3	1.87755	2.91691	3.92274	1.87755	7.16073	5.99187	8.02501e-13
ENSG00000276085	CCL3L3	2.41399	3.78863	4.79446	2.41399	6.58748	5.35254	4.47345e-11
ENSG00000169429	CXCL8	1.40816	2.1793	4.22449	1.40816	6.25791	5.02057	3.90168e-10
ENSG00000100906	NFKBIA	1.10641	1.74344	2.38046	1.10641	6.25458	5.02057	3.98587e-10
ENSG00000067082	KLF6	0.972303	1.60933	2.21283	0.972303	5.38064	3.93781	7.42231e-08
ENSG00000206596	RNU1-27P	2.7828	4.55976	6.06851	2.7828	4.83397	3.21656	1.33836e-06
ENSG00000122861	PLAU	0.838192	1.50875	2.24635	0.838192	4.74683	3.1246	2.06628e-06
ENSG00000144802	NFKBIZ	1.54227	2.7828	4.29154	1.54227	4.60801	2.95245	4.06533e-06
ENSG00000128016	ZFP36	1.10641	2.14577	3.45335	1.10641	4.24544	2.42329	2.18167e-05
ENSG00000086544	ITPKC	-6.03498	-4.62682	-2.31341	-2.31341	-4.19296	-2.36989	2.75334e-05
ENSG00000137331	IER3	0.771137	1.50875	2.34694	0.771137	4.07172	2.19956	4.66666e-05
ENSG00000177613	CSTF2T	-5.59912	-4.42565	-2.31341	-2.31341	-3.95841	-2.03556	7.54504e-05
ENSG00000276216	CH17-373J23.1	1.67638	4.05685	6.03498	1.67638	3.92937	2.01378	8.51695e-05
ENSG00000087074	PPP1R15A	0.637026	1.37463	2.04519	0.637026	3.91042	2.00788	9.21346e-05
ENSG00000139289	PHLDA1	0.704081	1.50875	2.31341	0.704081	3.87958	1.97973	0.000104639
ENSG00000262074	SNORD3B-2	3.08455	5.39796	6.26968	3.08455	3.81549	1.90165	0.000135913
ENSG00000167702	KIFC2	-5.76676	-4.66035	-2.14577	-2.14577	-3.80785	-1.90165	0.000140182
ENSG00000278048	U2	2.5481	5.09621	6.23615	2.5481	3.77844	1.88289	0.000157816
ENSG00000275538	RNVU1-19	2.74927	4.86151	6.33673	2.74927	3.77237	1.88289	0.000161704
ENSG00000170448	NFXL1	-6.16909	-5.06268	-3.1516	-3.1516	-3.71778	-1.80646	0.000200984
ENSG00000184557	SOCS3	1.27405	2.84985	5.46501	1.27405	3.6886	1.7742	0.000225492
ENSG00000196639	HRH1	2.64869	5.16326	6.26968	2.64869	3.67032	1.76078	0.000242243
ENSG00000081041	CXCL2	1.17347	3.11807	4.42565	1.17347	3.63915	1.72321	0.000273536
ENSG00000173559	NABP1	0.771137	1.77697	3.05102	0.771137	3.54094	1.55932	0.000398705
ENSG00000120738	EGR1	0.771137	1.74344	2.84985	0.771137	3.52893	1.55543	0.000417249
ENSG00000212195	U3	1.13994	3.21866	5.26384	1.13994	3.49027	1.49989	0.000482524
ENSG00000113838	TBCCD1	-5.9344	-4.42565	-2.5481	-2.5481	-3.42954	-1.39945	0.000604597
ENSG00000275302	CCL4	0.56997	1.44169	2.27988	0.56997	3.39561	1.35001	0.000684765
ENSG00000112578	BYSL	-6.23615	-5.02915	-2.58163	-2.58163	-3.371	-1.33552	0.000748965
ENSG00000263934	SNORD3A	2.5481	5.3309	6.3032	2.5481	3.3707	1.33552	0.000749785
ENSG00000206828	U1	1.70991	5.73323	6.40379	1.70991	3.35732	1.32568	0.000787006
ENSG00000232956	SNHG15	0.972303	2.31341	3.82215	0.972303	3.33385	1.29486	0.000856542
ENSG00000119403	PHF19	-6.9067	-6.16909	-2.48105	-2.48105	-3.30428	-1.25087	0.000952211
ENSG00000226380	MIR29A	1.5758	5.36443	6.40379	1.5758	3.28744	1.23241	0.00101104
ENSG00000170345	FOS	1.64286	4.02332	7.07434	1.64286	3.25689	1.18482	0.00112641
ENSG00000185338	SOCS1	-6.77259	-6.00145	-1.77697	-1.77697	-3.20107	-1.08284	0.0013692
ENSG00000202515	VTRNA1-3	0.905247	2.81632	5.39796	0.905247	3.19414	1.08284	0.00140249
ENSG00000265185	SNORD3B-1	2.21283	4.86151	5.9344	2.21283	3.18091	1.06997	0.00146812
ENSG00000264940	SNORD3C	2.21283	4.89504	6.00145	2.21283	3.17224	1.06668	0.00151267
ENSG00000146278	PNRC1	0.536443	1.44169	2.68221	0.536443	3.16014	1.05556	0.00157694
ENSG00000274210	U1	1.03936	3.65452	5.49854	1.03936	3.14324	1.03355	0.00167091
ENSG00000262202	RP11-160E2.6	1.94461	4.25801	5.6997	1.94461	3.10997	0.974561	0.00187108
ENSG00000138670	RASGEF1B	0.536443	1.5758	2.81632	0.536443	3.08925	0.956485	0.00200659
ENSG00000146457	WTAP	0.502915	1.47522	2.31341	0.502915	3.08387	0.956485	0.00204328
ENSG00000107372	ZFAND5	0.402332	1.10641	1.74344	0.402332	3.07917	0.956485	0.00207578
ENSG00000177606	JUN	0.804664	2.7828	4.82799	0.804664	3.07611	0.956485	0.00209719
ENSG00000171522	PTGER4	0.771137	2.31341	4.52624	0.771137	3.03725	0.881846	0.00238751
ENSG00000159388	BTG2	0.502915	1.50875	2.64869	0.502915	3.00512	0.820812	0.00265476
ENSG00000245532	NEAT1	0.301749	0.972303	1.67638	0.301749	2.99742	0.816842	0.00272275
ENSG00000206337	HCP5	-6.87317	-5.66618	-2.38046	-2.38046	-2.98987	-0.812975	0.00279099
ENSG00000244005	NFS1	-5.59912	-4.22449	-1.54227	-1.54227	-2.9818	-0.807645	0.00286559
ENSG00000169733	RFNG	1.70991	4.89504	6.43731	1.70991	2.96994	0.793043	0.00297855
ENSG00000137747	TMPRSS13	1.77697	4.25801	6.20262	1.77697	2.95822	0.778479	0.00309423
ENSG00000003402	CFLAR	0.335277	1.07289	1.77697	0.335277	2.93168	0.727588	0.00337131
ENSG00000151474	FRMD4A	-6.23615	-5.12973	-1.77697	-1.77697	-2.91739	-0.705922	0.00352979
ENSG00000232810	TNF	0.502915	1.67638	2.84985	0.502915	2.90765	0.702282	0.00364154
ENSG00000130653	PNPLA7	-6.20262	-4.79446	-2.24635	-2.24635	-2.89476	-0.702282	0.00379443
ENSG00000171223	JUNB	0.335277	1.10641	1.87755	0.335277	2.89146	0.702282	0.00383451
ENSG00000160888	IER2	0.469387	1.40816	2.51458	0.469387	2.89029	0.702282	0.00384886
ENSG00000107669	ATE1	-5.43148	-3.72157	-1.03936	-1.03936	-2.88958	-0.702282	0.00385754
ENSG00000167842	MIS12	-5.46501	-4.02332	-0.536443	-0.536443	-2.8829	-0.698235	0.00394028
ENSG00000165312	OTUD1	0.502915	1.60933	4.32507	0.502915	2.87454	0.690827	0.00404617
ENSG00000175471	MCTP1	1.47522	3.88921	5.56559	1.47522	2.87003	0.690827	0.0041043
ENSG00000163900	TMEM41A	-6.37026	-4.69387	-1.97813	-1.97813	-2.84489	-0.640254	0.00444262
ENSG00000162772	ATF3	0.502915	1.60933	2.74927	0.502915	2.81919	0.586903	0.00481457
ENSG00000159399	HK2	1.10641	3.45335	6.63848	1.10641	2.81202	0.580682	0.00492314
ENSG00000111875	ASF1A	-5.26384	-4.09038	-1.50875	-1.50875	-2.8014	-0.570853	0.00508807
ENSG00000153904	DDAH1	1.40816	4.42565	6.23615	1.40816	2.79889	0.570853	0.00512791
ENSG00000207389	RNU1-4	0.402332	2.61516	4.66035	0.402332	2.72015	0.368208	0.0065252
ENSG00000229124	VIM-AS1	1.40816	5.23032	6.37026	1.40816	2.71334	0.361886	0.00666093
ENSG00000163661	PTX3	1.54227	4.42565	6.03498	1.54227	2.69218	0.313233	0.00709859
ENSG00000213020	ZNF611	-5.29737	-3.58746	-0.905247	-0.905247	-2.68669	-0.312997	0.0072165
ENSG00000165632	TAF3	1.37463	4.22449	5.63265	1.37463	2.68308	0.312997	0.00729481
ENSG00000073737	DHRS9	1.27405	6.50437	7.37609	1.27405	2.67239	0.294361	0.00753122
ENSG00000177853	ZNF518A	-5.02915	-3.7551	-1.03936	-1.03936	-2.65812	-0.264518	0.00785768
ENSG00000079215	SLC1A3	1.07289	4.02332	5.59912	1.07289	2.65072	0.255186	0.00803213
ENSG00000166783	KIAA0430	-6.10204	-4.92857	-1.17347	-1.17347	-2.64566	-0.252891	0.00815317
ENSG00000166169	POLL	1.54227	5.02915	6.50437	1.54227	2.63532	0.238545	0.00840573
ENSG00000160219	GAB3	-5.66618	-4.25801	-1.30758	-1.30758	-2.63251	-0.238545	0.00847558
ENSG00000176542	USF3	-5.83382	-4.69387	-1.27405	-1.27405	-2.6196	-0.211435	0.00880322
ENSG00000147604	RPL7	-1.40816	-0.771137	-0.201166	-0.201166	-2.60218	-0.169368	0.00926333
ENSG00000135709	KIAA0513	1.24052	5.16326	6.26968	1.24052	2.5977	0.168173	0.00938512
ENSG00000251562	MALAT1	0.134111	0.704081	1.207	0.134111	2.56965	0.0893598	0.0101802
ENSG00000199377	RNU5F-1	0.201166	3.28571	4.7274	0.201166	2.5566	0.0822891	0.0105701
ENSG00000181191	PJA1	1.03936	4.52624	6.13556	1.03936	2.55636	0.0822891	0.0105773
ENSG00000166816	LDHD	-5.86734	-4.25801	-1.03936	-1.03936	-2.55551	-0.0822891	0.0106033
ENSG00000099998	GGT5	-5.02915	-2.51458	-0.536443	-0.536443	-2.54767	-0.069063	0.0108446
ENSG00000277610	RNVU1-4	0.87172	3.85568	5.56559	0.87172	2.53316	0.0325811	0.0113038
ENSG00000224093	RP5-1033H22.2	0.301749	4.09038	5.26384	0.301749	2.51987	0.00654883	0.0117398
ENSG00000276070	CCL4L2	0.301749	1.30758	2.44752	0.301749	2.51803	0.00654883	0.0118013
ENSG00000132906	CASP9	-6.73906	-5.86734	-0.838192	-0.838192	-2.51181	0	0.0120115
ENSG00000163734	CXCL3	0.704081	3.18513	6.80612	0.704081	2.50816	0	0.012136
ENSG00000105568	PPP2R1A	0.234694	1.17347	2.14577	0.234694	2.4985	0	0.012472
ENSG00000164124	TMEM144	1.03936	3.1516	5.83382	1.03936	2.49668	0	0.0125361
ENSG00000149179	C11orf49	0.87172	4.7274	6.3032	0.87172	2.48381	0	0.0129984
ENSG00000007376	RPUSD1	-6.10204	-4.59329	-1.10641	-1.10641	-2.47756	0	0.0132284
ENSG00000196922	ZNF252P	0.972303	4.42565	5.90087	0.972303	2.47706	0	0.0132471
ENSG00000204977	TRIM13	-5.63265	-4.45918	-0.905247	-0.905247	-2.47387	0	0.0133659
ENSG00000198771	RCSD1	-5.6997	-4.49271	-0.87172	-0.87172	-2.47279	0	0.0134065
ENSG00000114735	HEMK1	-6.23615	-5.39796	-0.704081	-0.704081	-2.47013	0	0.0135065
ENSG00000115282	TTC31	-6.00145	-4.52624	-1.207	-1.207	-2.46314	0	0.0137724
ENSG00000238005	RP11-443B7.1	0.402332	3.72157	5.53207	0.402332	2.45629	0	0.0140378
ENSG00000085491	SLC25A24	0.335277	1.70991	3.58746	0.335277	2.44551	0	0.0144646
ENSG00000277443	MARCKS	0.268221	1.30758	2.44752	0.268221	2.44142	0	0.0146295
ENSG00000107036	RIC1	-5.59912	-3.95627	-0.905247	-0.905247	-2.4407	0	0.0146586
ENSG00000122877	EGR2	0.234694	1.30758	2.1793	0.234694	2.4384	0	0.0147525
ENSG00000188820	FAM26F	-5.49854	-4.1239	-1.03936	-1.03936	-2.43447	0	0.0149138
ENSG00000239948	RN7SL368P	0.838192	4.86151	6.06851	0.838192	2.43215	0	0.0150094
ENSG00000150776	C11orf57	-5.3309	-3.01749	-0.905247	-0.905247	-2.4225	0	0.0154142
ENSG00000144535	DIS3L2	0.87172	4.86151	6.13556	0.87172	2.41854	0	0.0155831
ENSG00000016864	GLT8D1	-5.83382	-4.49271	-0.771137	-0.771137	-2.41159	0	0.0158832
ENSG00000227057	WDR46	-6.16909	-5.02915	-0.87172	-0.87172	-2.41003	0	0.0159511
ENSG00000104312	RIPK2	0.201166	1.13994	2.11224	0.201166	2.40889	0	0.0160013
ENSG00000086062	B4GALT1	0.134111	0.87172	1.54227	0.134111	2.40519	0	0.0161639
ENSG00000102575	ACP5	-1.67638	-0.87172	-0.167638	-0.167638	-2.39299	0	0.0167115
ENSG00000186591	UBE2H	0.536443	2.74927	5.6997	0.536443	2.38648	0	0.0170104
ENSG00000123066	MED13L	-5.96793	-5.02915	-0.603498	-0.603498	-2.38545	0	0.0170583
ENSG00000062716	VMP1	0.167638	1.07289	2.34694	0.167638	2.37497	0	0.0175505
ENSG00000090376	IRAK3	0.536443	3.01749	5.46501	0.536443	2.36544	0	0.0180086
ENSG00000172890	NADSYN1	-2.58163	-1.24052	-0.234694	-0.234694	-2.36269	0	0.0181427
ENSG00000179029	TMEM107	0.335277	2.11224	4.15743	0.335277	2.36215	0	0.0181695
ENSG00000176533	GNG7	-5.80029	-4.55976	-0.56997	-0.56997	-2.36155	0	0.0181989
ENSG00000265975	CTB-41I6.2	0.43586	3.48688	5.23032	0.43586	2.35789	0	0.0183793
ENSG00000112855	HARS2	-6.13556	-4.15743	-1.00583	-1.00583	-2.3567	0	0.0184379
ENSG00000224397	LINC01272	0.502915	5.43148	6.67201	0.502915	2.35468	0	0.0185388
ENSG00000104731	KLHDC4	0.536443	4.02332	6.10204	0.536443	2.34561	0	0.018996
ENSG00000145425	RPS3A	-1.37463	-0.737609	-0.134111	-0.134111	-2.34499	0	0.0190278
ENSG00000173638	SLC19A1	0.368804	3.3863	5.39796	0.368804	2.34419	0	0.0190683
ENSG00000222047	C10orf55	0.737609	5.19679	6.20262	0.737609	2.34095	0	0.0192346
ENSG00000070761	CFAP20	0.670554	4.22449	6.47084	0.670554	2.34078	0	0.0192437
ENSG00000214941	ZSWIM7	-6.50437	-2.98396	-0.502915	-0.502915	-2.33977	0	0.0192955
ENSG00000070831	CDC42	0.100583	0.670554	1.24052	0.100583	2.33416	0	0.0195876
ENSG00000118503	TNFAIP3	0.167638	1.13994	2.21283	0.167638	2.32411	0	0.0201196
ENSG00000120337	TNFSF18	-5.96793	-4.55976	-0.838192	-0.838192	-2.32052	0	0.0203127
ENSG00000126870	WDR60	0.268221	3.55393	5.73323	0.268221	2.31897	0	0.0203965
ENSG00000171824	EXOSC10	-3.45335	-1.64286	-0.268221	-0.268221	-2.31334	0	0.0207038
ENSG00000173653	RCE1	-6.23615	-1.84402	-0.301749	-0.301749	-2.30633	0	0.0210922
ENSG00000273329	RP11-448A19.1	0.637026	4.32507	5.59912	0.637026	2.30353	0	0.0212492
ENSG00000050344	NFE2L3	-5.06268	-3.65452	-0.335277	-0.335277	-2.30342	0	0.0212551
ENSG00000184588	PDE4B	0.402332	2.5481	5.6997	0.402332	2.29204	0	0.0219034
ENSG00000048162	NOP16	-6.9067	-2.27988	-0.368804	-0.368804	-2.28956	0	0.0220468
ENSG00000149823	VPS51	-6.33673	-2.14577	-0.335277	-0.335277	-2.28854	0	0.0221059
ENSG00000173588	CEP83	-5.12973	-4.02332	-0.201166	-0.201166	-2.28827	0	0.0221218
ENSG00000117525	F3	0.234694	1.84402	3.65452	0.234694	2.28687	0	0.0222037
ENSG00000124356	STAMBP	0.56997	4.86151	6.23615	0.56997	2.28676	0	0.0222097
ENSG00000089041	P2RX7	0.368804	2.64869	5.63265	0.368804	2.28556	0	0.0222803
ENSG00000123575	FAM199X	-5.26384	-4.19096	-0.670554	-0.670554	-2.28549	0	0.0222844
ENSG00000059758	CDK17	0.56997	4.79446	5.80029	0.56997	2.28135	0	0.0225279
ENSG00000265972	TXNIP	-2.7828	-1.34111	-0.201166	-0.201166	-2.27082	0	0.0231578
ENSG00000104361	NIPAL2	-5.63265	-4.19096	-0.670554	-0.670554	-2.26973	0	0.0232242
ENSG00000181192	DHTKD1	-5.66618	-4.52624	-0.56997	-0.56997	-2.26424	0	0.0235594
ENSG00000107789	MINPP1	-5.43148	-3.98979	-0.536443	-0.536443	-2.26388	0	0.0235813
ENSG00000103876	FAH	0.56997	4.49271	6.03498	0.56997	2.26196	0	0.0236999
ENSG00000125772	GPCPD1	0.134111	1.03936	1.94461	0.134111	2.2594	0	0.0238587
ENSG00000079785	DDX1	0.335277	2.5481	4.69387	0.335277	2.2589	0	0.0238898
ENSG00000023902	PLEKHO1	0.100583	0.972303	1.77697	0.100583	2.25596	0	0.0240729
ENSG00000172965	MIR4435-2HG	0.100583	0.87172	1.70991	0.100583	2.25147	0	0.0243558
ENSG00000136235	GPNMB	0.234694	1.84402	3.85568	0.234694	2.24519	0	0.0247559
ENSG00000165997	ARL5B	0.268221	2.38046	4.52624	0.268221	2.24447	0	0.0248022
ENSG00000205758	CRYZL1	-5.63265	-4.29154	-0.502915	-0.502915	-2.24207	0	0.0249569
ENSG00000223865	HLA-DPB1	-1.00583	-0.536443	-0.0670554	-0.0670554	-2.23712	0	0.0252786
ENSG00000054277	OPN3	-5.53207	-4.05685	-0.56997	-0.56997	-2.23635	0	0.0253286
ENSG00000099194	SCD	0.100583	0.87172	1.5758	0.100583	2.23582	0	0.0253639
ENSG00000140379	BCL2A1	0.368804	4.7274	5.83382	0.368804	2.22265	0	0.0262392
ENSG00000164442	CITED2	-5.83382	-4.82799	-0.43586	-0.43586	-2.21861	0	0.026513
ENSG00000047621	C12orf4	0.43586	4.52624	5.9344	0.43586	2.21728	0	0.0266042
ENSG00000241990	PRR34-AS1	0.402332	3.68804	5.63265	0.402332	2.21507	0	0.0267553
ENSG00000165795	NDRG2	-5.06268	-2.21283	-0.234694	-0.234694	-2.21406	0	0.0268249
ENSG00000141682	PMAIP1	0.201166	1.81049	3.98979	0.201166	2.21043	0	0.027075
ENSG00000090339	ICAM1	0.100583	0.938775	2.04519	0.100583	2.20942	0	0.0271454
ENSG00000198682	PAPSS2	0.301749	2.58163	6.00145	0.301749	2.20331	0	0.0275731
ENSG00000270170	NCBP2-AS2	-4.45918	-1.74344	-0.201166	-0.201166	-2.19172	0	0.0283995
ENSG00000156587	UBE2L6	0.134111	1.40816	2.74927	0.134111	2.18776	0	0.0286873
ENSG00000121964	GTDC1	0.301749	5.43148	6.33673	0.301749	2.18125	0	0.0291651
ENSG00000073756	PTGS2	0.100583	3.21866	5.06268	0.100583	2.18001	0	0.0292566
ENSG00000107758	PPP3CB	-5.6997	-4.39213	-0.368804	-0.368804	-2.17952	0	0.0292929
ENSG00000162695	SLC30A7	0.335277	3.88921	5.66618	0.335277	2.17066	0	0.0299567
ENSG00000147400	CETN2	-5.49854	-4.1239	-0.469387	-0.469387	-2.16825	0	0.0301399
ENSG00000183337	BCOR	-3.31924	-1.5758	-0.167638	-0.167638	-2.16167	0	0.0306435
ENSG00000007237	GAS7	0.167638	2.14577	3.98979	0.167638	2.1529	0	0.0313263
ENSG00000129244	ATP1B2	-5.63265	-4.1239	-0.335277	-0.335277	-2.15163	0	0.0314268
ENSG00000115738	ID2	0.0670554	0.804664	1.50875	0.0670554	2.15103	0	0.0314742
ENSG00000146109	ABT1	-4.76093	-2.71574	-0.234694	-0.234694	-2.14988	0	0.0315644
ENSG00000187775	DNAH17	-5.3309	-3.52041	-0.335277	-0.335277	-2.14769	0	0.0317381
ENSG00000121769	FABP3	0.0670554	1.17347	2.11224	0.0670554	2.14475	0	0.0319731
ENSG00000169756	LIMS1	0.0335277	0.670554	1.27405	0.0335277	2.14467	0	0.0319794
ENSG00000072121	ZFYVE26	-5.76676	-4.22449	-0.301749	-0.301749	-2.14395	0	0.0320369
ENSG00000204237	OXLD1	0.368804	4.19096	5.90087	0.368804	2.14012	0	0.0323451
ENSG00000176444	CLK2	-6.13556	-4.99562	-0.368804	-0.368804	-2.13606	0	0.0326744
ENSG00000183751	TBL3	-6.67201	-5.53207	-0.234694	-0.234694	-2.12345	0	0.0337159
ENSG00000156650	KAT6B	0.268221	3.28571	5.16326	0.268221	2.12293	0	0.0337597
ENSG00000164733	CTSB	0.0670554	0.737609	1.07289	0.0670554	2.11635	0	0.0343147
ENSG00000120253	NUP43	0.234694	4.09038	5.29737	0.234694	2.11399	0	0.0345158
ENSG00000124702	KLHDC3	0.100583	1.27405	2.38046	0.100583	2.11318	0	0.0345851
ENSG00000121057	AKAP1	-5.90087	-4.39213	-0.301749	-0.301749	-2.11274	0	0.0346232
ENSG00000128191	DGCR8	0.134111	2.07872	4.22449	0.134111	2.11237	0	0.0346549
ENSG00000188647	PTAR1	-5.19679	-3.45335	-0.301749	-0.301749	-2.11135	0	0.0347422
ENSG00000154122	ANKH	0.0670554	1.10641	2.07872	0.0670554	2.10604	0	0.0352009
ENSG00000107021	TBC1D13	-6.60495	-5.46501	-0.201166	-0.201166	-2.10393	0	0.0353846
ENSG00000073711	PPP2R3A	-5.26384	-3.58746	-0.100583	-0.100583	-2.09174	0	0.0364616
ENSG00000119321	FKBP15	0.100583	2.11224	4.02332	0.100583	2.09089	0	0.0365377
ENSG00000116514	RNF19B	0.0670554	1.17347	2.48105	0.0670554	2.08973	0	0.0366424
ENSG00000214706	IFRD2	-7.07434	-6.03498	-0.167638	-0.167638	-2.07409	0	0.0380707
ENSG00000167996	FTH1	0.0335277	0.670554	1.17347	0.0335277	2.07371	0	0.0381064
ENSG00000196975	ANXA4	0.0335277	0.838192	1.70991	0.0335277	2.07223	0	0.0382444
ENSG00000161204	ABCF3	-6.70554	-2.04519	-0.134111	-0.134111	-2.07185	0	0.0382791
ENSG00000143384	MCL1	0.0335277	0.905247	1.70991	0.0335277	2.06739	0	0.0386977
ENSG00000215193	PEX26	0.134111	4.45918	5.66618	0.134111	2.06316	0	0.0390972
ENSG00000184441	AP001062.7	-5.23032	-3.78863	-0.234694	-0.234694	-2.06281	0	0.0391311
ENSG00000111641	NOP2	0.167638	4.05685	6.00145	0.167638	2.06083	0	0.0393189
ENSG00000144837	PLA1A	0.167638	3.25218	5.36443	0.167638	2.05982	0	0.0394157
ENSG00000159322	ADPGK	-1.81049	-0.905247	-0.0670554	-0.0670554	-2.05888	0	0.039506
ENSG00000164902	PHAX	-5.80029	-4.69387	-0.167638	-0.167638	-2.05519	0	0.0398605
ENSG00000100445	SDR39U1	-5.29737	-3.48688	-0.234694	-0.234694	-2.05299	0	0.0400734
ENSG00000127946	HIP1	0.134111	3.41982	5.02915	0.134111	2.04721	0	0.0406372
ENSG00000204394	VARS	0.0670554	2.34694	4.45918	0.0670554	2.04213	0	0.0411391
ENSG00000144655	CSRNP1	0.0335277	0.972303	1.84402	0.0335277	2.04156	0	0.0411952
ENSG00000162441	LZIC	-5.90087	-4.76093	-0.134111	-0.134111	-2.0392	0	0.0414299
ENSG00000119487	MAPKAP1	0.0335277	1.50875	3.25218	0.0335277	2.03902	0	0.0414476
ENSG00000126773	PCNX4	0.134111	5.23032	6.23615	0.134111	2.03806	0	0.0415442
ENSG00000122696	SLC25A51	0.0670554	4.05685	5.49854	0.0670554	2.03323	0	0.0420292
ENSG00000150347	ARID5B	0.0335277	1.27405	2.58163	0.0335277	2.03136	0	0.0422188
ENSG00000173456	RNF26	-5.9344	-4.59329	-0.167638	-0.167638	-2.02806	0	0.0425545
ENSG00000140199	SLC12A6	-4.86151	-2.41399	-0.100583	-0.100583	-2.02697	0	0.0426657
ENSG00000181467	RAP2B	0	0.771137	1.50875	0	2.02674	0	0.0426888
ENSG00000165168	CYBB	0.0670554	5.3309	6.26968	0.0670554	2.0246	0	0.0429086
ENSG00000254281	KB-1507C5.4	0.0335277	2.24635	4.42565	0.0335277	2.01696	0	0.0436999
ENSG00000065833	ME1	0.0670554	4.42565	6.10204	0.0670554	2.01288	0	0.0441268
ENSG00000163655	GMPS	0.0335277	1.97813	6.00145	0.0335277	2.01195	0	0.0442249
ENSG00000117222	RBBP5	-5.90087	-4.82799	-0.100583	-0.100583	-2.00789	0	0.0446554
ENSG00000151929	BAG3	-5.59912	-4.02332	-0.100583	-0.100583	-2.00673	0	0.0447779
ENSG00000173530	TNFRSF10D	-5.36443	-3.92274	-0.0670554	-0.0670554	-2.00645	0	0.0448081
ENSG00000187866	FAM122A	-5.19679	-3.88921	-0.100583	-0.100583	-2.00264	0	0.0452158
ENSG00000141873	SLC39A3	-6.57142	-1.74344	-0.0335277	-0.0335277	-1.99834	0	0.0456802
ENSG00000078081	LAMP3	-6.94023	-5.36443	-0.0670554	-0.0670554	-1.99787	0	0.0457304
ENSG00000113070	HBEGF	0	1.44169	3.41982	0	1.99646	0	0.0458841
ENSG00000170779	CDCA4	0.0335277	3.25218	6.06851	0.0335277	1.99629	0	0.0459024
ENSG00000102871	TRADD	-4.09038	-1.87755	-0.0335277	-0.0335277	-1.99528	0	0.0460124
ENSG00000154059	IMPACT	0.0335277	2.74927	4.86151	0.0335277	1.99507	0	0.046035
ENSG00000124882	EREG	0.0335277	2.34694	6.03498	0.0335277	1.9941	0	0.0461414
ENSG00000276600	RAB7B	-1.60933	-0.804664	-0.0335277	-0.0335277	-1.99381	0	0.0461727
ENSG00000101343	CRNKL1	-5.59912	-3.85568	-0.0670554	-0.0670554	-1.99172	0	0.0464017
ENSG00000143013	LMO4	0.0335277	3.35277	5.12973	0.0335277	1.99074	0	0.0465094
ENSG00000165714	BORCS5	-5.80029	-4.32507	-0.0670554	-0.0670554	-1.98942	0	0.046655
ENSG00000137168	PPIL1	-5.83382	-4.45918	-0.0670554	-0.0670554	-1.98743	0	0.0468751
ENSG00000042088	TDP1	-6.26968	-4.99562	-0.0670554	-0.0670554	-1.98602	0	0.0470312
ENSG00000274602	PI4KAP1	-3.62099	-1.67638	-0.0335277	-0.0335277	-1.98351	0	0.0473109
ENSG00000222043	AC079305.10	0	1.54227	4.09038	0	1.98145	0	0.0475413
ENSG00000162636	FAM102B	0	2.51458	5.53207	0	1.97944	0	0.047766
ENSG00000134444	KIAA1468	-5.39796	-3.85568	-0.0335277	-0.0335277	-1.97412	0	0.0483683
ENSG00000115641	FHL2	-6.03498	-4.02332	-0.0335277	-0.0335277	-1.97166	0	0.0486484
ENSG00000141428	C18orf21	-5.29737	-3.65452	-0.0335277	-0.0335277	-1.97081	0	0.0487452
ENSG00000139746	RBM26	0	3.65452	5.53207	0	1.97038	0	0.0487946
ENSG00000117984	CTSD	0	1.00583	1.87755	0	1.96938	0	0.0489091
ENSG00000185163	DDX51	-5.80029	-4.66035	-0.0335277	-0.0335277	-1.96888	0	0.0489666
ENSG00000165806	CASP7	-6.16909	-5.02915	-0.0335277	-0.0335277	-1.96463	0	0.0494573
ENSG00000104419	NDRG1	0	1.10641	2.68221	0	1.96262	0	0.0496909
ENSG00000119328	FAM206A	-0.0335277	5.12973	6.37026	0	1.95832	0	0.0501927
ENSG00000198355	PIM3	-0.0335277	0.704081	1.50875	0	1.95394	0	0.0507086
ENSG00000092108	SCFD1	-2.98396	-1.27405	0	0	-1.94922	0	0.0512687
ENSG00000158106	RHPN1	-6.03498	-2.34694	0	0	-1.94892	0	0.0513051
ENSG00000102897	LYRM1	-0.0335277	1.54227	3.7551	0	1.9488	0	0.0513195
ENSG00000157379	DHRS1	-6.37026	-5.73323	0	0	-1.94875	0	0.0513255
ENSG00000185803	SLC52A2	-4.86151	-2.01166	0	0	-1.94387	0	0.0519115
ENSG00000279164	RP4-737E23.5	-0.0335277	3.82215	5.80029	0	1.94346	0	0.0519603
ENSG00000124535	WRNIP1	-5.63265	-3.62099	0.0335277	0	-1.94044	0	0.0523261
ENSG00000160199	PKNOX1	-6.40379	-5.26384	0	0	-1.93959	0	0.0524294
ENSG00000169508	GPR183	-0.0335277	0.771137	1.60933	0	1.93904	0	0.0524963
ENSG00000015475	BID	-1.54227	-0.771137	0	0	-1.93877	0	0.0525292
ENSG00000214353	VAC14-AS1	-0.0670554	3.88921	6.10204	0	1.93833	0	0.0525836
ENSG00000131943	C19orf12	-5.3309	-3.82215	0	0	-1.9347	0	0.0530266
ENSG00000119397	CNTRL	-5.19679	-3.78863	0	0	-1.93361	0	0.0531606
ENSG00000214900	LINC01588	-0.0670554	1.97813	6.33673	0	1.93002	0	0.0536044
ENSG00000037637	FBXO42	-5.96793	-2.24635	0.0335277	0	-1.92928	0	0.0536966
ENSG00000125818	PSMF1	-0.0335277	0.972303	1.97813	0	1.92899	0	0.0537318
ENSG00000129292	PHF20L1	-0.0335277	1.40816	3.58746	0	1.92827	0	0.0538213
ENSG00000086015	MAST2	-5.49854	-3.98979	0	0	-1.92654	0	0.0540375
ENSG00000185291	IL3RA	-0.0335277	1.00583	2.21283	0	1.9259	0	0.0541164
ENSG00000143398	PIP5K1A	-5.73323	-2.5481	0.0335277	0	-1.92558	0	0.0541569
ENSG00000083444	PLOD1	-0.0335277	1.17347	2.64869	0	1.92364	0	0.0544
ENSG00000173334	TRIB1	-0.0335277	0.704081	1.50875	0	1.92175	0	0.0546372
ENSG00000102226	USP11	-6.23615	-4.82799	0.0335277	0	-1.92106	0	0.0547239
ENSG00000006756	ARSD	-0.0670554	2.98396	6.06851	0	1.92039	0	0.0548091
ENSG00000040531	CTNS	-0.0335277	1.40816	2.95044	0	1.91986	0	0.0548753
ENSG00000066422	ZBTB11	-4.66035	-3.21866	0.0335277	0	-1.9187	0	0.0550222
ENSG00000105835	NAMPT	-0.0335277	0.771137	1.50875	0	1.91741	0	0.0551858
ENSG00000143033	MTF2	-5.73323	-4.55976	0.0670554	0	-1.91607	0	0.055356
ENSG00000083750	RRAGB	-5.19679	-3.7551	0.0335277	0	-1.91369	0	0.0556597
ENSG00000152944	MED21	-0.100583	3.95627	5.9344	0	1.91168	0	0.0559168
ENSG00000015171	ZMYND11	-0.100583	3.48688	6.00145	0	1.91058	0	0.0560589
ENSG00000173465	SSSCA1	-6.33673	-2.01166	0.0335277	0	-1.90917	0	0.0562402
ENSG00000137312	FLOT1	-0.0670554	1.34111	2.68221	0	1.90863	0	0.0563101
ENSG00000160213	CSTB	-0.0335277	0.502915	1.03936	0	1.90294	0	0.0570489
ENSG00000261888	AC144831.1	-0.134111	3.1516	5.26384	0	1.90121	0	0.0572745
ENSG00000096063	SRPK1	-5.49854	-4.22449	0.0670554	0	-1.8981	0	0.0576823
ENSG00000005889	ZFX	-5.19679	-3.65452	0.100583	0	-1.89198	0	0.0584938
ENSG00000154803	FLCN	-0.0670554	1.24052	3.85568	0	1.89033	0	0.0587139
ENSG00000255874	LINC00346	-0.134111	3.98979	6.16909	0	1.88674	0	0.0591953
ENSG00000280434	RP4-671O14.6	-5.39796	-4.05685	0.134111	0	-1.88579	0	0.0593235
ENSG00000118495	PLAGL1	-5.9344	-4.99562	0.100583	0	-1.88397	0	0.0595684
ENSG00000039319	ZFYVE16	-0.0670554	0.905247	1.94461	0	1.88181	0	0.0598612
ENSG00000065491	TBC1D22B	-5.23032	-3.48688	0.134111	0	-1.88056	0	0.0600324
ENSG00000143756	FBXO28	-6.06851	-4.92857	0.100583	0	-1.88002	0	0.0601049
ENSG00000164062	APEH	-2.14577	-0.938775	0.0335277	0	-1.87989	0	0.0601228
ENSG00000141012	GALNS	-4.29154	-1.30758	0.0335277	0	-1.87933	0	0.0601994
ENSG00000186020	ZNF529	-5.26384	-3.58746	0.134111	0	-1.8789	0	0.0602588
ENSG00000186687	LYRM7	-5.02915	-3.52041	0.167638	0	-1.87889	0	0.0602601
ENSG00000119541	VPS4B	-0.100583	1.94461	4.52624	0	1.8787	0	0.0602858
ENSG00000130203	APOE	-0.268221	6.16909	7.30903	0	1.87761	0	0.060434
ENSG00000205572	SERF1B	-5.09621	-3.55393	0.201166	0	-1.87739	0	0.0604647
ENSG00000122641	INHBA	-0.0670554	1.40816	2.84985	0	1.87554	0	0.0607182
ENSG00000255529	POLR2M	-4.49271	-3.21866	0.0670554	0	-1.87337	0	0.0610178
ENSG00000107140	TESK1	-4.9621	-3.28571	0.167638	0	-1.87096	0	0.0613504
ENSG00000275131	CH17-472G23.4	-0.100583	1.50875	3.92274	0	1.87092	0	0.0613563
ENSG00000064393	HIPK2	-5.39796	-3.95627	0.134111	0	-1.86939	0	0.061568
ENSG00000176155	CCDC57	-0.134111	2.61516	5.90087	0	1.86928	0	0.0615839
ENSG00000172893	DHCR7	-0.134111	1.97813	4.52624	0	1.86446	0	0.0622578
ENSG00000134970	TMED7	-0.134111	2.27988	4.32507	0	1.86434	0	0.0622746
ENSG00000171867	PRNP	-0.0670554	0.670554	1.40816	0	1.86417	0	0.0622976
ENSG00000101166	PRELID3B	-2.68221	-0.938775	0.0335277	0	-1.8623	0	0.062561
ENSG00000105819	PMPCB	-3.78863	-1.87755	0.0670554	0	-1.86067	0	0.0627905
ENSG00000188060	RAB42	-0.234694	4.09038	5.9344	0	1.86052	0	0.0628116
ENSG00000011600	TYROBP	-0.0335277	0.469387	0.938775	0	1.85802	0	0.0631661
ENSG00000130165	ELOF1	-3.28571	-1.30758	0.0670554	0	-1.85784	0	0.0631919
ENSG00000237938	RP11-288I21.1	-5.16326	-2.38046	0.100583	0	-1.8568	0	0.0633395
ENSG00000149532	CPSF7	-5.3309	-2.41399	0.134111	0	-1.85449	0	0.0636688
ENSG00000079277	MKNK1	-0.0670554	0.87172	1.77697	0	1.85284	0	0.0639058
ENSG00000157764	BRAF	-4.79446	-2.64869	0.0670554	0	-1.84887	0	0.0644766
ENSG00000099904	ZDHHC8	-6.16909	-2.64869	0.167638	0	-1.84701	0	0.0647461
ENSG00000183023	SLC8A1	-0.134111	4.25801	5.76676	0	1.846	0	0.0648928
ENSG00000197329	PELI1	-0.134111	1.77697	5.02915	0	1.8456	0	0.0649501
ENSG00000184497	TMEM255B	-4.82799	-2.07872	0.100583	0	-1.84427	0	0.0651441
ENSG00000215305	VPS16	-0.201166	2.24635	6.10204	0	1.84143	0	0.065558
ENSG00000093144	ECHDC1	-0.201166	2.7828	5.36443	0	1.84003	0	0.0657634
ENSG00000167657	DAPK3	-6.00145	-2.01166	0.134111	0	-1.83766	0	0.0661124
ENSG00000136518	ACTL6A	-5.19679	-3.55393	0.234694	0	-1.83738	0	0.0661537
ENSG00000012963	UBR7	-5.73323	-2.01166	0.134111	0	-1.8366	0	0.0662696
ENSG00000204103	MAFB	-0.201166	2.27988	5.80029	0	1.83312	0	0.0667843
ENSG00000162869	PPP1R21	-0.268221	4.32507	5.6997	0	1.83254	0	0.0668715
ENSG00000119772	DNMT3A	-0.201166	2.27988	5.39796	0	1.83165	0	0.0670043
ENSG00000151657	KIN	-0.201166	2.58163	4.62682	0	1.83006	0	0.0672402
ENSG00000131381	RBSN	-0.268221	5.23032	6.33673	0	1.82796	0	0.0675561
ENSG00000107731	UNC5B	-0.234694	3.68804	5.96793	0	1.82795	0	0.0675569
ENSG00000167005	NUDT21	-4.66035	-1.34111	0.100583	0	-1.82682	0	0.0677269
ENSG00000181896	ZNF101	-4.92857	-3.35277	0.335277	0	-1.82447	0	0.0680813
ENSG00000250722	SEPP1	-0.268221	3.08455	5.49854	0	1.82426	0	0.0681134
ENSG00000060069	CTDP1	-4.79446	-3.08455	0.234694	0	-1.8227	0	0.0683489
ENSG00000105879	CBLL1	-5.36443	-4.09038	0.167638	0	-1.82023	0	0.0687244
ENSG00000155008	APOOL	-0.268221	4.19096	5.59912	0	1.81988	0	0.068778
ENSG00000128283	CDC42EP1	-4.3586	-2.01166	0.134111	0	-1.81665	0	0.0692703
ENSG00000166902	MRPL16	-5.83382	-2.7828	0.167638	0	-1.81664	0	0.0692716
ENSG00000110880	CORO1C	-0.0670554	0.704081	1.40816	0	1.81571	0	0.0694144
ENSG00000042493	CAPG	-0.0670554	0.704081	1.40816	0	1.81539	0	0.0694647
ENSG00000198843	SELT	-1.37463	-0.637026	0.0335277	0	-1.8151	0	0.0695084
ENSG00000226608	FTLP3	-0.0670554	0.536443	1.07289	0	1.8128	0	0.069862
ENSG00000197766	CFD	-0.100583	0.804664	1.64286	0	1.81244	0	0.0699179
ENSG00000135047	CTSL	-0.167638	1.70991	3.3863	0	1.80966	0	0.0703488
ENSG00000101363	MANBAL	-5.90087	-4.1239	0.201166	0	-1.80884	0	0.0704759
ENSG00000048052	HDAC9	-0.268221	3.08455	5.09621	0	1.80765	0	0.0706616
ENSG00000033050	ABCF2	-0.201166	1.81049	3.7551	0	1.80745	0	0.070692
ENSG00000164162	ANAPC10	-0.268221	3.31924	5.66618	0	1.80705	0	0.0707546
ENSG00000185947	ZNF267	-0.100583	1.03936	2.34694	0	1.80564	0	0.0709742
ENSG00000204257	HLA-DMA	-1.07289	-0.469387	0.0335277	0	-1.80526	0	0.0710343
ENSG00000173846	PLK3	-0.100583	0.838192	1.70991	0	1.80329	0	0.0713419
ENSG00000134375	TIMM17A	-0.100583	0.804664	1.77697	0	1.80253	0	0.071462
ENSG00000172315	TP53RK	-6.23615	-4.05685	0.234694	0	-1.79891	0	0.0720322
ENSG00000172738	TMEM217	-0.268221	5.3309	6.37026	0	1.79732	0	0.0722856
ENSG00000237980	RP11-338C15.3	-5.43148	-3.48688	0.268221	0	-1.79641	0	0.0724298
ENSG00000170385	SLC30A1	-0.335277	3.45335	5.19679	0	1.79557	0	0.0725635
ENSG00000155313	USP25	-0.268221	2.81632	5.96793	0	1.79346	0	0.0728989
ENSG00000105875	WDR91	-6.16909	-5.02915	0.268221	0	-1.79264	0	0.0730312
ENSG00000089048	ESF1	-5.56559	-3.11807	0.268221	0	-1.79155	0	0.073205
ENSG00000160991	ORAI2	-4.55976	-1.77697	0.167638	0	-1.78995	0	0.0734624
ENSG00000130811	EIF3G	-1.87755	-0.804664	0.0670554	0	-1.78929	0	0.073568
ENSG00000161265	U2AF1L4	-3.65452	-1.30758	0.134111	0	-1.78924	0	0.0735761
ENSG00000148950	IMMP1L	-0.368804	3.95627	5.46501	0	1.78763	0	0.073836
ENSG00000277969	CTB-58E17.1	-0.100583	0.804664	1.91108	0	1.78694	0	0.073947
ENSG00000105576	TNPO2	-0.402332	3.3863	5.29737	0	1.78411	0	0.0744057
ENSG00000153071	DAB2	-0.100583	0.771137	1.60933	0	1.78338	0	0.0745239
ENSG00000071575	TRIB2	-5.23032	-2.04519	0.201166	0	-1.7831	0	0.07457
ENSG00000132275	RRP8	-5.90087	-3.88921	0.301749	0	-1.7818	0	0.0747812
ENSG00000111640	GAPDH	-0.0670554	0.536443	1.07289	0	1.77862	0	0.0753029
ENSG00000173581	CCDC106	-5.3309	-3.18513	0.335277	0	-1.77788	0	0.0754243
ENSG00000080608	PUM3	-0.268221	2.01166	5.6997	0	1.77576	0	0.0757728
ENSG00000089876	DHX32	-0.402332	4.76093	5.90087	0	1.77573	0	0.0757773
ENSG00000025434	NR1H3	-0.268221	2.07872	6.50437	0	1.77525	0	0.0758565
ENSG00000189339	SLC35E2B	-5.36443	-4.05685	0.335277	0	-1.77399	0	0.0760652
ENSG00000159792	PSKH1	-0.335277	4.59329	6.43731	0	1.77346	0	0.076153
ENSG00000004866	ST7	-0.201166	1.5758	3.48688	0	1.7724	0	0.076328
ENSG00000248333	CDK11B	-3.85568	-1.74344	0.134111	0	-1.77156	0	0.0764668
ENSG00000117408	IPO13	-0.335277	4.32507	5.90087	0	1.77113	0	0.0765384
ENSG00000041982	TNC	-0.368804	4.1239	6.06851	0	1.77068	0	0.0766144
ENSG00000147677	EIF3H	-1.70991	-0.771137	0.0670554	0	-1.7692	0	0.0768609
ENSG00000100413	POLR3H	-0.268221	2.27988	4.52624	0	1.76894	0	0.0769044
ENSG00000188735	TMEM120B	-0.201166	1.64286	3.95627	0	1.76882	0	0.0769232
ENSG00000137288	UQCC2	-0.201166	1.40816	3.92274	0	1.76644	0	0.0773228
ENSG00000102893	PHKB	-4.62682	-1.74344	0.167638	0	-1.76496	0	0.0775705
ENSG00000064989	CALCRL	-2.95044	-0.972303	0.100583	0	-1.76244	0	0.0779953
ENSG00000175634	RPS6KB2	-3.41982	-1.70991	0.201166	0	-1.7614	0	0.0781704
ENSG00000105364	MRPL4	-6.47084	-1.44169	0.134111	0	-1.75655	0	0.0789943
ENSG00000129158	SERGEF	-5.63265	-4.32507	0.368804	0	-1.75643	0	0.0790142
ENSG00000118508	RAB32	-0.167638	1.07289	2.44752	0	1.75383	0	0.0794604
ENSG00000169045	HNRNPH1	-0.100583	0.603498	1.24052	0	1.75344	0	0.0795258
ENSG00000271614	LINC00936	-0.134111	1.03936	2.98396	0	1.75149	0	0.0798609
ENSG00000178726	THBD	-0.234694	1.81049	3.62099	0	1.75116	0	0.0799186
ENSG00000175130	MARCKSL1	-4.69387	-1.5758	0.201166	0	-1.74671	0	0.0806871
ENSG00000006062	MAP3K14	-3.11807	-1.34111	0.134111	0	-1.74427	0	0.0811114
ENSG00000244459	RP11-1398P2.1	-5.39796	-3.05102	0.368804	0	-1.74389	0	0.0811786
ENSG00000119917	IFIT3	-0.268221	2.1793	4.45918	0	1.74054	0	0.0817636
ENSG00000137857	DUOX1	-4.02332	-1.207	0.167638	0	-1.74041	0	0.0817872
ENSG00000148229	POLE3	-3.28571	-1.10641	0.134111	0	-1.74009	0	0.0818437
ENSG00000125991	ERGIC3	-1.84402	-0.771137	0.0670554	0	-1.7374	0	0.0823168
ENSG00000107651	SEC23IP	-4.69387	-1.87755	0.234694	0	-1.73663	0	0.0824527
ENSG00000136643	RPS6KC1	-5.63265	-4.52624	0.234694	0	-1.7361	0	0.0825454
ENSG00000148834	GSTO1	-0.100583	0.56997	1.207	0	1.73405	0	0.0829098
ENSG00000218739	CEBPZOS	-3.68804	-1.50875	0.201166	0	-1.73337	0	0.0830294
ENSG00000173868	PHOSPHO1	-5.09621	-0.0670554	0.0670554	0	-1.7323	0	0.0832202
ENSG00000273338	RP11-386I14.4	-0.43586	3.11807	4.82799	0	1.7307	0	0.0835055
ENSG00000145703	IQGAP2	-0.234694	1.44169	4.15743	0	1.72933	0	0.0837497
ENSG00000145476	CYP4V2	-0.536443	3.58746	5.66618	0	1.72909	0	0.0837929
ENSG00000204634	TBC1D8	-6.23615	-5.19679	0.368804	0	-1.72879	0	0.083847
ENSG00000125454	SLC25A19	-6.70554	-2.24635	0.301749	0	-1.72825	0	0.0839442
ENSG00000139146	FAM60A	-5.43148	-4.09038	0.43586	0	-1.72818	0	0.0839554
ENSG00000132676	DAP3	-3.52041	-1.10641	0.134111	0	-1.72776	0	0.0840321
ENSG00000150991	UBC	-0.100583	0.502915	1.07289	0	1.72731	0	0.0841111
ENSG00000100276	RASL10A	-5.80029	-3.55393	0.301749	0	-1.72678	0	0.0842074
ENSG00000010165	METTL13	-5.63265	-4.39213	0.43586	0	-1.72676	0	0.0842111
ENSG00000215154	AC141586.5	-5.06268	-2.84985	0.469387	0	-1.72571	0	0.0844001
ENSG00000280543	ASAP1-IT2	-0.301749	2.21283	4.52624	0	1.72512	0	0.0845062
ENSG00000185022	MAFF	-0.100583	0.704081	1.50875	0	1.72368	0	0.0847661
ENSG00000188419	CHM	-0.469387	3.85568	5.3309	0	1.71972	0	0.0854841
ENSG00000236914	RP11-1008C21.2	-0.0670554	0.201166	4.02332	0	1.71952	0	0.0855194
ENSG00000103769	RAB11A	-0.134111	0.838192	1.77697	0	1.71858	0	0.0856913
ENSG00000184887	BTBD6	-0.335277	2.24635	4.79446	0	1.71804	0	0.0857897
ENSG00000248323	LUCAT1	-0.201166	1.17347	3.05102	0	1.71705	0	0.0859691
ENSG00000142192	APP	-5.43148	-4.22449	0.368804	0	-1.71689	0	0.0859998
ENSG00000172349	IL16	-3.3863	-1.13994	0.167638	0	-1.71372	0	0.0865795
ENSG00000106952	TNFSF8	-0.234694	4.25801	5.66618	0	1.71362	0	0.0865977
ENSG00000185608	MRPL40	-3.05102	-1.207	0.167638	0	-1.71359	0	0.0866039
ENSG00000175221	MED16	-4.45918	-1.70991	0.234694	0	-1.71175	0	0.0869422
ENSG00000100600	LGMN	-0.301749	1.91108	3.52041	0	1.7114	0	0.0870071
ENSG00000143702	CEP170	-0.167638	0.905247	1.97813	0	1.71034	0	0.0872037
ENSG00000149635	OCSTAMP	-0.301749	1.81049	3.58746	0	1.70771	0	0.0876894
ENSG00000149930	TAOK2	-4.49271	-2.5481	0.43586	0	-1.70741	0	0.0877457
ENSG00000181830	SLC35C1	-5.56559	-4.32507	0.335277	0	-1.70586	0	0.0880337
ENSG00000177954	RPS27	-1.03936	-0.469387	0.0335277	0	-1.70521	0	0.0881552
ENSG00000167113	COQ4	-6.20262	-1.81049	0.301749	0	-1.70344	0	0.088485
ENSG00000102760	RGCC	-0.134111	0.838192	1.77697	0	1.70189	0	0.0887762
ENSG00000154719	MRPL39	-5.23032	-3.52041	0.536443	0	-1.70186	0	0.0887818
ENSG00000120008	WDR11	-6.06851	-1.60933	0.268221	0	-1.69981	0	0.0891664
ENSG00000132394	EEFSEC	-0.43586	4.32507	6.16909	0	1.6981	0	0.0894883
ENSG00000175274	TP53I11	-3.35277	-1.27405	0.167638	0	-1.69509	0	0.0900591
ENSG00000138413	IDH1	-0.134111	0.771137	1.74344	0	1.69395	0	0.0902747
ENSG00000135900	MRPL44	-5.53207	-4.32507	0.502915	0	-1.69088	0	0.090859
ENSG00000269743	SLC25A53	-5.39796	-3.72157	0.536443	0	-1.69082	0	0.0908715
ENSG00000136048	DRAM1	-0.234694	1.24052	3.31924	0	1.69021	0	0.0909871
ENSG00000167642	SPINT2	-1.207	-0.536443	0.0670554	0	-1.68796	0	0.0914191
ENSG00000184060	ADAP2	-0.201166	1.07289	2.7828	0	1.68795	0	0.09142
ENSG00000152315	KCNK13	-5.6997	-2.14577	0.368804	0	-1.6863	0	0.0917371
ENSG00000174606	ANGEL2	-4.86151	-3.25218	0.603498	0	-1.68507	0	0.0919742
ENSG00000183621	ZNF438	-0.43586	3.05102	5.59912	0	1.6827	0	0.0924335
ENSG00000116906	GNPAT	-5.02915	-1.64286	0.268221	0	-1.68095	0	0.0927725
ENSG00000133812	SBF2	-0.469387	3.88921	5.06268	0	1.68038	0	0.0928839
ENSG00000181904	C5orf24	-0.402332	2.38046	4.66035	0	1.67975	0	0.0930052
ENSG00000078403	MLLT10	-0.402332	2.24635	4.49271	0	1.67964	0	0.0930264
ENSG00000149792	MRPL49	-6.33673	-1.84402	0.402332	0	-1.67901	0	0.0931502
ENSG00000167658	EEF2	-1.5758	-0.670554	0.100583	0	-1.67885	0	0.093181
ENSG00000125347	IRF1	-0.201166	1.03936	2.74927	0	1.67552	0	0.0938331
ENSG00000150768	DLAT	-5.76676	-3.98979	0.56997	0	-1.67445	0	0.0940419
ENSG00000123933	MXD4	-0.301749	1.44169	3.58746	0	1.67348	0	0.0942333
ENSG00000104522	TSTA3	-0.335277	1.44169	3.41982	0	1.67277	0	0.0943734
ENSG00000176845	METRNL	-0.134111	0.603498	1.34111	0	1.67269	0	0.0943891
ENSG00000163463	KRTCAP2	-0.43586	2.81632	4.79446	0	1.67219	0	0.0944861
ENSG00000135821	GLUL	-0.134111	0.771137	1.87755	0	1.66996	0	0.0949276
ENSG00000104763	ASAH1	-0.167638	0.771137	1.67638	0	1.6672	0	0.0954743
ENSG00000129667	RHBDF2	-5.49854	-4.02332	0.502915	0	-1.66527	0	0.0958597
ENSG00000274213	RP11-670E13.6	-0.335277	1.67638	4.05685	0	1.66457	0	0.0959991
ENSG00000272655	POLR2J4	-4.76093	-2.81632	0.603498	0	-1.66454	0	0.0960038
ENSG00000168214	RBPJ	-0.134111	0.603498	1.27405	0	1.6615	0	0.0966137
ENSG00000006194	ZNF263	-5.12973	-2.95044	0.670554	0	-1.66118	0	0.0966765
ENSG00000099381	SETD1A	-0.43586	2.21283	4.82799	0	1.659	0	0.0971161
ENSG00000125257	ABCC4	-0.603498	3.11807	5.73323	0	1.65888	0	0.09714
ENSG00000108061	SHOC2	-3.08455	-1.03936	0.167638	0	-1.65847	0	0.0972226
ENSG00000178607	ERN1	-0.301749	1.47522	4.02332	0	1.6579	0	0.0973372
ENSG00000113328	CCNG1	-4.3586	-1.47522	0.301749	0	-1.65719	0	0.0974815
ENSG00000090104	RGS1	-0.402332	1.87755	4.82799	0	1.65659	0	0.0976032
ENSG00000027001	MIPEP	-0.301749	3.55393	5.39796	0	1.65472	0	0.097981
ENSG00000258441	LINC00641	-6.10204	-4.99562	0.469387	0	-1.65459	0	0.098008
ENSG00000115165	CYTIP	-2.7828	-1.03936	0.167638	0	-1.65402	0	0.0981238
ENSG00000188477	AC003003.5	-0.56997	3.85568	5.80029	0	1.65392	0	0.0981431
ENSG00000282851	BISPR	-5.23032	-3.45335	0.637026	0	-1.65378	0	0.098172
ENSG00000181045	SLC26A11	-0.268221	1.27405	2.81632	0	1.65022	0	0.0988989
ENSG00000062822	POLD1	-0.335277	1.47522	4.09038	0	1.64985	0	0.0989728
ENSG00000198783	ZNF830	-0.502915	4.02332	5.90087	0	1.64952	0	0.0990404
ENSG00000169554	ZEB2	-0.167638	0.771137	1.60933	0	1.64885	0	0.0991792
ENSG00000007038	PRSS21	-5.66618	-4.1239	0.469387	0	-1.64882	0	0.0991844
ENSG00000065357	DGKA	-6.26968	-2.01166	0.469387	0	-1.64835	0	0.0992811
ENSG00000132824	SERINC3	-0.167638	0.838192	1.91108	0	1.64505	0	0.0999592
ENSG00000234883	MIR155HG	-0.469387	2.38046	5.06268	0	1.64436	0	0.100102
ENSG00000125637	PSD4	-0.368804	1.67638	3.98979	0	1.64364	0	0.100251
ENSG00000167862	MRPL58	-0.502915	2.34694	5.73323	0	1.64329	0	0.100322
ENSG00000153234	NR4A2	-0.268221	1.30758	3.25218	0	1.63956	0	0.101096
ENSG00000198933	TBKBP1	-5.76676	-1.87755	0.402332	0	-1.63871	0	0.101274
ENSG00000188215	DCUN1D3	-4.55976	-1.54227	0.301749	0	-1.63827	0	0.101366
ENSG00000179331	RAB39A	-4.42565	-0.368804	0.268221	0	-1.63746	0	0.101534
ENSG00000267121	CTD-2020K17.1	-4.19096	-1.67638	0.301749	0	-1.63654	0	0.101728
ENSG00000163872	YEATS2	-5.43148	-4.15743	0.368804	0	-1.63579	0	0.101883
ENSG00000144567	FAM134A	-3.05102	-1.207	0.234694	0	-1.63573	0	0.101896
ENSG00000143674	RP5-862P8.2	-5.66618	-1.97813	0.469387	0	-1.63517	0	0.102013
ENSG00000204356	NELFE	-3.28571	-1.07289	0.201166	0	-1.63468	0	0.102116
ENSG00000099139	PCSK5	-0.469387	1.84402	5.49854	0	1.63385	0	0.102291
ENSG00000100030	MAPK1	-0.167638	0.704081	1.5758	0	1.6318	0	0.102721
ENSG00000105447	GRWD1	-6.03498	-4.7274	0.56997	0	-1.63068	0	0.102958
ENSG00000238280	RP11-436D10.3	-0.56997	3.88921	5.36443	0	1.6302	0	0.10306
ENSG00000078687	TNRC6C	-0.43586	3.35277	5.39796	0	1.62664	0	0.103813
ENSG00000119912	IDE	-0.502915	4.39213	5.76676	0	1.62525	0	0.10411
ENSG00000101199	ARFGAP1	-3.08455	-1.17347	0.234694	0	-1.6227	0	0.104654
ENSG00000163946	FAM208A	-0.469387	2.14577	4.92857	0	1.62156	0	0.104897
ENSG00000119718	EIF2B2	-0.56997	2.34694	6.06851	0	1.62093	0	0.105032
ENSG00000163161	ERCC3	-4.89504	-1.47522	0.335277	0	-1.61884	0	0.105482
ENSG00000162601	MYSM1	-0.670554	3.31924	5.02915	0	1.61733	0	0.105807
ENSG00000105810	CDK6	-3.52041	-1.27405	0.268221	0	-1.6168	0	0.105922
ENSG00000121073	SLC35B1	-3.7551	-1.60933	0.335277	0	-1.61649	0	0.105988
ENSG00000100316	RPL3	-1.10641	-0.502915	0.0670554	0	-1.61633	0	0.106023
ENSG00000171953	ATPAF2	-3.92274	-1.13994	0.268221	0	-1.61627	0	0.106037
ENSG00000075856	SART3	-5.59912	-4.32507	0.737609	0	-1.61553	0	0.106196
ENSG00000102178	UBL4A	-0.43586	1.84402	4.59329	0	1.61477	0	0.10636
ENSG00000055332	EIF2AK2	-0.502915	1.84402	5.12973	0	1.61413	0	0.1065
ENSG00000120437	ACAT2	-0.268221	1.13994	2.68221	0	1.6141	0	0.106506
ENSG00000138172	CALHM2	-0.87172	2.07872	6.43731	0	1.6078	0	0.107878
ENSG00000100292	HMOX1	-2.74927	-1.03936	0.234694	0	-1.60712	0	0.108027
ENSG00000138175	ARL3	-0.43586	1.84402	4.3586	0	1.60692	0	0.108072
ENSG00000117751	PPP1R8	-4.82799	-2.84985	0.704081	0	-1.60592	0	0.108292
ENSG00000275832	ARHGAP23	-5.43148	-3.28571	0.838192	0	-1.6058	0	0.108317
ENSG00000177030	DEAF1	-5.39796	-4.05685	0.670554	0	-1.60553	0	0.108377
ENSG00000035928	RFC1	-5.59912	-3.41982	0.670554	0	-1.60482	0	0.108533
ENSG00000188211	NCR3LG1	-0.502915	2.11224	5.49854	0	1.60439	0	0.108627
ENSG00000134830	C5AR2	-0.536443	2.31341	5.96793	0	1.60426	0	0.108657
ENSG00000109919	MTCH2	-0.201166	0.771137	1.81049	0	1.60418	0	0.108674
ENSG00000104267	CA2	-0.670554	5.73323	6.80612	0	1.60311	0	0.10891
ENSG00000160714	UBE2Q1	-3.72157	-1.30758	0.301749	0	-1.60215	0	0.109123
ENSG00000171681	ATF7IP	-4.66035	-1.91108	0.402332	0	-1.60136	0	0.109297
ENSG00000134248	LAMTOR5	-0.134111	0.536443	1.13994	0	1.60132	0	0.109306
ENSG00000084072	PPIE	-0.335277	1.54227	3.85568	0	1.60108	0	0.10936
ENSG00000131558	EXOC4	-0.368804	1.50875	3.25218	0	1.59856	0	0.109919
ENSG00000169418	NPR1	-6.20262	-5.06268	0.469387	0	-1.59842	0	0.10995
ENSG00000141424	SLC39A6	-2.41399	-0.905247	0.201166	0	-1.5957	0	0.110556
ENSG00000111196	MAGOHB	-0.838192	3.7551	5.16326	0	1.59526	0	0.110654
ENSG00000166337	TAF10	-0.234694	0.838192	2.58163	0	1.59361	0	0.111024
ENSG00000148296	SURF6	-0.704081	3.48688	5.76676	0	1.59286	0	0.111192
ENSG00000144713	RPL32	-1.13994	-0.502915	0.100583	0	-1.59194	0	0.111399
ENSG00000145349	CAMK2D	-0.43586	1.70991	5.02915	0	1.59035	0	0.111755
ENSG00000139291	TMEM19	-3.7551	-1.60933	0.368804	0	-1.58879	0	0.112107
ENSG00000136754	ABI1	-0.167638	0.603498	1.37463	0	1.58716	0	0.112477
ENSG00000129538	RNASE1	-0.368804	1.44169	4.9621	0	1.58607	0	0.112723
ENSG00000229931	RP1-151F17.1	-0.972303	3.82215	5.36443	0	1.58607	0	0.112723
ENSG00000177105	RHOG	-0.167638	0.637026	1.5758	0	1.58533	0	0.112891
ENSG00000137449	CPEB2	-0.301749	1.13994	3.31924	0	1.58499	0	0.112968
ENSG00000070814	TCOF1	-0.201166	0.737609	1.67638	0	1.58395	0	0.113205
ENSG00000099860	GADD45B	-0.234694	0.938775	2.38046	0	1.58311	0	0.113397
ENSG00000100124	ANKRD54	-5.49854	-1.91108	0.56997	0	-1.58284	0	0.113457
ENSG00000157500	APPL1	-3.98979	-1.5758	0.43586	0	-1.58033	0	0.114032
ENSG00000169016	E2F6	-0.771137	3.3863	5.43148	0	1.5794	0	0.114244
ENSG00000071655	MBD3	-2.91691	-1.10641	0.268221	0	-1.57821	0	0.114518
ENSG00000132256	TRIM5	-0.603498	2.61516	5.36443	0	1.57792	0	0.114584
ENSG00000166441	RPL27A	-0.972303	-0.43586	0.100583	0	-1.57723	0	0.114742
ENSG00000160124	CCDC58	-0.637026	3.18513	5.06268	0	1.576	0	0.115026
ENSG00000176386	CDC26	-3.88921	-1.37463	0.335277	0	-1.57526	0	0.115196
ENSG00000172830	SSH3	-5.86734	-4.59329	0.637026	0	-1.57383	0	0.115526
ENSG00000147065	MSN	-0.167638	0.704081	1.54227	0	1.57381	0	0.115531
ENSG00000124784	RIOK1	-0.56997	4.66035	5.6997	0	1.57339	0	0.115628
ENSG00000159128	IFNGR2	-0.167638	0.603498	1.37463	0	1.5726	0	0.115812
ENSG00000212694	LINC01089	-0.536443	1.94461	5.12973	0	1.57251	0	0.115833
ENSG00000170871	KIAA0232	-0.335277	1.17347	3.52041	0	1.57217	0	0.115911
ENSG00000187764	SEMA4D	-0.938775	4.59329	5.63265	0	1.5713	0	0.116113
ENSG00000143322	ABL2	-0.167638	0.56997	1.30758	0	1.56953	0	0.116525
ENSG00000163347	CLDN1	-0.938775	3.88921	5.43148	0	1.56952	0	0.116527
ENSG00000162813	BPNT1	-0.637026	4.32507	5.6997	0	1.56848	0	0.116768
ENSG00000280194	AD000864.6	-0.603498	2.21283	4.82799	0	1.56759	0	0.116977
ENSG00000160326	SLC2A6	-0.335277	1.30758	3.21866	0	1.56759	0	0.116977
ENSG00000175782	SLC35E3	-5.53207	-1.74344	0.536443	0	-1.56472	0	0.117649
ENSG00000112149	CD83	-0.134111	0.469387	1.03936	0	1.56321	0	0.118003
ENSG00000010810	FYN	-4.22449	-1.97813	0.502915	0	-1.56238	0	0.118198
ENSG00000122359	ANXA11	-0.134111	0.43586	1.00583	0	1.55935	0	0.118914
ENSG00000106610	STAG3L4	-6.00145	-1.70991	0.536443	0	-1.55899	0	0.119
ENSG00000163541	SUCLG1	-3.41982	-1.07289	0.268221	0	-1.5589	0	0.119019
ENSG00000115204	MPV17	-1.60933	-0.704081	0.167638	0	-1.55824	0	0.119177
ENSG00000106635	BCL7B	-3.95627	-1.03936	0.268221	0	-1.55684	0	0.119508
ENSG00000038532	CLEC16A	-6.03498	-1.70991	0.502915	0	-1.55499	0	0.119949
ENSG00000171503	ETFDH	-0.804664	3.08455	5.26384	0	1.55485	0	0.119982
ENSG00000136286	MYO1G	-0.469387	1.74344	3.85568	0	1.55403	0	0.120177
ENSG00000113552	GNPDA1	-3.05102	-1.37463	0.335277	0	-1.55386	0	0.120218
ENSG00000182054	IDH2	-0.201166	0.704081	1.5758	0	1.55323	0	0.120369
ENSG00000010322	NISCH	-2.74927	-1.24052	0.301749	0	-1.55262	0	0.120515
ENSG00000168528	SERINC2	-0.536443	1.64286	4.49271	0	1.55228	0	0.120595
ENSG00000133393	FOPNL	-0.56997	2.07872	4.76093	0	1.55124	0	0.120843
ENSG00000126883	NUP214	-5.90087	-4.55976	0.670554	0	-1.5508	0	0.12095
ENSG00000186104	CYP2R1	-0.100583	0.201166	4.25801	0	1.5507	0	0.120974
ENSG00000179218	CALR	-0.167638	0.56997	1.24052	0	1.549	0	0.121382
ENSG00000092201	SUPT16H	-2.68221	-1.07289	0.268221	0	-1.5478	0	0.12167
ENSG00000129675	ARHGEF6	-4.25801	-1.24052	0.335277	0	-1.54777	0	0.121679
ENSG00000214087	ARL16	-6.00145	-1.54227	0.469387	0	-1.54689	0	0.121889
ENSG00000247774	PCED1B-AS1	-0.56997	1.97813	3.98979	0	1.54641	0	0.122005
ENSG00000029364	SLC39A9	-3.11807	-1.30758	0.335277	0	-1.54633	0	0.122025
ENSG00000085365	SCAMP1	-0.670554	2.81632	5.66618	0	1.54604	0	0.122096
ENSG00000138834	MAPK8IP3	-0.603498	5.16326	6.20262	0	1.54473	0	0.122412
ENSG00000136240	KDELR2	-0.201166	0.737609	1.70991	0	1.5443	0	0.122515
ENSG00000143545	RAB13	-2.34694	-0.938775	0.234694	0	-1.54354	0	0.122701
ENSG00000141337	ARSG	-0.670554	3.52041	6.33673	0	1.54324	0	0.122772
ENSG00000139618	BRCA2	-5.26384	-3.7551	0.771137	0	-1.54297	0	0.122838
ENSG00000198142	SOWAHC	-0.637026	2.31341	4.76093	0	1.54131	0	0.123241
ENSG00000134294	SLC38A2	-3.18513	-1.27405	0.335277	0	-1.53926	0	0.123741
ENSG00000181038	METTL23	-0.469387	1.54227	3.78863	0	1.53743	0	0.124188
ENSG00000052841	TTC17	-0.502915	1.77697	4.59329	0	1.53556	0	0.124646
ENSG00000260196	RP1-239B22.5	-4.05685	-1.50875	0.402332	0	-1.53455	0	0.124894
ENSG00000170876	TMEM43	-4.15743	-1.54227	0.402332	0	-1.53453	0	0.124899
ENSG00000140406	MESDC1	-0.201166	0.704081	1.91108	0	1.53393	0	0.125047
ENSG00000100109	TFIP11	-5.49854	-4.09038	0.737609	0	-1.53389	0	0.125057
ENSG00000165527	ARF6	-0.167638	0.603498	1.30758	0	1.53318	0	0.125232
ENSG00000169228	RAB24	-5.36443	-3.58746	0.838192	0	-1.53306	0	0.125262
ENSG00000115234	SNX17	-0.201166	0.704081	1.77697	0	1.53234	0	0.125439
ENSG00000231389	HLA-DPA1	-0.87172	-0.368804	0.0670554	0	-1.53233	0	0.12544
ENSG00000104973	MED25	-0.335277	1.10641	2.98396	0	1.53229	0	0.12545
ENSG00000164587	RPS14	-0.972303	-0.402332	0.100583	0	-1.53171	0	0.125595
ENSG00000136205	TNS3	-0.368804	1.27405	3.45335	0	1.5312	0	0.125719
ENSG00000160404	TOR2A	-5.90087	-1.50875	0.469387	0	-1.531	0	0.125769
ENSG00000242574	HLA-DMB	-1.13994	-0.502915	0.134111	0	-1.52711	0	0.126735
ENSG00000181649	PHLDA2	-0.201166	0.637026	1.44169	0	1.52674	0	0.126825
ENSG00000129566	TEP1	-5.76676	-2.14577	0.603498	0	-1.52637	0	0.126918
ENSG00000184371	CSF1	-0.268221	0.838192	2.31341	0	1.52608	0	0.126991
ENSG00000185009	AP3M1	-0.502915	1.5758	3.85568	0	1.5256	0	0.127109
ENSG00000013810	TACC3	-0.704081	4.45918	5.96793	0	1.5256	0	0.12711
ENSG00000172466	ZNF24	-5.53207	-4.19096	0.771137	0	-1.52531	0	0.127182
ENSG00000110315	RNF141	-0.469387	1.47522	3.31924	0	1.52509	0	0.127236
ENSG00000100075	SLC25A1	-0.301749	0.905247	2.31341	0	1.52395	0	0.127521
ENSG00000100150	DEPDC5	-5.63265	-4.02332	0.670554	0	-1.52365	0	0.127595
ENSG00000142867	BCL10	-0.268221	0.87172	2.51458	0	1.52127	0	0.128192
ENSG00000085274	MYNN	-4.92857	-3.25218	0.368804	0	-1.52123	0	0.128202
ENSG00000163605	PPP4R2	-0.56997	1.91108	4.32507	0	1.52079	0	0.128313
ENSG00000201558	RNVU1-6	-1.00583	3.25218	4.82799	0	1.52076	0	0.128321
ENSG00000101997	CCDC22	-5.09621	-1.94461	0.56997	0	-1.52041	0	0.128408
ENSG00000159377	PSMB4	-1.67638	-0.637026	0.167638	0	-1.52036	0	0.128421
ENSG00000082212	ME2	-0.43586	1.27405	3.21866	0	1.52014	0	0.128475
ENSG00000118482	PHF3	-0.771137	3.1516	5.46501	0	1.51984	0	0.128551
ENSG00000070614	NDST1	-5.3309	-1.91108	0.536443	0	-1.51965	0	0.128599
ENSG00000166881	NEMP1	-0.536443	1.27405	5.80029	0	1.51895	0	0.128776
ENSG00000234608	MAPKAPK5-AS1	-1.37463	4.69387	5.80029	0	1.51717	0	0.129224
ENSG00000157557	ETS2	-0.234694	0.704081	1.54227	0	1.51659	0	0.12937
ENSG00000159140	SON	-1.27405	-0.536443	0.134111	0	-1.51577	0	0.129577
ENSG00000105193	RPS16	-1.207	-0.502915	0.134111	0	-1.51447	0	0.129907
ENSG00000146592	CREB5	-0.268221	0.87172	2.14577	0	1.51439	0	0.129928
ENSG00000145016	RUBCN	-3.01749	-1.03936	0.268221	0	-1.51396	0	0.130035
ENSG00000156011	PSD3	-5.49854	-1.54227	0.536443	0	-1.5136	0	0.130128
ENSG00000055917	PUM2	-0.670554	2.04519	3.92274	0	1.51359	0	0.13013
ENSG00000106066	CPVL	-1.50875	-0.637026	0.167638	0	-1.51299	0	0.130281
ENSG00000214021	TTLL3	-5.36443	-1.67638	0.502915	0	-1.51172	0	0.130605
ENSG00000172974	AC007318.5	-2.11224	-0.771137	0.234694	0	-1.5111	0	0.130762
ENSG00000255097	RP11-5L12.1	-0.737609	2.98396	5.39796	0	1.51078	0	0.130844
ENSG00000273611	ZNHIT3	-0.536443	1.70991	3.88921	0	1.50734	0	0.131724
ENSG00000142733	MAP3K6	-6.23615	-5.09621	0.670554	0	-1.50573	0	0.132138
ENSG00000173137	ADCK5	-5.83382	-4.49271	0.670554	0	-1.5055	0	0.132194
ENSG00000117676	RPS6KA1	-0.301749	0.905247	2.34694	0	1.50539	0	0.132223
ENSG00000133316	WDR74	-0.268221	0.201166	3.88921	0	1.50519	0	0.132274
ENSG00000163527	STT3B	-0.301749	0.87172	1.97813	0	1.503	0	0.132839
ENSG00000160179	ABCG1	-5.76676	-1.87755	0.56997	0	-1.50161	0	0.133199
ENSG00000112640	PPP2R5D	-0.536443	1.5758	4.02332	0	1.50138	0	0.133256
ENSG00000120948	TARDBP	-2.88338	-1.10641	0.335277	0	-1.50062	0	0.133454
ENSG00000162433	AK4	-6.13556	-4.86151	0.637026	0	-1.49955	0	0.13373
ENSG00000229152	ANKRD10-IT1	-0.704081	3.62099	5.43148	0	1.49928	0	0.133802
ENSG00000100297	MCM5	-5.86734	-4.7274	0.670554	0	-1.49912	0	0.133842
ENSG00000134684	YARS	-0.368804	1.03936	2.58163	0	1.49905	0	0.133862
ENSG00000165637	VDAC2	-1.37463	-0.603498	0.167638	0	-1.49545	0	0.134798
ENSG00000178163	ZNF518B	-6.03498	-4.59329	0.737609	0	-1.49366	0	0.135264
ENSG00000127084	FGD3	-5.76676	-4.1239	0.838192	0	-1.49329	0	0.13536
ENSG00000135148	TRAFD1	-6.26968	-1.47522	0.603498	0	-1.49328	0	0.135364
ENSG00000093000	NUP50	-4.66035	-1.50875	0.469387	0	-1.49044	0	0.136109
ENSG00000100055	CYTH4	-1.70991	-0.704081	0.201166	0	-1.49043	0	0.136112
ENSG00000163249	CCNYL1	-4.3586	-1.60933	0.469387	0	-1.48999	0	0.136228
ENSG00000165672	PRDX3	-1.37463	-0.56997	0.167638	0	-1.48964	0	0.136319
ENSG00000115008	IL1A	-0.43586	4.32507	5.59912	0	1.48859	0	0.136596
ENSG00000167703	SLC43A2	-0.234694	0.637026	1.44169	0	1.48798	0	0.136756
ENSG00000141232	TOB1	-0.43586	1.34111	3.28571	0	1.48782	0	0.136798
ENSG00000117394	SLC2A1	-0.670554	2.11224	5.90087	0	1.48681	0	0.137066
ENSG00000042753	AP2S1	-0.134111	0.43586	0.938775	0	1.48618	0	0.137232
ENSG00000182362	YBEY	-5.56559	-3.85568	0.838192	0	-1.48558	0	0.137391
ENSG00000145781	COMMD10	-0.771137	2.48105	4.39213	0	1.48458	0	0.137654
ENSG00000113734	BNIP1	-5.53207	-1.91108	0.603498	0	-1.48404	0	0.137798
ENSG00000261269	RP11-389C8.2	-0.704081	4.42565	5.63265	0	1.48399	0	0.137811
ENSG00000203485	INF2	-0.368804	1.00583	2.31341	0	1.48317	0	0.13803
ENSG00000168036	CTNNB1	-0.201166	0.536443	1.207	0	1.48248	0	0.138212
ENSG00000100242	SUN2	-0.43586	1.17347	3.48688	0	1.48099	0	0.138609
ENSG00000145569	FAM105A	-0.603498	1.64286	4.7274	0	1.47865	0	0.139234
ENSG00000241685	ARPC1A	-2.1793	-0.87172	0.268221	0	-1.4766	0	0.139782
ENSG00000100985	MMP9	-0.469387	1.34111	3.25218	0	1.4758	0	0.139996
ENSG00000155561	NUP205	-4.99562	-3.65452	0.87172	0	-1.47439	0	0.140378
ENSG00000140905	GCSH	-5.66618	-2.81632	0.737609	0	-1.47158	0	0.141135
ENSG00000088766	CRLS1	-4.49271	-1.50875	0.502915	0	-1.47135	0	0.141196
ENSG00000232629	HLA-DQB2	-1.207	-0.469387	0.134111	0	-1.46838	0	0.142
ENSG00000148218	ALAD	-0.536443	1.44169	3.58746	0	1.46781	0	0.142155
ENSG00000141252	VPS53	-3.55393	-1.24052	0.43586	0	-1.46699	0	0.142378
ENSG00000154945	ANKRD40	-0.502915	1.34111	4.1239	0	1.46699	0	0.142379
ENSG00000108021	FAM208B	-5.36443	-4.32507	0.804664	0	-1.46687	0	0.142412
ENSG00000275066	SYNRG	-5.19679	-3.68804	0.670554	0	-1.4658	0	0.142703
ENSG00000174775	HRAS	-5.80029	-3.58746	0.737609	0	-1.46496	0	0.142933
ENSG00000150433	TMEM218	-6.03498	-1.70991	0.637026	0	-1.46455	0	0.143044
ENSG00000116871	MAP7D1	-1.97813	-0.804664	0.268221	0	-1.46398	0	0.143198
ENSG00000164935	DCSTAMP	-0.502915	1.40816	3.62099	0	1.46398	0	0.143201
ENSG00000136104	RNASEH2B	-0.536443	1.44169	3.7551	0	1.46361	0	0.143299
ENSG00000133030	MPRIP	-1.00583	3.08455	5.16326	0	1.46272	0	0.143544
ENSG00000102119	EMD	-3.05102	-0.804664	0.268221	0	-1.46269	0	0.143552
ENSG00000242802	AP5Z1	-2.61516	-0.87172	0.301749	0	-1.46183	0	0.143788
ENSG00000133612	AGAP3	-0.268221	0.737609	1.87755	0	1.46177	0	0.143805
ENSG00000120942	UBIAD1	-6.00145	-4.55976	0.804664	0	-1.46162	0	0.143845
ENSG00000182150	ERCC6L2	-5.06268	-3.58746	1.30758	0	-1.45938	0	0.144461
ENSG00000151422	FER	-0.704081	1.60933	5.66618	0	1.45922	0	0.144503
ENSG00000074603	DPP8	-0.637026	1.74344	3.88921	0	1.45886	0	0.144603
ENSG00000166888	STAT6	-0.201166	0.536443	1.24052	0	1.45805	0	0.144825
ENSG00000095970	TREM2	-0.268221	0.670554	1.44169	0	1.4577	0	0.144924
ENSG00000166278	C2	-0.469387	1.207	3.31924	0	1.45748	0	0.144983
ENSG00000184508	HDDC3	-5.36443	-3.72157	0.838192	0	-1.45661	0	0.145223
ENSG00000108479	GALK1	-3.58746	-1.07289	0.402332	0	-1.45593	0	0.145412
ENSG00000119720	NRDE2	-4.82799	-2.38046	0.737609	0	-1.45568	0	0.145482
ENSG00000143158	MPC2	-0.335277	0.87172	2.51458	0	1.4554	0	0.145558
ENSG00000122674	CCZ1	-0.804664	2.31341	4.05685	0	1.45496	0	0.145682
ENSG00000120699	EXOSC8	-5.49854	-1.40816	0.637026	0	-1.4532	0	0.146169
ENSG00000164054	SHISA5	-0.335277	0.87172	2.1793	0	1.45295	0	0.146238
ENSG00000166478	ZNF143	-1.13994	3.31924	5.12973	0	1.45242	0	0.146384
ENSG00000136950	ARPC5L	-2.61516	-0.87172	0.301749	0	-1.45233	0	0.146409
ENSG00000162623	TYW3	-5.36443	-4.29154	0.670554	0	-1.45225	0	0.146432
ENSG00000149273	RPS3	-1.07289	-0.43586	0.134111	0	-1.4496	0	0.147169
ENSG00000146232	NFKBIE	-0.469387	1.10641	2.58163	0	1.44955	0	0.147183
ENSG00000137154	RPS6	-1.30758	-0.536443	0.167638	0	-1.4488	0	0.147393
ENSG00000084463	WBP11	-0.268221	0.704081	1.64286	0	1.44717	0	0.147849
ENSG00000131236	CAP1	-0.167638	0.469387	1.07289	0	1.44716	0	0.147854
ENSG00000167914	GSDMA	-0.905247	2.14577	5.53207	0	1.4464	0	0.148065
ENSG00000228696	ARL17B	-5.09621	-2.91691	0.838192	0	-1.44605	0	0.148164
ENSG00000142494	SLC47A1	-1.34111	5.53207	6.50437	0	1.44499	0	0.14846
ENSG00000110697	PITPNM1	-5.90087	-1.30758	0.536443	0	-1.44488	0	0.148491
ENSG00000025772	TOMM34	-3.82215	-1.5758	0.536443	0	-1.44324	0	0.148952
ENSG00000100138	SNU13	-1.44169	-0.56997	0.167638	0	-1.44318	0	0.148969
ENSG00000160570	DEDD2	-0.502915	1.207	3.05102	0	1.44218	0	0.14925
ENSG00000132471	WBP2	-0.201166	0.502915	1.13994	0	1.44132	0	0.149495
ENSG00000168264	IRF2BP2	-0.234694	0.603498	1.37463	0	1.44103	0	0.149577
ENSG00000135272	MDFIC	-0.56997	1.60933	3.52041	0	1.43752	0	0.150569
ENSG00000166295	ANAPC16	-3.01749	-0.804664	0.301749	0	-1.43692	0	0.15074
ENSG00000206190	ATP10A	-5.46501	-3.3863	0.838192	0	-1.43647	0	0.15087
ENSG00000238083	LRRC37A2	-5.26384	-3.85568	0.670554	0	-1.43584	0	0.151047
ENSG00000225648	SBDSP1	-6.10204	-1.34111	0.502915	0	-1.43558	0	0.151121
ENSG00000159231	CBR3	-5.23032	-1.91108	0.670554	0	-1.43487	0	0.151325
ENSG00000159200	RCAN1	-0.402332	1.00583	2.48105	0	1.4336	0	0.151686
ENSG00000101546	RBFA	-5.73323	-3.31924	0.905247	0	-1.43345	0	0.151729
ENSG00000111669	TPI1	-1.00583	-0.43586	0.134111	0	-1.43314	0	0.151819
ENSG00000100441	KHNYN	-0.838192	3.92274	5.19679	0	1.43231	0	0.152056
ENSG00000079950	STX7	-3.65452	-1.07289	0.43586	0	-1.43183	0	0.152193
ENSG00000249609	RP11-635L1.3	-0.771137	1.70991	5.02915	0	1.43046	0	0.152585
ENSG00000185127	C6orf120	-0.737609	1.91108	4.82799	0	1.42952	0	0.152854
ENSG00000164300	SERINC5	-0.301749	0.771137	1.84402	0	1.42946	0	0.152873
ENSG00000273604	C17orf96	-0.268221	0.637026	1.50875	0	1.42943	0	0.15288
ENSG00000172992	DCAKD	-0.804664	1.84402	5.06268	0	1.42911	0	0.152974
ENSG00000124795	DEK	-0.234694	0.56997	1.30758	0	1.42714	0	0.15354
ENSG00000135924	DNAJB2	-0.771137	2.11224	4.76093	0	1.4266	0	0.153696
ENSG00000112137	PHACTR1	-0.402332	0.938775	2.81632	0	1.42507	0	0.154136
ENSG00000213639	PPP1CB	-0.201166	0.536443	1.207	0	1.42406	0	0.15443
ENSG00000140365	COMMD4	-0.43586	1.03936	2.91691	0	1.42315	0	0.154693
ENSG00000184634	MED12	-3.52041	-1.37463	0.502915	0	-1.42204	0	0.155015
ENSG00000074356	NCBP3	-5.43148	-1.84402	0.737609	0	-1.42148	0	0.155178
ENSG00000188342	GTF2F2	-4.7274	-1.47522	0.56997	0	-1.4201	0	0.155578
ENSG00000169499	PLEKHA2	-0.536443	1.00583	3.08455	0	1.41963	0	0.155717
ENSG00000087157	PGS1	-6.03498	-1.37463	0.56997	0	-1.41925	0	0.155826
ENSG00000233559	AC016831.7	-1.27405	2.58163	4.7274	0	1.41924	0	0.155829
ENSG00000168538	TRAPPC11	-5.63265	-4.15743	0.670554	0	-1.41923	0	0.155832
ENSG00000143190	POU2F1	-4.7274	-2.71574	1.207	0	-1.41809	0	0.156165
ENSG00000177000	MTHFR	-0.670554	1.30758	4.09038	0	1.4178	0	0.156251
ENSG00000174748	RPL15	-1.13994	-0.469387	0.134111	0	-1.41742	0	0.15636
ENSG00000168615	ADAM9	-0.301749	0.704081	1.87755	0	1.41709	0	0.156457
ENSG00000196116	TDRD7	-5.53207	-4.1239	1.00583	0	-1.4169	0	0.156512
ENSG00000178971	CTC1	-5.16326	-2.24635	0.804664	0	-1.41663	0	0.156592
ENSG00000099783	HNRNPM	-1.60933	-0.670554	0.234694	0	-1.41603	0	0.156767
ENSG00000139679	LPAR6	-3.41982	-1.10641	0.43586	0	-1.41471	0	0.157154
ENSG00000178252	WDR6	-7.10787	-1.44169	0.603498	0	-1.41468	0	0.157163
ENSG00000127947	PTPN12	-0.268221	0.670554	1.60933	0	1.41449	0	0.157218
ENSG00000104643	MTMR9	-0.670554	1.44169	4.02332	0	1.41404	0	0.157349
ENSG00000204344	STK19	-0.905247	3.55393	5.86734	0	1.41386	0	0.157402
ENSG00000143878	RHOB	-0.637026	1.50875	3.88921	0	1.41382	0	0.157415
ENSG00000107551	RASSF4	-1.81049	-0.771137	0.268221	0	-1.41378	0	0.157425
ENSG00000206560	ANKRD28	-0.536443	1.17347	3.82215	0	1.41373	0	0.15744
ENSG00000164916	FOXK1	-0.637026	1.60933	4.09038	0	1.4135	0	0.157509
ENSG00000163159	VPS72	-5.39796	-4.02332	0.905247	0	-1.4127	0	0.157744
ENSG00000163832	ELP6	-4.76093	-1.30758	1.94461	0	-1.41263	0	0.157764
ENSG00000124659	TBCC	-5.66618	-1.40816	0.704081	0	-1.41245	0	0.157816
ENSG00000202502	RNA5SP151	-0.301749	0.704081	1.70991	0	1.41103	0	0.158237
ENSG00000086300	SNX10	-0.603498	1.30758	3.68804	0	1.41069	0	0.158335
ENSG00000184293	CLECL1	-3.31924	-1.30758	0.603498	0	-1.41014	0	0.158499
ENSG00000138606	SHF	-5.80029	-1.27405	0.637026	0	-1.40979	0	0.158603
ENSG00000167173	C15orf39	-6.10204	-1.87755	0.838192	0	-1.40971	0	0.158625
ENSG00000150316	CWC15	-2.24635	-0.704081	0.268221	0	-1.40945	0	0.158703
ENSG00000104812	GYS1	-6.00145	-1.37463	0.536443	0	-1.40879	0	0.158897
ENSG00000127914	AKAP9	-0.56997	1.34111	3.05102	0	1.40868	0	0.158929
ENSG00000070413	DGCR2	-5.66618	-4.3586	0.838192	0	-1.40731	0	0.159335
ENSG00000005206	SPPL2B	-6.13556	-4.22449	0.972303	0	-1.40708	0	0.159404
ENSG00000258289	CHURC1	-5.26384	-3.92274	0.804664	0	-1.40593	0	0.159745
ENSG00000228393	LINC01004	-0.234694	0.268221	3.72157	0	1.40495	0	0.160036
ENSG00000125538	IL1B	-0.402332	0.972303	2.5481	0	1.40457	0	0.160149
ENSG00000166987	MBD6	-0.737609	1.91108	4.39213	0	1.40412	0	0.160283
ENSG00000103978	TMEM87A	-3.1516	-1.03936	0.43586	0	-1.40308	0	0.160593
ENSG00000001036	FUCA2	-0.301749	0.737609	1.77697	0	1.40175	0	0.160989
ENSG00000149743	TRPT1	-0.737609	1.67638	3.82215	0	1.40124	0	0.161142
ENSG00000116954	RRAGC	-0.536443	1.24052	3.01749	0	1.40089	0	0.161248
ENSG00000236120	RP11-733O18.1	-0.704081	1.70991	4.22449	0	1.40056	0	0.161347
ENSG00000155329	ZCCHC10	-5.46501	-1.27405	0.637026	0	-1.39906	0	0.161796
ENSG00000158864	NDUFS2	-0.368804	0.87172	2.1793	0	1.39883	0	0.161864
ENSG00000239569	KMT2E-AS1	-0.56997	1.07289	4.05685	0	1.39835	0	0.162007
ENSG00000127334	DYRK2	-5.6997	-2.81632	0.87172	0	-1.39546	0	0.162877
ENSG00000272825	LL21NC02-1C16.2	-5.26384	-3.25218	0.804664	0	-1.395	0	0.163017
ENSG00000145740	SLC30A5	-0.938775	3.31924	5.23032	0	1.39406	0	0.163299
ENSG00000211456	SACM1L	-4.89504	-2.38046	0.87172	0	-1.39366	0	0.16342
ENSG00000242125	SNHG3	-6.20262	-5.16326	0.938775	0	-1.39271	0	0.163709
ENSG00000176454	LPCAT4	-3.88921	-1.40816	0.56997	0	-1.39258	0	0.163745
ENSG00000131242	RAB11FIP4	-5.53207	-1.50875	0.637026	0	-1.39213	0	0.163882
ENSG00000107897	ACBD5	-1.07289	2.61516	5.19679	0	1.39181	0	0.16398
ENSG00000132604	TERF2	-1.207	4.3586	5.59912	0	1.39166	0	0.164026
ENSG00000177575	CD163	-0.87172	2.21283	4.99562	0	1.39106	0	0.164206
ENSG00000168994	PXDC1	-0.335277	0.737609	1.94461	0	1.38951	0	0.164678
ENSG00000119396	RAB14	-1.70991	-0.637026	0.234694	0	-1.38805	0	0.16512
ENSG00000072958	AP1M1	-0.368804	0.838192	2.04519	0	1.38771	0	0.165224
ENSG00000116668	SWT1	-1.24052	3.68804	5.29737	0	1.38659	0	0.165567
ENSG00000243927	MRPS6	-2.64869	-0.771137	0.301749	0	-1.38642	0	0.165617
ENSG00000164949	GEM	-0.737609	1.67638	5.53207	0	1.38589	0	0.16578
ENSG00000147601	TERF1	-4.79446	-2.91691	0.905247	0	-1.38451	0	0.166204
ENSG00000105397	TYK2	-0.301749	0.670554	1.81049	0	1.38331	0	0.166571
ENSG00000163874	ZC3H12A	-0.335277	0.704081	2.01166	0	1.38324	0	0.166591
ENSG00000081307	UBA5	-4.76093	-2.91691	0.905247	0	-1.38316	0	0.166615
ENSG00000196352	CD55	-0.536443	1.10641	2.91691	0	1.38299	0	0.166668
ENSG00000183943	PRKX	-0.56997	1.24052	3.35277	0	1.38141	0	0.167153
ENSG00000010295	IFFO1	-0.704081	1.60933	5.9344	0	1.38033	0	0.167487
ENSG00000163110	PDLIM5	-0.402332	0.838192	1.97813	0	1.38021	0	0.167521
ENSG00000130958	SLC35D2	-0.87172	1.77697	5.43148	0	1.37879	0	0.167959
ENSG00000089486	CDIP1	-4.69387	-1.60933	0.637026	0	-1.37855	0	0.168034
ENSG00000130208	APOC1	-0.737609	1.74344	4.02332	0	1.37828	0	0.168116
ENSG00000258581	RP11-638I2.10	-4.99562	-3.85568	1.207	0	-1.37792	0	0.168229
ENSG00000266389	CTB-41I6.1	-0.368804	0	4.89504	0	1.3762	0	0.168759
ENSG00000149806	FAU	-1.03936	-0.402332	0.167638	0	-1.37603	0	0.168813
ENSG00000173120	KDM2A	-2.71574	-0.905247	0.402332	0	-1.37597	0	0.168829
ENSG00000060971	ACAA1	-0.603498	1.40816	3.48688	0	1.37568	0	0.16892
ENSG00000108528	SLC25A11	-2.95044	-0.87172	0.335277	0	-1.37567	0	0.168925
ENSG00000224796	RPL32P1	-5.23032	-2.5481	0.87172	0	-1.37368	0	0.169542
ENSG00000167543	TP53I13	-0.402332	0.905247	2.41399	0	1.37318	0	0.169696
ENSG00000160293	VAV2	-5.09621	-3.72157	1.03936	0	-1.37288	0	0.169791
ENSG00000186818	LILRB4	-0.301749	0.670554	1.60933	0	1.37245	0	0.169925
ENSG00000198818	SFT2D1	-0.234694	0.502915	1.17347	0	1.37106	0	0.170357
ENSG00000126903	SLC10A3	-5.83382	-1.5758	0.737609	0	-1.3708	0	0.170437
ENSG00000102125	TAZ	-4.19096	-1.77697	0.737609	0	-1.36955	0	0.170827
ENSG00000100380	ST13	-0.234694	0.502915	1.27405	0	1.36908	0	0.170974
ENSG00000114062	UBE3A	-0.368804	0.737609	1.97813	0	1.36885	0	0.171046
ENSG00000143149	ALDH9A1	-0.469387	0.938775	2.95044	0	1.36729	0	0.171535
ENSG00000156875	MFSD14A	-0.469387	0.972303	2.58163	0	1.36661	0	0.171748
ENSG00000073803	MAP3K13	-2.41399	-0.87172	0.368804	0	-1.36583	0	0.171993
ENSG00000057608	GDI2	-0.234694	0.536443	1.27405	0	1.36474	0	0.172334
ENSG00000134982	APC	-5.06268	-2.81632	1.07289	0	-1.36473	0	0.172339
ENSG00000169019	COMMD8	-3.78863	-1.44169	0.704081	0	-1.36352	0	0.172718
ENSG00000173692	PSMD1	-0.301749	0.637026	1.60933	0	1.36305	0	0.172866
ENSG00000023287	RB1CC1	-0.637026	1.30758	4.19096	0	1.3617	0	0.173293
ENSG00000186501	TMEM222	-4.29154	-1.50875	0.670554	0	-1.36116	0	0.173462
ENSG00000197961	ZNF121	-0.838192	1.87755	4.49271	0	1.36111	0	0.17348
ENSG00000008869	HEATR5B	-5.46501	-1.60933	0.737609	0	-1.36066	0	0.17362
ENSG00000112972	HMGCS1	-0.368804	0.737609	1.87755	0	1.35917	0	0.174093
ENSG00000119508	NR4A3	-0.402332	0.804664	1.77697	0	1.35864	0	0.174262
ENSG00000112245	PTP4A1	-0.301749	0.637026	1.50875	0	1.35738	0	0.174662
ENSG00000102390	PBDC1	-3.18513	-0.972303	0.43586	0	-1.35734	0	0.174674
ENSG00000087589	CASS4	-3.62099	-1.10641	0.56997	0	-1.35687	0	0.174824
ENSG00000270069	MIR222HG	-0.804664	1.87755	4.49271	0	1.35678	0	0.174852
ENSG00000137944	KYAT3	-0.838192	1.54227	5.49854	0	1.355	0	0.175417
ENSG00000085719	CPNE3	-0.670554	1.10641	3.72157	0	1.35385	0	0.175784
ENSG00000136146	MED4	-5.16326	-1.81049	0.737609	0	-1.35343	0	0.175918
ENSG00000204599	TRIM39	-5.26384	-3.72157	0.335277	0	-1.35321	0	0.175988
ENSG00000162607	USP1	-5.53207	-1.64286	0.905247	0	-1.35153	0	0.176525
ENSG00000172336	POP7	-5.46501	-4.1239	1.00583	0	-1.35045	0	0.176872
ENSG00000137055	PLAA	-0.771137	1.37463	3.48688	0	1.3504	0	0.176887
ENSG00000176986	SEC24C	-5.56559	-4.1239	1.03936	0	-1.34989	0	0.177051
ENSG00000198001	IRAK4	-5.36443	-1.97813	0.938775	0	-1.34956	0	0.177158
ENSG00000169032	MAP2K1	-0.402332	0.771137	1.77697	0	1.34923	0	0.177263
ENSG00000177646	ACAD9	-0.603498	1.30758	3.31924	0	1.34679	0	0.178048
ENSG00000066136	NFYC	-2.41399	-0.87172	0.402332	0	-1.34635	0	0.178191
ENSG00000171100	MTM1	-0.938775	1.91108	5.73323	0	1.34627	0	0.178215
ENSG00000124226	RNF114	-0.335277	0.704081	1.67638	0	1.34589	0	0.178338
ENSG00000141577	CEP131	-0.972303	1.44169	6.23615	0	1.34589	0	0.178339
ENSG00000107099	DOCK8	-0.368804	0.771137	2.11224	0	1.34526	0	0.178542
ENSG00000147533	GOLGA7	-1.64286	-0.56997	0.234694	0	-1.34493	0	0.178649
ENSG00000168067	MAP4K2	-6.00145	-1.47522	0.771137	0	-1.34436	0	0.178833
ENSG00000254911	SCARNA9	-1.03936	2.5481	4.62682	0	1.34404	0	0.178934
ENSG00000118257	NRP2	-0.402332	0.838192	2.24635	0	1.34346	0	0.179123
ENSG00000108654	DDX5	-1.10641	-0.43586	0.167638	0	-1.34293	0	0.179296
ENSG00000188372	ZP3	-4.7274	-2.95044	1.40816	0	-1.34165	0	0.179711
ENSG00000100393	EP300	-2.21283	-0.771137	0.335277	0	-1.34142	0	0.179784
ENSG00000173599	PC	-0.972303	1.94461	6.26968	0	1.34131	0	0.179821
ENSG00000146476	ARMT1	-0.670554	1.47522	3.52041	0	1.3406	0	0.180051
ENSG00000023330	ALAS1	-0.502915	1.24052	2.58163	0	1.34032	0	0.180141
ENSG00000206053	HN1L	-0.804664	1.60933	3.92274	0	1.34022	0	0.180175
ENSG00000120280	CXorf21	-5.12973	-3.78863	1.5758	0	-1.33984	0	0.180298
ENSG00000130725	UBE2M	-0.56997	1.10641	3.48688	0	1.33966	0	0.180356
ENSG00000109046	WSB1	-0.335277	0.670554	1.74344	0	1.33905	0	0.180554
ENSG00000138073	PREB	-0.771137	1.81049	3.95627	0	1.33817	0	0.180841
ENSG00000105287	PRKD2	-5.02915	-3.48688	1.27405	0	-1.33764	0	0.181013
ENSG00000141524	TMC6	-1.77697	-0.670554	0.268221	0	-1.33745	0	0.181074
ENSG00000004468	CD38	-5.43148	-3.98979	1.17347	0	-1.33738	0	0.181098
ENSG00000178719	GRINA	-0.234694	0.502915	1.17347	0	1.33729	0	0.181127
ENSG00000149089	APIP	-0.368804	0.737609	2.58163	0	1.33695	0	0.181239
ENSG00000147324	MFHAS1	-0.637026	1.17347	2.98396	0	1.33502	0	0.181871
ENSG00000124486	USP9X	-0.43586	0.838192	2.14577	0	1.33468	0	0.18198
ENSG00000110514	MADD	-0.771137	1.50875	4.69387	0	1.33411	0	0.182166
ENSG00000213928	IRF9	-0.670554	2.91691	5.09621	0	1.3333	0	0.182434
ENSG00000134900	TPP2	-2.84985	-0.938775	0.43586	0	-1.33315	0	0.182482
ENSG00000182899	RPL35A	-1.13994	-0.43586	0.201166	0	-1.333	0	0.182531
ENSG00000115307	AUP1	-1.60933	-0.637026	0.268221	0	-1.33285	0	0.18258
ENSG00000135316	SYNCRIP	-0.268221	0.536443	1.27405	0	1.33284	0	0.182583
ENSG00000166887	VPS39	-0.670554	1.30758	3.72157	0	1.33264	0	0.182651
ENSG00000196449	YRDC	-0.838192	1.74344	3.95627	0	1.33239	0	0.182733
ENSG00000244482	LILRA6	-5.49854	-1.37463	0.737609	0	-1.33172	0	0.182953
ENSG00000099725	PRKY	-4.32507	-1.40816	0.637026	0	-1.33141	0	0.183055
ENSG00000164543	STK17A	-3.28571	-1.17347	0.56997	0	-1.33128	0	0.183095
ENSG00000165688	PMPCA	-2.74927	-0.905247	0.43586	0	-1.33056	0	0.183335
ENSG00000122033	MTIF3	-0.603498	1.207	3.41982	0	1.33048	0	0.183361
ENSG00000079134	THOC1	-0.938775	2.04519	4.32507	0	1.33007	0	0.183496
ENSG00000134318	ROCK2	-0.87172	1.70991	4.7274	0	1.32896	0	0.18386
ENSG00000138613	APH1B	-0.670554	1.54227	3.48688	0	1.32888	0	0.183887
ENSG00000115318	LOXL3	-1.50875	4.49271	6.10204	0	1.32848	0	0.184019
ENSG00000102974	CTCF	-1.60933	2.1793	5.02915	0	1.32834	0	0.184066
ENSG00000065060	UHRF1BP1	-1.50875	3.3863	4.86151	0	1.32826	0	0.184093
ENSG00000125844	RRBP1	-2.84985	-0.771137	0.368804	0	-1.32807	0	0.184156
ENSG00000076321	KLHL20	-5.09621	-3.58746	1.17347	0	-1.32792	0	0.184203
ENSG00000105254	TBCB	-1.70991	-0.637026	0.268221	0	-1.32698	0	0.184517
ENSG00000136819	C9orf78	-1.77697	-0.637026	0.301749	0	-1.32638	0	0.184714
ENSG00000147403	RPL10	-0.938775	-0.368804	0.167638	0	-1.32617	0	0.184783
ENSG00000109445	ZNF330	-3.95627	-1.24052	0.637026	0	-1.32552	0	0.184999
ENSG00000033030	ZCCHC8	-4.59329	-0.0335277	0.502915	0	-1.32515	0	0.185123
ENSG00000127463	EMC1	-1.03936	2.01166	5.3309	0	1.32446	0	0.185349
ENSG00000108389	MTMR4	-5.43148	-3.65452	1.24052	0	-1.32395	0	0.185518
ENSG00000070047	PHRF1	-5.63265	-2.58163	1.17347	0	-1.3234	0	0.185701
ENSG00000177683	THAP5	-5.16326	-3.25218	1.07289	0	-1.32336	0	0.185717
ENSG00000231721	LINC-PINT	-0.536443	0.905247	2.84985	0	1.32217	0	0.18611
ENSG00000172936	MYD88	-0.56997	1.17347	3.11807	0	1.32103	0	0.186491
ENSG00000139697	SBNO1	-3.01749	-1.03936	0.469387	0	-1.32084	0	0.186556
ENSG00000100056	DGCR14	-5.39796	-4.02332	1.50875	0	-1.32017	0	0.186779
ENSG00000073008	PVR	-5.96793	-4.89504	0.938775	0	-1.31999	0	0.186839
ENSG00000037241	RPL26L1	-4.89504	-1.81049	0.87172	0	-1.31964	0	0.186954
ENSG00000137824	RMDN3	-5.9344	-1.81049	0.87172	0	-1.31949	0	0.187006
ENSG00000237541	HLA-DQA2	-1.17347	-0.402332	0.167638	0	-1.31898	0	0.187177
ENSG00000001167	NFYA	-5.29737	-1.50875	0.972303	0	-1.31836	0	0.187383
ENSG00000183506	PI4KAP2	-2.58163	-0.804664	0.368804	0	-1.31811	0	0.187467
ENSG00000186001	LRCH3	-5.46501	-1.30758	0.771137	0	-1.31779	0	0.187572
ENSG00000162775	RBM15	-5.02915	-2.31341	1.10641	0	-1.31664	0	0.18796
ENSG00000106266	SNX8	-0.268221	0.536443	1.24052	0	1.31638	0	0.188047
ENSG00000121931	LRIF1	-5.29737	-3.72157	1.17347	0	-1.31602	0	0.188168
ENSG00000251022	THAP9-AS1	-5.19679	-3.45335	1.07289	0	-1.31546	0	0.188354
ENSG00000123600	METTL8	-4.99562	-2.95044	1.44169	0	-1.31534	0	0.188396
ENSG00000106178	CCL24	-0.737609	1.5758	3.92274	0	1.31517	0	0.188454
ENSG00000118785	SPP1	-0.704081	1.50875	3.18513	0	1.31509	0	0.18848
ENSG00000153551	CMTM7	-1.84402	-0.603498	0.268221	0	-1.31488	0	0.188552
ENSG00000165475	CRYL1	-0.804664	1.44169	3.65452	0	1.31482	0	0.188572
ENSG00000113522	RAD50	-0.87172	1.54227	3.58746	0	1.31377	0	0.188924
ENSG00000240344	PPIL3	-0.938775	1.77697	4.22449	0	1.31326	0	0.189096
ENSG00000106211	HSPB1	-0.268221	0.502915	1.24052	0	1.31216	0	0.189466
ENSG00000104517	UBR5	-0.637026	1.13994	3.1516	0	1.31172	0	0.189613
ENSG00000228624	RP3-399L15.3	-5.43148	-4.42565	0.972303	0	-1.31089	0	0.189895
ENSG00000111897	SERINC1	-1.24052	-0.469387	0.234694	0	-1.31068	0	0.189965
ENSG00000108688	CCL7	-0.905247	1.64286	6.20262	0	1.31062	0	0.189985
ENSG00000094914	AAAS	-0.87172	1.60933	5.23032	0	1.31036	0	0.190075
ENSG00000132570	PCBD2	-5.26384	-1.13994	0.737609	0	-1.31022	0	0.190123
ENSG00000145348	TBCK	-0.87172	1.64286	3.72157	0	1.30998	0	0.190202
ENSG00000133639	BTG1	-0.335277	0.637026	1.54227	0	1.30953	0	0.190354
ENSG00000147274	RBMX	-1.37463	-0.536443	0.234694	0	-1.3091	0	0.190502
ENSG00000204267	TAP2	-4.45918	-0.0335277	1.17347	0	-1.30881	0	0.1906
ENSG00000147162	OGT	-1.77697	-0.704081	0.335277	0	-1.30832	0	0.190764
ENSG00000263528	IKBKE	-6.26968	-1.54227	0.87172	0	-1.3079	0	0.190906
ENSG00000116062	MSH6	-4.92857	-3.21866	1.10641	0	-1.30595	0	0.19157
ENSG00000113108	APBB3	-5.12973	-3.25218	0.938775	0	-1.30581	0	0.191617
ENSG00000158941	CCAR2	-5.86734	-4.49271	1.03936	0	-1.30474	0	0.191983
ENSG00000110651	CD81	-0.234694	0.469387	1.13994	0	1.30469	0	0.191999
ENSG00000103528	SYT17	-0.771137	1.207	5.83382	0	1.30459	0	0.192032
ENSG00000121316	PLBD1	-0.402332	0.771137	1.91108	0	1.30428	0	0.192137
ENSG00000122140	MRPS2	-5.90087	-1.54227	0.87172	0	-1.30401	0	0.19223
ENSG00000140691	ARMC5	-0.905247	1.40816	5.90087	0	1.30395	0	0.192251
ENSG00000108509	CAMTA2	-6.00145	-1.30758	0.737609	0	-1.30331	0	0.192467
ENSG00000138032	PPM1B	-0.804664	1.24052	5.12973	0	1.30311	0	0.192538
ENSG00000113851	CRBN	-5.80029	-1.5758	0.938775	0	-1.30075	0	0.193343
ENSG00000196776	CD47	-0.268221	0.502915	1.24052	0	1.30067	0	0.193371
ENSG00000136718	IMP4	-2.74927	-0.87172	0.43586	0	-1.30066	0	0.193375
ENSG00000123342	MMP19	-0.804664	1.54227	3.62099	0	1.29864	0	0.194069
ENSG00000028310	BRD9	-3.52041	-1.24052	0.56997	0	-1.29861	0	0.194077
ENSG00000091157	WDR7	-2.34694	3.31924	6.10204	0	1.29805	0	0.194271
ENSG00000175104	TRAF6	-5.83382	0	0.905247	0	-1.29783	0	0.194346
ENSG00000148840	PPRC1	-3.72157	-1.37463	0.637026	0	-1.29759	0	0.194428
ENSG00000115966	ATF2	-0.637026	1.10641	3.11807	0	1.29714	0	0.194583
ENSG00000233058	LINC00884	-1.87755	3.05102	5.53207	0	1.29676	0	0.194715
ENSG00000087269	NOP14	-0.972303	1.81049	4.3586	0	1.29643	0	0.194829
ENSG00000135334	AKIRIN2	-0.301749	0.603498	1.50875	0	1.29621	0	0.194902
ENSG00000114251	WNT5A	-0.637026	0.972303	2.84985	0	1.29495	0	0.195339
ENSG00000160336	ZNF761	-1.07289	2.24635	5.56559	0	1.29487	0	0.195364
ENSG00000168310	IRF2	-5.39796	-1.84402	1.03936	0	-1.2939	0	0.195702
ENSG00000154978	VOPP1	-1.27405	-0.502915	0.234694	0	-1.29355	0	0.19582
ENSG00000100092	SH3BP1	-0.737609	1.40816	3.98979	0	1.29355	0	0.195822
ENSG00000114626	ABTB1	-3.11807	-1.207	0.637026	0	-1.2934	0	0.195872
ENSG00000147099	HDAC8	-5.59912	-4.19096	1.03936	0	-1.29258	0	0.196155
ENSG00000129932	DOHH	-3.01749	-0.402332	2.01166	0	-1.29251	0	0.196182
ENSG00000100726	TELO2	-6.16909	-1.24052	0.771137	0	-1.29222	0	0.196279
ENSG00000109111	SUPT6H	-0.301749	0.56997	1.54227	0	1.2921	0	0.196324
ENSG00000143621	ILF2	-1.84402	-0.670554	0.335277	0	-1.29163	0	0.196484
ENSG00000181523	SGSH	-4.69387	-1.40816	0.704081	0	-1.29099	0	0.196709
ENSG00000168175	MAPK1IP1L	-0.301749	0.536443	1.44169	0	1.29093	0	0.196729
ENSG00000090432	MUL1	-0.771137	1.50875	3.98979	0	1.29073	0	0.196798
ENSG00000170802	FOXN2	-0.838192	1.60933	5.26384	0	1.28958	0	0.197196
ENSG00000087460	GNAS	-0.234694	0.402332	1.00583	0	1.28932	0	0.197288
ENSG00000198815	FOXJ3	-4.49271	-1.47522	0.87172	0	-1.28739	0	0.197957
ENSG00000187231	SESTD1	-1.30758	3.1516	5.36443	0	1.28731	0	0.197988
ENSG00000106948	AKNA	-5.26384	-1.34111	0.804664	0	-1.28717	0	0.198033
ENSG00000131100	ATP6V1E1	-0.301749	0.536443	1.37463	0	1.28654	0	0.198256
ENSG00000185896	LAMP1	-0.536443	0.87172	2.71574	0	1.28524	0	0.198707
ENSG00000106305	AIMP2	-5.63265	-1.30758	0.737609	0	-1.28469	0	0.1989
ENSG00000174799	CEP135	-4.66035	-3.01749	1.44169	0	-1.28413	0	0.199095
ENSG00000162076	FLYWCH2	-4.92857	-1.60933	0.87172	0	-1.28392	0	0.19917
ENSG00000069345	DNAJA2	-0.56997	0.87172	2.27988	0	1.28288	0	0.199533
ENSG00000177469	PTRF	-1.17347	3.11807	5.39796	0	1.28267	0	0.199607
ENSG00000152102	FAM168B	-3.98979	-0.838192	0.536443	0	-1.28266	0	0.199611
ENSG00000197860	SGTB	-1.24052	2.24635	4.89504	0	1.28129	0	0.20009
ENSG00000197903	HIST1H2BK	-5.9344	-1.17347	0.737609	0	-1.28098	0	0.200202
ENSG00000129116	PALLD	-0.469387	0.771137	1.91108	0	1.28082	0	0.200256
ENSG00000111412	C12orf49	-0.804664	1.54227	3.82215	0	1.28016	0	0.200488
ENSG00000165898	ISCA2	-0.838192	1.44169	5.6997	0	1.27927	0	0.200802
ENSG00000090372	STRN4	-0.603498	1.03936	3.05102	0	1.27775	0	0.201337
ENSG00000197448	GSTK1	-1.24052	-0.43586	0.201166	0	-1.27738	0	0.201467
ENSG00000196684	HSH2D	-5.23032	-2.64869	1.30758	0	-1.27704	0	0.201587
ENSG00000115561	CHMP3	-0.335277	0.603498	1.87755	0	1.27682	0	0.201664
ENSG00000126264	HCST	-0.268221	0.469387	1.17347	0	1.27649	0	0.201783
ENSG00000148297	MED22	-5.86734	-1.44169	0.972303	0	-1.2755	0	0.202134
ENSG00000113569	NUP155	-1.13994	1.81049	5.46501	0	1.27547	0	0.202143
ENSG00000196262	PPIA	-0.838192	-0.301749	0.134111	0	-1.27501	0	0.202304
ENSG00000112062	MAPK14	-0.972303	1.60933	4.39213	0	1.27459	0	0.202453
ENSG00000099804	CDC34	-5.76676	-3.62099	1.24052	0	-1.27441	0	0.202518
ENSG00000049656	CLPTM1L	-0.737609	1.30758	3.28571	0	1.27409	0	0.202633
ENSG00000106591	MRPL32	-3.65452	-1.30758	0.804664	0	-1.27404	0	0.202649
ENSG00000240682	ISY1	-5.19679	-3.58746	1.24052	0	-1.27315	0	0.202965
ENSG00000137502	RAB30	-4.32507	-1.94461	0.87172	0	-1.27169	0	0.203485
ENSG00000165629	ATP5C1	-1.54227	-0.603498	0.301749	0	-1.27149	0	0.203554
ENSG00000038219	BOD1L1	-2.88338	-0.905247	0.502915	0	-1.27074	0	0.20382
ENSG00000080824	HSP90AA1	-0.201166	0.368804	0.972303	0	1.27045	0	0.203925
ENSG00000116237	ICMT	-0.838192	1.27405	3.41982	0	1.26976	0	0.204171
ENSG00000171631	P2RY6	-3.28571	-1.30758	0.704081	0	-1.2697	0	0.204191
ENSG00000186517	ARHGAP30	-0.469387	0.804664	2.07872	0	1.26968	0	0.204199
ENSG00000132478	UNK	-1.13994	1.94461	6.16909	0	1.26959	0	0.204229
ENSG00000106100	NOD1	-4.82799	-3.1516	1.77697	0	-1.26909	0	0.204409
ENSG00000141002	TCF25	-0.301749	0.56997	1.37463	0	1.26889	0	0.20448
ENSG00000142864	SERBP1	-0.335277	0.56997	1.50875	0	1.26744	0	0.204998
ENSG00000198860	TSEN15	-0.838192	1.50875	4.09038	0	1.26686	0	0.205206
ENSG00000169118	CSNK1G1	-1.10641	2.1793	4.89504	0	1.26597	0	0.205524
ENSG00000159733	ZFYVE28	-1.24052	2.68221	5.76676	0	1.26594	0	0.205533
ENSG00000196189	SEMA4A	-0.56997	1.00583	2.71574	0	1.26532	0	0.205758
ENSG00000179344	HLA-DQB1	-1.07289	-0.368804	0.201166	0	-1.26481	0	0.205939
ENSG00000147224	PRPS1	-0.536443	0.87172	2.88338	0	1.26475	0	0.205962
ENSG00000114391	RPL24	-1.207	-0.43586	0.201166	0	-1.26429	0	0.206127
ENSG00000178623	GPR35	-2.11224	-0.771137	0.43586	0	-1.26401	0	0.206226
ENSG00000162378	ZYG11B	-1.50875	3.3863	5.3309	0	1.26345	0	0.206429
ENSG00000267519	MIR24-2	-0.972303	1.60933	3.95627	0	1.26321	0	0.206513
ENSG00000173950	XXYLT1	-4.79446	-1.44169	0.938775	0	-1.26296	0	0.206604
ENSG00000232119	MCTS1	-0.804664	1.44169	3.45335	0	1.26207	0	0.206923
ENSG00000157978	LDLRAP1	-0.938775	1.50875	5.53207	0	1.26193	0	0.206972
ENSG00000198231	DDX42	-2.88338	-0.838192	0.502915	0	-1.26171	0	0.207053
ENSG00000100325	ASCC2	-5.63265	-1.207	0.737609	0	-1.26136	0	0.20718
ENSG00000101187	SLCO4A1	-4.9621	-1.84402	1.44169	0	-1.26125	0	0.207218
ENSG00000087365	SF3B2	-1.67638	-0.637026	0.335277	0	-1.26087	0	0.207356
ENSG00000196531	NACA	-1.07289	-0.402332	0.201166	0	-1.26077	0	0.207393
ENSG00000153827	TRIP12	-0.402332	0.704081	1.97813	0	1.26069	0	0.207422
ENSG00000266028	SRGAP2	-0.368804	0.637026	1.50875	0	1.26063	0	0.207444
ENSG00000150867	PIP4K2A	-0.301749	0.536443	1.30758	0	1.26023	0	0.207586
ENSG00000110934	BIN2	-0.56997	0.938775	3.48688	0	1.26009	0	0.207638
ENSG00000073921	PICALM	-0.268221	0.469387	1.13994	0	1.26001	0	0.207666
ENSG00000119392	GLE1	-1.07289	1.64286	5.53207	0	1.25947	0	0.207859
ENSG00000130939	UBE4B	-1.207	4.29154	5.63265	0	1.25884	0	0.208089
ENSG00000147416	ATP6V1B2	-0.268221	0.469387	1.24052	0	1.25831	0	0.20828
ENSG00000197405	C5AR1	-1.07289	1.74344	4.1239	0	1.25804	0	0.208376
ENSG00000170348	TMED10	-0.335277	0.536443	1.34111	0	1.25686	0	0.208806
ENSG00000168818	STX18	-0.603498	0.938775	2.71574	0	1.25642	0	0.208964
ENSG00000144320	LNPK	-0.87172	1.34111	4.02332	0	1.25592	0	0.209144
ENSG00000160226	C21orf2	-0.838192	1.34111	3.62099	0	1.25568	0	0.209232
ENSG00000196924	FLNA	-0.201166	0.335277	0.838192	0	1.25566	0	0.209239
ENSG00000170473	PYM1	-0.637026	0.938775	2.68221	0	1.25473	0	0.209577
ENSG00000099875	MKNK2	-5.53207	-1.5758	0.972303	0	-1.25467	0	0.2096
ENSG00000107719	PALD1	-5.73323	-1.50875	1.07289	0	-1.25436	0	0.20971
ENSG00000147251	DOCK11	-3.08455	-0.938775	0.56997	0	-1.25409	0	0.20981
ENSG00000107331	ABCA2	-4.62682	-1.47522	0.838192	0	-1.25386	0	0.209892
ENSG00000168028	RPSA	-1.07289	-0.402332	0.201166	0	-1.25243	0	0.210414
ENSG00000198369	SPRED2	-0.637026	0.938775	2.21283	0	1.25193	0	0.210594
ENSG00000151348	EXT2	-1.00583	1.24052	6.13556	0	1.25174	0	0.210664
ENSG00000196387	ZNF140	-1.03936	1.17347	5.66618	0	1.25086	0	0.210986
ENSG00000166619	BLCAP	-2.31341	-0.838192	0.469387	0	-1.24983	0	0.211362
ENSG00000164405	UQCRQ	-0.972303	-0.368804	0.167638	0	-1.24972	0	0.211403
ENSG00000158062	UBXN11	-0.56997	0.87172	2.1793	0	1.24966	0	0.211426
ENSG00000112339	HBS1L	-0.737609	1.207	3.05102	0	1.2495	0	0.211484
ENSG00000141456	PELP1	-0.670554	1.03936	3.62099	0	1.24855	0	0.21183
ENSG00000078967	UBE2D4	-6.26968	-1.34111	0.804664	0	-1.24814	0	0.211978
ENSG00000142655	PEX14	-4.66035	-3.01749	1.60933	0	-1.24777	0	0.212115
ENSG00000182518	FAM104B	-5.39796	-1.60933	1.10641	0	-1.24777	0	0.212115
ENSG00000204138	PHACTR4	-3.7551	-1.13994	0.670554	0	-1.24696	0	0.212414
ENSG00000090861	AARS	-0.804664	1.40816	3.65452	0	1.24688	0	0.212441
ENSG00000138621	PPCDC	-1.10641	4.7274	6.10204	0	1.24666	0	0.212522
ENSG00000100379	KCTD17	-3.21866	-0.771137	0.536443	0	-1.24543	0	0.212975
ENSG00000071127	WDR1	-0.268221	0.43586	1.03936	0	1.24502	0	0.213126
ENSG00000143924	EML4	-0.43586	0.737609	1.84402	0	1.245	0	0.213133
ENSG00000178913	TAF7	-0.502915	0.838192	2.61516	0	1.24496	0	0.213146
ENSG00000109323	MANBA	-0.737609	1.07289	2.88338	0	1.24376	0	0.213589
ENSG00000185963	BICD2	-2.7828	-0.771137	0.469387	0	-1.24333	0	0.213745
ENSG00000106991	ENG	-0.368804	0.637026	1.67638	0	1.24317	0	0.213805
ENSG00000122376	FAM35A	-3.98979	-1.03936	0.704081	0	-1.24168	0	0.214354
ENSG00000148843	PDCD11	-5.09621	-3.18513	1.44169	0	-1.24155	0	0.214402
ENSG00000234741	GAS5	-2.95044	-1.13994	0.670554	0	-1.24146	0	0.214435
ENSG00000089177	KIF16B	-1.07289	1.81049	4.79446	0	1.24118	0	0.214539
ENSG00000185591	SP1	-0.87172	1.44169	3.98979	0	1.24105	0	0.214589
ENSG00000124491	F13A1	-0.234694	0.368804	0.87172	0	1.24042	0	0.21482
ENSG00000183513	COA5	-1.00583	1.74344	3.85568	0	1.24021	0	0.214898
ENSG00000178974	FBXO34	-4.99562	-1.27405	0.771137	0	-1.2402	0	0.2149
ENSG00000204673	AKT1S1	-3.78863	-1.37463	0.838192	0	-1.23992	0	0.215005
ENSG00000036257	CUL3	-3.78863	-1.50875	0.838192	0	-1.23845	0	0.215551
ENSG00000080603	SRCAP	-4.76093	-3.01749	1.27405	0	-1.23829	0	0.21561
ENSG00000143947	RPS27A	-1.03936	-0.368804	0.201166	0	-1.2377	0	0.215827
ENSG00000126804	ZBTB1	-3.1516	-1.13994	0.637026	0	-1.23689	0	0.216126
ENSG00000163191	S100A11	-0.167638	0.301749	0.737609	0	1.23575	0	0.216551
ENSG00000196550	FAM72A	-1.24052	2.27988	4.42565	0	1.2356	0	0.216608
ENSG00000128340	RAC2	-1.5758	-0.536443	0.301749	0	-1.23547	0	0.216657
ENSG00000214485	RPL7P1	-1.24052	-0.43586	0.234694	0	-1.23503	0	0.216819
ENSG00000115145	STAM2	-0.87172	1.34111	4.7274	0	1.23489	0	0.21687
ENSG00000203497	PDCD4-AS1	-4.69387	0.0335277	0.268221	0	-1.23419	0	0.217132
ENSG00000204592	HLA-E	-0.938775	-0.368804	0.201166	0	-1.23368	0	0.217322
ENSG00000196950	SLC39A10	-0.87172	1.5758	4.05685	0	1.23308	0	0.217545
ENSG00000089009	RPL6	-1.07289	-0.402332	0.201166	0	-1.23223	0	0.217864
ENSG00000185404	SP140L	-1.47522	2.98396	4.86151	0	1.23199	0	0.217954
ENSG00000185339	TCN2	-1.07289	1.44169	5.6997	0	1.23074	0	0.21842
ENSG00000167524	SGK494	-5.06268	-2.64869	1.17347	0	-1.22898	0	0.219081
ENSG00000113811	SELK	-0.301749	0.469387	1.17347	0	1.22892	0	0.219103
ENSG00000152503	TRIM36	-5.36443	-1.67638	1.03936	0	-1.22868	0	0.219191
ENSG00000167747	C19orf48	-6.3032	-1.207	0.972303	0	-1.22849	0	0.219262
ENSG00000118515	SGK1	-0.301749	0.502915	1.44169	0	1.22832	0	0.219328
ENSG00000106682	EIF4H	-1.50875	-0.603498	0.335277	0	-1.22741	0	0.219669
ENSG00000124571	XPO5	-2.44752	0.134111	5.56559	0	1.22726	0	0.219727
ENSG00000095059	DHPS	-3.82215	-0.905247	0.637026	0	-1.22708	0	0.219792
ENSG00000140463	BBS4	-1.81049	3.21866	5.53207	0	1.22689	0	0.219864
ENSG00000136504	KAT7	-1.00583	1.5758	4.02332	0	1.2265	0	0.220011
ENSG00000260257	RP5-1085F17.3	-4.29154	-1.47522	0.905247	0	-1.22642	0	0.220043
ENSG00000123689	G0S2	-0.938775	1.50875	4.09038	0	1.22607	0	0.220172
ENSG00000108578	BLMH	-5.43148	-1.67638	1.03936	0	-1.22601	0	0.220196
ENSG00000109475	RPL34	-0.972303	-0.368804	0.201166	0	-1.22586	0	0.220251
ENSG00000113712	CSNK1A1	-1.5758	-0.56997	0.335277	0	-1.22571	0	0.220309
ENSG00000120265	PCMT1	-2.24635	-0.704081	0.402332	0	-1.22525	0	0.22048
ENSG00000101654	RNMT	-2.68221	-0.670554	0.402332	0	-1.22519	0	0.220504
ENSG00000136238	RAC1	-0.234694	0.368804	0.938775	0	1.22498	0	0.220581
ENSG00000144034	TPRKB	-4.25801	-1.87755	0.972303	0	-1.22412	0	0.220908
ENSG00000120333	MRPS14	-0.737609	0.972303	2.74927	0	1.22228	0	0.2216
ENSG00000100304	TTLL12	-1.84402	4.3586	5.59912	0	1.22171	0	0.221817
ENSG00000085832	EPS15	-0.402332	0.637026	1.81049	0	1.22156	0	0.221873
ENSG00000114423	CBLB	-0.905247	1.54227	3.7551	0	1.22147	0	0.221908
ENSG00000087266	SH3BP2	-0.335277	0.536443	1.34111	0	1.22124	0	0.221994
ENSG00000126768	TIMM17B	-3.48688	-1.07289	0.670554	0	-1.22091	0	0.22212
ENSG00000132199	ENOSF1	-1.207	2.07872	5.43148	0	1.22083	0	0.222151
ENSG00000023228	NDUFS1	-0.737609	1.07289	3.01749	0	1.22021	0	0.222384
ENSG00000111802	TDP2	-0.804664	1.17347	3.21866	0	1.21986	0	0.222519
ENSG00000117862	TXNDC12	-0.301749	0.469387	1.17347	0	1.21948	0	0.222662
ENSG00000100311	PDGFB	-0.771137	1.13994	3.05102	0	1.21938	0	0.222698
ENSG00000103335	PIEZO1	-1.54227	-0.56997	0.335277	0	-1.21806	0	0.223202
ENSG00000079616	KIF22	-3.48688	-1.44169	0.938775	0	-1.21781	0	0.223296
ENSG00000133706	LARS	-0.704081	1.03936	2.98396	0	1.21771	0	0.223335
ENSG00000075426	FOSL2	-0.335277	0.56997	1.40816	0	1.2172	0	0.223529
ENSG00000074370	ATP2A3	-1.67638	-0.56997	0.335277	0	-1.21616	0	0.223925
ENSG00000101247	NDUFAF5	-1.00583	1.60933	4.49271	0	1.21577	0	0.224073
ENSG00000009335	UBE3C	-0.637026	0.838192	3.48688	0	1.21507	0	0.224339
ENSG00000135297	MTO1	-1.54227	3.31924	5.43148	0	1.21426	0	0.224647
ENSG00000225830	ERCC6	-5.49854	-1.47522	1.10641	0	-1.21389	0	0.224791
ENSG00000179163	FUCA1	-0.502915	0.804664	2.21283	0	1.21388	0	0.224793
ENSG00000156735	BAG4	-5.46501	-3.08455	1.24052	0	-1.21356	0	0.224915
ENSG00000134987	WDR36	-5.06268	-1.60933	0.972303	0	-1.2134	0	0.224977
ENSG00000145936	KCNMB1	-5.36443	-3.85568	2.01166	0	-1.213	0	0.22513
ENSG00000106868	SUSD1	-0.972303	1.47522	3.41982	0	1.21273	0	0.225234
ENSG00000114439	BBX	-3.28571	-1.207	0.771137	0	-1.21255	0	0.225303
ENSG00000258875	CTD-2547L24.3	-5.12973	-3.85568	1.34111	0	-1.2121	0	0.225473
ENSG00000119705	SLIRP	-0.268221	0.43586	1.13994	0	1.21204	0	0.225497
ENSG00000108932	SLC16A6	-0.87172	1.67638	3.82215	0	1.21168	0	0.225633
ENSG00000147050	KDM6A	-1.60933	3.21866	5.23032	0	1.21125	0	0.225801
ENSG00000129450	SIGLEC9	-3.3863	-0.905247	0.637026	0	-1.21065	0	0.226029
ENSG00000141458	NPC1	-0.56997	0.87172	2.07872	0	1.21003	0	0.226268
ENSG00000134899	ERCC5	-1.03936	3.62099	5.02915	0	1.20948	0	0.226477
ENSG00000225331	AP001055.6	-1.24052	2.24635	4.29154	0	1.20944	0	0.226495
ENSG00000131023	LATS1	-5.59912	-1.27405	0.87172	0	-1.2086	0	0.226815
ENSG00000157827	FMNL2	-1.24052	1.91108	5.16326	0	1.20838	0	0.226902
ENSG00000167202	TBC1D2B	-0.972303	1.24052	4.79446	0	1.20765	0	0.22718
ENSG00000139428	MMAB	-0.737609	1.07289	3.11807	0	1.20724	0	0.22734
ENSG00000116698	SMG7	-3.48688	-0.737609	0.502915	0	-1.20556	0	0.227986
ENSG00000127415	IDUA	-5.39796	-4.22449	1.37463	0	-1.2052	0	0.228125
ENSG00000167850	CD300C	-3.62099	-1.207	0.804664	0	-1.20505	0	0.228186
ENSG00000185414	MRPL30	-1.50875	2.1793	5.29737	0	1.20493	0	0.228231
ENSG00000143379	SETDB1	-4.15743	-1.81049	1.07289	0	-1.20483	0	0.22827
ENSG00000158545	ZC3H18	-5.16326	-2.01166	1.17347	0	-1.20383	0	0.228654
ENSG00000169116	PARM1	-4.42565	-1.207	0.771137	0	-1.20363	0	0.228734
ENSG00000115825	PRKD3	-3.18513	-1.07289	0.704081	0	-1.20292	0	0.229006
ENSG00000211445	GPX3	-2.11224	-0.838192	0.469387	0	-1.20218	0	0.229294
ENSG00000164209	SLC25A46	-1.03936	1.60933	4.22449	0	1.20103	0	0.229739
ENSG00000198393	ZNF26	-5.73323	-1.27405	1.13994	0	-1.19789	0	0.230959
ENSG00000178695	KCTD12	-0.771137	1.17347	3.08455	0	1.19761	0	0.231071
ENSG00000100867	DHRS2	-5.49854	-1.67638	1.03936	0	-1.19723	0	0.231218
ENSG00000117143	UAP1	-2.81632	-0.972303	0.603498	0	-1.19576	0	0.231792
ENSG00000173848	NET1	-5.63265	-1.81049	1.17347	0	-1.19554	0	0.231876
ENSG00000168092	PAFAH1B2	-1.74344	-0.536443	0.335277	0	-1.19549	0	0.231895
ENSG00000178057	NDUFAF3	-0.402332	0.56997	1.60933	0	1.19546	0	0.231908
ENSG00000092841	MYL6	-0.737609	-0.268221	0.134111	0	-1.19507	0	0.232061
ENSG00000162976	PQLC3	-1.84402	-0.603498	0.368804	0	-1.19479	0	0.232168
ENSG00000174165	ZDHHC24	-3.11807	-0.972303	0.603498	0	-1.19456	0	0.232257
ENSG00000189376	C8orf76	-5.43148	-1.81049	1.17347	0	-1.19424	0	0.232382
ENSG00000131171	SH3BGRL	-0.234694	0.368804	0.905247	0	1.19399	0	0.23248
ENSG00000103222	ABCC1	-0.536443	0.704081	2.51458	0	1.19342	0	0.232705
ENSG00000167766	ZNF83	-5.26384	-3.98979	1.207	0	-1.193	0	0.232869
ENSG00000008516	MMP25	-5.06268	-3.72157	1.60933	0	-1.19258	0	0.233034
ENSG00000119929	CUTC	-5.16326	-3.31924	1.44169	0	-1.19214	0	0.233207
ENSG00000225972	MTND1P23	-0.402332	0.603498	1.5758	0	1.19197	0	0.233275
ENSG00000109079	TNFAIP1	-1.07289	1.84402	4.69387	0	1.1916	0	0.233419
ENSG00000115091	ACTR3	-0.268221	0.402332	1.03936	0	1.19052	0	0.233841
ENSG00000005007	UPF1	-5.46501	-3.85568	1.34111	0	-1.19011	0	0.234002
ENSG00000138463	DIRC2	-4.69387	-1.70991	1.03936	0	-1.18976	0	0.234139
ENSG00000038002	AGA	-5.56559	-1.54227	1.13994	0	-1.18924	0	0.234344
ENSG00000119139	TJP2	-0.56997	0.804664	2.24635	0	1.18876	0	0.234535
ENSG00000104331	IMPAD1	-4.52624	-1.30758	0.905247	0	-1.18873	0	0.234545
ENSG00000283041	RP11-371A22.1	-1.17347	-0.402332	0.234694	0	-1.18868	0	0.234565
ENSG00000132109	TRIM21	-5.06268	-1.17347	0.838192	0	-1.18858	0	0.234605
ENSG00000071082	RPL31	-1.00583	-0.368804	0.201166	0	-1.18825	0	0.234733
ENSG00000110619	CARS	-1.00583	1.54227	3.95627	0	1.18824	0	0.234738
ENSG00000162972	C2orf47	-4.99562	0	0.368804	0	-1.18797	0	0.234846
ENSG00000140829	DHX38	-2.7828	-0.972303	0.637026	0	-1.18682	0	0.2353
ENSG00000140718	FTO	-0.87172	1.34111	4.02332	0	1.18666	0	0.235363
ENSG00000127804	METTL16	-5.12973	-2.01166	1.207	0	-1.18575	0	0.235721
ENSG00000140830	TXNL4B	-5.3309	-1.70991	1.10641	0	-1.18492	0	0.236047
ENSG00000151893	CACUL1	-0.637026	0.905247	2.5481	0	1.18485	0	0.236078
ENSG00000197265	GTF2E2	-4.49271	-1.84402	1.03936	0	-1.18416	0	0.23635
ENSG00000101246	ARFRP1	-6.37026	-1.07289	0.804664	0	-1.18368	0	0.236539
ENSG00000169062	UPF3A	-0.771137	0.972303	3.55393	0	1.18324	0	0.236714
ENSG00000213699	SLC35F6	-0.536443	0.737609	2.44752	0	1.18272	0	0.236921
ENSG00000137193	PIM1	-1.24052	1.60933	5.6997	0	1.18147	0	0.237414
ENSG00000089060	SLC8B1	-0.637026	0.938775	2.74927	0	1.18061	0	0.237756
ENSG00000164897	TMUB1	-4.62682	-1.77697	1.10641	0	-1.18055	0	0.237781
ENSG00000108651	UTP6	-4.49271	-1.44169	0.972303	0	-1.17989	0	0.238044
ENSG00000146963	LUC7L2	-0.670554	0.905247	3.05102	0	1.17942	0	0.238231
ENSG00000280138	RP11-463O12.5	-0.972303	1.44169	4.49271	0	1.17863	0	0.238544
ENSG00000108773	KAT2A	-5.56559	-1.5758	1.17347	0	-1.17862	0	0.238548
ENSG00000011260	UTP18	-1.00583	1.5758	4.19096	0	1.17761	0	0.238953
ENSG00000178860	MSC	-0.268221	0.368804	0.905247	0	1.17732	0	0.239068
ENSG00000064545	TMEM161A	-5.6997	-4.15743	1.10641	0	-1.17632	0	0.239466
ENSG00000123136	DDX39A	-2.11224	-0.737609	0.469387	0	-1.17573	0	0.239702
ENSG00000052723	SIKE1	-5.43148	-1.50875	1.17347	0	-1.17568	0	0.239723
ENSG00000139974	SLC38A6	-0.301749	0.43586	1.17347	0	1.17497	0	0.240008
ENSG00000119408	NEK6	-0.402332	0.56997	1.60933	0	1.1748	0	0.240075
ENSG00000104859	CLASRP	-4.39213	-1.97813	1.17347	0	-1.17458	0	0.240162
ENSG00000151176	PLBD2	-0.301749	0.43586	1.10641	0	1.17448	0	0.240204
ENSG00000172819	RARG	-0.704081	1.03936	3.01749	0	1.17409	0	0.240359
ENSG00000175899	A2M	-1.67638	-0.56997	0.402332	0	-1.17409	0	0.24036
ENSG00000116489	CAPZA1	-0.301749	0.43586	1.10641	0	1.17387	0	0.240446
ENSG00000083845	RPS5	-1.00583	-0.368804	0.234694	0	-1.17297	0	0.240808
ENSG00000182952	HMGN4	-3.85568	-0.972303	0.704081	0	-1.17197	0	0.24121
ENSG00000123154	WDR83	-1.44169	1.40816	5.66618	0	1.17193	0	0.241227
ENSG00000067225	PKM	-0.201166	0.301749	0.804664	0	1.17175	0	0.241298
ENSG00000057657	PRDM1	-0.402332	0.603498	1.5758	0	1.17096	0	0.241616
ENSG00000112200	ZNF451	-1.10641	1.40816	3.65452	0	1.17085	0	0.241659
ENSG00000256053	APOPT1	-0.56997	0.737609	2.48105	0	1.17072	0	0.241712
ENSG00000102158	MAGT1	-0.737609	0.972303	3.18513	0	1.17054	0	0.241786
ENSG00000114742	WDR48	-5.16326	-1.60933	1.13994	0	-1.17033	0	0.241867
ENSG00000173678	SPDYE2B	-4.79446	-1.84402	1.24052	0	-1.16923	0	0.242311
ENSG00000117385	P3H1	-4.45918	-1.50875	1.07289	0	-1.16892	0	0.242438
ENSG00000182307	C8orf33	-4.49271	-1.03936	0.737609	0	-1.16869	0	0.242527
ENSG00000181817	LSM10	-0.43586	0.603498	1.77697	0	1.16862	0	0.242558
ENSG00000204569	PPP1R10	-4.05685	-1.60933	1.10641	0	-1.16814	0	0.242752
ENSG00000173085	COQ2	-1.27405	1.87755	5.86734	0	1.16799	0	0.242809
ENSG00000243449	C4orf48	-0.335277	0.469387	1.207	0	1.16799	0	0.242811
ENSG00000130559	CAMSAP1	-3.35277	-0.905247	0.670554	0	-1.16783	0	0.242876
ENSG00000164211	STARD4	-0.704081	0.938775	2.64869	0	1.16768	0	0.242937
ENSG00000197043	ANXA6	-2.88338	-0.838192	0.56997	0	-1.16764	0	0.242951
ENSG00000135077	HAVCR2	-0.335277	0.469387	1.27405	0	1.1659	0	0.243653
ENSG00000185650	ZFP36L1	-1.37463	-0.502915	0.335277	0	-1.16582	0	0.243686
ENSG00000198898	CAPZA2	-0.335277	0.469387	1.17347	0	1.16536	0	0.243872
ENSG00000167272	POP5	-5.09621	-1.60933	1.03936	0	-1.16532	0	0.243891
ENSG00000137404	NRM	-5.46501	-1.74344	1.27405	0	-1.1652	0	0.243937
ENSG00000183354	KIAA2026	-1.30758	2.01166	4.66035	0	1.16513	0	0.243965
ENSG00000148943	LIN7C	-0.704081	0.87172	3.11807	0	1.16482	0	0.244092
ENSG00000198951	NAGA	-1.54227	-0.536443	0.335277	0	-1.16459	0	0.244186
ENSG00000145220	LYAR	-1.10641	1.77697	4.45918	0	1.16432	0	0.244295
ENSG00000117298	ECE1	-5.96793	-4.49271	1.10641	0	-1.16431	0	0.2443
ENSG00000082146	STRADB	-3.95627	-1.03936	0.771137	0	-1.16393	0	0.244451
ENSG00000160214	RRP1	-0.771137	0.938775	2.64869	0	1.16367	0	0.244558
ENSG00000100365	NCF4	-2.44752	-0.737609	0.502915	0	-1.16352	0	0.244619
ENSG00000197601	FAR1	-0.56997	0.737609	2.64869	0	1.16341	0	0.244664
ENSG00000123643	SLC36A1	-1.03936	1.40816	5.12973	0	1.16279	0	0.244914
ENSG00000173272	MZT2A	-5.23032	-1.00583	1.03936	0	-1.16224	0	0.245139
ENSG00000011198	ABHD5	-5.16326	-3.35277	1.44169	0	-1.15928	0	0.246344
ENSG00000229644	NAMPTP1	-0.43586	0.56997	1.67638	0	1.15853	0	0.246648
ENSG00000166825	ANPEP	-0.335277	0.469387	1.10641	0	1.15825	0	0.246763
ENSG00000273590	SMIM11B	-4.62682	-2.58163	1.5758	0	-1.15805	0	0.246843
ENSG00000269374	CTB-50E14.5	-0.670554	0.771137	3.08455	0	1.1579	0	0.246903
ENSG00000109180	OCIAD1	-0.43586	0.56997	1.64286	0	1.15787	0	0.246917
ENSG00000143401	ANP32E	-4.92857	-1.44169	1.17347	0	-1.15722	0	0.247182
ENSG00000186063	AIDA	-1.27405	1.34111	4.62682	0	1.15659	0	0.247441
ENSG00000111639	MRPL51	-0.368804	0.502915	1.27405	0	1.15647	0	0.247489
ENSG00000204520	MICA	-4.66035	-1.207	0.87172	0	-1.15588	0	0.247732
ENSG00000249992	TMEM158	-1.37463	2.01166	5.3309	0	1.15585	0	0.247741
ENSG00000163960	UBXN7	-4.22449	-2.38046	2.04519	0	-1.15535	0	0.247947
ENSG00000100908	EMC9	-5.66618	-4.32507	1.13994	0	-1.15471	0	0.248208
ENSG00000198858	R3HDM4	-3.52041	-0.972303	0.771137	0	-1.15445	0	0.248316
ENSG00000127666	TICAM1	-2.95044	-0.838192	0.603498	0	-1.15396	0	0.248516
ENSG00000167491	GATAD2A	-0.43586	0.603498	2.01166	0	1.15366	0	0.248638
ENSG00000141425	RPRD1A	-5.53207	-1.30758	1.07289	0	-1.15315	0	0.248851
ENSG00000164366	CCDC127	-4.76093	-0.0670554	1.44169	0	-1.15284	0	0.248978
ENSG00000157184	CPT2	-4.9621	-3.45335	2.01166	0	-1.15242	0	0.24915
ENSG00000187098	MITF	-0.637026	0.737609	3.11807	0	1.15142	0	0.249559
ENSG00000143614	GATAD2B	-4.52624	-2.88338	1.47522	0	-1.1512	0	0.24965
ENSG00000128918	ALDH1A2	-5.49854	-4.25801	1.13994	0	-1.15105	0	0.249711
ENSG00000006606	CCL26	-0.838192	1.07289	3.31924	0	1.15094	0	0.249758
ENSG00000164068	RNF123	-1.5758	3.41982	5.26384	0	1.15092	0	0.249765
ENSG00000074800	ENO1	-0.234694	0.301749	0.804664	0	1.15078	0	0.249824
ENSG00000166024	R3HCC1L	-4.9621	-1.67638	1.13994	0	-1.15063	0	0.249886
ENSG00000134049	IER3IP1	-5.09621	-0.938775	0.87172	0	-1.15005	0	0.250122
ENSG00000126749	EMG1	-1.10641	1.5758	3.68804	0	1.14999	0	0.250147
ENSG00000089351	GRAMD1A	-2.95044	-0.905247	0.637026	0	-1.14995	0	0.250163
ENSG00000178896	EXOSC4	-5.12973	-3.62099	1.37463	0	-1.1495	0	0.250352
ENSG00000157514	TSC22D3	-5.29737	-3.58746	1.27405	0	-1.14915	0	0.250494
ENSG00000163682	RPL9	-1.00583	-0.368804	0.234694	0	-1.14907	0	0.250526
ENSG00000119318	RAD23B	-3.31924	-1.24052	0.771137	0	-1.14728	0	0.251265
ENSG00000042286	AIFM2	-1.5758	4.15743	6.16909	0	1.14692	0	0.251414
ENSG00000124422	USP22	-2.58163	-0.637026	0.469387	0	-1.14686	0	0.251439
ENSG00000142541	RPL13A	-1.00583	-0.335277	0.234694	0	-1.14629	0	0.251674
ENSG00000182782	HCAR2	-5.02915	-3.28571	2.24635	0	-1.14578	0	0.251886
ENSG00000114648	KLHL18	-4.39213	-1.50875	1.07289	0	-1.14554	0	0.251987
ENSG00000114650	SCAP	-0.938775	1.34111	3.72157	0	1.14531	0	0.25208
ENSG00000087206	UIMC1	-0.905247	1.24052	3.41982	0	1.14516	0	0.252143
ENSG00000137817	PARP6	-3.31924	-1.207	0.838192	0	-1.14515	0	0.252148
ENSG00000112419	PHACTR2	-0.603498	0.771137	2.1793	0	1.1444	0	0.252458
ENSG00000091436	AC013461.1	-3.52041	-0.87172	0.737609	0	-1.14388	0	0.252675
ENSG00000103490	PYCARD	-0.335277	0.43586	1.24052	0	1.14252	0	0.253237
ENSG00000239697	TNFSF12	-1.34111	1.91108	4.15743	0	1.14222	0	0.253363
ENSG00000160791	CCR5	-0.56997	0.704081	2.24635	0	1.14208	0	0.253423
ENSG00000132819	RBM38	-5.29737	-4.05685	1.44169	0	-1.14095	0	0.253891
ENSG00000110031	LPXN	-0.43586	0.56997	1.50875	0	1.14087	0	0.253923
ENSG00000178146	RP1-232L22__B.1	-1.40816	2.14577	4.19096	0	1.14044	0	0.254102
ENSG00000028116	VRK2	-5.09621	-1.47522	1.27405	0	-1.13984	0	0.254353
ENSG00000260898	ADPGK-AS1	-4.45918	-1.74344	1.13994	0	-1.13945	0	0.254515
ENSG00000112096	SOD2	-0.502915	0.704081	1.91108	0	1.1394	0	0.254535
ENSG00000157181	C1orf27	-5.19679	-1.44169	1.03936	0	-1.13895	0	0.254723
ENSG00000107672	NSMCE4A	-1.03936	1.40816	3.68804	0	1.13879	0	0.254793
ENSG00000126456	IRF3	-0.87172	1.00583	3.18513	0	1.13818	0	0.255047
ENSG00000137692	DCUN1D5	-1.03936	1.34111	4.52624	0	1.13756	0	0.255303
ENSG00000172530	BANP	-1.34111	1.5758	5.09621	0	1.13756	0	0.255304
ENSG00000168394	TAP1	-3.05102	-0.87172	0.704081	0	-1.13734	0	0.255396
ENSG00000008128	CDK11A	-3.41982	-1.27405	1.00583	0	-1.13647	0	0.255761
ENSG00000181019	NQO1	-1.07289	1.30758	4.1239	0	1.13604	0	0.255938
ENSG00000110330	BIRC2	-0.469387	0.637026	1.91108	0	1.13499	0	0.25638
ENSG00000167528	ZNF641	-5.06268	-1.50875	1.207	0	-1.13445	0	0.256604
ENSG00000090989	EXOC1	-1.00583	1.44169	3.65452	0	1.13397	0	0.256805
ENSG00000198840	MT-ND3	-0.268221	0.335277	0.905247	0	1.13354	0	0.256989
ENSG00000132669	RIN2	-0.43586	0.56997	1.60933	0	1.13334	0	0.257072
ENSG00000105355	PLIN3	-2.5481	-0.670554	0.502915	0	-1.13306	0	0.257187
ENSG00000105372	RPS19	-0.905247	-0.335277	0.201166	0	-1.1326	0	0.257383
ENSG00000198792	TMEM184B	-5.90087	-1.03936	0.905247	0	-1.13173	0	0.257747
ENSG00000103549	RNF40	-5.43148	-4.29154	1.37463	0	-1.13147	0	0.257859
ENSG00000132170	PPARG	-1.17347	1.44169	3.3863	0	1.13134	0	0.257913
ENSG00000171634	BPTF	-2.04519	-0.637026	0.469387	0	-1.13106	0	0.258031
ENSG00000103479	RBL2	-3.35277	-0.905247	0.737609	0	-1.13097	0	0.25807
ENSG00000141522	ARHGDIA	-0.335277	0.43586	1.10641	0	1.13066	0	0.258198
ENSG00000099949	LZTR1	-0.972303	1.207	5.16326	0	1.13063	0	0.258212
ENSG00000048740	CELF2	-0.43586	0.56997	1.64286	0	1.13011	0	0.258431
ENSG00000244165	P2RY11	-5.09621	-1.47522	1.27405	0	-1.13005	0	0.258455
ENSG00000082641	NFE2L1	-0.838192	1.10641	2.98396	0	1.1299	0	0.258516
ENSG00000154518	ATP5G3	-1.13994	-0.402332	0.268221	0	-1.12928	0	0.258781
ENSG00000053770	AP5M1	-1.30758	1.34111	3.78863	0	1.12883	0	0.25897
ENSG00000112996	MRPS30	-5.29737	-1.64286	1.27405	0	-1.12804	0	0.259303
ENSG00000183527	PSMG1	-5.09621	-3.11807	1.87755	0	-1.12783	0	0.259391
ENSG00000146282	RARS2	-5.63265	-1.34111	1.00583	0	-1.12781	0	0.259399
ENSG00000272173	U47924.31	-0.335277	0	2.84985	0	1.12776	0	0.25942
ENSG00000132361	CLUH	-1.30758	2.01166	4.79446	0	1.12757	0	0.2595
ENSG00000043462	LCP2	-0.469387	0.56997	1.47522	0	1.12753	0	0.259517
ENSG00000139631	CSAD	-5.06268	-0.0670554	1.77697	0	-1.12741	0	0.25957
ENSG00000162104	ADCY9	-5.19679	-3.45335	1.64286	0	-1.12717	0	0.259671
ENSG00000155660	PDIA4	-0.402332	0.536443	1.37463	0	1.12714	0	0.259684
ENSG00000165671	NSD1	-1.44169	1.60933	4.86151	0	1.12577	0	0.260261
ENSG00000163513	TGFBR2	-2.74927	-0.838192	0.704081	0	-1.12527	0	0.260477
ENSG00000128891	C15orf57	-1.00583	1.44169	3.45335	0	1.12507	0	0.260558
ENSG00000185811	IKZF1	-4.9621	-1.03936	0.905247	0	-1.12494	0	0.260615
ENSG00000176915	ANKLE2	-0.402332	0.536443	1.44169	0	1.12458	0	0.260767
ENSG00000144381	HSPD1	-0.469387	0.603498	1.67638	0	1.12453	0	0.260787
ENSG00000175040	CHST2	-5.16326	-3.68804	1.5758	0	-1.12377	0	0.261112
ENSG00000231500	RPS18	-0.972303	-0.335277	0.234694	0	-1.12366	0	0.261156
ENSG00000127314	RAP1B	-0.268221	0.368804	0.972303	0	1.12344	0	0.261251
ENSG00000099331	MYO9B	-0.402332	0.536443	1.44169	0	1.12324	0	0.261336
ENSG00000006125	AP2B1	-2.88338	-0.905247	0.670554	0	-1.12279	0	0.261527
ENSG00000132313	MRPL35	-1.24052	1.50875	4.09038	0	1.12269	0	0.261568
ENSG00000111679	PTPN6	-1.44169	-0.502915	0.335277	0	-1.12202	0	0.261852
ENSG00000164430	MB21D1	-4.89504	-3.62099	1.91108	0	-1.12088	0	0.262339
ENSG00000090382	LYZ	-0.301749	0.402332	1.13994	0	1.12086	0	0.262346
ENSG00000074416	MGLL	-6.5379	-2.27988	1.207	0	-1.12085	0	0.262351
ENSG00000156931	VPS8	-5.46501	-1.30758	1.13994	0	-1.1208	0	0.262374
ENSG00000114473	IQCG	-0.737609	1.00583	2.98396	0	1.12047	0	0.262513
ENSG00000131196	NFATC1	-2.1793	-0.670554	0.536443	0	-1.12045	0	0.262524
ENSG00000140941	MAP1LC3B	-0.268221	0.368804	0.972303	0	1.11982	0	0.26279
ENSG00000269958	RP11-73M18.8	-1.13994	1.07289	3.1516	0	1.11978	0	0.262809
ENSG00000115839	RAB3GAP1	-3.01749	-1.07289	0.804664	0	-1.11976	0	0.262815
ENSG00000157823	AP3S2	-1.24052	0.938775	5.36443	0	1.11973	0	0.262829
ENSG00000159658	EFCAB14	-1.97813	-0.56997	0.43586	0	-1.11944	0	0.262952
ENSG00000151498	ACAD8	-5.59912	-4.52624	1.44169	0	-1.1194	0	0.26297
ENSG00000263050	RP11-667K14.3	-1.74344	2.81632	4.82799	0	1.11811	0	0.263522
ENSG00000103569	AQP9	-2.74927	0.134111	6.50437	0	1.11793	0	0.263595
ENSG00000110717	NDUFS8	-1.37463	-0.469387	0.335277	0	-1.11792	0	0.263601
ENSG00000269951	RP11-797A18.6	-2.14577	3.55393	4.9621	0	1.11751	0	0.263778
ENSG00000020633	RUNX3	-4.29154	-1.10641	0.87172	0	-1.11747	0	0.263795
ENSG00000179820	MYADM	-0.368804	0.502915	1.30758	0	1.11677	0	0.264091
ENSG00000155229	MMS19	-3.21866	-1.17347	0.838192	0	-1.11609	0	0.264383
ENSG00000198721	ECI2	-3.82215	-1.13994	0.905247	0	-1.11588	0	0.264473
ENSG00000119723	COQ6	-2.07872	0	5.23032	0	1.11579	0	0.264512
ENSG00000103197	TSC2	-3.7551	-1.03936	0.804664	0	-1.11556	0	0.264612
ENSG00000034152	MAP2K3	-0.368804	0.469387	1.27405	0	1.11535	0	0.2647
ENSG00000231312	AC007246.3	-4.79446	-3.18513	2.21283	0	-1.11519	0	0.264768
ENSG00000104472	CHRAC1	-2.64869	-0.804664	0.56997	0	-1.11468	0	0.264989
ENSG00000125351	UPF3B	-1.30758	1.81049	5.53207	0	1.11433	0	0.265136
ENSG00000172037	LAMB2	-5.39796	-0.0670554	1.00583	0	-1.11393	0	0.26531
ENSG00000225697	SLC26A6	-3.11807	-1.13994	0.87172	0	-1.11393	0	0.265311
ENSG00000142961	MOB3C	-1.00583	1.13994	2.95044	0	1.11378	0	0.265373
ENSG00000107863	ARHGAP21	-2.61516	-0.771137	0.603498	0	-1.11375	0	0.265387
ENSG00000089820	ARHGAP4	-1.64286	-0.536443	0.402332	0	-1.1135	0	0.265494
ENSG00000108854	SMURF2	-0.972303	1.207	3.05102	0	1.11304	0	0.265693
ENSG00000096080	MRPS18A	-4.86151	-1.94461	1.77697	0	-1.11303	0	0.265696
ENSG00000158485	CD1B	-2.04519	-0.56997	0.43586	0	-1.11291	0	0.265747
ENSG00000163738	MTHFD2L	-1.30758	1.60933	3.62099	0	1.11239	0	0.265971
ENSG00000165071	TMEM71	-3.1516	-1.27405	0.972303	0	-1.11234	0	0.265992
ENSG00000197885	NKIRAS1	-4.9621	0	1.10641	0	-1.11204	0	0.26612
ENSG00000152413	HOMER1	-1.34111	1.67638	4.39213	0	1.11199	0	0.266144
ENSG00000114503	NCBP2	-2.1793	-0.536443	0.402332	0	-1.11172	0	0.266259
ENSG00000165914	TTC7B	-0.972303	1.24052	4.69387	0	1.11113	0	0.266514
ENSG00000113068	PFDN1	-0.43586	0.56997	1.5758	0	1.11109	0	0.266529
ENSG00000278535	DHRS11	-5.56559	-2.07872	1.13994	0	-1.11089	0	0.266616
ENSG00000144744	UBA3	-0.670554	0.737609	2.44752	0	1.11011	0	0.266953
ENSG00000122687	MRM2	-5.6997	-1.34111	1.07289	0	-1.1099	0	0.267042
ENSG00000143376	SNX27	-0.838192	0.972303	3.7551	0	1.10983	0	0.267073
ENSG00000138166	DUSP5	-0.301749	0.402332	1.10641	0	1.10956	0	0.267187
ENSG00000167325	RRM1	-5.29737	-1.30758	1.27405	0	-1.10954	0	0.267199
ENSG00000198399	ITSN2	-1.94461	-0.603498	0.469387	0	-1.10901	0	0.267425
ENSG00000166199	ALKBH3	-1.34111	1.44169	5.66618	0	1.10897	0	0.267444
ENSG00000183484	GPR132	-0.737609	0.905247	2.41399	0	1.10841	0	0.267684
ENSG00000215712	TMEM242	-1.77697	2.91691	5.26384	0	1.10813	0	0.267807
ENSG00000161091	MFSD12	-0.301749	0.368804	1.00583	0	1.10767	0	0.268006
ENSG00000134955	SLC37A2	-0.838192	1.00583	2.61516	0	1.10766	0	0.26801
ENSG00000214113	LYRM4	-0.972303	1.27405	3.31924	0	1.10713	0	0.268237
ENSG00000168003	SLC3A2	-1.40816	-0.536443	0.368804	0	-1.10703	0	0.268279
ENSG00000143891	GALM	-0.603498	0.704081	1.87755	0	1.10641	0	0.268548
ENSG00000072210	ALDH3A2	-0.603498	0.737609	2.14577	0	1.1057	0	0.268854
ENSG00000164944	KIAA1429	-5.3309	-4.25801	1.40816	0	-1.10569	0	0.268862
ENSG00000115310	RTN4	-0.301749	0.402332	1.10641	0	1.10498	0	0.269168
ENSG00000079691	CARMIL1	-5.19679	-3.65452	1.47522	0	-1.10461	0	0.269329
ENSG00000139112	GABARAPL1	-0.469387	0.603498	1.91108	0	1.1045	0	0.269378
ENSG00000164134	NAA15	-1.50875	1.60933	5.06268	0	1.10365	0	0.269746
ENSG00000055609	KMT2C	-0.469387	0.56997	1.64286	0	1.10353	0	0.269797
ENSG00000168883	USP39	-3.92274	-1.13994	0.905247	0	-1.10308	0	0.269991
ENSG00000141556	TBCD	-3.72157	-1.5758	1.03936	0	-1.10219	0	0.270378
ENSG00000140853	NLRC5	-1.10641	1.40816	3.48688	0	1.10151	0	0.270676
ENSG00000100764	PSMC1	-0.502915	0.603498	1.84402	0	1.10029	0	0.271205
ENSG00000198804	MT-CO1	-0.56997	-0.234694	0.134111	0	-1.10018	0	0.271254
ENSG00000132286	TIMM10B	-2.07872	-0.603498	0.469387	0	-1.09992	0	0.271365
ENSG00000136868	SLC31A1	-0.804664	1.10641	3.01749	0	1.09992	0	0.271367
ENSG00000176142	TMEM39A	-5.90087	-1.40816	1.207	0	-1.0998	0	0.27142
ENSG00000169359	SLC33A1	-5.06268	-3.45335	1.70991	0	-1.09943	0	0.271581
ENSG00000077150	NFKB2	-0.56997	0.704081	1.87755	0	1.09893	0	0.271798
ENSG00000113013	HSPA9	-0.368804	0.469387	1.207	0	1.09842	0	0.272023
ENSG00000278970	HEIH	-0.737609	0.838192	2.81632	0	1.0983	0	0.272072
ENSG00000116754	SRSF11	-1.54227	-0.502915	0.368804	0	-1.09811	0	0.272156
ENSG00000157259	GATAD1	-1.44169	1.74344	5.3309	0	1.0968	0	0.272729
ENSG00000134910	STT3A	-0.402332	0.502915	1.27405	0	1.09617	0	0.273003
ENSG00000182473	EXOC7	-4.82799	-1.27405	1.00583	0	-1.09526	0	0.273404
ENSG00000127418	FGFRL1	-6.13556	-0.972303	0.905247	0	-1.09505	0	0.273493
ENSG00000165389	SPTSSA	-1.64286	2.88338	5.12973	0	1.09465	0	0.273671
ENSG00000117748	RPA2	-3.52041	-0.972303	0.838192	0	-1.09463	0	0.273677
ENSG00000115020	PIKFYVE	-1.03936	1.13994	3.3863	0	1.09454	0	0.273718
ENSG00000109501	WFS1	-3.55393	0	6.33673	0	1.09365	0	0.274108
ENSG00000159596	TMEM69	-2.21283	3.78863	5.19679	0	1.09341	0	0.274215
ENSG00000197136	PCNX3	-2.61516	-0.704081	0.56997	0	-1.09281	0	0.274476
ENSG00000214176	PLEKHM1P1	-5.06268	-1.44169	1.207	0	-1.09281	0	0.274479
ENSG00000135686	KLHL36	-4.32507	-1.207	0.972303	0	-1.0927	0	0.274526
ENSG00000147383	NSDHL	-0.972303	1.17347	3.58746	0	1.09212	0	0.274781
ENSG00000145685	LHFPL2	-0.56997	0.670554	1.70991	0	1.09208	0	0.2748
ENSG00000147364	FBXO25	-3.21866	-0.972303	0.804664	0	-1.0919	0	0.274877
[truncated: 6,267 more rows]

## Sheet: 2h-D23580Infected-D23580Bystand
Supplementary Data 6: Differential expression results using scde to directly compare experimental groups of cells.
[truncated: 7,756 more rows]

[truncated: 20 more sheets: 2h-D23580Infected-LT2Infected, 2h-LT2Bystander-Uninfected, 2h-LT2Infected-Uninfected, 2h-LT2Infected-LT2Bystander, 4h-D23580Bystander-Uninfected, 4h-D23580Bystander-LT2Bystander, 4h-D23580Infected-Uninfected, 4h-D23580Infected-D23580Bystand, 4h-D23580Infected-LT2Infected, 4h-LT2Bystander-Uninfected, 4h-LT2Infected-Uninfected, 4h-LT2Infected-LT2Bystander, 6h-D23580Bystander-Uninfected, 6h-D23580Bystander-LT2Bystander, 6h-D23580Infected-Uninfected, 6h-D23580Infected-D23580Bystand, 6h-D23580Infected-LT2Infected, 6h-LT2Bystander-Uninfected, 6h-LT2Infected-Uninfected, 6h-LT2Infected-LT2Bystander]
