# Supplementary material for: Invasive Salmonella exploits divergent immune evasion strategies in infected and bystander dendritic cell subsets
Source: Nat Commun. 2018 Nov 19;9:4883. doi: 10.1038/s41467-018-07329-0 (PMC6242960; doi:10.1038/s41467-018-07329-0)
Supplement: Supplementary file 10 — Supplementary Data 7 [file 41467_2018_7329_MOESM10_ESM.xlsx]

## Sheet: Groups_2h
Supplementary Data 7: Differential expression results using scde for genes identified as differentially expressed in either STM-LT2, STM-D23580, or both conditions.
	gene_name.LT2	Group	lb.LT2	mle.LT2	ub.LT2	ce.LT2	Z.LT2	cZ.LT2	p.value.LT2	gene_name.D23580	lb.D23580	mle.D23580	ub.D23580	ce.D23580	Z.D23580	cZ.D23580	p.value.D23580
ENSG00000005007	UPF1	STM-LT2	-6.43731	-4.9621	-2.61516	-2.61516	-4.45899	-2.14529	8.23458e-06	UPF1	-6.47084	-5.46501	0.0670554	0	-1.91623	0	0.0553358
ENSG00000007038	PRSS21	STM-LT2	1.24052	5.6997	7.00728	1.24052	2.62319	0	0.00871113	PRSS21	-6.10204	-4.09038	-0.201166	-0.201166	-2.04892	0	0.0404698
ENSG00000009413	REV3L	STM-D23580	-1.87755	1.87755	4.39213	0	1.21707	0	0.223579	REV3L	2.01166	4.69387	6.40379	2.01166	3.06784	0.42777	0.00215609
ENSG00000010626	LRRC23	STM-LT2	2.34694	5.09621	6.33673	2.34694	3.09357	0.469063	0.00197764	LRRC23	-5.76676	0	0.100583	0	-1.61126	0	0.107122
ENSG00000025434	NR1H3	STM-D23580	-1.91108	4.29154	5.53207	0	0.748071	0	0.454418	NR1H3	2.91691	6.26968	7.34256	2.91691	3.34392	0.840971	0.000826026
ENSG00000027001	MIPEP	STM-LT2	-6.63848	-4.3586	-2.41399	-2.41399	-3.80733	-1.09767	0.000140477	MIPEP	-4.3586	0	4.49271	0	0.0506519	0	0.959603
ENSG00000044446	PHKA2	STM-LT2	2.51458	5.06268	6.3032	2.51458	3.55255	0.887743	0.000381514	PHKA2	-4.76093	0.0670554	2.44752	0	-0.0841285	0	0.932954
ENSG00000063601	MTMR1	STM-LT2	1.60933	4.02332	5.83382	1.60933	3.55588	0.887743	0.000376714	MTMR1	-4.62682	0	4.22449	0	-0.00521543	0	0.995839
ENSG00000066654	THUMPD1	STM-LT2	1.47522	4.9621	6.33673	1.47522	2.77499	0	0.00552027	THUMPD1	-2.5481	0.87172	4.99562	0	0.537819	0	0.590702
ENSG00000075336	TIMM21	Both	1.87755	5.6997	6.80612	1.87755	2.84005	0.0684625	0.0045107	TIMM21	0.469387	4.59329	5.9344	0.469387	2.77454	0	0.005528
ENSG00000078699	CBFA2T2	STM-LT2	1.34111	4.25801	5.96793	1.34111	3.31285	0.473029	0.000923489	CBFA2T2	-6.70554	-2.24635	0.301749	0	-1.7675	0	0.0771443
ENSG00000079215	SLC1A3	STM-D23580	-2.88338	0.0335277	2.1793	0	0.254792	0	0.798884	SLC1A3	1.17347	4.09038	5.59912	1.17347	2.70788	0	0.00677139
ENSG00000082397	EPB41L3	STM-LT2	1.27405	5.59912	6.73906	1.27405	2.73373	0	0.00626214	EPB41L3	-3.98979	-0.972303	1.00583	0	-1.07396	0	0.282842
ENSG00000083750	RRAGB	STM-LT2	1.37463	5.19679	6.40379	1.37463	2.69577	0	0.00702271	RRAGB	-1.87755	0.134111	2.24635	0	0.500152	0	0.616968
ENSG00000095485	CWF19L1	STM-LT2	2.31341	5.23032	6.47084	2.31341	3.13607	0.469063	0.00171229	CWF19L1	-1.10641	3.08455	5.66618	0	1.33318	0	0.182473
ENSG00000099949	LZTR1	STM-LT2	-6.87317	-5.56559	-1.47522	-1.47522	-2.728	0	0.00637196	LZTR1	-2.41399	-0.234694	2.84985	0	-0.0618964	0	0.950645
ENSG00000100234	TIMP3	STM-LT2	3.08455	5.76676	6.87317	3.08455	3.29494	0.473029	0.000984437	TIMP3	-1.24052	0.0335277	8.31486	0	1.20841	0	0.226891
ENSG00000100372	SLC25A17	STM-LT2	2.24635	5.23032	6.50437	2.24635	2.87856	0.0765856	0.00399497	SLC25A17	-5.23032	0	0.301749	0	-1.16917	0	0.242336
ENSG00000100575	TIMM9	STM-D23580	-4.9621	-0.201166	3.48688	0	-0.497363	0	0.618933	TIMM9	0.704081	2.88338	4.9621	0.704081	2.80753	0	0.00499223
ENSG00000102401	ARMCX3	STM-LT2	2.61516	4.66035	6.23615	2.61516	4.23688	1.89126	2.26651e-05	ARMCX3	-1.60933	1.03936	3.28571	0	0.775822	0	0.437854
ENSG00000102974	CTCF	STM-LT2	1.5758	5.26384	6.67201	1.5758	2.703	0	0.00687161	CTCF	-4.25801	-0.637026	2.24635	0	-0.444904	0	0.656389
ENSG00000103549	RNF40	STM-LT2	-6.70554	-4.99562	-2.01166	-2.01166	-2.8086	-0.0132891	0.00497569	RNF40	-5.9344	-1.50875	1.77697	0	-1.05653	0	0.290726
ENSG00000104299	INTS9	STM-LT2	-7.20845	-6.26968	-2.27988	-2.27988	-3.10434	-0.469063	0.00190703	INTS9	-3.01749	0.335277	3.62099	0	0.216712	0	0.828433
ENSG00000104361	NIPAL2	STM-D23580	-3.72157	-0.100583	2.81632	0	-0.0695863	0	0.944523	NIPAL2	-6.60495	-5.6997	-1.94461	-1.94461	-2.74146	0	0.00611663
ENSG00000105519	CAPS	STM-LT2	-6.80612	-5.63265	-1.5758	-1.5758	-2.67459	0	0.00748202	CAPS	-1.207	0	3.85568	0	0.140203	0	0.8885
ENSG00000105617	LENG1	STM-LT2	1.81049	5.56559	6.60495	1.81049	2.60414	0	0.00921063	LENG1	-2.74927	0.268221	4.99562	0	0.59799	0	0.549847
ENSG00000106178	CCL24	STM-D23580	-5.46501	-0.368804	1.44169	0	-0.465191	0	0.641795	CCL24	1.13994	3.18513	7.61078	1.13994	2.94509	0.132963	0.00322866
ENSG00000109079	TNFAIP1	STM-D23580	-1.5758	0.804664	5.6997	0	0.815576	0	0.414743	TNFAIP1	1.91108	4.92857	6.10204	1.91108	2.89335	0.0184438	0.00381151
ENSG00000109743	BST1	STM-D23580	-4.52624	0.0335277	4.82799	0	0.204049	0	0.838316	BST1	2.58163	5.06268	6.20262	2.58163	3.89183	1.54273	9.94899e-05
ENSG00000110092	CCND1	STM-D23580	-3.41982	0	2.11224	0	-0.269202	0	0.787774	CCND1	-6.9067	-5.19679	-2.64869	-2.64869	-3.48242	-0.933975	0.000496903
ENSG00000110848	CD69	STM-LT2	0.905247	3.48688	5.83382	0.905247	3.2541	0.469063	0.00113753	CD69	-4.69387	-0.0335277	3.52041	0	-0.466033	0	0.641192
ENSG00000112578	BYSL	STM-D23580	-1.03936	0	2.04519	0	0.121848	0	0.903019	BYSL	-6.67201	-5.19679	-2.61516	-2.61516	-3.39789	-0.885	0.000679071
ENSG00000113522	RAD50	STM-D23580	-5.16326	-1.03936	3.18513	0	-0.708054	0	0.478912	RAD50	2.68221	5.76676	6.73906	2.68221	3.3483	0.840971	0.000813076
ENSG00000113569	NUP155	STM-D23580	-1.50875	3.68804	5.3309	0	1.14578	0	0.251885	NUP155	2.24635	5.06268	6.26968	2.24635	3.3249	0.835396	0.000884514
ENSG00000114982	KANSL3	STM-D23580	-4.29154	0.0670554	5.49854	0	0.512835	0	0.608067	KANSL3	2.24635	5.43148	6.70554	2.24635	2.98409	0.23149	0.00284426
ENSG00000117280	RAB29	STM-D23580	-2.5481	0.234694	5.49854	0	0.543263	0	0.586949	RAB29	2.84985	5.43148	6.40379	2.84985	4.24023	1.73928	2.23288e-05
ENSG00000120337	TNFSF18	STM-D23580	-4.25801	-0.469387	2.41399	0	-0.318574	0	0.750049	TNFSF18	-6.87317	-6.00145	-2.38046	-2.38046	-3.16126	-0.592184	0.00157086
ENSG00000120899	PTK2B	STM-D23580	-1.60933	4.76093	5.83382	0	1.18823	0	0.234742	PTK2B	0.972303	3.3863	6.00145	0.972303	2.58311	0	0.00979134
ENSG00000121481	RNF2	STM-LT2	1.47522	4.82799	6.00145	1.47522	2.71087	0	0.00671074	RNF2	-3.01749	-0.670554	1.60933	0	-0.60962	0	0.542113
ENSG00000122224	LY9	STM-LT2	1.07289	4.52624	5.96793	1.07289	2.78217	0	0.00539964	LY9	-1.50875	4.19096	6.20262	0	1.33336	0	0.182413
ENSG00000125351	UPF3B	STM-LT2	-6.26968	-4.45918	-1.60933	-1.60933	-2.87851	-0.0765856	0.00399555	UPF3B	-1.94461	1.40816	4.76093	0	0.800516	0	0.423412
ENSG00000125772	GPCPD1	STM-D23580	-0.536443	0.301749	1.30758	0	0.754852	0	0.450338	GPCPD1	0.368804	1.30758	2.5481	0.368804	2.74211	0	0.00610456
ENSG00000126458	RRAS	STM-LT2	1.50875	6.13556	6.97376	1.50875	3.0397	0.41221	0.00236815	RRAS	-3.62099	-1.17347	1.34111	0	-0.959715	0	0.337199
ENSG00000130939	UBE4B	STM-D23580	-1.81049	-0.0335277	5.3309	0	0.793409	0	0.427539	UBE4B	1.81049	4.42565	5.90087	1.81049	3.17813	0.601678	0.00148229
ENSG00000132254	ARFIP2	STM-D23580	-4.05685	-1.07289	1.34111	0	-0.876109	0	0.380971	ARFIP2	3.1516	5.83382	7.14139	3.1516	3.86535	1.54273	0.000110931
ENSG00000132394	EEFSEC	STM-D23580	-4.49271	0.0335277	4.62682	0	0.0805534	0	0.935797	EEFSEC	1.87755	4.25801	6.23615	1.87755	3.09628	0.476278	0.00195967
ENSG00000133794	ARNTL	STM-LT2	1.44169	4.69387	6.13556	1.44169	2.72406	0	0.00644857	ARNTL	-3.21866	-0.670554	1.81049	0	-0.556622	0	0.577786
ENSG00000133884	DPF2	STM-LT2	1.00583	4.79446	6.13556	1.00583	2.8893	0.0765856	0.003861	DPF2	0.938775	4.7274	6.10204	0.938775	2.52511	0	0.0115663
ENSG00000134215	VAV3	STM-LT2	1.87755	3.68804	6.16909	1.87755	3.14556	0.469063	0.00165771	VAV3	-3.35277	0.134111	2.14577	0	0.16512	0	0.86885
ENSG00000134369	NAV1	STM-D23580	-6.47084	-4.55976	0.100583	0	-1.82968	0	0.067298	NAV1	1.10641	3.98979	5.63265	1.10641	2.60849	0	0.00909437
ENSG00000135047	CTSL	STM-D23580	0	1.50875	3.3863	0	1.97506	0	0.0482619	CTSL	0.603498	2.44752	4.32507	0.603498	2.66954	0	0.00759554
ENSG00000135709	KIAA0513	STM-D23580	-0.905247	0	5.73323	0	1.0084	0	0.313264	KIAA0513	1.34111	4.99562	6.16909	1.34111	2.6325	0	0.00847602
ENSG00000136235	GPNMB	STM-D23580	-0.100583	1.87755	6.23615	0	1.8829	0	0.0597142	GPNMB	0.502915	2.04519	4.76093	0.502915	2.61672	0	0.00887797
ENSG00000136444	RSAD1	STM-LT2	2.38046	5.3309	6.63848	2.38046	3.17807	0.469063	0.00148259	RSAD1	-4.92857	0.0670554	5.16326	0	0.151752	0	0.879383
ENSG00000138785	INTS12	STM-LT2	-5.9344	-4.39213	-1.30758	-1.30758	-2.69792	0	0.00697733	INTS12	-2.51458	0.469387	3.45335	0	0.328791	0	0.742314
ENSG00000139289	PHLDA1	STM-D23580	-0.368804	0.536443	1.37463	0	1.16679	0	0.243296	PHLDA1	0.268221	1.03936	1.77697	0.268221	2.70471	0	0.0068364
ENSG00000139631	CSAD	STM-LT2	2.11224	5.53207	6.80612	2.11224	3.11011	0.469063	0.0018702	CSAD	-5.09621	-0.268221	1.74344	0	-1.346	0	0.178303
ENSG00000140718	FTO	STM-D23580	-3.7551	0	4.82799	0	0.2843	0	0.776181	FTO	2.27988	5.19679	6.5379	2.27988	3.09597	0.476278	0.00196171
ENSG00000141577	CEP131	STM-D23580	-5.16326	0	2.74927	0	-0.401265	0	0.688225	CEP131	1.34111	4.99562	6.5379	1.34111	2.63697	0	0.00836512
ENSG00000142089	IFITM3	STM-LT2	-6.37026	-4.32507	-1.84402	-1.84402	-2.85756	-0.0692239	0.00426913	IFITM3	-5.19679	-3.78863	3.25218	0	-0.656901	0	0.511245
ENSG00000143373	ZNF687	STM-LT2	-6.50437	-5.3309	-2.31341	-2.31341	-3.51799	-0.887743	0.000434831	ZNF687	-6.23615	-5.09621	1.74344	0	-1.05884	0	0.289672
ENSG00000144048	DUSP11	STM-D23580	-2.81632	0.100583	5.02915	0	0.861159	0	0.38915	DUSP11	1.17347	4.9621	6.20262	1.17347	2.60921	0	0.00907513
ENSG00000145335	SNCA	STM-D23580	-0.704081	2.14577	6.40379	0	1.483	0	0.138075	SNCA	-6.23615	-4.86151	-1.40816	-1.40816	-2.67801	0	0.0074062
ENSG00000147475	ERLIN2	STM-LT2	-5.80029	-3.18513	-1.30758	-1.30758	-3.14611	-0.469063	0.00165457	ERLIN2	-5.46501	-3.1516	-0.0670554	-0.0670554	-1.99969	0	0.0455333
ENSG00000148187	MRRF	STM-LT2	1.40816	4.66035	6.83965	1.40816	2.64837	0	0.00808799	MRRF	-4.22449	0.167638	4.79446	0	0.253036	0	0.80024
ENSG00000148848	ADAM12	STM-D23580	-3.31924	-0.301749	1.94461	0	-0.383063	0	0.701673	ADAM12	-4.76093	-1.84402	-0.469387	-0.469387	-2.604	0	0.00921434
ENSG00000149262	INTS4	STM-LT2	-6.26968	-4.86151	-1.50875	-1.50875	-2.68211	0	0.00731602	INTS4	-3.88921	0.335277	5.02915	0	0.450806	0	0.652129
ENSG00000152457	DCLRE1C	STM-LT2	-6.40379	-4.7274	-2.27988	-2.27988	-2.82526	-0.045002	0.00472418	DCLRE1C	-1.47522	3.98979	5.6997	0	1.11789	0	0.263614
ENSG00000152684	PELO	STM-LT2	2.14577	5.19679	6.70554	2.14577	3.09654	0.469063	0.00195791	PELO	-4.7274	0.268221	4.7274	0	-0.00340873	0	0.99728
ENSG00000152926	ZNF117	STM-D23580	-2.71574	-0.167638	1.07289	0	-0.707648	0	0.479164	ZNF117	2.21283	4.05685	5.63265	2.21283	4.04733	1.64273	5.18054e-05
ENSG00000155542	SETD9	STM-LT2	1.81049	5.43148	6.50437	1.81049	2.74578	0	0.00603672	SETD9	-5.39796	-0.234694	2.14577	0	-0.534176	0	0.59322
ENSG00000157978	LDLRAP1	STM-D23580	-0.402332	0	5.53207	0	0.646869	0	0.517717	LDLRAP1	3.1516	5.43148	6.60495	3.1516	4.67626	2.27918	2.92153e-06
ENSG00000159579	RSPRY1	STM-LT2	-6.00145	-4.42565	-1.24052	-1.24052	-2.63324	0	0.00845736	RSPRY1	-5.02915	-0.87172	2.01166	0	-0.524254	0	0.600102
ENSG00000159792	PSKH1	STM-D23580	-0.234694	5.3309	6.50437	0	1.81234	0	0.069933	PSKH1	1.50875	4.7274	6.57142	1.50875	2.69047	0	0.00713521
ENSG00000163814	CDCP1	STM-LT2	-6.70554	-5.06268	-2.41399	-2.41399	-3.1878	-0.469063	0.00143357	CDCP1	-1.27405	1.44169	3.88921	0	1.06394	0	0.287355
ENSG00000165406	2008-03-01	STM-D23580	-5.6997	-1.30758	1.44169	0	-1.01734	0	0.308993	2008-03-01	0.972303	5.09621	6.3032	0.972303	2.62165	0	0.00875043
ENSG00000165795	NDRG2	STM-D23580	-2.95044	-0.905247	0.637026	0	-1.16294	0	0.244856	NDRG2	-5.56559	-2.68221	-0.637026	-0.637026	-2.58655	0	0.00969419
ENSG00000166169	POLL	STM-D23580	-4.15743	-0.167638	2.95044	0	-0.128777	0	0.897534	POLL	2.41399	5.06268	6.50437	2.41399	3.40771	0.885	0.000655116
ENSG00000167113	COQ4	STM-LT2	-6.97376	-5.90087	-1.5758	-1.5758	-2.92358	-0.132636	0.00346028	COQ4	-6.5379	-2.14577	0.167638	0	-1.81489	0	0.0695403
ENSG00000167280	ENGASE	STM-D23580	-4.82799	-0.637026	1.87755	0	-0.579808	0	0.562044	ENGASE	2.48105	4.76093	6.26968	2.48105	4.16078	1.73928	3.17158e-05
ENSG00000167740	CYB5D2	STM-LT2	-6.70554	-5.63265	-2.84985	-2.84985	-3.19879	-0.469063	0.00138006	CYB5D2	-1.00583	0.938775	5.80029	0	1.1551	0	0.248049
ENSG00000167747	C19orf48	STM-LT2	1.54227	4.62682	6.50437	1.54227	2.64155	0	0.00825278	C19orf48	-3.92274	0	5.56559	0	0.615267	0	0.538378
ENSG00000168818	STX18	STM-D23580	-2.24635	0.335277	2.68221	0	0.242497	0	0.808395	STX18	0.87172	2.81632	6.40379	0.87172	2.75548	0	0.00586068
ENSG00000169660	HEXDC	STM-D23580	-5.76676	-1.44169	1.17347	0	-1.09614	0	0.273017	HEXDC	2.41399	5.59912	6.70554	2.41399	3.22389	0.649263	0.00126463
ENSG00000169860	P2RY1	STM-LT2	1.44169	4.39213	6.00145	1.44169	3.24236	0.469063	0.00118543	P2RY1	-0.335277	0	4.9621	0	0.943381	0	0.345486
ENSG00000169972	PUSL1	STM-D23580	-5.73323	-4.19096	1.64286	0	-1.34756	0	0.177799	PUSL1	1.47522	4.3586	6.10204	1.47522	2.66017	0	0.00781017
ENSG00000172009	THOP1	STM-LT2	1.24052	5.12973	6.20262	1.24052	2.6983	0	0.00696956	THOP1	-3.72157	0.268221	5.19679	0	0.293723	0	0.76897
ENSG00000173638	SLC19A1	STM-LT2	1.84402	4.76093	5.96793	1.84402	3.54791	0.887743	0.000388294	SLC19A1	-4.79446	-1.67638	1.70991	0	-0.917206	0	0.359035
ENSG00000175352	NRIP3	STM-D23580	-1.5758	3.1516	5.26384	0	1.073	0	0.283272	NRIP3	2.5481	5.73323	6.57142	2.5481	3.26788	0.72763	0.00108358
ENSG00000180509	KCNE1	STM-LT2	1.37463	4.29154	5.76676	1.37463	2.93453	0.134114	0.00334056	KCNE1	0	4.1239	5.66618	0	1.9639	0	0.0495422
ENSG00000181467	RAP2B	STM-D23580	-0.502915	0.368804	1.17347	0	0.78564	0	0.432079	RAP2B	0.268221	1.07289	1.81049	0.268221	2.70556	0	0.00681888
ENSG00000183765	CHEK2	STM-LT2	-6.40379	-5.02915	-2.41399	-2.41399	-3.48075	-0.863681	0.000500017	CHEK2	-3.68804	0	3.52041	0	0	0	1
ENSG00000185291	IL3RA	STM-D23580	-0.637026	1.50875	4.02332	0	1.43292	0	0.15188	IL3RA	0.737609	1.91108	3.41982	0.737609	3.19521	0.610092	0.00139729
ENSG00000186469	GNG2	STM-LT2	-6.33673	-5.19679	-1.40816	-1.40816	-2.61894	0	0.00882045	GNG2	-3.25218	-0.737609	1.87755	0	-0.539879	0	0.589281
ENSG00000187257	RSBN1L	STM-LT2	-6.47084	-5.59912	-1.00583	-1.00583	-2.63022	0	0.00853302	RSBN1L	-2.01166	0.603498	3.05102	0	0.414689	0	0.67837
ENSG00000187866	FAM122A	STM-LT2	-6.57142	-4.42565	-2.61516	-2.61516	-4.51248	-2.14529	6.40731e-06	FAM122A	-5.29737	-0.100583	2.01166	0	-0.974973	0	0.329574
ENSG00000188647	PTAR1	STM-LT2	-5.63265	-3.1516	-1.24052	-1.24052	-2.73753	0	0.00619028	PTAR1	-5.16326	-3.28571	1.10641	0	-1.21176	0	0.225604
ENSG00000189227	C15orf61	STM-LT2	-6.5379	-4.86151	-1.47522	-1.47522	-2.66524	0	0.00769337	C15orf61	-4.25801	0	0.838192	0	-0.306416	0	0.759288
ENSG00000196865	NHLRC2	STM-LT2	-5.43148	-3.55393	-1.07289	-1.07289	-2.8559	-0.0692239	0.00429147	NHLRC2	-3.68804	0	3.88921	0	-0.0938214	0	0.925251
ENSG00000196975	ANXA4	STM-D23580	-0.670554	0.402332	1.64286	0	0.741173	0	0.458588	ANXA4	0.603498	1.54227	2.81632	0.603498	3.43324	0.885	0.000596407
ENSG00000197119	SLC25A29	STM-LT2	-7.37609	-5.6997	-2.01166	-2.01166	-3.02351	-0.396093	0.00249865	SLC25A29	-5.63265	-0.905247	2.38046	0	-0.554396	0	0.579308
ENSG00000197183	NOL4L	STM-LT2	1.207	4.79446	6.00145	1.207	2.61626	0	0.00888996	NOL4L	-4.32507	-0.201166	2.41399	0	-0.190991	0	0.848532
ENSG00000197329	PELI1	STM-D23580	-1.50875	0.536443	3.08455	0	0.593525	0	0.55283	PELI1	1.03936	5.39796	6.40379	1.03936	2.80541	0	0.00502522
ENSG00000198783	ZNF830	STM-D23580	-3.31924	0	0.402332	0	0	0	1	ZNF830	2.44752	4.19096	6.06851	2.44752	3.98887	1.63063	6.63877e-05
ENSG00000204103	MAFB	STM-D23580	-2.91691	0	4.59329	0	0.101318	0	0.919298	MAFB	3.08455	5.43148	6.67201	3.08455	3.58003	1.04498	0.000343557
ENSG00000224397	LINC01272	STM-D23580	-2.41399	4.52624	6.06851	0	1.18712	0	0.235181	LINC01272	1.74344	5.36443	6.73906	1.74344	2.89335	0.0184438	0.00381155
ENSG00000227057	WDR46	STM-LT2	0.469387	5.16326	6.57142	0.469387	2.84898	0.0692239	0.00438597	WDR46	-3.82215	0	3.01749	0	-0.326647	0	0.743935
ENSG00000235897	TM4SF19-AS1	STM-D23580	0.201166	4.62682	5.76676	0.201166	2.44241	0	0.0145896	TM4SF19-AS1	0.637026	3.68804	5.53207	0.637026	2.86287	0	0.00419824
ENSG00000237604	AP001056.1	STM-D23580	-1.64286	2.68221	5.23032	0	1.07832	0	0.280889	AP001056.1	-6.00145	-4.3586	-2.04519	-2.04519	-3.65436	-1.15053	0.000257822
ENSG00000238227	C9orf69	STM-LT2	1.94461	4.09038	6.20262	1.94461	3.04758	0.41221	0.0023069	C9orf69	-5.16326	-0.167638	3.11807	0	-0.445395	0	0.656034
ENSG00000239998	LILRA2	STM-LT2	1.54227	5.16326	6.63848	1.54227	2.67534	0	0.0074654	LILRA2	-3.28571	-0.704081	1.81049	0	-0.587061	0	0.557163
ENSG00000240344	PPIL3	STM-D23580	-2.61516	0.100583	2.51458	0	0.0429978	0	0.965703	PPIL3	1.37463	5.59912	6.47084	1.37463	2.64973	0	0.00805551
ENSG00000250722	SEPP1	STM-D23580	-5.23032	0	1.37463	0	-0.688926	0	0.49087	SEPP1	1.50875	3.1516	5.66618	1.50875	3.49223	0.933975	0.000479
ENSG00000255150	EID3	STM-LT2	2.11224	4.66035	6.06851	2.11224	3.72445	1.02876	0.00019574	EID3	0.43586	3.65452	5.49854	0.43586	2.24698	0	0.024641
ENSG00000272655	POLR2J4	STM-LT2	1.87755	4.59329	6.40379	1.87755	3.07334	0.444576	0.00211678	POLR2J4	-6.16909	-3.92274	-0.301749	-0.301749	-2.1095	0	0.0349018
ENSG00000273329	RP11-448A19.1	STM-D23580	-4.22449	-0.0335277	3.7551	0	-0.248391	0	0.803832	RP11-448A19.1	1.17347	4.32507	5.59912	1.17347	2.64511	0	0.00816647
ENSG00000279602	CTD-3014M21.1	STM-D23580	-1.17347	1.30758	3.85568	0	1.07046	0	0.284414	CTD-3014M21.1	-6.5379	-5.53207	-2.01166	-2.01166	-3.03347	-0.356993	0.0024176

## Sheet: Groups_4h
Supplementary Data 7: Differential expression results using scde for genes identified as differentially expressed in either STM-LT2, STM-D23580, or both conditions.
	gene_name.LT2	Group	lb.LT2	mle.LT2	ub.LT2	ce.LT2	Z.LT2	cZ.LT2	p.value.LT2	gene_name.D23580	lb.D23580	mle.D23580	ub.D23580	ce.D23580	Z.D23580	cZ.D23580	p.value.D23580
ENSG00000006606	CCL26	STM-LT2	4.09731	8.19463	9.3853	4.09731	4.40559	2.41728	1.05499e-05	CCL26	0.525297	2.6615	8.01953	0.525297	2.42305	0.411774	0.015391
ENSG00000007944	MYLIP	STM-LT2	1.96111	5.14791	6.47866	1.96111	2.79926	0.560502	0.00512199	MYLIP	-4.41249	0.0350198	2.8366	0	0	0	1
ENSG00000008130	NADK	STM-LT2	1.22569	6.16348	7.00396	1.22569	2.80445	0.560502	0.00504029	NADK	-5.07787	-0.175099	4.48253	0	-0.128476	0	0.897772
ENSG00000009790	TRAF3IP3	STM-D23580	-5.67321	-4.09731	3.15178	0	-0.892968	0	0.371874	TRAF3IP3	-7.35416	-5.88332	-1.71597	-1.71597	-2.89163	-0.754019	0.00383252
ENSG00000010219	DYRK4	STM-D23580	-2.24127	0	4.41249	0	0.147433	0	0.88279	DYRK4	1.57589	3.60704	5.8483	1.57589	3.31349	1.152	0.00092138
ENSG00000010327	STAB1	STM-LT2	0.385218	1.43581	2.59146	0.385218	2.81951	0.560502	0.00480968	STAB1	-0.0350198	1.15565	2.41637	0	1.92354	0.0889316	0.0544117
ENSG00000011021	CLCN6	STM-LT2	-6.65376	-5.11289	-2.34633	-2.34633	-3.08413	-0.805966	0.00204148	CLCN6	-2.73154	0.245139	3.74712	0	0.193723	0	0.846393
ENSG00000018189	RUFY3	STM-LT2	-6.1985	-4.90277	-2.41637	-2.41637	-3.45799	-1.32019	0.000544227	RUFY3	-3.67708	0.0350198	4.90277	0	0.543669	0	0.586669
ENSG00000019169	MARCO	STM-LT2	1.57589	5.42807	6.51368	1.57589	2.77682	0.517599	0.00548938	MARCO	-3.25684	-0.770435	4.44751	0	-0.268119	0	0.788608
ENSG00000020577	SAMD4A	STM-D23580	0.420237	5.25297	6.23352	0.420237	2.26039	0.0115564	0.0237969	SAMD4A	2.31131	4.55257	6.5487	2.31131	3.29655	1.152	0.000978803
ENSG00000023330	ALAS1	STM-LT2	0.700396	2.4864	3.85218	0.700396	2.92101	0.661806	0.00348903	ALAS1	-0.0350198	1.15565	2.20625	0	1.94118	0.0956065	0.0522362
ENSG00000025434	NR1H3	STM-D23580	-0.210119	0.105059	6.61874	0	1.64503	0	0.0999635	NR1H3	0.945534	3.39692	7.59929	0.945534	2.63822	0.609233	0.00833422
ENSG00000028277	POU2F2	STM-D23580	-3.22182	-0.0350198	0.420237	0	-0.334125	0	0.738285	POU2F2	-6.30356	-5.35803	-1.64593	-1.64593	-2.80064	-0.685442	0.00510007
ENSG00000028528	SNX1	STM-LT2	2.10119	5.35803	6.33858	2.10119	3.02779	0.745803	0.00246348	SNX1	-2.13621	0.560317	2.94166	0	0.465186	0	0.641798
ENSG00000038945	MSR1	STM-LT2	2.27629	5.98838	7.074	2.27629	3.49653	1.32898	0.000471359	MSR1	-0.910514	5.46309	6.61874	0	1.58344	0	0.113321
ENSG00000042062	FAM65C	STM-LT2	-6.86388	-5.56815	-2.17123	-2.17123	-3.05417	-0.791158	0.00225681	FAM65C	-1.64593	1.01557	5.77826	0	0.892606	0	0.372068
ENSG00000065833	ME1	STM-D23580	-2.20625	0.700396	5.39305	0	0.601545	0	0.547477	ME1	1.40079	5.95336	7.03898	1.40079	2.71801	0.685442	0.00656765
ENSG00000067596	DHX8	STM-LT2	2.27629	4.97281	6.12846	2.27629	3.65753	1.5824	0.000254662	DHX8	-5.32301	0.0350198	3.3619	0	-0.665712	0	0.505595
ENSG00000069399	BCL3	STM-LT2	-6.93392	-2.59146	-0.840475	-0.840475	-2.76236	-0.517599	0.00573854	BCL3	-1.40079	-0.280158	0.700396	0	-0.542673	0	0.587355
ENSG00000070610	GBA2	STM-LT2	-6.93392	-5.60317	-3.67708	-3.67708	-4.80728	-2.896	1.52996e-06	GBA2	-3.08174	-0.140079	5.28799	0	0.137458	0	0.890669
ENSG00000071889	FAM3A	STM-LT2	-6.5487	-4.76269	-2.69652	-2.69652	-4.47614	-2.45517	7.60057e-06	FAM3A	-4.27241	0	4.72767	0	0.394302	0	0.693358
ENSG00000073711	PPP2R3A	STM-D23580	-4.62261	-0.0700396	3.46696	0	-0.412999	0	0.679607	PPP2R3A	-5.46309	-3.7121	-0.910514	-0.910514	-3.32337	-1.152	0.000889368
ENSG00000075292	ZNF638	STM-LT2	-6.44364	-5.46309	-1.68095	-1.68095	-3.02074	-0.745803	0.00252155	ZNF638	-6.23352	-1.36577	1.05059	0	-1.25357	0	0.209998
ENSG00000075618	FSCN1	STM-D23580	-3.39692	-1.26071	0.420237	0	-1.4812	0	0.138554	FSCN1	-4.0623	-2.10119	-0.910514	-0.910514	-3.42839	-1.152	0.00060717
ENSG00000076604	TRAF4	STM-LT2	-6.30356	-4.93779	-1.99613	-1.99613	-2.8582	-0.604309	0.00426055	TRAF4	-5.98838	-4.44751	0.420237	0	-1.7454	0	0.0809158
ENSG00000077454	LRCH4	STM-D23580	-4.90277	-0.0700396	2.97668	0	-0.667471	0	0.504471	LRCH4	-6.23352	-4.72767	-2.27629	-2.27629	-3.16023	-1.0698	0.00157645
ENSG00000077984	CST7	STM-D23580	-4.72767	-2.03115	0.0700396	0	-1.88189	0	0.059851	CST7	-5.46309	-2.59146	-0.840475	-0.840475	-2.99072	-0.847612	0.00278316
ENSG00000087152	ATXN7L3	STM-D23580	-3.537	0	2.24127	0	-0.845392	0	0.397892	ATXN7L3	-5.53313	-4.02728	-0.350198	-0.350198	-2.73177	-0.685442	0.00629955
ENSG00000089057	SLC23A2	Both	2.27629	5.81328	6.75882	2.27629	3.11248	0.854493	0.00185523	SLC23A2	1.99613	5.18293	6.30356	1.99613	2.90631	0.764918	0.0036572
ENSG00000089127	OAS1	STM-D23580	-0.560317	0.490277	1.54087	0	0.910765	0	0.362419	OAS1	0.455257	1.47083	2.59146	0.455257	2.92825	0.777027	0.00340871
ENSG00000090054	SPTLC1	STM-LT2	1.92609	4.69265	6.0234	1.92609	2.96769	0.682666	0.00300042	SPTLC1	-5.04285	-2.41637	0.350198	0	-1.70653	0	0.087909
ENSG00000090339	ICAM1	STM-D23580	-2.10119	-0.980554	0.105059	0	-1.73474	0	0.0827871	ICAM1	-2.38135	-1.43581	-0.560317	-0.560317	-3.20562	-1.13565	0.00134772
ENSG00000092148	HECTD1	STM-D23580	-6.05842	-4.86775	0.210119	0	-1.86996	0	0.0614894	HECTD1	-5.98838	-4.62261	-2.17123	-2.17123	-2.95901	-0.80026	0.00308626
ENSG00000100023	PPIL2	STM-LT2	-6.93392	-4.76269	-2.73154	-2.73154	-3.32258	-1.16305	0.00089189	PPIL2	-6.09344	-4.62261	0.770435	0	-1.5108	0	0.13084
ENSG00000100234	TIMP3	STM-LT2	2.38135	6.61874	7.63431	2.38135	3.05714	0.791158	0.00223461	TIMP3	-0.840475	3.11676	5.67321	0	1.53693	0	0.124311
ENSG00000100445	SDR39U1	STM-LT2	-6.0234	-4.09731	-1.61091	-1.61091	-3.65172	-1.5824	0.000260488	SDR39U1	-4.58759	0.0350198	3.60704	0	-0.0889154	0	0.929149
ENSG00000100823	APEX1	STM-LT2	1.29573	4.76269	5.88332	1.29573	2.60425	0.329588	0.00920758	APEX1	-2.20625	4.79771	6.0234	0	0.824716	0	0.409533
ENSG00000101017	CD40	STM-D23580	-1.43581	-0.385218	0.595336	0	-0.728899	0	0.466064	CD40	-3.25684	-2.10119	-1.15565	-1.15565	-4.38427	-2.02251	1.16378e-05
ENSG00000101138	CSTF1	STM-D23580	-2.41637	0	0.665376	0	0	0	1	CSTF1	1.29573	3.99226	6.09344	1.29573	2.64966	0.61591	0.00805733
ENSG00000101361	NOP56	STM-LT2	0.525297	3.92222	5.70823	0.525297	2.57664	0.292148	0.00997661	NOP56	-4.76269	-0.0350198	5.46309	0	0.380198	0	0.703798
ENSG00000101916	TLR8	STM-D23580	-4.0623	0	4.30743	0	-0.00344785	0	0.997249	TLR8	2.17123	5.07787	6.3736	2.17123	3.22846	1.14667	0.00124458
ENSG00000102181	CD99L2	STM-D23580	-0.525297	4.65763	5.8483	0	1.62827	0	0.103467	CD99L2	2.03115	6.23352	7.10902	2.03115	2.9185	0.777027	0.00351718
ENSG00000102760	RGCC	STM-D23580	-0.805455	0.350198	1.75099	0	0.603897	0	0.545912	RGCC	0.385218	1.50585	2.90664	0.385218	2.66176	0.616068	0.00777336
ENSG00000102882	MAPK3	STM-LT2	1.43581	3.85218	5.70823	1.43581	3.74475	1.66663	0.000180575	MAPK3	-3.537	0.140079	5.18293	0	0.803766	0	0.421532
ENSG00000102974	CTCF	STM-D23580	-1.96111	0	0.840475	0	0.111364	0	0.911328	CTCF	-6.1985	-4.37747	-1.40079	-1.40079	-2.75078	-0.685442	0.00594529
ENSG00000103479	RBL2	STM-D23580	-4.13233	0	4.16735	0	0.0608163	0	0.951505	RBL2	-6.12846	-4.72767	-1.78601	-1.78601	-2.77975	-0.685442	0.00544003
ENSG00000104368	PLAT	Both	-7.70435	-5.21795	-3.29186	-3.29186	-3.92514	-1.8589	8.66803e-05	PLAT	-9.14016	-7.70435	-4.23739	-4.23739	-4.46637	-2.02251	7.95565e-06
ENSG00000104936	DMPK	STM-LT2	-6.16348	-4.0623	-1.43581	-1.43581	-3.2833	-1.12122	0.00102598	DMPK	-6.61874	-5.39305	-0.280158	-0.280158	-2.12386	-0.222298	0.0336818
ENSG00000105221	AKT2	STM-LT2	0.630356	2.8366	5.95336	0.630356	2.57834	0.292148	0.00992756	AKT2	-6.09344	-1.71597	0.595336	0	-1.47917	0	0.139094
ENSG00000105223	PLD3	STM-LT2	0.560317	1.89107	3.3619	0.560317	2.76548	0.517599	0.00568395	PLD3	-0.0700396	1.19067	2.4864	0	1.86331	0.0573008	0.0624184
ENSG00000105246	EBI3	STM-D23580	-5.95336	-4.41249	-0.385218	-0.385218	-2.1515	0	0.0314366	EBI3	-7.66933	-6.96894	-2.31131	-2.31131	-4.0296	-1.73459	5.58719e-05
ENSG00000105552	BCAT2	STM-LT2	-6.05842	-4.55257	-0.735416	-0.735416	-2.70042	-0.418875	0.00692529	BCAT2	-4.79771	-0.0700396	5.42807	0	0.207237	0	0.835824
ENSG00000107130	NCS1	STM-LT2	2.52142	5.21795	6.23352	2.52142	3.3381	1.17388	0.000843542	NCS1	-1.47083	3.92222	5.42807	0	1.34533	0	0.178518
ENSG00000107719	PALD1	STM-D23580	-3.25684	-0.0350198	0.315178	0	-0.61076	0	0.541359	PALD1	-5.91834	-4.02728	-1.47083	-1.47083	-3.43909	-1.152	0.000583668
ENSG00000108688	CCL7	STM-D23580	-0.455257	6.1985	7.38917	0	1.70515	0	0.0881665	CCL7	2.06617	6.16348	8.29969	2.06617	3.24197	1.14667	0.00118708
ENSG00000108702	CCL1	Both	-6.09344	-2.73154	-0.945534	-0.945534	-3.06122	-0.791158	0.00220434	CCL1	-6.0234	-4.37747	-1.36577	-1.36577	-2.91656	-0.777027	0.00353914
ENSG00000109099	PMP22	STM-D23580	-0.945534	1.26071	3.537	0	1.17025	0	0.2419	PMP22	0.805455	6.7238	7.59929	0.805455	2.57852	0.525204	0.00992249
ENSG00000109667	SLC2A9	STM-D23580	-5.49811	0.140079	2.73154	0	-0.613857	0	0.53931	SLC2A9	1.96111	5.25297	6.58372	1.96111	4.17269	1.8568	3.01024e-05
ENSG00000110079	MS4A4A	Both	4.0623	5.88332	7.03898	4.0623	4.83856	2.896	1.30781e-06	MS4A4A	3.7121	5.88332	6.86388	3.7121	3.88901	1.67854	0.000100652
ENSG00000110218	PANX1	STM-LT2	1.33075	5.39305	6.51368	1.33075	2.74212	0.496243	0.00610441	PANX1	-1.15565	0.945534	4.58759	0	1.02043	0	0.307525
ENSG00000110400	NECTIN1	STM-D23580	-1.26071	0	3.1868	0	0.233699	0	0.815219	NECTIN1	-6.0234	-4.79771	-1.61091	-1.61091	-2.82534	-0.685442	0.00472309
ENSG00000110442	COMMD9	STM-LT2	1.57589	5.8483	6.8989	1.57589	2.93028	0.661806	0.0033866	COMMD9	-0.140079	1.96111	4.97281	0	1.85762	0.0573008	0.063223
ENSG00000111052	LIN7A	STM-D23580	-3.537	-0.770435	2.27629	0	-0.496251	0	0.619717	LIN7A	-6.47866	-5.56815	-1.57589	-1.57589	-2.71907	-0.685442	0.00654653
ENSG00000111344	RASAL1	STM-D23580	-4.23739	-0.105059	4.48253	0	0.00328922	0	0.997376	RASAL1	-6.47866	-5.14791	-2.41637	-2.41637	-3.65391	-1.40673	0.000258278
ENSG00000111880	RNGTT	STM-D23580	-4.65763	0	2.17123	0	-0.324996	0	0.745184	RNGTT	-5.81328	-4.44751	-1.54087	-1.54087	-2.70927	-0.685442	0.0067432
ENSG00000112149	CD83	STM-D23580	-1.50585	-0.665376	0.105059	0	-1.64107	0	0.100784	CD83	-2.69652	-1.85605	-0.980554	-0.980554	-4.14362	-1.8568	3.41871e-05
ENSG00000113657	DPYSL3	STM-D23580	-3.85218	0	4.16735	0	0	0	1	DPYSL3	1.68095	4.72767	6.7238	1.68095	2.74596	0.685442	0.00603345
ENSG00000115008	IL1A	STM-D23580	-2.06617	-0.385218	1.54087	0	-0.373832	0	0.708529	IL1A	-3.0117	-1.64593	-0.420237	-0.420237	-2.6841	-0.646064	0.00727253
ENSG00000115310	RTN4	STM-D23580	0.210119	1.05059	1.92609	0.210119	2.50814	0.255435	0.012137	RTN4	0.245139	1.05059	1.85605	0.245139	2.60432	0.556724	0.00920565
ENSG00000117984	CTSD	Both	0.420237	1.40079	2.45139	0.420237	2.88293	0.625114	0.00393999	CTSD	0.665376	1.64593	2.52142	0.665376	3.34265	1.152	0.000829822
ENSG00000118762	PKD2	STM-LT2	1.92609	5.14791	6.12846	1.92609	2.89669	0.625114	0.0037712	PKD2	-1.50585	0.980554	5.35803	0	0.877262	0	0.380344
ENSG00000120899	PTK2B	STM-D23580	-3.32688	-0.560317	3.08174	0	-0.285276	0	0.775433	PTK2B	-7.38917	-5.56815	-1.57589	-1.57589	-2.82257	-0.685442	0.0047641
ENSG00000122376	FAM35A	STM-LT2	1.26071	5.00783	6.1985	1.26071	2.64113	0.357866	0.00826309	FAM35A	-3.43194	-0.735416	2.31131	0	-0.424206	0	0.671415
ENSG00000123342	MMP19	STM-LT2	1.08561	2.59146	4.51755	1.08561	3.45298	1.32019	0.000554438	MMP19	0.385218	2.17123	3.99226	0.385218	2.34661	0.387335	0.0189448
ENSG00000123384	LRP1	STM-D23580	-0.595336	0.700396	2.55644	0	1.08443	0	0.278172	LRP1	1.05059	2.6615	6.93392	1.05059	3.35472	1.152	0.000794444
ENSG00000123395	ATG101	STM-D23580	-5.00783	0.0700396	4.27241	0	-0.152195	0	0.879033	ATG101	-6.40862	-4.90277	-2.06617	-2.06617	-3.13699	-1.04898	0.00170693
ENSG00000123472	ATPAF1	STM-LT2	0.455257	3.60704	5.21795	0.455257	2.80376	0.560502	0.00505112	ATPAF1	-5.00783	-0.0350198	4.34245	0	-0.274057	0	0.784041
ENSG00000124508	BTN2A2	STM-LT2	-6.12846	-4.41249	-2.34633	-2.34633	-3.84582	-1.78536	0.000120151	BTN2A2	-5.74324	0.0700396	1.05059	0	-0.712792	0	0.475974
ENSG00000125618	PAX8	STM-D23580	-1.01557	5.14791	6.33858	0	1.43158	0	0.152264	PAX8	1.89107	5.14791	6.47866	1.89107	2.86351	0.721723	0.00418981
ENSG00000125944	HNRNPR	STM-D23580	-2.62648	-0.735416	1.01557	0	-0.894057	0	0.371291	HNRNPR	-3.74712	-1.78601	-0.525297	-0.525297	-2.73082	-0.685442	0.00631769
ENSG00000125952	MAX	STM-LT2	1.15565	5.25297	6.40862	1.15565	2.61899	0.355896	0.00881905	MAX	-2.52142	0.490277	3.99226	0	0.385694	0	0.699724
ENSG00000127191	TRAF2	STM-D23580	-5.04285	-0.0350198	4.02728	0	-0.322393	0	0.747155	TRAF2	-6.82886	-5.74324	-1.85605	-1.85605	-2.75613	-0.685442	0.00584901
ENSG00000127419	TMEM175	STM-LT2	0.875495	5.81328	6.7238	0.875495	2.64825	0.366698	0.00809107	TMEM175	-6.58372	-1.22569	1.50585	0	-0.859212	0	0.390223
ENSG00000129465	RIPK3	STM-LT2	2.38135	4.97281	6.12846	2.38135	4.14393	2.03184	3.41407e-05	RIPK3	-3.1868	0	1.36577	0	-0.165551	0	0.86851
ENSG00000129538	RNASE1	Both	1.78601	3.99226	5.56815	1.78601	3.62244	1.55411	0.000291842	RNASE1	0.665376	2.55644	4.76269	0.665376	2.75415	0.685442	0.00588453
ENSG00000129636	ITFG1	STM-LT2	1.54087	5.11289	6.23352	1.54087	2.8372	0.565595	0.00455114	ITFG1	-4.16735	-0.385218	1.96111	0	-0.369354	0	0.711864
ENSG00000129691	ASH2L	Both	-5.56815	-4.13233	-0.315178	-0.315178	-2.67648	-0.407993	0.00743996	ASH2L	-5.60317	-3.3619	-1.19067	-1.19067	-3.22221	-1.14667	0.00127204
ENSG00000130203	APOE	STM-D23580	0.560317	4.97281	6.26854	0.560317	2.32003	0.038568	0.0203395	APOE	1.64593	6.5487	7.66933	1.64593	2.87428	0.731264	0.00404948
ENSG00000130208	APOC1	STM-D23580	-0.420237	2.03115	4.34245	0	1.65963	0	0.0969892	APOC1	1.15565	2.94166	7.03898	1.15565	3.22235	1.14667	0.00127145
ENSG00000130254	SAFB2	STM-LT2	-6.86388	-6.16348	-1.33075	-1.33075	-3.11257	-0.854493	0.00185469	SAFB2	-2.10119	-0.0700396	2.17123	0	-0.0259914	0	0.979264
ENSG00000130584	ZBTB46	STM-LT2	-6.5487	-5.35803	-2.73154	-2.73154	-3.90668	-1.8589	9.35712e-05	ZBTB46	-6.23352	-3.67708	0.630356	0	-1.63484	0	0.102082
ENSG00000131475	VPS25	STM-LT2	-6.65376	-5.42807	-1.54087	-1.54087	-2.68573	-0.407993	0.00723715	VPS25	-1.78601	0.280158	2.41637	0	0.293948	0	0.768797
ENSG00000132199	ENOSF1	STM-LT2	1.22569	5.60317	6.68878	1.22569	2.61724	0.355896	0.00886447	ENOSF1	-3.537	0	5.14791	0	0.700192	0	0.483807
ENSG00000132475	H3F3B	STM-D23580	-0.490277	0.175099	0.840475	0	0.525203	0	0.599442	H3F3B	0.245139	0.980554	1.71597	0.245139	2.71043	0.685442	0.00671963
ENSG00000132819	RBM38	STM-LT2	-6.51368	-4.97281	-1.68095	-1.68095	-2.96749	-0.682666	0.0030024	RBM38	-6.7238	-1.96111	0.490277	0	-1.64205	0	0.10058
ENSG00000134321	RSAD2	STM-D23580	-0.735416	0.315178	1.33075	0	0.619905	0	0.53532	RSAD2	0.490277	1.64593	3.3619	0.490277	2.78651	0.685442	0.00532787
ENSG00000134575	ACP2	STM-D23580	-1.92609	0.490277	5.32301	0	0.48033	0	0.630992	ACP2	1.47083	5.91834	6.93392	1.47083	2.84155	0.691443	0.00448948
ENSG00000134686	PHC2	STM-LT2	2.8366	5.39305	6.51368	2.8366	3.47339	1.32019	0.000513925	PHC2	-2.24127	3.537	5.46309	0	1.13399	0	0.2568
ENSG00000134982	APC	STM-LT2	2.41637	4.69265	5.88332	2.41637	4.10456	2.0248	4.05091e-05	APC	-5.14791	0	3.537	0	-0.521297	0	0.60216
ENSG00000135047	CTSL	Both	2.38135	3.7121	5.28799	2.38135	6.16247	4.55224	7.16211e-10	CTSL	0.735416	2.31131	4.41249	0.735416	2.92803	0.777027	0.00341122
ENSG00000135074	ADAM19	Both	-2.73154	-1.61091	-0.490277	-0.490277	-2.75924	-0.517599	0.00579361	ADAM19	-3.60704	-2.06617	-0.525297	-0.525297	-2.7409	-0.685442	0.00612714
ENSG00000135838	NPL	STM-D23580	0.105059	1.78601	3.74712	0.105059	2.1018	0	0.0355704	NPL	2.10119	6.79384	7.56427	2.10119	3.61101	1.35984	0.00030501
ENSG00000136143	SUCLA2	STM-D23580	-1.96111	0.0350198	3.60704	0	0.378671	0	0.704932	SUCLA2	-6.12846	-4.16735	-1.33075	-1.33075	-2.61122	-0.560682	0.00902211
ENSG00000136689	IL1RN	STM-D23580	-0.245139	0.455257	1.12063	0	1.29343	0	0.195864	IL1RN	0.280158	1.05059	1.75099	0.280158	2.75022	0.685442	0.0059555
ENSG00000136695	IL36RN	STM-LT2	1.33075	6.09344	7.73937	1.33075	2.75033	0.506074	0.00595358	IL36RN	-0.490277	1.33075	6.8989	0	1.58463	0	0.113051
ENSG00000136696	IL36B	STM-LT2	0.280158	4.20237	5.98838	0.280158	2.58264	0.292148	0.00980473	IL36B	-3.15178	-0.0350198	3.29186	0	-0.00486234	0	0.99612
ENSG00000137880	GCHFR	STM-LT2	1.43581	4.48253	5.77826	1.43581	3.65729	1.5824	0.000254891	GCHFR	1.15565	4.55257	5.74324	1.15565	2.56035	0.525204	0.0104565
ENSG00000138363	ATIC	STM-LT2	2.41637	4.90277	6.51368	2.41637	3.93298	1.8589	8.38984e-05	ATIC	-0.700396	4.41249	5.8483	0	1.64444	0	0.100085
ENSG00000138755	CXCL9	STM-D23580	-7.10902	-1.26071	1.40079	0	-1.0378	0	0.299364	CXCL9	-8.22965	-3.0117	-0.910514	-0.910514	-2.71807	-0.685442	0.00656646
ENSG00000139318	DUSP6	STM-LT2	0.315178	1.26071	2.24127	0.315178	2.67759	0.407993	0.00741542	DUSP6	-0.280158	0.980554	2.52142	0	1.51124	0	0.130727
ENSG00000140474	ULK3	STM-LT2	0.770435	4.0623	5.81328	0.770435	2.94262	0.661806	0.00325447	ULK3	-5.39305	0	4.72767	0	-0.343057	0	0.731556
ENSG00000143486	EIF2D	STM-D23580	-2.90664	0.0350198	2.87162	0	0.00830824	0	0.993371	EIF2D	-7.00396	-5.81328	-2.80158	-2.80158	-3.32388	-1.152	0.000887748
ENSG00000143799	PARP1	STM-LT2	1.01557	4.13233	5.63819	1.01557	2.81403	0.560502	0.0048925	PARP1	-4.65763	-0.0350198	4.23739	0	-0.153644	0	0.87789
ENSG00000145041	DCAF1	STM-D23580	-5.74324	-1.71597	0.630356	0	-1.49189	0	0.135728	DCAF1	-6.68878	-5.25297	-2.13621	-2.13621	-3.02347	-0.862595	0.00249897
ENSG00000145050	MANF	STM-D23580	-4.93779	-0.560317	2.13621	0	-0.545276	0	0.585564	MANF	1.33075	5.07787	6.44364	1.33075	2.62925	0.595577	0.00855723
ENSG00000145555	MYO10	STM-LT2	3.25684	5.46309	6.7238	3.25684	3.97497	1.8589	7.03875e-05	MYO10	-3.04672	-0.245139	1.96111	0	-0.308681	0	0.757564
ENSG00000146834	MEPCE	STM-D23580	-1.43581	0.0350198	4.90277	0	0.666632	0	0.505007	MEPCE	1.29573	4.51755	6.05842	1.29573	2.67697	0.636638	0.0074292
ENSG00000147654	EBAG9	STM-D23580	-3.74712	0	3.50198	0	-0.33322	0	0.738969	EBAG9	2.59146	5.11289	6.23352	2.59146	3.3506	1.152	0.000806366
ENSG00000150687	PRSS23	STM-D23580	-0.840475	1.47083	6.82886	0	1.29366	0	0.195783	PRSS23	1.12063	4.62261	6.47866	1.12063	2.65368	0.616068	0.00796188
ENSG00000150760	DOCK1	STM-LT2	-6.61874	-4.93779	-2.59146	-2.59146	-3.38136	-1.19417	0.000721289	DOCK1	-5.74324	-0.665376	2.24127	0	-0.639014	0	0.522814
ENSG00000151287	TEX30	STM-D23580	-1.08561	1.54087	5.63819	0	1.21111	0	0.225855	TEX30	1.89107	5.14791	6.26854	1.89107	3.27869	1.152	0.00104291
ENSG00000151651	ADAM8	STM-LT2	-5.32301	-2.90664	-0.770435	-0.770435	-2.76251	-0.517599	0.00573594	ADAM8	-3.04672	-0.700396	1.26071	0	-0.751601	0	0.452291
ENSG00000153046	CDYL	STM-LT2	-6.79384	-5.63819	-1.47083	-1.47083	-2.92034	-0.661806	0.00349654	CDYL	-3.57202	-0.595336	1.33075	0	-0.691645	0	0.489161
ENSG00000157514	TSC22D3	STM-D23580	-3.74712	4.27241	5.56815	0	0.712595	0	0.476096	TSC22D3	1.96111	4.41249	6.65376	1.96111	2.65278	0.616068	0.0079832
ENSG00000157827	FMNL2	STM-LT2	1.40079	4.51755	5.91834	1.40079	2.62389	0.355896	0.00869312	FMNL2	-3.43194	0.315178	4.44751	0	0.283813	0	0.776554
ENSG00000158161	EYA3	STM-LT2	-6.68878	-5.60317	-2.62648	-2.62648	-3.26576	-1.10379	0.0010917	EYA3	-6.0234	-4.90277	-0.315178	-0.315178	-2.12066	-0.222298	0.0339502
ENSG00000158477	CD1A	STM-D23580	-2.69652	-1.22569	-0.0350198	-0.0350198	-1.97839	0	0.047885	CD1A	-3.64206	-1.54087	-0.455257	-0.455257	-2.80278	-0.685442	0.00506643
ENSG00000158792	SPATA2L	STM-LT2	-6.93392	-4.48253	-2.24127	-2.24127	-3.22531	-1.03763	0.00125837	SPATA2L	-2.76656	0	4.58759	0	0.609328	0	0.542307
ENSG00000158793	NIT1	STM-D23580	-1.54087	-0.140079	4.51755	0	0.28308	0	0.777115	NIT1	3.29186	5.91834	6.96894	3.29186	3.5289	1.22416	0.000417287
ENSG00000159110	IFNAR2	STM-LT2	2.31131	5.56815	6.5487	2.31131	3.28871	1.12122	0.00100648	IFNAR2	-4.86775	-0.630356	1.78601	0	-0.622241	0	0.533783
ENSG00000160213	CSTB	STM-LT2	0.385218	0.945534	1.47083	0.385218	3.36789	1.19038	0.000757463	CSTB	0.140079	0.840475	1.47083	0.140079	2.4047	0.402208	0.0161857
ENSG00000160326	SLC2A6	STM-D23580	-1.22569	0.245139	1.61091	0	0.289927	0	0.771872	SLC2A6	-3.1868	-1.92609	-0.805455	-0.805455	-3.36322	-1.152	0.000770402
ENSG00000160570	DEDD2	STM-D23580	-5.42807	0	4.34245	0	-0.366213	0	0.714206	DEDD2	-7.28412	-5.91834	-2.4864	-2.4864	-3.25853	-1.1467	0.00111991
ENSG00000161638	ITGA5	STM-D23580	-0.0350198	1.22569	2.38135	0	1.92703	0	0.0539762	ITGA5	0.735416	1.89107	3.0117	0.735416	3.21827	1.14667	0.00128966
ENSG00000161920	MED11	STM-D23580	-5.35803	-3.25684	0.980554	0	-1.50091	0	0.13338	MED11	-6.40862	-5.04285	-1.82103	-1.82103	-2.92187	-0.777027	0.00347938
ENSG00000162777	DENND2D	STM-D23580	-3.67708	0	2.34633	0	0.0212724	0	0.983028	DENND2D	1.43581	4.93779	6.40862	1.43581	2.73569	0.685442	0.00622493
ENSG00000163131	CTSS	STM-D23580	0.210119	0.945534	1.68095	0.210119	2.53559	0.273004	0.0112258	CTSS	0.245139	1.01557	1.78601	0.245139	2.7143	0.685442	0.00664162
ENSG00000163220	S100A9	STM-D23580	-0.0350198	4.0623	5.70823	0	1.89976	0	0.0574641	S100A9	1.47083	4.69265	6.3736	1.47083	2.70823	0.685442	0.00676427
ENSG00000163347	CLDN1	STM-D23580	-2.90664	-1.19067	0.735416	0	-1.20831	0	0.226928	CLDN1	-8.05455	-3.29186	-1.19067	-1.19067	-3.01524	-0.862595	0.00256776
ENSG00000163389	POGLUT1	Both	-6.65376	-2.45139	-0.805455	-0.805455	-2.82818	-0.560502	0.00468138	POGLUT1	-7.21408	-6.44364	-1.01557	-1.01557	-2.6434	-0.609233	0.00820787
ENSG00000163734	CXCL3	STM-LT2	0.875495	2.76656	5.11289	0.875495	2.85747	0.604309	0.00427027	CXCL3	-1.54087	1.19067	3.39692	0	0.886958	0	0.375102
ENSG00000164024	METAP1	STM-D23580	-4.30743	0	3.39692	0	-0.144438	0	0.885155	METAP1	1.96111	5.14791	6.40862	1.96111	2.78064	0.685442	0.00542515
ENSG00000164691	TAGAP	STM-D23580	-1.50585	0.105059	2.10119	0	0.176306	0	0.860054	TAGAP	0.490277	2.06617	4.41249	0.490277	2.60169	0.556724	0.00927651
ENSG00000165060	FXN	STM-D23580	-0.840475	0	3.67708	0	0.656762	0	0.511334	FXN	1.99613	4.72767	6.26854	1.99613	3.01679	0.862595	0.00255471
ENSG00000165795	NDRG2	STM-D23580	-4.23739	-1.36577	0.945534	0	-1.19387	0	0.23253	NDRG2	-6.68878	-3.11676	-0.770435	-0.770435	-2.6091	-0.560682	0.00907795
ENSG00000165819	METTL3	STM-LT2	0.945534	4.27241	5.56815	0.945534	2.6357	0.355896	0.0083963	METTL3	-5.60317	-1.19067	2.52142	0	-0.895118	0	0.370724
ENSG00000166446	CDYL2	STM-D23580	-4.83273	-0.210119	2.45139	0	-0.236137	0	0.813326	CDYL2	2.31131	5.49811	6.51368	2.31131	3.15345	1.0698	0.00161351
ENSG00000166619	BLCAP	STM-LT2	-7.03898	-2.59146	-0.840475	-0.840475	-2.65187	-0.366698	0.00800478	BLCAP	-1.99613	-0.0350198	1.61091	0	-0.096573	0	0.923065
ENSG00000166886	NAB2	STM-LT2	-6.09344	-4.65763	-1.33075	-1.33075	-2.66906	-0.402305	0.00760649	NAB2	-6.47866	-5.46309	-1.05059	-1.05059	-2.41294	-0.404533	0.0158245
ENSG00000167196	FBXO22	STM-D23580	-0.385218	0.0350198	1.40079	0	0.452472	0	0.650929	FBXO22	-6.30356	-4.83273	-2.4864	-2.4864	-3.12411	-1.0356	0.00178345
ENSG00000167600	CYP2S1	STM-D23580	-4.16735	0.210119	4.79771	0	0.352063	0	0.724791	CYP2S1	-6.82886	-5.56815	-1.50585	-1.50585	-2.69715	-0.669474	0.00699351
ENSG00000167850	CD300C	STM-D23580	-4.86775	0	4.79771	0	-0.0732798	0	0.941583	CD300C	2.06617	4.55257	6.51368	2.06617	3.26042	1.1467	0.00111246
ENSG00000169245	CXCL10	STM-D23580	-3.29186	-0.665376	0.805455	0	-0.902575	0	0.366751	CXCL10	-4.16735	-2.27629	-0.595336	-0.595336	-2.73882	-0.685442	0.00616599
ENSG00000169727	GPS1	STM-D23580	-2.31131	-0.105059	1.99613	0	-0.0946175	0	0.924619	GPS1	-7.42419	-2.41637	-0.980554	-0.980554	-3.17426	-1.08412	0.00150217
ENSG00000171109	MFN1	STM-D23580	-2.73154	-0.245139	2.45139	0	-0.15197	0	0.879211	MFN1	1.50585	5.11289	6.05842	1.50585	2.79009	0.685442	0.0052694
ENSG00000171621	SPSB1	STM-D23580	-1.47083	0.875495	5.56815	0	0.797587	0	0.42511	SPSB1	2.55644	6.65376	7.45921	2.55644	3.49216	1.22143	0.000479125
ENSG00000171865	RNASEH1	STM-D23580	-1.36577	0.945534	6.0234	0	1.03602	0	0.300193	RNASEH1	-6.44364	-5.11289	-1.40079	-1.40079	-2.66603	-0.617935	0.00767528
ENSG00000171914	TLN2	STM-D23580	-1.92609	0.280158	3.11676	0	0.33018	0	0.741264	TLN2	1.22569	5.14791	6.61874	1.22569	2.63786	0.609233	0.00834303
ENSG00000173221	GLRX	STM-D23580	-1.89107	-0.315178	1.08561	0	-0.410714	0	0.681282	GLRX	-3.46696	-1.85605	-0.595336	-0.595336	-2.70716	-0.685442	0.00678621
ENSG00000173757	STAT5B	STM-D23580	-5.42807	-3.8872	1.43581	0	-1.34151	0	0.179754	STAT5B	-6.5487	-5.35803	-2.17123	-2.17123	-2.70773	-0.685442	0.00677448
ENSG00000173848	NET1	STM-D23580	-0.210119	0.280158	3.95724	0	1.5386	0	0.123901	NET1	-5.67321	-3.99226	-1.15565	-1.15565	-2.71072	-0.685442	0.00671372
ENSG00000173852	DPY19L1	STM-LT2	1.99613	4.72767	5.8483	1.99613	2.93057	0.661806	0.00338338	DPY19L1	-4.41249	0.105059	3.0117	0	-0.509124	0	0.610666
ENSG00000174165	ZDHHC24	STM-LT2	1.78601	4.44751	6.23352	1.78601	2.88459	0.625114	0.00391919	ZDHHC24	-0.770435	1.50585	4.41249	0	1.32336	0	0.185716
ENSG00000175352	NRIP3	STM-LT2	0.805455	5.95336	6.75882	0.805455	2.67522	0.407993	0.00746803	NRIP3	-1.85605	0.875495	3.7121	0	0.640602	0	0.521782
ENSG00000177575	CD163	STM-D23580	0.140079	3.50198	5.21795	0.140079	2.10098	0	0.0356431	CD163	0.945534	2.94166	5.35803	0.945534	3.29754	1.152	0.000975358
ENSG00000177674	AGTRAP	STM-LT2	0.630356	4.30743	5.88332	0.630356	2.62991	0.355896	0.00854081	AGTRAP	-4.97281	0.0700396	5.14791	0	0.150608	0	0.880285
ENSG00000179094	PER1	STM-D23580	-5.00783	-0.0350198	3.81716	0	-0.599055	0	0.549136	PER1	-6.26854	-5.21795	-2.20625	-2.20625	-2.94676	-0.784592	0.00321119
ENSG00000179639	FCER1A	STM-LT2	-7.98451	-3.39692	-1.15565	-1.15565	-2.94387	-0.661806	0.00324136	FCER1A	-3.67708	-1.71597	0.560317	0	-1.45195	0	0.146516
ENSG00000179958	DCTPP1	STM-D23580	-5.8483	-3.99226	-0.490277	-0.490277	-2.17712	0	0.0294717	DCTPP1	-6.7238	-5.49811	-1.68095	-1.68095	-2.73959	-0.685442	0.00615167
ENSG00000180767	CHST13	STM-LT2	1.12063	4.48253	5.74324	1.12063	3.20529	1.02999	0.00134927	CHST13	-0.280158	0	3.25684	0	0.729695	0	0.465576
ENSG00000181045	SLC26A11	STM-LT2	0.735416	2.10119	4.27241	0.735416	2.96919	0.682666	0.0029859	SLC26A11	0.175099	1.68095	4.34245	0.175099	2.20769	0.279667	0.0272656
ENSG00000182093	WRB	STM-LT2	1.68095	4.76269	6.0234	1.68095	3.35019	1.1765	0.000807566	WRB	-3.92222	-0.175099	1.75099	0	-1.00735	0	0.313764
ENSG00000183484	GPR132	STM-D23580	-2.06617	-0.735416	0.315178	0	-1.33743	0	0.181081	GPR132	-2.62648	-1.47083	-0.455257	-0.455257	-2.77273	-0.685442	0.0055589
ENSG00000183751	TBL3	STM-D23580	-4.09731	0	4.93779	0	0.250539	0	0.80217	TBL3	-7.49423	-6.61874	-3.46696	-3.46696	-3.85649	-1.67102	0.000115025
ENSG00000185215	TNFAIP2	STM-D23580	-2.27629	-0.700396	0.840475	0	-0.848198	0	0.396328	TNFAIP2	-3.74712	-2.4864	-1.29573	-1.29573	-3.93646	-1.70848	8.26924e-05
ENSG00000185245	GP1BA	STM-D23580	-6.26854	-4.41249	-0.630356	-0.630356	-2.28431	-0.038568	0.0223532	GP1BA	-6.75882	-5.81328	-2.87162	-2.87162	-3.50216	-1.22143	0.000461502
ENSG00000185650	ZFP36L1	STM-LT2	-2.90664	-1.71597	-0.490277	-0.490277	-2.6854	-0.407993	0.00724426	ZFP36L1	-1.43581	-0.455257	0.455257	0	-0.975106	0	0.329508
ENSG00000186166	CCDC84	Both	3.25684	5.67321	6.65376	3.25684	3.79673	1.73027	0.000146616	CCDC84	1.57589	4.90277	6.3736	1.57589	2.84805	0.69578	0.00439886
ENSG00000186818	LILRB4	STM-D23580	-0.315178	0.455257	1.22569	0	1.19132	0	0.233526	LILRB4	0.315178	1.12063	1.85605	0.315178	2.83183	0.685442	0.00462826
ENSG00000188976	NOC2L	STM-D23580	-5.07787	-0.0700396	4.13233	0	-0.23247	0	0.816173	NOC2L	-6.8989	-6.0234	-1.29573	-1.29573	-2.73386	-0.685442	0.00625968
ENSG00000196743	GM2A	STM-D23580	-0.210119	0.630356	1.50585	0	1.47711	0	0.139646	GM2A	0.525297	1.57589	2.59146	0.525297	3.00563	0.855284	0.00265029
ENSG00000196843	ARID5A	STM-D23580	-0.455257	0.385218	1.22569	0	0.882276	0	0.377628	ARID5A	0.385218	1.19067	1.96111	0.385218	3.03694	0.868645	0.00238995
ENSG00000197249	SERPINA1	STM-D23580	-0.700396	0.735416	2.41637	0	1.01186	0	0.311603	SERPINA1	-3.67708	-1.75099	-0.420237	-0.420237	-2.59061	-0.5364	0.00958061
ENSG00000197620	CXorf40A	STM-D23580	-4.16735	0.0700396	2.45139	0	-0.193378	0	0.846663	CXorf40A	-6.12846	-4.86775	-1.01557	-1.01557	-2.74879	-0.685442	0.00598154
ENSG00000197746	PSAP	STM-LT2	0.210119	0.840475	1.43581	0.210119	2.81618	0.560502	0.00485986	PSAP	-0.0350198	0.665376	1.29573	0	1.86757	0.0573008	0.0618215
ENSG00000198301	SDAD1	STM-D23580	-4.30743	-0.105059	2.6615	0	-0.269642	0	0.787436	SDAD1	-6.3736	-4.55257	-2.38135	-2.38135	-3.72671	-1.51135	0.000193994
ENSG00000198682	PAPSS2	STM-D23580	-0.105059	4.58759	5.91834	0	1.91737	0	0.0551908	PAPSS2	3.08174	5.49811	6.7238	3.08174	3.94035	1.70848	8.13627e-05
ENSG00000198805	PNP	STM-D23580	-1.15565	0	1.29573	0	0.00443821	0	0.996459	PNP	1.29573	2.62648	4.20237	1.29573	3.76665	1.54387	0.000165456
ENSG00000204351	SKIV2L	STM-LT2	1.54087	3.8872	5.77826	1.54087	3.21754	1.03763	0.00129296	SKIV2L	-4.97281	0	5.04285	0	0.153368	0	0.878108
ENSG00000205758	CRYZL1	STM-LT2	1.75099	4.16735	5.53313	1.75099	2.88233	0.625114	0.00394742	CRYZL1	-4.72767	-0.245139	2.34633	0	-0.302875	0	0.761985
ENSG00000214063	TSPAN4	STM-D23580	-0.105059	1.96111	4.09731	0	1.88126	0	0.059936	TSPAN4	0.665376	2.13621	3.8872	0.665376	2.89366	0.754019	0.00380777
ENSG00000224397	LINC01272	STM-D23580	0.700396	4.44751	6.0234	0.700396	2.31914	0.038568	0.0203877	LINC01272	2.69652	5.21795	7.074	2.69652	3.11415	1.02829	0.00184477
ENSG00000225190	PLEKHM1	STM-LT2	1.61091	4.79771	6.09344	1.61091	2.87332	0.616546	0.00406179	PLEKHM1	-4.09731	0	5.25297	0	0.399408	0	0.689593
ENSG00000227507	LTB	STM-D23580	-5.91834	0	0.455257	0	-1.29367	0	0.195781	LTB	-5.14791	-3.08174	-0.420237	-0.420237	-2.87229	-0.731264	0.00407505
ENSG00000229124	VIM-AS1	STM-LT2	1.68095	4.93779	6.12846	1.68095	2.73411	0.486783	0.00625483	VIM-AS1	-0.735416	5.42807	6.65376	0	1.53079	0	0.125821
ENSG00000235865	GSN-AS1	STM-LT2	-5.56815	-3.1868	-0.595336	-0.595336	-2.70857	-0.429274	0.00675742	GSN-AS1	-0.490277	0.175099	3.85218	0	0.918657	0	0.358275
ENSG00000235897	TM4SF19-AS1	STM-D23580	-0.315178	4.27241	5.56815	0	1.81345	0	0.0697631	TM4SF19-AS1	1.64593	4.72767	5.81328	1.64593	2.99994	0.855284	0.00270032
ENSG00000239900	ADSL	STM-D23580	-2.10119	3.78214	5.21795	0	1.11918	0	0.263064	ADSL	-6.16348	-4.69265	-1.61091	-1.61091	-2.96644	-0.804223	0.00301271
ENSG00000243679	RP11-274B21.3	STM-LT2	1.26071	5.49811	6.58372	1.26071	2.62706	0.355896	0.00861251	RP11-274B21.3	-5.00783	-0.175099	3.0117	0	-0.693973	0	0.487699
ENSG00000255833	TIFAB	STM-D23580	-6.44364	-5.00783	-1.33075	-1.33075	-2.54525	-0.273004	0.01092	TIFAB	-7.074	-6.0234	-2.27629	-2.27629	-3.33784	-1.152	0.000844313
ENSG00000257122	RRN3P3	STM-LT2	1.71597	4.69265	5.88332	1.71597	2.96727	0.682666	0.00300456	RRN3P3	-3.3619	0	4.69265	0	0.713932	0	0.475269
ENSG00000259330	INAFM2	STM-D23580	-2.10119	1.05059	3.74712	0	0.627673	0	0.530218	INAFM2	1.57589	5.14791	6.16348	1.57589	2.82076	0.685442	0.00479099
ENSG00000260314	MRC1	STM-LT2	0.245139	1.08561	1.92609	0.245139	2.59899	0.325132	0.00934996	MRC1	0.105059	1.05059	1.89107	0.105059	2.24426	0.308407	0.0248159
ENSG00000260997	RP4-647J21.1	STM-D23580	-0.875495	0	0.525297	0	-0.190925	0	0.848585	RP4-647J21.1	-6.65376	-5.74324	-2.69652	-2.69652	-3.37318	-1.152	0.000743045
ENSG00000279355	AGPAT4-IT1	STM-D23580	-3.22182	0	5.35803	0	0.816469	0	0.414232	AGPAT4-IT1	2.45139	5.35803	6.7238	2.45139	3.28405	1.152	0.00102325
ENSG00000283652	WDFY4	STM-D23580	-5.70823	-0.0350198	0.245139	0	-1.03893	0	0.298839	WDFY4	-5.91834	-4.09731	-0.945534	-0.945534	-2.65848	-0.616068	0.00784936

## Sheet: Groups_6h
Supplementary Data 7: Differential expression results using scde for genes identified as differentially expressed in either STM-LT2, STM-D23580, or both conditions.
	gene_name.LT2	Group	lb.LT2	mle.LT2	ub.LT2	ce.LT2	Z.LT2	cZ.LT2	p.value.LT2	gene_name.D23580	lb.D23580	mle.D23580	ub.D23580	ce.D23580	Z.D23580	cZ.D23580	p.value.D23580
ENSG00000002016	RAD52	STM-LT2	-5.3429	-3.51507	-0.773315	-0.773315	-2.7657	-0.230564	0.00568008	RAD52	-5.132	-2.81205	2.28479	0	-0.915583	0	0.359886
ENSG00000005194	CIAPIN1	STM-D23580	-5.83501	-4.42899	2.81205	0	-0.919015	0	0.358088	CIAPIN1	-7.27619	-5.69441	-2.81205	-2.81205	-3.45033	-1.54791	0.000559903
ENSG00000009790	TRAF3IP3	Both	-6.74893	-4.53444	-2.60115	-2.60115	-3.439	-1.13512	0.00058387	TRAF3IP3	-8.04951	-6.71378	-2.00359	-2.00359	-3.20771	-1.31732	0.00133796
ENSG00000010810	FYN	STM-LT2	-6.39742	-4.88594	-1.86299	-1.86299	-2.815	-0.275756	0.00487776	FYN	-4.42899	0	2.00359	0	-0.000195348	0	0.999844
ENSG00000012963	UBR7	STM-LT2	-5.97562	-4.28838	-1.79268	-1.79268	-2.85407	-0.308188	0.00431624	UBR7	-4.28838	0	4.74534	0	0.45598	0	0.648404
ENSG00000014123	UFL1	STM-D23580	-4.88594	-0.421808	3.47992	0	-0.523705	0	0.600484	UFL1	-6.81923	-5.44836	-2.4957	-2.4957	-3.20225	-1.31732	0.00136359
ENSG00000019169	MARCO	STM-D23580	-1.26542	5.44836	6.85438	0	1.11193	0	0.266169	MARCO	2.07389	7.06529	7.9792	2.07389	3.54779	1.68511	0.000388474
ENSG00000031823	RANBP3	STM-LT2	-7.06529	-5.48351	-2.98781	-2.98781	-3.38152	-1.08321	0.000720866	RANBP3	-6.57318	-1.30058	1.01937	0	-1.12124	0	0.262186
ENSG00000032219	ARID4A	STM-LT2	-6.60833	-5.4132	-2.46055	-2.46055	-3.04964	-0.643626	0.00229118	ARID4A	-3.30416	-0.843616	1.72238	0	-0.644678	0	0.519136
ENSG00000043143	JADE2	STM-D23580	-5.69441	0	3.58537	0	-0.788023	0	0.430683	JADE2	-6.36227	-4.88594	-1.58178	-1.58178	-2.74908	-0.868517	0.00597622
ENSG00000046651	OFD1	STM-D23580	-0.316356	0	5.72956	0	1.33618	0	0.18149	OFD1	-6.74893	-4.9211	-2.07389	-2.07389	-3.2	-1.31732	0.00137428
ENSG00000053371	AKR7A2	STM-D23580	-0.316356	0	4.71019	0	0.51451	0	0.606895	AKR7A2	2.28479	4.53444	6.22167	2.28479	3.55396	1.68511	0.000379483
ENSG00000055732	MCOLN3	STM-LT2	0.738164	4.00718	5.83501	0.738164	2.94668	0.486973	0.0032121	MCOLN3	-0.878767	0.0351507	5.09685	0	0.784101	0	0.432981
ENSG00000056558	TRAF1	STM-D23580	-1.08967	-0.105452	0.808466	0	-0.214691	0	0.830008	TRAF1	-2.566	-1.58178	-0.597562	-0.597562	-3.16	-1.29086	0.00157772
ENSG00000058063	ATP11B	STM-LT2	1.44118	4.14778	6.01077	1.44118	3.29979	1.03556	0.00096756	ATP11B	-1.82784	1.05452	5.65926	0	0.973402	0	0.330354
ENSG00000059804	SLC2A3	STM-D23580	-0.456959	0.52726	1.58178	0	1.04963	0	0.293889	SLC2A3	0.738164	1.68723	2.6363	0.738164	3.64521	1.76584	0.000267174
ENSG00000067248	DHX29	STM-LT2	-6.25682	-4.71019	-2.31994	-2.31994	-3.42857	-1.13512	0.000606767	DHX29	-0.597562	4.81564	6.36227	0	1.68214	0	0.0925409
ENSG00000070413	DGCR2	STM-D23580	-1.51148	0	2.10904	0	0	0	1	DGCR2	1.51148	5.30775	6.71378	1.51148	2.70424	0.812575	0.0068461
ENSG00000073737	DHRS9	STM-D23580	-3.26901	-1.15997	1.26542	0	-0.929986	0	0.352378	DHRS9	2.566	5.30775	6.92468	2.566	3.09782	1.23187	0.00194949
ENSG00000074181	NOTCH3	STM-LT2	-6.25682	-4.11263	-1.61693	-1.61693	-2.86039	-0.308188	0.00423118	NOTCH3	-4.07748	0.0351507	5.23745	0	0.538372	0	0.59032
ENSG00000085063	CD59	STM-D23580	-1.23027	-0.0351507	1.01937	0	-0.0827072	0	0.934084	CD59	0.562411	1.72238	2.88236	0.562411	2.98637	1.08398	0.00282314
ENSG00000090659	CD209	STM-D23580	-1.96844	-0.281205	1.26542	0	-0.346113	0	0.729257	CD209	1.08967	2.74175	4.56959	1.08967	3.19827	1.31732	0.00138255
ENSG00000092094	OSGEP	STM-D23580	-5.16715	0	0.246055	0	-0.928373	0	0.353214	OSGEP	-5.97562	-3.90173	-0.421808	-0.421808	-2.84174	-0.978046	0.00448676
ENSG00000095637	SORBS1	STM-LT2	-8.19011	-6.88953	-2.60115	-2.60115	-3.47642	-1.13512	0.000508149	SORBS1	-4.53444	-2.28479	-0.105452	-0.105452	-2.03346	-0.2028	0.0420059
ENSG00000100058	CRYBB2P1	STM-D23580	-6.22167	0	2.84721	0	-0.858534	0	0.390597	CRYBB2P1	1.96844	6.11622	7.27619	1.96844	2.9517	1.04357	0.00316035
ENSG00000100150	DEPDC5	STM-LT2	1.72238	4.81564	6.15137	1.72238	2.7466	0.230564	0.00602164	DEPDC5	-1.08967	0	4.71019	0	0.205043	0	0.837538
ENSG00000100311	PDGFB	STM-LT2	-6.99499	-5.76471	-2.566	-2.566	-3.33102	-1.03556	0.00086527	PDGFB	-5.0617	-0.0351507	5.55381	0	0.196546	0	0.844183
ENSG00000100376	FAM118A	STM-D23580	-5.23745	0.0703014	1.61693	0	-0.967942	0	0.333074	FAM118A	1.93329	4.11263	6.36227	1.93329	3.6211	1.76584	0.000293352
ENSG00000100425	BRD1	STM-LT2	1.68723	5.0617	6.53803	1.68723	2.84899	0.308188	0.00438576	BRD1	-4.88594	-1.08967	1.75753	0	-0.778406	0	0.43633
ENSG00000100528	CNIH1	STM-D23580	-0.456959	1.61693	6.15137	0	1.60549	0	0.108387	CNIH1	1.75753	5.3429	6.29197	1.75753	2.90961	1.01695	0.00361884
ENSG00000100714	MTHFD1	STM-D23580	-5.72956	-0.597562	1.93329	0	-0.558632	0	0.576413	MTHFD1	3.09326	5.0617	6.64348	3.09326	3.6679	1.76584	0.000244554
ENSG00000102265	TIMP1	STM-D23580	-0.773315	1.89814	3.37447	0	1.39913	0	0.161775	TIMP1	2.14419	3.79627	5.30775	2.14419	4.817	2.90319	1.45731e-06
ENSG00000102309	PIN4	STM-LT2	-5.87016	-3.58537	-1.26542	-1.26542	-2.67884	-0.210201	0.0073877	PIN4	-4.25323	0.246055	4.35868	0	-0.00305502	0	0.997562
ENSG00000103415	HMOX2	STM-D23580	-5.76471	0.0703014	3.79627	0	-0.778365	0	0.436354	HMOX2	-6.53803	-5.2726	-3.05811	-3.05811	-3.61941	-1.76584	0.000295274
ENSG00000103855	CD276	STM-D23580	-0.52726	0.49211	1.44118	0	0.962536	0	0.33578	CD276	0.386657	1.61693	2.7769	0.386657	2.58506	0.684654	0.00973612
ENSG00000104368	PLAT	STM-D23580	-8.33071	-7.38164	0.175753	0	-1.84267	0	0.0653771	PLAT	-9.56099	-8.61192	-3.97203	-3.97203	-4.17523	-2.14022	2.97687e-05
ENSG00000104872	PIH1D1	STM-LT2	-5.94047	-3.76112	-1.65208	-1.65208	-2.99493	-0.576681	0.0027451	PIH1D1	-5.48351	-0.105452	4.32353	0	-0.419233	0	0.675046
ENSG00000106723	SPIN1	STM-LT2	1.08967	4.60474	5.97562	1.08967	2.61834	0.174694	0.00883588	SPIN1	-1.89814	0.562411	4.78049	0	0.513504	0	0.607599
ENSG00000106993	CDC37L1	STM-LT2	1.54663	4.46414	6.39742	1.54663	2.75384	0.230564	0.00589004	CDC37L1	-5.69441	0.175753	4.56959	0	-0.41222	0	0.680178
ENSG00000107130	NCS1	STM-LT2	3.47992	5.62411	6.99499	3.47992	4.70843	2.36015	2.49629e-06	NCS1	-2.67145	3.97203	5.55381	0	0.87208	0	0.383165
ENSG00000108688	CCL7	STM-D23580	0.843616	6.04592	9.03373	0.843616	2.42314	0	0.015387	CCL7	4.35868	6.85438	8.08466	4.35868	4.11541	2.08868	3.86499e-05
ENSG00000108799	EZH1	STM-D23580	-1.61693	0	0.562411	0	0.14784	0	0.882469	EZH1	1.51148	4.71019	6.39742	1.51148	2.65411	0.77314	0.00795175
ENSG00000109079	TNFAIP1	STM-D23580	-6.25682	-0.808466	1.61693	0	-0.860223	0	0.389666	TNFAIP1	-7.06529	-5.83501	-2.67145	-2.67145	-3.28476	-1.31732	0.00102068
ENSG00000109320	NFKB1	STM-D23580	-1.51148	-0.175753	0.984219	0	-0.289118	0	0.772491	NFKB1	-2.91751	-1.72238	-0.597562	-0.597562	-2.86087	-1.00379	0.00422483
ENSG00000109321	AREG	STM-LT2	-5.132	-3.05811	-1.33573	-1.33573	-3.30274	-1.03556	0.000957455	AREG	-3.02296	-0.703014	1.30058	0	-0.691279	0	0.48939
ENSG00000109787	KLF3	Both	2.81205	4.74534	6.57318	2.81205	3.80884	1.43367	0.00013962	KLF3	2.14419	4.49929	6.32712	2.14419	3.48738	1.6023	0.000487774
ENSG00000109814	UGDH	STM-D23580	-0.667863	1.44118	3.69082	0	1.3851	0	0.166023	UGDH	1.08967	2.95266	6.46773	1.08967	3.24679	1.31732	0.00116713
ENSG00000109861	CTSC	STM-D23580	-1.08967	0.246055	1.51148	0	0.353869	0	0.723437	CTSC	0.597562	2.00359	3.55022	0.597562	2.84435	0.978046	0.00445026
ENSG00000110042	DTX4	STM-LT2	3.37447	5.4132	7.31134	3.37447	4.44488	2.36015	8.7941e-06	DTX4	-2.53085	0	6.01077	0	1.00176	0	0.316462
ENSG00000110218	PANX1	STM-LT2	1.93329	5.69441	6.74893	1.93329	2.89554	0.359058	0.00378512	PANX1	-1.68723	0.667863	4.25323	0	0.606305	0	0.544312
ENSG00000110328	GALNT18	STM-D23580	-6.18652	-4.39384	0.667863	0	-1.60923	0	0.107566	GALNT18	-7.38164	-6.01077	-2.74175	-2.74175	-3.23146	-1.31732	0.00123161
ENSG00000110435	PDHX	STM-LT2	-6.57318	-5.3429	-2.81205	-2.81205	-3.5144	-1.14044	0.000440753	PDHX	-3.37447	-0.597562	2.6363	0	-0.303373	0	0.761606
ENSG00000112139	MDGA1	STM-D23580	-4.67504	0	4.95625	0	0.122837	0	0.902237	MDGA1	1.51148	6.08107	7.13559	1.51148	2.87591	1.00379	0.00402868
ENSG00000112996	MRPS30	STM-LT2	3.26901	5.58896	7.41679	3.26901	3.64207	1.20422	0.000270456	MRPS30	-0.49211	3.93688	5.72956	0	1.31081	0	0.189921
ENSG00000113269	RNF130	STM-D23580	-0.773315	0.49211	1.86299	0	0.779802	0	0.435507	RNF130	0.386657	1.61693	2.91751	0.386657	2.61198	0.713801	0.00900189
ENSG00000114021	NIT2	STM-LT2	1.61693	5.16715	6.78408	1.61693	2.68416	0.210201	0.00727122	NIT2	-5.2023	0	3.12841	0	-0.34792	0	0.7279
ENSG00000114686	MRPL3	STM-LT2	-6.32712	-4.49929	-1.40603	-1.40603	-2.61101	-0.174694	0.00902758	MRPL3	-0.105452	4.42899	5.97562	0	1.88446	0.0920649	0.0595022
ENSG00000115129	TP53I3	STM-LT2	2.95266	5.0617	6.67863	2.95266	4.50225	2.36015	6.72372e-06	TP53I3	-3.12841	0	4.67504	0	0.0311014	0	0.975189
ENSG00000115414	FN1	STM-D23580	-0.808466	4.78049	7.20589	0	1.53867	0	0.123884	FN1	1.37088	7.4871	8.47131	1.37088	2.83654	0.973562	0.0045606
ENSG00000115685	PPP1R7	STM-D23580	-3.58537	-0.351507	2.24964	0	-0.274624	0	0.783605	PPP1R7	1.47633	5.2726	6.60833	1.47633	2.61676	0.719181	0.00887693
ENSG00000115956	PLEK	STM-D23580	-1.23027	0	1.26542	0	0	0	1	PLEK	-3.26901	-1.96844	-0.632712	-0.632712	-2.9403	-1.02775	0.00327898
ENSG00000116221	MRPL37	STM-LT2	-7.03014	-6.18652	-0.984219	-0.984219	-2.66842	-0.202101	0.00762084	MRPL37	-1.05452	1.23027	6.74893	0	1.2566	0	0.208898
ENSG00000116574	RHOU	STM-D23580	0.105452	3.51507	6.60833	0.105452	2.02269	0	0.0431049	RHOU	3.55022	6.88953	7.94405	3.55022	3.99809	2.08191	6.3856e-05
ENSG00000117139	KDM5B	STM-LT2	-5.83501	-3.90173	-0.913918	-0.913918	-2.60726	-0.174694	0.0091269	KDM5B	-0.808466	5.09685	6.53803	0	1.54354	0	0.1227
ENSG00000117280	RAB29	STM-LT2	-6.64348	-5.2726	-1.26542	-1.26542	-2.67644	-0.210201	0.00744081	RAB29	-3.51507	-0.773315	2.4254	0	-0.462223	0	0.643922
ENSG00000117305	HMGCL	STM-D23580	-0.562411	4.49929	6.22167	0	1.69393	0	0.0902784	HMGCL	3.12841	5.16715	6.74893	3.12841	4.18675	2.14022	2.82983e-05
ENSG00000117461	PIK3R3	STM-D23580	-3.02296	-0.562411	2.03874	0	-0.377637	0	0.7057	PIK3R3	3.16356	5.132	6.85438	3.16356	4.20599	2.14022	2.59942e-05
ENSG00000117602	RCAN3	STM-D23580	-1.79268	0	1.51148	0	-0.0157535	0	0.987431	RCAN3	3.37447	5.94047	7.06529	3.37447	3.66244	1.76584	0.000249825
ENSG00000118007	STAG1	STM-D23580	-5.23745	0	4.60474	0	-0.287906	0	0.773418	STAG1	1.93329	4.63989	6.15137	1.93329	3.0981	1.23187	0.00194768
ENSG00000118503	TNFAIP3	STM-D23580	-1.05452	0.105452	1.26542	0	0.1644	0	0.869417	TNFAIP3	-2.98781	-1.75753	-0.667863	-0.667863	-3.20846	-1.31732	0.00133448
ENSG00000119922	IFIT2	STM-D23580	0.0703014	1.15997	2.21449	0.0703014	2.09809	0	0.0358969	IFIT2	0.878767	2.14419	3.16356	0.878767	3.13666	1.28181	0.00170884
ENSG00000119977	TCTN3	STM-LT2	-7.10044	-5.97562	-1.61693	-1.61693	-2.68796	-0.210201	0.00718895	TCTN3	-6.11622	-4.56959	-0.0351507	-0.0351507	-2.00303	-0.158506	0.0451742
ENSG00000120656	TAF12	STM-LT2	1.65208	5.02655	6.60833	1.65208	2.81425	0.275756	0.00488911	TAF12	-3.30416	-0.456959	3.55022	0	-0.280664	0	0.778968
ENSG00000122085	MTERF4	STM-LT2	-6.67863	-5.2023	-3.19871	-3.19871	-4.42578	-2.36015	9.60938e-06	MTERF4	-5.55381	-0.632712	2.31994	0	-0.497343	0	0.618947
ENSG00000125347	IRF1	STM-D23580	-1.61693	0.210904	1.72238	0	0.183247	0	0.854605	IRF1	-3.47992	-2.07389	-0.632712	-0.632712	-2.81474	-0.940577	0.00488172
ENSG00000125735	TNFSF14	STM-D23580	-0.52726	1.72238	7.52225	0	1.59264	0	0.111241	TNFSF14	4.04233	6.92468	8.26041	4.04233	3.89059	2.00719	9.99996e-05
ENSG00000125827	TMX4	STM-LT2	-6.81923	-5.2726	-1.58178	-1.58178	-2.71948	-0.210201	0.00653854	TMX4	-5.65926	-0.0703014	4.53444	0	-0.347806	0	0.727986
ENSG00000126231	PROZ	STM-D23580	-0.281205	0	4.04233	0	0.723375	0	0.469449	PROZ	-6.60833	-5.3429	-1.86299	-1.86299	-2.98344	-1.08398	0.00285028
ENSG00000128272	ATF4	STM-D23580	-1.15997	-0.140603	0.843616	0	-0.228886	0	0.818958	ATF4	-2.4254	-1.37088	-0.386657	-0.386657	-2.67883	-0.780494	0.007388
ENSG00000128607	KLHDC10	STM-D23580	-3.93688	-0.0351507	4.85079	0	0	0	1	KLHDC10	2.3551	5.132	6.67863	2.3551	3.01919	1.10844	0.00253449
ENSG00000129244	ATP1B2	STM-D23580	-2.88236	4.53444	6.74893	0	0.812171	0	0.416694	ATP1B2	-8.47131	-7.4871	-1.54663	-1.54663	-2.79664	-0.908601	0.00516367
ENSG00000129538	RNASE1	STM-D23580	-1.30058	1.89814	3.69082	0	1.09349	0	0.27418	RNASE1	2.566	4.21808	5.97562	2.566	5.34035	3.38746	9.27696e-08
ENSG00000130203	APOE	STM-D23580	-0.316356	0	5.0617	0	1.21881	0	0.222917	APOE	3.69082	6.60833	7.87375	3.69082	4.00808	2.08191	6.12153e-05
ENSG00000130584	ZBTB46	STM-D23580	-4.11263	0.0351507	3.79627	0	0.233343	0	0.815495	ZBTB46	-7.03014	-5.62411	-1.47633	-1.47633	-2.74598	-0.867786	0.00603312
ENSG00000131023	LATS1	STM-D23580	-1.72238	1.61693	5.76471	0	1.01411	0	0.310532	LATS1	-6.67863	-5.72956	-1.47633	-1.47633	-3.02501	-1.11168	0.00248627
ENSG00000131374	TBC1D5	STM-LT2	-5.79986	-3.90173	-1.12482	-1.12482	-2.58148	-0.150872	0.00983779	TBC1D5	-1.86299	0	5.48351	0	1.0492	0	0.294086
ENSG00000131669	NINJ1	STM-D23580	-1.93329	-0.0703014	1.86299	0	-0.029061	0	0.976816	NINJ1	-3.02296	-1.79268	-0.562411	-0.562411	-2.8631	-1.00379	0.00419521
ENSG00000131844	MCCC2	STM-D23580	-4.21808	0	0.949068	0	0	0	1	MCCC2	-5.97562	-4.42899	-0.281205	-0.281205	-2.63143	-0.745796	0.00850252
ENSG00000132570	PCBD2	STM-LT2	-6.11622	-4.11263	-2.03874	-2.03874	-3.49852	-1.14044	0.00046784	PCBD2	-2.31994	0.0351507	1.01937	0	0.21704	0	0.828177
ENSG00000132669	RIN2	STM-D23580	-1.40603	0.913918	2.95266	0	0.798741	0	0.42444	RIN2	1.08967	2.53085	5.76471	1.08967	3.26231	1.31732	0.00110507
ENSG00000132906	CASP9	STM-LT2	-6.46773	-4.32353	-1.26542	-1.26542	-2.62282	-0.174694	0.00872041	CASP9	-5.2726	0.105452	3.83142	0	0.00184518	0	0.998528
ENSG00000133794	ARNTL	STM-D23580	-4.88594	0	4.39384	0	-0.106127	0	0.915482	ARNTL	-6.81923	-5.69441	-1.33573	-1.33573	-2.63107	-0.745796	0.00851161
ENSG00000133805	AMPD3	STM-LT2	2.17934	6.74893	7.73315	2.17934	3.24273	0.991351	0.0011839	AMPD3	-4.78049	-1.82784	0.984219	0	-1.29601	0	0.194972
ENSG00000134321	RSAD2	STM-D23580	-0.105452	0.913918	1.86299	0	1.79782	0	0.0722056	RSAD2	1.05452	2.14419	3.44477	1.05452	4.04572	2.08191	5.2163e-05
ENSG00000134531	EMP1	STM-D23580	-0.49211	0.808466	2.14419	0	1.23512	0	0.216785	EMP1	0.597562	2.07389	4.56959	0.597562	2.68887	0.796219	0.00716935
ENSG00000134575	ACP2	STM-D23580	-0.562411	5.72956	6.88953	0	1.6091	0	0.107595	ACP2	0.878767	3.02296	7.66285	0.878767	2.65333	0.77314	0.0079701
ENSG00000134697	GNL2	STM-D23580	-4.35868	0.562411	4.60474	0	0.374839	0	0.70778	GNL2	-7.31134	-5.87016	-2.10904	-2.10904	-2.91275	-1.01695	0.00358257
ENSG00000135046	ANXA1	STM-D23580	-0.808466	0.738164	2.84721	0	1.01795	0	0.3087	ANXA1	0.52726	1.82784	3.97203	0.52726	2.86034	1.00379	0.00423182
ENSG00000135047	CTSL	Both	0.562411	2.17934	4.07748	0.562411	2.68385	0.210201	0.00727788	CTSL	1.93329	3.97203	5.87016	1.93329	3.94525	2.04747	7.97163e-05
ENSG00000135074	ADAM19	STM-D23580	-2.07389	-0.456959	0.913918	0	-0.651281	0	0.514865	ADAM19	-3.76112	-2.24964	-0.703014	-0.703014	-2.89989	-1.01695	0.00373298
ENSG00000135318	NT5E	STM-D23580	-2.21449	1.89814	4.63989	0	1.23547	0	0.216654	NT5E	2.3551	5.132	6.71378	2.3551	3.34525	1.39008	0.000822091
ENSG00000135605	TEC	STM-D23580	-5.23745	0.140603	0.843616	0	-0.687599	0	0.491705	TEC	2.28479	4.67504	5.97562	2.28479	3.63637	1.76584	0.000276509
ENSG00000135636	DYSF	STM-LT2	1.26542	5.0617	6.39742	1.26542	2.58509	0.150872	0.00973527	DYSF	-0.316356	4.81564	6.64348	0	1.81569	0.0592663	0.0694175
ENSG00000135838	NPL	STM-D23580	-0.386657	5.51866	6.60833	0	1.73722	0	0.082349	NPL	2.91751	5.3429	6.71378	2.91751	4.00227	2.08191	6.27381e-05
ENSG00000136098	NEK3	STM-LT2	0.808466	4.9211	6.25682	0.808466	2.60907	0.174694	0.00907875	NEK3	-6.39742	-5.0617	0.246055	0	-1.83184	-0.0597414	0.0669752
ENSG00000136696	IL36B	STM-LT2	1.82784	5.97562	7.27619	1.82784	2.75003	0.230564	0.00595896	IL36B	-4.28838	0	3.86657	0	0.0172819	0	0.986212
ENSG00000136699	SMPD4	STM-D23580	-5.76471	-0.949068	1.61693	0	-0.779326	0	0.435788	SMPD4	-7.10044	-5.2023	-2.4254	-2.4254	-3.21034	-1.31732	0.00132578
ENSG00000136960	ENPP2	STM-D23580	-4.63989	-0.0351507	4.56959	0	-0.0528365	0	0.957862	ENPP2	2.14419	5.37805	6.81923	2.14419	2.9096	1.01695	0.00361892
ENSG00000137161	CNPY3	STM-LT2	2.07389	4.53444	6.32712	2.07389	3.24604	0.991351	0.00117023	CNPY3	-4.04233	0	4.21808	0	0.102278	0	0.918536
ENSG00000137462	TLR2	STM-D23580	-0.773315	1.44118	4.14778	0	1.33586	0	0.181596	TLR2	2.31994	5.23745	6.50288	2.31994	3.92856	2.04747	8.54549e-05
ENSG00000138185	ENTPD1	STM-LT2	-7.6277	-6.78408	-1.58178	-1.58178	-2.94857	-0.486973	0.00319248	ENTPD1	-4.35868	-1.33573	1.44118	0	-0.928751	0	0.353018
ENSG00000138614	VWA9	STM-LT2	0.984219	4.60474	6.01077	0.984219	2.70877	0.210201	0.00675338	VWA9	-5.16715	0	4.32353	0	0.0471903	0	0.962362
ENSG00000138785	INTS12	STM-D23580	-6.25682	-4.56959	0.281205	0	-1.78145	0	0.0748384	INTS12	-6.60833	-5.30775	-1.96844	-1.96844	-3.02862	-1.11168	0.00245676
ENSG00000139318	DUSP6	STM-LT2	1.82784	7.66285	8.71737	1.82784	3.25218	0.991351	0.00114525	DUSP6	0.49211	6.08107	7.20589	0.49211	2.21047	0.403297	0.0270723
ENSG00000139668	WDFY2	STM-D23580	-2.81205	-0.140603	2.4957	0	-0.103673	0	0.917429	WDFY2	2.4957	4.56959	6.46773	2.4957	3.22328	1.31732	0.00126734
ENSG00000140379	BCL2A1	STM-D23580	-1.19512	0.210904	1.75753	0	0.319179	0	0.749591	BCL2A1	-3.19871	-1.75753	-0.49211	-0.49211	-2.64787	-0.76695	0.00810001
ENSG00000140400	MAN2C1	STM-D23580	-2.95266	-0.49211	2.10904	0	-0.336115	0	0.736784	MAN2C1	-7.06529	-5.83501	-1.30058	-1.30058	-2.67142	-0.780494	0.00755302
ENSG00000140694	PARN	STM-LT2	-5.72956	-3.93688	-0.49211	-0.49211	-2.79704	-0.273677	0.00515737	PARN	-4.46414	0	3.12841	0	-0.382556	0	0.702049
ENSG00000141232	TOB1	STM-LT2	1.37088	5.23745	6.53803	1.37088	2.61228	0.174694	0.00899397	TOB1	-0.843616	3.40962	5.62411	0	1.71299	0	0.0867145
ENSG00000141503	MINK1	STM-D23580	-4.81564	0	3.23386	0	-0.623409	0	0.533016	MINK1	-6.29197	-4.95625	-1.96844	-1.96844	-3.93158	-2.04747	8.43886e-05
ENSG00000143013	LMO4	STM-D23580	-1.72238	0.0703014	3.58537	0	0.589568	0	0.55548	LMO4	2.28479	4.60474	6.36227	2.28479	3.22862	1.31732	0.0012439
ENSG00000143373	ZNF687	STM-LT2	-6.29197	-4.81564	-2.21449	-2.21449	-3.16201	-0.822419	0.00156685	ZNF687	-5.97562	-4.18293	3.47992	0	-0.860744	0	0.389379
ENSG00000145220	LYAR	STM-D23580	-6.18652	-4.63989	0	0	-1.95983	0	0.0500157	LYAR	1.61693	4.85079	6.36227	1.61693	2.67162	0.780494	0.00754862
ENSG00000146232	NFKBIE	STM-D23580	-3.40962	-1.05452	1.65208	0	-0.750613	0	0.452886	NFKBIE	-7.17074	-6.04592	-1.40603	-1.40603	-2.65312	-0.77314	0.0079751
ENSG00000146457	WTAP	STM-LT2	0.562411	1.54663	2.46055	0.562411	3.04723	0.643626	0.0023096	WTAP	-0.984219	0	1.05452	0	0.0107867	0	0.991394
ENSG00000149499	EML3	STM-LT2	1.33573	4.14778	5.94047	1.33573	2.72978	0.210201	0.00633772	EML3	-2.88236	0	2.14419	0	-0.414358	0	0.678612
ENSG00000149679	CABLES2	STM-D23580	-5.44836	-0.0351507	3.33931	0	-0.835384	0	0.403501	CABLES2	1.30058	4.88594	6.36227	1.30058	3.27221	1.31732	0.00106709
ENSG00000150867	PIP4K2A	STM-D23580	-0.632712	4.85079	6.01077	0	1.55647	0	0.119597	PIP4K2A	2.39025	4.85079	6.46773	2.39025	3.16786	1.29086	0.00153565
ENSG00000151353	TMEM18	STM-LT2	2.566	4.53444	6.46773	2.566	3.58969	1.20329	0.000331076	TMEM18	-0.738164	-0.0351507	3.90173	0	0.141233	0	0.887686
ENSG00000151491	EPS8	STM-D23580	-2.00359	4.18293	5.69441	0	1.24294	0	0.21389	EPS8	1.54663	4.85079	6.36227	1.54663	2.72495	0.834228	0.00643115
ENSG00000152223	EPG5	STM-LT2	1.23027	5.58896	6.95983	1.23027	2.5877	0.150872	0.00966187	EPG5	-2.6363	4.21808	5.51866	0	0.774684	0	0.438527
ENSG00000152256	PDK1	STM-LT2	1.51148	3.83142	6.15137	1.51148	2.83782	0.295594	0.00454226	PDK1	-1.40603	4.9211	6.04592	0	1.22099	0	0.222091
ENSG00000152749	GPR180	STM-D23580	-3.12841	0	3.65567	0	0.0282848	0	0.977435	GPR180	-6.88953	-5.65926	-1.65208	-1.65208	-2.70643	-0.812575	0.00680104
ENSG00000153046	CDYL	STM-LT2	-6.71378	-5.4132	-2.84721	-2.84721	-3.43839	-1.13512	0.00058519	CDYL	-6.71378	-1.86299	0.52726	0	-1.56488	0	0.117611
ENSG00000153721	CNKSR3	STM-LT2	2.74175	4.85079	7.6277	2.74175	3.30784	1.03556	0.000940182	CNKSR3	-1.89814	0.597562	3.23386	0	0.549315	0	0.58279
ENSG00000155465	SLC7A7	STM-D23580	-0.421808	2.17934	4.46414	0	1.64473	0	0.100026	SLC7A7	1.40603	3.19871	7.80345	1.40603	3.27704	1.31732	0.00104902
ENSG00000156030	ELMSAN1	STM-D23580	-4.28838	-0.0351507	3.76112	0	-0.246229	0	0.805505	ELMSAN1	2.7066	6.53803	7.5574	2.7066	3.16905	1.29086	0.00152936
ENSG00000156709	AIFM1	STM-D23580	-4.81564	-0.808466	5.09685	0	-0.121908	0	0.902972	AIFM1	0.597562	4.60474	6.36227	0.597562	2.89991	1.01695	0.0037327
ENSG00000157227	MMP14	STM-D23580	-2.566	0.667863	4.39384	0	0.643942	0	0.519613	MMP14	0.773315	5.65926	6.46773	0.773315	2.59007	0.68553	0.00959567
ENSG00000157423	HYDIN	STM-D23580	-5.02655	0	4.85079	0	-0.120885	0	0.903782	HYDIN	2.81205	5.2023	6.78408	2.81205	3.63675	1.76584	0.000276104
ENSG00000158825	CDA	STM-LT2	2.7066	4.71019	6.53803	2.7066	3.56686	1.20312	0.000361277	CDA	-1.68723	4.39384	6.22167	0	1.03417	0	0.301059
ENSG00000158869	FCER1G	STM-D23580	-0.246055	0.632712	1.47633	0	1.42643	0	0.153745	FCER1G	0.597562	1.75753	2.91751	0.597562	3.14976	1.28931	0.00163407
ENSG00000160326	SLC2A6	STM-D23580	-1.75753	0.667863	2.4957	0	0.573312	0	0.566433	SLC2A6	-3.83142	-2.07389	-0.703014	-0.703014	-2.92094	-1.01695	0.00348979
ENSG00000160766	GBAP1	STM-D23580	-4.00718	-0.175753	2.24964	0	-0.233304	0	0.815526	GBAP1	1.79268	4.53444	5.87016	1.79268	2.99106	1.08398	0.00278014
ENSG00000162144	CYB561A3	Both	2.4957	5.48351	6.99499	2.4957	3.02341	0.608264	0.0024994	CYB561A3	-7.59255	-6.22167	-1.65208	-1.65208	-2.88075	-1.00379	0.00396731
ENSG00000162522	KIAA1522	STM-D23580	-2.07389	0.0703014	2.53085	0	0.0914297	0	0.927151	KIAA1522	1.61693	6.18652	7.20589	1.61693	2.89924	1.01695	0.00374071
ENSG00000162607	USP1	STM-D23580	-4.81564	-0.281205	0.0703014	0	-1.72773	0	0.0840362	USP1	1.08967	4.21808	5.58896	1.08967	2.63296	0.745796	0.00846445
ENSG00000163545	NUAK2	STM-D23580	-4.11263	0	3.05811	0	0	0	1	NUAK2	-7.34649	-5.65926	-2.60115	-2.60115	-3.17557	-1.29086	0.00149543
ENSG00000163563	MNDA	STM-D23580	-4.85079	0	5.69441	0	0.358042	0	0.720312	MNDA	1.15997	6.57318	7.45194	1.15997	2.86574	1.00379	0.0041604
ENSG00000163659	TIPARP	STM-D23580	-0.843616	1.68723	6.11622	0	1.38748	0	0.165297	TIPARP	1.51148	5.94047	7.03014	1.51148	2.89101	1.00692	0.00384003
ENSG00000164162	ANAPC10	STM-D23580	-5.37805	0.0351507	1.82784	0	-0.851897	0	0.394271	ANAPC10	-6.29197	-4.78049	-1.72238	-1.72238	-3.76439	-1.8329	0.000166957
ENSG00000164168	TMEM184C	STM-D23580	-5.51866	-1.08967	1.75753	0	-0.809223	0	0.418387	TMEM184C	2.21449	4.78049	6.46773	2.21449	3.36728	1.40391	0.000759136
ENSG00000164733	CTSB	Both	0.281205	1.15997	1.93329	0.281205	2.60714	0.174694	0.0091301	CTSB	0.703014	1.79268	2.95266	0.703014	3.23982	1.31732	0.00119603
ENSG00000164825	DEFB1	STM-D23580	-2.17934	0.421808	5.65926	0	0.421627	0	0.673298	DEFB1	1.65208	6.08107	7.24104	1.65208	2.69297	0.799471	0.00708183
ENSG00000165029	ABCA1	STM-D23580	-0.913918	0.0703014	4.88594	0	0.817381	0	0.413711	ABCA1	1.72238	5.30775	6.57318	1.72238	2.88167	1.00379	0.00395576
ENSG00000165124	SVEP1	STM-LT2	1.79268	7.41679	8.68222	1.79268	2.80296	0.273677	0.00506354	SVEP1	-5.2726	0.0351507	7.06529	0	0.387395	0	0.698464
ENSG00000165782	TMEM55B	STM-D23580	-4.46414	0.351507	3.58537	0	-0.0390639	0	0.968839	TMEM55B	-6.81923	-5.4132	-1.68723	-1.68723	-2.95334	-1.04357	0.0031436
ENSG00000166278	C2	STM-D23580	0.140603	5.132	7.13559	0.140603	2.19225	0	0.0283612	C2	0.738164	2.4254	5.90531	0.738164	2.76876	0.882552	0.00562707
ENSG00000166526	ZNF3	STM-D23580	-2.91751	0	5.65926	0	0.777297	0	0.436984	ZNF3	2.10904	4.74534	6.43257	2.10904	3.69746	1.76584	0.000217767
ENSG00000167613	LAIR1	STM-D23580	1.15997	6.36227	7.73315	1.15997	2.53005	0.0589749	0.0114046	LAIR1	2.14419	7.80345	8.85797	2.14419	3.13121	1.27993	0.00174089
ENSG00000167772	ANGPTL4	STM-D23580	-4.04233	0	6.15137	0	0.729917	0	0.465441	ANGPTL4	1.93329	7.41679	8.54162	1.93329	2.78119	0.900768	0.00541606
ENSG00000168393	DTYMK	STM-D23580	-1.93329	-0.0351507	4.28838	0	0	0	1	DTYMK	-6.25682	-4.74534	-0.984219	-0.984219	-2.60188	-0.696354	0.00927144
ENSG00000168918	INPP5D	STM-LT2	-6.29197	-4.88594	-2.7769	-2.7769	-3.3769	-1.08321	0.000733071	INPP5D	-2.4957	0.0703014	4.67504	0	0.781984	0	0.434224
ENSG00000169189	NSMCE1	STM-D23580	-3.97203	0	2.39025	0	-0.348127	0	0.727745	NSMCE1	2.4957	4.78049	6.46773	2.4957	3.68102	1.76584	0.000232305
ENSG00000170145	SIK2	STM-LT2	-6.67863	-4.46414	-3.02296	-3.02296	-4.31563	-2.25389	1.59146e-05	SIK2	0.562411	4.49929	6.29197	0.562411	2.31433	0.459501	0.0206494
ENSG00000170266	GLB1	STM-LT2	-7.24104	-6.46773	-0.984219	-0.984219	-2.70792	-0.210201	0.00677058	GLB1	-1.08967	1.15997	6.53803	0	1.1063	0	0.268598
ENSG00000170855	TRIAP1	STM-D23580	-4.88594	0	1.51148	0	-0.301316	0	0.763174	TRIAP1	2.00359	5.0617	6.67863	2.00359	2.76123	0.882552	0.00575848
ENSG00000170881	RNF139	STM-D23580	-6.04592	-4.56959	0.0703014	0	-1.84268	0	0.0653751	RNF139	2.21449	5.2726	6.36227	2.21449	3.14506	1.28931	0.00166053
ENSG00000171552	BCL2L1	STM-D23580	-3.19871	-0.667863	1.58178	0	-0.583399	0	0.559625	BCL2L1	-4.35868	-2.17934	-0.52726	-0.52726	-2.58506	-0.684654	0.00973624
ENSG00000171792	RHNO1	STM-D23580	-3.79627	0	3.51507	0	-0.056044	0	0.955307	RHNO1	2.24964	4.71019	6.08107	2.24964	3.65287	1.76584	0.000259328
ENSG00000172613	RAD9A	STM-LT2	-6.22167	-4.9914	-2.28479	-2.28479	-3.01339	-0.604239	0.00258346	RAD9A	-5.30775	-1.65208	1.15997	0	-1.19529	0	0.231974
ENSG00000172977	KAT5	STM-D23580	-6.18652	-4.81564	0.49211	0	-1.73109	0	0.0834348	KAT5	-7.38164	-6.32712	-4.42899	-4.42899	-5.08828	-3.2001	3.6133e-07
ENSG00000173110	HSPA6	STM-D23580	-1.61693	1.33573	4.85079	0	0.959976	0	0.337068	HSPA6	1.75753	5.58896	7.8386	1.75753	2.78417	0.900919	0.00536653
ENSG00000173200	PARP15	STM-D23580	-5.3429	0	4.53444	0	-0.261552	0	0.793667	PARP15	3.09326	5.30775	6.74893	3.09326	4.20428	2.14022	2.61913e-05
ENSG00000173372	C1QA	STM-D23580	-1.19512	-0.0703014	0.984219	0	-0.113536	0	0.909606	C1QA	0.49211	1.68723	2.98781	0.49211	2.86123	1.00379	0.00422005
ENSG00000173757	STAT5B	STM-LT2	-6.57318	-5.09685	-2.81205	-2.81205	-3.61001	-1.20329	0.000306188	STAT5B	-5.83501	-1.01937	3.30416	0	-0.737525	0	0.460803
ENSG00000175352	NRIP3	STM-D23580	-2.84721	3.79627	5.55381	0	1.0735	0	0.283049	NRIP3	1.96844	4.88594	6.88953	1.96844	2.91746	1.01695	0.00352899
ENSG00000176046	NUPR1	Both	0.913918	3.19871	5.4132	0.913918	2.64631	0.19212	0.0081376	NUPR1	1.12482	3.62052	6.36227	1.12482	2.99551	1.08398	0.00273989
ENSG00000176986	SEC24C	STM-LT2	-6.74893	-4.88594	-1.72238	-1.72238	-2.70117	-0.210201	0.0069095	SEC24C	-6.64348	-5.23745	-0.210904	-0.210904	-2.0507	-0.212308	0.0402962
ENSG00000177674	AGTRAP	STM-D23580	-0.281205	0.0351507	5.02655	0	0.887079	0	0.375037	AGTRAP	1.86299	5.132	7.41679	1.86299	2.71074	0.812575	0.00671331
ENSG00000179583	CIITA	STM-LT2	-7.24104	-5.65926	-3.16356	-3.16356	-3.29402	-1.03556	0.000987657	CIITA	-3.86657	0	5.44836	0	0.587329	0	0.556983
ENSG00000180185	FAHD1	STM-LT2	-5.97562	-4.56959	-1.65208	-1.65208	-3.68962	-1.24408	0.000224588	FAHD1	-4.60474	0	5.62411	0	0.437231	0	0.661944
ENSG00000180616	SSTR2	STM-D23580	-6.92468	-5.132	1.47633	0	-1.40975	0	0.158614	SSTR2	3.93688	6.50288	7.66285	3.93688	4.06696	2.08191	4.76299e-05
ENSG00000180891	CUEDC1	STM-D23580	-5.02655	0.246055	3.02296	0	-0.275184	0	0.783175	CUEDC1	1.08967	5.69441	6.71378	1.08967	2.6539	0.77314	0.00795682
ENSG00000181192	DHTKD1	STM-LT2	-6.67863	-4.78049	-2.6363	-2.6363	-3.14613	-0.807557	0.00165444	DHTKD1	-4.9914	0.0351507	3.76112	0	-0.110006	0	0.912404
ENSG00000181374	CCL13	STM-D23580	0.105452	1.23027	2.28479	0.105452	2.18758	0	0.0286999	CCL13	0.597562	1.79268	2.98781	0.597562	2.97333	1.07237	0.00294591
ENSG00000181896	ZNF101	STM-D23580	-4.25323	0	4.63989	0	0.0714336	0	0.943053	ZNF101	-6.88953	-5.72956	-3.02296	-3.02296	-3.80115	-1.87463	0.000144029
ENSG00000182022	CHST15	STM-LT2	1.33573	3.51507	7.4871	1.33573	3.10671	0.73221	0.0018918	CHST15	-0.808466	1.44118	7.17074	0	1.38259	0	0.166792
ENSG00000182378	PLCXD1	STM-D23580	-1.65208	0.878767	6.32712	0	0.720045	0	0.471497	PLCXD1	2.53085	4.9914	6.57318	2.53085	3.15988	1.29086	0.00157836
ENSG00000184293	CLECL1	STM-D23580	-2.3551	-0.246055	1.68723	0	-0.271304	0	0.786157	CLECL1	-7.10044	-5.90531	-2.14419	-2.14419	-3.1452	-1.28931	0.00165973
ENSG00000185215	TNFAIP2	STM-D23580	-1.30058	0.808466	2.81205	0	0.665422	0	0.50578	TNFAIP2	-4.32353	-2.7769	-1.12482	-1.12482	-3.20273	-1.31732	0.0013613
ENSG00000185608	MRPL40	STM-D23580	-2.21449	-0.175753	2.28479	0	-0.0182862	0	0.985411	MRPL40	1.15997	6.01077	7.03014	1.15997	2.66256	0.77314	0.00775486
ENSG00000185862	EVI2B	STM-LT2	-6.85438	-5.76471	-1.37088	-1.37088	-2.85341	-0.308188	0.00432525	EVI2B	-6.04592	-4.78049	-0.0351507	-0.0351507	-1.96649	-0.141076	0.0492416
ENSG00000186088	GSAP	STM-D23580	-2.81205	0.562411	4.95625	0	0.438131	0	0.661291	GSAP	-6.85438	-5.72956	-1.58178	-1.58178	-2.76309	-0.882552	0.00572561
ENSG00000186407	CD300E	STM-D23580	-2.88236	0.597562	3.76112	0	0.455795	0	0.648538	CD300E	2.6363	8.19011	9.42038	2.6363	3.35296	1.3907	0.000799534
ENSG00000186827	TNFRSF4	STM-D23580	-1.65208	0.140603	1.61693	0	0.10114	0	0.919439	TNFRSF4	-3.62052	-2.03874	-0.773315	-0.773315	-2.92211	-1.01695	0.00347672
ENSG00000188811	NHLRC3	STM-D23580	-2.10904	4.28838	5.72956	0	1.10571	0	0.268852	NHLRC3	2.07389	5.02655	6.53803	2.07389	2.79301	0.907202	0.00522208
ENSG00000189077	TMEM120A	STM-D23580	-2.74175	4.60474	5.94047	0	0.895028	0	0.370772	TMEM120A	-7.59255	-6.60833	-1.40603	-1.40603	-2.70851	-0.812575	0.0067586
ENSG00000189223	PAX8-AS1	STM-D23580	-1.65208	0.386657	2.566	0	0.393938	0	0.693627	PAX8-AS1	1.75753	6.39742	7.31134	1.75753	3.06775	1.1808	0.00215679
ENSG00000196352	CD55	STM-D23580	-1.82784	0.456959	2.91751	0	0.42647	0	0.669766	CD55	0.52726	2.4957	6.22167	0.52726	2.5906	0.68553	0.00958087
ENSG00000196663	TECPR2	STM-D23580	-5.16715	0	2.4254	0	-0.598107	0	0.549768	TECPR2	1.68723	4.14778	6.18652	1.68723	2.98313	1.08398	0.00285315
ENSG00000197077	KIAA1671	STM-D23580	-5.87016	-1.15997	1.12482	0	-1.02182	0	0.306867	KIAA1671	1.44118	4.81564	6.29197	1.44118	2.57825	0.675839	0.00993022
ENSG00000197265	GTF2E2	STM-LT2	1.40603	5.2726	6.88953	1.40603	2.65503	0.19212	0.00793018	GTF2E2	-2.88236	0.105452	5.02655	0	0.661084	0	0.508558
ENSG00000197766	CFD	STM-D23580	-0.140603	1.08967	2.46055	0	1.77079	0	0.0765957	CFD	0.456959	2.03874	3.76112	0.456959	2.66551	0.77314	0.00768728
ENSG00000198018	ENTPD7	STM-D23580	-3.44477	0.0351507	4.74534	0	0.208329	0	0.834972	ENTPD7	1.19512	4.9914	6.43257	1.19512	2.59472	0.68553	0.00946688
ENSG00000198954	KIF1BP	STM-D23580	-6.04592	-4.46414	0.456959	0	-1.69782	0	0.0895414	KIF1BP	-6.74893	-5.48351	-1.61693	-1.61693	-2.86827	-1.00379	0.00412729
ENSG00000204103	MAFB	STM-D23580	-0.421808	2.3551	7.7683	0	1.67517	0	0.0939009	MAFB	2.74175	7.06529	8.08466	2.74175	3.57265	1.69767	0.00035338
ENSG00000204252	HLA-DOA	STM-D23580	-5.90531	-4.14778	2.21449	0	-1.12912	0	0.258846	HLA-DOA	1.08967	4.49929	6.22167	1.08967	3.24842	1.31732	0.00116046
ENSG00000205189	ZBTB10	STM-D23580	-0.421808	0	0.421808	0	0	0	1	ZBTB10	-6.15137	-4.53444	-1.89814	-1.89814	-2.98288	-1.08398	0.00285551
ENSG00000205268	PDE7A	STM-LT2	1.75753	5.132	6.39742	1.75753	2.75586	0.230564	0.00585375	PDE7A	-0.52726	3.33931	5.30775	0	1.45362	0	0.146051
ENSG00000211455	STK38L	STM-LT2	-6.36227	-5.2726	-1.68723	-1.68723	-2.81086	-0.275756	0.00494099	STK38L	-3.30416	-0.456959	3.05811	0	-0.222153	0	0.824195
ENSG00000223361	FTH1P10	STM-LT2	0.281205	1.23027	2.14419	0.281205	2.60546	0.174694	0.00917503	FTH1P10	-0.773315	0.175753	1.05452	0	0.335709	0	0.73709
ENSG00000224397	LINC01272	STM-LT2	1.68723	6.71378	7.66285	1.68723	3.04533	0.643626	0.00232428	LINC01272	-1.61693	0.949068	3.44477	0	0.725363	0	0.468229
ENSG00000224846	RP1-90J20.8	STM-D23580	-2.7769	0	4.67504	0	0.255111	0	0.798637	RP1-90J20.8	0.421808	3.19871	5.87016	0.421808	2.76511	0.882552	0.00569035
ENSG00000226688	ENTPD1-AS1	STM-LT2	-5.23745	-3.86657	-0.386657	-0.386657	-2.66234	-0.198132	0.00775985	ENTPD1-AS1	-3.05811	-0.0351507	2.74175	0	-0.146024	0	0.883903
ENSG00000228300	C19orf24	STM-LT2	-6.43257	-5.30775	-2.4254	-2.4254	-3.85149	-1.44382	0.000117403	C19orf24	-0.52726	0	4.11263	0	0.499711	0	0.617278
ENSG00000230183	CNOT6LP1	STM-D23580	-0.49211	3.72597	6.36227	0	1.72406	0	0.0846973	CNOT6LP1	-7.03014	-5.65926	-1.44118	-1.44118	-2.75314	-0.871245	0.00590263
ENSG00000232187	FTH1P7	STM-LT2	0.281205	1.19512	2.07389	0.281205	2.59204	0.150872	0.00954074	FTH1P7	-0.773315	0.140603	1.01937	0	0.309244	0	0.757136
ENSG00000233058	LINC00884	STM-D23580	-0.878767	1.61693	4.95625	0	1.30574	0	0.191642	LINC00884	-7.6277	-6.29197	-1.40603	-1.40603	-2.78984	-0.906749	0.00527345
ENSG00000239672	NME1	STM-D23580	-3.47992	0	2.60115	0	-0.0392812	0	0.968666	NME1	1.93329	4.71019	6.32712	1.93329	3.25521	1.31732	0.00113307
ENSG00000243753	HLA-L	STM-LT2	-6.46773	-5.23745	-1.61693	-1.61693	-2.70094	-0.210201	0.00691433	HLA-L	-5.87016	-4.18293	0.49211	0	-1.42972	0	0.152798
ENSG00000253831	ETV3L	STM-D23580	-6.11622	-0.984219	1.89814	0	-0.892175	0	0.372299	ETV3L	-7.41679	-5.97562	-2.03874	-2.03874	-2.92367	-1.01695	0.00345935
ENSG00000260287	TBC1D3G	STM-D23580	-3.83142	0.0703014	3.12841	0	-0.31554	0	0.752352	TBC1D3G	1.82784	5.132	6.15137	1.82784	2.7342	0.848338	0.00625329
ENSG00000261371	PECAM1	STM-D23580	-2.21449	0.632712	5.51866	0	0.534963	0	0.592676	PECAM1	1.23027	6.25682	7.59255	1.23027	2.69867	0.806189	0.00696171
ENSG00000265972	TXNIP	STM-D23580	-0.105452	1.47633	3.37447	0	1.87064	0	0.0613952	TXNIP	0.49211	1.96844	3.58537	0.49211	2.67538	0.780494	0.0074645
ENSG00000268006	PTOV1-AS1	STM-LT2	1.72238	5.132	6.88953	1.72238	2.67586	0.210201	0.00745381	PTOV1-AS1	-3.55022	0	2.60115	0	0.214522	0	0.83014
ENSG00000274512	TBC1D3L	STM-D23580	-3.58537	0.210904	4.32353	0	0.309353	0	0.757053	TBC1D3L	1.86299	5.132	6.18652	1.86299	2.81857	0.942308	0.00482374
ENSG00000275342	SGK223	STM-LT2	-6.92468	-5.94047	-1.33573	-1.33573	-2.64781	-0.19212	0.00810152	SGK223	-2.67145	-0.246055	2.24964	0	-0.188509	0	0.850478
ENSG00000275385	CCL18	STM-D23580	0.597562	3.33931	7.41679	0.597562	2.49536	0.0540864	0.012583	CCL18	1.82784	4.85079	9.98279	1.82784	3.54066	1.68511	0.000399124
ENSG00000280303	ERICD	STM-LT2	-7.03014	-5.58896	-2.07389	-2.07389	-2.76777	-0.230564	0.00564406	ERICD	-7.10044	-6.01077	0.246055	0	-1.79788	-0.0548639	0.072196
