# Supplementary material for: Invasive Salmonella exploits divergent immune evasion strategies in infected and bystander dendritic cell subsets
Source: Nat Commun. 2018 Nov 19;9:4883. doi: 10.1038/s41467-018-07329-0 (PMC6242960; doi:10.1038/s41467-018-07329-0)
Supplement: Supplementary file 11 — Supplementary Data 8 [file 41467_2018_7329_MOESM11_ESM.xlsx]

## Sheet: 2h_D23580Bystander-Uninfected
Supplementary Data 8: Gene Ontology analysis of differentially expressed genes identified from direct comparison of experimental groups of cells.
category	over_represented_pvalue	under_represented_pvalue	numDEInCat	numInCat	term	ontology	BH	bonferroni	Genes
GO:0033993	1.66625e-06	1	20	405	response to lipid	BP	0.0176695	0.0296727	CREB1,DUSP1,FOS,GOT1,ICAM1,IL1B,CXCL8,JUNB,NFKBIA,CCL3,SNCA,TNF,TNFAIP3,ZFP36,PIAS1,RIPK2,CFLAR,CLDN1,TXNIP,HTRA2
GO:0032496	4.61936e-06	0.999999	13	164	response to lipopolysaccharide	BP	0.0176695	0.0822615	FOS,ICAM1,IL1B,CXCL8,JUNB,NFKBIA,CCL3,SNCA,TNF,TNFAIP3,ZFP36,RIPK2,CLDN1
GO:0051384	6.64656e-06	0.999999	8	58	response to glucocorticoid	BP	0.0176695	0.118362	DUSP1,FOS,GOT1,ICAM1,TNF,ZFP36,CFLAR,CLDN1
GO:0006954	6.82685e-06	0.999998	17	295	inflammatory response	BP	0.0176695	0.121573	BST1,FOS,ICAM1,IL1B,CXCL8,NFKBIA,CCL3,CCL3L1,CCL4,SNCA,TNF,TNFAIP3,RIPK2,SOCS3,ZNF580,NFKBIZ,CCL4L1,CCL3L3
GO:0002237	7.31327e-06	0.999999	13	172	response to molecule of bacterial origin	BP	0.0176695	0.130235	FOS,ICAM1,IL1B,CXCL8,JUNB,NFKBIA,CCL3,SNCA,TNF,TNFAIP3,ZFP36,RIPK2,CLDN1
GO:0035556	8.88321e-06	0.999997	37	1284	intracellular signal transduction	BP	0.0176695	0.158192	BCL2A1,BST1,CREB1,HBEGF,DUSP1,DUSP2,ICAM1,IL1B,CXCL8,GADD45B,NFKBIA,P2RY1,CCL3,CCL3L1,CCL4,TNF,TNFAIP3,ZFP36,BTG2,AKAP1,PIAS1,SOCS1,RIPK2,CFLAR,IER3,SOCS3,RAD50,ARFRP1,FLOT1,SZT2,PPP1R15A,ARFIP2,FBXO8,HTRA2,GPATCH3,CCNQ,CCL4L1,CCL3L3
GO:1901701	9.43016e-06	0.999997	21	497	cellular response to oxygen-containing compound	BP	0.0176695	0.167932	CREB1,FOS,GOT1,ICAM1,IL1B,CXCL8,NFKBIA,CCL3,SNCA,TNF,TNFAIP3,ZFP36,SOCS1,RIPK2,CFLAR,SOCS3,CLDN1,SZT2,HTRA2,ZNF580,PIM3
GO:1902932	9.59156e-06	1	4	9	positive regulation of alcohol biosynthetic process	BP	0.0176695	0.170806	IL1B,P2RY1,SNCA,TNF
GO:0070372	1.12011e-05	0.999998	11	129	regulation of ERK1 and ERK2 cascade	BP	0.0176695	0.19947	DUSP1,ICAM1,IL1B,P2RY1,CCL3,CCL3L1,CCL4,TNF,RIPK2,CFLAR,CCL4L1,CCL3L3
GO:1901700	1.1866e-05	0.999996	26	708	response to oxygen-containing compound	BP	0.0176695	0.211309	CREB1,DUSP1,EGR2,FOS,GOT1,ICAM1,IL1B,CXCL8,JUNB,NFKBIA,CCL3,SNCA,TNF,TNFAIP3,ZFP36,BTG2,SOCS1,RIPK2,CFLAR,SOCS3,CLDN1,TXNIP,SZT2,HTRA2,ZNF580,PIM3
GO:0009605	1.25179e-05	0.999996	30	867	response to external stimulus	BP	0.0176695	0.222918	BST1,CREB1,HBEGF,EGR2,FOS,ICAM1,IL1B,CXCL8,JUNB,NFKBIA,P2RY1,PLAU,CCL3,CCL3L1,CCL4,SNCA,TNF,TNFAIP3,ZFP36,BTG2,RIPK2,RAB29,SOCS3,CLDN1,TXNIP,SZT2,ZNF580,EVL,GPATCH3,CCL4L1,CCL3L3
GO:0031960	1.25404e-05	0.999999	8	65	response to corticosteroid	BP	0.0176695	0.22332	DUSP1,FOS,GOT1,ICAM1,TNF,ZFP36,CFLAR,CLDN1
GO:0014070	1.28989e-05	0.999997	19	443	response to organic cyclic compound	BP	0.0176695	0.229704	DUSP1,FOS,GOT1,ICAM1,IL1B,JUNB,NFKBIA,P2RY1,CCL3,SNCA,TNF,ZFP36,BTG2,PIAS1,RIPK2,CFLAR,CLDN1,FLOT1,TXNIP
GO:0001934	1.87616e-05	0.999995	19	438	positive regulation of protein phosphorylation	BP	0.0225928	0.334107	HBEGF,ICAM1,IL1B,GADD45B,P2RY1,CCL3,CCL3L1,CCL4,SNCA,TNF,SOCS1,RIPK2,CFLAR,SOCS3,RAD50,FLOT1,PPP1R15A,CCNQ,CCL4L1,CCL3L3
GO:0007610	2.0133e-05	0.999997	11	168	behavior	BP	0.0225928	0.358528	CREB1,EGR2,FOS,P2RY1,CCL3,SNCA,BTG2,PIAS1,HTRA2,ZDHHC8,ATAD1
GO:0070371	2.02991e-05	0.999997	11	137	ERK1 and ERK2 cascade	BP	0.0225928	0.361486	DUSP1,ICAM1,IL1B,P2RY1,CCL3,CCL3L1,CCL4,TNF,RIPK2,CFLAR,CCL4L1,CCL3L3
GO:0060538	2.35107e-05	0.999998	7	55	skeletal muscle organ development	BP	0.0236478	0.418679	TSC22D3,EGR2,FOS,BTG2,CFLAR,FLOT1,FGFRL1
GO:1902531	2.39027e-05	0.999992	28	860	regulation of intracellular signal transduction	BP	0.0236478	0.42566	BST1,HBEGF,DUSP1,DUSP2,ICAM1,IL1B,GADD45B,NFKBIA,P2RY1,CCL3,CCL3L1,CCL4,TNF,TNFAIP3,AKAP1,SOCS1,RIPK2,CFLAR,IER3,SOCS3,RAD50,FLOT1,SZT2,FBXO8,HTRA2,GPATCH3,CCNQ,CCL4L1,CCL3L3
GO:0071216	2.90847e-05	0.999996	10	117	cellular response to biotic stimulus	BP	0.024376	0.51794	ICAM1,IL1B,CXCL8,NFKBIA,CCL3,TNF,TNFAIP3,ZFP36,RIPK2,TXNIP
GO:0070427	2.92154e-05	1	3	4	nucleotide-binding oligomerization domain containing 1 signaling pathway	BP	0.024376	0.520268	NFKBIA,TNFAIP3,RIPK2
GO:0023051	3.1025e-05	0.999988	39	1466	regulation of signaling	BP	0.024376	0.552493	BST1,CREB1,HBEGF,DUSP1,DUSP2,ECE1,EGR2,ICAM1,IL1B,CXCL8,GADD45B,NFKBIA,P2RY1,PLAU,CCL3,CCL3L1,CCL4,SNCA,TNF,TNFAIP3,AKAP1,PIAS1,SOCS1,RIPK2,CFLAR,IER3,RAB29,SOCS3,RAD50,FLOT1,SZT2,PPP1R15A,FBXO8,HTRA2,GPATCH3,ATAD1,CCNQ,CCL4L1,CCL3L3,PIM3
GO:0001932	3.15106e-05	0.99999	23	636	regulation of protein phosphorylation	BP	0.024376	0.56114	BST1,HBEGF,DUSP1,DUSP2,ICAM1,IL1B,GADD45B,P2RY1,CCL3,CCL3L1,CCL4,SNCA,TNF,TNFAIP3,SOCS1,RIPK2,CFLAR,SOCS3,RAD50,FLOT1,PPP1R15A,CCNQ,CCL4L1,CCL3L3
GO:0042327	3.2045e-05	0.999991	19	458	positive regulation of phosphorylation	BP	0.024376	0.570657	HBEGF,ICAM1,IL1B,GADD45B,P2RY1,CCL3,CCL3L1,CCL4,SNCA,TNF,SOCS1,RIPK2,CFLAR,SOCS3,RAD50,FLOT1,PPP1R15A,CCNQ,CCL4L1,CCL3L3
GO:0009617	3.34142e-05	0.999993	14	225	response to bacterium	BP	0.024376	0.59504	FOS,ICAM1,IL1B,CXCL8,JUNB,NFKBIA,CCL3,SNCA,TNF,TNFAIP3,ZFP36,RIPK2,RAB29,CLDN1
GO:0071396	3.67682e-05	0.999992	14	276	cellular response to lipid	BP	0.024376	0.654768	CREB1,ICAM1,IL1B,CXCL8,NFKBIA,CCL3,TNF,TNFAIP3,ZFP36,PIAS1,RIPK2,CFLAR,CLDN1,HTRA2
GO:0007517	3.68022e-05	0.999995	9	112	muscle organ development	BP	0.024376	0.655374	CREB1,TSC22D3,HBEGF,EGR2,FOS,BTG2,CFLAR,FLOT1,FGFRL1
GO:0070555	3.69582e-05	0.999996	8	62	response to interleukin-1	BP	0.024376	0.658152	ICAM1,CXCL8,CCL3,CCL3L1,CCL4,SNCA,RIPK2,CCL4L1,CCL3L3
GO:0070374	4.23904e-05	0.999994	9	93	positive regulation of ERK1 and ERK2 cascade	BP	0.0263396	0.754889	ICAM1,P2RY1,CCL3,CCL3L1,CCL4,TNF,RIPK2,CFLAR,CCL4L1,CCL3L3
GO:0031663	4.43438e-05	0.999997	6	38	lipopolysaccharide-mediated signaling pathway	BP	0.0263396	0.789674	IL1B,NFKBIA,CCL3,TNF,TNFAIP3,RIPK2
GO:0071222	4.43726e-05	0.999994	9	98	cellular response to lipopolysaccharide	BP	0.0263396	0.790187	ICAM1,IL1B,CXCL8,NFKBIA,CCL3,TNF,TNFAIP3,ZFP36,RIPK2
GO:0034341	5.1907e-05	0.999991	10	109	response to interferon-gamma	BP	0.0293681	0.924359	ICAM1,CCL3,CCL3L1,CCL4,SNCA,PIAS1,SOCS1,SOCS3,CLDN1,CCL4L1,CCL3L3
GO:0010646	5.62485e-05	0.999977	38	1445	regulation of cell communication	BP	0.0293681	1	BST1,CREB1,HBEGF,DUSP1,DUSP2,EGR2,ICAM1,IL1B,CXCL8,GADD45B,NFKBIA,P2RY1,PLAU,CCL3,CCL3L1,CCL4,SNCA,TNF,TNFAIP3,AKAP1,PIAS1,SOCS1,RIPK2,CFLAR,IER3,RAB29,SOCS3,RAD50,FLOT1,SZT2,PPP1R15A,FBXO8,HTRA2,GPATCH3,ATAD1,CCNQ,CCL4L1,CCL3L3,PIM3
GO:0030593	5.68906e-05	0.999994	7	47	neutrophil chemotaxis	BP	0.0293681	1	BST1,IL1B,CXCL8,CCL3,CCL3L1,CCL4,CCL4L1,CCL3L3
GO:0009725	5.96309e-05	0.999984	17	411	response to hormone	BP	0.0293681	1	CREB1,DUSP1,EGR2,FOS,GOT1,ICAM1,IL1B,JUNB,TNF,ZFP36,BTG2,PIAS1,SOCS1,CFLAR,SOCS3,CLDN1,TXNIP
GO:0006935	6.09177e-05	0.999987	13	219	chemotaxis	BP	0.0293681	1	BST1,CREB1,HBEGF,EGR2,IL1B,CXCL8,PLAU,CCL3,CCL3L1,CCL4,ZNF580,EVL,CCL4L1,CCL3L3
GO:0042330	6.09177e-05	0.999987	13	219	taxis	BP	0.0293681	1	BST1,CREB1,HBEGF,EGR2,IL1B,CXCL8,PLAU,CCL3,CCL3L1,CCL4,ZNF580,EVL,CCL4L1,CCL3L3
GO:0071219	6.10187e-05	0.999991	9	102	cellular response to molecule of bacterial origin	BP	0.0293681	1	ICAM1,IL1B,CXCL8,NFKBIA,CCL3,TNF,TNFAIP3,ZFP36,RIPK2
GO:0010035	6.32744e-05	0.999986	13	237	response to inorganic substance	BP	0.0296524	1	CREB1,DUSP1,FOS,ICAM1,JUNB,SNCA,TNF,TNFAIP3,CFLAR,CLDN1,TXNIP,SZT2,ZNF580
GO:0010604	9.79725e-05	0.999959	39	1510	positive regulation of macromolecule metabolic process	BP	0.0447358	1	KLF6,CREB1,HBEGF,ECE1,EGR2,FOS,ICAM1,IL1B,JUNB,GADD45B,NFKBIA,NFYA,P2RY1,CCL3,CCL3L1,CCL4,SNCA,TNF,TNFAIP3,ZFP36,ZNF148,BTG2,PIAS1,SOCS1,RIPK2,CFLAR,RAB29,SOCS3,IER2,RAD50,FLOT1,PPP1R15A,HTRA2,ZNF580,GPATCH3,ATAD1,CCNQ,RNF19B,CCL4L1,CCL3L3
GO:0010562	0.000105828	0.999967	19	495	positive regulation of phosphorus metabolic process	BP	0.0459358	1	HBEGF,ICAM1,IL1B,GADD45B,P2RY1,CCL3,CCL3L1,CCL4,SNCA,TNF,SOCS1,RIPK2,CFLAR,SOCS3,RAD50,FLOT1,PPP1R15A,CCNQ,CCL4L1,CCL3L3
GO:0045937	0.000105828	0.999967	19	495	positive regulation of phosphate metabolic process	BP	0.0459358	1	HBEGF,ICAM1,IL1B,GADD45B,P2RY1,CCL3,CCL3L1,CCL4,SNCA,TNF,SOCS1,RIPK2,CFLAR,SOCS3,RAD50,FLOT1,PPP1R15A,CCNQ,CCL4L1,CCL3L3
GO:0071346	0.000108339	0.999983	9	96	cellular response to interferon-gamma	BP	0.0459358	1	ICAM1,CCL3,CCL3L1,CCL4,PIAS1,SOCS1,SOCS3,CLDN1,CCL4L1,CCL3L3
GO:1990266	0.000119627	0.999986	7	55	neutrophil migration	BP	0.0495424	1	BST1,IL1B,CXCL8,CCL3,CCL3L1,CCL4,CCL4L1,CCL3L3
GO:0001921	0.000140057	0.999997	3	9	positive regulation of receptor recycling	BP	0.0549273	1	ECE1,SNCA,RAB29
GO:0042325	0.000141023	0.999951	23	707	regulation of phosphorylation	BP	0.0549273	1	BST1,HBEGF,DUSP1,DUSP2,ICAM1,IL1B,GADD45B,P2RY1,CCL3,CCL3L1,CCL4,SNCA,TNF,TNFAIP3,SOCS1,RIPK2,CFLAR,SOCS3,RAD50,FLOT1,PPP1R15A,CCNQ,CCL4L1,CCL3L3
GO:0071621	0.000141883	0.999983	7	59	granulocyte chemotaxis	BP	0.0549273	1	BST1,IL1B,CXCL8,CCL3,CCL3L1,CCL4,CCL4L1,CCL3L3
GO:0006766	0.000178202	0.999982	6	58	vitamin metabolic process	BP	0.0651137	1	IL1B,SLC19A1,TNF,UBIAD1,MCCC1,SLC25A19
GO:0031325	0.000179521	0.999922	38	1503	positive regulation of cellular metabolic process	BP	0.0651137	1	KLF6,CREB1,HBEGF,ECE1,EGR2,FOS,ICAM1,IL1B,JUNB,GADD45B,NFKBIA,NFYA,P2RY1,CCL3,CCL3L1,CCL4,SNCA,TNF,TNFAIP3,ZFP36,ZNF148,BTG2,PIAS1,SOCS1,RIPK2,CFLAR,RAB29,SOCS3,IER2,RAD50,FLOT1,PPP1R15A,HTRA2,GPATCH3,ATAD1,CCNQ,RNF19B,CCL4L1,CCL3L3
GO:0061061	0.000179961	0.999961	11	209	muscle structure development	BP	0.0651137	1	CREB1,TSC22D3,HBEGF,EGR2,FOS,TNF,BTG2,PIAS1,CFLAR,FLOT1,FGFRL1
GO:0006950	0.000182821	0.999918	45	1846	response to stress	BP	0.0651137	1	BCL2A1,BST1,CREB1,TSC22D3,HBEGF,DUSP1,FOS,ICAM1,IL1B,CXCL8,GADD45B,NFKBIA,P2RY1,PLAU,REV3L,CCL3,CCL3L1,CCL4,SNCA,TNF,TNFAIP3,ZFP36,ZNF148,BTG2,AKAP1,PIAS1,SOCS1,RIPK2,CFLAR,IER3,SOCS3,CLDN1,RAD50,FLOT1,TXNIP,HCP5,SZT2,PPP1R15A,HTRA2,ZNF580,GPATCH3,NFKBIZ,RCSD1,CCL4L1,CCL3L3,EID3
GO:0007519	0.000192916	0.99998	6	53	skeletal muscle tissue development	BP	0.0665698	1	TSC22D3,EGR2,FOS,BTG2,CFLAR,FLOT1
GO:0032101	0.000194386	0.999949	14	295	regulation of response to external stimulus	BP	0.0665698	1	BST1,IL1B,CXCL8,NFKBIA,PLAU,CCL3,CCL4,SNCA,TNF,TNFAIP3,RIPK2,SOCS3,ZNF580,GPATCH3
GO:0061028	0.000202764	0.99999	4	23	establishment of endothelial barrier	BP	0.0680994	1	ICAM1,IL1B,TNF,CLDN1
GO:0048522	0.000206501	0.999904	51	2295	positive regulation of cellular process	BP	0.0680994	1	BCL2A1,BST1,KLF6,CREB1,HBEGF,DUSP1,ECE1,EGR2,FOS,ICAM1,IL1B,CXCL8,JUNB,GADD45B,NFKBIA,NFYA,P2RY1,PLAU,CCL3,CCL3L1,CCL4,SNCA,TNF,TNFAIP3,ZFP36,ZNF148,BTG2,PIAS1,SOCS1,RIPK2,CFLAR,RAB29,SOCS3,CLDN1,IER2,RAD50,FLOT1,TXNIP,TBC1D8,PPP1R15A,ARFIP2,HTRA2,ZDHHC8,ZNF580,EVL,GPATCH3,ATAD1,CCNQ,RNF19B,C3orf38,CCL4L1,CCL3L3
GO:0010941	0.000215608	0.999918	26	817	regulation of cell death	BP	0.0698101	1	BCL2A1,CREB1,TSC22D3,DUSP1,FOS,ICAM1,IL1B,JUNB,GADD45B,NFKBIA,CCL3,SNCA,TNF,TNFAIP3,ZFP36,BTG2,PIAS1,RIPK2,CFLAR,IER3,RAB29,SOCS3,TXNIP,HTRA2,C3orf38,PIM3
GO:0006468	0.000237519	0.999909	26	894	protein phosphorylation	BP	0.0725598	1	BST1,CREB1,HBEGF,DUSP1,DUSP2,ICAM1,IL1B,GADD45B,P2RY1,CCL3,CCL3L1,CCL4,SNCA,TNF,TNFAIP3,ZFP36,SOCS1,RIPK2,CFLAR,SOCS3,RAD50,FLOT1,PPP1R15A,CCNQ,CCL4L1,CCL3L3,PIM3
GO:0048545	0.000238805	0.999951	10	182	response to steroid hormone	BP	0.0725598	1	DUSP1,FOS,GOT1,ICAM1,TNF,ZFP36,PIAS1,CFLAR,CLDN1,TXNIP
GO:0034116	0.000239065	0.999996	3	6	positive regulation of heterotypic cell-cell adhesion	BP	0.0725598	1	IL1B,TNF,FLOT1
GO:1901652	0.00024469	0.999941	12	247	response to peptide	BP	0.0725598	1	CREB1,EGR2,GOT1,ICAM1,IL1B,NFKBIA,TNFAIP3,BTG2,SOCS1,RIPK2,CFLAR,SOCS3
GO:0042362	0.000252224	0.999995	3	7	fat-soluble vitamin biosynthetic process	BP	0.0725598	1	IL1B,TNF,UBIAD1
GO:0009719	0.000256693	0.999908	22	677	response to endogenous stimulus	BP	0.0725598	1	CREB1,DUSP1,EGR2,FOS,GOT1,ICAM1,IL1B,CXCL8,JUNB,SNCA,TNF,ZFP36,BTG2,PIAS1,SOCS1,RIPK2,CFLAR,SOCS3,CLDN1,IER2,TXNIP,FGFRL1
GO:0060537	0.000257022	0.999958	8	121	muscle tissue development	BP	0.0725598	1	CREB1,TSC22D3,EGR2,FOS,ZNF84,BTG2,CFLAR,FLOT1
GO:0043410	0.000260339	0.999937	12	235	positive regulation of MAPK cascade	BP	0.0725598	1	ICAM1,IL1B,GADD45B,P2RY1,CCL3,CCL3L1,CCL4,TNF,RIPK2,CFLAR,CCNQ,CCL4L1,CCL3L3
GO:0010469	0.000260772	0.999947	10	143	regulation of receptor activity	BP	0.0725598	1	HBEGF,IL1B,CXCL8,P2RY1,PLAU,CCL3,CCL3L1,CCL4,TNF,CCL4L1,CCL3L3
GO:0043066	0.000280767	0.999912	17	419	negative regulation of apoptotic process	BP	0.0766962	1	BCL2A1,TSC22D3,DUSP1,ICAM1,IL1B,NFKBIA,SNCA,TNF,TNFAIP3,BTG2,PIAS1,RIPK2,CFLAR,IER3,SOCS3,HTRA2,PIM3
GO:0097530	0.000284252	0.999961	7	68	granulocyte migration	BP	0.0766962	1	BST1,IL1B,CXCL8,CCL3,CCL3L1,CCL4,CCL4L1,CCL3L3
GO:0009636	0.0002896	0.999953	8	102	response to toxic substance	BP	0.0769732	1	FOS,CCL3,CCL4,TNF,CLDN1,SZT2,HTRA2,UBIAD1
GO:0060548	0.000305505	0.9999	18	465	negative regulation of cell death	BP	0.0790463	1	BCL2A1,CREB1,TSC22D3,DUSP1,ICAM1,IL1B,NFKBIA,SNCA,TNF,TNFAIP3,BTG2,PIAS1,RIPK2,CFLAR,IER3,SOCS3,HTRA2,PIM3
GO:0032103	0.000306278	0.999942	9	126	positive regulation of response to external stimulus	BP	0.0790463	1	IL1B,CXCL8,NFKBIA,CCL3,CCL4,SNCA,TNF,RIPK2,ZNF580
GO:0043069	0.000327987	0.999896	17	425	negative regulation of programmed cell death	BP	0.08344	1	BCL2A1,TSC22D3,DUSP1,ICAM1,IL1B,NFKBIA,SNCA,TNF,TNFAIP3,BTG2,PIAS1,RIPK2,CFLAR,IER3,SOCS3,HTRA2,PIM3
GO:0003008	0.000339711	0.999896	16	451	system process	BP	0.0852052	1	CREB1,HBEGF,ECE1,EGR2,FOS,ICAM1,IL1B,P2RY1,CCL3,BTG2,PIAS1,CFLAR,TBC1D8,TIMM9,ATAD1,RCSD1
GO:0043112	0.000349647	0.999949	7	96	receptor metabolic process	BP	0.0860415	1	ECE1,CXCL8,SNCA,TNF,RAB29,FLOT1,ATAD1
GO:0005125	0.000353842	0.99995	7	56	cytokine activity	MF	0.0860415	1	IL1B,CXCL8,CCL3,CCL3L1,CCL4,TNF,CCL4L1,CCL3L3
GO:1902930	0.000361094	0.999968	5	43	regulation of alcohol biosynthetic process	BP	0.0860415	1	IL1B,NFYA,P2RY1,SNCA,TNF
GO:1904019	0.000364346	0.999968	5	44	epithelial cell apoptotic process	BP	0.0860415	1	ICAM1,TNF,TNFAIP3,ZFP36,CFLAR
GO:0048513	0.000367203	0.999843	32	1217	animal organ development	BP	0.0860415	1	BCL2A1,KLF6,CREB1,TSC22D3,HBEGF,ECE1,EGR2,FOS,ICAM1,IL1B,CXCL8,JUNB,NFKBIA,CCL3,TNF,TNFAIP3,ZFP36,ZNF84,ZNF148,BTG2,SOCS1,RIPK2,CFLAR,SOCS3,CLDN1,FLOT1,TXNIP,PLA2G16,SZT2,HTRA2,EVL,FGFRL1
GO:0060353	0.000393054	1	2	2	regulation of cell adhesion molecule production	BP	0.087751	1	IL1B,FLOT1
GO:0060355	0.000393054	1	2	2	positive regulation of cell adhesion molecule production	BP	0.087751	1	IL1B,FLOT1
GO:0043408	0.000396388	0.999887	14	327	regulation of MAPK cascade	BP	0.087751	1	DUSP1,DUSP2,ICAM1,IL1B,GADD45B,P2RY1,CCL3,CCL3L1,CCL4,TNF,RIPK2,CFLAR,CCNQ,CCL4L1,CCL3L3
GO:0009888	0.000396991	0.999856	21	650	tissue development	BP	0.087751	1	CREB1,TSC22D3,HBEGF,DUSP1,DUSP2,EGR2,FOS,ICAM1,IL1B,JUNB,CCL3,TNF,ZFP36,ZNF84,BTG2,CFLAR,SOCS3,CLDN1,FLOT1,TXNIP,PLA2G16
GO:0009893	0.000403008	0.999816	39	1614	positive regulation of metabolic process	BP	0.087751	1	KLF6,CREB1,HBEGF,ECE1,EGR2,FOS,ICAM1,IL1B,JUNB,GADD45B,NFKBIA,NFYA,P2RY1,CCL3,CCL3L1,CCL4,SNCA,TNF,TNFAIP3,ZFP36,ZNF148,BTG2,PIAS1,SOCS1,RIPK2,CFLAR,RAB29,SOCS3,IER2,RAD50,FLOT1,PPP1R15A,HTRA2,ZNF580,GPATCH3,ATAD1,CCNQ,RNF19B,CCL4L1,CCL3L3
GO:0040011	0.000404065	0.999853	21	657	locomotion	BP	0.087751	1	BST1,CREB1,HBEGF,EGR2,ICAM1,IL1B,CXCL8,P2RY1,PLAU,CCL3,CCL3L1,CCL4,SNCA,TNF,ZNF84,DNAH17,IER2,ZNF580,EVL,TBCCD1,CCL4L1,CCL3L3
GO:0001919	0.000414831	0.999988	3	13	regulation of receptor recycling	BP	0.0878756	1	ECE1,SNCA,RAB29
GO:0006952	0.000422313	0.999836	24	722	defense response	BP	0.0878756	1	BST1,FOS,ICAM1,IL1B,CXCL8,NFKBIA,CCL3,CCL3L1,CCL4,SNCA,TNF,TNFAIP3,ZNF148,PIAS1,SOCS1,RIPK2,SOCS3,CLDN1,FLOT1,HCP5,ZNF580,GPATCH3,NFKBIZ,CCL4L1,CCL3L3
GO:0034097	0.000426892	0.999845	21	555	response to cytokine	BP	0.0878756	1	CREB1,FOS,ICAM1,IL1B,CXCL8,JUNB,NFKBIA,CCL3,CCL3L1,CCL4,SNCA,TNF,TNFAIP3,ZFP36,PIAS1,SOCS1,RIPK2,SOCS3,CLDN1,HTRA2,CCL4L1,CCL3L3
GO:0009612	0.000428442	0.999936	7	86	response to mechanical stimulus	BP	0.0878756	1	FOS,IL1B,JUNB,NFKBIA,P2RY1,BTG2,TXNIP
GO:0071356	0.00043121	0.999898	11	167	cellular response to tumor necrosis factor	BP	0.0878756	1	ICAM1,CXCL8,NFKBIA,CCL3,CCL3L1,CCL4,TNF,TNFAIP3,ZFP36,CLDN1,CCL4L1,CCL3L3
GO:0008009	0.000434885	0.999964	5	20	chemokine activity	MF	0.0878756	1	CXCL8,CCL3,CCL3L1,CCL4,CCL4L1,CCL3L3
GO:0009966	0.000439181	0.999806	34	1350	regulation of signal transduction	BP	0.0878756	1	BST1,HBEGF,DUSP1,DUSP2,ICAM1,IL1B,CXCL8,GADD45B,NFKBIA,P2RY1,PLAU,CCL3,CCL3L1,CCL4,SNCA,TNF,TNFAIP3,AKAP1,PIAS1,SOCS1,RIPK2,CFLAR,IER3,RAB29,SOCS3,RAD50,FLOT1,SZT2,PPP1R15A,FBXO8,HTRA2,GPATCH3,CCNQ,CCL4L1,CCL3L3
GO:2000377	0.000459014	0.999931	7	87	regulation of reactive oxygen species metabolic process	BP	0.0908236	1	BST1,ICAM1,IL1B,SNCA,TNF,CFLAR,SZT2
GO:0032845	0.000476832	0.999927	7	98	negative regulation of homeostatic process	BP	0.0933123	1	TSC22D3,CCL3,SNCA,TNFAIP3,ZFP36,RAD50,PIM3
GO:0032663	0.000519402	0.999967	4	29	regulation of interleukin-2 production	BP	0.0999655	1	IL1B,TNFAIP3,ZFP36,RIPK2
GO:0031401	0.000522057	0.999811	20	617	positive regulation of protein modification process	BP	0.0999655	1	HBEGF,ICAM1,IL1B,GADD45B,P2RY1,CCL3,CCL3L1,CCL4,SNCA,TNF,PIAS1,SOCS1,RIPK2,CFLAR,SOCS3,RAD50,FLOT1,PPP1R15A,CCNQ,CCL4L1,CCL3L3
GO:0005126	0.000530671	0.999905	8	96	cytokine receptor binding	MF	0.100534	1	NA
GO:0032270	0.000553405	0.999781	24	809	positive regulation of cellular protein metabolic process	BP	0.103465	1	NA
GO:0048018	0.000557765	0.9999	8	87	receptor ligand activity	MF	0.103465	1	NA
GO:1903426	0.000587479	0.999943	5	40	regulation of reactive oxygen species biosynthetic process	BP	0.107756	1	NA
GO:0009607	0.000592999	0.999802	17	421	response to biotic stimulus	BP	0.107756	1	NA
GO:0071347	0.000606341	0.999923	6	47	cellular response to interleukin-1	BP	0.108714	1	NA
GO:0060326	0.000610481	0.999874	9	127	cell chemotaxis	BP	0.108714	1	NA
GO:0042493	0.000621496	0.999857	10	190	response to drug	BP	0.10958	1	NA
GO:0007612	0.000636567	0.999936	5	48	learning	BP	0.110645	1	NA
GO:0010243	0.000640008	0.999784	17	485	response to organonitrogen compound	BP	0.110645	1	NA
GO:0019220	0.000647801	0.999745	23	788	regulation of phosphate metabolic process	BP	0.110645	1	NA
GO:0000302	0.00065239	0.999878	8	118	response to reactive oxygen species	BP	0.110645	1	NA
GO:0034612	0.000688006	0.999827	11	179	response to tumor necrosis factor	BP	0.115585	1	NA
GO:0000165	0.000712749	0.999765	16	432	MAPK cascade	BP	0.118623	1	NA
GO:0008306	0.000732109	0.999949	4	28	associative learning	BP	0.120334	1	NA
GO:0051174	0.000742931	0.999705	23	797	regulation of phosphorus metabolic process	BP	0.120334	1	NA
GO:0015874	0.000745152	0.999996	2	3	norepinephrine transport	BP	0.120334	1	NA
GO:0001885	0.000751904	0.999947	4	29	endothelial cell development	BP	0.120334	1	NA
GO:0030595	0.00075857	0.999856	8	102	leukocyte chemotaxis	BP	0.120334	1	NA
GO:1904035	0.000763576	0.999946	4	31	regulation of epithelial cell apoptotic process	BP	0.120334	1	NA
GO:1901698	0.000798848	0.999716	18	547	response to nitrogen compound	BP	0.123351	1	NA
GO:0042379	0.000801811	0.99992	5	26	chemokine receptor binding	MF	0.123351	1	NA
GO:0050877	0.000803496	0.999808	10	211	nervous system process	BP	0.123351	1	NA
GO:0023014	0.000829866	0.999723	16	442	signal transduction by protein phosphorylation	BP	0.12631	1	NA
GO:0030545	0.000849317	0.999836	8	95	receptor regulator activity	MF	0.127744	1	NA
GO:0008219	0.000853635	0.999625	29	1051	cell death	BP	0.127744	1	NA
GO:0043900	0.00086925	0.999774	11	226	regulation of multi-organism process	BP	0.128997	1	NA
GO:0007611	0.000900693	0.999872	6	82	learning or memory	BP	0.132558	1	NA
GO:0002685	0.000929178	0.999842	7	83	regulation of leukocyte migration	BP	0.134815	1	NA
GO:0051173	0.000931168	0.999565	35	1444	positive regulation of nitrogen compound metabolic process	BP	0.134815	1	NA
GO:0010648	0.000950904	0.999647	19	584	negative regulation of cell communication	BP	0.136562	1	NA
GO:0023057	0.000966021	0.999641	19	585	negative regulation of signaling	BP	0.137623	1	NA
GO:0032501	0.000993215	0.999501	50	2419	multicellular organismal process	BP	0.139715	1	NA
GO:0032495	0.000997787	0.99996	3	15	response to muramyl dipeptide	BP	0.139715	1	NA
GO:0043207	0.00101209	0.999656	16	400	response to external biotic stimulus	BP	0.139715	1	NA
GO:0051707	0.00101209	0.999656	16	400	response to other organism	BP	0.139715	1	NA
GO:0014706	0.00109792	0.999806	7	115	striated muscle tissue development	BP	0.147948	1	NA
GO:0032623	0.00110774	0.999913	4	33	interleukin-2 production	BP	0.147948	1	NA
GO:0042981	0.00111804	0.999541	23	759	regulation of apoptotic process	BP	0.147948	1	NA
GO:0046136	0.00112157	1	2	2	positive regulation of vitamin metabolic process	BP	0.147948	1	NA
GO:0060557	0.00112157	1	2	2	positive regulation of vitamin D biosynthetic process	BP	0.147948	1	NA
GO:0060559	0.00112157	1	2	2	positive regulation of calcidiol 1-monooxygenase activity	BP	0.147948	1	NA
GO:0046165	0.00115023	0.999829	6	82	alcohol biosynthetic process	BP	0.149464	1	NA
GO:1904036	0.00115149	0.999951	3	16	negative regulation of epithelial cell apoptotic process	BP	0.149464	1	NA
GO:0060732	0.00115824	0.999989	2	4	positive regulation of inositol phosphate biosynthetic process	BP	0.149464	1	NA
GO:0097529	0.00117432	0.999792	7	89	myeloid leukocyte migration	BP	0.150448	1	NA
GO:0023052	0.00119146	0.999395	50	2436	signaling	BP	0.150777	1	NA
GO:0070431	0.00119957	0.999952	3	11	nucleotide-binding oligomerization domain containing 2 signaling pathway	BP	0.150777	1	NA
GO:0032870	0.0012146	0.999648	12	317	cellular response to hormone stimulus	BP	0.150777	1	NA
GO:0051953	0.00122115	0.999988	2	4	negative regulation of amine transport	BP	0.150777	1	NA
GO:0050433	0.00122298	0.999988	2	4	regulation of catecholamine secretion	BP	0.150777	1	NA
GO:0043067	0.00122769	0.999492	23	764	regulation of programmed cell death	BP	0.150777	1	NA
GO:1901668	0.0012485	0.999991	2	3	regulation of superoxide dismutase activity	BP	0.152282	1	NA
GO:0060352	0.00128184	0.999987	2	4	cell adhesion molecule production	BP	0.155286	1	NA
GO:0070848	0.00130757	0.999618	12	280	response to growth factor	BP	0.157202	1	NA
GO:0070673	0.00131531	0.999985	2	5	response to interleukin-18	BP	0.157202	1	NA
GO:1904996	0.00133698	0.999991	2	3	positive regulation of leukocyte adhesion to vascular endothelial cell	BP	0.158579	1	NA
GO:0071241	0.00134465	0.999795	6	78	cellular response to inorganic substance	BP	0.158579	1	NA
GO:1901654	0.00140059	0.999784	6	83	response to ketone	BP	0.161066	1	NA
GO:0071495	0.00140129	0.999475	18	580	cellular response to endogenous stimulus	BP	0.161066	1	NA
GO:0009110	0.0014049	0.999938	3	13	vitamin biosynthetic process	BP	0.161066	1	NA
GO:1903409	0.0014197	0.99983	5	48	reactive oxygen species biosynthetic process	BP	0.161066	1	NA
GO:2000347	0.00141997	0.999985	2	4	positive regulation of hepatocyte proliferation	BP	0.161066	1	NA
GO:0051247	0.00142	0.999396	24	860	positive regulation of protein metabolic process	BP	0.161066	1	NA
GO:0030316	0.00149483	0.999818	5	51	osteoclast differentiation	BP	0.168481	1	NA
GO:0034114	0.0015072	0.999935	3	11	regulation of heterotypic cell-cell adhesion	BP	0.168806	1	NA
GO:0050729	0.00152367	0.999813	5	51	positive regulation of inflammatory response	BP	0.169584	1	NA
GO:0006928	0.00159619	0.99935	21	733	movement of cell or subcellular component	BP	0.17557	1	NA
GO:0001881	0.00159716	0.999923	3	18	receptor recycling	BP	0.17557	1	NA
GO:0050900	0.00161563	0.999577	10	198	leukocyte migration	BP	0.17651	1	NA
GO:0006775	0.00166779	0.999922	3	13	fat-soluble vitamin metabolic process	BP	0.179804	1	NA
GO:0008330	0.00166794	1	2	2	protein tyrosine/threonine phosphatase activity	MF	0.179804	1	NA
GO:0050804	0.00167766	0.99973	6	94	modulation of chemical synaptic transmission	BP	0.179804	1	NA
GO:2001237	0.0016895	0.999787	5	57	negative regulation of extrinsic apoptotic signaling pathway	BP	0.179804	1	NA
GO:0034139	0.00170423	0.999976	2	6	regulation of toll-like receptor 3 signaling pathway	BP	0.179804	1	NA
GO:0007275	0.00171828	0.999138	40	1841	multicellular organism development	BP	0.179804	1	NA
GO:0048870	0.00172656	0.99934	18	580	cell motility	BP	0.179804	1	NA
GO:0051674	0.00172656	0.99934	18	580	localization of cell	BP	0.179804	1	NA
GO:0050727	0.00175016	0.999617	8	135	regulation of inflammatory response	BP	0.180567	1	NA
GO:0070098	0.00176978	0.999786	5	29	chemokine-mediated signaling pathway	BP	0.180567	1	NA
GO:0048856	0.00177443	0.999096	43	2041	anatomical structure development	BP	0.180567	1	NA
GO:0071345	0.00177924	0.99932	18	492	cellular response to cytokine stimulus	BP	0.180567	1	NA
GO:0090557	0.00178457	0.999974	2	6	establishment of endothelial intestinal barrier	BP	0.180567	1	NA
GO:0045672	0.00180251	0.999914	3	13	positive regulation of osteoclast differentiation	BP	0.181351	1	NA
GO:0006970	0.0018408	0.999831	4	40	response to osmotic stress	BP	0.184162	1	NA
GO:0070887	0.00199763	0.999018	35	1444	cellular response to chemical stimulus	BP	0.198737	1	NA
GO:0009628	0.00202203	0.999216	18	584	response to abiotic stimulus	BP	0.200046	1	NA
GO:0002687	0.00205767	0.999661	6	66	positive regulation of leukocyte migration	BP	0.201753	1	NA
GO:0034614	0.00206194	0.999656	6	87	cellular response to reactive oxygen species	BP	0.201753	1	NA
GO:0007568	0.00212184	0.99952	8	153	aging	BP	0.206479	1	NA
GO:0031399	0.00213541	0.99906	24	903	regulation of protein modification process	BP	0.206671	1	NA
GO:0034142	0.00217056	0.999883	3	18	toll-like receptor 4 signaling pathway	BP	0.208301	1	NA
GO:0048020	0.00218144	0.999806	4	19	CCR chemokine receptor binding	MF	0.208301	1	NA
GO:0032879	0.00219502	0.998991	27	1104	regulation of localization	BP	0.208301	1	NA
GO:0010038	0.00219905	0.9995	8	149	response to metal ion	BP	0.208301	1	NA
GO:0042127	0.00221287	0.999092	20	657	regulation of cell proliferation	BP	0.208501	1	NA
GO:0090322	0.0022342	0.99988	3	16	regulation of superoxide metabolic process	BP	0.209403	1	NA
GO:0060330	0.00228393	0.999874	3	19	regulation of response to interferon-gamma	BP	0.211834	1	NA
GO:0060334	0.00228393	0.999874	3	19	regulation of interferon-gamma-mediated signaling pathway	BP	0.211834	1	NA
GO:0002682	0.00232061	0.999006	22	749	regulation of immune system process	BP	0.214122	1	NA
GO:0010919	0.00233921	0.999961	2	6	regulation of inositol phosphate biosynthetic process	BP	0.214725	1	NA
GO:0045446	0.00235252	0.99977	4	39	endothelial cell differentiation	BP	0.214839	1	NA
GO:2000121	0.00239644	0.999963	2	5	regulation of removal of superoxide radicals	BP	0.217634	1	NA
GO:0071674	0.00240756	0.999676	5	43	mononuclear cell migration	BP	0.217634	1	NA
GO:0050432	0.0024217	0.999959	2	6	catecholamine secretion	BP	0.217806	1	NA
GO:0050890	0.00245466	0.999574	6	99	cognition	BP	0.219662	1	NA
GO:2000535	0.00248538	0.99996	2	5	regulation of entry of bacterium into host cell	BP	0.221032	1	NA
GO:0001102	0.0024948	0.999857	3	20	RNA polymerase II activating transcription factor binding	MF	0.221032	1	NA
GO:0051092	0.0025216	0.999561	6	88	positive regulation of NF-kappaB transcription factor activity	BP	0.2223	1	NA
GO:0007166	0.00257004	0.998778	29	1175	cell surface receptor signaling pathway	BP	0.225455	1	NA
GO:0002684	0.00261187	0.99899	17	529	positive regulation of immune system process	BP	0.226435	1	NA
GO:0031620	0.00261936	0.999974	2	3	regulation of fever generation	BP	0.226435	1	NA
GO:0031622	0.00261936	0.999974	2	3	positive regulation of fever generation	BP	0.226435	1	NA
GO:0071407	0.00269093	0.999187	11	300	cellular response to organic cyclic compound	BP	0.23099	1	NA
GO:0031623	0.002698	0.999724	4	44	receptor internalization	BP	0.23099	1	NA
GO:0007154	0.00276658	0.998526	49	2454	cell communication	BP	0.234653	1	NA
GO:0048518	0.00276776	0.99852	51	2540	positive regulation of biological process	BP	0.234653	1	NA
GO:0006915	0.00278031	0.998715	26	972	apoptotic process	BP	0.234653	1	NA
GO:0051050	0.00285619	0.998991	14	428	positive regulation of transport	BP	0.23889	1	NA
GO:0042221	0.00285734	0.998513	41	1833	response to chemical	BP	0.23889	1	NA
GO:0045807	0.00295071	0.999574	5	66	positive regulation of endocytosis	BP	0.24293	1	NA
GO:0046627	0.00295475	0.999822	3	18	negative regulation of insulin receptor signaling pathway	BP	0.24293	1	NA
GO:1900077	0.00295475	0.999822	3	18	negative regulation of cellular response to insulin stimulus	BP	0.24293	1	NA
GO:0048731	0.00296024	0.998495	36	1636	system development	BP	0.24293	1	NA
GO:0072577	0.00298502	0.999818	3	20	endothelial cell apoptotic process	BP	0.243841	1	NA
GO:1901739	0.00299953	0.99994	2	7	regulation of myoblast fusion	BP	0.243841	1	NA
GO:0002688	0.00301941	0.999567	5	51	regulation of leukocyte chemotaxis	BP	0.243841	1	NA
GO:0016310	0.00302611	0.998558	28	1147	phosphorylation	BP	0.243841	1	NA
GO:0031323	0.00305139	0.998352	54	2777	regulation of cellular metabolic process	BP	0.244771	1	NA
GO:0009968	0.00311539	0.998773	17	550	negative regulation of signal transduction	BP	0.248784	1	NA
GO:2001236	0.00314656	0.999427	6	92	regulation of extrinsic apoptotic signaling pathway	BP	0.250152	1	NA
GO:0032225	0.00321044	0.999937	2	6	regulation of synaptic transmission, dopaminergic	BP	0.254096	1	NA
GO:0050730	0.00324262	0.999403	6	106	regulation of peptidyl-tyrosine phosphorylation	BP	0.255507	1	NA
GO:1904994	0.00326149	0.999949	2	4	regulation of leukocyte adhesion to vascular endothelial cell	BP	0.255526	1	NA
GO:1902042	0.00327156	0.999791	3	22	negative regulation of extrinsic apoptotic signaling pathway via death domain receptors	BP	0.255526	1	NA
GO:0002020	0.00330878	0.999508	5	71	protease binding	MF	0.25674	1	NA
GO:0045670	0.00332018	0.999648	4	32	regulation of osteoclast differentiation	BP	0.25674	1	NA
GO:0032611	0.00333907	0.999641	4	37	interleukin-1 beta production	BP	0.25674	1	NA
GO:2000345	0.00334477	0.999929	2	7	regulation of hepatocyte proliferation	BP	0.25674	1	NA
GO:0097191	0.00338084	0.999268	7	127	extrinsic apoptotic signaling pathway	BP	0.258395	1	NA
GO:0045444	0.00339595	0.999372	6	91	fat cell differentiation	BP	0.258441	1	NA
GO:0002676	0.0034841	0.999943	2	4	regulation of chronic inflammatory response	BP	0.263995	1	NA
GO:0071548	0.00349859	0.999771	3	22	response to dexamethasone	BP	0.263995	1	NA
GO:0043901	0.00352816	0.999343	6	90	negative regulation of multi-organism process	BP	0.265103	1	NA
GO:0071310	0.00364166	0.998205	30	1210	cellular response to organic substance	BP	0.272482	1	NA
GO:0032958	0.00369268	0.999914	2	8	inositol phosphate biosynthetic process	BP	0.274981	1	NA
GO:0032897	0.00370595	0.999765	3	15	negative regulation of viral transcription	BP	0.274981	1	NA
GO:0080134	0.00372185	0.998398	20	715	regulation of response to stress	BP	0.275015	1	NA
GO:0045597	0.00377638	0.998739	12	361	positive regulation of cell differentiation	BP	0.277892	1	NA
GO:0072593	0.00382414	0.999153	7	125	reactive oxygen species metabolic process	BP	0.278843	1	NA
GO:0043434	0.00383554	0.998946	9	212	response to peptide hormone	BP	0.278843	1	NA
GO:0012501	0.00385002	0.998174	26	994	programmed cell death	BP	0.278843	1	NA
GO:0071417	0.00385194	0.998855	10	267	cellular response to organonitrogen compound	BP	0.278843	1	NA
GO:0050805	0.00388224	0.999734	3	24	negative regulation of synaptic transmission	BP	0.279721	1	NA
GO:0001101	0.00389548	0.999133	7	133	response to acid chemical	BP	0.279721	1	NA
GO:0009653	0.00394434	0.9982	23	937	anatomical structure morphogenesis	BP	0.282091	1	NA
GO:0019221	0.00397364	0.998546	14	359	cytokine-mediated signaling pathway	BP	0.283051	1	NA
GO:0043330	0.00412085	0.999714	3	22	response to exogenous dsRNA	BP	0.292367	1	NA
GO:0001933	0.0041501	0.998846	9	212	negative regulation of protein phosphorylation	BP	0.293274	1	NA
GO:0004175	0.00426482	0.999034	7	141	endopeptidase activity	MF	0.299252	1	NA
GO:0032844	0.00426831	0.998806	9	229	regulation of homeostatic process	BP	0.299252	1	NA
GO:0023056	0.00436123	0.998059	21	768	positive regulation of signaling	BP	0.304568	1	NA
GO:0006469	0.00438093	0.999005	7	129	negative regulation of protein kinase activity	BP	0.304748	1	NA
GO:0007165	0.00444251	0.997579	46	2300	signal transduction	BP	0.306456	1	NA
GO:0033138	0.00445131	0.999473	4	49	positive regulation of peptidyl-serine phosphorylation	BP	0.306456	1	NA
GO:0031347	0.00445711	0.99841	13	371	regulation of defense response	BP	0.306456	1	NA
GO:0003158	0.00452405	0.999464	4	45	endothelium development	BP	0.309863	1	NA
GO:0045123	0.00456863	0.99967	3	23	cellular extravasation	BP	0.311049	1	NA
GO:1901699	0.0045763	0.998515	11	324	cellular response to nitrogen compound	BP	0.311049	1	NA
GO:0031652	0.00460976	0.999899	2	5	positive regulation of heat generation	BP	0.312132	1	NA
GO:0032868	0.00467898	0.998921	7	143	response to insulin	BP	0.314503	1	NA
GO:0051937	0.0046801	0.999877	2	8	catecholamine transport	BP	0.314503	1	NA
GO:1901617	0.00472731	0.99906	6	108	organic hydroxy compound biosynthetic process	BP	0.316481	1	NA
GO:0010893	0.00478021	0.999884	2	6	positive regulation of steroid biosynthetic process	BP	0.317689	1	NA
GO:0071248	0.00478103	0.999226	5	67	cellular response to metal ion	BP	0.317689	1	NA
GO:1902533	0.00483148	0.998123	15	463	positive regulation of intracellular signal transduction	BP	0.318666	1	NA
GO:1902107	0.00483481	0.999212	5	75	positive regulation of leukocyte differentiation	BP	0.318666	1	NA
GO:0034113	0.00484943	0.999647	3	20	heterotypic cell-cell adhesion	BP	0.318666	1	NA
GO:0043647	0.00487369	0.999633	3	29	inositol phosphate metabolic process	BP	0.318939	1	NA
GO:0030656	0.00492522	0.999888	2	5	regulation of vitamin metabolic process	BP	0.318939	1	NA
GO:0060556	0.00492522	0.999888	2	5	regulation of vitamin D biosynthetic process	BP	0.318939	1	NA
GO:0060558	0.00492522	0.999888	2	5	regulation of calcidiol 1-monooxygenase activity	BP	0.318939	1	NA
GO:0030334	0.00499811	0.998272	12	334	regulation of cell migration	BP	0.322487	1	NA
GO:0034599	0.00511989	0.998657	8	172	cellular response to oxidative stress	BP	0.329151	1	NA
GO:0051183	0.00520356	0.999852	2	9	vitamin transporter activity	MF	0.330414	1	NA
GO:0006979	0.00521897	0.998381	10	248	response to oxidative stress	BP	0.330414	1	NA
GO:1903531	0.00522509	0.999131	5	77	negative regulation of secretion by cell	BP	0.330414	1	NA
GO:0038034	0.00523464	0.999357	4	41	signal transduction in absence of ligand	BP	0.330414	1	NA
GO:0097192	0.00523464	0.999357	4	41	extrinsic apoptotic signaling pathway in absence of ligand	BP	0.330414	1	NA
GO:0040012	0.00525748	0.998085	13	387	regulation of locomotion	BP	0.330414	1	NA
GO:0031730	0.00526941	0.999876	2	5	CCR5 chemokine receptor binding	MF	0.330414	1	NA
GO:2001141	0.00535234	0.997198	34	1578	regulation of RNA biosynthetic process	BP	0.334437	1	NA
GO:0001959	0.00541369	0.998894	6	103	regulation of cytokine-mediated signaling pathway	BP	0.336245	1	NA
GO:0034451	0.0054257	0.999836	2	11	centriolar satellite	CC	0.336245	1	NA
GO:0001660	0.00543793	0.99987	2	5	fever generation	BP	0.336245	1	NA
GO:2000503	0.00547336	0.99992	2	3	positive regulation of natural killer cell chemotaxis	BP	0.336896	1	NA
GO:2000810	0.00548629	0.999839	2	9	regulation of bicellular tight junction assembly	BP	0.336896	1	NA
GO:0016787	0.00560571	0.997256	26	1112	hydrolase activity	MF	0.343047	1	NA
GO:0048585	0.00571105	0.997491	19	680	negative regulation of response to stimulus	BP	0.345681	1	NA
GO:0050794	0.00571883	0.996873	73	4188	regulation of cellular process	BP	0.345681	1	NA
GO:0001664	0.00572378	0.998826	6	82	G-protein coupled receptor binding	MF	0.345681	1	NA
GO:0033673	0.00573417	0.998629	7	137	negative regulation of kinase activity	BP	0.345681	1	NA
GO:0048584	0.00574581	0.997216	25	1000	positive regulation of response to stimulus	BP	0.345681	1	NA
GO:0030335	0.00581374	0.998297	9	209	positive regulation of cell migration	BP	0.348589	1	NA
GO:0016477	0.00595915	0.997556	16	545	cell migration	BP	0.354402	1	NA
GO:0048008	0.00597717	0.99951	3	34	platelet-derived growth factor receptor signaling pathway	BP	0.354402	1	NA
GO:0031650	0.005995	0.999837	2	6	regulation of heat generation	BP	0.354402	1	NA
GO:0051341	0.00600923	0.999228	4	45	regulation of oxidoreductase activity	BP	0.354402	1	NA
GO:0051048	0.00601018	0.998966	5	80	negative regulation of secretion	BP	0.354402	1	NA
GO:0006066	0.00603972	0.998538	7	155	alcohol metabolic process	BP	0.354968	1	NA
GO:0051254	0.0060896	0.997307	19	713	positive regulation of RNA metabolic process	BP	0.356723	1	NA
GO:0035914	0.00611861	0.999511	3	22	skeletal muscle cell differentiation	BP	0.356973	1	NA
GO:0000982	0.00614191	0.99851	7	146	transcription factor activity, RNA polymerase II core promoter proximal region sequence-specific binding	MF	0.356973	1	NA
GO:0048583	0.00615402	0.996688	37	1744	regulation of response to stimulus	BP	0.356973	1	NA
GO:0051239	0.00631198	0.996845	27	1135	regulation of multicellular organismal process	BP	0.364947	1	NA
GO:0042368	0.00634554	0.999822	2	6	vitamin D biosynthetic process	BP	0.3657	1	NA
GO:0048247	0.00638198	0.999192	4	29	lymphocyte chemotaxis	BP	0.366434	1	NA
GO:1902532	0.00641738	0.997947	10	263	negative regulation of intracellular signal transduction	BP	0.366434	1	NA
GO:0032612	0.00642	0.999161	4	44	interleukin-1 production	BP	0.366434	1	NA
GO:2000147	0.00660781	0.998024	9	212	positive regulation of cell motility	BP	0.375948	1	NA
GO:0046626	0.00663163	0.999446	3	26	regulation of insulin receptor signaling pathway	BP	0.376102	1	NA
GO:0019751	0.00667645	0.999108	4	55	polyol metabolic process	BP	0.377442	1	NA
GO:1903532	0.00674698	0.998333	7	150	positive regulation of secretion by cell	BP	0.380222	1	NA
GO:0042326	0.00679919	0.997955	9	231	negative regulation of phosphorylation	BP	0.381956	1	NA
GO:0043270	0.00682501	0.99879	5	78	positive regulation of ion transport	BP	0.382201	1	NA
GO:0051181	0.00690801	0.99976	2	12	cofactor transport	BP	0.384925	1	NA
GO:0051094	0.00693191	0.997283	14	481	positive regulation of developmental process	BP	0.384925	1	NA
GO:0045087	0.00693851	0.997193	15	457	innate immune response	BP	0.384925	1	NA
GO:0002548	0.00715868	0.999056	4	32	monocyte chemotaxis	BP	0.395906	1	NA
GO:0045936	0.00718357	0.997661	10	280	negative regulation of phosphate metabolic process	BP	0.396053	1	NA
GO:0030100	0.00722946	0.998424	6	122	regulation of endocytosis	BP	0.397147	1	NA
GO:2000145	0.00724803	0.997367	12	354	regulation of cell motility	BP	0.397147	1	NA
GO:2000352	0.00733511	0.999745	2	10	negative regulation of endothelial cell apoptotic process	BP	0.398241	1	NA
GO:1901214	0.00737396	0.998148	7	148	regulation of neuron death	BP	0.398241	1	NA
GO:0010563	0.00737513	0.997589	10	281	negative regulation of phosphorus metabolic process	BP	0.398241	1	NA
GO:0051180	0.00739604	0.999737	2	11	vitamin transport	BP	0.398241	1	NA
GO:0051272	0.00741819	0.99774	9	216	positive regulation of cellular component movement	BP	0.398241	1	NA
GO:0032502	0.00742302	0.995836	44	2244	developmental process	BP	0.398241	1	NA
GO:0001963	0.00743042	0.999752	2	8	synaptic transmission, dopaminergic	BP	0.398241	1	NA
GO:0090484	0.00746801	0.999743	2	9	drug transporter activity	MF	0.398241	1	NA
GO:0051716	0.00746926	0.995731	55	2931	cellular response to stimulus	BP	0.398241	1	NA
GO:0007520	0.00757317	0.999724	2	12	myoblast fusion	BP	0.402576	1	NA
GO:0002753	0.00764831	0.998943	4	49	cytoplasmic pattern recognition receptor signaling pathway	BP	0.404265	1	NA
GO:0038066	0.00765034	0.999334	3	23	p38MAPK cascade	BP	0.404265	1	NA
GO:0010942	0.00775269	0.997159	12	355	positive regulation of cell death	BP	0.408018	1	NA
GO:0032703	0.00783494	0.999731	2	8	negative regulation of interleukin-2 production	BP	0.408018	1	NA
GO:1901550	0.00784337	0.999731	2	8	regulation of endothelial cell development	BP	0.408018	1	NA
GO:1903140	0.00784337	0.999731	2	8	regulation of establishment of endothelial barrier	BP	0.408018	1	NA
GO:0001931	0.00785883	0.999712	2	11	uropod	CC	0.408018	1	NA
GO:0031254	0.00785883	0.999712	2	11	cell trailing edge	CC	0.408018	1	NA
GO:0006972	0.00795719	0.999699	2	13	hyperosmotic response	BP	0.410961	1	NA
GO:0045080	0.00796167	0.999749	2	6	positive regulation of chemokine biosynthetic process	BP	0.410961	1	NA
GO:0008625	0.0080034	0.998874	4	54	extrinsic apoptotic signaling pathway via death domain receptors	BP	0.411921	1	NA
GO:0060759	0.00811943	0.998191	6	110	regulation of response to cytokine stimulus	BP	0.412477	1	NA
GO:0046889	0.00824832	0.999248	3	29	positive regulation of lipid biosynthetic process	BP	0.412477	1	NA
GO:0046883	0.00827149	0.998461	5	83	regulation of hormone secretion	BP	0.412477	1	NA
GO:0042532	0.00843067	0.9997	2	8	negative regulation of tyrosine phosphorylation of STAT protein	BP	0.412477	1	NA
GO:0031087	0.0085157	0.999721	2	6	deadenylation-independent decapping of nuclear-transcribed mRNA	BP	0.412477	1	NA
GO:0046173	0.00851945	0.999218	3	27	polyol biosynthetic process	BP	0.412477	1	NA
GO:0060142	0.00853089	0.999673	2	11	regulation of syncytium formation by plasma membrane fusion	BP	0.412477	1	NA
GO:0072574	0.0086041	0.999681	2	9	hepatocyte proliferation	BP	0.412477	1	NA
GO:0072575	0.0086041	0.999681	2	9	epithelial cell proliferation involved in liver morphogenesis	BP	0.412477	1	NA
GO:0051049	0.00862969	0.996045	19	776	regulation of transport	BP	0.412477	1	NA
GO:0015893	0.00864163	0.999672	2	10	drug transport	BP	0.412477	1	NA
GO:0034134	0.00868398	0.999677	2	9	toll-like receptor 2 signaling pathway	BP	0.412477	1	NA
GO:0071363	0.00870499	0.997085	10	268	cellular response to growth factor stimulus	BP	0.412477	1	NA
GO:0051952	0.00878693	0.999658	2	11	regulation of amine transport	BP	0.412477	1	NA
GO:0042359	0.00879018	0.99968	2	8	vitamin D metabolic process	BP	0.412477	1	NA
GO:0010647	0.00880336	0.995883	20	763	positive regulation of cell communication	BP	0.412477	1	NA
GO:0051353	0.00880672	0.999184	3	26	positive regulation of oxidoreductase activity	BP	0.412477	1	NA
GO:0051047	0.00895878	0.997662	7	159	positive regulation of secretion	BP	0.412477	1	NA
GO:0071229	0.00902567	0.998286	5	81	cellular response to acid chemical	BP	0.412477	1	NA
GO:0010814	0.00913028	1	1	1	substance P catabolic process	BP	0.412477	1	NA
GO:0010816	0.00913028	1	1	1	calcitonin catabolic process	BP	0.412477	1	NA
GO:0031302	0.00913028	1	1	1	intrinsic component of endosome membrane	CC	0.412477	1	NA
GO:0034959	0.00913028	1	1	1	endothelin maturation	BP	0.412477	1	NA
GO:0045429	0.00913408	0.999149	3	24	positive regulation of nitric oxide biosynthetic process	BP	0.412477	1	NA
GO:1904407	0.00913408	0.999149	3	24	positive regulation of nitric oxide metabolic process	BP	0.412477	1	NA
GO:0050707	0.00914804	0.998257	5	81	regulation of cytokine secretion	BP	0.412477	1	NA
GO:0061756	0.00914936	0.99965	2	9	leukocyte adhesion to vascular endothelial cell	BP	0.412477	1	NA
GO:0010726	0.00920741	1	1	1	positive regulation of hydrogen peroxide metabolic process	BP	0.412477	1	NA
GO:0051581	0.00920741	1	1	1	negative regulation of neurotransmitter uptake	BP	0.412477	1	NA
GO:0051585	0.00920741	1	1	1	negative regulation of dopamine uptake involved in synaptic transmission	BP	0.412477	1	NA
GO:0051610	0.00920741	1	1	1	serotonin uptake	BP	0.412477	1	NA
GO:0051611	0.00920741	1	1	1	regulation of serotonin uptake	BP	0.412477	1	NA
GO:0051612	0.00920741	1	1	1	negative regulation of serotonin uptake	BP	0.412477	1	NA
GO:0051620	0.00920741	1	1	1	norepinephrine uptake	BP	0.412477	1	NA
GO:0051621	0.00920741	1	1	1	regulation of norepinephrine uptake	BP	0.412477	1	NA
GO:0051622	0.00920741	1	1	1	negative regulation of norepinephrine uptake	BP	0.412477	1	NA
GO:0051945	0.00920741	1	1	1	negative regulation of catecholamine uptake involved in synaptic transmission	BP	0.412477	1	NA
GO:0070494	0.00920741	1	1	1	regulation of thrombin-activated receptor signaling pathway	BP	0.412477	1	NA
GO:0070495	0.00920741	1	1	1	negative regulation of thrombin-activated receptor signaling pathway	BP	0.412477	1	NA
GO:1903282	0.00920741	1	1	1	regulation of glutathione peroxidase activity	BP	0.412477	1	NA
GO:1903284	0.00920741	1	1	1	positive regulation of glutathione peroxidase activity	BP	0.412477	1	NA
GO:1903285	0.00920741	1	1	1	positive regulation of hydrogen peroxide catabolic process	BP	0.412477	1	NA
GO:2000295	0.00920741	1	1	1	regulation of hydrogen peroxide catabolic process	BP	0.412477	1	NA
GO:2000468	0.00920741	1	1	1	regulation of peroxidase activity	BP	0.412477	1	NA
GO:2000470	0.00920741	1	1	1	positive regulation of peroxidase activity	BP	0.412477	1	NA
GO:0034654	0.00920882	0.994848	39	1911	nucleobase-containing compound biosynthetic process	BP	0.412477	1	NA
GO:0021569	0.00924183	1	1	1	rhombomere 3 development	BP	0.412477	1	NA
GO:0021593	0.00924183	1	1	1	rhombomere morphogenesis	BP	0.412477	1	NA
GO:0021594	0.00924183	1	1	1	rhombomere formation	BP	0.412477	1	NA
GO:0021658	0.00924183	1	1	1	rhombomere 3 morphogenesis	BP	0.412477	1	NA
GO:0021660	0.00924183	1	1	1	rhombomere 3 formation	BP	0.412477	1	NA
GO:0021664	0.00924183	1	1	1	rhombomere 5 morphogenesis	BP	0.412477	1	NA
GO:0021666	0.00924183	1	1	1	rhombomere 5 formation	BP	0.412477	1	NA
GO:0071774	0.0092674	0.998238	5	70	response to fibroblast growth factor	BP	0.412584	1	NA
GO:0051967	0.00933951	1	1	1	negative regulation of synaptic transmission, glutamatergic	BP	0.413235	1	NA
GO:0030730	0.00943821	0.999633	2	9	sequestering of triglyceride	BP	0.413235	1	NA
GO:0032907	0.00945145	1	1	1	transforming growth factor beta3 production	BP	0.413235	1	NA
GO:0032910	0.00945145	1	1	1	regulation of transforming growth factor beta3 production	BP	0.413235	1	NA
GO:0032916	0.00945145	1	1	1	positive regulation of transforming growth factor beta3 production	BP	0.413235	1	NA
GO:0034670	0.00945145	1	1	1	chemotaxis to arachidonic acid	BP	0.413235	1	NA
GO:0060509	0.00945145	1	1	1	Type I pneumocyte differentiation	BP	0.413235	1	NA
GO:0031726	0.00946765	0.99974	2	4	CCR1 chemokine receptor binding	MF	0.413235	1	NA
GO:0031649	0.00949561	0.99964	2	8	heat generation	BP	0.413442	1	NA
GO:0033135	0.00961641	0.998567	4	61	regulation of peptidyl-serine phosphorylation	BP	0.413548	1	NA
GO:0140007	0.00963012	1	1	1	KICSTOR complex	CC	0.413548	1	NA
GO:0040017	0.00967824	0.996921	9	228	positive regulation of locomotion	BP	0.413548	1	NA
GO:0014866	0.00968381	1	1	1	skeletal myofibril assembly	BP	0.413548	1	NA
GO:0034242	0.00968381	1	1	1	negative regulation of syncytium formation by plasma membrane fusion	BP	0.413548	1	NA
GO:1901740	0.00968381	1	1	1	negative regulation of myoblast fusion	BP	0.413548	1	NA
GO:1903943	0.00968381	1	1	1	regulation of hepatocyte apoptotic process	BP	0.413548	1	NA
GO:1903944	0.00968381	1	1	1	negative regulation of hepatocyte apoptotic process	BP	0.413548	1	NA
GO:0072576	0.00978695	0.999604	2	10	liver morphogenesis	BP	0.416724	1	NA
GO:1901888	0.00980499	0.999029	3	40	regulation of cell junction assembly	BP	0.416724	1	NA
GO:0045076	0.00990074	0.999606	2	9	regulation of interleukin-2 biosynthetic process	BP	0.41686	1	NA
GO:0070840	0.00992975	0.999578	2	13	dynein complex binding	MF	0.41686	1	NA
GO:0034138	0.00996814	0.999571	2	14	toll-like receptor 3 signaling pathway	BP	0.41686	1	NA
GO:0005542	0.0100215	1	1	1	folic acid binding	MF	0.41686	1	NA
GO:0008518	0.0100215	1	1	1	reduced folate carrier activity	MF	0.41686	1	NA
GO:0015350	0.0100215	1	1	1	methotrexate transporter activity	MF	0.41686	1	NA
GO:0051958	0.0100215	1	1	1	methotrexate transport	BP	0.41686	1	NA
GO:0098838	0.0100215	1	1	1	reduced folate transmembrane transport	BP	0.41686	1	NA
GO:0032722	0.0100486	0.99902	3	27	positive regulation of chemokine production	BP	0.41686	1	NA
GO:0015837	0.0100746	0.999573	2	12	amine transport	BP	0.41686	1	NA
GO:0045073	0.0100859	0.99962	2	7	regulation of chemokine biosynthetic process	BP	0.41686	1	NA
GO:0051270	0.0100891	0.996168	12	376	regulation of cellular component movement	BP	0.41686	1	NA
GO:0017017	0.0102982	0.999608	2	7	MAP kinase tyrosine/serine/threonine phosphatase activity	MF	0.423954	1	NA
GO:0032774	0.0103084	0.994296	35	1694	RNA biosynthetic process	BP	0.423954	1	NA
GO:2000501	0.0106372	0.999689	2	4	regulation of natural killer cell chemotaxis	BP	0.436468	1	NA
GO:0051252	0.0107209	0.99405	35	1706	regulation of RNA metabolic process	BP	0.438893	1	NA
GO:0002544	0.0107803	0.999579	2	7	chronic inflammatory response	BP	0.440311	1	NA
GO:1903708	0.0109024	0.997821	5	95	positive regulation of hemopoiesis	BP	0.444279	1	NA
GO:0061811	0.0109542	1	1	1	ADP-ribosyl cyclase activity	MF	0.444355	1	NA
GO:0061812	0.0109542	1	1	1	cyclic ADP-ribose hydrolase	MF	0.444355	1	NA
GO:0047801	0.0110644	1	1	1	L-cysteine:2-oxoglutarate aminotransferase activity	MF	0.445955	1	NA
GO:0033079	0.0110938	1	1	1	immature T cell proliferation	BP	0.445955	1	NA
GO:0033083	0.0110938	1	1	1	regulation of immature T cell proliferation	BP	0.445955	1	NA
GO:0033091	0.0110938	1	1	1	positive regulation of immature T cell proliferation	BP	0.445955	1	NA
GO:1900076	0.0111867	0.998849	3	33	regulation of cellular response to insulin stimulus	BP	0.447218	1	NA
GO:0065009	0.011207	0.993872	32	1505	regulation of molecular function	BP	0.447218	1	NA
GO:0032729	0.0113625	0.998835	3	29	positive regulation of interferon-gamma production	BP	0.447218	1	NA
GO:2000379	0.011416	0.998228	4	49	positive regulation of reactive oxygen species metabolic process	BP	0.447218	1	NA
GO:1902041	0.0114207	0.99881	3	36	regulation of extrinsic apoptotic signaling pathway via death domain receptors	BP	0.447218	1	NA
GO:1901890	0.0114315	0.999468	2	15	positive regulation of cell junction assembly	BP	0.447218	1	NA
GO:0031086	0.0114704	0.999537	2	7	nuclear-transcribed mRNA catabolic process, deadenylation-independent decay	BP	0.447218	1	NA
GO:0009233	0.0116186	1	1	1	menaquinone metabolic process	BP	0.447218	1	NA
GO:0009234	0.0116186	1	1	1	menaquinone biosynthetic process	BP	0.447218	1	NA
GO:0032194	0.0116186	1	1	1	ubiquinone biosynthetic process via 3,4-dihydroxy-5-polyprenylbenzoate	BP	0.447218	1	NA
GO:0042371	0.0116186	1	1	1	vitamin K biosynthetic process	BP	0.447218	1	NA
GO:0010033	0.0117181	0.993529	33	1483	response to organic substance	BP	0.447218	1	NA
GO:0042033	0.0117481	0.999502	2	8	chemokine biosynthetic process	BP	0.447218	1	NA
GO:0071385	0.011754	0.998777	3	30	cellular response to glucocorticoid stimulus	BP	0.447218	1	NA
GO:0043922	0.0117941	0.999517	2	7	negative regulation by host of viral transcription	BP	0.447218	1	NA
GO:0019430	0.0118574	0.99947	2	10	removal of superoxide radicals	BP	0.447218	1	NA
GO:1903428	0.0120149	0.998749	3	27	positive regulation of reactive oxygen species biosynthetic process	BP	0.447218	1	NA
GO:0022409	0.0121435	0.99704	6	126	positive regulation of cell-cell adhesion	BP	0.447218	1	NA
GO:0043200	0.0121531	0.998069	4	55	response to amino acid	BP	0.447218	1	NA
GO:0043065	0.0121809	0.995466	11	330	positive regulation of apoptotic process	BP	0.447218	1	NA
GO:2001239	0.0121935	0.998727	3	26	regulation of extrinsic apoptotic signaling pathway in absence of ligand	BP	0.447218	1	NA
GO:0019438	0.0122076	0.993026	39	1941	aromatic compound biosynthetic process	BP	0.447218	1	NA
GO:0098772	0.0122171	0.99431	18	705	molecular function regulator	MF	0.447218	1	NA
GO:0070011	0.0122726	0.996237	8	227	peptidase activity, acting on L-amino acid peptides	MF	0.447218	1	NA
GO:0048525	0.0123223	0.998039	4	52	negative regulation of viral process	BP	0.447218	1	NA
GO:0070997	0.0123476	0.99657	7	164	neuron death	BP	0.447218	1	NA
GO:0018130	0.0123531	0.992936	39	1941	heterocycle biosynthetic process	BP	0.447218	1	NA
GO:0098742	0.0123656	0.998671	3	37	cell-cell adhesion via plasma-membrane adhesion molecules	BP	0.447218	1	NA
GO:0016338	0.0123749	1	1	1	calcium-independent cell-cell adhesion via plasma membrane cell-adhesion molecules	BP	0.447218	1	NA
GO:0061436	0.0123749	1	1	1	establishment of skin barrier	BP	0.447218	1	NA
GO:0061772	0.0123749	1	1	1	drug transport across blood-nerve barrier	BP	0.447218	1	NA
GO:1903348	0.0123749	1	1	1	positive regulation of bicellular tight junction assembly	BP	0.447218	1	NA
GO:1903544	0.0123749	1	1	1	response to butyrate	BP	0.447218	1	NA
GO:1903545	0.0123749	1	1	1	cellular response to butyrate	BP	0.447218	1	NA
GO:0051592	0.0123984	0.998016	4	56	response to calcium ion	BP	0.447218	1	NA
GO:0031529	0.0124108	0.998682	3	30	ruffle organization	BP	0.447218	1	NA
GO:0048566	0.0124171	0.999458	2	8	embryonic digestive tract development	BP	0.447218	1	NA
GO:1903530	0.012424	0.995875	9	260	regulation of secretion by cell	BP	0.447218	1	NA
GO:0033549	0.0124492	0.999456	2	8	MAP kinase phosphatase activity	MF	0.447218	1	NA
GO:0015234	0.0124738	1	1	1	thiamine transmembrane transporter activity	MF	0.447218	1	NA
GO:0015888	0.0124738	1	1	1	thiamine transport	BP	0.447218	1	NA
GO:0030233	0.0124738	1	1	1	deoxynucleotide transmembrane transporter activity	MF	0.447218	1	NA
GO:0030302	0.0124738	1	1	1	deoxynucleotide transport	BP	0.447218	1	NA
GO:0030974	0.0124738	1	1	1	thiamine pyrophosphate transport	BP	0.447218	1	NA
GO:0071934	0.0124738	1	1	1	thiamine transmembrane transport	BP	0.447218	1	NA
GO:0090422	0.0124738	1	1	1	thiamine pyrophosphate transporter activity	MF	0.447218	1	NA
GO:0035747	0.0124787	0.99954	2	5	natural killer cell chemotaxis	BP	0.447218	1	NA
GO:0016323	0.012488	0.997978	4	74	basolateral plasma membrane	CC	0.447218	1	NA
GO:0016202	0.0125137	0.998642	3	41	regulation of striated muscle tissue development	BP	0.447218	1	NA
GO:0048634	0.0125137	0.998642	3	41	regulation of muscle organ development	BP	0.447218	1	NA
GO:1901861	0.0125137	0.998642	3	41	regulation of muscle tissue development	BP	0.447218	1	NA
GO:0071384	0.0125138	0.998664	3	31	cellular response to corticosteroid stimulus	BP	0.447218	1	NA
GO:0045893	0.0126354	0.994219	17	667	positive regulation of transcription, DNA-templated	BP	0.447218	1	NA
GO:1903508	0.0126354	0.994219	17	667	positive regulation of nucleic acid-templated transcription	BP	0.447218	1	NA
GO:0034146	0.0126571	1	1	1	toll-like receptor 5 signaling pathway	BP	0.447218	1	NA
GO:0034147	0.0126571	1	1	1	regulation of toll-like receptor 5 signaling pathway	BP	0.447218	1	NA
GO:0034148	0.0126571	1	1	1	negative regulation of toll-like receptor 5 signaling pathway	BP	0.447218	1	NA
GO:0070429	0.0126571	1	1	1	negative regulation of nucleotide-binding oligomerization domain containing 1 signaling pathway	BP	0.447218	1	NA
GO:0071947	0.0126571	1	1	1	protein deubiquitination involved in ubiquitin-dependent protein catabolic process	BP	0.447218	1	NA
GO:0072573	0.0126571	1	1	1	tolerance induction to lipopolysaccharide	BP	0.447218	1	NA
GO:0090291	0.0126571	1	1	1	negative regulation of osteoclast proliferation	BP	0.447218	1	NA
GO:0043068	0.0126842	0.995251	11	332	positive regulation of programmed cell death	BP	0.447287	1	NA
GO:1902680	0.0127475	0.994162	17	668	positive regulation of RNA biosynthetic process	BP	0.448632	1	NA
GO:0042094	0.0128014	0.999394	2	11	interleukin-2 biosynthetic process	BP	0.448897	1	NA
GO:0009651	0.0128055	0.999404	2	10	response to salt stress	BP	0.448897	1	NA
GO:0010477	0.0128332	1	1	1	response to sulfur dioxide	BP	0.448987	1	NA
GO:0046688	0.0128662	0.999389	2	11	response to copper ion	BP	0.449257	1	NA
GO:0002763	0.0131088	0.998586	3	28	positive regulation of myeloid leukocyte differentiation	BP	0.455498	1	NA
GO:0006801	0.0131304	0.998567	3	33	superoxide metabolic process	BP	0.455498	1	NA
GO:0002690	0.0131353	0.997885	4	45	positive regulation of leukocyte chemotaxis	BP	0.455498	1	NA
GO:0032768	0.0131472	0.99857	3	31	regulation of monooxygenase activity	BP	0.455498	1	NA
GO:0010829	0.0133198	0.99938	2	9	negative regulation of glucose transport	BP	0.460582	1	NA
GO:0019219	0.0135069	0.99229	37	1869	regulation of nucleobase-containing compound metabolic process	BP	0.465693	1	NA
GO:0050755	0.0135199	0.999366	2	9	chemokine metabolic process	BP	0.465693	1	NA
GO:1901653	0.0136529	0.996124	7	186	cellular response to peptide	BP	0.469364	1	NA
GO:0051044	0.0137016	0.999339	2	10	positive regulation of membrane protein ectodomain proteolysis	BP	0.47013	1	NA
GO:0050663	0.0138172	0.997073	5	93	cytokine secretion	BP	0.473183	1	NA
GO:0015844	0.0138437	0.9993	2	13	monoamine transport	BP	0.473183	1	NA
GO:0050793	0.0139386	0.992861	23	1003	regulation of developmental process	BP	0.475516	1	NA
GO:0006355	0.0140398	0.99218	32	1561	regulation of transcription, DNA-templated	BP	0.477296	1	NA
GO:0043491	0.0140444	0.997014	5	92	protein kinase B signaling	BP	0.477296	1	NA
GO:0033613	0.0140849	0.998414	3	36	activating transcription factor binding	MF	0.477761	1	NA
GO:0051090	0.0142524	0.995515	8	218	regulation of DNA binding transcription factor activity	BP	0.47918	1	NA
GO:0051542	0.0142795	1	1	1	elastin biosynthetic process	BP	0.47918	1	NA
GO:0051543	0.0142795	1	1	1	regulation of elastin biosynthetic process	BP	0.47918	1	NA
GO:0051545	0.0142795	1	1	1	negative regulation of elastin biosynthetic process	BP	0.47918	1	NA
GO:0050995	0.0142821	0.999353	2	7	negative regulation of lipid catabolic process	BP	0.47918	1	NA
GO:0002691	0.0143088	0.999282	2	11	regulation of cellular extravasation	BP	0.47918	1	NA
GO:0050920	0.0143391	0.996951	5	78	regulation of chemotaxis	BP	0.47918	1	NA
GO:0001817	0.014342	0.994534	11	327	regulation of cytokine production	BP	0.47918	1	NA
GO:0033925	0.0144004	1	1	1	mannosyl-glycoprotein endo-beta-N-acetylglucosaminidase activity	MF	0.480228	1	NA
GO:0045935	0.0144639	0.992883	20	829	positive regulation of nucleobase-containing compound metabolic process	BP	0.481444	1	NA
GO:0032268	0.014529	0.99206	29	1332	regulation of cellular protein metabolic process	BP	0.482288	1	NA
GO:0019915	0.0145434	0.998343	3	36	lipid storage	BP	0.482288	1	NA
GO:0048641	0.0145816	0.999218	2	17	regulation of skeletal muscle tissue development	BP	0.482657	1	NA
GO:0060627	0.0147759	0.995312	8	245	regulation of vesicle-mediated transport	BP	0.486669	1	NA
GO:0045940	0.0147894	0.999273	2	9	positive regulation of steroid metabolic process	BP	0.486669	1	NA
GO:0032757	0.0148052	0.998357	3	23	positive regulation of interleukin-8 production	BP	0.486669	1	NA
GO:0035976	0.0148121	0.999403	2	5	transcription factor AP-1 complex	CC	0.486669	1	NA
GO:0051130	0.0148871	0.993393	15	603	positive regulation of cellular component organization	BP	0.48742	1	NA
GO:0051345	0.0148897	0.994285	11	378	positive regulation of hydrolase activity	BP	0.48742	1	NA
GO:0031349	0.0149661	0.994878	9	253	positive regulation of defense response	BP	0.48902	1	NA
GO:0051147	0.0150438	0.997432	4	69	regulation of muscle cell differentiation	BP	0.490661	1	NA
GO:0006357	0.0150962	0.992419	21	916	regulation of transcription from RNA polymerase II promoter	BP	0.491467	1	NA
GO:0051171	0.0151681	0.990954	49	2631	regulation of nitrogen compound metabolic process	BP	0.492907	1	NA
GO:0050715	0.0153071	0.99739	4	58	positive regulation of cytokine secretion	BP	0.49652	1	NA
GO:0030900	0.0154451	0.996617	5	116	forebrain development	BP	0.500086	1	NA
GO:2000351	0.0155317	0.99915	2	15	regulation of endothelial cell apoptotic process	BP	0.501975	1	NA
GO:0042575	0.0159212	0.999154	2	11	DNA polymerase complex	CC	0.511046	1	NA
GO:2001234	0.0159605	0.995872	6	123	negative regulation of apoptotic signaling pathway	BP	0.511046	1	NA
GO:0019722	0.0159627	0.997234	4	64	calcium-mediated signaling	BP	0.511046	1	NA
GO:0002831	0.0159819	0.997219	4	72	regulation of response to biotic stimulus	BP	0.511046	1	NA
GO:0060211	0.0159885	0.999163	2	10	regulation of nuclear-transcribed mRNA poly(A) tail shortening	BP	0.511046	1	NA
GO:0060213	0.0159885	0.999163	2	10	positive regulation of nuclear-transcribed mRNA poly(A) tail shortening	BP	0.511046	1	NA
GO:0071900	0.0160215	0.99445	9	266	regulation of protein serine/threonine kinase activity	BP	0.511046	1	NA
GO:0018108	0.0161022	0.995806	6	159	peptidyl-tyrosine phosphorylation	BP	0.511046	1	NA
GO:0032515	0.0161238	0.999138	2	11	negative regulation of phosphoprotein phosphatase activity	BP	0.511046	1	NA
GO:0031331	0.0161373	0.994401	9	272	positive regulation of cellular catabolic process	BP	0.511046	1	NA
GO:0007268	0.0161632	0.995789	6	154	chemical synaptic transmission	BP	0.511046	1	NA
GO:0098916	0.0161632	0.995789	6	154	anterograde trans-synaptic signaling	BP	0.511046	1	NA
GO:0019894	0.0161854	0.999078	2	18	kinesin binding	MF	0.511046	1	NA
GO:0023061	0.0162217	0.995777	6	142	signal release	BP	0.511287	1	NA
GO:1903506	0.0163157	0.990798	32	1575	regulation of nucleic acid-templated transcription	BP	0.513339	1	NA
GO:0051928	0.0163598	0.998056	3	35	positive regulation of calcium ion transport	BP	0.513818	1	NA
GO:0045601	0.0164299	0.999101	2	12	regulation of endothelial cell differentiation	BP	0.513851	1	NA
GO:0099536	0.0165068	0.995679	6	155	synaptic signaling	BP	0.513851	1	NA
GO:0099537	0.0165068	0.995679	6	155	trans-synaptic signaling	BP	0.513851	1	NA
GO:0042345	0.0165132	0.998054	3	29	regulation of NF-kappaB import into nucleus	BP	0.513851	1	NA
GO:0042348	0.0165132	0.998054	3	29	NF-kappaB import into nucleus	BP	0.513851	1	NA
GO:0051128	0.016534	0.991284	24	1134	regulation of cellular component organization	BP	0.513851	1	NA
GO:0050731	0.0165735	0.997086	4	71	positive regulation of peptidyl-tyrosine phosphorylation	BP	0.514184	1	NA
GO:0050848	0.0166148	0.998008	3	37	regulation of calcium-mediated signaling	BP	0.514568	1	NA
GO:0018212	0.0167936	0.995584	6	161	peptidyl-tyrosine modification	BP	0.519202	1	NA
GO:0008233	0.0168702	0.99452	8	239	peptidase activity	MF	0.520668	1	NA
GO:0032675	0.0169142	0.997025	4	60	regulation of interleukin-6 production	BP	0.520938	1	NA
GO:0046879	0.0169843	0.996201	5	103	hormone secretion	BP	0.520938	1	NA
GO:0051046	0.0169901	0.994053	9	276	regulation of secretion	BP	0.520938	1	NA
GO:0070423	0.016996	0.997962	3	32	nucleotide-binding oligomerization domain containing signaling pathway	BP	0.520938	1	NA
GO:0010888	0.0170346	0.999039	2	13	negative regulation of lipid storage	BP	0.521225	1	NA
GO:0046330	0.0173874	0.9969	4	70	positive regulation of JNK cascade	BP	0.531105	1	NA
GO:0009914	0.0174543	0.996068	5	104	hormone transport	BP	0.532237	1	NA
GO:0005102	0.0175162	0.992074	15	556	receptor binding	MF	0.53321	1	NA
GO:0060322	0.0177357	0.994177	8	268	head development	BP	0.537079	1	NA
GO:0048168	0.0177457	0.998959	2	15	regulation of neuronal synaptic plasticity	BP	0.537079	1	NA
GO:0035296	0.0177639	0.997819	3	36	regulation of tube diameter	BP	0.537079	1	NA
GO:0097746	0.0177639	0.997819	3	36	regulation of blood vessel diameter	BP	0.537079	1	NA
GO:0016485	0.0179221	0.995931	5	109	protein processing	BP	0.540427	1	NA
GO:0043549	0.0179467	0.992611	12	423	regulation of kinase activity	BP	0.540427	1	NA
GO:0035872	0.0179667	0.997796	3	33	nucleotide-binding domain, leucine rich repeat containing receptor signaling pathway	BP	0.540427	1	NA
GO:0051091	0.017996	0.995207	6	140	positive regulation of DNA binding transcription factor activity	BP	0.540427	1	NA
GO:0032770	0.018067	0.998948	2	13	positive regulation of monooxygenase activity	BP	0.541644	1	NA
GO:0014046	0.0183536	0.999916	1	2	dopamine secretion	BP	0.54839	1	NA
GO:0014059	0.0183536	0.999916	1	2	regulation of dopamine secretion	BP	0.54839	1	NA
GO:1902957	0.0184554	0.999915	1	2	negative regulation of mitochondrial electron transport, NADH to ubiquinone	BP	0.549036	1	NA
GO:1905447	0.0184554	0.999915	1	2	negative regulation of mitochondrial ATP synthesis coupled electron transport	BP	0.549036	1	NA
GO:0001225	0.0184677	0.999915	1	2	RNA polymerase II transcription coactivator binding	MF	0.549036	1	NA
GO:0002169	0.0186713	0.999913	1	2	3-methylcrotonyl-CoA carboxylase complex, mitochondrial	CC	0.551129	1	NA
GO:0004485	0.0186713	0.999913	1	2	methylcrotonoyl-CoA carboxylase activity	MF	0.551129	1	NA
GO:1905202	0.0186713	0.999913	1	2	methylcrotonoyl-CoA carboxylase complex	CC	0.551129	1	NA
GO:0032890	0.0186953	0.998857	2	17	regulation of organic acid transport	BP	0.551129	1	NA
GO:1901031	0.0187082	0.998856	2	17	regulation of response to reactive oxygen species	BP	0.551129	1	NA
GO:0060430	0.0187532	0.999912	1	2	lung saccule development	BP	0.551129	1	NA
GO:0006464	0.0187857	0.988947	38	1990	cellular protein modification process	BP	0.551129	1	NA
GO:0036211	0.0187857	0.988947	38	1990	protein modification process	BP	0.551129	1	NA
GO:0051246	0.0188634	0.989374	30	1415	regulation of protein metabolic process	BP	0.552499	1	NA
GO:0032651	0.0188956	0.997638	3	33	regulation of interleukin-1 beta production	BP	0.552535	1	NA
GO:0002822	0.0189733	0.996529	4	69	regulation of adaptive immune response based on somatic recombination of immune receptors built from immunoglobulin superfamily domains	BP	0.553897	1	NA
GO:0072676	0.0191539	0.996557	4	43	lymphocyte migration	BP	0.558252	1	NA
GO:0035994	0.0192232	0.998872	2	11	response to muscle stretch	BP	0.559358	1	NA
GO:0003887	0.0193211	0.998848	2	12	DNA-directed DNA polymerase activity	MF	0.559732	1	NA
GO:0002090	0.0193302	0.998805	2	16	regulation of receptor internalization	BP	0.559732	1	NA
GO:0050896	0.0193401	0.988224	62	3494	response to stimulus	BP	0.559732	1	NA
GO:0014732	0.0193618	0.999906	1	2	skeletal muscle atrophy	BP	0.559732	1	NA
GO:0035094	0.0194384	0.998803	2	15	response to nicotine	BP	0.560158	1	NA
GO:0003677	0.0194394	0.98998	21	936	DNA binding	MF	0.560158	1	NA
GO:0009967	0.0194723	0.990451	18	715	positive regulation of signal transduction	BP	0.5602	1	NA
GO:0051240	0.0195225	0.990819	16	620	positive regulation of multicellular organismal process	BP	0.560736	1	NA
GO:0001077	0.019607	0.99546	5	96	transcriptional activator activity, RNA polymerase II core promoter proximal region sequence-specific binding	MF	0.561898	1	NA
GO:1900027	0.019626	0.998806	2	13	regulation of ruffle assembly	BP	0.561898	1	NA
GO:0050806	0.0198138	0.997446	3	42	positive regulation of synaptic transmission	BP	0.566363	1	NA
GO:0071549	0.0199498	0.998746	2	16	cellular response to dexamethasone stimulus	BP	0.569195	1	NA
GO:0042723	0.0199768	0.9999	1	2	thiamine-containing compound metabolic process	BP	0.569195	1	NA
GO:0000978	0.0200547	0.994522	6	149	RNA polymerase II core promoter proximal region sequence-specific DNA binding	MF	0.570502	1	NA
GO:0071450	0.0201489	0.998771	2	12	cellular response to oxygen radical	BP	0.570636	1	NA
GO:0071451	0.0201489	0.998771	2	12	cellular response to superoxide	BP	0.570636	1	NA
GO:1902105	0.0201871	0.994492	6	131	regulation of leukocyte differentiation	BP	0.570636	1	NA
GO:0052740	0.0201876	0.999898	1	2	1-acyl-2-lysophosphatidylserine acylhydrolase activity	MF	0.570636	1	NA
GO:0003953	0.0202901	0.999897	1	2	NAD+ nucleosidase activity	MF	0.570816	1	NA
GO:0050135	0.0202901	0.999897	1	2	NAD(P)+ nucleosidase activity	MF	0.570816	1	NA
GO:0061809	0.0202901	0.999897	1	2	NAD+ nucleotidase, cyclic ADP-ribose generating	MF	0.570816	1	NA
GO:0002675	0.0203659	0.998767	2	11	positive regulation of acute inflammatory response	BP	0.57168	1	NA
GO:0010813	0.0204146	0.999896	1	2	neuropeptide catabolic process	BP	0.57168	1	NA
GO:0006767	0.0204171	0.997332	3	44	water-soluble vitamin metabolic process	BP	0.57168	1	NA
GO:0005858	0.0204521	0.999895	1	2	axonemal dynein complex	CC	0.57176	1	NA
GO:0045428	0.0205459	0.997359	3	31	regulation of nitric oxide biosynthetic process	BP	0.573482	1	NA
GO:0032635	0.0206949	0.996122	4	65	interleukin-6 production	BP	0.574967	1	NA
GO:0035150	0.020696	0.997297	3	39	regulation of tube size	BP	0.574967	1	NA
GO:0050880	0.020696	0.997297	3	39	regulation of blood vessel size	BP	0.574967	1	NA
GO:0002221	0.0207355	0.995115	5	108	pattern recognition receptor signaling pathway	BP	0.575168	1	NA
GO:0010817	0.0207743	0.994275	6	156	regulation of hormone levels	BP	0.575348	1	NA
GO:0032743	0.020909	0.998624	2	20	positive regulation of interleukin-2 production	BP	0.577203	1	NA
GO:0033002	0.0209172	0.996054	4	72	muscle cell proliferation	BP	0.577203	1	NA
GO:0016035	0.0209385	0.99989	1	2	zeta DNA polymerase complex	CC	0.577203	1	NA
GO:0097194	0.0210195	0.997216	3	47	execution phase of apoptosis	BP	0.578541	1	NA
GO:0007631	0.0211573	0.998627	2	16	feeding behavior	BP	0.580873	1	NA
GO:1901362	0.0211695	0.987378	39	2009	organic cyclic compound biosynthetic process	BP	0.580873	1	NA
GO:0050688	0.0212511	0.99719	3	41	regulation of defense response to virus	BP	0.582214	1	NA
GO:0004609	0.0213288	0.999886	1	2	phosphatidylserine decarboxylase activity	MF	0.583445	1	NA
GO:1901615	0.0213932	0.993348	7	206	organic hydroxy compound metabolic process	BP	0.583461	1	NA
GO:0051235	0.0213951	0.994067	6	153	maintenance of location	BP	0.583461	1	NA
GO:0046683	0.0214457	0.995944	4	62	response to organophosphorus	BP	0.583461	1	NA
GO:0010830	0.0214604	0.998574	2	19	regulation of myotube differentiation	BP	0.583461	1	NA
GO:0034136	0.0216396	0.999883	1	2	negative regulation of toll-like receptor 2 signaling pathway	BP	0.587436	1	NA
GO:0019229	0.0218778	0.998546	2	17	regulation of vasoconstriction	BP	0.590757	1	NA
GO:0005007	0.0219522	0.999879	1	2	fibroblast growth factor-activated receptor activity	MF	0.590757	1	NA
GO:0044854	0.0220164	0.999879	1	2	plasma membrane raft assembly	BP	0.590757	1	NA
GO:0044857	0.0220164	0.999879	1	2	plasma membrane raft organization	BP	0.590757	1	NA
GO:0032642	0.0220533	0.997077	3	33	regulation of chemokine production	BP	0.590757	1	NA
GO:0002064	0.0220575	0.995756	4	82	epithelial cell development	BP	0.590757	1	NA
GO:0060255	0.0222101	0.986344	51	2771	regulation of macromolecule metabolic process	BP	0.590757	1	NA
GO:0070236	0.0222382	0.999876	1	2	negative regulation of activation-induced cell death of T cells	BP	0.590757	1	NA
GO:0000448	0.0223234	0.999875	1	2	cleavage in ITS2 between 5.8S rRNA and LSU-rRNA of tricistronic rRNA transcript (SSU-rRNA, 5.8S rRNA, LSU-rRNA)	BP	0.590757	1	NA
GO:0032869	0.0223409	0.994628	5	115	cellular response to insulin stimulus	BP	0.590757	1	NA
GO:0008517	0.0223611	0.999875	1	2	folic acid transporter activity	MF	0.590757	1	NA
GO:0015884	0.0223611	0.999875	1	2	folic acid transport	BP	0.590757	1	NA
GO:0004069	0.0223923	0.999874	1	2	L-aspartate:2-oxoglutarate aminotransferase activity	MF	0.590757	1	NA
GO:0006532	0.0223923	0.999874	1	2	aspartate biosynthetic process	BP	0.590757	1	NA
GO:0006533	0.0223923	0.999874	1	2	aspartate catabolic process	BP	0.590757	1	NA
GO:0019550	0.0223923	0.999874	1	2	glutamate catabolic process to aspartate	BP	0.590757	1	NA
GO:0019551	0.0223923	0.999874	1	2	glutamate catabolic process to 2-oxoglutarate	BP	0.590757	1	NA
GO:0070546	0.0223923	0.999874	1	2	L-phenylalanine aminotransferase activity	MF	0.590757	1	NA
GO:0080130	0.0223923	0.999874	1	2	L-phenylalanine:2-oxoglutarate aminotransferase activity	MF	0.590757	1	NA
GO:0043412	0.0224451	0.986506	40	2124	macromolecule modification	BP	0.591276	1	NA
GO:0019842	0.0225824	0.996916	3	51	vitamin binding	MF	0.594014	1	NA
GO:0034140	0.0226731	0.999871	1	2	negative regulation of toll-like receptor 3 signaling pathway	BP	0.594966	1	NA
GO:0031638	0.022718	0.998452	2	18	zymogen activation	BP	0.594966	1	NA
GO:0071375	0.0227277	0.993605	6	162	cellular response to peptide hormone stimulus	BP	0.594966	1	NA
GO:0010628	0.0227522	0.988251	20	861	positive regulation of gene expression	BP	0.594966	1	NA
GO:0006366	0.0228161	0.98773	23	1052	transcription from RNA polymerase II promoter	BP	0.595761	1	NA
GO:0051731	0.0228725	0.999869	1	2	polynucleotide 5'-hydroxyl-kinase activity	MF	0.596361	1	NA
GO:0001819	0.0230816	0.992067	8	217	positive regulation of cytokine production	BP	0.600933	1	NA
GO:0001816	0.0231158	0.99053	11	359	cytokine production	BP	0.600943	1	NA
GO:2000349	0.0232103	0.999865	1	2	negative regulation of CD40 signaling pathway	BP	0.602468	1	NA
GO:0035871	0.0232421	0.999865	1	2	protein K11-linked deubiquitination	BP	0.602468	1	NA
GO:0000977	0.0234073	0.991918	8	252	RNA polymerase II regulatory region sequence-specific DNA binding	MF	0.605869	1	NA
GO:1901623	0.0235695	0.998483	2	10	regulation of lymphocyte chemotaxis	BP	0.609081	1	NA
GO:0004197	0.0236524	0.996721	3	48	cysteine-type endopeptidase activity	MF	0.609081	1	NA
GO:0060333	0.0236818	0.995377	4	65	interferon-gamma-mediated signaling pathway	BP	0.609081	1	NA
GO:0051924	0.0237012	0.995339	4	82	regulation of calcium ion transport	BP	0.609081	1	NA
GO:0001012	0.0237025	0.991796	8	253	RNA polymerase II regulatory region DNA binding	MF	0.609081	1	NA
GO:0045637	0.0238099	0.99325	6	137	regulation of myeloid cell differentiation	BP	0.610959	1	NA
GO:0045118	0.0240414	0.999855	1	2	azole transporter activity	MF	0.615128	1	NA
GO:1901474	0.0240414	0.999855	1	2	azole transmembrane transporter activity	MF	0.615128	1	NA
GO:0031072	0.0241405	0.99524	4	74	heat shock protein binding	MF	0.616779	1	NA
GO:2001056	0.0242042	0.99522	4	76	positive regulation of cysteine-type endopeptidase activity	BP	0.61752	1	NA
GO:0016874	0.0244822	0.995121	4	94	ligase activity	MF	0.6227	1	NA
GO:0000768	0.0245415	0.998249	2	19	syncytium formation by plasma membrane fusion	BP	0.6227	1	NA
GO:0000987	0.0245472	0.992977	6	155	core promoter proximal region sequence-specific DNA binding	MF	0.6227	1	NA
GO:0001159	0.0245472	0.992977	6	155	core promoter proximal region DNA binding	MF	0.6227	1	NA
GO:0022612	0.0246294	0.996538	3	46	gland morphogenesis	BP	0.623193	1	NA
GO:0002761	0.0246366	0.995143	4	61	regulation of myeloid leukocyte differentiation	BP	0.623193	1	NA
GO:2000049	0.0246963	0.999847	1	2	positive regulation of cell-cell adhesion mediated by cadherin	BP	0.623817	1	NA
GO:0001659	0.0248015	0.998291	2	13	temperature homeostasis	BP	0.625588	1	NA
GO:0008283	0.0248999	0.987017	20	843	cell proliferation	BP	0.627181	1	NA
GO:0003690	0.0249836	0.990108	10	352	double-stranded DNA binding	MF	0.628402	1	NA
GO:0090066	0.025045	0.991956	7	209	regulation of anatomical structure size	BP	0.629057	1	NA
GO:0001228	0.0251545	0.992767	6	150	transcriptional activator activity, RNA polymerase II transcription regulatory region sequence-specific binding	MF	0.630231	1	NA
GO:0030855	0.0251625	0.991916	7	200	epithelial cell differentiation	BP	0.630231	1	NA
GO:0032147	0.0253675	0.992679	6	166	activation of protein kinase activity	BP	0.633668	1	NA
GO:1900745	0.0254842	0.998238	2	12	positive regulation of p38MAPK cascade	BP	0.633668	1	NA
GO:0032874	0.025556	0.994861	4	80	positive regulation of stress-activated MAPK cascade	BP	0.633668	1	NA
GO:0020003	0.0256042	1	1	1	symbiont-containing vacuole	CC	0.633668	1	NA
GO:1903441	0.0256042	1	1	1	protein localization to ciliary membrane	BP	0.633668	1	NA
GO:1905279	0.0256042	1	1	1	regulation of retrograde transport, endosome to Golgi	BP	0.633668	1	NA
GO:1990967	0.0256042	1	1	1	multi-organism toxin transport	BP	0.633668	1	NA
GO:0006351	0.0256104	0.984899	33	1679	transcription, DNA-templated	BP	0.633668	1	NA
GO:0002824	0.02562	0.996359	3	42	positive regulation of adaptive immune response based on somatic recombination of immune receptors built from immunoglobulin superfamily domains	BP	0.633668	1	NA
GO:0080090	0.025756	0.984023	49	2709	regulation of primary metabolic process	BP	0.636149	1	NA
GO:0003700	0.0257987	0.989239	11	406	DNA binding transcription factor activity	MF	0.636321	1	NA
GO:0000188	0.0259029	0.998156	2	14	inactivation of MAPK activity	BP	0.638008	1	NA
GO:0000303	0.026106	0.998133	2	14	response to superoxide	BP	0.638761	1	NA
GO:0045844	0.0262342	0.998052	2	20	positive regulation of striated muscle tissue development	BP	0.638761	1	NA
GO:0048636	0.0262342	0.998052	2	20	positive regulation of muscle organ development	BP	0.638761	1	NA
GO:1901863	0.0262342	0.998052	2	20	positive regulation of muscle tissue development	BP	0.638761	1	NA
GO:0070304	0.0262375	0.99468	4	81	positive regulation of stress-activated protein kinase signaling cascade	BP	0.638761	1	NA
GO:0004075	0.0262714	0.999769	1	3	biotin carboxylase activity	MF	0.638761	1	NA
GO:1900151	0.0262803	0.998152	2	12	regulation of nuclear-transcribed mRNA catabolic process, deadenylation-dependent decay	BP	0.638761	1	NA
GO:1900153	0.0262803	0.998152	2	12	positive regulation of nuclear-transcribed mRNA catabolic process, deadenylation-dependent decay	BP	0.638761	1	NA
GO:0032602	0.0262851	0.996257	3	36	chemokine production	BP	0.638761	1	NA
GO:0030155	0.026297	0.990068	9	305	regulation of cell adhesion	BP	0.638761	1	NA
GO:0014074	0.0263762	0.994668	4	69	response to purine-containing compound	BP	0.638761	1	NA
GO:0006949	0.0263784	0.998035	2	20	syncytium formation	BP	0.638761	1	NA
GO:0072359	0.0264385	0.989432	10	363	circulatory system development	BP	0.638761	1	NA
GO:0035504	0.0264989	1	1	1	regulation of myosin light chain kinase activity	BP	0.638761	1	NA
GO:0035505	0.0264989	1	1	1	positive regulation of myosin light chain kinase activity	BP	0.638761	1	NA
GO:0051584	0.0265693	0.999823	1	2	regulation of dopamine uptake involved in synaptic transmission	BP	0.638761	1	NA
GO:0051940	0.0265693	0.999823	1	2	regulation of catecholamine uptake involved in synaptic transmission	BP	0.638761	1	NA
GO:0010556	0.0266642	0.98399	36	1880	regulation of macromolecule biosynthetic process	BP	0.638761	1	NA
GO:0032680	0.0266696	0.994607	4	63	regulation of tumor necrosis factor production	BP	0.638761	1	NA
GO:0046426	0.0266868	0.998054	2	15	negative regulation of JAK-STAT cascade	BP	0.638761	1	NA
GO:1904893	0.0266868	0.998054	2	15	negative regulation of STAT cascade	BP	0.638761	1	NA
GO:0009374	0.0267634	0.999761	1	3	biotin binding	MF	0.639736	1	NA
GO:0006953	0.0269254	0.998043	2	14	acute-phase response	BP	0.642744	1	NA
GO:0045944	0.0271544	0.987713	13	504	positive regulation of transcription from RNA polymerase II promoter	BP	0.647343	1	NA
GO:0042346	0.0272116	0.998029	2	13	positive regulation of NF-kappaB import into nucleus	BP	0.64736	1	NA
GO:0008569	0.0273549	0.99975	1	3	ATP-dependent microtubule motor activity, minus-end-directed	MF	0.64736	1	NA
GO:0045859	0.027371	0.988482	11	394	regulation of protein kinase activity	BP	0.64736	1	NA
GO:1904262	0.0273988	0.999749	1	3	negative regulation of TORC1 signaling	BP	0.64736	1	NA
GO:0001224	0.0275185	0.999747	1	3	RNA polymerase II transcription cofactor binding	MF	0.64736	1	NA
GO:0001889	0.0276183	0.994338	4	69	liver development	BP	0.64736	1	NA
GO:0033627	0.027619	0.997884	2	21	cell adhesion mediated by integrin	BP	0.64736	1	NA
GO:0045744	0.0276412	0.997962	2	14	negative regulation of G-protein coupled receptor protein signaling pathway	BP	0.64736	1	NA
GO:0010700	0.027664	1	1	1	negative regulation of norepinephrine secretion	BP	0.64736	1	NA
GO:0014061	0.027664	1	1	1	regulation of norepinephrine secretion	BP	0.64736	1	NA
GO:0031686	0.027664	1	1	1	A1 adenosine receptor binding	MF	0.64736	1	NA
GO:0045032	0.027664	1	1	1	ADP-activated adenosine receptor activity	MF	0.64736	1	NA
GO:0060405	0.027664	1	1	1	regulation of penile erection	BP	0.64736	1	NA
GO:0060406	0.027664	1	1	1	positive regulation of penile erection	BP	0.64736	1	NA
GO:0019222	0.0277522	0.98261	54	3004	regulation of metabolic process	BP	0.647939	1	NA
GO:0002460	0.0277615	0.992938	5	115	adaptive immune response based on somatic recombination of immune receptors built from immunoglobulin superfamily domains	BP	0.647939	1	NA
GO:1901856	0.0278443	0.999741	1	3	negative regulation of cellular respiration	BP	0.64888	1	NA
GO:0048646	0.0278747	0.988761	10	364	anatomical structure formation involved in morphogenesis	BP	0.64888	1	NA
GO:0071901	0.0280243	0.994237	4	66	negative regulation of protein serine/threonine kinase activity	BP	0.651067	1	NA
GO:0070428	0.0280837	0.999802	1	2	regulation of nucleotide-binding oligomerization domain containing 1 signaling pathway	BP	0.651067	1	NA
GO:0035308	0.0281392	0.997861	2	17	negative regulation of protein dephosphorylation	BP	0.651067	1	NA
GO:0032640	0.0281766	0.994199	4	65	tumor necrosis factor production	BP	0.651067	1	NA
GO:0070493	0.0282023	0.999734	1	3	thrombin-activated receptor signaling pathway	BP	0.651067	1	NA
GO:0097659	0.0282657	0.983189	33	1690	nucleic acid-templated transcription	BP	0.651067	1	NA
GO:0003018	0.0282661	0.995809	3	47	vascular process in circulatory system	BP	0.651067	1	NA
GO:0061008	0.028314	0.994148	4	70	hepaticobiliary system development	BP	0.651067	1	NA
GO:0051684	0.0283223	0.999732	1	3	maintenance of Golgi location	BP	0.651067	1	NA
GO:0014891	0.0283343	0.999732	1	3	striated muscle atrophy	BP	0.651067	1	NA
GO:0042310	0.0288115	0.997742	2	21	vasoconstriction	BP	0.655295	1	NA
GO:1990837	0.0288245	0.988935	9	309	sequence-specific double-stranded DNA binding	MF	0.655295	1	NA
GO:0002573	0.0290316	0.992539	5	108	myeloid leukocyte differentiation	BP	0.655295	1	NA
GO:1990778	0.029069	0.992502	5	126	protein localization to cell periphery	BP	0.655295	1	NA
GO:1904177	0.0291215	0.999716	1	3	regulation of adipose tissue development	BP	0.655295	1	NA
GO:0060674	0.0291303	0.997744	2	17	placenta blood vessel development	BP	0.655295	1	NA
GO:0000185	0.0291394	0.99779	2	14	activation of MAPKKK activity	BP	0.655295	1	NA
GO:0051043	0.0291617	0.997787	2	14	regulation of membrane protein ectodomain proteolysis	BP	0.655295	1	NA
GO:0070830	0.0292167	0.997701	2	20	bicellular tight junction assembly	BP	0.655295	1	NA
GO:0039694	0.0292368	0.997731	2	17	viral RNA genome replication	BP	0.655295	1	NA
GO:0043122	0.0293033	0.991276	6	148	regulation of I-kappaB kinase/NF-kappaB signaling	BP	0.655295	1	NA
GO:0051152	0.0293598	0.999712	1	3	positive regulation of smooth muscle cell differentiation	BP	0.655295	1	NA
GO:1903555	0.0294292	0.993856	4	66	regulation of tumor necrosis factor superfamily cytokine production	BP	0.655295	1	NA
GO:0044447	0.0294698	0.999709	1	3	axoneme part	CC	0.655295	1	NA
GO:1902956	0.02948	0.999709	1	3	regulation of mitochondrial electron transport, NADH to ubiquinone	BP	0.655295	1	NA
GO:1905446	0.02948	0.999709	1	3	regulation of mitochondrial ATP synthesis coupled electron transport	BP	0.655295	1	NA
GO:0014841	0.0295268	0.999708	1	3	skeletal muscle satellite cell proliferation	BP	0.655295	1	NA
GO:0014842	0.0295268	0.999708	1	3	regulation of skeletal muscle satellite cell proliferation	BP	0.655295	1	NA
GO:0014856	0.0295268	0.999708	1	3	skeletal muscle cell proliferation	BP	0.655295	1	NA
GO:0014857	0.0295268	0.999708	1	3	regulation of skeletal muscle cell proliferation	BP	0.655295	1	NA
GO:0051897	0.0295691	0.995535	3	48	positive regulation of protein kinase B signaling	BP	0.655295	1	NA
GO:0021561	0.0296642	0.999706	1	3	facial nerve development	BP	0.655295	1	NA
GO:0021604	0.0296642	0.999706	1	3	cranial nerve structural organization	BP	0.655295	1	NA
GO:0021610	0.0296642	0.999706	1	3	facial nerve morphogenesis	BP	0.655295	1	NA
GO:0021612	0.0296642	0.999706	1	3	facial nerve structural organization	BP	0.655295	1	NA
GO:0021783	0.0296642	0.999706	1	3	preganglionic parasympathetic fiber development	BP	0.655295	1	NA
GO:0048486	0.0296642	0.999706	1	3	parasympathetic nervous system development	BP	0.655295	1	NA
GO:0008542	0.029684	0.997628	2	22	visual learning	BP	0.655295	1	NA
GO:0050810	0.0296932	0.995521	3	45	regulation of steroid biosynthetic process	BP	0.655295	1	NA
GO:0032649	0.029724	0.995528	3	42	regulation of interferon-gamma production	BP	0.655295	1	NA
GO:0009896	0.0297359	0.988525	9	302	positive regulation of catabolic process	BP	0.655295	1	NA
GO:0045914	0.0297669	0.999703	1	3	negative regulation of catecholamine metabolic process	BP	0.655295	1	NA
GO:0045963	0.0297669	0.999703	1	3	negative regulation of dopamine metabolic process	BP	0.655295	1	NA
GO:0007399	0.0297694	0.984935	17	772	nervous system development	BP	0.655295	1	NA
GO:0090482	0.0299046	0.999701	1	3	vitamin transmembrane transporter activity	MF	0.65574	1	NA
GO:0000305	0.0299468	0.99766	2	16	response to oxygen radical	BP	0.65574	1	NA
GO:0043588	0.029984	0.993666	4	81	skin development	BP	0.65574	1	NA
GO:0042542	0.0299926	0.993674	4	76	response to hydrogen peroxide	BP	0.65574	1	NA
GO:0051348	0.0300079	0.989163	8	217	negative regulation of transferase activity	BP	0.65574	1	NA
GO:0010040	0.0300105	0.999699	1	3	response to iron(II) ion	BP	0.65574	1	NA
GO:1900407	0.0301652	0.995441	3	41	regulation of cellular response to oxidative stress	BP	0.658312	1	NA
GO:0006809	0.0302661	0.995457	3	35	nitric oxide biosynthetic process	BP	0.659705	1	NA
GO:0002224	0.0303671	0.993566	4	78	toll-like receptor signaling pathway	BP	0.661098	1	NA
GO:0007626	0.0306041	0.9953	3	53	locomotory behavior	BP	0.665106	1	NA
GO:0044212	0.030626	0.987455	10	373	transcription regulatory region DNA binding	MF	0.665106	1	NA
GO:0050921	0.0308696	0.993474	4	62	positive regulation of chemotaxis	BP	0.667637	1	NA
GO:0032226	0.030871	0.99976	1	2	positive regulation of synaptic transmission, dopaminergic	BP	0.667637	1	NA
GO:0050918	0.0309615	0.997537	2	16	positive chemotaxis	BP	0.667637	1	NA
GO:0070425	0.0310702	0.999677	1	3	negative regulation of nucleotide-binding oligomerization domain containing signaling pathway	BP	0.667637	1	NA
GO:0070433	0.0310702	0.999677	1	3	negative regulation of nucleotide-binding oligomerization domain containing 2 signaling pathway	BP	0.667637	1	NA
GO:1903039	0.0310783	0.991854	5	117	positive regulation of leukocyte cell-cell adhesion	BP	0.667637	1	NA
GO:0052739	0.0311461	0.999675	1	3	phosphatidylserine 1-acylhydrolase activity	MF	0.667637	1	NA
GO:0001922	0.0311515	0.999675	1	3	B-1 B cell homeostasis	BP	0.667637	1	NA
GO:0097756	0.0311842	0.997441	2	22	negative regulation of blood vessel diameter	BP	0.667637	1	NA
GO:0050716	0.0311892	0.997481	2	18	positive regulation of interleukin-1 secretion	BP	0.667637	1	NA
GO:0050718	0.0311892	0.997481	2	18	positive regulation of interleukin-1 beta secretion	BP	0.667637	1	NA
GO:0000975	0.0311924	0.987184	10	374	regulatory region DNA binding	MF	0.667637	1	NA
GO:0030856	0.0312763	0.995182	3	46	regulation of epithelial cell differentiation	BP	0.66791	1	NA
GO:0050790	0.0313183	0.982413	24	1137	regulation of catalytic activity	BP	0.66791	1	NA
GO:0002819	0.0313671	0.993287	4	78	regulation of adaptive immune response	BP	0.66791	1	NA
GO:0035635	0.0313717	0.997504	2	15	entry of bacterium into host cell	BP	0.66791	1	NA
GO:0001067	0.0315059	0.987033	10	375	regulatory region nucleic acid binding	MF	0.66791	1	NA
GO:1904715	0.0315182	0.99975	1	2	negative regulation of chaperone-mediated autophagy	BP	0.66791	1	NA
GO:0102148	0.0315608	0.999666	1	3	N-acetyl-beta-D-galactosaminidase activity	MF	0.66791	1	NA
GO:0032227	0.0316133	0.999749	1	2	negative regulation of synaptic transmission, dopaminergic	BP	0.66791	1	NA
GO:1905606	0.0316286	0.999665	1	3	regulation of presynapse assembly	BP	0.66791	1	NA
GO:0032652	0.0316534	0.995132	3	40	regulation of interleukin-1 production	BP	0.66791	1	NA
GO:0030198	0.0316552	0.993176	4	93	extracellular matrix organization	BP	0.66791	1	NA
GO:0043062	0.0316552	0.993176	4	93	extracellular structure organization	BP	0.66791	1	NA
GO:0042538	0.0317691	0.999662	1	3	hyperosmotic salinity response	BP	0.66952	1	NA
GO:0034061	0.0319312	0.997388	2	18	DNA polymerase activity	MF	0.67214	1	NA
GO:0007632	0.0320923	0.997317	2	23	visual behavior	BP	0.674735	1	NA
GO:0071706	0.0325471	0.99298	4	69	tumor necrosis factor superfamily cytokine production	BP	0.68334	1	NA
GO:0032755	0.0325784	0.994922	3	42	positive regulation of interleukin-6 production	BP	0.68334	1	NA
GO:0002821	0.0326628	0.994888	3	45	positive regulation of adaptive immune response	BP	0.684304	1	NA
GO:0090289	0.0327868	0.999729	1	2	regulation of osteoclast proliferation	BP	0.686095	1	NA
GO:0008234	0.0328591	0.992831	4	95	cysteine-type peptidase activity	MF	0.68643	1	NA
GO:0043086	0.0328799	0.985217	12	418	negative regulation of catalytic activity	BP	0.68643	1	NA
GO:0002521	0.0330099	0.987841	8	242	leukocyte differentiation	BP	0.688337	1	NA
GO:0050678	0.0331073	0.991185	5	112	regulation of epithelial cell proliferation	BP	0.689562	1	NA
GO:1902882	0.0334951	0.994712	3	44	regulation of response to oxidative stress	BP	0.69431	1	NA
GO:0033227	0.0335002	0.999624	1	3	dsRNA transport	BP	0.69431	1	NA
GO:0032677	0.0335317	0.99478	3	33	regulation of interleukin-8 production	BP	0.69431	1	NA
GO:0033554	0.0335527	0.981025	24	1117	cellular response to stress	BP	0.69431	1	NA
GO:0032715	0.0335634	0.997179	2	18	negative regulation of interleukin-6 production	BP	0.69431	1	NA
GO:0000122	0.0335692	0.986038	10	370	negative regulation of transcription from RNA polymerase II promoter	BP	0.69431	1	NA
GO:0006106	0.0337686	0.999618	1	3	fumarate metabolic process	BP	0.697224	1	NA
GO:0031328	0.0337884	0.982033	19	850	positive regulation of cellular biosynthetic process	BP	0.697224	1	NA
GO:0048523	0.0339198	0.978975	39	2046	negative regulation of cellular process	BP	0.699125	1	NA
GO:0045088	0.0339627	0.987414	8	254	regulation of innate immune response	BP	0.699199	1	NA
GO:0032609	0.0342091	0.99455	3	45	interferon-gamma production	BP	0.703459	1	NA
GO:0046813	0.0344926	0.999601	1	3	receptor-mediated virion attachment to host cell	BP	0.708471	1	NA
GO:0007155	0.0345817	0.984314	12	485	cell adhesion	BP	0.708741	1	NA
GO:0046890	0.0345879	0.992352	4	85	regulation of lipid biosynthetic process	BP	0.708741	1	NA
GO:1905953	0.0346252	0.997015	2	20	negative regulation of lipid localization	BP	0.708741	1	NA
GO:0044344	0.0348652	0.992324	4	67	cellular response to fibroblast growth factor stimulus	BP	0.712835	1	NA
GO:0007420	0.0350324	0.987909	7	250	brain development	BP	0.715433	1	NA
GO:0046328	0.0351	0.992193	4	90	regulation of JNK cascade	BP	0.715991	1	NA
GO:0043085	0.0355489	0.981616	17	758	positive regulation of catalytic activity	BP	0.724318	1	NA
GO:0016421	0.0356217	0.999522	1	4	CoA carboxylase activity	MF	0.724974	1	NA
GO:0090022	0.035834	0.996915	2	16	regulation of neutrophil chemotaxis	BP	0.728372	1	NA
GO:0071228	0.0358705	1	1	1	cellular response to tumor cell	BP	0.728372	1	NA
GO:0031265	0.0359894	0.999512	1	4	CD95 death-inducing signaling complex	CC	0.729953	1	NA
GO:0022610	0.0361692	0.983482	12	488	biological adhesion	BP	0.731322	1	NA
GO:0003100	0.0362991	0.999668	1	2	regulation of systemic arterial blood pressure by endothelin	BP	0.731322	1	NA
GO:0060037	0.0365224	0.999497	1	4	pharyngeal system development	BP	0.731322	1	NA
GO:0006722	0.0365323	1	1	1	triterpenoid metabolic process	BP	0.731322	1	NA
GO:0019742	0.0365323	1	1	1	pentacyclic triterpenoid metabolic process	BP	0.731322	1	NA
GO:1904924	0.0365323	1	1	1	negative regulation of mitophagy in response to mitochondrial depolarization	BP	0.731322	1	NA
GO:1905370	0.0365323	1	1	1	serine-type endopeptidase complex	CC	0.731322	1	NA
GO:0032962	0.0365537	0.999663	1	2	positive regulation of inositol trisphosphate biosynthetic process	BP	0.731322	1	NA
GO:0051580	0.0365559	0.999551	1	3	regulation of neurotransmitter uptake	BP	0.731322	1	NA
GO:0001956	0.0366003	0.999495	1	4	positive regulation of neurotransmitter secretion	BP	0.731322	1	NA
GO:0051590	0.0366003	0.999495	1	4	positive regulation of neurotransmitter transport	BP	0.731322	1	NA
GO:0044291	0.0366033	0.996681	2	27	cell-cell contact zone	CC	0.731322	1	NA
GO:0045639	0.0366193	0.993989	3	49	positive regulation of myeloid cell differentiation	BP	0.731322	1	NA
GO:0033604	0.0366414	0.999661	1	2	negative regulation of catecholamine secretion	BP	0.731322	1	NA
GO:0004713	0.0366882	0.993907	3	69	protein tyrosine kinase activity	MF	0.731322	1	NA
GO:0043084	0.0367659	0.999659	1	2	penile erection	BP	0.731322	1	NA
GO:0030274	0.0367952	0.999545	1	3	LIM domain binding	MF	0.731322	1	NA
GO:0070164	0.0367961	0.999658	1	2	negative regulation of adiponectin secretion	BP	0.731322	1	NA
GO:0014048	0.0368861	0.999487	1	4	regulation of glutamate secretion	BP	0.732293	1	NA
GO:0048167	0.0369893	0.993875	3	56	regulation of synaptic plasticity	BP	0.733524	1	NA
GO:0000981	0.0370688	0.986018	8	270	RNA polymerase II transcription factor activity, sequence-specific DNA binding	MF	0.734285	1	NA
GO:0051583	0.0375036	0.999528	1	3	dopamine uptake involved in synaptic transmission	BP	0.736528	1	NA
GO:0051934	0.0375036	0.999528	1	3	catecholamine uptake involved in synaptic transmission	BP	0.736528	1	NA
GO:0090493	0.0375036	0.999528	1	3	catecholamine uptake	BP	0.736528	1	NA
GO:0090494	0.0375036	0.999528	1	3	dopamine uptake	BP	0.736528	1	NA
GO:0036497	0.0375859	1	1	1	eIF2alpha dephosphorylation in response to endoplasmic reticulum stress	BP	0.736528	1	NA
GO:0060734	0.0375859	1	1	1	regulation of endoplasmic reticulum stress-induced eIF2 alpha phosphorylation	BP	0.736528	1	NA
GO:1902310	0.0375859	1	1	1	positive regulation of peptidyl-serine dephosphorylation	BP	0.736528	1	NA
GO:1903916	0.0375859	1	1	1	regulation of endoplasmic reticulum stress-induced eIF2 alpha dephosphorylation	BP	0.736528	1	NA
GO:1903917	0.0375859	1	1	1	positive regulation of endoplasmic reticulum stress-induced eIF2 alpha dephosphorylation	BP	0.736528	1	NA
GO:0032637	0.0376075	0.993848	3	36	interleukin-8 production	BP	0.736528	1	NA
GO:0030838	0.037637	0.993742	3	52	positive regulation of actin filament polymerization	BP	0.736528	1	NA
GO:0090575	0.0376962	0.991454	4	79	RNA polymerase II transcription factor complex	CC	0.736877	1	NA
GO:0043407	0.0377852	0.993768	3	41	negative regulation of MAP kinase activity	BP	0.737806	1	NA
GO:0000019	0.0379004	0.999458	1	4	regulation of mitotic recombination	BP	0.739245	1	NA
GO:0008026	0.0380218	0.993626	3	59	ATP-dependent helicase activity	MF	0.739992	1	NA
GO:0070035	0.0380218	0.993626	3	59	purine NTP-dependent helicase activity	MF	0.739992	1	NA
GO:0048243	0.0381422	0.999633	1	2	norepinephrine secretion	BP	0.741524	1	NA
GO:0009891	0.0381957	0.979394	19	860	positive regulation of biosynthetic process	BP	0.741755	1	NA
GO:0061665	0.0382498	0.999448	1	4	SUMO ligase activity	MF	0.741995	1	NA
GO:0001661	0.038312	1	1	1	conditioned taste aversion	BP	0.742393	1	NA
GO:0008344	0.0384896	0.99643	2	25	adult locomotory behavior	BP	0.745024	1	NA
GO:0045834	0.0385996	0.993509	3	54	positive regulation of lipid metabolic process	BP	0.74572	1	NA
GO:0008065	0.0386773	0.999622	1	2	establishment of blood-nerve barrier	BP	0.74572	1	NA
GO:0033239	0.0386853	0.999435	1	4	negative regulation of cellular amine metabolic process	BP	0.74572	1	NA
GO:0050850	0.038709	0.996504	2	17	positive regulation of calcium-mediated signaling	BP	0.74572	1	NA
GO:0043903	0.0387826	0.987672	6	149	regulation of symbiosis, encompassing mutualism through parasitism	BP	0.74572	1	NA
GO:0048732	0.0388401	0.987626	6	167	gland development	BP	0.74572	1	NA
GO:0010815	0.0388419	0.99943	1	4	bradykinin catabolic process	BP	0.74572	1	NA
GO:0060708	0.0388605	1	1	1	spongiotrophoblast differentiation	BP	0.74572	1	NA
GO:0001570	0.0389454	0.996374	2	24	vasculogenesis	BP	0.746263	1	NA
GO:0061041	0.0390202	0.993434	3	49	regulation of wound healing	BP	0.746263	1	NA
GO:0061302	0.0390982	0.999614	1	2	smooth muscle cell-matrix adhesion	BP	0.746263	1	NA
GO:2000097	0.0390982	0.999614	1	2	regulation of smooth muscle cell-matrix adhesion	BP	0.746263	1	NA
GO:1900744	0.0391029	0.99643	2	18	regulation of p38MAPK cascade	BP	0.746263	1	NA
GO:0051880	0.0391617	0.999421	1	4	G-quadruplex DNA binding	MF	0.746263	1	NA
GO:0046485	0.0391923	0.99942	1	4	ether lipid metabolic process	BP	0.746263	1	NA
GO:0046209	0.039266	0.993449	3	38	nitric oxide metabolic process	BP	0.746263	1	NA
GO:2001057	0.039266	0.993449	3	38	reactive nitrogen species metabolic process	BP	0.746263	1	NA
GO:0008015	0.0393859	0.98896	5	148	blood circulation	BP	0.746966	1	NA
GO:0004017	0.0393869	0.999414	1	4	adenylate kinase activity	MF	0.746966	1	NA
GO:0050776	0.0397302	0.981014	13	511	regulation of immune response	BP	0.751956	1	NA
GO:0008970	0.0398227	0.999401	1	4	phosphatidylcholine 1-acylhydrolase activity	MF	0.751956	1	NA
GO:0033674	0.0398248	0.98476	8	281	positive regulation of kinase activity	BP	0.751956	1	NA
GO:0043921	0.0399033	0.996299	2	19	modulation by host of viral transcription	BP	0.751956	1	NA
GO:0052312	0.0399033	0.996299	2	19	modulation of transcription in other organism involved in symbiotic interaction	BP	0.751956	1	NA
GO:0052472	0.0399033	0.996299	2	19	modulation by host of symbiont transcription	BP	0.751956	1	NA
GO:0003013	0.039979	0.988747	5	149	circulatory system process	BP	0.752292	1	NA
GO:0045948	0.0400096	0.996268	2	20	positive regulation of translational initiation	BP	0.752292	1	NA
GO:0022614	0.0400479	0.999394	1	4	membrane to membrane docking	BP	0.752292	1	NA
GO:0070233	0.0401214	0.999392	1	4	negative regulation of T cell apoptotic process	BP	0.75288	1	NA
GO:0044194	0.0402039	0.999457	1	3	cytolytic granule	CC	0.753632	1	NA
GO:0009409	0.0402484	0.996234	2	20	response to cold	BP	0.753642	1	NA
GO:0097178	0.0402891	0.996244	2	19	ruffle assembly	BP	0.753642	1	NA
GO:0051541	0.0403314	0.999453	1	3	elastin metabolic process	BP	0.753643	1	NA
GO:0002876	0.0407305	1	1	1	positive regulation of chronic inflammatory response to antigenic stimulus	BP	0.75792	1	NA
GO:0060664	0.0407305	1	1	1	epithelial cell proliferation involved in salivary gland morphogenesis	BP	0.75792	1	NA
GO:0061048	0.0407305	1	1	1	negative regulation of branching involved in lung morphogenesis	BP	0.75792	1	NA
GO:1904999	0.0407305	1	1	1	positive regulation of leukocyte adhesion to arterial endothelial cell	BP	0.75792	1	NA
GO:0036149	0.0408039	0.999371	1	4	phosphatidylinositol acyl-chain remodeling	BP	0.758492	1	NA
GO:0043269	0.0408649	0.986802	6	186	regulation of ion transport	BP	0.758835	1	NA
GO:0045085	0.0413356	1	1	1	negative regulation of interleukin-2 biosynthetic process	BP	0.762447	1	NA
GO:0098745	0.0413356	1	1	1	Dcp1-Dcp2 complex	CC	0.762447	1	NA
GO:1901834	0.0413356	1	1	1	regulation of deadenylation-independent decapping of nuclear-transcribed mRNA	BP	0.762447	1	NA
GO:1901835	0.0413356	1	1	1	positive regulation of deadenylation-independent decapping of nuclear-transcribed mRNA	BP	0.762447	1	NA
GO:1904246	0.0413356	1	1	1	negative regulation of polynucleotide adenylyltransferase activity	BP	0.762447	1	NA
GO:0050691	0.0413591	0.996058	2	21	regulation of defense response to virus by host	BP	0.762447	1	NA
GO:0050706	0.0413592	0.996044	2	22	regulation of interleukin-1 beta secretion	BP	0.762447	1	NA
GO:0006531	0.0414492	0.999351	1	4	aspartate metabolic process	BP	0.763241	1	NA
GO:0061700	0.0414879	0.999349	1	4	GATOR2 complex	CC	0.763241	1	NA
GO:0034141	0.0417133	0.999342	1	4	positive regulation of toll-like receptor 3 signaling pathway	BP	0.766595	1	NA
GO:0008347	0.0418516	0.996	2	20	glial cell migration	BP	0.767674	1	NA
GO:0031326	0.0418583	0.973859	36	1940	regulation of cellular biosynthetic process	BP	0.767674	1	NA
GO:0051051	0.0420157	0.984957	7	211	negative regulation of transport	BP	0.769769	1	NA
GO:0089720	0.0420604	0.999331	1	4	caspase binding	MF	0.769797	1	NA
GO:0010950	0.0423623	0.990011	4	87	positive regulation of endopeptidase activity	BP	0.773839	1	NA
GO:0006835	0.0423682	0.995859	2	25	dicarboxylic acid transport	BP	0.773839	1	NA
GO:0007409	0.0425727	0.987817	5	146	axonogenesis	BP	0.776777	1	NA
GO:0009713	0.0428482	0.999306	1	4	catechol-containing compound biosynthetic process	BP	0.779409	1	NA
GO:0042416	0.0428482	0.999306	1	4	dopamine biosynthetic process	BP	0.779409	1	NA
GO:0042423	0.0428482	0.999306	1	4	catecholamine biosynthetic process	BP	0.779409	1	NA
GO:0036499	0.0428946	0.995954	2	15	PERK-mediated unfolded protein response	BP	0.779455	1	NA
GO:1901215	0.0431727	0.989748	4	91	negative regulation of neuron death	BP	0.783711	1	NA
GO:0002376	0.043285	0.97368	30	1456	immune system process	BP	0.784948	1	NA
GO:0019233	0.0433888	0.995788	2	19	sensory perception of pain	BP	0.785713	1	NA
GO:2000026	0.0434313	0.976969	17	743	regulation of multicellular organismal development	BP	0.785713	1	NA
GO:0007416	0.0434612	0.995693	2	25	synapse assembly	BP	0.785713	1	NA
GO:0045598	0.0435036	0.992366	3	48	regulation of fat cell differentiation	BP	0.785713	1	NA
GO:0010676	0.0435773	0.995686	2	24	positive regulation of cellular carbohydrate metabolic process	BP	0.786246	1	NA
GO:0005938	0.0437348	0.989531	4	110	cell cortex	CC	0.788289	1	NA
GO:0050709	0.0437935	0.992272	3	52	negative regulation of protein secretion	BP	0.788548	1	NA
GO:0043297	0.0439664	0.995616	2	25	apical junction assembly	BP	0.790484	1	NA
GO:0090305	0.0440523	0.985554	6	156	nucleic acid phosphodiester bond hydrolysis	BP	0.790484	1	NA
GO:0050886	0.0440614	0.995637	2	22	endocrine process	BP	0.790484	1	NA
GO:0002158	0.0440785	0.999346	1	3	osteoclast proliferation	BP	0.790484	1	NA
GO:0010533	0.0443009	1	1	1	regulation of activation of Janus kinase activity	BP	0.793279	1	NA
GO:2000112	0.0443235	0.972408	34	1831	regulation of cellular macromolecule biosynthetic process	BP	0.793279	1	NA
GO:1903136	0.044385	0.999254	1	4	cuprous ion binding	MF	0.793582	1	NA
GO:0034144	0.0446443	0.999245	1	4	negative regulation of toll-like receptor 4 signaling pathway	BP	0.797138	1	NA
GO:0044089	0.0446988	0.983754	7	243	positive regulation of cellular component biogenesis	BP	0.797138	1	NA
GO:0042063	0.0447182	0.989265	4	90	gliogenesis	BP	0.797138	1	NA
GO:0002457	0.0447826	0.999241	1	4	T cell antigen processing and presentation	BP	0.797488	1	NA
GO:0060291	0.0450797	0.995443	2	25	long-term synaptic potentiation	BP	0.800763	1	NA
GO:0030154	0.0450805	0.972827	28	1431	cell differentiation	BP	0.800763	1	NA
GO:0031406	0.0451436	0.991909	3	58	carboxylic acid binding	MF	0.800763	1	NA
GO:0050994	0.0451464	0.995521	2	19	regulation of lipid catabolic process	BP	0.800763	1	NA
GO:0051148	0.0451941	0.995436	2	24	negative regulation of muscle cell differentiation	BP	0.800813	1	NA
GO:0032960	0.045248	0.99931	1	3	regulation of inositol trisphosphate biosynthetic process	BP	0.800971	1	NA
GO:0051591	0.0453559	0.991915	3	47	response to cAMP	BP	0.801016	1	NA
GO:0050702	0.0454742	0.995392	2	24	interleukin-1 beta secretion	BP	0.801016	1	NA
GO:0032728	0.0454813	0.995418	2	22	positive regulation of interferon-beta production	BP	0.801016	1	NA
GO:1902622	0.0454972	0.995466	2	19	regulation of neutrophil migration	BP	0.801016	1	NA
GO:0070487	0.0455245	0.999301	1	3	monocyte aggregation	BP	0.801016	1	NA
GO:0048642	0.0455591	0.999214	1	4	negative regulation of skeletal muscle tissue development	BP	0.801016	1	NA
GO:0021983	0.0455654	0.999162	1	5	pituitary gland development	BP	0.801016	1	NA
GO:0008150	0.0456384	0.985556	103	6670	biological_process	BP	0.801384	1	NA
GO:0002677	0.0456764	0.999471	1	2	negative regulation of chronic inflammatory response	BP	0.801384	1	NA
GO:0071705	0.0460808	0.972578	26	1256	nitrogen compound transport	BP	0.806355	1	NA
GO:0043331	0.0460978	0.991665	3	59	response to dsRNA	BP	0.806355	1	NA
GO:0036396	0.0461408	0.999194	1	4	RNA N6-methyladenosine methyltransferase complex	CC	0.806355	1	NA
GO:0045293	0.0461408	0.999194	1	4	mRNA editing complex	CC	0.806355	1	NA
GO:0002792	0.046236	0.991659	3	53	negative regulation of peptide secretion	BP	0.807206	1	NA
GO:0044092	0.0463525	0.976734	14	549	negative regulation of molecular function	BP	0.807206	1	NA
GO:0015872	0.046391	0.999185	1	4	dopamine transport	BP	0.807206	1	NA
GO:0023019	0.0463937	0.999274	1	3	signal transduction involved in regulation of gene expression	BP	0.807206	1	NA
GO:0000976	0.0464162	0.981685	8	291	transcription regulatory region sequence-specific DNA binding	MF	0.807206	1	NA
GO:0050704	0.0464685	0.995235	2	24	regulation of interleukin-1 secretion	BP	0.807276	1	NA
GO:0033263	0.0465109	0.99918	1	4	CORVET complex	CC	0.807276	1	NA
GO:0007249	0.0465823	0.984502	6	167	I-kappaB kinase/NF-kappaB signaling	BP	0.807729	1	NA
GO:0043177	0.0467949	0.991488	3	59	organic acid binding	MF	0.810252	1	NA
GO:0032584	0.0468188	0.999115	1	5	growth cone membrane	CC	0.810252	1	NA
GO:0019205	0.0470525	0.995142	2	24	nucleobase-containing compound kinase activity	MF	0.811516	1	NA
GO:0031685	0.0470686	0.999253	1	3	adenosine receptor binding	MF	0.811516	1	NA
GO:0031115	0.0471704	0.999157	1	4	negative regulation of microtubule polymerization	BP	0.811516	1	NA
GO:0098869	0.0471724	0.991482	3	44	cellular oxidant detoxification	BP	0.811516	1	NA
GO:0014889	0.047222	0.999099	1	5	muscle atrophy	BP	0.811516	1	NA
GO:0098810	0.0473791	0.999149	1	4	neurotransmitter reuptake	BP	0.811516	1	NA
GO:0021546	0.0474242	0.999429	1	2	rhombomere development	BP	0.811516	1	NA
GO:0021571	0.0474242	0.999429	1	2	rhombomere 5 development	BP	0.811516	1	NA
GO:0035283	0.0474242	0.999429	1	2	central nervous system segmentation	BP	0.811516	1	NA
GO:0035284	0.0474242	0.999429	1	2	brain segmentation	BP	0.811516	1	NA
GO:0071284	0.0475497	0.999237	1	3	cellular response to lead ion	BP	0.811516	1	NA
GO:0030430	0.0475895	0.999236	1	3	host cell cytoplasm	CC	0.811516	1	NA
GO:0033655	0.0475895	0.999236	1	3	host cell cytoplasm part	CC	0.811516	1	NA
GO:0002002	0.047609	0.999141	1	4	regulation of angiotensin levels in blood	BP	0.811516	1	NA
GO:0060177	0.047609	0.999141	1	4	regulation of angiotensin metabolic process	BP	0.811516	1	NA
GO:0050708	0.047621	0.984062	6	174	regulation of protein secretion	BP	0.811516	1	NA
GO:0006955	0.047702	0.972271	23	1042	immune response	BP	0.812068	1	NA
GO:0031334	0.0478182	0.98589	5	138	positive regulation of protein complex assembly	BP	0.812068	1	NA
GO:0021954	0.0478768	0.995055	2	21	central nervous system neuron development	BP	0.812068	1	NA
GO:0002250	0.0479252	0.983936	6	174	adaptive immune response	BP	0.812068	1	NA
GO:0071586	0.047927	0.999417	1	2	CAAX-box protein processing	BP	0.812068	1	NA
GO:0080120	0.047927	0.999417	1	2	CAAX-box protein maturation	BP	0.812068	1	NA
GO:0033093	0.047995	0.999223	1	3	Weibel-Palade body	CC	0.812448	1	NA
GO:0032355	0.0481847	0.99117	3	52	response to estradiol	BP	0.81357	1	NA
GO:0051241	0.0481961	0.977793	11	410	negative regulation of multicellular organismal process	BP	0.81357	1	NA
GO:0051661	0.0482434	0.999118	1	4	maintenance of centrosome location	BP	0.81357	1	NA
GO:0051223	0.0483375	0.978599	10	379	regulation of protein transport	BP	0.81357	1	NA
GO:0071398	0.0483548	0.994933	2	24	cellular response to fatty acid	BP	0.81357	1	NA
GO:1990314	0.0484356	0.999052	1	5	cellular response to insulin-like growth factor stimulus	BP	0.81357	1	NA
GO:0072564	0.0484725	0.999404	1	2	blood microparticle formation	BP	0.81357	1	NA
GO:2000332	0.0484725	0.999404	1	2	regulation of blood microparticle formation	BP	0.81357	1	NA
GO:2000334	0.0484725	0.999404	1	2	positive regulation of blood microparticle formation	BP	0.81357	1	NA
GO:0007186	0.0485895	0.982048	7	210	G-protein coupled receptor signaling pathway	BP	0.814231	1	NA
GO:0001706	0.0486954	0.994907	2	22	endoderm formation	BP	0.814231	1	NA
GO:0036496	0.0487679	0.999396	1	2	regulation of translational initiation by eIF2 alpha dephosphorylation	BP	0.814231	1	NA
GO:0046888	0.0487844	0.994909	2	21	negative regulation of hormone secretion	BP	0.814231	1	NA
GO:1901099	0.0488223	0.994966	2	18	negative regulation of signal transduction in absence of ligand	BP	0.814231	1	NA
GO:2001240	0.0488223	0.994966	2	18	negative regulation of extrinsic apoptotic signaling pathway in absence of ligand	BP	0.814231	1	NA
GO:0005719	0.0488319	0.994991	2	17	nuclear euchromatin	CC	0.814231	1	NA
GO:0060711	0.0489211	0.99487	2	22	labyrinthine layer development	BP	0.814399	1	NA
GO:0006552	0.0489553	0.999031	1	5	leucine catabolic process	BP	0.814399	1	NA
GO:0044093	0.0490157	0.972746	19	913	positive regulation of molecular function	BP	0.814399	1	NA
GO:1990589	0.0490249	0.99939	1	2	ATF4-CREB1 transcription factor complex	CC	0.814399	1	NA
GO:0005153	0.0492083	0.999385	1	2	interleukin-8 receptor binding	MF	0.815206	1	NA
GO:0040014	0.0492235	0.994725	2	30	regulation of multicellular organism growth	BP	0.815206	1	NA
GO:0031860	0.0492594	0.99908	1	4	telomeric 3' overhang formation	BP	0.815206	1	NA
GO:0001568	0.0493014	0.981702	7	235	blood vessel development	BP	0.815206	1	NA
GO:0001085	0.0493024	0.990827	3	63	RNA polymerase II transcription factor binding	MF	0.815206	1	NA
GO:0009635	0.0493482	0.999382	1	2	response to herbicide	BP	0.815207	1	NA
GO:0010693	0.049444	0.999379	1	2	negative regulation of alkaline phosphatase activity	BP	0.816033	1	NA
GO:0045994	0.0495176	0.999377	1	2	positive regulation of translational initiation by iron	BP	0.81649	1	NA
GO:0044057	0.0498969	0.985085	5	150	regulation of system process	BP	0.818247	1	NA
GO:0061046	0.0499212	0.999367	1	2	regulation of branching involved in lung morphogenesis	BP	0.818247	1	NA
GO:0033561	0.049936	0.999158	1	3	regulation of water loss via skin	BP	0.818247	1	NA
GO:0060707	0.050011	0.999365	1	2	trophoblast giant cell differentiation	BP	0.818247	1	NA
GO:0010944	0.0500688	0.999049	1	4	negative regulation of transcription by competitive promoter binding	BP	0.818247	1	NA
GO:0071225	0.0500733	0.998986	1	5	cellular response to muramyl dipeptide	BP	0.818247	1	NA
GO:0030099	0.0501177	0.981342	7	225	myeloid cell differentiation	BP	0.818247	1	NA
GO:0030260	0.0501296	0.987535	4	85	entry into host cell	BP	0.818247	1	NA
GO:0044409	0.0501296	0.987535	4	85	entry into host	BP	0.818247	1	NA
GO:0051806	0.0501296	0.987535	4	85	entry into cell of other organism involved in symbiotic interaction	BP	0.818247	1	NA
GO:0051828	0.0501296	0.987535	4	85	entry into other organism involved in symbiotic interaction	BP	0.818247	1	NA
GO:0097527	0.0503326	0.999356	1	2	necroptotic signaling pathway	BP	0.820809	1	NA
GO:0051260	0.050517	0.984884	5	130	protein homooligomerization	BP	0.821248	1	NA
GO:0006538	0.0506025	0.999028	1	4	glutamate catabolic process	BP	0.821248	1	NA
GO:0071902	0.050687	0.982758	6	190	positive regulation of protein serine/threonine kinase activity	BP	0.821248	1	NA
GO:1900028	0.050735	0.999346	1	2	negative regulation of ruffle assembly	BP	0.821248	1	NA
GO:0065010	0.0507462	0.999345	1	2	extracellular membrane-bounded organelle	CC	0.821248	1	NA
GO:0050701	0.050752	0.994511	2	26	interleukin-1 secretion	BP	0.821248	1	NA
GO:0022008	0.0507627	0.975562	12	517	neurogenesis	BP	0.821248	1	NA
GO:0007259	0.0507866	0.990457	3	59	JAK-STAT cascade	BP	0.821248	1	NA
GO:0097696	0.0507866	0.990457	3	59	STAT cascade	BP	0.821248	1	NA
GO:2000047	0.0508311	0.999019	1	4	regulation of cell-cell adhesion mediated by cadherin	BP	0.821248	1	NA
GO:0035461	0.0508669	0.998953	1	5	vitamin transmembrane transport	BP	0.821248	1	NA
GO:0043405	0.0510049	0.982632	6	183	regulation of MAP kinase activity	BP	0.821604	1	NA
GO:0004698	0.0510647	0.999337	1	2	calcium-dependent protein kinase C activity	MF	0.821604	1	NA
GO:0010883	0.0511447	0.994445	2	26	regulation of lipid storage	BP	0.821604	1	NA
GO:0007411	0.0511817	0.990334	3	63	axon guidance	BP	0.821604	1	NA
GO:0097485	0.0511817	0.990334	3	63	neuron projection guidance	BP	0.821604	1	NA
GO:0006114	0.0512044	0.999333	1	2	glycerol biosynthetic process	BP	0.821604	1	NA
GO:0045785	0.0512118	0.982538	6	188	positive regulation of cell adhesion	BP	0.821604	1	NA
GO:0002683	0.051323	0.980819	7	202	negative regulation of immune system process	BP	0.822532	1	NA
GO:0045010	0.0513881	0.994381	2	28	actin nucleation	BP	0.822532	1	NA
GO:1901671	0.0515072	0.999325	1	2	positive regulation of superoxide dismutase activity	BP	0.822532	1	NA
GO:1904833	0.0515072	0.999325	1	2	positive regulation of removal of superoxide radicals	BP	0.822532	1	NA
GO:0002678	0.0515301	0.999325	1	2	positive regulation of chronic inflammatory response	BP	0.822532	1	NA
GO:1905286	0.0515468	0.999324	1	2	serine-type peptidase complex	CC	0.822532	1	NA
GO:0004563	0.0516016	0.998922	1	5	beta-N-acetylhexosaminidase activity	MF	0.822668	1	NA
GO:0007422	0.0517358	0.994373	2	24	peripheral nervous system development	BP	0.824071	1	NA
GO:0060541	0.0518727	0.990139	3	66	respiratory system development	BP	0.825513	1	NA
GO:0090316	0.0525251	0.984099	5	137	positive regulation of intracellular protein transport	BP	0.834825	1	NA
GO:0002791	0.0525516	0.981979	6	180	regulation of peptide secretion	BP	0.834825	1	NA
GO:0042990	0.0527062	0.989983	3	53	regulation of transcription factor import into nucleus	BP	0.836534	1	NA
GO:0014902	0.0527627	0.994125	2	30	myotube differentiation	BP	0.836685	1	NA
GO:0002634	0.0529151	0.998866	1	5	regulation of germinal center formation	BP	0.837918	1	NA
GO:0071364	0.0529392	0.994168	2	24	cellular response to epidermal growth factor stimulus	BP	0.837918	1	NA
GO:0043666	0.0530154	0.99414	2	25	regulation of phosphoprotein phosphatase activity	BP	0.837918	1	NA
GO:0002832	0.0530609	0.994133	2	25	negative regulation of response to biotic stimulus	BP	0.837918	1	NA
GO:0021542	0.0531198	0.999046	1	3	dentate gyrus development	BP	0.837918	1	NA
GO:1903044	0.0532514	0.998852	1	5	protein localization to membrane raft	BP	0.837918	1	NA
GO:0032271	0.0532718	0.986443	4	100	regulation of protein polymerization	BP	0.837918	1	NA
GO:0090087	0.0533006	0.975989	10	387	regulation of peptide transport	BP	0.837918	1	NA
GO:0001539	0.0533109	0.998849	1	5	cilium or flagellum-dependent cell motility	BP	0.837918	1	NA
GO:0060285	0.0533109	0.998849	1	5	cilium-dependent cell motility	BP	0.837918	1	NA
GO:0032570	0.053426	0.99416	2	20	response to progesterone	BP	0.838986	1	NA
GO:0043170	0.0538152	0.965007	70	4169	macromolecule metabolic process	BP	0.842963	1	NA
GO:0010952	0.0538601	0.986256	4	96	positive regulation of peptidase activity	BP	0.842963	1	NA
GO:1990823	0.0538686	0.989654	3	56	response to leukemia inhibitory factor	BP	0.842963	1	NA
GO:1990830	0.0538686	0.989654	3	56	cellular response to leukemia inhibitory factor	BP	0.842963	1	NA
GO:0042991	0.054148	0.989591	3	54	transcription factor import into nucleus	BP	0.845925	1	NA
GO:0098609	0.0541529	0.97796	8	291	cell-cell adhesion	BP	0.845925	1	NA
GO:0034135	0.0542007	0.998883	1	4	regulation of toll-like receptor 2 signaling pathway	BP	0.845931	1	NA
GO:0001991	0.0543036	0.998805	1	5	regulation of systemic arterial blood pressure by circulatory renin-angiotensin	BP	0.846793	1	NA
GO:0042755	0.0544079	0.998875	1	4	eating behavior	BP	0.847324	1	NA
GO:0030544	0.0544328	0.993868	2	27	Hsp70 protein binding	MF	0.847324	1	NA
GO:1990748	0.0547205	0.989489	3	47	cellular detoxification	BP	0.850932	1	NA
GO:0045503	0.0547987	0.998783	1	5	dynein light chain binding	MF	0.850932	1	NA
GO:0002925	0.0548079	0.999235	1	2	positive regulation of humoral immune response mediated by circulating immunoglobulin	BP	0.850932	1	NA
GO:0009889	0.0548629	0.964876	36	1978	regulation of biosynthetic process	BP	0.851044	1	NA
GO:0043547	0.0549714	0.980907	6	207	positive regulation of GTPase activity	BP	0.851985	1	NA
GO:1901216	0.0551407	0.989323	3	54	positive regulation of neuron death	BP	0.853866	1	NA
GO:0019218	0.0552709	0.989281	3	55	regulation of steroid metabolic process	BP	0.854154	1	NA
GO:0016798	0.0553031	0.98926	3	57	hydrolase activity, acting on glycosyl bonds	MF	0.854154	1	NA
GO:0061912	0.0553032	0.993652	2	33	selective autophagy	BP	0.854154	1	NA
GO:0071560	0.0553718	0.985771	4	88	cellular response to transforming growth factor beta stimulus	BP	0.854472	1	NA
GO:0016885	0.0555167	0.998699	1	6	ligase activity, forming carbon-carbon bonds	MF	0.855966	1	NA
GO:0008440	0.0558362	0.998736	1	5	inositol-1,4,5-trisphosphate 3-kinase activity	MF	0.859594	1	NA
GO:0051403	0.0559143	0.982761	5	146	stress-activated MAPK cascade	BP	0.859594	1	NA
GO:1902308	0.0559468	0.99894	1	3	regulation of peptidyl-serine dephosphorylation	BP	0.859594	1	NA
GO:0000014	0.0560371	0.998675	1	6	single-stranded DNA endodeoxyribonuclease activity	MF	0.859594	1	NA
GO:0048284	0.0560542	0.985471	4	110	organelle fusion	BP	0.859594	1	NA
GO:0048666	0.0560709	0.975662	9	364	neuron development	BP	0.859594	1	NA
GO:0048869	0.0560899	0.965207	29	1533	cellular developmental process	BP	0.859594	1	NA
GO:1903522	0.0562797	0.988918	3	73	regulation of blood circulation	BP	0.861762	1	NA
GO:0043426	0.0563751	0.998791	1	4	MRF binding	MF	0.862311	1	NA
GO:0042993	0.0564345	0.993577	2	23	positive regulation of transcription factor import into nucleus	BP	0.862311	1	NA
GO:0051549	0.0564747	0.998786	1	4	positive regulation of keratinocyte migration	BP	0.862311	1	NA
GO:0019932	0.0567066	0.985286	4	96	second-messenger-mediated signaling	BP	0.862311	1	NA
GO:0007620	0.0568487	0.99877	1	4	copulation	BP	0.862311	1	NA
GO:0031400	0.0569154	0.974074	10	364	negative regulation of protein modification process	BP	0.862311	1	NA
GO:0005777	0.0569291	0.988754	3	69	peroxisome	CC	0.862311	1	NA
GO:0042579	0.0569291	0.988754	3	69	microbody	CC	0.862311	1	NA
GO:0002526	0.0569501	0.988843	3	52	acute inflammatory response	BP	0.862311	1	NA
GO:0007600	0.056958	0.9852	4	96	sensory perception	BP	0.862311	1	NA
GO:0097237	0.0571211	0.988828	3	48	cellular response to toxic substance	BP	0.862311	1	NA
GO:0097367	0.0571612	0.967598	19	983	carbohydrate derivative binding	MF	0.862311	1	NA
GO:0048532	0.0572853	0.998751	1	4	anatomical structure arrangement	BP	0.862311	1	NA
GO:0001944	0.0573049	0.978005	7	245	vasculature development	BP	0.862311	1	NA
GO:0032731	0.0574262	0.9934	2	23	positive regulation of interleukin-1 beta production	BP	0.862311	1	NA
GO:0102567	0.0574443	0.998661	1	5	phospholipase A2 activity (consuming 1,2-dipalmitoylphosphatidylcholine)	MF	0.862311	1	NA
GO:0102568	0.0574443	0.998661	1	5	phospholipase A2 activity consuming 1,2-dioleoylphosphatidylethanolamine)	MF	0.862311	1	NA
GO:0061043	0.057472	0.99888	1	3	regulation of vascular wound healing	BP	0.862311	1	NA
GO:0071559	0.0574747	0.985043	4	90	response to transforming growth factor beta	BP	0.862311	1	NA
GO:0072110	0.0574777	0.99888	1	3	glomerular mesangial cell proliferation	BP	0.862311	1	NA
GO:0072124	0.0574777	0.99888	1	3	regulation of glomerular mesangial cell proliferation	BP	0.862311	1	NA
GO:0072126	0.0574777	0.99888	1	3	positive regulation of glomerular mesangial cell proliferation	BP	0.862311	1	NA
GO:0090192	0.0574777	0.99888	1	3	regulation of glomerulus development	BP	0.862311	1	NA
GO:0090193	0.0574777	0.99888	1	3	positive regulation of glomerulus development	BP	0.862311	1	NA
GO:0044331	0.0576462	0.998652	1	5	cell-cell adhesion mediated by cadherin	BP	0.86411	1	NA
GO:0070235	0.0577882	0.998868	1	3	regulation of activation-induced cell death of T cells	BP	0.865511	1	NA
GO:0017111	0.0578807	0.973534	10	402	nucleoside-triphosphatase activity	MF	0.866168	1	NA
GO:0050789	0.0580799	0.962304	73	4461	regulation of biological process	BP	0.866865	1	NA
GO:0033574	0.0580968	0.993262	2	24	response to testosterone	BP	0.866865	1	NA
GO:0010692	0.0581456	0.998854	1	3	regulation of alkaline phosphatase activity	BP	0.866865	1	NA
GO:0017038	0.0581677	0.979546	6	183	protein import	BP	0.866865	1	NA
GO:0046717	0.0581707	0.993143	2	32	acid secretion	BP	0.866865	1	NA
GO:0097421	0.0583843	0.993323	2	19	liver regeneration	BP	0.86932	1	NA
GO:0010832	0.0584966	0.998697	1	4	negative regulation of myotube differentiation	BP	0.870266	1	NA
GO:0043274	0.0585977	0.998549	1	6	phospholipase binding	MF	0.870928	1	NA
GO:0045913	0.0586501	0.993076	2	30	positive regulation of carbohydrate metabolic process	BP	0.870928	1	NA
GO:0045410	0.0586878	0.998688	1	4	positive regulation of interleukin-6 biosynthetic process	BP	0.870928	1	NA
GO:0044798	0.0587845	0.984582	4	92	nuclear transcription factor complex	CC	0.87107	1	NA
GO:0018193	0.0588796	0.970121	13	619	peptidyl-amino acid modification	BP	0.87107	1	NA
GO:0016324	0.0588894	0.988203	3	70	apical plasma membrane	CC	0.87107	1	NA
GO:0098754	0.0588931	0.988339	3	48	detoxification	BP	0.87107	1	NA
GO:0060487	0.0589697	0.998531	1	6	lung epithelial cell differentiation	BP	0.87148	1	NA
GO:0050673	0.0590532	0.98154	5	134	epithelial cell proliferation	BP	0.87199	1	NA
GO:0140096	0.0592627	0.965809	20	1082	catalytic activity, acting on a protein	MF	0.874359	1	NA
GO:0007167	0.0594174	0.972696	10	417	enzyme linked receptor protein signaling pathway	BP	0.875916	1	NA
GO:0000791	0.0597828	0.993018	2	21	euchromatin	CC	0.878387	1	NA
GO:0006447	0.0598267	0.998785	1	3	regulation of translational initiation by iron	BP	0.878387	1	NA
GO:0016600	0.0598484	0.998486	1	6	flotillin complex	CC	0.878387	1	NA
GO:0050732	0.0598773	0.992875	2	28	negative regulation of peptidyl-tyrosine phosphorylation	BP	0.878387	1	NA
GO:0051222	0.0599166	0.976786	7	233	positive regulation of protein transport	BP	0.878387	1	NA
GO:0008138	0.0600062	0.992933	2	23	protein tyrosine/serine/threonine phosphatase activity	MF	0.878387	1	NA
GO:0045779	0.0600433	0.998476	1	6	negative regulation of bone resorption	BP	0.878387	1	NA
GO:0046851	0.0600433	0.998476	1	6	negative regulation of bone remodeling	BP	0.878387	1	NA
GO:0035264	0.0601607	0.987836	3	72	multicellular organism growth	BP	0.878387	1	NA
GO:2000403	0.0601624	0.993071	2	17	positive regulation of lymphocyte migration	BP	0.878387	1	NA
GO:0048659	0.0601897	0.9879	3	58	smooth muscle cell proliferation	BP	0.878387	1	NA
GO:0048660	0.0601897	0.9879	3	58	regulation of smooth muscle cell proliferation	BP	0.878387	1	NA
GO:0060539	0.0602263	0.998769	1	3	diaphragm development	BP	0.878387	1	NA
GO:0072358	0.0602864	0.976594	7	249	cardiovascular system development	BP	0.878544	1	NA
GO:0090324	0.0603418	0.998612	1	4	negative regulation of oxidative phosphorylation	BP	0.878633	1	NA
GO:0061578	0.0604614	0.998454	1	6	Lys63-specific deubiquitinase activity	MF	0.879654	1	NA
GO:0051338	0.0606567	0.969101	13	546	regulation of transferase activity	BP	0.881456	1	NA
GO:0039536	0.0606842	0.998504	1	5	negative regulation of RIG-I signaling pathway	BP	0.881456	1	NA
GO:0016602	0.0608161	0.99859	1	4	CCAAT-binding factor complex	CC	0.882651	1	NA
GO:0006551	0.0610727	0.998423	1	6	leucine metabolic process	BP	0.884684	1	NA
GO:0043565	0.0610805	0.971796	10	411	sequence-specific DNA binding	MF	0.884684	1	NA
GO:0060693	0.0611395	0.998731	1	3	regulation of branching involved in salivary gland morphogenesis	BP	0.884684	1	NA
GO:0061564	0.0611549	0.980645	5	159	axon development	BP	0.884684	1	NA
GO:0008286	0.0612277	0.987555	3	67	insulin receptor signaling pathway	BP	0.884725	1	NA
GO:1903706	0.061257	0.974462	8	260	regulation of hemopoiesis	BP	0.884725	1	NA
GO:0048565	0.0613863	0.992567	2	30	digestive tract development	BP	0.885873	1	NA
GO:0042976	0.0614957	0.998716	1	3	activation of Janus kinase activity	BP	0.886733	1	NA
GO:0043679	0.0615959	0.992505	2	32	axon terminus	CC	0.886769	1	NA
GO:0007023	0.0616331	0.99871	1	3	post-chaperonin tubulin folding pathway	BP	0.886769	1	NA
GO:0035065	0.0616476	0.992518	2	30	regulation of histone acetylation	BP	0.886769	1	NA
GO:0005778	0.0618777	0.992441	2	33	peroxisomal membrane	CC	0.888292	1	NA
GO:0031903	0.0618777	0.992441	2	33	microbody membrane	CC	0.888292	1	NA
GO:0016849	0.0619456	0.998377	1	6	phosphorus-oxygen lyase activity	MF	0.888292	1	NA
GO:0042035	0.0619974	0.987439	3	51	regulation of cytokine biosynthetic process	BP	0.888292	1	NA
GO:0016051	0.0620029	0.983423	4	100	carbohydrate biosynthetic process	BP	0.888292	1	NA
GO:0002520	0.0620544	0.969166	12	486	immune system development	BP	0.888316	1	NA
GO:1903034	0.0621782	0.987334	3	58	regulation of response to wounding	BP	0.889029	1	NA
GO:0002437	0.0622494	0.992622	2	19	inflammatory response to antigenic stimulus	BP	0.889029	1	NA
GO:0071280	0.062254	0.998425	1	5	cellular response to copper ion	BP	0.889029	1	NA
GO:0050796	0.0626434	0.987182	3	61	regulation of insulin secretion	BP	0.89371	1	NA
GO:1990130	0.062685	0.998665	1	3	GATOR1 complex	CC	0.89371	1	NA
GO:0006626	0.0628296	0.983159	4	92	protein targeting to mitochondrion	BP	0.89371	1	NA
GO:0019401	0.0628944	0.998656	1	3	alditol biosynthetic process	BP	0.89371	1	NA
GO:0051259	0.062988	0.975318	7	236	protein oligomerization	BP	0.89371	1	NA
GO:0042447	0.063053	0.998383	1	5	hormone catabolic process	BP	0.89371	1	NA
GO:0043501	0.0630565	0.99827	1	7	skeletal muscle adaptation	BP	0.89371	1	NA
GO:1904580	0.063121	0.998981	1	2	regulation of intracellular mRNA localization	BP	0.89371	1	NA
GO:1904582	0.063121	0.998981	1	2	positive regulation of intracellular mRNA localization	BP	0.89371	1	NA
GO:0032959	0.0631271	0.99838	1	5	inositol trisphosphate biosynthetic process	BP	0.89371	1	NA
GO:0044260	0.0631339	0.958117	67	3984	cellular macromolecule metabolic process	BP	0.89371	1	NA
GO:0010310	0.0632018	0.998309	1	6	regulation of hydrogen peroxide metabolic process	BP	0.893962	1	NA
GO:0070849	0.0634725	0.992213	2	27	response to epidermal growth factor	BP	0.89651	1	NA
GO:0045627	0.0634827	0.998462	1	4	positive regulation of T-helper 1 cell differentiation	BP	0.89651	1	NA
GO:0097368	0.0636034	0.998456	1	4	establishment of Sertoli cell barrier	BP	0.897481	1	NA
GO:0045031	0.0636522	0.998963	1	2	ATP-activated adenosine receptor activity	MF	0.897481	1	NA
GO:0009068	0.063808	0.998276	1	6	aspartate family amino acid catabolic process	BP	0.898966	1	NA
GO:0014805	0.0639081	0.998611	1	3	smooth muscle adaptation	BP	0.899664	1	NA
GO:1905952	0.0641591	0.98675	3	60	regulation of lipid localization	BP	0.901911	1	NA
GO:0051766	0.0641899	0.998255	1	6	inositol trisphosphate kinase activity	MF	0.901911	1	NA
GO:1990763	0.0642196	0.998322	1	5	arrestin family protein binding	MF	0.901911	1	NA
GO:0071837	0.0644899	0.998412	1	4	HMG box domain binding	MF	0.904377	1	NA
GO:0080009	0.0644968	0.998238	1	6	mRNA methylation	BP	0.904377	1	NA
GO:1904354	0.0646989	0.998177	1	7	negative regulation of telomere capping	BP	0.906497	1	NA
GO:0030279	0.0650978	0.991917	2	26	negative regulation of ossification	BP	0.91137	1	NA
GO:0051547	0.0651947	0.99827	1	5	regulation of keratinocyte migration	BP	0.912009	1	NA
GO:0035639	0.065619	0.96324	17	895	purine ribonucleoside triphosphate binding	MF	0.917223	1	NA
GO:0042509	0.0658641	0.991751	2	27	regulation of tyrosine phosphorylation of STAT protein	BP	0.919885	1	NA
GO:0004222	0.0659297	0.991667	2	32	metalloendopeptidase activity	MF	0.919885	1	NA
GO:0030870	0.0660478	0.9981	1	7	Mre11 complex	CC	0.919885	1	NA
GO:0017046	0.0660986	0.998097	1	7	peptide hormone binding	MF	0.919885	1	NA
GO:0032058	0.0661213	0.998329	1	4	positive regulation of translational initiation in response to stress	BP	0.919885	1	NA
GO:0061042	0.0662275	0.998324	1	4	vascular wound healing	BP	0.919885	1	NA
GO:0007169	0.0662684	0.971862	8	323	transmembrane receptor protein tyrosine kinase signaling pathway	BP	0.919885	1	NA
GO:0046427	0.0662743	0.99167	2	27	positive regulation of JAK-STAT cascade	BP	0.919885	1	NA
GO:1904894	0.0662743	0.99167	2	27	positive regulation of STAT cascade	BP	0.919885	1	NA
GO:0051153	0.0664635	0.991539	2	34	regulation of striated muscle cell differentiation	BP	0.921271	1	NA
GO:0006662	0.0664776	0.998127	1	6	glycerol ether metabolic process	BP	0.921271	1	NA
GO:1903347	0.0668761	0.99829	1	4	negative regulation of bicellular tight junction assembly	BP	0.92533	1	NA
GO:0072109	0.0669047	0.998289	1	4	glomerular mesangium development	BP	0.92533	1	NA
GO:0032872	0.0669264	0.981613	4	112	regulation of stress-activated MAPK cascade	BP	0.92533	1	NA
GO:0021602	0.0670668	0.99828	1	4	cranial nerve morphogenesis	BP	0.926229	1	NA
GO:1902065	0.0670954	0.998038	1	7	response to L-glutamate	BP	0.926229	1	NA
GO:0010557	0.0673309	0.962167	17	805	positive regulation of macromolecule biosynthetic process	BP	0.92876	1	NA
GO:0032846	0.0675401	0.981385	4	113	positive regulation of homeostatic process	BP	0.930924	1	NA
GO:1901681	0.0676411	0.985735	3	59	sulfur compound binding	MF	0.931595	1	NA
GO:0001765	0.0677382	0.998054	1	6	membrane raft assembly	BP	0.932211	1	NA
GO:0007260	0.0678921	0.991334	2	28	tyrosine phosphorylation of STAT protein	BP	0.933176	1	NA
GO:0051533	0.0679131	0.998236	1	4	positive regulation of NFAT protein import into nucleus	BP	0.933176	1	NA
GO:0060479	0.0679873	0.997985	1	7	lung cell differentiation	BP	0.933476	1	NA
GO:0070302	0.0680983	0.98118	4	113	regulation of stress-activated protein kinase signaling cascade	BP	0.934279	1	NA
GO:0070201	0.0682112	0.96787	10	408	regulation of establishment of protein localization	BP	0.935108	1	NA
GO:0032370	0.0683702	0.991316	2	24	positive regulation of lipid transport	BP	0.936567	1	NA
GO:0009743	0.0686192	0.98104	4	98	response to carbohydrate	BP	0.93902	1	NA
GO:1901342	0.0686547	0.981011	4	102	regulation of vasculature development	BP	0.93902	1	NA
GO:0048148	0.0688152	0.99807	1	5	behavioral response to cocaine	BP	0.940492	1	NA
GO:0022407	0.0691972	0.974578	6	193	regulation of cell-cell adhesion	BP	0.944987	1	NA
GO:0071731	0.0693071	0.997905	1	7	response to nitric oxide	BP	0.94504	1	NA
GO:0071732	0.0693071	0.997905	1	7	cellular response to nitric oxide	BP	0.94504	1	NA
GO:0045600	0.0701107	0.990925	2	26	positive regulation of fat cell differentiation	BP	0.954482	1	NA
GO:0036150	0.0701838	0.997909	1	6	phosphatidylserine acyl-chain remodeling	BP	0.954482	1	NA
GO:0045638	0.0702389	0.985049	3	49	negative regulation of myeloid cell differentiation	BP	0.954482	1	NA
GO:0000289	0.0703124	0.990801	2	31	nuclear-transcribed mRNA poly(A) tail shortening	BP	0.954482	1	NA
GO:0032989	0.0703974	0.968052	9	409	cellular component morphogenesis	BP	0.954482	1	NA
GO:0071622	0.0704632	0.990897	2	24	regulation of granulocyte chemotaxis	BP	0.954482	1	NA
GO:1904415	0.0704778	0.997891	1	6	regulation of xenophagy	BP	0.954482	1	NA
GO:1904417	0.0704778	0.997891	1	6	positive regulation of xenophagy	BP	0.954482	1	NA
GO:0061757	0.0705356	0.998722	1	2	leukocyte adhesion to arterial endothelial cell	BP	0.954482	1	NA
GO:1904997	0.0705356	0.998722	1	2	regulation of leukocyte adhesion to arterial endothelial cell	BP	0.954482	1	NA
GO:0043168	0.070838	0.957301	22	1230	anion binding	MF	0.956456	1	NA
GO:0090276	0.0708761	0.984717	3	66	regulation of peptide hormone secretion	BP	0.956456	1	NA
GO:0071474	0.070901	0.997806	1	7	cellular hyperosmotic response	BP	0.956456	1	NA
GO:2001251	0.070933	0.984657	3	74	negative regulation of chromosome organization	BP	0.956456	1	NA
GO:0032479	0.07095	0.98019	4	95	regulation of type I interferon production	BP	0.956456	1	NA
GO:0010738	0.0713846	0.997836	1	6	regulation of protein kinase A signaling	BP	0.961586	1	NA
GO:0007043	0.0716061	0.990484	2	35	cell-cell junction assembly	BP	0.963133	1	NA
GO:0032555	0.0716076	0.959406	17	906	purine ribonucleotide binding	MF	0.963133	1	NA
GO:0097200	0.0718202	0.997748	1	7	cysteine-type endopeptidase activity involved in execution phase of apoptosis	MF	0.965263	1	NA
GO:0000060	0.0720668	0.990488	2	28	protein import into nucleus, translocation	BP	0.967848	1	NA
GO:0072665	0.0722271	0.990392	2	32	protein localization to vacuole	BP	0.968749	1	NA
GO:0009975	0.0722427	0.997721	1	7	cyclase activity	MF	0.968749	1	NA
GO:0034121	0.0723762	0.990424	2	28	regulation of toll-like receptor signaling pathway	BP	0.969669	1	NA
GO:0032606	0.0724203	0.979637	4	96	type I interferon production	BP	0.969669	1	NA
GO:0005522	0.072554	0.997701	1	7	profilin binding	MF	0.97073	1	NA
GO:0015850	0.0727064	0.984124	3	72	organic hydroxy compound transport	BP	0.971597	1	NA
GO:0071636	0.0727279	0.997752	1	6	positive regulation of transforming growth factor beta production	BP	0.971597	1	NA
GO:0002874	0.0728194	0.998636	1	2	regulation of chronic inflammatory response to antigenic stimulus	BP	0.971854	1	NA
GO:0045625	0.0728627	0.997832	1	5	regulation of T-helper 1 cell differentiation	BP	0.971854	1	NA
GO:0071871	0.0729655	0.997627	1	8	response to epinephrine	BP	0.971854	1	NA
GO:0071872	0.0729655	0.997627	1	8	cellular response to epinephrine stimulus	BP	0.971854	1	NA
GO:0032732	0.0730594	0.990321	2	26	positive regulation of interleukin-1 production	BP	0.97186	1	NA
GO:0060136	0.073075	0.997953	1	4	embryonic process involved in female pregnancy	BP	0.97186	1	NA
GO:0051657	0.0732063	0.997659	1	7	maintenance of organelle location	BP	0.972879	1	NA
GO:0045505	0.0733089	0.997652	1	7	dynein intermediate chain binding	MF	0.973166	1	NA
GO:0030182	0.0733588	0.964964	10	439	neuron differentiation	BP	0.973166	1	NA
GO:1904245	0.0733918	0.998614	1	2	regulation of polynucleotide adenylyltransferase activity	BP	0.973166	1	NA
GO:1901741	0.073721	0.99769	1	6	positive regulation of myoblast fusion	BP	0.976393	1	NA
GO:0050766	0.0737449	0.990158	2	27	positive regulation of phagocytosis	BP	0.976393	1	NA
GO:0043649	0.0738478	0.997681	1	6	dicarboxylic acid catabolic process	BP	0.976452	1	NA
GO:0031098	0.0738688	0.97533	5	164	stress-activated protein kinase signaling cascade	BP	0.976452	1	NA
GO:0051546	0.073952	0.997675	1	6	keratinocyte migration	BP	0.976452	1	NA
GO:0001504	0.0739686	0.997674	1	6	neurotransmitter uptake	BP	0.976452	1	NA
GO:0007254	0.0740689	0.978962	4	110	JNK cascade	BP	0.97705	1	NA
GO:0050671	0.0741581	0.98373	3	63	positive regulation of lymphocyte proliferation	BP	0.977281	1	NA
GO:0001609	0.0741961	0.998119	1	3	G-protein coupled adenosine receptor activity	MF	0.977281	1	NA
GO:0051604	0.0742893	0.97519	5	146	protein maturation	BP	0.977783	1	NA
GO:0010827	0.074352	0.989908	2	35	regulation of glucose transport	BP	0.977783	1	NA
GO:0002827	0.0743989	0.997738	1	5	positive regulation of T-helper 1 type immune response	BP	0.977783	1	NA
GO:0009059	0.0744698	0.9499	44	2424	macromolecule biosynthetic process	BP	0.977993	1	NA
GO:2000343	0.07472	0.997858	1	4	positive regulation of chemokine (C-X-C motif) ligand 2 production	BP	0.979224	1	NA
GO:0045860	0.0747413	0.969519	7	263	positive regulation of protein kinase activity	BP	0.979224	1	NA
GO:0072659	0.074769	0.978674	4	117	protein localization to plasma membrane	BP	0.979224	1	NA
GO:0031329	0.0747835	0.961672	12	517	regulation of cellular catabolic process	BP	0.979224	1	NA
GO:0032056	0.07486	0.99771	1	5	positive regulation of translation in response to stress	BP	0.979506	1	NA
GO:0030097	0.0753347	0.962532	11	448	hemopoiesis	BP	0.984993	1	NA
GO:1901525	0.0754505	0.997673	1	5	negative regulation of mitophagy	BP	0.985783	1	NA
GO:0072012	0.0756023	0.997663	1	5	glomerulus vasculature development	BP	0.987043	1	NA
GO:0051129	0.0758098	0.966907	8	305	negative regulation of cellular component organization	BP	0.989026	1	NA
GO:0050714	0.0760408	0.978238	4	103	positive regulation of protein secretion	BP	0.99064	1	NA
GO:0032553	0.0760614	0.956522	17	912	ribonucleotide binding	MF	0.99064	1	NA
GO:0050679	0.0761855	0.983107	3	62	positive regulation of epithelial cell proliferation	BP	0.99064	1	NA
GO:0035509	0.0762464	0.997623	1	5	negative regulation of myosin-light-chain-phosphatase activity	BP	0.99064	1	NA
GO:0032946	0.0762665	0.983067	3	64	positive regulation of mononuclear cell proliferation	BP	0.99064	1	NA
GO:0070417	0.0762673	0.997621	1	5	cellular response to cold	BP	0.99064	1	NA
GO:0030534	0.0765213	0.989432	2	36	adult behavior	BP	0.99309	1	NA
GO:0018904	0.0767032	0.997426	1	7	ether metabolic process	BP	0.99309	1	NA
GO:0016462	0.0767347	0.963055	10	424	pyrophosphatase activity	MF	0.99309	1	NA
GO:0016817	0.0767347	0.963055	10	424	hydrolase activity, acting on acid anhydrides	MF	0.99309	1	NA
GO:0016818	0.0767347	0.963055	10	424	hydrolase activity, acting on acid anhydrides, in phosphorus-containing anhydrides	MF	0.99309	1	NA
GO:0043650	0.0768319	0.997365	1	8	dicarboxylic acid biosynthetic process	BP	0.993377	1	NA
GO:0032273	0.0768685	0.982864	3	66	positive regulation of protein polymerization	BP	0.993377	1	NA
GO:0046782	0.0770739	0.982931	3	51	regulation of viral transcription	BP	0.994642	1	NA
GO:0033646	0.0771339	0.997467	1	6	host intracellular part	CC	0.994642	1	NA
GO:0043656	0.0771339	0.997467	1	6	intracellular region of host	CC	0.994642	1	NA
GO:1903912	0.0772592	0.997708	1	4	negative regulation of endoplasmic reticulum stress-induced eIF2 alpha phosphorylation	BP	0.995385	1	NA
GO:0032725	0.0773258	0.997454	1	6	positive regulation of granulocyte macrophage colony-stimulating factor production	BP	0.995385	1	NA
GO:0008284	0.0773867	0.964268	9	345	positive regulation of cell proliferation	BP	0.995385	1	NA
GO:0004620	0.0774774	0.989213	2	37	phospholipase activity	MF	0.995385	1	NA
GO:1903898	0.0774933	0.997694	1	4	negative regulation of PERK-mediated unfolded protein response	BP	0.995385	1	NA
GO:0003081	0.0775269	0.997441	1	6	regulation of systemic arterial blood pressure by renin-angiotensin	BP	0.995385	1	NA
GO:0010642	0.0778465	0.997293	1	8	negative regulation of platelet-derived growth factor receptor signaling pathway	BP	0.998056	1	NA
GO:0000732	0.077847	0.997347	1	7	strand displacement	BP	0.998056	1	NA
GO:0061014	0.0779269	0.989213	2	30	positive regulation of mRNA catabolic process	BP	0.998361	1	NA
GO:0048643	0.0780718	0.997277	1	8	positive regulation of skeletal muscle tissue development	BP	0.999499	1	NA
GO:0032993	0.0781439	0.977555	4	80	protein-DNA complex	CC	0.999703	1	NA
GO:0006796	0.0783556	0.949662	29	1558	phosphate-containing compound metabolic process	BP	1	1	NA
GO:0021540	0.0784152	0.997483	1	5	corpus callosum morphogenesis	BP	1	1	NA
GO:0070162	0.0785212	0.997889	1	3	adiponectin secretion	BP	1	1	NA
GO:0070163	0.0785212	0.997889	1	3	regulation of adiponectin secretion	BP	1	1	NA
GO:0007492	0.0790618	0.988933	2	32	endoderm development	BP	1	1	NA
GO:0048871	0.0790631	0.977027	4	116	multicellular organismal homeostasis	BP	1	1	NA
GO:1901606	0.0791853	0.98885	2	36	alpha-amino acid catabolic process	BP	1	1	NA
GO:0051149	0.0792778	0.988843	2	35	positive regulation of muscle cell differentiation	BP	1	1	NA
GO:0017076	0.079382	0.954354	17	916	purine nucleotide binding	MF	1	1	NA
GO:0004386	0.0794892	0.981925	3	86	helicase activity	MF	1	1	NA
GO:0032648	0.0795515	0.988841	2	31	regulation of interferon-beta production	BP	1	1	NA
GO:0031175	0.0795516	0.96489	8	335	neuron projection development	BP	1	1	NA
GO:0002923	0.0796116	0.997563	1	4	regulation of humoral immune response mediated by circulating immunoglobulin	BP	1	1	NA
GO:0032957	0.080006	0.997196	1	7	inositol trisphosphate metabolic process	BP	1	1	NA
GO:0002793	0.0801622	0.976637	4	106	positive regulation of peptide secretion	BP	1	1	NA
GO:0008045	0.0802118	0.997257	1	6	motor neuron axon guidance	BP	1	1	NA
GO:0009629	0.0802916	0.997521	1	4	response to gravity	BP	1	1	NA
GO:0048519	0.0803467	0.94577	42	2307	negative regulation of biological process	BP	1	1	NA
GO:1901033	0.0803956	0.997352	1	5	positive regulation of response to reactive oxygen species	BP	1	1	NA
GO:0051224	0.0804104	0.976532	4	108	negative regulation of protein transport	BP	1	1	NA
GO:0043543	0.0811446	0.976206	4	119	protein acylation	BP	1	1	NA
GO:0070936	0.0811614	0.988366	2	40	protein K48-linked ubiquitination	BP	1	1	NA
GO:0009895	0.081273	0.972132	5	152	negative regulation of catabolic process	BP	1	1	NA
GO:0042373	0.0812964	0.997734	1	3	vitamin K metabolic process	BP	1	1	NA
GO:0007613	0.0814167	0.98833	2	38	memory	BP	1	1	NA
GO:0045862	0.0814463	0.96614	7	247	positive regulation of proteolysis	BP	1	1	NA
GO:0000323	0.081647	0.960234	10	423	lytic vacuole	CC	1	1	NA
GO:0005764	0.081647	0.960234	10	423	lysosome	CC	1	1	NA
GO:0071316	0.0816779	0.997433	1	4	cellular response to nicotine	BP	1	1	NA
GO:0070665	0.0816992	0.981322	3	66	positive regulation of leukocyte proliferation	BP	1	1	NA
GO:0010923	0.0818024	0.988295	2	34	negative regulation of phosphatase activity	BP	1	1	NA
GO:0043254	0.0818354	0.968579	6	222	regulation of protein complex assembly	BP	1	1	NA
GO:0050792	0.081869	0.971915	5	136	regulation of viral process	BP	1	1	NA
GO:0039532	0.0819631	0.997054	1	7	negative regulation of viral-induced cytoplasmic pattern recognition receptor signaling pathway	BP	1	1	NA
GO:0097283	0.082098	0.997406	1	4	keratinocyte apoptotic process	BP	1	1	NA
GO:1902172	0.082098	0.997406	1	4	regulation of keratinocyte apoptotic process	BP	1	1	NA
GO:0070486	0.0821295	0.997042	1	7	leukocyte aggregation	BP	1	1	NA
GO:0016740	0.0823077	0.949979	21	1158	transferase activity	MF	1	1	NA
GO:0044306	0.0823187	0.988139	2	37	neuron projection terminus	CC	1	1	NA
GO:0042089	0.0825531	0.981113	3	58	cytokine biosynthetic process	BP	1	1	NA
GO:0000722	0.0825913	0.9969	1	9	telomere maintenance via recombination	BP	1	1	NA
GO:0006837	0.0826125	0.997088	1	6	serotonin transport	BP	1	1	NA
GO:0071897	0.0829654	0.975514	4	112	DNA biosynthetic process	BP	1	1	NA
GO:0032769	0.0830904	0.997053	1	6	negative regulation of monooxygenase activity	BP	1	1	NA
GO:0030522	0.0831401	0.971253	5	174	intracellular receptor signaling pathway	BP	1	1	NA
GO:0002439	0.0832203	0.997624	1	3	chronic inflammatory response to antigenic stimulus	BP	1	1	NA
GO:0001975	0.083302	0.996894	1	8	response to amphetamine	BP	1	1	NA
GO:0048667	0.0833171	0.971155	5	184	cell morphogenesis involved in neuron differentiation	BP	1	1	NA
GO:0008622	0.083335	0.997617	1	3	epsilon DNA polymerase complex	CC	1	1	NA
GO:0001608	0.0834653	0.997317	1	4	G-protein coupled nucleotide receptor activity	MF	1	1	NA
GO:0035589	0.0834653	0.997317	1	4	G-protein coupled purinergic nucleotide receptor signaling pathway	BP	1	1	NA
GO:0045028	0.0834653	0.997317	1	4	G-protein coupled purinergic nucleotide receptor activity	MF	1	1	NA
GO:0008408	0.0835138	0.987924	2	33	3'-5' exonuclease activity	MF	1	1	NA
GO:0030213	0.0836286	0.996931	1	7	hyaluronan biosynthetic process	BP	1	1	NA
GO:0032813	0.0836558	0.987965	2	29	tumor necrosis factor receptor superfamily binding	MF	1	1	NA
GO:0002740	0.0836646	0.997598	1	3	negative regulation of cytokine secretion involved in immune response	BP	1	1	NA
GO:0005773	0.0836983	0.957575	11	479	vacuole	CC	1	1	NA
GO:0001190	0.0837951	0.987894	2	31	transcriptional activator activity, RNA polymerase II transcription factor binding	MF	1	1	NA
GO:1904714	0.0838159	0.997294	1	4	regulation of chaperone-mediated autophagy	BP	1	1	NA
GO:0003824	0.0838623	0.942852	45	2700	catalytic activity	MF	1	1	NA
GO:0071704	0.0839774	0.944922	79	4877	organic substance metabolic process	BP	1	1	NA
GO:0032608	0.0841883	0.987787	2	32	interferon-beta production	BP	1	1	NA
GO:0010959	0.0842779	0.97495	4	125	regulation of metal ion transport	BP	1	1	NA
GO:0051966	0.0842783	0.996883	1	7	regulation of synaptic transmission, glutamatergic	BP	1	1	NA
GO:0045416	0.0843841	0.997257	1	4	positive regulation of interleukin-8 biosynthetic process	BP	1	1	NA
GO:0001973	0.0844898	0.99725	1	4	adenosine receptor signaling pathway	BP	1	1	NA
GO:0035507	0.0845131	0.99695	1	6	regulation of myosin-light-chain-phosphatase activity	BP	1	1	NA
GO:0031264	0.0846339	0.996856	1	7	death-inducing signaling complex	CC	1	1	NA
GO:2000348	0.0848011	0.997049	1	5	regulation of CD40 signaling pathway	BP	1	1	NA
GO:0042107	0.084804	0.98037	3	59	cytokine metabolic process	BP	1	1	NA
GO:0071224	0.0848797	0.997043	1	5	cellular response to peptidoglycan	BP	1	1	NA
GO:0090385	0.0848963	0.996922	1	6	phagosome-lysosome fusion	BP	1	1	NA
GO:0051955	0.0849049	0.996771	1	8	regulation of amino acid transport	BP	1	1	NA
GO:2000756	0.0850703	0.987569	2	33	regulation of peptidyl-lysine acetylation	BP	1	1	NA
GO:0055123	0.0854383	0.987485	2	33	digestive system development	BP	1	1	NA
GO:1904950	0.0855058	0.97451	4	111	negative regulation of establishment of protein localization	BP	1	1	NA
GO:1901724	0.0856784	0.99717	1	4	positive regulation of cell proliferation involved in kidney development	BP	1	1	NA
GO:0015238	0.0857979	0.996767	1	7	drug transmembrane transporter activity	MF	1	1	NA
GO:0042721	0.0858088	0.997161	1	4	mitochondrial inner membrane protein insertion complex	CC	1	1	NA
GO:0036490	0.0858259	0.996976	1	5	regulation of translation in response to endoplasmic reticulum stress	BP	1	1	NA
GO:0036491	0.0858259	0.996976	1	5	regulation of translation initiation in response to endoplasmic reticulum stress	BP	1	1	NA
GO:0036492	0.0858259	0.996976	1	5	eiF2alpha phosphorylation in response to endoplasmic reticulum stress	BP	1	1	NA
GO:1904018	0.0858547	0.979979	3	64	positive regulation of vasculature development	BP	1	1	NA
GO:0071277	0.0860353	0.987423	2	29	cellular response to calcium ion	BP	1	1	NA
GO:0097342	0.0860518	0.996836	1	6	ripoptosome	CC	1	1	NA
GO:1904951	0.0861799	0.963683	7	258	positive regulation of establishment of protein localization	BP	1	1	NA
GO:0045091	0.0863949	0.997122	1	4	regulation of single stranded viral RNA replication via double stranded DNA intermediate	BP	1	1	NA
GO:0031503	0.0865455	0.979743	3	65	protein complex localization	BP	1	1	NA
GO:0033235	0.0865619	0.996708	1	7	positive regulation of protein sumoylation	BP	1	1	NA
GO:0006509	0.0866743	0.987255	2	30	membrane protein ectodomain proteolysis	BP	1	1	NA
GO:0033157	0.0867118	0.966227	6	210	regulation of intracellular protein transport	BP	1	1	NA
GO:0043255	0.0871952	0.986993	2	39	regulation of carbohydrate biosynthetic process	BP	1	1	NA
GO:0033643	0.0872261	0.996657	1	7	host cell part	CC	1	1	NA
GO:0032645	0.0872436	0.996655	1	7	regulation of granulocyte macrophage colony-stimulating factor production	BP	1	1	NA
GO:1902170	0.0872666	0.996533	1	9	cellular response to reactive nitrogen species	BP	1	1	NA
GO:0051589	0.087796	0.996543	1	8	negative regulation of neurotransmitter transport	BP	1	1	NA
GO:0043167	0.0878063	0.94063	39	2423	ion binding	MF	1	1	NA
GO:0043280	0.0880091	0.97921	3	71	positive regulation of cysteine-type endopeptidase activity involved in apoptotic process	BP	1	1	NA
GO:0008360	0.0880982	0.979109	3	83	regulation of cell shape	BP	1	1	NA
GO:0007369	0.0881672	0.97913	3	75	gastrulation	BP	1	1	NA
GO:0071639	0.0882691	0.996798	1	5	positive regulation of monocyte chemotactic protein-1 production	BP	1	1	NA
GO:0045595	0.0884052	0.950111	15	712	regulation of cell differentiation	BP	1	1	NA
GO:0014909	0.0884179	0.986811	2	32	smooth muscle cell migration	BP	1	1	NA
GO:1900273	0.0887078	0.99647	1	8	positive regulation of long-term synaptic potentiation	BP	1	1	NA
GO:0071294	0.0889817	0.996745	1	5	cellular response to zinc ion	BP	1	1	NA
GO:0042053	0.0890514	0.996387	1	9	regulation of dopamine metabolic process	BP	1	1	NA
GO:0042069	0.0890514	0.996387	1	9	regulation of catecholamine metabolic process	BP	1	1	NA
GO:0007605	0.0891569	0.986637	2	32	sensory perception of sound	BP	1	1	NA
GO:0048745	0.0892141	0.996429	1	8	smooth muscle tissue development	BP	1	1	NA
GO:0035234	0.0892219	0.996727	1	5	ectopic germ cell programmed cell death	BP	1	1	NA
GO:0021952	0.0895004	0.996572	1	6	central nervous system projection neuron axonogenesis	BP	1	1	NA
GO:0004697	0.0898285	0.996547	1	6	protein kinase C activity	MF	1	1	NA
GO:0036152	0.089942	0.996369	1	8	phosphatidylethanolamine acyl-chain remodeling	BP	1	1	NA
GO:0070663	0.0900994	0.972677	4	107	regulation of leukocyte proliferation	BP	1	1	NA
GO:0030073	0.0901182	0.978479	3	74	insulin secretion	BP	1	1	NA
GO:0090154	0.0901684	0.996656	1	5	positive regulation of sphingolipid biosynthetic process	BP	1	1	NA
GO:2000304	0.0901684	0.996656	1	5	positive regulation of ceramide biosynthetic process	BP	1	1	NA
GO:0099054	0.0902709	0.996415	1	7	presynapse assembly	BP	1	1	NA
GO:0000187	0.0903526	0.9784	3	74	activation of MAPK activity	BP	1	1	NA
GO:0000003	0.09045	0.955076	10	443	reproduction	BP	1	1	NA
GO:0022414	0.09045	0.955076	10	443	reproductive process	BP	1	1	NA
GO:0044283	0.0905687	0.961373	7	267	small molecule biosynthetic process	BP	1	1	NA
GO:1903147	0.0909059	0.996462	1	6	negative regulation of autophagy of mitochondrion	BP	1	1	NA
GO:0008630	0.0910719	0.978224	3	65	intrinsic apoptotic signaling pathway in response to DNA damage	BP	1	1	NA
GO:0044743	0.0910842	0.986268	2	28	protein transmembrane import into intracellular organelle	BP	1	1	NA
GO:0034143	0.0912199	0.996206	1	9	regulation of toll-like receptor 4 signaling pathway	BP	1	1	NA
GO:0030915	0.091339	0.996427	1	6	Smc5-Smc6 complex	CC	1	1	NA
GO:0035313	0.0913579	0.996194	1	9	wound healing, spreading of epidermal cells	BP	1	1	NA
GO:0032305	0.0914167	0.996421	1	6	positive regulation of icosanoid secretion	BP	1	1	NA
GO:0032306	0.0914167	0.996421	1	6	regulation of prostaglandin secretion	BP	1	1	NA
GO:0032308	0.0914167	0.996421	1	6	positive regulation of prostaglandin secretion	BP	1	1	NA
GO:2000193	0.0914167	0.996421	1	6	positive regulation of fatty acid transport	BP	1	1	NA
GO:0009314	0.0915827	0.963828	6	207	response to radiation	BP	1	1	NA
GO:0045907	0.0917639	0.996218	1	8	positive regulation of vasoconstriction	BP	1	1	NA
GO:0048534	0.0917986	0.952705	11	463	hematopoietic or lymphoid organ development	BP	1	1	NA
GO:0050954	0.0918269	0.985984	2	33	sensory perception of mechanical stimulus	BP	1	1	NA
GO:1990441	0.0918348	0.99674	1	4	negative regulation of transcription from RNA polymerase II promoter in response to endoplasmic reticulum stress	BP	1	1	NA
GO:0034104	0.0919557	0.996143	1	9	negative regulation of tissue remodeling	BP	1	1	NA
GO:0042060	0.0919961	0.96358	6	231	wound healing	BP	1	1	NA
GO:0019062	0.0920257	0.996372	1	6	virion attachment to host cell	BP	1	1	NA
GO:0044650	0.0920257	0.996372	1	6	adhesion of symbiont to host cell	BP	1	1	NA
GO:1903055	0.0922797	0.996115	1	9	positive regulation of extracellular matrix organization	BP	1	1	NA
GO:0032535	0.092294	0.967098	5	176	regulation of cellular component size	BP	1	1	NA
GO:0016540	0.0924595	0.996337	1	6	protein autoprocessing	BP	1	1	NA
GO:0061437	0.0925976	0.996224	1	7	renal system vasculature development	BP	1	1	NA
GO:0061440	0.0925976	0.996224	1	7	kidney vasculature development	BP	1	1	NA
GO:0002825	0.0926461	0.99622	1	7	regulation of T-helper 1 type immune response	BP	1	1	NA
GO:0018105	0.0928325	0.971438	4	141	peptidyl-serine phosphorylation	BP	1	1	NA
GO:0035859	0.0928515	0.996305	1	6	Seh1-associated complex	CC	1	1	NA
GO:0019899	0.0928909	0.942124	22	1206	enzyme binding	MF	1	1	NA
GO:0000731	0.0930389	0.985674	2	34	DNA synthesis involved in DNA repair	BP	1	1	NA
GO:0030949	0.0930717	0.996107	1	8	positive regulation of vascular endothelial growth factor receptor signaling pathway	BP	1	1	NA
GO:0030833	0.0931662	0.977413	3	78	regulation of actin filament polymerization	BP	1	1	NA
GO:0050930	0.0932435	0.996637	1	4	induction of positive chemotaxis	BP	1	1	NA
GO:1903421	0.0932947	0.996166	1	7	regulation of synaptic vesicle recycling	BP	1	1	NA
GO:0002922	0.0934408	0.996403	1	5	positive regulation of humoral immune response	BP	1	1	NA
GO:0006898	0.093544	0.971197	4	124	receptor-mediated endocytosis	BP	1	1	NA
GO:0031639	0.0935792	0.996142	1	7	plasminogen activation	BP	1	1	NA
GO:0032011	0.0936104	0.995952	1	10	ARF protein signal transduction	BP	1	1	NA
GO:0032012	0.0936104	0.995952	1	10	regulation of ARF protein signal transduction	BP	1	1	NA
GO:0045086	0.0937652	0.996126	1	7	positive regulation of interleukin-2 biosynthetic process	BP	1	1	NA
GO:0097202	0.0938733	0.996039	1	8	activation of cysteine-type endopeptidase activity	BP	1	1	NA
GO:0070266	0.094112	0.985571	2	27	necroptotic process	BP	1	1	NA
GO:0071709	0.0942478	0.995945	1	9	membrane assembly	BP	1	1	NA
GO:0048169	0.0948801	0.995952	1	8	regulation of long-term neuronal synaptic plasticity	BP	1	1	NA
GO:0140110	0.0950339	0.947959	13	636	transcription regulator activity	MF	1	1	NA
GO:1901409	0.0952695	0.995918	1	8	positive regulation of phosphorylation of RNA polymerase II C-terminal domain	BP	1	1	NA
GO:0002260	0.0954284	0.985073	2	35	lymphocyte homeostasis	BP	1	1	NA
GO:0004843	0.0955247	0.984937	2	43	thiol-dependent ubiquitin-specific protease activity	MF	1	1	NA
GO:0033129	0.0961347	0.996188	1	5	positive regulation of histone phosphorylation	BP	1	1	NA
GO:1901722	0.0962485	0.996179	1	5	regulation of cell proliferation involved in kidney development	BP	1	1	NA
GO:0009611	0.0962992	0.95832	7	274	response to wounding	BP	1	1	NA
GO:0006107	0.0963419	0.995759	1	9	oxaloacetate metabolic process	BP	1	1	NA
GO:0032026	0.0963764	0.996014	1	6	response to magnesium ion	BP	1	1	NA
GO:0071383	0.0964844	0.969935	4	136	cellular response to steroid hormone stimulus	BP	1	1	NA
GO:0071803	0.0964856	0.995894	1	7	positive regulation of podosome assembly	BP	1	1	NA
GO:0045582	0.0966752	0.984702	2	39	positive regulation of T cell differentiation	BP	1	1	NA
GO:0006768	0.0968896	0.995775	1	8	biotin metabolic process	BP	1	1	NA
GO:0043087	0.0969175	0.961092	6	240	regulation of GTPase activity	BP	1	1	NA
GO:0032102	0.0970963	0.969808	4	104	negative regulation of response to external stimulus	BP	1	1	NA
GO:0023035	0.0971667	0.995947	1	6	CD40 signaling pathway	BP	1	1	NA
GO:0016772	0.0972515	0.950994	10	493	transferase activity, transferring phosphorus-containing groups	MF	1	1	NA
GO:0072337	0.0975827	0.995713	1	8	modified amino acid transport	BP	1	1	NA
GO:0034329	0.0979051	0.97568	3	93	cell junction assembly	BP	1	1	NA
GO:0004726	0.0981358	0.995749	1	7	non-membrane spanning protein tyrosine phosphatase activity	MF	1	1	NA
GO:0006793	0.0981617	0.935356	29	1596	phosphorus metabolic process	BP	1	1	NA
GO:0016042	0.0982457	0.969222	4	128	lipid catabolic process	BP	1	1	NA
GO:0032604	0.0983612	0.995643	1	8	granulocyte macrophage colony-stimulating factor production	BP	1	1	NA
GO:0032310	0.0989099	0.99568	1	7	prostaglandin secretion	BP	1	1	NA
GO:0032526	0.0991218	0.984171	2	34	response to retinoic acid	BP	1	1	NA
GO:0051782	0.0991887	0.996184	1	4	negative regulation of cell division	BP	1	1	NA
GO:0140097	0.0992459	0.975258	3	83	catalytic activity, acting on DNA	MF	1	1	NA
GO:0061659	0.0994391	0.968676	4	141	ubiquitin-like protein ligase activity	MF	1	1	NA
GO:0043123	0.0994517	0.968774	4	113	positive regulation of I-kappaB kinase/NF-kappaB signaling	BP	1	1	NA
GO:0015695	0.0997289	0.995394	1	10	organic cation transport	BP	1	1	NA
GO:0050996	0.0998172	0.995599	1	7	positive regulation of lipid catabolic process	BP	1	1	NA
GO:1905954	0.0998231	0.983994	2	34	positive regulation of lipid localization	BP	1	1	NA
GO:0032303	0.0998762	0.995594	1	7	regulation of icosanoid secretion	BP	1	1	NA
GO:1901655	0.0999696	0.983819	2	43	cellular response to ketone	BP	1	1	NA
GO:0006312	0.100116	0.995312	1	11	mitotic recombination	BP	1	1	NA
GO:0004714	0.100176	0.995307	1	11	transmembrane receptor protein tyrosine kinase activity	MF	1	1	NA
GO:0098792	0.10022	0.995404	1	9	xenophagy	BP	1	1	NA
GO:0030431	0.100343	0.995552	1	7	sleep	BP	1	1	NA
GO:0008201	0.100393	0.983994	2	28	heparin binding	MF	1	1	NA
GO:0044406	0.100435	0.995543	1	7	adhesion of symbiont to host	BP	1	1	NA
GO:0046649	0.100474	0.953371	8	324	lymphocyte activation	BP	1	1	NA
GO:0045833	0.100496	0.983913	2	30	negative regulation of lipid metabolic process	BP	1	1	NA
GO:0030278	0.100578	0.974886	3	69	regulation of ossification	BP	1	1	NA
GO:0009306	0.100675	0.959215	6	219	protein secretion	BP	1	1	NA
GO:0002291	0.100852	0.995415	1	8	T cell activation via T cell receptor contact with antigen bound to MHC molecule on antigen presenting cell	BP	1	1	NA
GO:0006924	0.100878	0.995794	1	5	activation-induced cell death of T cells	BP	1	1	NA
GO:0050901	0.101111	0.995482	1	7	leukocyte tethering or rolling	BP	1	1	NA
GO:0044130	0.101164	0.99577	1	5	negative regulation of growth of symbiont in host	BP	1	1	NA
GO:0044146	0.101164	0.99577	1	5	negative regulation of growth of symbiont involved in interaction with host	BP	1	1	NA
GO:0055089	0.101417	0.995748	1	5	fatty acid homeostasis	BP	1	1	NA
GO:0051184	0.101524	0.995281	1	9	cofactor transporter activity	MF	1	1	NA
GO:0019216	0.101597	0.962729	5	181	regulation of lipid metabolic process	BP	1	1	NA
GO:0051896	0.101677	0.974454	3	74	regulation of protein kinase B signaling	BP	1	1	NA
GO:0009931	0.101772	0.995421	1	7	calcium-dependent protein serine/threonine kinase activity	MF	1	1	NA
GO:0010857	0.101772	0.995421	1	7	calcium-dependent protein kinase activity	MF	1	1	NA
GO:0048286	0.102306	0.995101	1	11	lung alveolus development	BP	1	1	NA
GO:0000902	0.102455	0.952192	8	379	cell morphogenesis	BP	1	1	NA
GO:0060009	0.102576	0.995253	1	8	Sertoli cell development	BP	1	1	NA
GO:0001990	0.102837	0.995323	1	7	regulation of systemic arterial blood pressure by hormone	BP	1	1	NA
GO:0040007	0.102858	0.949655	9	395	growth	BP	1	1	NA
GO:0006508	0.102932	0.938611	17	862	proteolysis	BP	1	1	NA
GO:0046641	0.102961	0.995217	1	8	positive regulation of alpha-beta T cell proliferation	BP	1	1	NA
GO:0034058	0.103008	0.99508	1	10	endosomal vesicle fusion	BP	1	1	NA
GO:2000341	0.103479	0.99557	1	5	regulation of chemokine (C-X-C motif) ligand 2 production	BP	1	1	NA
GO:0002693	0.103572	0.995382	1	6	positive regulation of cellular extravasation	BP	1	1	NA
GO:0016298	0.103738	0.982834	2	44	lipase activity	MF	1	1	NA
GO:0035588	0.103866	0.995355	1	6	G-protein coupled purinergic receptor signaling pathway	BP	1	1	NA
GO:0009897	0.10397	0.973606	3	77	external side of plasma membrane	CC	1	1	NA
GO:0044070	0.103984	0.982824	2	40	regulation of anion transport	BP	1	1	NA
GO:1901983	0.104025	0.982862	2	37	regulation of protein acetylation	BP	1	1	NA
GO:0002278	0.104062	0.995791	1	4	eosinophil activation involved in immune response	BP	1	1	NA
GO:0002447	0.104062	0.995791	1	4	eosinophil mediated immunity	BP	1	1	NA
GO:0043307	0.104062	0.995791	1	4	eosinophil activation	BP	1	1	NA
GO:0043308	0.104062	0.995791	1	4	eosinophil degranulation	BP	1	1	NA
GO:0009790	0.104158	0.951242	8	355	embryo development	BP	1	1	NA
GO:0061025	0.104182	0.966666	4	136	membrane fusion	BP	1	1	NA
GO:0003341	0.104355	0.995181	1	7	cilium movement	BP	1	1	NA
GO:0042692	0.104379	0.966592	4	133	muscle cell differentiation	BP	1	1	NA
GO:0034237	0.104507	0.994883	1	11	protein kinase A regulatory subunit binding	MF	1	1	NA
GO:0090266	0.104532	0.995294	1	6	regulation of mitotic cell cycle spindle assembly checkpoint	BP	1	1	NA
GO:1903504	0.104532	0.995294	1	6	regulation of mitotic spindle checkpoint	BP	1	1	NA
GO:0097284	0.104693	0.994975	1	9	hepatocyte apoptotic process	BP	1	1	NA
GO:0042592	0.104777	0.939313	15	724	homeostatic process	BP	1	1	NA
GO:0010667	0.105073	0.995014	1	8	negative regulation of cardiac muscle cell apoptotic process	BP	1	1	NA
GO:0072111	0.105115	0.995241	1	6	cell proliferation involved in kidney development	BP	1	1	NA
GO:0021537	0.105193	0.973102	3	86	telencephalon development	BP	1	1	NA
GO:1903146	0.105239	0.982481	2	41	regulation of autophagy of mitochondrion	BP	1	1	NA
GO:0003924	0.105251	0.961051	5	156	GTPase activity	MF	1	1	NA
GO:0039692	0.105293	0.995224	1	6	single stranded viral RNA replication via double stranded DNA intermediate	BP	1	1	NA
GO:0006906	0.105394	0.973007	3	90	vesicle fusion	BP	1	1	NA
GO:0018209	0.105398	0.966107	4	147	peptidyl-serine modification	BP	1	1	NA
GO:0050812	0.105438	0.994902	1	9	regulation of acyl-CoA biosynthetic process	BP	1	1	NA
GO:0051447	0.105612	0.995381	1	5	negative regulation of meiotic cell cycle	BP	1	1	NA
GO:1990939	0.105702	0.994763	1	11	ATP-dependent microtubule motor activity	MF	1	1	NA
GO:0034380	0.105795	0.994944	1	8	high-density lipoprotein particle assembly	BP	1	1	NA
GO:0048259	0.10588	0.982327	2	40	regulation of receptor-mediated endocytosis	BP	1	1	NA
GO:0000980	0.105891	0.982309	2	41	RNA polymerase II distal enhancer sequence-specific DNA binding	MF	1	1	NA
GO:0050862	0.105993	0.994925	1	8	positive regulation of T cell receptor signaling pathway	BP	1	1	NA
GO:0015732	0.106136	0.994911	1	8	prostaglandin transport	BP	1	1	NA
GO:0004190	0.10632	0.994752	1	10	aspartic-type endopeptidase activity	MF	1	1	NA
GO:0005887	0.106472	0.947514	9	395	integral component of plasma membrane	CC	1	1	NA
GO:0007628	0.106636	0.994862	1	8	adult walking behavior	BP	1	1	NA
GO:0034698	0.106662	0.994717	1	10	response to gonadotropin	BP	1	1	NA
GO:0016573	0.106963	0.972443	3	88	histone acetylation	BP	1	1	NA
GO:0040008	0.107052	0.952479	7	273	regulation of growth	BP	1	1	NA
GO:2000401	0.107135	0.982372	2	25	regulation of lymphocyte migration	BP	1	1	NA
GO:0043279	0.107177	0.982	2	39	response to alkaloid	BP	1	1	NA
GO:0031665	0.107336	0.994792	1	8	negative regulation of lipopolysaccharide-mediated signaling pathway	BP	1	1	NA
GO:0050926	0.107382	0.995221	1	5	regulation of positive chemotaxis	BP	1	1	NA
GO:0050927	0.107382	0.995221	1	5	positive regulation of positive chemotaxis	BP	1	1	NA
GO:0043648	0.107466	0.981783	2	50	dicarboxylic acid metabolic process	BP	1	1	NA
GO:0010623	0.1077	0.99486	1	7	programmed cell death involved in cell development	BP	1	1	NA
GO:0051150	0.107781	0.994603	1	10	regulation of smooth muscle cell differentiation	BP	1	1	NA
GO:0070542	0.108097	0.981773	2	38	response to fatty acid	BP	1	1	NA
GO:0016486	0.108461	0.994599	1	9	peptide hormone processing	BP	1	1	NA
GO:0035305	0.108586	0.981578	2	42	negative regulation of dephosphorylation	BP	1	1	NA
GO:0046189	0.108638	0.994515	1	10	phenol-containing compound biosynthetic process	BP	1	1	NA
GO:0072567	0.108812	0.994892	1	6	chemokine (C-X-C motif) ligand 2 production	BP	1	1	NA
GO:0010640	0.108825	0.994442	1	11	regulation of platelet-derived growth factor receptor signaling pathway	BP	1	1	NA
GO:0031092	0.109065	0.994471	1	10	platelet alpha granule membrane	CC	1	1	NA
GO:0007417	0.109083	0.951303	7	313	central nervous system development	BP	1	1	NA
GO:0016556	0.109105	0.994467	1	10	mRNA modification	BP	1	1	NA
GO:0014812	0.109143	0.981493	2	38	muscle cell migration	BP	1	1	NA
GO:0048156	0.109365	0.994589	1	8	tau protein binding	MF	1	1	NA
GO:0042417	0.10937	0.994385	1	11	dopamine metabolic process	BP	1	1	NA
GO:0007021	0.109566	0.994819	1	6	tubulin complex assembly	BP	1	1	NA
GO:0043271	0.109773	0.981245	2	43	negative regulation of ion transport	BP	1	1	NA
GO:0035729	0.109774	0.994548	1	8	cellular response to hepatocyte growth factor stimulus	BP	1	1	NA
GO:0022038	0.109785	0.994798	1	6	corpus callosum development	BP	1	1	NA
GO:0022616	0.109888	0.994452	1	9	DNA strand elongation	BP	1	1	NA
GO:1903037	0.109913	0.958762	5	166	regulation of leukocyte cell-cell adhesion	BP	1	1	NA
GO:0006744	0.110009	0.99444	1	9	ubiquinone biosynthetic process	BP	1	1	NA
GO:1901663	0.110009	0.99444	1	9	quinone biosynthetic process	BP	1	1	NA
GO:0051645	0.110025	0.994316	1	11	Golgi localization	BP	1	1	NA
GO:0045211	0.11024	0.981133	2	42	postsynaptic membrane	CC	1	1	NA
GO:0002790	0.110266	0.954227	6	225	peptide secretion	BP	1	1	NA
GO:0001952	0.110393	0.981003	2	49	regulation of cell-matrix adhesion	BP	1	1	NA
GO:0035255	0.110517	0.994264	1	11	ionotropic glutamate receptor binding	MF	1	1	NA
GO:0046887	0.11062	0.981061	2	40	positive regulation of hormone secretion	BP	1	1	NA
GO:0044110	0.110626	0.994716	1	6	growth involved in symbiotic interaction	BP	1	1	NA
GO:0044116	0.110626	0.994716	1	6	growth of symbiont involved in interaction with host	BP	1	1	NA
GO:0044117	0.110626	0.994716	1	6	growth of symbiont in host	BP	1	1	NA
GO:0044126	0.110626	0.994716	1	6	regulation of growth of symbiont in host	BP	1	1	NA
GO:0044144	0.110626	0.994716	1	6	modulation of growth of symbiont involved in interaction with host	BP	1	1	NA
GO:0007565	0.110634	0.971232	3	69	female pregnancy	BP	1	1	NA
GO:0010745	0.110645	0.994374	1	9	negative regulation of macrophage derived foam cell differentiation	BP	1	1	NA
GO:0043124	0.110851	0.981071	2	36	negative regulation of I-kappaB kinase/NF-kappaB signaling	BP	1	1	NA
GO:0048598	0.110913	0.958226	5	183	embryonic morphogenesis	BP	1	1	NA
GO:0051179	0.111065	0.921895	49	2896	localization	BP	1	1	NA
GO:0120033	0.111122	0.994324	1	9	negative regulation of plasma membrane bounded cell projection assembly	BP	1	1	NA
GO:0071230	0.111145	0.981058	2	33	cellular response to amino acid stimulus	BP	1	1	NA
GO:0045063	0.111177	0.994319	1	9	T-helper 1 cell differentiation	BP	1	1	NA
GO:0030072	0.111214	0.970907	3	82	peptide hormone secretion	BP	1	1	NA
GO:0046655	0.111235	0.994313	1	9	folic acid metabolic process	BP	1	1	NA
GO:0090723	0.111246	0.99414	1	12	growth cone part	CC	1	1	NA
GO:0002863	0.111283	0.994652	1	6	positive regulation of inflammatory response to antigenic stimulus	BP	1	1	NA
GO:0099568	0.111429	0.963477	4	144	cytoplasmic region	CC	1	1	NA
GO:0060706	0.111619	0.994272	1	9	cell differentiation involved in embryonic placenta development	BP	1	1	NA
GO:0018393	0.111969	0.970573	3	90	internal peptidyl-lysine acetylation	BP	1	1	NA
GO:0005149	0.112164	0.994415	1	7	interleukin-1 receptor binding	MF	1	1	NA
GO:0048699	0.112327	0.9418	10	483	generation of neurons	BP	1	1	NA
GO:1901407	0.113153	0.994039	1	10	regulation of phosphorylation of RNA polymerase II C-terminal domain	BP	1	1	NA
GO:0044438	0.113218	0.980265	2	46	microbody part	CC	1	1	NA
GO:0044439	0.113218	0.980265	2	46	peroxisomal part	CC	1	1	NA
GO:0036094	0.113283	0.928955	20	1152	small molecule binding	MF	1	1	NA
GO:0070262	0.113428	0.99417	1	8	peptidyl-serine dephosphorylation	BP	1	1	NA
GO:0001614	0.113537	0.994274	1	7	purinergic nucleotide receptor activity	MF	1	1	NA
GO:0016502	0.113537	0.994274	1	7	nucleotide receptor activity	MF	1	1	NA
GO:0060251	0.113953	0.993894	1	11	regulation of glial cell proliferation	BP	1	1	NA
GO:0001829	0.113955	0.99423	1	7	trophectodermal cell differentiation	BP	1	1	NA
GO:0005123	0.114061	0.994013	1	9	death receptor binding	MF	1	1	NA
GO:0002347	0.114214	0.993997	1	9	response to tumor cell	BP	1	1	NA
GO:0097305	0.114406	0.969722	3	80	response to alcohol	BP	1	1	NA
GO:0002708	0.114433	0.980035	2	39	positive regulation of lymphocyte mediated immunity	BP	1	1	NA
GO:0060445	0.114461	0.99397	1	9	branching involved in salivary gland morphogenesis	BP	1	1	NA
GO:0072531	0.114498	0.993966	1	9	pyrimidine-containing compound transmembrane transport	BP	1	1	NA
GO:0051219	0.114645	0.979845	2	48	phosphoprotein binding	MF	1	1	NA
GO:0003724	0.114761	0.979865	2	44	RNA helicase activity	MF	1	1	NA
GO:0004004	0.114761	0.979865	2	44	ATP-dependent RNA helicase activity	MF	1	1	NA
GO:0008186	0.114761	0.979865	2	44	RNA-dependent ATPase activity	MF	1	1	NA
GO:0021955	0.114792	0.993934	1	9	central nervous system neuron axonogenesis	BP	1	1	NA
GO:0004622	0.114801	0.993751	1	12	lysophospholipase activity	MF	1	1	NA
GO:0090659	0.114935	0.993919	1	9	walking behavior	BP	1	1	NA
GO:0043500	0.115235	0.979779	2	41	muscle adaptation	BP	1	1	NA
GO:0010507	0.115305	0.979759	2	41	negative regulation of autophagy	BP	1	1	NA
GO:0097011	0.115602	0.994218	1	6	cellular response to granulocyte macrophage colony-stimulating factor stimulus	BP	1	1	NA
GO:0097012	0.115602	0.994218	1	6	response to granulocyte macrophage colony-stimulating factor	BP	1	1	NA
GO:0048568	0.115629	0.961667	4	128	embryonic organ development	BP	1	1	NA
GO:0071702	0.115645	0.923703	26	1393	organic substance transport	BP	1	1	NA
GO:0004623	0.115696	0.993701	1	11	phospholipase A2 activity	MF	1	1	NA
GO:0048812	0.115842	0.955744	5	204	neuron projection morphogenesis	BP	1	1	NA
GO:0042056	0.115998	0.993896	1	8	chemoattractant activity	MF	1	1	NA
GO:0050700	0.116089	0.993718	1	10	CARD domain binding	MF	1	1	NA
GO:0042108	0.116205	0.979702	2	32	positive regulation of cytokine biosynthetic process	BP	1	1	NA
GO:1901565	0.116248	0.932791	14	686	organonitrogen compound catabolic process	BP	1	1	NA
GO:0008483	0.116593	0.993738	1	9	transaminase activity	MF	1	1	NA
GO:0051258	0.116777	0.961144	4	130	protein polymerization	BP	1	1	NA
GO:0090174	0.116788	0.968717	3	95	organelle membrane fusion	BP	1	1	NA
GO:0045682	0.116897	0.979457	2	34	regulation of epidermis development	BP	1	1	NA
GO:0002092	0.116967	0.993621	1	10	positive regulation of receptor internalization	BP	1	1	NA
GO:0005758	0.11701	0.969005	3	56	mitochondrial intermembrane space	CC	1	1	NA
GO:0090280	0.117072	0.994295	1	5	positive regulation of calcium ion import	BP	1	1	NA
GO:0006536	0.117137	0.99354	1	11	glutamate metabolic process	BP	1	1	NA
GO:0034123	0.117196	0.993767	1	8	positive regulation of toll-like receptor signaling pathway	BP	1	1	NA
GO:0003012	0.117311	0.960879	4	136	muscle system process	BP	1	1	NA
GO:0033687	0.117649	0.993841	1	7	osteoblast proliferation	BP	1	1	NA
GO:0002467	0.117678	0.993541	1	10	germinal center formation	BP	1	1	NA
GO:0001818	0.117778	0.960729	4	122	negative regulation of cytokine production	BP	1	1	NA
GO:0032480	0.117814	0.979133	2	37	negative regulation of type I interferon production	BP	1	1	NA
GO:0045117	0.118316	0.993469	1	10	azole transport	BP	1	1	NA
GO:0008064	0.11833	0.968161	3	89	regulation of actin polymerization or depolymerization	BP	1	1	NA
GO:0030832	0.11833	0.968161	3	89	regulation of actin filament length	BP	1	1	NA
GO:0070001	0.118492	0.993386	1	11	aspartic-type peptidase activity	MF	1	1	NA
GO:0005159	0.118627	0.99361	1	8	insulin-like growth factor receptor binding	MF	1	1	NA
GO:0048511	0.118643	0.960285	4	134	rhythmic process	BP	1	1	NA
GO:0014888	0.118745	0.993258	1	13	striated muscle adaptation	BP	1	1	NA
GO:0035728	0.119104	0.993459	1	9	response to hepatocyte growth factor	BP	1	1	NA
GO:0036464	0.119401	0.959972	4	127	cytoplasmic ribonucleoprotein granule	CC	1	1	NA
GO:0051354	0.119433	0.99352	1	8	negative regulation of oxidoreductase activity	BP	1	1	NA
GO:0045177	0.119635	0.967609	3	97	apical part of cell	CC	1	1	NA
GO:0099023	0.119665	0.978442	2	47	tethering complex	CC	1	1	NA
GO:0045624	0.119675	0.993315	1	10	positive regulation of T-helper cell differentiation	BP	1	1	NA
GO:0051209	0.119697	0.978461	2	45	release of sequestered calcium ion into cytosol	BP	1	1	NA
GO:0051282	0.119697	0.978461	2	45	regulation of sequestering of calcium ion	BP	1	1	NA
GO:0051283	0.119697	0.978461	2	45	negative regulation of sequestering of calcium ion	BP	1	1	NA
GO:0071312	0.119706	0.993391	1	9	cellular response to alkaloid	BP	1	1	NA
GO:0003680	0.119789	0.994021	1	5	AT DNA binding	MF	1	1	NA
GO:0010638	0.119823	0.942114	8	364	positive regulation of organelle organization	BP	1	1	NA
GO:0006743	0.120272	0.993246	1	10	ubiquinone metabolic process	BP	1	1	NA
GO:0001845	0.120346	0.993418	1	8	phagolysosome assembly	BP	1	1	NA
GO:0070229	0.120438	0.993161	1	11	negative regulation of lymphocyte apoptotic process	BP	1	1	NA
GO:0008277	0.120477	0.978339	2	39	regulation of G-protein coupled receptor protein signaling pathway	BP	1	1	NA
GO:0016301	0.120721	0.941539	8	407	kinase activity	MF	1	1	NA
GO:2001241	0.120756	0.993372	1	8	positive regulation of extrinsic apoptotic signaling pathway in absence of ligand	BP	1	1	NA
GO:0048483	0.120789	0.993268	1	9	autonomic nervous system development	BP	1	1	NA
GO:0009065	0.12079	0.993267	1	9	glutamine family amino acid catabolic process	BP	1	1	NA
GO:0090231	0.120915	0.993355	1	8	regulation of spindle checkpoint	BP	1	1	NA
GO:0006475	0.120991	0.967112	3	92	internal protein amino acid acetylation	BP	1	1	NA
GO:0035590	0.121153	0.993328	1	8	purinergic nucleotide receptor signaling pathway	BP	1	1	NA
GO:0048468	0.121285	0.930782	13	685	cell development	BP	1	1	NA
GO:0003044	0.121302	0.993209	1	9	regulation of systemic arterial blood pressure mediated by a chemical signal	BP	1	1	NA
GO:0060008	0.121315	0.993126	1	10	Sertoli cell differentiation	BP	1	1	NA
GO:0010831	0.121388	0.99305	1	11	positive regulation of myotube differentiation	BP	1	1	NA
GO:0006984	0.12147	0.978143	2	35	ER-nucleus signaling pathway	BP	1	1	NA
GO:0030041	0.121738	0.966861	3	86	actin filament polymerization	BP	1	1	NA
GO:0043615	0.121866	0.993806	1	5	astrocyte cell migration	BP	1	1	NA
GO:0039535	0.121968	0.992982	1	11	regulation of RIG-I signaling pathway	BP	1	1	NA
GO:0006103	0.122013	0.992921	1	12	2-oxoglutarate metabolic process	BP	1	1	NA
GO:0019201	0.122095	0.992967	1	11	nucleotide kinase activity	MF	1	1	NA
GO:1903897	0.122131	0.99335	1	7	regulation of PERK-mediated unfolded protein response	BP	1	1	NA
GO:1900102	0.122175	0.993212	1	8	negative regulation of endoplasmic reticulum unfolded protein response	BP	1	1	NA
GO:0045621	0.122277	0.977705	2	46	positive regulation of lymphocyte differentiation	BP	1	1	NA
GO:0033256	0.122321	0.993329	1	7	I-kappaB/NF-kappaB complex	CC	1	1	NA
GO:0071801	0.122388	0.993001	1	10	regulation of podosome assembly	BP	1	1	NA
GO:0002286	0.122421	0.977678	2	45	T cell activation involved in immune response	BP	1	1	NA
GO:0005740	0.122454	0.930112	13	502	mitochondrial envelope	CC	1	1	NA
GO:0071360	0.122661	0.993052	1	9	cellular response to exogenous dsRNA	BP	1	1	NA
GO:0072655	0.12274	0.958484	4	120	establishment of protein localization to mitochondrion	BP	1	1	NA
GO:0051531	0.122776	0.993143	1	8	NFAT protein import into nucleus	BP	1	1	NA
GO:0051532	0.122776	0.993143	1	8	regulation of NFAT protein import into nucleus	BP	1	1	NA
GO:0045408	0.122778	0.993278	1	7	regulation of interleukin-6 biosynthetic process	BP	1	1	NA
GO:0090304	0.122843	0.913383	43	2483	nucleic acid metabolic process	BP	1	1	NA
GO:0036151	0.123161	0.99291	1	10	phosphatidylcholine acyl-chain remodeling	BP	1	1	NA
GO:0035586	0.123524	0.993057	1	8	purinergic receptor activity	MF	1	1	NA
GO:0060428	0.123763	0.992769	1	11	lung epithelium development	BP	1	1	NA
GO:0006071	0.123777	0.993165	1	7	glycerol metabolic process	BP	1	1	NA
GO:0044091	0.123786	0.992766	1	11	membrane biogenesis	BP	1	1	NA
GO:0008298	0.123816	0.993023	1	8	intracellular mRNA localization	BP	1	1	NA
GO:0070528	0.123836	0.99283	1	10	protein kinase C signaling	BP	1	1	NA
GO:0031111	0.124079	0.992801	1	10	negative regulation of microtubule polymerization or depolymerization	BP	1	1	NA
GO:0051400	0.124118	0.993126	1	7	BH domain binding	MF	1	1	NA
GO:0070432	0.124121	0.99331	1	6	regulation of nucleotide-binding oligomerization domain containing 2 signaling pathway	BP	1	1	NA
GO:0007267	0.124209	0.932298	11	511	cell-cell signaling	BP	1	1	NA
GO:0060716	0.124614	0.992823	1	9	labyrinthine layer blood vessel development	BP	1	1	NA
GO:0021953	0.124668	0.977111	2	40	central nervous system neuron differentiation	BP	1	1	NA
GO:0001704	0.124731	0.977006	2	45	formation of primary germ layer	BP	1	1	NA
GO:0045899	0.124738	0.992917	1	8	positive regulation of RNA polymerase II transcriptional preinitiation complex assembly	BP	1	1	NA
GO:0032588	0.124909	0.976954	2	45	trans-Golgi network membrane	CC	1	1	NA
GO:0070273	0.124914	0.99263	1	11	phosphatidylinositol-4-phosphate binding	MF	1	1	NA
GO:0051704	0.125111	0.918379	23	1132	multi-organism process	BP	1	1	NA
GO:0010288	0.125117	0.992677	1	10	response to lead ion	BP	1	1	NA
GO:0010998	0.125125	0.992763	1	9	regulation of translational initiation by eIF2 alpha phosphorylation	BP	1	1	NA
GO:0048488	0.12519	0.992597	1	11	synaptic vesicle endocytosis	BP	1	1	NA
GO:0007157	0.125369	0.992575	1	11	heterophilic cell-cell adhesion via plasma membrane cell adhesion molecules	BP	1	1	NA
GO:0033127	0.125422	0.992837	1	8	regulation of histone phosphorylation	BP	1	1	NA
GO:0033619	0.125474	0.976856	2	41	membrane protein proteolysis	BP	1	1	NA
GO:0071634	0.125534	0.992627	1	10	regulation of transforming growth factor beta production	BP	1	1	NA
GO:0010664	0.125568	0.992622	1	10	negative regulation of striated muscle cell apoptotic process	BP	1	1	NA
GO:0010561	0.125575	0.992709	1	9	negative regulation of glycoprotein biosynthetic process	BP	1	1	NA
GO:0060143	0.125668	0.99261	1	10	positive regulation of syncytium formation by plasma membrane fusion	BP	1	1	NA
GO:0009416	0.125816	0.957005	4	133	response to light stimulus	BP	1	1	NA
GO:0009063	0.125967	0.976676	2	43	cellular amino acid catabolic process	BP	1	1	NA
GO:0003691	0.12599	0.99266	1	9	double-stranded telomeric DNA binding	MF	1	1	NA
GO:0010837	0.126032	0.992907	1	7	regulation of keratinocyte proliferation	BP	1	1	NA
GO:0043406	0.126255	0.956776	4	139	positive regulation of MAP kinase activity	BP	1	1	NA
GO:0030947	0.126319	0.992399	1	12	regulation of vascular endothelial growth factor receptor signaling pathway	BP	1	1	NA
GO:0031099	0.126602	0.965042	3	75	regeneration	BP	1	1	NA
GO:0050830	0.126647	0.976918	2	27	defense response to Gram-positive bacterium	BP	1	1	NA
GO:2000191	0.126754	0.992479	1	10	regulation of fatty acid transport	BP	1	1	NA
GO:0051959	0.126888	0.992463	1	10	dynein light intermediate chain binding	MF	1	1	NA
GO:0045414	0.126943	0.992994	1	6	regulation of interleukin-8 biosynthetic process	BP	1	1	NA
GO:0072542	0.126971	0.992798	1	7	protein phosphatase activator activity	MF	1	1	NA
GO:0031616	0.127192	0.992772	1	7	spindle pole centrosome	CC	1	1	NA
GO:0002673	0.12766	0.976404	2	33	regulation of acute inflammatory response	BP	1	1	NA
GO:0098805	0.127699	0.921361	17	908	whole membrane	CC	1	1	NA
GO:0002456	0.127936	0.976045	2	46	T cell mediated immunity	BP	1	1	NA
GO:0007204	0.128022	0.964373	3	87	positive regulation of cytosolic calcium ion concentration	BP	1	1	NA
GO:0070585	0.128078	0.956003	4	123	protein localization to mitochondrion	BP	1	1	NA
GO:0042730	0.128504	0.992618	1	7	fibrinolysis	BP	1	1	NA
GO:0050878	0.128507	0.949353	5	195	regulation of body fluid levels	BP	1	1	NA
GO:0071550	0.128517	0.992469	1	8	death-inducing signaling complex assembly	BP	1	1	NA
GO:0045662	0.128661	0.9926	1	7	negative regulation of myoblast differentiation	BP	1	1	NA
GO:0045591	0.128675	0.99245	1	8	positive regulation of regulatory T cell differentiation	BP	1	1	NA
GO:0046325	0.128861	0.992774	1	6	negative regulation of glucose import	BP	1	1	NA
GO:0048661	0.129036	0.975824	2	40	positive regulation of smooth muscle cell proliferation	BP	1	1	NA
GO:1903707	0.129223	0.964066	3	69	negative regulation of hemopoiesis	BP	1	1	NA
GO:0051154	0.129361	0.992082	1	11	negative regulation of striated muscle cell differentiation	BP	1	1	NA
GO:0001078	0.12982	0.975424	2	50	transcriptional repressor activity, RNA polymerase II core promoter proximal region sequence-specific binding	MF	1	1	NA
GO:0035631	0.129874	0.992094	1	10	CD40 receptor complex	CC	1	1	NA
GO:0061684	0.129893	0.992453	1	7	chaperone-mediated autophagy	BP	1	1	NA
GO:0097553	0.130033	0.975388	2	48	calcium ion transmembrane import into cytosol	BP	1	1	NA
GO:0046942	0.130134	0.96344	3	100	carboxylic acid transport	BP	1	1	NA
GO:0010875	0.130173	0.992268	1	8	positive regulation of cholesterol efflux	BP	1	1	NA
GO:0006760	0.130205	0.991976	1	11	folic acid-containing compound metabolic process	BP	1	1	NA
GO:0035970	0.130314	0.992039	1	10	peptidyl-threonine dephosphorylation	BP	1	1	NA
GO:0003179	0.130648	0.991855	1	12	heart valve morphogenesis	BP	1	1	NA
GO:0050764	0.130696	0.975306	2	41	regulation of phagocytosis	BP	1	1	NA
GO:0009067	0.130969	0.991814	1	12	aspartate family amino acid biosynthetic process	BP	1	1	NA
GO:0051412	0.131017	0.992318	1	7	response to corticosterone	BP	1	1	NA
GO:0031968	0.131099	0.9546	4	121	organelle outer membrane	CC	1	1	NA
GO:0019079	0.131248	0.963146	3	79	viral genome replication	BP	1	1	NA
GO:0019957	0.131292	0.993216	1	4	C-C chemokine binding	MF	1	1	NA
GO:0000166	0.13145	0.917652	18	1041	nucleotide binding	MF	1	1	NA
GO:0014075	0.131657	0.991726	1	12	response to amine	BP	1	1	NA
GO:0065007	0.131732	0.907882	74	4694	biological regulation	BP	1	1	NA
GO:0034330	0.131798	0.962718	3	109	cell junction organization	BP	1	1	NA
GO:0015849	0.131994	0.962681	3	101	organic acid transport	BP	1	1	NA
GO:0008305	0.132019	0.991575	1	14	integrin complex	CC	1	1	NA
GO:0035067	0.132068	0.991672	1	12	negative regulation of histone acetylation	BP	1	1	NA
GO:2000116	0.132139	0.954049	4	133	regulation of cysteine-type endopeptidase activity	BP	1	1	NA
GO:1901265	0.132147	0.917151	18	1042	nucleoside phosphate binding	MF	1	1	NA
GO:1905331	0.13229	0.992008	1	8	negative regulation of morphogenesis of an epithelium	BP	1	1	NA
GO:0043047	0.132292	0.991789	1	10	single-stranded telomeric DNA binding	MF	1	1	NA
GO:0071605	0.132348	0.992157	1	7	monocyte chemotactic protein-1 production	BP	1	1	NA
GO:0071637	0.132348	0.992157	1	7	regulation of monocyte chemotactic protein-1 production	BP	1	1	NA
GO:1903053	0.132403	0.991573	1	13	regulation of extracellular matrix organization	BP	1	1	NA
GO:0060441	0.132439	0.991989	1	8	epithelial tube branching involved in lung morphogenesis	BP	1	1	NA
GO:0032494	0.132616	0.991845	1	9	response to peptidoglycan	BP	1	1	NA
GO:0090184	0.132673	0.991838	1	9	positive regulation of kidney development	BP	1	1	NA
GO:0015758	0.132896	0.97452	2	48	glucose transport	BP	1	1	NA
GO:1903955	0.132961	0.974565	2	44	positive regulation of protein targeting to mitochondrion	BP	1	1	NA
GO:0008152	0.133017	0.9094	81	5093	metabolic process	BP	1	1	NA
GO:0002697	0.133168	0.946957	5	188	regulation of immune effector process	BP	1	1	NA
GO:0002758	0.133436	0.946852	5	177	innate immune response-activating signal transduction	BP	1	1	NA
GO:2000010	0.133446	0.991864	1	8	positive regulation of protein localization to cell surface	BP	1	1	NA
GO:0032892	0.133619	0.991619	1	10	positive regulation of organic acid transport	BP	1	1	NA
GO:0120039	0.133642	0.946639	5	215	plasma membrane bounded cell projection morphogenesis	BP	1	1	NA
GO:0051208	0.133716	0.974285	2	47	sequestering of calcium ion	BP	1	1	NA
GO:0031970	0.133753	0.962357	3	61	organelle envelope lumen	CC	1	1	NA
GO:0031226	0.134	0.930639	9	415	intrinsic component of plasma membrane	CC	1	1	NA
GO:0070578	0.134035	0.991665	1	9	RISC-loading complex	CC	1	1	NA
GO:0040018	0.134391	0.991311	1	13	positive regulation of multicellular organism growth	BP	1	1	NA
GO:0004527	0.134412	0.974088	2	46	exonuclease activity	MF	1	1	NA
GO:0019867	0.134485	0.952989	4	123	outer membrane	CC	1	1	NA
GO:0009791	0.134688	0.973916	2	52	post-embryonic development	BP	1	1	NA
GO:0044706	0.134728	0.961743	3	78	multi-multicellular organism process	BP	1	1	NA
GO:2001044	0.13494	0.991549	1	9	regulation of integrin-mediated signaling pathway	BP	1	1	NA
GO:0048858	0.134965	0.945945	5	216	cell projection morphogenesis	BP	1	1	NA
GO:0001158	0.134986	0.973911	2	46	enhancer sequence-specific DNA binding	MF	1	1	NA
GO:0097300	0.13502	0.974235	2	32	programmed necrotic cell death	BP	1	1	NA
GO:0002082	0.135117	0.991526	1	9	regulation of oxidative phosphorylation	BP	1	1	NA
GO:0061179	0.135427	0.991777	1	7	negative regulation of insulin secretion involved in cellular response to glucose stimulus	BP	1	1	NA
GO:0035497	0.135541	0.991471	1	9	cAMP response element binding	MF	1	1	NA
GO:0035690	0.135544	0.973876	2	39	cellular response to drug	BP	1	1	NA
GO:0006461	0.135549	0.918199	15	758	protein complex assembly	BP	1	1	NA
GO:0042228	0.135582	0.991758	1	7	interleukin-8 biosynthetic process	BP	1	1	NA
GO:0009749	0.135655	0.961344	3	80	response to glucose	BP	1	1	NA
GO:0070530	0.135684	0.991139	1	13	K63-linked polyubiquitin modification-dependent protein binding	MF	1	1	NA
GO:0071604	0.135781	0.991254	1	11	transforming growth factor beta production	BP	1	1	NA
GO:0019838	0.135797	0.973661	2	46	growth factor binding	MF	1	1	NA
GO:0036120	0.135998	0.991309	1	10	cellular response to platelet-derived growth factor stimulus	BP	1	1	NA
GO:0051480	0.136117	0.961061	3	91	regulation of cytosolic calcium ion concentration	BP	1	1	NA
GO:0051281	0.136202	0.991198	1	11	positive regulation of release of sequestered calcium ion into cytosol	BP	1	1	NA
GO:0070271	0.136277	0.917688	15	759	protein complex biogenesis	BP	1	1	NA
GO:0035304	0.136457	0.973474	2	45	regulation of protein dephosphorylation	BP	1	1	NA
GO:0045236	0.136462	0.992182	1	5	CXCR chemokine receptor binding	MF	1	1	NA
GO:0014047	0.136566	0.991079	1	12	glutamate secretion	BP	1	1	NA
GO:0007159	0.136693	0.94513	5	182	leukocyte cell-cell adhesion	BP	1	1	NA
GO:0065002	0.13708	0.973427	2	38	intracellular protein transmembrane transport	BP	1	1	NA
GO:0004553	0.137136	0.973229	2	47	hydrolase activity, hydrolyzing O-glycosyl compounds	MF	1	1	NA
GO:0001223	0.137674	0.991088	1	10	transcription coactivator binding	MF	1	1	NA
GO:0004860	0.138315	0.973045	2	38	protein kinase inhibitor activity	MF	1	1	NA
GO:0035770	0.138409	0.951046	4	136	ribonucleoprotein granule	CC	1	1	NA
GO:0030239	0.138551	0.990811	1	12	myofibril assembly	BP	1	1	NA
GO:0042226	0.138671	0.991195	1	8	interleukin-6 biosynthetic process	BP	1	1	NA
GO:0019211	0.138983	0.991154	1	8	phosphatase activator activity	MF	1	1	NA
GO:0042307	0.139227	0.97261	2	45	positive regulation of protein import into nucleus	BP	1	1	NA
GO:0045647	0.139621	0.991244	1	7	negative regulation of erythrocyte differentiation	BP	1	1	NA
GO:0034315	0.139825	0.990799	1	10	regulation of Arp2/3 complex-mediated actin nucleation	BP	1	1	NA
GO:0000463	0.140085	0.991009	1	8	maturation of LSU-rRNA from tricistronic rRNA transcript (SSU-rRNA, 5.8S rRNA, LSU-rRNA)	BP	1	1	NA
GO:0097153	0.140119	0.990759	1	10	cysteine-type endopeptidase activity involved in apoptotic process	MF	1	1	NA
GO:0042635	0.140311	0.991391	1	6	positive regulation of hair cycle	BP	1	1	NA
GO:0051798	0.140311	0.991391	1	6	positive regulation of hair follicle development	BP	1	1	NA
GO:0018394	0.140446	0.959237	3	95	peptidyl-lysine acetylation	BP	1	1	NA
GO:0045898	0.140466	0.990712	1	10	regulation of RNA polymerase II transcriptional preinitiation complex assembly	BP	1	1	NA
GO:0045039	0.140469	0.99137	1	6	protein import into mitochondrial inner membrane	BP	1	1	NA
GO:0032388	0.140582	0.943043	5	192	positive regulation of intracellular transport	BP	1	1	NA
GO:0043409	0.140582	0.959242	3	87	negative regulation of MAPK cascade	BP	1	1	NA
GO:0007193	0.140657	0.990796	1	9	adenylate cyclase-inhibiting G-protein coupled receptor signaling pathway	BP	1	1	NA
GO:0035587	0.140723	0.990677	1	10	purinergic receptor signaling pathway	BP	1	1	NA
GO:0003170	0.140743	0.990446	1	13	heart valve development	BP	1	1	NA
GO:0021545	0.140787	0.990778	1	9	cranial nerve development	BP	1	1	NA
GO:0007435	0.140884	0.99049	1	12	salivary gland morphogenesis	BP	1	1	NA
GO:0006638	0.14105	0.972001	2	47	neutral lipid metabolic process	BP	1	1	NA
GO:0046425	0.141351	0.97196	2	44	regulation of JAK-STAT cascade	BP	1	1	NA
GO:1904892	0.141351	0.97196	2	44	regulation of STAT cascade	BP	1	1	NA
GO:0042762	0.141415	0.990352	1	13	regulation of sulfur metabolic process	BP	1	1	NA
GO:0032956	0.141494	0.94951	4	146	regulation of actin cytoskeleton organization	BP	1	1	NA
GO:0098636	0.141543	0.990232	1	15	protein complex involved in cell adhesion	CC	1	1	NA
GO:0031966	0.141776	0.918781	12	473	mitochondrial membrane	CC	1	1	NA
GO:0000164	0.141829	0.990777	1	8	protein phosphatase type 1 complex	CC	1	1	NA
GO:0039531	0.141871	0.990288	1	13	regulation of viral-induced cytoplasmic pattern recognition receptor signaling pathway	BP	1	1	NA
GO:0019210	0.141918	0.97189	2	39	kinase inhibitor activity	MF	1	1	NA
GO:0017134	0.142157	0.990592	1	9	fibroblast growth factor binding	MF	1	1	NA
GO:0036119	0.142207	0.990382	1	11	response to platelet-derived growth factor	BP	1	1	NA
GO:0001892	0.142528	0.97165	2	41	embryonic placenta development	BP	1	1	NA
GO:0006672	0.142533	0.971548	2	46	ceramide metabolic process	BP	1	1	NA
GO:0005086	0.142675	0.990119	1	14	ARF guanyl-nucleotide exchange factor activity	MF	1	1	NA
GO:0007618	0.14269	0.990407	1	10	mating	BP	1	1	NA
GO:0004252	0.142777	0.971644	2	38	serine-type endopeptidase activity	MF	1	1	NA
GO:0010506	0.142881	0.941797	5	199	regulation of autophagy	BP	1	1	NA
GO:0051851	0.143256	0.971441	2	40	modification by host of symbiont morphology or physiology	BP	1	1	NA
GO:0052689	0.14327	0.971203	2	53	carboxylic ester hydrolase activity	MF	1	1	NA
GO:0010632	0.143507	0.957997	3	89	regulation of epithelial cell migration	BP	1	1	NA
GO:0030502	0.14358	0.990541	1	8	negative regulation of bone mineralization	BP	1	1	NA
GO:0060325	0.143591	0.990044	1	13	face morphogenesis	BP	1	1	NA
GO:0003009	0.143606	0.990279	1	10	skeletal muscle contraction	BP	1	1	NA
GO:2000241	0.143797	0.971223	2	42	regulation of reproductive process	BP	1	1	NA
GO:0090153	0.143913	0.990495	1	8	regulation of sphingolipid biosynthetic process	BP	1	1	NA
GO:1905038	0.143913	0.990495	1	8	regulation of membrane lipid metabolic process	BP	1	1	NA
GO:2000303	0.143913	0.990495	1	8	regulation of ceramide biosynthetic process	BP	1	1	NA
[truncated: 15,810 more rows]

## Sheet: 2h_D23580Bystander-LT2Bystander
Supplementary Data 8: Gene Ontology analysis of differentially expressed genes identified from direct comparison of experimental groups of cells.
category	over_represented_pvalue	under_represented_pvalue	numDEInCat	numInCat	term	ontology	BH	bonferroni
GO:0051184	0.00184209	0.99997	2	9	cofactor transporter activity	MF	1	1
GO:0007049	0.00295995	0.998978	15	965	cell cycle	BP	1	1
GO:0003887	0.00309692	0.99993	2	12	DNA-directed DNA polymerase activity	MF	1	1
GO:0051181	0.00327989	0.999923	2	12	cofactor transport	BP	1	1
GO:2000113	0.00372415	0.998818	12	690	negative regulation of cellular macromolecule biosynthetic process	BP	1	1
GO:0000003	0.00468214	0.998718	9	443	reproduction	BP	1	1
GO:0022414	0.00468214	0.998718	9	443	reproductive process	BP	1	1
GO:0010558	0.00533981	0.998224	12	722	negative regulation of macromolecule biosynthetic process	BP	1	1
GO:0043425	0.0059825	0.999804	2	15	bHLH transcription factor binding	MF	1	1
GO:0051726	0.00605237	0.998046	11	647	regulation of cell cycle	BP	1	1
GO:2000772	0.006055	0.999799	2	16	regulation of cellular senescence	BP	1	1
GO:0007031	0.00649629	0.999775	2	17	peroxisome organization	BP	1	1
GO:0005147	0.00662049	1	1	1	oncostatin-M receptor binding	MF	1	1
GO:0032484	0.00666606	1	1	1	Ral protein signal transduction	BP	1	1
GO:0032485	0.00666606	1	1	1	regulation of Ral protein signal transduction	BP	1	1
GO:0033925	0.00674066	1	1	1	mannosyl-glycoprotein endo-beta-N-acetylglucosaminidase activity	MF	1	1
GO:0033882	0.00676589	1	1	1	choloyl-CoA hydrolase activity	MF	1	1
GO:0045222	0.00676589	1	1	1	CD4 biosynthetic process	BP	1	1
GO:0045223	0.00676589	1	1	1	regulation of CD4 biosynthetic process	BP	1	1
GO:0045225	0.00676589	1	1	1	negative regulation of CD4 biosynthetic process	BP	1	1
GO:0052815	0.00676589	1	1	1	medium-chain acyl-CoA hydrolase activity	MF	1	1
GO:0031327	0.00678035	0.997671	12	745	negative regulation of cellular biosynthetic process	BP	1	1
GO:0001791	0.00678685	1	1	1	IgM binding	MF	1	1
GO:0015410	0.00680091	1	1	1	manganese-transporting ATPase activity	MF	1	1
GO:0009233	0.00685519	1	1	1	menaquinone metabolic process	BP	1	1
GO:0009234	0.00685519	1	1	1	menaquinone biosynthetic process	BP	1	1
GO:0032194	0.00685519	1	1	1	ubiquinone biosynthetic process via 3,4-dihydroxy-5-polyprenylbenzoate	BP	1	1
GO:0042371	0.00685519	1	1	1	vitamin K biosynthetic process	BP	1	1
GO:0000293	0.00701915	1	1	1	ferric-chelate reductase activity	MF	1	1
GO:0097037	0.0070856	1	1	1	heme export	BP	1	1
GO:0034061	0.00713568	0.999739	2	18	DNA polymerase activity	MF	1	1
GO:0005542	0.00721116	1	1	1	folic acid binding	MF	1	1
GO:0008518	0.00721116	1	1	1	reduced folate carrier activity	MF	1	1
GO:0015350	0.00721116	1	1	1	methotrexate transporter activity	MF	1	1
GO:0051958	0.00721116	1	1	1	methotrexate transport	BP	1	1
GO:0098838	0.00721116	1	1	1	reduced folate transmembrane transport	BP	1	1
GO:0048641	0.00729747	0.999731	2	17	regulation of skeletal muscle tissue development	BP	1	1
GO:0004051	0.00748786	1	1	1	arachidonate 5-lipoxygenase activity	MF	1	1
GO:0009890	0.00759267	0.997352	12	756	negative regulation of biosynthetic process	BP	1	1
GO:0043629	0.00762467	1	1	1	ncRNA polyadenylation	BP	1	1
GO:0043630	0.00762467	1	1	1	ncRNA polyadenylation involved in polyadenylation-dependent ncRNA catabolic process	BP	1	1
GO:1990876	0.00796539	1	1	1	cytoplasmic side of nuclear pore	CC	1	1
GO:2001016	0.00798413	1	1	1	positive regulation of skeletal muscle cell differentiation	BP	1	1
GO:0048536	0.00864464	0.999649	2	19	spleen development	BP	1	1
GO:0002568	0.00887411	1	1	1	somatic diversification of T cell receptor genes	BP	1	1
GO:0002681	0.00887411	1	1	1	somatic recombination of T cell receptor gene segments	BP	1	1
GO:0005958	0.00887411	1	1	1	DNA-dependent protein kinase-DNA ligase 4 complex	CC	1	1
GO:0033153	0.00887411	1	1	1	T cell receptor V(D)J recombination	BP	1	1
GO:0097681	0.00887411	1	1	1	double-strand break repair via alternative nonhomologous end joining	BP	1	1
GO:2001229	0.00887411	1	1	1	negative regulation of response to gamma radiation	BP	1	1
GO:0030046	0.00913481	1	1	1	parallel actin filament bundle assembly	BP	1	1
GO:0070649	0.00913481	1	1	1	formin-nucleated actin cable assembly	BP	1	1
GO:0110009	0.00913481	1	1	1	formin-nucleated actin cable organization	BP	1	1
GO:0090342	0.00940016	0.999599	2	20	regulation of cell aging	BP	1	1
GO:0002175	0.00940508	1	1	1	protein localization to paranode region of axon	BP	1	1
GO:0030673	0.00940508	1	1	1	axolemma	CC	1	1
GO:0071205	0.00940508	1	1	1	protein localization to juxtaparanode region of axon	BP	1	1
GO:0099612	0.00940508	1	1	1	protein localization to axon	BP	1	1
GO:0050957	0.0108978	1	1	1	equilibrioception	BP	1	1
GO:0000152	0.0118838	0.999422	2	23	nuclear ubiquitin ligase complex	CC	1	1
GO:0045786	0.0127061	0.996533	7	352	negative regulation of cell cycle	BP	1	1
GO:0010948	0.0127189	0.997392	5	194	negative regulation of cell cycle process	BP	1	1
GO:0034991	0.0136617	0.999954	1	2	nuclear meiotic cohesin complex	CC	1	1
GO:0097396	0.0136847	0.999954	1	2	response to interleukin-17	BP	1	1
GO:0097398	0.0136847	0.999954	1	2	cellular response to interleukin-17	BP	1	1
GO:0006357	0.0137828	0.994592	13	916	regulation of transcription from RNA polymerase II promoter	BP	1	1
GO:0038165	0.0139024	0.999952	1	2	oncostatin-M-mediated signaling pathway	BP	1	1
GO:0008517	0.0139399	0.999952	1	2	folic acid transporter activity	MF	1	1
GO:0015884	0.0139399	0.999952	1	2	folic acid transport	BP	1	1
GO:0005384	0.0139424	0.999952	1	2	manganese ion transmembrane transporter activity	MF	1	1
GO:0006828	0.0139424	0.999952	1	2	manganese ion transport	BP	1	1
GO:0071421	0.0139424	0.999952	1	2	manganese ion transmembrane transport	BP	1	1
GO:0071611	0.0140304	0.999951	1	2	granulocyte colony-stimulating factor production	BP	1	1
GO:0003986	0.0141032	0.999951	1	2	acetyl-CoA hydrolase activity	MF	1	1
GO:0070236	0.0141048	0.999951	1	2	negative regulation of activation-induced cell death of T cells	BP	1	1
GO:0002538	0.0141607	0.99995	1	2	arachidonic acid metabolite production involved in inflammatory response	BP	1	1
GO:0002540	0.0141607	0.99995	1	2	leukotriene production involved in inflammatory response	BP	1	1
GO:0016723	0.0142324	0.99995	1	2	oxidoreductase activity, oxidizing metal ions, NAD or NADP as acceptor	MF	1	1
GO:0052740	0.0143192	0.999949	1	2	1-acyl-2-lysophosphatidylserine acylhydrolase activity	MF	1	1
GO:0090403	0.014822	0.999946	1	2	oxidative stress-induced premature senescence	BP	1	1
GO:0005944	0.0150222	0.999944	1	2	phosphatidylinositol 3-kinase complex, class IB	CC	1	1
GO:0046935	0.0150222	0.999944	1	2	1-phosphatidylinositol-3-kinase regulator activity	MF	1	1
GO:0031347	0.015915	0.995457	7	371	regulation of defense response	BP	1	1
GO:0033152	0.0159261	0.999937	1	2	immunoglobulin V(D)J recombination	BP	1	1
GO:0033270	0.016178	0.999935	1	2	paranode region of axon	CC	1	1
GO:0072709	0.0162759	0.999935	1	2	cellular response to sorbitol	BP	1	1
GO:0051301	0.0162918	0.995838	6	279	cell division	BP	1	1
GO:0051295	0.0169995	0.999929	1	2	establishment of meiotic spindle localization	BP	1	1
GO:0006366	0.0171277	0.992875	14	1052	transcription from RNA polymerase II promoter	BP	1	1
GO:0004677	0.017219	0.999927	1	2	DNA-dependent protein kinase activity	MF	1	1
GO:2001228	0.017219	0.999927	1	2	regulation of response to gamma radiation	BP	1	1
GO:0016445	0.0172921	0.998963	2	28	somatic diversification of immunoglobulins	BP	1	1
GO:0045010	0.0173555	0.998957	2	28	actin nucleation	BP	1	1
GO:0051172	0.0178551	0.992346	15	1170	negative regulation of nitrogen compound metabolic process	BP	1	1
GO:0002532	0.019781	0.998719	2	31	production of molecular mediator involved in inflammatory response	BP	1	1
GO:0042373	0.0199686	0.999868	1	3	vitamin K metabolic process	BP	1	1
GO:0045835	0.0202914	0.999864	1	3	negative regulation of meiotic nuclear division	BP	1	1
GO:0006287	0.0204823	0.999862	1	3	base-excision repair, gap-filling	BP	1	1
GO:0000798	0.0205003	0.999861	1	3	nuclear cohesin complex	CC	1	1
GO:0070235	0.0206338	0.99986	1	3	regulation of activation-induced cell death of T cells	BP	1	1
GO:0071535	0.0206488	0.999859	1	3	RING-like zinc finger domain binding	MF	1	1
GO:0008331	0.0208794	0.999892	1	2	high voltage-gated calcium channel activity	MF	1	1
GO:0097371	0.0211731	0.999852	1	3	MDM2/MDM4 family protein binding	MF	1	1
GO:0052739	0.0211909	0.999852	1	3	phosphatidylserine 1-acylhydrolase activity	MF	1	1
GO:0000800	0.021215	0.999851	1	3	lateral element	CC	1	1
GO:2001300	0.0212634	0.999851	1	3	lipoxin metabolic process	BP	1	1
GO:0102148	0.0213655	0.999849	1	3	N-acetyl-beta-D-galactosaminidase activity	MF	1	1
GO:0051575	0.0214803	0.999848	1	3	5'-deoxyribose-5-phosphate lyase activity	MF	1	1
GO:0015232	0.0215162	0.999847	1	3	heme transporter activity	MF	1	1
GO:0015886	0.0215162	0.999847	1	3	heme transport	BP	1	1
GO:1901678	0.0215162	0.999847	1	3	iron coordination entity transport	BP	1	1
GO:0016446	0.0218621	0.999842	1	3	somatic hypermutation of immunoglobulin genes	BP	1	1
GO:0048266	0.0219843	0.99984	1	3	behavioral response to pain	BP	1	1
GO:0044789	0.0219996	0.99984	1	3	modulation by host of viral release from host cell	BP	1	1
GO:0044791	0.0219996	0.99984	1	3	positive regulation by host of viral release from host cell	BP	1	1
GO:0004969	0.0220078	0.99984	1	3	histamine receptor activity	MF	1	1
GO:0008227	0.0220078	0.99984	1	3	G-protein coupled amine receptor activity	MF	1	1
GO:0051321	0.0223793	0.996967	3	83	meiotic cell cycle	BP	1	1
GO:1904177	0.0224217	0.999834	1	3	regulation of adipose tissue development	BP	1	1
GO:0003823	0.0224907	0.998434	2	34	antigen binding	MF	1	1
GO:0051152	0.0225237	0.999832	1	3	positive regulation of smooth muscle cell differentiation	BP	1	1
GO:0097651	0.0226567	0.99983	1	3	phosphatidylinositol 3-kinase complex, class I	CC	1	1
GO:0040038	0.0231494	0.999823	1	3	polar body extrusion after meiotic divisions	BP	1	1
GO:0030913	0.0233103	0.99982	1	3	paranodal junction assembly	BP	1	1
GO:0072708	0.0233162	0.99982	1	3	response to sorbitol	BP	1	1
GO:0004689	0.023725	0.999814	1	3	phosphorylase kinase activity	MF	1	1
GO:0005964	0.023725	0.999814	1	3	phosphorylase kinase complex	CC	1	1
GO:0046872	0.0239846	0.988738	18	1532	metal ion binding	MF	1	1
GO:0044224	0.0240246	0.999809	1	3	juxtaparanode region of axon	CC	1	1
GO:0002200	0.0241723	0.998253	2	33	somatic diversification of immune receptors	BP	1	1
GO:0002326	0.0247644	0.999797	1	3	B cell lineage commitment	BP	1	1
GO:0022402	0.025707	0.990141	10	689	cell cycle process	BP	1	1
GO:0090398	0.0258276	0.998064	2	34	cellular senescence	BP	1	1
GO:0016339	0.0260778	0.999775	1	3	calcium-dependent cell-cell adhesion via plasma membrane cell adhesion molecules	BP	1	1
GO:0043169	0.027093	0.987086	18	1552	cation binding	MF	1	1
GO:0006879	0.0275502	0.997855	2	37	cellular iron ion homeostasis	BP	1	1
GO:0030368	0.0276136	0.999716	1	4	interleukin-17 receptor activity	MF	1	1
GO:0030893	0.0277241	0.999714	1	4	meiotic cohesin complex	CC	1	1
GO:0048642	0.0279276	0.99971	1	4	negative regulation of skeletal muscle tissue development	BP	1	1
GO:0060137	0.0280988	0.999706	1	4	maternal process involved in parturition	BP	1	1
GO:0044613	0.0284065	0.9997	1	4	nuclear pore central transport channel	CC	1	1
GO:0034144	0.0284338	0.999699	1	4	negative regulation of toll-like receptor 4 signaling pathway	BP	1	1
GO:0048265	0.0287593	0.999692	1	4	response to pain	BP	1	1
GO:0001739	0.0287774	0.999692	1	4	sex chromatin	CC	1	1
GO:0002566	0.0288565	0.99969	1	4	somatic diversification of immune receptors via somatic mutation	BP	1	1
GO:0051186	0.0289948	0.992644	5	241	cofactor metabolic process	BP	1	1
GO:0031324	0.0291395	0.986668	15	1241	negative regulation of cellular metabolic process	BP	1	1
GO:0035102	0.0294022	0.999678	1	4	PRC1 complex	CC	1	1
GO:0002065	0.0294676	0.997624	2	36	columnar/cuboidal epithelial cell differentiation	BP	1	1
GO:0036149	0.0295343	0.999675	1	4	phosphatidylinositol acyl-chain remodeling	BP	1	1
GO:0008970	0.0295857	0.999674	1	4	phosphatidylcholine 1-acylhydrolase activity	MF	1	1
GO:0043426	0.0296152	0.999673	1	4	MRF binding	MF	1	1
GO:0051661	0.0296819	0.999672	1	4	maintenance of centrosome location	BP	1	1
GO:0046485	0.0298438	0.999668	1	4	ether lipid metabolic process	BP	1	1
GO:0036033	0.0299434	0.999666	1	4	mediator complex binding	MF	1	1
GO:0070233	0.0305652	0.999652	1	4	negative regulation of T cell apoptotic process	BP	1	1
GO:0061665	0.0307076	0.999649	1	4	SUMO ligase activity	MF	1	1
GO:0000793	0.0308968	0.995253	3	92	condensed chromosome	CC	1	1
GO:0042753	0.0313788	0.999633	1	4	positive regulation of circadian rhythm	BP	1	1
GO:0036089	0.0322163	0.999613	1	4	cleavage furrow formation	BP	1	1
GO:0033263	0.0322456	0.999612	1	4	CORVET complex	CC	1	1
GO:0006924	0.0338429	0.999544	1	5	activation-induced cell death of T cells	BP	1	1
GO:0031349	0.0342394	0.990919	5	253	positive regulation of defense response	BP	1	1
GO:0008420	0.0342684	0.999533	1	5	CTD phosphatase activity	MF	1	1
GO:0015085	0.0343653	0.996986	2	37	calcium ion transmembrane transporter activity	MF	1	1
GO:0033559	0.0344806	0.996958	2	41	unsaturated fatty acid metabolic process	BP	1	1
GO:0007567	0.0346789	0.999521	1	5	parturition	BP	1	1
GO:0016722	0.0348992	0.999515	1	5	oxidoreductase activity, oxidizing metal ions	MF	1	1
GO:0035014	0.0349899	0.999513	1	5	phosphatidylinositol 3-kinase regulator activity	MF	1	1
GO:0045088	0.0350104	0.990659	5	254	regulation of innate immune response	BP	1	1
GO:0016290	0.0350793	0.99951	1	5	palmitoyl-CoA hydrolase activity	MF	1	1
GO:0051447	0.0351214	0.999509	1	5	negative regulation of meiotic cell cycle	BP	1	1
GO:0035234	0.0352129	0.999507	1	5	ectopic germ cell programmed cell death	BP	1	1
GO:0043249	0.0353049	0.999504	1	5	erythrocyte maturation	BP	1	1
GO:0004563	0.0353206	0.999503	1	5	beta-N-acetylhexosaminidase activity	MF	1	1
GO:0045177	0.0356067	0.994215	3	97	apical part of cell	CC	1	1
GO:0102567	0.0359151	0.999486	1	5	phospholipase A2 activity (consuming 1,2-dipalmitoylphosphatidylcholine)	MF	1	1
GO:0102568	0.0359151	0.999486	1	5	phospholipase A2 activity consuming 1,2-dioleoylphosphatidylethanolamine)	MF	1	1
GO:0090400	0.036036	0.999483	1	5	stress-induced premature senescence	BP	1	1
GO:2001014	0.0362482	0.999477	1	5	regulation of skeletal muscle cell differentiation	BP	1	1
GO:2000322	0.0368878	0.999458	1	5	regulation of glucocorticoid receptor signaling pathway	BP	1	1
GO:2000323	0.0368878	0.999458	1	5	negative regulation of glucocorticoid receptor signaling pathway	BP	1	1
GO:0036353	0.0371049	0.999452	1	5	histone H2A-K119 monoubiquitination	BP	1	1
GO:0070419	0.0371496	0.99945	1	5	nonhomologous end joining complex	CC	1	1
GO:0033206	0.0373796	0.999443	1	5	meiotic cytokinesis	BP	1	1
GO:0035897	0.0376386	0.999436	1	5	proteolysis in other organism	BP	1	1
GO:0065008	0.0378394	0.981434	17	1507	regulation of biological quality	BP	1	1
GO:0016202	0.037991	0.996468	2	41	regulation of striated muscle tissue development	BP	1	1
GO:0048634	0.037991	0.996468	2	41	regulation of muscle organ development	BP	1	1
GO:1901861	0.037991	0.996468	2	41	regulation of muscle tissue development	BP	1	1
GO:0048609	0.0380209	0.989629	5	252	multicellular organismal reproductive process	BP	1	1
GO:0044615	0.0381085	0.999421	1	5	nuclear pore nuclear basket	CC	1	1
GO:0005641	0.0385451	0.999408	1	5	nuclear envelope lumen	CC	1	1
GO:0032504	0.0385471	0.989447	5	253	multicellular organism reproduction	BP	1	1
GO:0046942	0.0387011	0.993501	3	100	carboxylic acid transport	BP	1	1
GO:0005891	0.0390956	0.999428	1	4	voltage-gated calcium channel complex	CC	1	1
GO:0042752	0.0396244	0.996228	2	42	regulation of circadian rhythm	BP	1	1
GO:0015849	0.0399851	0.993198	3	101	organic acid transport	BP	1	1
GO:0071569	0.040066	0.999333	1	6	protein ufmylation	BP	1	1
GO:0006303	0.0402146	0.996138	2	43	double-strand break repair via nonhomologous end joining	BP	1	1
GO:0016559	0.040555	0.999317	1	6	peroxisome fission	BP	1	1
GO:0043649	0.0406215	0.999315	1	6	dicarboxylic acid catabolic process	BP	1	1
GO:0000775	0.0406443	0.99304	3	102	chromosome, centromeric region	CC	1	1
GO:0032875	0.0414459	0.999315	1	5	regulation of DNA endoreduplication	BP	1	1
GO:0032876	0.0414459	0.999315	1	5	negative regulation of DNA endoreduplication	BP	1	1
GO:0043634	0.0416959	0.999278	1	6	polyadenylation-dependent ncRNA catabolic process	BP	1	1
GO:0044387	0.0417772	0.999275	1	6	negative regulation of protein kinase activity by regulation of protein phosphorylation	BP	1	1
GO:0032305	0.0420354	0.999266	1	6	positive regulation of icosanoid secretion	BP	1	1
GO:0032306	0.0420354	0.999266	1	6	regulation of prostaglandin secretion	BP	1	1
GO:0032308	0.0420354	0.999266	1	6	positive regulation of prostaglandin secretion	BP	1	1
GO:2000193	0.0420354	0.999266	1	6	positive regulation of fatty acid transport	BP	1	1
GO:0000079	0.04247	0.995789	2	46	regulation of cyclin-dependent protein serine/threonine kinase activity	BP	1	1
GO:1904029	0.04247	0.995789	2	46	regulation of cyclin-dependent protein kinase activity	BP	1	1
GO:0006662	0.0428931	0.999235	1	6	glycerol ether metabolic process	BP	1	1
GO:0004652	0.0431549	0.999226	1	6	polynucleotide adenylyltransferase activity	MF	1	1
GO:0002638	0.0434104	0.999216	1	6	negative regulation of immunoglobulin production	BP	1	1
GO:0044438	0.0438655	0.995573	2	46	microbody part	CC	1	1
GO:0044439	0.0438655	0.995573	2	46	peroxisomal part	CC	1	1
GO:0033391	0.0439988	0.999195	1	6	chromatoid body	CC	1	1
GO:0000777	0.0440174	0.995549	2	46	condensed chromosome kinetochore	CC	1	1
GO:0044033	0.0446451	0.999171	1	6	multi-organism metabolic process	BP	1	1
GO:0036150	0.0447011	0.999169	1	6	phosphatidylserine acyl-chain remodeling	BP	1	1
GO:0005049	0.0447761	0.999166	1	6	nuclear export signal receptor activity	MF	1	1
GO:0004553	0.0449133	0.995405	2	47	hydrolase activity, hydrolyzing O-glycosyl compounds	MF	1	1
GO:0072686	0.04501	0.995396	2	45	mitotic spindle	CC	1	1
GO:0002328	0.0456393	0.999133	1	6	pro-B cell differentiation	BP	1	1
GO:2000074	0.0456729	0.999132	1	6	regulation of type B pancreatic cell development	BP	1	1
GO:0032589	0.045702	0.999131	1	6	neuron projection membrane	CC	1	1
GO:0055072	0.0459491	0.995237	2	48	iron ion homeostasis	BP	1	1
GO:0006975	0.0462819	0.999108	1	6	DNA damage induced protein phosphorylation	BP	1	1
GO:2000773	0.0468151	0.999087	1	6	negative regulation of cellular senescence	BP	1	1
GO:0098862	0.0469839	0.995077	2	46	cluster of actin-based cell projections	CC	1	1
GO:0050832	0.0471707	0.999047	1	7	defense response to fungus	BP	1	1
GO:0033151	0.0472467	0.99907	1	6	V(D)J recombination	BP	1	1
GO:0019372	0.0472691	0.999043	1	7	lipoxygenase pathway	BP	1	1
GO:0031616	0.0472944	0.999042	1	7	spindle pole centrosome	CC	1	1
GO:0017162	0.0476457	0.999054	1	6	aryl hydrocarbon receptor binding	MF	1	1
GO:0048285	0.0477658	0.988393	4	188	organelle fission	BP	1	1
GO:0042023	0.0479195	0.999043	1	6	DNA endoreduplication	BP	1	1
GO:0007016	0.0482163	0.999031	1	6	cytoskeletal anchoring at plasma membrane	BP	1	1
GO:0009952	0.0482851	0.994867	2	45	anterior/posterior pattern specification	BP	1	1
GO:0042362	0.0484335	0.998995	1	7	fat-soluble vitamin biosynthetic process	BP	1	1
GO:0042274	0.0485511	0.994801	2	52	ribosomal small subunit biogenesis	BP	1	1
GO:0002377	0.048566	0.994808	2	49	immunoglobulin production	BP	1	1
GO:0043633	0.0487224	0.998983	1	7	polyadenylation-dependent RNA catabolic process	BP	1	1
GO:0033235	0.0489684	0.998973	1	7	positive regulation of protein sumoylation	BP	1	1
GO:0000726	0.049173	0.99471	2	48	non-recombinational repair	BP	1	1
GO:0000795	0.0492105	0.998962	1	7	synaptonemal complex	CC	1	1
GO:0099086	0.0492105	0.998962	1	7	synaptonemal structure	CC	1	1
GO:0001829	0.0492517	0.998961	1	7	trophectodermal cell differentiation	BP	1	1
GO:0032303	0.0495231	0.998949	1	7	regulation of icosanoid secretion	BP	1	1
GO:0050729	0.0495729	0.994634	2	51	positive regulation of inflammatory response	BP	1	1
GO:0018904	0.0496118	0.998945	1	7	ether metabolic process	BP	1	1
GO:0051651	0.049912	0.994583	2	49	maintenance of location in cell	BP	1	1
GO:0098687	0.0503036	0.987571	4	189	chromosomal region	CC	1	1
GO:0010623	0.0504365	0.998909	1	7	programmed cell death involved in cell development	BP	1	1
GO:0005506	0.0504501	0.994489	2	50	iron ion binding	MF	1	1
GO:0005976	0.0505066	0.994483	2	49	polysaccharide metabolic process	BP	1	1
GO:0045934	0.0510007	0.97893	9	661	negative regulation of nucleobase-containing compound metabolic process	BP	1	1
GO:0043217	0.0511033	0.99888	1	7	myelin maintenance	BP	1	1
GO:0043648	0.0513544	0.994335	2	50	dicarboxylic acid metabolic process	BP	1	1
GO:0032310	0.0514455	0.998865	1	7	prostaglandin secretion	BP	1	1
GO:0000278	0.0518107	0.979671	8	564	mitotic cell cycle	BP	1	1
GO:0010605	0.0519819	0.974188	15	1341	negative regulation of macromolecule metabolic process	BP	1	1
GO:0005388	0.0527613	0.998805	1	7	calcium-transporting ATPase activity	MF	1	1
GO:0045494	0.0529023	0.998799	1	7	photoreceptor cell maintenance	BP	1	1
GO:1900017	0.053128	0.998764	1	8	positive regulation of cytokine production involved in inflammatory response	BP	1	1
GO:0000779	0.0531488	0.994022	2	51	condensed chromosome, centromeric region	CC	1	1
GO:0040020	0.0533262	0.998754	1	8	regulation of meiotic nuclear division	BP	1	1
GO:1901409	0.0539225	0.998726	1	8	positive regulation of phosphorylation of RNA polymerase II C-terminal domain	BP	1	1
GO:0031665	0.0540941	0.998718	1	8	negative regulation of lipopolysaccharide-mediated signaling pathway	BP	1	1
GO:0032501	0.0542258	0.970425	24	2419	multicellular organismal process	BP	1	1
GO:0051657	0.0548084	0.99871	1	7	maintenance of organelle location	BP	1	1
GO:0043167	0.054925	0.969996	24	2423	ion binding	MF	1	1
GO:0032604	0.0550743	0.99867	1	8	granulocyte macrophage colony-stimulating factor production	BP	1	1
GO:0051775	0.0551981	0.998664	1	8	response to redox state	BP	1	1
GO:0006732	0.0554029	0.985869	4	199	coenzyme metabolic process	BP	1	1
GO:0047617	0.0554798	0.998651	1	8	acyl-CoA hydrolase activity	MF	1	1
GO:0072337	0.0557082	0.998639	1	8	modified amino acid transport	BP	1	1
GO:0007276	0.0561645	0.985614	4	195	gamete generation	BP	1	1
GO:0030838	0.0563772	0.993445	2	52	positive regulation of actin filament polymerization	BP	1	1
GO:0140013	0.0564898	0.993418	2	54	meiotic nuclear division	BP	1	1
GO:0060575	0.0569255	0.998579	1	8	intestinal epithelial cell differentiation	BP	1	1
GO:0052689	0.0570863	0.993313	2	53	carboxylic ester hydrolase activity	MF	1	1
GO:0005245	0.0574511	0.998581	1	7	voltage-gated calcium channel activity	MF	1	1
GO:0014065	0.0577645	0.993193	2	52	phosphatidylinositol 3-kinase signaling	BP	1	1
GO:0010667	0.0578217	0.998533	1	8	negative regulation of cardiac muscle cell apoptotic process	BP	1	1
GO:2000112	0.0583984	0.968895	19	1831	regulation of cellular macromolecule biosynthetic process	BP	1	1
GO:0036152	0.058415	0.998502	1	8	phosphatidylethanolamine acyl-chain remodeling	BP	1	1
GO:0060122	0.0586687	0.998489	1	8	inner ear receptor stereocilium organization	BP	1	1
GO:0032288	0.0587483	0.998485	1	8	myelin assembly	BP	1	1
GO:0048643	0.0591728	0.998463	1	8	positive regulation of skeletal muscle tissue development	BP	1	1
GO:0019865	0.059567	0.998418	1	9	immunoglobulin binding	MF	1	1
GO:0007519	0.0596899	0.992833	2	53	skeletal muscle tissue development	BP	1	1
GO:0006875	0.060629	0.984074	4	201	cellular metal ion homeostasis	BP	1	1
GO:0010564	0.060676	0.97885	6	386	regulation of cell cycle process	BP	1	1
GO:0006744	0.060679	0.998357	1	9	ubiquinone biosynthetic process	BP	1	1
GO:1901663	0.060679	0.998357	1	9	quinone biosynthetic process	BP	1	1
GO:0010561	0.0610475	0.998337	1	9	negative regulation of glycoprotein biosynthetic process	BP	1	1
GO:0015732	0.0610728	0.998361	1	8	prostaglandin transport	BP	1	1
GO:0044703	0.0621308	0.98058	5	291	multi-organism reproductive process	BP	1	1
GO:0016798	0.0624602	0.992294	2	57	hydrolase activity, acting on glycosyl bonds	MF	1	1
GO:0008278	0.0629204	0.998259	1	8	cohesin complex	CC	1	1
GO:0016701	0.0629485	0.998231	1	9	oxidoreductase activity, acting on single donors with incorporation of molecular oxygen	MF	1	1
GO:0016702	0.0629485	0.998231	1	9	oxidoreductase activity, acting on single donors with incorporation of molecular oxygen, incorporation of two atoms of oxygen	MF	1	1
GO:0046655	0.0629793	0.998229	1	9	folic acid metabolic process	BP	1	1
GO:0090484	0.0630639	0.998224	1	9	drug transporter activity	MF	1	1
GO:0019370	0.0632407	0.998214	1	9	leukotriene biosynthetic process	BP	1	1
GO:0016289	0.0635256	0.998198	1	9	CoA hydrolase activity	MF	1	1
GO:0033540	0.0638905	0.998176	1	9	fatty acid beta-oxidation using acyl-CoA oxidase	BP	1	1
GO:0060538	0.0639695	0.99201	2	55	skeletal muscle organ development	BP	1	1
GO:0034143	0.0645051	0.998141	1	9	regulation of toll-like receptor 4 signaling pathway	BP	1	1
GO:0051183	0.0648968	0.998118	1	9	vitamin transporter activity	MF	1	1
GO:0046916	0.0656299	0.99167	2	59	cellular transition metal ion homeostasis	BP	1	1
GO:0005887	0.0665977	0.976234	6	395	integral component of plasma membrane	CC	1	1
GO:0006743	0.0671605	0.997958	1	10	ubiquinone metabolic process	BP	1	1
GO:0007259	0.0676958	0.991257	2	59	JAK-STAT cascade	BP	1	1
GO:0097696	0.0676958	0.991257	2	59	STAT cascade	BP	1	1
GO:0090344	0.0679362	0.997935	1	9	negative regulation of cell aging	BP	1	1
GO:1901407	0.0679838	0.997907	1	10	regulation of phosphorylation of RNA polymerase II C-terminal domain	BP	1	1
GO:0034315	0.0684591	0.997877	1	10	regulation of Arp2/3 complex-mediated actin nucleation	BP	1	1
GO:0006766	0.0685206	0.991094	2	58	vitamin metabolic process	BP	1	1
GO:0015929	0.0686299	0.997866	1	10	hexosaminidase activity	MF	1	1
GO:0006275	0.0686527	0.991071	2	57	regulation of DNA replication	BP	1	1
GO:0015893	0.0698773	0.997787	1	10	drug transport	BP	1	1
GO:0051770	0.0698839	0.997786	1	10	positive regulation of nitric-oxide synthase biosynthetic process	BP	1	1
GO:1901385	0.0707146	0.99776	1	9	regulation of voltage-gated calcium channel activity	BP	1	1
GO:0010664	0.0707872	0.997728	1	10	negative regulation of striated muscle cell apoptotic process	BP	1	1
GO:0080134	0.0709419	0.968733	9	715	regulation of response to stress	BP	1	1
GO:2000191	0.0713014	0.997694	1	10	regulation of fatty acid transport	BP	1	1
GO:0032892	0.0713094	0.997694	1	10	positive regulation of organic acid transport	BP	1	1
GO:0051150	0.0713752	0.99769	1	10	regulation of smooth muscle cell differentiation	BP	1	1
GO:1903046	0.0714495	0.990482	2	61	meiotic cell cycle process	BP	1	1
GO:0022804	0.0715499	0.984572	3	133	active transmembrane transporter activity	MF	1	1
GO:0072509	0.0721174	0.990358	2	57	divalent inorganic cation transmembrane transporter activity	MF	1	1
GO:0036151	0.0723872	0.997623	1	10	phosphatidylcholine acyl-chain remodeling	BP	1	1
GO:0004708	0.0724975	0.997615	1	10	MAP kinase kinase activity	MF	1	1
GO:0007569	0.0725529	0.990255	2	60	cell aging	BP	1	1
GO:0034058	0.0726027	0.997608	1	10	endosomal vesicle fusion	BP	1	1
GO:0002675	0.0727858	0.997572	1	11	positive regulation of acute inflammatory response	BP	1	1
GO:0010556	0.0730582	0.95987	19	1880	regulation of macromolecule biosynthetic process	BP	1	1
GO:0016925	0.0733824	0.990077	2	61	protein sumoylation	BP	1	1
GO:1903019	0.0735778	0.997518	1	11	negative regulation of glycoprotein metabolic process	BP	1	1
GO:0002320	0.0736705	0.997536	1	10	lymphoid progenitor cell differentiation	BP	1	1
GO:1902554	0.0743393	0.989881	2	59	serine/threonine protein kinase complex	CC	1	1
GO:0003309	0.0744097	0.997486	1	10	type B pancreatic cell differentiation	BP	1	1
GO:0003323	0.0744097	0.997486	1	10	type B pancreatic cell development	BP	1	1
GO:0035883	0.0744097	0.997486	1	10	enteroendocrine cell differentiation	BP	1	1
GO:0044773	0.0749338	0.989743	2	62	mitotic DNA damage checkpoint	BP	1	1
GO:0044794	0.0750275	0.997418	1	11	positive regulation by host of viral process	BP	1	1
GO:0045944	0.0760659	0.969576	7	504	positive regulation of transcription from RNA polymerase II promoter	BP	1	1
GO:0006760	0.0761724	0.997338	1	11	folic acid-containing compound metabolic process	BP	1	1
GO:0001702	0.0763245	0.997327	1	11	gastrulation with mouth forming second	BP	1	1
GO:0006260	0.0769888	0.982887	3	136	DNA replication	BP	1	1
GO:0048511	0.0772957	0.982794	3	134	rhythmic process	BP	1	1
GO:0004623	0.0773257	0.997255	1	11	phospholipase A2 activity	MF	1	1
GO:0032635	0.0774318	0.989192	2	65	interleukin-6 production	BP	1	1
GO:0016363	0.0775634	0.989175	2	62	nuclear matrix	CC	1	1
GO:0071044	0.0777705	0.997223	1	11	histone mRNA catabolic process	BP	1	1
GO:0036109	0.0779642	0.997209	1	11	alpha-linolenic acid metabolic process	BP	1	1
GO:0009948	0.0781568	0.997195	1	11	anterior/posterior axis specification	BP	1	1
GO:0051180	0.078657	0.997158	1	11	vitamin transport	BP	1	1
GO:0003700	0.0788764	0.970607	6	406	DNA binding transcription factor activity	MF	1	1
GO:0042921	0.0791322	0.997123	1	11	glucocorticoid receptor signaling pathway	BP	1	1
GO:0044774	0.0792473	0.988797	2	64	mitotic DNA integrity checkpoint	BP	1	1
GO:0051053	0.0794707	0.988755	2	62	negative regulation of DNA metabolic process	BP	1	1
GO:1903322	0.0799911	0.981926	3	143	positive regulation of protein modification by small protein conjugation or removal	BP	1	1
GO:0002360	0.0800421	0.997056	1	11	T cell lineage commitment	BP	1	1
GO:0031226	0.0811094	0.969553	6	415	intrinsic component of plasma membrane	CC	1	1
GO:0055065	0.0812018	0.976472	4	222	metal ion homeostasis	BP	1	1
GO:0009058	0.0813139	0.953006	27	2959	biosynthetic process	BP	1	1
GO:0070273	0.0819392	0.996912	1	11	phosphatidylinositol-4-phosphate binding	MF	1	1
GO:0007095	0.0820514	0.996904	1	11	mitotic G2 DNA damage checkpoint	BP	1	1
GO:1902188	0.0820823	0.996876	1	12	positive regulation of viral release from host cell	BP	1	1
GO:0070229	0.0822627	0.996887	1	11	negative regulation of lymphocyte apoptotic process	BP	1	1
GO:0006699	0.0825082	0.996869	1	11	bile acid biosynthetic process	BP	1	1
GO:0032211	0.0828191	0.996819	1	12	negative regulation of telomere maintenance via telomerase	BP	1	1
GO:0033218	0.083148	0.980912	3	141	amide binding	MF	1	1
GO:0007143	0.0844762	0.996688	1	12	female meiotic nuclear division	BP	1	1
GO:0031526	0.084625	0.996676	1	12	brush border membrane	CC	1	1
GO:0032273	0.0856671	0.987334	2	66	positive regulation of protein polymerization	BP	1	1
GO:0009892	0.0857582	0.954042	15	1438	negative regulation of metabolic process	BP	1	1
GO:0032506	0.0861296	0.996555	1	12	cytokinetic process	BP	1	1
GO:0060119	0.0863785	0.996535	1	12	inner ear receptor cell development	BP	1	1
GO:0043024	0.0864535	0.996505	1	13	ribosomal small subunit binding	MF	1	1
GO:0000272	0.0867226	0.996507	1	12	polysaccharide catabolic process	BP	1	1
GO:0005980	0.0867226	0.996507	1	12	glycogen catabolic process	BP	1	1
GO:0009251	0.0867226	0.996507	1	12	glucan catabolic process	BP	1	1
GO:0044247	0.0867226	0.996507	1	12	cellular polysaccharide catabolic process	BP	1	1
GO:0031958	0.0868659	0.996495	1	12	corticosteroid receptor signaling pathway	BP	1	1
GO:0032309	0.0868673	0.996495	1	12	icosanoid secretion	BP	1	1
GO:0048523	0.0869275	0.950666	20	2046	negative regulation of cellular process	BP	1	1
GO:0009110	0.0870007	0.99646	1	13	vitamin biosynthetic process	BP	1	1
GO:0033233	0.0880079	0.996376	1	13	regulation of protein sumoylation	BP	1	1
GO:0008134	0.0886001	0.96931	5	321	transcription factor binding	MF	1	1
GO:0008327	0.0886939	0.996318	1	13	methyl-CpG binding	MF	1	1
GO:0005777	0.0888781	0.986569	2	69	peroxisome	CC	1	1
GO:0042579	0.0888781	0.986569	2	69	microbody	CC	1	1
GO:0005942	0.0892791	0.996294	1	12	phosphatidylinositol 3-kinase complex	CC	1	1
GO:0043408	0.0896572	0.968832	5	327	regulation of MAPK cascade	BP	1	1
GO:0048015	0.089892	0.986335	2	67	phosphatidylinositol-mediated signaling	BP	1	1
GO:0031664	0.0899868	0.996208	1	13	regulation of lipopolysaccharide-mediated signaling pathway	BP	1	1
GO:0042634	0.0906271	0.996153	1	13	regulation of hair cycle	BP	1	1
GO:2000104	0.0907513	0.996168	1	12	negative regulation of DNA-dependent DNA replication	BP	1	1
GO:0016605	0.0908047	0.986117	2	67	PML body	CC	1	1
GO:0070840	0.0908201	0.996137	1	13	dynein complex binding	MF	1	1
GO:1902911	0.0911674	0.986034	2	66	protein kinase complex	CC	1	1
GO:0015291	0.0911731	0.98602	2	69	secondary active transmembrane transporter activity	MF	1	1
GO:0019789	0.0919814	0.996035	1	13	SUMO transferase activity	MF	1	1
GO:0045892	0.0922568	0.961371	7	528	negative regulation of transcription, DNA-templated	BP	1	1
GO:0006775	0.0923329	0.996004	1	13	fat-soluble vitamin metabolic process	BP	1	1
GO:0042181	0.0923651	0.995978	1	14	ketone biosynthetic process	BP	1	1
GO:1901661	0.0925243	0.995964	1	14	quinone metabolic process	BP	1	1
GO:0035518	0.0928453	0.995959	1	13	histone H2A monoubiquitination	BP	1	1
GO:0043410	0.0929808	0.971775	4	235	positive regulation of MAPK cascade	BP	1	1
GO:0002068	0.0939269	0.995863	1	13	glandular epithelial cell development	BP	1	1
GO:0048017	0.0941672	0.985291	2	69	inositol lipid-mediated signaling	BP	1	1
GO:0070232	0.0942709	0.995808	1	14	regulation of T cell apoptotic process	BP	1	1
GO:0051125	0.0947712	0.995762	1	14	regulation of actin nucleation	BP	1	1
GO:0019953	0.0948371	0.971017	4	234	sexual reproduction	BP	1	1
GO:0031326	0.094877	0.9459	19	1940	regulation of cellular biosynthetic process	BP	1	1
GO:1901798	0.0949594	0.995745	1	14	positive regulation of signal transduction by p53 class mediator	BP	1	1
GO:0051767	0.0949967	0.995742	1	14	nitric-oxide synthase biosynthetic process	BP	1	1
GO:0051769	0.0949967	0.995742	1	14	regulation of nitric-oxide synthase biosynthetic process	BP	1	1
GO:0000776	0.0951391	0.985043	2	71	kinetochore	CC	1	1
GO:0016324	0.095266	0.985016	2	70	apical plasma membrane	CC	1	1
GO:0048821	0.0954887	0.995697	1	14	erythrocyte development	BP	1	1
GO:0070816	0.0957517	0.995672	1	14	phosphorylation of RNA polymerase II C-terminal domain	BP	1	1
GO:0015175	0.0959701	0.995652	1	14	neutral amino acid transmembrane transporter activity	MF	1	1
GO:0071715	0.0961418	0.995661	1	13	icosanoid transport	BP	1	1
GO:1901571	0.0961418	0.995661	1	13	fatty acid derivative transport	BP	1	1
GO:0004659	0.0961891	0.995632	1	14	prenyltransferase activity	MF	1	1
GO:0006691	0.0969959	0.995557	1	14	leukotriene metabolic process	BP	1	1
GO:1902475	0.0971154	0.995546	1	14	L-alpha-amino acid transmembrane transport	BP	1	1
GO:0055076	0.097259	0.984507	2	73	transition metal ion homeostasis	BP	1	1
GO:0030003	0.097808	0.969785	4	238	cellular cation homeostasis	BP	1	1
GO:0045746	0.0981893	0.995445	1	14	negative regulation of Notch signaling pathway	BP	1	1
GO:0007528	0.0983355	0.995457	1	13	neuromuscular junction development	BP	1	1
GO:0006658	0.0991676	0.995352	1	14	phosphatidylserine metabolic process	BP	1	1
GO:0030742	0.0996097	0.99531	1	14	GTP-dependent protein binding	MF	1	1
GO:0034122	0.0998747	0.995261	1	15	negative regulation of toll-like receptor signaling pathway	BP	1	1
GO:0000922	0.100517	0.983682	2	73	spindle pole	CC	1	1
GO:0005680	0.100586	0.995192	1	15	anaphase-promoting complex	CC	1	1
GO:0030332	0.100734	0.995201	1	14	cyclin binding	MF	1	1
GO:0051445	0.101148	0.995137	1	15	regulation of meiotic cell cycle	BP	1	1
GO:0015804	0.101267	0.995125	1	15	neutral amino acid transport	BP	1	1
GO:0022843	0.1013	0.995174	1	13	voltage-gated cation channel activity	MF	1	1
GO:0015711	0.101394	0.974685	3	150	organic anion transport	BP	1	1
GO:0000028	0.101652	0.995066	1	16	ribosomal small subunit assembly	BP	1	1
GO:0006873	0.102562	0.967788	4	242	cellular ion homeostasis	BP	1	1
GO:2000778	0.102713	0.994982	1	15	positive regulation of interleukin-6 secretion	BP	1	1
GO:0016779	0.102951	0.983042	2	76	nucleotidyltransferase activity	MF	1	1
GO:0001895	0.103047	0.994949	1	15	retina homeostasis	BP	1	1
GO:0044249	0.103115	0.938562	26	2888	cellular biosynthetic process	BP	1	1
GO:0010656	0.103122	0.994941	1	15	negative regulation of muscle cell apoptotic process	BP	1	1
GO:0007156	0.103134	0.994965	1	14	homophilic cell adhesion via plasma membrane adhesion molecules	BP	1	1
GO:0003002	0.103802	0.982838	2	72	regionalization	BP	1	1
GO:0035198	0.104129	0.99484	1	15	miRNA binding	MF	1	1
GO:0016226	0.104164	0.994814	1	16	iron-sulfur cluster assembly	BP	1	1
GO:0031163	0.104164	0.994814	1	16	metallo-sulfur cluster assembly	BP	1	1
GO:0001825	0.104431	0.994809	1	15	blastocyst formation	BP	1	1
GO:1900015	0.104582	0.994772	1	16	regulation of cytokine production involved in inflammatory response	BP	1	1
GO:0031307	0.104957	0.994733	1	16	integral component of mitochondrial outer membrane	CC	1	1
GO:1902679	0.105187	0.954532	7	546	negative regulation of RNA biosynthetic process	BP	1	1
GO:1903507	0.105187	0.954532	7	546	negative regulation of nucleic acid-templated transcription	BP	1	1
GO:0070566	0.105282	0.994723	1	15	adenylyltransferase activity	MF	1	1
GO:0060047	0.105777	0.98232	2	72	heart contraction	BP	1	1
GO:0044459	0.105845	0.949347	9	762	plasma membrane part	CC	1	1
GO:0031018	0.105869	0.994662	1	15	endocrine pancreas development	BP	1	1
GO:0045843	0.105896	0.99466	1	15	negative regulation of striated muscle tissue development	BP	1	1
GO:0048635	0.105896	0.99466	1	15	negative regulation of muscle organ development	BP	1	1
GO:1901862	0.105896	0.99466	1	15	negative regulation of muscle tissue development	BP	1	1
GO:0017056	0.106264	0.994622	1	15	structural constituent of nuclear pore	MF	1	1
GO:0006575	0.106459	0.982118	2	77	cellular modified amino acid metabolic process	BP	1	1
GO:0032420	0.106516	0.994622	1	14	stereocilium	CC	1	1
GO:2000242	0.106808	0.994542	1	16	negative regulation of reproductive process	BP	1	1
GO:0030262	0.107111	0.99451	1	16	apoptotic nuclear changes	BP	1	1
GO:0002701	0.107268	0.994494	1	16	negative regulation of production of molecular mediator of immune response	BP	1	1
GO:0044788	0.107485	0.994471	1	16	modulation by host of viral process	BP	1	1
GO:0006816	0.107873	0.972343	3	152	calcium ion transport	BP	1	1
GO:0042490	0.108145	0.994425	1	15	mechanoreceptor differentiation	BP	1	1
GO:0060113	0.108145	0.994425	1	15	inner ear receptor cell differentiation	BP	1	1
GO:0044706	0.108362	0.981606	2	78	multi-multicellular organism process	BP	1	1
GO:0002715	0.108367	0.994378	1	16	regulation of natural killer cell mediated immunity	BP	1	1
GO:0042269	0.108367	0.994378	1	16	regulation of natural killer cell mediated cytotoxicity	BP	1	1
GO:0010665	0.108399	0.994399	1	15	regulation of cardiac muscle cell apoptotic process	BP	1	1
GO:1904357	0.108419	0.994372	1	16	negative regulation of telomere maintenance via telomere lengthening	BP	1	1
GO:1903793	0.108718	0.994341	1	16	positive regulation of anion transport	BP	1	1
GO:0044304	0.109351	0.994326	1	14	main axon	CC	1	1
GO:0044818	0.110009	0.994227	1	15	mitotic G2/M transition checkpoint	BP	1	1
GO:0009889	0.110443	0.935588	19	1978	regulation of biosynthetic process	BP	1	1
GO:0002534	0.110931	0.994081	1	17	cytokine production involved in inflammatory response	BP	1	1
GO:0031306	0.111224	0.994049	1	17	intrinsic component of mitochondrial outer membrane	CC	1	1
GO:0003015	0.111521	0.980769	2	74	heart process	BP	1	1
GO:1901673	0.112123	0.993973	1	16	regulation of mitotic spindle assembly	BP	1	1
GO:0070888	0.112486	0.993959	1	15	E-box binding	MF	1	1
GO:0032421	0.112771	0.993927	1	15	stereocilium bundle	CC	1	1
GO:0006921	0.113337	0.993815	1	17	cellular component disassembly involved in execution phase of apoptosis	BP	1	1
GO:0002067	0.1138	0.993787	1	16	glandular epithelial cell differentiation	BP	1	1
GO:0006811	0.113976	0.949748	7	556	ion transport	BP	1	1
GO:0008206	0.114456	0.993713	1	16	bile acid metabolic process	BP	1	1
GO:0010662	0.114564	0.993701	1	16	regulation of striated muscle cell apoptotic process	BP	1	1
GO:0043433	0.114585	0.979899	2	80	negative regulation of DNA binding transcription factor activity	BP	1	1
GO:0045893	0.114819	0.946454	8	667	positive regulation of transcription, DNA-templated	BP	1	1
GO:1903508	0.114819	0.946454	8	667	positive regulation of nucleic acid-templated transcription	BP	1	1
GO:0010659	0.11548	0.993598	1	16	cardiac muscle cell apoptotic process	BP	1	1
GO:0030833	0.115525	0.979646	2	78	regulation of actin filament polymerization	BP	1	1
GO:1902680	0.115662	0.94597	8	668	positive regulation of RNA biosynthetic process	BP	1	1
GO:0042558	0.115688	0.99355	1	17	pteridine-containing compound metabolic process	BP	1	1
GO:0010039	0.115726	0.993546	1	17	response to iron ion	BP	1	1
GO:1902533	0.117538	0.95129	6	463	positive regulation of intracellular signal transduction	BP	1	1
GO:1901576	0.11859	0.927962	26	2927	organic substance biosynthetic process	BP	1	1
GO:0034399	0.119068	0.97864	2	80	nuclear periphery	CC	1	1
GO:0051642	0.119319	0.993129	1	17	centrosome localization	BP	1	1
GO:0032890	0.119412	0.993118	1	17	regulation of organic acid transport	BP	1	1
GO:0051783	0.119975	0.978372	2	82	regulation of nuclear division	BP	1	1
GO:0051145	0.120117	0.993035	1	17	smooth muscle cell differentiation	BP	1	1
GO:0006974	0.120525	0.949708	6	463	cellular response to DNA damage stimulus	BP	1	1
GO:0097431	0.120676	0.992995	1	16	mitotic spindle pole	CC	1	1
GO:0009620	0.121086	0.992896	1	18	response to fungus	BP	1	1
GO:0046934	0.12129	0.992895	1	17	phosphatidylinositol-4,5-bisphosphate 3-kinase activity	MF	1	1
GO:0033555	0.12129	0.992895	1	17	multicellular organismal response to stress	BP	1	1
GO:0010658	0.121597	0.992858	1	17	striated muscle cell apoptotic process	BP	1	1
GO:0016538	0.122158	0.992766	1	18	cyclin-dependent protein serine/threonine kinase regulator activity	MF	1	1
GO:0034142	0.122352	0.992743	1	18	toll-like receptor 4 signaling pathway	BP	1	1
GO:0045599	0.122736	0.992696	1	18	negative regulation of fat cell differentiation	BP	1	1
GO:0000280	0.122966	0.966615	3	167	nuclear division	BP	1	1
GO:0034661	0.123349	0.992621	1	18	ncRNA catabolic process	BP	1	1
GO:0055080	0.123482	0.958583	4	259	cation homeostasis	BP	1	1
GO:2000279	0.123695	0.992579	1	18	negative regulation of DNA biosynthetic process	BP	1	1
GO:0034704	0.123975	0.992597	1	16	calcium channel complex	CC	1	1
GO:0140097	0.124219	0.977142	2	83	catalytic activity, acting on DNA	MF	1	1
GO:0033144	0.124315	0.992527	1	17	negative regulation of intracellular steroid hormone receptor signaling pathway	BP	1	1
GO:0046883	0.124411	0.977086	2	83	regulation of hormone secretion	BP	1	1
GO:0001756	0.124555	0.992497	1	17	somitogenesis	BP	1	1
GO:0051293	0.125189	0.992419	1	17	establishment of spindle localization	BP	1	1
GO:0061842	0.125284	0.992382	1	18	microtubule organizing center localization	BP	1	1
GO:0060323	0.125526	0.992377	1	17	head morphogenesis	BP	1	1
GO:0015662	0.125559	0.992348	1	18	ATPase activity, coupled to transmembrane movement of ions, phosphorylative mechanism	MF	1	1
GO:0009798	0.126163	0.992272	1	18	axis specification	BP	1	1
GO:0000803	0.126343	0.992249	1	18	sex chromosome	CC	1	1
GO:0004683	0.126518	0.992253	1	17	calmodulin-dependent protein kinase activity	MF	1	1
GO:0072604	0.127519	0.992077	1	19	interleukin-6 secretion	BP	1	1
GO:0016790	0.127552	0.992073	1	19	thiolester hydrolase activity	MF	1	1
GO:0042605	0.127847	0.992014	1	20	peptide antigen binding	MF	1	1
GO:1903047	0.128116	0.945631	6	471	mitotic cell cycle process	BP	1	1
GO:0032007	0.128572	0.991966	1	18	negative regulation of TOR signaling	BP	1	1
GO:0098771	0.128766	0.956155	4	263	inorganic ion homeostasis	BP	1	1
GO:0002440	0.129004	0.975714	2	86	production of molecular mediator of immune response	BP	1	1
GO:0015179	0.129342	0.991843	1	19	L-amino acid transmembrane transporter activity	MF	1	1
GO:0007623	0.130148	0.97538	2	84	circadian rhythm	BP	1	1
GO:0035195	0.130528	0.975256	2	86	gene silencing by miRNA	BP	1	1
GO:0005782	0.130558	0.991685	1	19	peroxisomal matrix	CC	1	1
GO:0031907	0.130558	0.991685	1	19	microbody lumen	CC	1	1
GO:0061695	0.130841	0.963499	3	169	transferase complex, transferring phosphorus-containing groups	CC	1	1
GO:0009059	0.13125	0.919998	22	2424	macromolecule biosynthetic process	BP	1	1
GO:0070034	0.131422	0.991572	1	19	telomerase RNA binding	MF	1	1
GO:0010557	0.131545	0.934014	9	805	positive regulation of macromolecule biosynthetic process	BP	1	1
GO:0071900	0.131586	0.954842	4	266	regulation of protein serine/threonine kinase activity	BP	1	1
GO:0060330	0.131732	0.991531	1	19	regulation of response to interferon-gamma	BP	1	1
GO:0060334	0.131732	0.991531	1	19	regulation of interferon-gamma-mediated signaling pathway	BP	1	1
GO:0007610	0.131774	0.963127	3	168	behavior	BP	1	1
GO:0008139	0.131977	0.991499	1	19	nuclear localization sequence binding	MF	1	1
GO:2000107	0.132341	0.991451	1	19	negative regulation of leukocyte apoptotic process	BP	1	1
GO:0050885	0.134097	0.991271	1	17	neuromuscular process controlling balance	BP	1	1
GO:0005604	0.13414	0.991211	1	19	basement membrane	CC	1	1
GO:0052813	0.134181	0.991205	1	19	phosphatidylinositol bisphosphate kinase activity	MF	1	1
GO:0042531	0.135184	0.991046	1	20	positive regulation of tyrosine phosphorylation of STAT protein	BP	1	1
GO:0030041	0.135253	0.973816	2	86	actin filament polymerization	BP	1	1
GO:0005720	0.135373	0.99102	1	20	nuclear heterochromatin	CC	1	1
GO:0042176	0.136654	0.952448	4	277	regulation of protein catabolic process	BP	1	1
GO:0060612	0.136898	0.990835	1	19	adipose tissue development	BP	1	1
GO:0000791	0.137411	0.990718	1	21	euchromatin	CC	1	1
GO:0030518	0.137896	0.972991	2	87	intracellular steroid hormone receptor signaling pathway	BP	1	1
GO:0030522	0.138521	0.960367	3	174	intracellular receptor signaling pathway	BP	1	1
GO:0016740	0.138592	0.923559	12	1158	transferase activity	MF	1	1
GO:0000122	0.138908	0.944812	5	370	negative regulation of transcription from RNA polymerase II promoter	BP	1	1
GO:0060249	0.139137	0.960108	3	176	anatomical structure homeostasis	BP	1	1
GO:0045844	0.139401	0.990463	1	20	positive regulation of striated muscle tissue development	BP	1	1
GO:0048636	0.139401	0.990463	1	20	positive regulation of muscle organ development	BP	1	1
GO:1901863	0.139401	0.990463	1	20	positive regulation of muscle tissue development	BP	1	1
GO:0033522	0.139463	0.990454	1	20	histone H2A ubiquitination	BP	1	1
GO:1902186	0.139756	0.99039	1	21	regulation of viral release from host cell	BP	1	1
GO:0002931	0.139855	0.990399	1	20	response to ischemia	BP	1	1
GO:0044420	0.140064	0.990369	1	20	extracellular matrix component	CC	1	1
GO:0017048	0.140228	0.97229	2	81	Rho GTPase binding	MF	1	1
GO:0006952	0.140247	0.931453	8	722	defense response	BP	1	1
GO:0035194	0.140459	0.972173	2	90	posttranscriptional gene silencing by RNA	BP	1	1
GO:0040008	0.140915	0.950421	4	273	regulation of growth	BP	1	1
GO:0043551	0.141936	0.990103	1	20	regulation of phosphatidylinositol 3-kinase activity	BP	1	1
GO:0048468	0.142229	0.930264	8	685	cell development	BP	1	1
GO:0046888	0.142552	0.98999	1	21	negative regulation of hormone secretion	BP	1	1
GO:0044665	0.142915	0.989938	1	21	MLL1/2 complex	CC	1	1
GO:0071339	0.142915	0.989938	1	21	MLL1 complex	CC	1	1
GO:0035004	0.143041	0.989944	1	20	phosphatidylinositol 3-kinase activity	MF	1	1
GO:0010559	0.143142	0.989905	1	21	regulation of glycoprotein biosynthetic process	BP	1	1
GO:0046915	0.143158	0.989903	1	21	transition metal ion transmembrane transporter activity	MF	1	1
GO:0008064	0.14333	0.971264	2	89	regulation of actin polymerization or depolymerization	BP	1	1
GO:0030832	0.14333	0.971264	2	89	regulation of actin filament length	BP	1	1
GO:0016441	0.143415	0.971228	2	91	posttranscriptional gene silencing	BP	1	1
GO:0051046	0.143562	0.949144	4	276	regulation of secretion	BP	1	1
GO:0090329	0.144139	0.989784	1	20	regulation of DNA-dependent DNA replication	BP	1	1
GO:0051653	0.144378	0.989749	1	20	spindle localization	BP	1	1
GO:0044275	0.1444	0.989722	1	21	cellular carbohydrate catabolic process	BP	1	1
GO:0070838	0.144485	0.957883	3	174	divalent metal ion transport	BP	1	1
GO:0072341	0.144775	0.989667	1	21	modified amino acid binding	MF	1	1
GO:0070317	0.145005	0.989633	1	21	negative regulation of G0 to G1 transition	BP	1	1
GO:0043029	0.145214	0.98958	1	22	T cell homeostasis	BP	1	1
GO:0007093	0.145219	0.970643	2	92	mitotic cell cycle checkpoint	BP	1	1
GO:0048704	0.145313	0.989612	1	20	embryonic skeletal system morphogenesis	BP	1	1
GO:0007346	0.145618	0.941271	5	382	regulation of mitotic cell cycle	BP	1	1
GO:0045444	0.14563	0.970515	2	91	fat cell differentiation	BP	1	1
GO:0008334	0.145707	0.989507	1	22	histone mRNA metabolic process	BP	1	1
GO:0072511	0.146081	0.957207	3	175	divalent inorganic cation transport	BP	1	1
GO:0090169	0.146085	0.989473	1	21	regulation of spindle assembly	BP	1	1
GO:0031572	0.146204	0.989481	1	20	G2 DNA damage checkpoint	BP	1	1
GO:0098590	0.146601	0.947676	4	270	plasma membrane region	CC	1	1
GO:0008156	0.146607	0.989421	1	20	negative regulation of DNA replication	BP	1	1
GO:0005215	0.146863	0.935239	6	490	transporter activity	MF	1	1
GO:0030866	0.148363	0.989133	1	21	cortical actin cytoskeleton organization	BP	1	1
GO:0003333	0.148433	0.989099	1	22	amino acid transmembrane transport	BP	1	1
GO:0070231	0.148528	0.989063	1	23	T cell apoptotic process	BP	1	1
GO:0005487	0.149172	0.988987	1	22	nucleocytoplasmic transporter activity	MF	1	1
GO:0035914	0.1498	0.988891	1	22	skeletal muscle cell differentiation	BP	1	1
GO:0051253	0.149911	0.929135	7	600	negative regulation of RNA metabolic process	BP	1	1
GO:0010390	0.149924	0.988872	1	22	histone monoubiquitination	BP	1	1
GO:0051784	0.149985	0.988863	1	22	negative regulation of nuclear division	BP	1	1
GO:0051254	0.15031	0.925311	8	713	positive regulation of RNA metabolic process	BP	1	1
GO:0061053	0.15079	0.988763	1	21	somite development	BP	1	1
GO:0043405	0.151404	0.954919	3	183	regulation of MAP kinase activity	BP	1	1
GO:0034314	0.151988	0.988532	1	23	Arp2/3 complex-mediated actin nucleation	BP	1	1
GO:0007389	0.15235	0.96831	2	91	pattern specification process	BP	1	1
GO:0042733	0.152495	0.9885	1	21	embryonic digit morphogenesis	BP	1	1
GO:0000077	0.152551	0.968229	2	94	DNA damage checkpoint	BP	1	1
GO:0046456	0.152917	0.988387	1	23	icosanoid biosynthetic process	BP	1	1
GO:0051879	0.153051	0.988366	1	23	Hsp90 protein binding	MF	1	1
GO:0051781	0.153363	0.988317	1	23	positive regulation of cell division	BP	1	1
GO:0045737	0.153975	0.988221	1	23	positive regulation of cyclin-dependent protein serine/threonine kinase activity	BP	1	1
GO:0005975	0.154186	0.94392	4	288	carbohydrate metabolic process	BP	1	1
GO:0003777	0.154684	0.988132	1	22	microtubule motor activity	MF	1	1
GO:0050801	0.154928	0.943556	4	283	ion homeostasis	BP	1	1
GO:0019904	0.155091	0.936187	5	380	protein domain specific binding	MF	1	1
GO:0051539	0.155404	0.988018	1	22	4 iron, 4 sulfur cluster binding	MF	1	1
GO:0016052	0.155604	0.967195	2	96	carbohydrate catabolic process	BP	1	1
GO:1990391	0.156265	0.987856	1	23	DNA repair complex	CC	1	1
GO:0008542	0.156548	0.987835	1	22	visual learning	BP	1	1
GO:0000723	0.156572	0.966868	2	96	telomere maintenance	BP	1	1
GO:0070316	0.156882	0.987758	1	23	regulation of G0 to G1 transition	BP	1	1
GO:0002218	0.156911	0.952513	3	190	activation of innate immune response	BP	1	1
GO:0051059	0.156954	0.987746	1	23	NF-kappaB binding	MF	1	1
GO:0032370	0.15749	0.987637	1	24	positive regulation of lipid transport	BP	1	1
GO:0031570	0.157761	0.966463	2	96	DNA integrity checkpoint	BP	1	1
GO:0010629	0.15784	0.914886	10	967	negative regulation of gene expression	BP	1	1
GO:1902905	0.158139	0.966335	2	96	positive regulation of supramolecular fiber organization	BP	1	1
GO:0051019	0.158315	0.987526	1	23	mitogen-activated protein kinase binding	MF	1	1
GO:0031401	0.158726	0.923835	7	617	positive regulation of protein modification process	BP	1	1
GO:1904031	0.159667	0.987282	1	24	positive regulation of cyclin-dependent protein kinase activity	BP	1	1
GO:0015807	0.159772	0.987265	1	24	L-amino acid transport	BP	1	1
GO:0006284	0.160118	0.987208	1	24	base-excision repair	BP	1	1
GO:0010171	0.161279	0.987064	1	22	body morphogenesis	BP	1	1
GO:0048487	0.161356	0.987003	1	24	beta-tubulin binding	MF	1	1
GO:0022412	0.161885	0.965046	2	96	cellular process involved in reproduction in multicellular organism	BP	1	1
GO:0060236	0.162098	0.986879	1	24	regulation of mitotic spindle organization	BP	1	1
GO:0031301	0.16212	0.964942	2	101	integral component of organelle membrane	CC	1	1
GO:0007632	0.162367	0.986858	1	23	visual behavior	BP	1	1
GO:0007422	0.162541	0.986805	1	24	peripheral nervous system development	BP	1	1
GO:0000462	0.162553	0.986761	1	26	maturation of SSU-rRNA from tricistronic rRNA transcript (SSU-rRNA, 5.8S rRNA, LSU-rRNA)	BP	1	1
GO:0002832	0.162559	0.98678	1	25	negative regulation of response to biotic stimulus	BP	1	1
GO:0045023	0.162882	0.986748	1	24	G0 to G1 transition	BP	1	1
GO:0016772	0.163513	0.925647	6	493	transferase activity, transferring phosphorus-containing groups	MF	1	1
GO:0032205	0.163593	0.986628	1	24	negative regulation of telomere maintenance	BP	1	1
GO:0032200	0.163907	0.964329	2	99	telomere organization	BP	1	1
GO:0019076	0.164538	0.986446	1	25	viral release from host cell	BP	1	1
GO:0035890	0.164538	0.986446	1	25	exit from host	BP	1	1
GO:0035891	0.164538	0.986446	1	25	exit from host cell	BP	1	1
GO:0052126	0.164538	0.986446	1	25	movement in host environment	BP	1	1
GO:0052192	0.164538	0.986446	1	25	movement in environment of other organism involved in symbiotic interaction	BP	1	1
GO:0014068	0.164852	0.986415	1	24	positive regulation of phosphatidylinositol 3-kinase signaling	BP	1	1
GO:0071902	0.164864	0.948983	3	190	positive regulation of protein serine/threonine kinase activity	BP	1	1
GO:0014823	0.165351	0.986307	1	25	response to activity	BP	1	1
GO:0009408	0.166145	0.963534	2	101	response to heat	BP	1	1
GO:1903018	0.166434	0.986121	1	25	regulation of glycoprotein metabolic process	BP	1	1
GO:0046488	0.166462	0.963431	2	99	phosphatidylinositol metabolic process	BP	1	1
GO:0031016	0.166887	0.986066	1	24	pancreas development	BP	1	1
GO:0030865	0.166932	0.986058	1	24	cortical cytoskeleton organization	BP	1	1
GO:0031047	0.16734	0.963116	2	100	gene silencing by RNA	BP	1	1
GO:0032845	0.167449	0.963087	2	98	negative regulation of homeostatic process	BP	1	1
GO:0019207	0.167765	0.962965	2	100	kinase regulator activity	MF	1	1
GO:0034645	0.167841	0.894227	21	2365	cellular macromolecule biosynthetic process	BP	1	1
GO:0004712	0.167998	0.985851	1	25	protein serine/threonine/tyrosine kinase activity	MF	1	1
GO:0035282	0.170019	0.98552	1	24	segmentation	BP	1	1
GO:0002066	0.170115	0.985479	1	25	columnar/cuboidal epithelial cell development	BP	1	1
GO:0006835	0.170418	0.985426	1	25	dicarboxylic acid transport	BP	1	1
GO:0010660	0.170736	0.985369	1	25	regulation of muscle cell apoptotic process	BP	1	1
GO:0046873	0.170856	0.961872	2	98	metal ion transmembrane transporter activity	MF	1	1
GO:0048538	0.170858	0.985372	1	24	thymus development	BP	1	1
GO:0016447	0.171907	0.985139	1	26	somatic recombination of immunoglobulin gene segments	BP	1	1
GO:0032271	0.172675	0.961207	2	100	regulation of protein polymerization	BP	1	1
GO:0015171	0.172799	0.984979	1	26	amino acid transmembrane transporter activity	MF	1	1
GO:0006409	0.173628	0.984829	1	26	tRNA export from nucleus	BP	1	1
GO:0071431	0.173628	0.984829	1	26	tRNA-containing ribonucleoprotein complex export from nucleus	BP	1	1
GO:0006302	0.174228	0.960634	2	102	double-strand break repair	BP	1	1
GO:0002228	0.174894	0.984578	1	27	natural killer cell mediated immunity	BP	1	1
GO:0042267	0.174894	0.984578	1	27	natural killer cell mediated cytotoxicity	BP	1	1
GO:0009891	0.174992	0.906351	9	860	positive regulation of biosynthetic process	BP	1	1
GO:0046879	0.175419	0.960194	2	103	hormone secretion	BP	1	1
GO:0002683	0.175565	0.944072	3	202	negative regulation of immune system process	BP	1	1
GO:0055082	0.175775	0.932859	4	298	cellular chemical homeostasis	BP	1	1
GO:0006820	0.175881	0.943942	3	194	anion transport	BP	1	1
GO:0031253	0.176666	0.959752	2	100	cell projection membrane	CC	1	1
GO:0001910	0.176679	0.98425	1	27	regulation of leukocyte mediated cytotoxicity	BP	1	1
GO:0008154	0.177776	0.959334	2	102	actin polymerization or depolymerization	BP	1	1
GO:0046427	0.177806	0.984042	1	27	positive regulation of JAK-STAT cascade	BP	1	1
GO:1904894	0.177806	0.984042	1	27	positive regulation of STAT cascade	BP	1	1
GO:0009914	0.177969	0.959253	2	104	hormone transport	BP	1	1
GO:0042509	0.178292	0.983951	1	27	regulation of tyrosine phosphorylation of STAT protein	BP	1	1
GO:0030173	0.178589	0.983896	1	27	integral component of Golgi membrane	CC	1	1
GO:0051031	0.17928	0.983766	1	27	tRNA transport	BP	1	1
GO:0031300	0.179612	0.958626	2	108	intrinsic component of organelle membrane	CC	1	1
GO:0043550	0.180224	0.983611	1	26	regulation of lipid kinase activity	BP	1	1
GO:0090224	0.181712	0.983307	1	27	regulation of spindle organization	BP	1	1
GO:0034121	0.181862	0.983256	1	28	regulation of toll-like receptor signaling pathway	BP	1	1
GO:0000060	0.182006	0.983229	1	28	protein import into nucleus, translocation	BP	1	1
GO:0016021	0.18232	0.888907	15	1627	integral component of membrane	CC	1	1
GO:0010657	0.182889	0.983082	1	27	muscle cell apoptotic process	BP	1	1
GO:0002221	0.184167	0.95692	2	108	pattern recognition receptor signaling pathway	BP	1	1
GO:0032154	0.184646	0.982743	1	27	cleavage furrow	CC	1	1
GO:0097610	0.184646	0.982743	1	27	cell surface furrow	CC	1	1
GO:0061640	0.185354	0.982583	1	28	cytoskeleton-dependent cytokinesis	BP	1	1
GO:0043401	0.185557	0.956408	2	105	steroid hormone mediated signaling pathway	BP	1	1
GO:0051704	0.185992	0.893455	11	1132	multi-organism process	BP	1	1
GO:0048146	0.186147	0.982428	1	28	positive regulation of fibroblast proliferation	BP	1	1
GO:0048584	0.186512	0.895663	10	1000	positive regulation of response to stimulus	BP	1	1
GO:0070228	0.186709	0.982317	1	28	regulation of lymphocyte apoptotic process	BP	1	1
GO:1903362	0.187135	0.938601	3	209	regulation of cellular protein catabolic process	BP	1	1
GO:0005262	0.187345	0.98224	1	26	calcium channel activity	MF	1	1
GO:0007260	0.187441	0.982173	1	28	tyrosine phosphorylation of STAT protein	BP	1	1
GO:0051495	0.187701	0.955577	2	108	positive regulation of cytoskeleton organization	BP	1	1
GO:0030217	0.188899	0.955122	2	107	T cell differentiation	BP	1	1
GO:0031228	0.189647	0.981713	1	29	intrinsic component of Golgi membrane	CC	1	1
GO:0008306	0.190199	0.981624	1	28	associative learning	BP	1	1
GO:0033077	0.190219	0.98162	1	28	T cell differentiation in thymus	BP	1	1
GO:0019219	0.190672	0.880455	17	1869	regulation of nucleobase-containing compound metabolic process	BP	1	1
GO:0140110	0.190908	0.903751	7	636	transcription regulator activity	MF	1	1
GO:0035196	0.190964	0.981471	1	28	production of miRNAs involved in gene silencing by miRNA	BP	1	1
GO:1901362	0.191704	0.878719	18	2009	organic cyclic compound biosynthetic process	BP	1	1
GO:0000307	0.191806	0.981278	1	29	cyclin-dependent protein kinase holoenzyme complex	CC	1	1
GO:0051188	0.192402	0.953739	2	113	cofactor biosynthetic process	BP	1	1
GO:0031648	0.192684	0.9811	1	29	protein destabilization	BP	1	1
GO:0050905	0.192724	0.981164	1	26	neuromuscular process	BP	1	1
GO:0051052	0.193453	0.935553	3	206	regulation of DNA metabolic process	BP	1	1
GO:1903320	0.193805	0.935366	3	213	regulation of protein modification by small protein conjugation or removal	BP	1	1
GO:0045089	0.194035	0.935258	3	211	positive regulation of innate immune response	BP	1	1
GO:0071897	0.194432	0.952952	2	112	DNA biosynthetic process	BP	1	1
GO:0016765	0.194442	0.980718	1	30	transferase activity, transferring alkyl or aryl (other than methyl) groups	MF	1	1
GO:0034504	0.19554	0.934526	3	209	protein localization to nucleus	BP	1	1
GO:0031529	0.197064	0.980173	1	30	ruffle organization	BP	1	1
GO:0002562	0.198349	0.979904	1	30	somatic diversification of immune receptors via germline recombination within a single locus	BP	1	1
GO:0016444	0.198349	0.979904	1	30	somatic cell DNA recombination	BP	1	1
GO:0005694	0.198739	0.904259	6	536	chromosome	CC	1	1
GO:0055085	0.199065	0.904053	6	539	transmembrane transport	BP	1	1
GO:0070588	0.19968	0.950901	2	107	calcium ion transmembrane transport	BP	1	1
GO:0005048	0.199892	0.979577	1	30	signal sequence binding	MF	1	1
GO:0015297	0.199956	0.979563	1	30	antiporter activity	MF	1	1
GO:0048706	0.200516	0.979491	1	28	embryonic skeletal system development	BP	1	1
GO:0000794	0.201107	0.979318	1	30	condensed nuclear chromosome	CC	1	1
GO:0031224	0.201209	0.875121	15	1654	intrinsic component of membrane	CC	1	1
GO:0051093	0.201854	0.918699	4	314	negative regulation of developmental process	BP	1	1
GO:0031050	0.202296	0.979062	1	30	dsRNA fragmentation	BP	1	1
GO:0070918	0.202296	0.979062	1	30	production of small RNA involved in gene silencing by RNA	BP	1	1
GO:0072562	0.203446	0.978771	1	32	blood microparticle	CC	1	1
GO:0002637	0.203621	0.978733	1	32	regulation of immunoglobulin production	BP	1	1
GO:1901019	0.203853	0.978749	1	29	regulation of calcium ion transmembrane transporter activity	BP	1	1
GO:0031341	0.204382	0.978567	1	32	regulation of cell killing	BP	1	1
GO:0006733	0.204416	0.948952	2	116	oxidoreduction coenzyme metabolic process	BP	1	1
GO:0005244	0.204776	0.978547	1	29	voltage-gated ion channel activity	MF	1	1
GO:0022832	0.204776	0.978547	1	29	voltage-gated channel activity	MF	1	1
GO:0050793	0.205199	0.882702	10	1003	regulation of developmental process	BP	1	1
GO:0061061	0.205585	0.929535	3	209	muscle structure development	BP	1	1
GO:0070423	0.205597	0.978301	1	32	nucleotide-binding oligomerization domain containing signaling pathway	BP	1	1
GO:0008083	0.205997	0.978193	1	33	growth factor activity	MF	1	1
GO:0007517	0.206102	0.948285	2	112	muscle organ development	BP	1	1
GO:0002673	0.20641	0.978102	1	33	regulation of acute inflammatory response	BP	1	1
GO:0044786	0.206443	0.978135	1	31	cell cycle DNA replication	BP	1	1
GO:0006310	0.206744	0.948004	2	116	DNA recombination	BP	1	1
GO:0030145	0.20684	0.978048	1	31	manganese ion binding	MF	1	1
GO:0010927	0.207072	0.978019	1	30	cellular component assembly involved in morphogenesis	BP	1	1
GO:0048565	0.207128	0.978006	1	30	digestive tract development	BP	1	1
GO:0016233	0.207156	0.977978	1	31	telomere capping	BP	1	1
GO:0000165	0.207435	0.906046	5	432	MAPK cascade	BP	1	1
GO:0099024	0.20839	0.977751	1	29	plasma membrane invagination	BP	1	1
GO:0005938	0.208846	0.947172	2	110	cell cortex	CC	1	1
GO:0001824	0.209207	0.977499	1	32	blastocyst development	BP	1	1
GO:0099132	0.209753	0.977356	1	33	ATP hydrolysis coupled cation transmembrane transport	BP	1	1
GO:0000271	0.209974	0.977327	1	32	polysaccharide biosynthetic process	BP	1	1
GO:0035872	0.211144	0.977041	1	33	nucleotide-binding domain, leucine rich repeat containing receptor signaling pathway	BP	1	1
GO:0007077	0.212161	0.976831	1	32	mitotic nuclear envelope disassembly	BP	1	1
GO:0009755	0.212536	0.945619	2	115	hormone-mediated signaling pathway	BP	1	1
GO:0001190	0.21299	0.976664	1	31	transcriptional activator activity, RNA polymerase II transcription factor binding	MF	1	1
GO:0022602	0.21315	0.976605	1	32	ovulation cycle process	BP	1	1
GO:0034654	0.213274	0.86356	17	1911	nucleobase-containing compound biosynthetic process	BP	1	1
GO:0090307	0.213306	0.976569	1	32	mitotic spindle assembly	BP	1	1
GO:0032153	0.213548	0.976514	1	32	cell division site	CC	1	1
GO:0032155	0.213548	0.976514	1	32	cell division site part	CC	1	1
GO:0007009	0.214074	0.976415	1	31	plasma membrane organization	BP	1	1
GO:0006517	0.214162	0.976351	1	33	protein deglycosylation	BP	1	1
GO:0030490	0.214421	0.976252	1	35	maturation of SSU-rRNA	BP	1	1
GO:0051899	0.215053	0.97619	1	31	membrane depolarization	BP	1	1
GO:0004896	0.215563	0.976007	1	34	cytokine receptor activity	MF	1	1
GO:0005778	0.215677	0.976	1	33	peroxisomal membrane	CC	1	1
GO:0031903	0.215677	0.976	1	33	microbody membrane	CC	1	1
GO:0048519	0.215999	0.858742	20	2307	negative regulation of biological process	BP	1	1
GO:0014706	0.217039	0.94373	2	115	striated muscle tissue development	BP	1	1
GO:0032446	0.217771	0.892126	6	556	protein modification by small protein conjugation	BP	1	1
GO:0046717	0.217801	0.975526	1	32	acid secretion	BP	1	1
GO:0032922	0.218499	0.97534	1	33	circadian regulation of gene expression	BP	1	1
GO:0043631	0.218949	0.975213	1	34	RNA polyadenylation	BP	1	1
GO:0031519	0.21971	0.975053	1	33	PcG protein complex	CC	1	1
GO:0007605	0.219949	0.975019	1	32	sensory perception of sound	BP	1	1
GO:0003714	0.220729	0.942146	2	118	transcription corepressor activity	MF	1	1
GO:0022857	0.221258	0.907611	4	332	transmembrane transporter activity	MF	1	1
GO:0009987	0.221611	0.89416	48	6250	cellular process	BP	1	1
GO:0030295	0.221623	0.974597	1	33	protein kinase activator activity	MF	1	1
GO:0032637	0.22192	0.974465	1	36	interleukin-8 production	BP	1	1
GO:0023014	0.222092	0.897032	5	442	signal transduction by protein phosphorylation	BP	1	1
GO:0030326	0.22245	0.974445	1	31	embryonic limb morphogenesis	BP	1	1
GO:0035113	0.22245	0.974445	1	31	embryonic appendage morphogenesis	BP	1	1
GO:0007399	0.222587	0.877922	8	772	nervous system development	BP	1	1
GO:0008593	0.222779	0.974297	1	34	regulation of Notch signaling pathway	BP	1	1
GO:1905954	0.222893	0.97427	1	34	positive regulation of lipid localization	BP	1	1
GO:0016574	0.223471	0.97413	1	34	histone ubiquitination	BP	1	1
GO:0005903	0.22409	0.97398	1	34	brush border	CC	1	1
GO:0055123	0.224564	0.973886	1	33	digestive system development	BP	1	1
GO:0046914	0.225478	0.894916	5	444	transition metal ion binding	MF	1	1
GO:0009266	0.226425	0.939659	2	124	response to temperature stimulus	BP	1	1
GO:0045087	0.226516	0.894253	5	457	innate immune response	BP	1	1
GO:0002260	0.226824	0.973289	1	35	lymphocyte homeostasis	BP	1	1
GO:0035270	0.22703	0.973282	1	33	endocrine system development	BP	1	1
GO:0050954	0.227121	0.97326	1	33	sensory perception of mechanical stimulus	BP	1	1
GO:0030258	0.227798	0.939069	2	122	lipid modification	BP	1	1
GO:0034703	0.227823	0.97311	1	32	cation channel complex	CC	1	1
GO:0046620	0.228174	0.972977	1	34	regulation of organ growth	BP	1	1
GO:1903725	0.228372	0.972906	1	35	regulation of phospholipid metabolic process	BP	1	1
GO:0050681	0.228525	0.972912	1	33	androgen receptor binding	MF	1	1
GO:0032103	0.22858	0.938707	2	126	positive regulation of response to external stimulus	BP	1	1
GO:0030397	0.229656	0.972586	1	35	membrane disassembly	BP	1	1
GO:0051081	0.229656	0.972586	1	35	nuclear envelope disassembly	BP	1	1
GO:0070227	0.230651	0.972316	1	36	lymphocyte apoptotic process	BP	1	1
GO:0010324	0.230964	0.972303	1	33	membrane invagination	BP	1	1
GO:0048638	0.231362	0.937512	2	120	regulation of developmental growth	BP	1	1
GO:0061515	0.231965	0.972005	1	35	myeloid cell development	BP	1	1
GO:0051149	0.232103	0.97197	1	35	positive regulation of muscle cell differentiation	BP	1	1
GO:0032507	0.232681	0.971803	1	36	maintenance of protein location in cell	BP	1	1
GO:0003774	0.232974	0.971749	1	35	motor activity	MF	1	1
GO:0005089	0.233205	0.971817	1	30	Rho guanyl-nucleotide exchange factor activity	MF	1	1
GO:0060537	0.23352	0.93655	2	121	muscle tissue development	BP	1	1
GO:0018130	0.233588	0.848027	17	1941	heterocycle biosynthetic process	BP	1	1
GO:0110053	0.233631	0.936495	2	122	regulation of actin filament organization	BP	1	1
GO:0046470	0.233886	0.971495	1	36	phosphatidylcholine metabolic process	BP	1	1
GO:0019438	0.234032	0.847683	17	1941	aromatic compound biosynthetic process	BP	1	1
GO:1905039	0.234168	0.971423	1	36	carboxylic acid transmembrane transport	BP	1	1
GO:0031398	0.234168	0.936218	2	130	positive regulation of protein ubiquitination	BP	1	1
GO:0007601	0.234368	0.971372	1	36	visual perception	BP	1	1
GO:0050953	0.234368	0.971372	1	36	sensory perception of light stimulus	BP	1	1
GO:0006351	0.234386	0.850185	15	1679	transcription, DNA-templated	BP	1	1
GO:0016835	0.235965	0.970941	1	37	carbon-oxygen lyase activity	MF	1	1
GO:0016042	0.236209	0.935314	2	128	lipid catabolic process	BP	1	1
GO:0004620	0.236626	0.97077	1	37	phospholipase activity	MF	1	1
GO:0090304	0.237217	0.841587	21	2483	nucleic acid metabolic process	BP	1	1
GO:0006641	0.237544	0.970531	1	37	triglyceride metabolic process	BP	1	1
GO:0031663	0.23817	0.970348	1	38	lipopolysaccharide-mediated signaling pathway	BP	1	1
GO:0005977	0.239082	0.970129	1	37	glycogen metabolic process	BP	1	1
GO:0006073	0.239082	0.970129	1	37	cellular glucan metabolic process	BP	1	1
GO:0044042	0.239082	0.970129	1	37	glucan metabolic process	BP	1	1
GO:0042254	0.239087	0.911866	3	246	ribosome biogenesis	BP	1	1
GO:0070063	0.239688	0.96995	1	38	RNA polymerase binding	MF	1	1
GO:0051493	0.239863	0.91148	3	228	regulation of cytoskeleton organization	BP	1	1
GO:0005200	0.240613	0.969726	1	37	structural constituent of cytoskeleton	MF	1	1
GO:0007043	0.24095	0.969681	1	35	cell-cell junction assembly	BP	1	1
GO:0099131	0.241588	0.969447	1	38	ATP hydrolysis coupled ion transmembrane transport	BP	1	1
GO:0098742	0.241599	0.969465	1	37	cell-cell adhesion via plasma-membrane adhesion molecules	BP	1	1
GO:0042277	0.241678	0.932835	2	129	peptide binding	MF	1	1
GO:1903825	0.241738	0.969428	1	37	organic acid transmembrane transport	BP	1	1
GO:0042698	0.242035	0.969349	1	37	ovulation cycle	BP	1	1
GO:0019829	0.242128	0.969284	1	39	cation-transporting ATPase activity	MF	1	1
GO:0097659	0.242338	0.844076	15	1690	nucleic acid-templated transcription	BP	1	1
GO:0048872	0.242957	0.932255	2	128	homeostasis of number of cells	BP	1	1
GO:0043009	0.243064	0.909725	3	227	chordate embryonic development	BP	1	1
GO:0042303	0.243267	0.96902	1	37	molting cycle	BP	1	1
GO:0042633	0.243267	0.96902	1	37	hair cycle	BP	1	1
GO:0015908	0.243875	0.968879	1	36	fatty acid transport	BP	1	1
GO:0019209	0.244225	0.968763	1	37	kinase activator activity	MF	1	1
GO:0006355	0.244951	0.843816	14	1561	regulation of transcription, DNA-templated	BP	1	1
GO:0032774	0.245397	0.841712	15	1694	RNA biosynthetic process	BP	1	1
GO:0000075	0.245895	0.930899	2	129	cell cycle checkpoint	BP	1	1
GO:0010332	0.246135	0.968206	1	39	response to gamma radiation	BP	1	1
GO:0070491	0.246315	0.968198	1	37	repressing transcription factor binding	MF	1	1
GO:0045582	0.246423	0.968128	1	39	positive regulation of T cell differentiation	BP	1	1
GO:0051851	0.246523	0.968081	1	40	modification by host of symbiont morphology or physiology	BP	1	1
GO:0001676	0.246745	0.96806	1	38	long-chain fatty acid metabolic process	BP	1	1
GO:0014066	0.246843	0.968033	1	38	regulation of phosphatidylinositol 3-kinase signaling	BP	1	1
GO:0016209	0.246896	0.96798	1	40	antioxidant activity	MF	1	1
GO:0006635	0.247177	0.967922	1	39	fatty acid beta-oxidation	BP	1	1
GO:0009792	0.247198	0.907431	3	229	embryo development ending in birth or egg hatching	BP	1	1
GO:0016053	0.247489	0.930162	2	129	organic acid biosynthetic process	BP	1	1
GO:0046394	0.247489	0.930162	2	129	carboxylic acid biosynthetic process	BP	1	1
GO:0030032	0.2475	0.967922	1	35	lamellipodium assembly	BP	1	1
GO:0004722	0.247861	0.967735	1	39	protein serine/threonine phosphatase activity	MF	1	1
GO:0032210	0.248254	0.967648	1	38	regulation of telomere maintenance via telomerase	BP	1	1
GO:0044427	0.249203	0.879723	5	462	chromosomal part	CC	1	1
GO:0061337	0.249548	0.967336	1	36	cardiac conduction	BP	1	1
GO:0050727	0.249919	0.929002	2	135	regulation of inflammatory response	BP	1	1
GO:0051536	0.251036	0.966859	1	39	iron-sulfur cluster binding	MF	1	1
GO:0051540	0.251036	0.966859	1	39	metal cluster binding	MF	1	1
GO:0006970	0.251487	0.966713	1	40	response to osmotic stress	BP	1	1
GO:1903052	0.251579	0.92822	2	136	positive regulation of proteolysis involved in cellular protein catabolic process	BP	1	1
GO:0043407	0.253792	0.966048	1	41	negative regulation of MAP kinase activity	BP	1	1
GO:0051258	0.254404	0.926916	2	130	protein polymerization	BP	1	1
GO:0006690	0.255236	0.96564	1	41	icosanoid metabolic process	BP	1	1
GO:0006112	0.255454	0.965597	1	40	energy reserve metabolic process	BP	1	1
GO:1903506	0.255611	0.835578	14	1575	regulation of nucleic acid-templated transcription	BP	1	1
GO:0016070	0.25565	0.828592	19	2245	RNA metabolic process	BP	1	1
GO:0044070	0.256109	0.965411	1	40	regulation of anion transport	BP	1	1
GO:0051252	0.256295	0.833233	15	1706	regulation of RNA metabolic process	BP	1	1
GO:2001141	0.258001	0.833719	14	1578	regulation of RNA biosynthetic process	BP	1	1
GO:0042325	0.258407	0.858055	7	707	regulation of phosphorylation	BP	1	1
GO:0006110	0.258409	0.964753	1	40	regulation of glycolytic process	BP	1	1
GO:0032755	0.258835	0.964591	1	42	positive regulation of interleukin-6 production	BP	1	1
GO:0060048	0.259792	0.964375	1	39	cardiac muscle contraction	BP	1	1
GO:0072413	0.262081	0.963647	1	42	signal transduction involved in mitotic cell cycle checkpoint	BP	1	1
GO:0072431	0.262081	0.963647	1	42	signal transduction involved in mitotic G1 DNA damage checkpoint	BP	1	1
GO:1902400	0.262081	0.963647	1	42	intracellular signal transduction involved in G1 DNA damage checkpoint	BP	1	1
GO:1902402	0.262081	0.963647	1	42	signal transduction involved in mitotic DNA damage checkpoint	BP	1	1
GO:1902403	0.262081	0.963647	1	42	signal transduction involved in mitotic DNA integrity checkpoint	BP	1	1
GO:0035107	0.262459	0.963645	1	37	appendage morphogenesis	BP	1	1
GO:0035108	0.262459	0.963645	1	37	limb morphogenesis	BP	1	1
GO:0045935	0.262559	0.849458	8	829	positive regulation of nucleobase-containing compound metabolic process	BP	1	1
GO:0009967	0.263891	0.85414	7	715	positive regulation of signal transduction	BP	1	1
GO:0001909	0.264066	0.963045	1	43	leukocyte mediated cytotoxicity	BP	1	1
GO:2000241	0.265076	0.962764	1	42	regulation of reproductive process	BP	1	1
GO:0071383	0.266574	0.921028	2	136	cellular response to steroid hormone stimulus	BP	1	1
GO:0072395	0.267551	0.962006	1	43	signal transduction involved in cell cycle checkpoint	BP	1	1
GO:0072401	0.267551	0.962006	1	43	signal transduction involved in DNA integrity checkpoint	BP	1	1
GO:0072422	0.267551	0.962006	1	43	signal transduction involved in DNA damage checkpoint	BP	1	1
GO:0051702	0.267654	0.961957	1	44	interaction with symbiont	BP	1	1
GO:0090662	0.267745	0.961948	1	43	ATP hydrolysis coupled transmembrane transport	BP	1	1
GO:0046854	0.268007	0.961909	1	41	phosphatidylinositol phosphorylation	BP	1	1
GO:0031012	0.268483	0.920048	2	145	extracellular matrix	CC	1	1
GO:1904356	0.268792	0.961652	1	42	regulation of telomere maintenance via telomere lengthening	BP	1	1
GO:0044264	0.269323	0.961492	1	42	cellular polysaccharide metabolic process	BP	1	1
GO:1901990	0.269432	0.894704	3	248	regulation of mitotic cell cycle phase transition	BP	1	1
GO:0000792	0.269575	0.961396	1	43	heterochromatin	CC	1	1
GO:1901570	0.270859	0.961006	1	43	fatty acid derivative biosynthetic process	BP	1	1
GO:0098869	0.271336	0.960841	1	44	cellular oxidant detoxification	BP	1	1
GO:0046425	0.272264	0.960557	1	44	regulation of JAK-STAT cascade	BP	1	1
GO:1904892	0.272264	0.960557	1	44	regulation of STAT cascade	BP	1	1
GO:0048839	0.272328	0.960577	1	42	inner ear development	BP	1	1
GO:0031334	0.272363	0.91816	2	138	positive regulation of protein complex assembly	BP	1	1
GO:0006915	0.272622	0.837266	9	972	apoptotic process	BP	1	1
GO:0042625	0.272683	0.960429	1	44	ATPase coupled ion transmembrane transporter activity	MF	1	1
GO:0006865	0.272799	0.960412	1	43	amino acid transport	BP	1	1
GO:0032368	0.274206	0.959959	1	44	regulation of lipid transport	BP	1	1
GO:1903902	0.274768	0.959767	1	45	positive regulation of viral life cycle	BP	1	1
GO:0007283	0.275191	0.916743	2	139	spermatogenesis	BP	1	1
GO:0043406	0.276068	0.916303	2	139	positive regulation of MAP kinase activity	BP	1	1
GO:0048144	0.276255	0.959323	1	44	fibroblast proliferation	BP	1	1
GO:0048145	0.276255	0.959323	1	44	regulation of fibroblast proliferation	BP	1	1
GO:2000106	0.276832	0.959143	1	44	regulation of leukocyte apoptotic process	BP	1	1
GO:0000082	0.276943	0.915853	2	141	G1/S transition of mitotic cell cycle	BP	1	1
GO:2001257	0.277244	0.959076	1	41	regulation of cation channel activity	BP	1	1
GO:0075733	0.27748	0.958921	1	45	intracellular transport of virus	BP	1	1
GO:0016298	0.277548	0.958918	1	44	lipase activity	MF	1	1
GO:0009790	0.277571	0.872947	4	355	embryo development	BP	1	1
GO:0046943	0.278369	0.958641	1	45	carboxylic acid transmembrane transporter activity	MF	1	1
GO:0004674	0.278461	0.889398	3	240	protein serine/threonine kinase activity	MF	1	1
GO:0042592	0.278973	0.843232	7	724	homeostatic process	BP	1	1
GO:0006767	0.279424	0.958328	1	44	water-soluble vitamin metabolic process	BP	1	1
GO:0042255	0.279857	0.958118	1	48	ribosome assembly	BP	1	1
GO:0007275	0.280017	0.812794	16	1841	multicellular organism development	BP	1	1
GO:0019843	0.281774	0.957507	1	48	rRNA binding	MF	1	1
GO:0023061	0.282984	0.91278	2	142	signal release	BP	1	1
GO:0071359	0.283005	0.957167	1	45	cellular response to dsRNA	BP	1	1
GO:0048232	0.283489	0.912522	2	142	male gamete generation	BP	1	1
GO:0031571	0.283507	0.956986	1	46	mitotic G1 DNA damage checkpoint	BP	1	1
GO:0044819	0.283507	0.956986	1	46	mitotic G1/S transition checkpoint	BP	1	1
GO:1901991	0.283536	0.912478	2	146	negative regulation of mitotic cell cycle phase transition	BP	1	1
GO:0045621	0.283678	0.956931	1	46	positive regulation of lymphocyte differentiation	BP	1	1
GO:1990234	0.28374	0.856513	5	484	transferase complex	CC	1	1
GO:0046794	0.283754	0.956907	1	46	transport of virus	BP	1	1
GO:0005578	0.284402	0.956697	1	46	proteinaceous extracellular matrix	CC	1	1
GO:0031328	0.284489	0.833208	8	850	positive regulation of cellular biosynthetic process	BP	1	1
GO:0006874	0.284525	0.912	2	140	cellular calcium ion homeostasis	BP	1	1
GO:0032088	0.28501	0.956501	1	46	negative regulation of NF-kappaB transcription factor activity	BP	1	1
GO:0043470	0.285055	0.956505	1	45	regulation of carbohydrate catabolic process	BP	1	1
GO:0005342	0.28551	0.956338	1	46	organic acid transmembrane transporter activity	MF	1	1
GO:1901987	0.285906	0.884893	3	256	regulation of cell cycle phase transition	BP	1	1
GO:1990748	0.286152	0.956111	1	47	cellular detoxification	BP	1	1
GO:0061659	0.286444	0.911006	2	141	ubiquitin-like protein ligase activity	MF	1	1
GO:1903364	0.286549	0.910914	2	149	positive regulation of cellular protein catabolic process	BP	1	1
GO:0032588	0.286749	0.955954	1	45	trans-Golgi network membrane	CC	1	1
GO:0006639	0.287152	0.955803	1	46	acylglycerol metabolic process	BP	1	1
GO:0045597	0.287405	0.866515	4	361	positive regulation of cell differentiation	BP	1	1
GO:0048365	0.287601	0.955763	1	41	Rac GTPase binding	MF	1	1
GO:0048646	0.288148	0.86602	4	364	anatomical structure formation involved in morphogenesis	BP	1	1
GO:0033143	0.288619	0.955342	1	45	regulation of intracellular steroid hormone receptor signaling pathway	BP	1	1
GO:1901988	0.288769	0.909768	2	148	negative regulation of cell cycle phase transition	BP	1	1
GO:0018105	0.289027	0.909668	2	141	peptidyl-serine phosphorylation	BP	1	1
GO:0044783	0.289082	0.955151	1	47	G1 DNA damage checkpoint	BP	1	1
GO:0097194	0.28915	0.955128	1	47	execution phase of apoptosis	BP	1	1
GO:0006513	0.28917	0.955141	1	46	protein monoubiquitination	BP	1	1
GO:0007292	0.289573	0.955027	1	45	female gamete generation	BP	1	1
GO:0098754	0.290937	0.954518	1	48	detoxification	BP	1	1
GO:0097237	0.290988	0.954501	1	48	cellular response to toxic substance	BP	1	1
GO:0019752	0.291069	0.851415	5	497	carboxylic acid metabolic process	BP	1	1
GO:0042552	0.291332	0.954444	1	45	myelination	BP	1	1
GO:0051094	0.292458	0.85046	5	481	positive regulation of developmental process	BP	1	1
GO:0055074	0.292657	0.907761	2	143	calcium ion homeostasis	BP	1	1
GO:0017148	0.292857	0.907632	2	148	negative regulation of translation	BP	1	1
GO:0006638	0.292912	0.953878	1	47	neutral lipid metabolic process	BP	1	1
GO:0030856	0.293813	0.953595	1	46	regulation of epithelial cell differentiation	BP	1	1
GO:0016458	0.293875	0.907101	2	147	gene silencing	BP	1	1
GO:0044843	0.294048	0.90701	2	147	cell cycle G1/S phase transition	BP	1	1
GO:0034220	0.294205	0.861997	4	369	ion transmembrane transport	BP	1	1
GO:0005886	0.294666	0.804642	14	1606	plasma membrane	CC	1	1
GO:0032787	0.294668	0.879537	3	260	monocarboxylic acid metabolic process	BP	1	1
GO:0012501	0.294818	0.820342	9	994	programmed cell death	BP	1	1
GO:0051302	0.295296	0.953056	1	48	regulation of cell division	BP	1	1
GO:0034702	0.295674	0.953009	1	44	ion channel complex	CC	1	1
GO:0008654	0.295901	0.906026	2	148	phospholipid biosynthetic process	BP	1	1
GO:0001776	0.296225	0.95276	1	47	leukocyte homeostasis	BP	1	1
GO:0000982	0.296241	0.905856	2	146	transcription factor activity, RNA polymerase II core promoter proximal region sequence-specific binding	MF	1	1
GO:0032592	0.296243	0.952717	1	49	integral component of mitochondrial membrane	CC	1	1
GO:0035637	0.296662	0.952652	1	45	multicellular organismal signaling	BP	1	1
GO:0007272	0.296801	0.952584	1	46	ensheathment of neurons	BP	1	1
GO:0008366	0.296801	0.952584	1	46	axon ensheathment	BP	1	1
GO:0010628	0.297454	0.823394	8	861	positive regulation of gene expression	BP	1	1
GO:1903530	0.297703	0.877663	3	260	regulation of secretion by cell	BP	1	1
GO:0032956	0.297924	0.904962	2	146	regulation of actin cytoskeleton organization	BP	1	1
GO:0048736	0.298924	0.951902	1	44	appendage development	BP	1	1
GO:0060173	0.298924	0.951902	1	44	limb development	BP	1	1
GO:0032006	0.298963	0.951806	1	48	regulation of TOR signaling	BP	1	1
GO:0002753	0.299125	0.951732	1	49	cytoplasmic pattern recognition receptor signaling pathway	BP	1	1
GO:0046834	0.299833	0.951526	1	47	lipid phosphorylation	BP	1	1
GO:1903363	0.300235	0.951349	1	49	negative regulation of cellular protein catabolic process	BP	1	1
GO:0098573	0.301193	0.950999	1	50	intrinsic component of mitochondrial membrane	CC	1	1
GO:0000724	0.30124	0.95102	1	48	double-strand break repair via homologous recombination	BP	1	1
GO:0099568	0.30166	0.902976	2	144	cytoplasmic region	CC	1	1
GO:0019725	0.301741	0.856925	4	380	cellular homeostasis	BP	1	1
GO:0045598	0.302111	0.950718	1	48	regulation of fat cell differentiation	BP	1	1
GO:0030521	0.302994	0.95041	1	48	androgen receptor signaling pathway	BP	1	1
GO:0018995	0.30347	0.950206	1	50	host	CC	1	1
GO:0043657	0.30347	0.950206	1	50	host cell	CC	1	1
GO:0044215	0.30347	0.950206	1	50	other organism	CC	1	1
GO:0044216	0.30347	0.950206	1	50	other organism cell	CC	1	1
GO:0044217	0.30347	0.950206	1	50	other organism part	CC	1	1
GO:0007612	0.304711	0.949808	1	48	learning	BP	1	1
GO:0044283	0.304908	0.873153	3	267	small molecule biosynthetic process	BP	1	1
GO:0009062	0.305174	0.949607	1	50	fatty acid catabolic process	BP	1	1
GO:0051213	0.305567	0.949527	1	47	dioxygenase activity	MF	1	1
GO:0018209	0.30581	0.900719	2	147	peptidyl-serine modification	BP	1	1
GO:0006606	0.305855	0.900675	2	151	protein import into nucleus	BP	1	1
GO:0000725	0.305979	0.949342	1	49	recombinational repair	BP	1	1
GO:0001701	0.306607	0.900271	2	150	in utero embryonic development	BP	1	1
GO:0099023	0.306744	0.949111	1	47	tethering complex	CC	1	1
GO:0048699	0.307039	0.84015	5	483	generation of neurons	BP	1	1
GO:0019395	0.307763	0.94869	1	50	fatty acid oxidation	BP	1	1
GO:0007052	0.307868	0.948672	1	49	mitotic spindle organization	BP	1	1
GO:0035265	0.308225	0.948564	1	48	organ growth	BP	1	1
GO:0033138	0.308478	0.948454	1	49	positive regulation of peptidyl-serine phosphorylation	BP	1	1
GO:0007568	0.308524	0.899211	2	153	aging	BP	1	1
GO:0045860	0.309448	0.870298	3	263	positive regulation of protein kinase activity	BP	1	1
GO:0002526	0.309653	0.947979	1	52	acute inflammatory response	BP	1	1
GO:0001078	0.310699	0.947639	1	50	transcriptional repressor activity, RNA polymerase II core promoter proximal region sequence-specific binding	MF	1	1
GO:0034249	0.310823	0.897942	2	155	negative regulation of cellular amide metabolic process	BP	1	1
GO:0007004	0.311303	0.947421	1	50	telomere maintenance via telomerase	BP	1	1
GO:0006637	0.311612	0.947309	1	50	acyl-CoA metabolic process	BP	1	1
GO:0035383	0.311612	0.947309	1	50	thioester metabolic process	BP	1	1
GO:0097581	0.312024	0.947221	1	47	lamellipodium organization	BP	1	1
GO:0050776	0.312168	0.836442	5	511	regulation of immune response	BP	1	1
GO:0034440	0.312617	0.946927	1	51	lipid oxidation	BP	1	1
GO:0051347	0.312689	0.849456	4	386	positive regulation of transferase activity	BP	1	1
GO:0006941	0.313522	0.946636	1	49	striated muscle contraction	BP	1	1
GO:0022836	0.313678	0.946599	1	48	gated channel activity	MF	1	1
GO:0050767	0.31511	0.866703	3	258	regulation of neurogenesis	BP	1	1
GO:0008015	0.315299	0.895503	2	148	blood circulation	BP	1	1
GO:0016773	0.31613	0.847103	4	373	phosphotransferase activity, alcohol group as acceptor	MF	1	1
GO:0051047	0.317475	0.894236	2	159	positive regulation of secretion	BP	1	1
GO:1903169	0.317669	0.945134	1	48	regulation of calcium ion transmembrane transport	BP	1	1
GO:0072503	0.318052	0.893947	2	152	cellular divalent inorganic cation homeostasis	BP	1	1
GO:0006631	0.318078	0.893903	2	158	fatty acid metabolic process	BP	1	1
GO:0043632	0.318805	0.845221	4	392	modification-dependent macromolecule catabolic process	BP	1	1
GO:0003013	0.319204	0.893317	2	149	circulatory system process	BP	1	1
GO:0005261	0.319524	0.944425	1	49	cation channel activity	MF	1	1
GO:0005125	0.319903	0.944156	1	56	cytokine activity	MF	1	1
GO:0010647	0.320033	0.812426	7	763	positive regulation of cell communication	BP	1	1
GO:0010977	0.320163	0.944146	1	51	negative regulation of neuron projection development	BP	1	1
GO:0010921	0.320271	0.944087	1	52	regulation of phosphatase activity	BP	1	1
GO:0005667	0.320283	0.89268	2	155	transcription factor complex	CC	1	1
GO:0006259	0.320584	0.830342	5	514	DNA metabolic process	BP	1	1
GO:0010817	0.320723	0.892428	2	156	regulation of hormone levels	BP	1	1
GO:0030098	0.320728	0.892435	2	154	lymphocyte differentiation	BP	1	1
GO:0043583	0.320729	0.943935	1	51	ear development	BP	1	1
GO:0006278	0.321042	0.943798	1	52	RNA-dependent DNA biosynthetic process	BP	1	1
GO:0051235	0.321459	0.892028	2	153	maintenance of location	BP	1	1
GO:0019842	0.321545	0.943628	1	51	vitamin binding	MF	1	1
GO:1902903	0.32195	0.891746	2	154	regulation of supramolecular fiber organization	BP	1	1
GO:0051193	0.322278	0.943334	1	52	regulation of cofactor metabolic process	BP	1	1
GO:0051196	0.322278	0.943334	1	52	regulation of coenzyme metabolic process	BP	1	1
GO:0035097	0.322837	0.943141	1	51	histone methyltransferase complex	CC	1	1
GO:0001932	0.323653	0.817749	6	636	regulation of protein phosphorylation	BP	1	1
GO:0051239	0.323819	0.793083	10	1135	regulation of multicellular organismal process	BP	1	1
GO:0071887	0.325119	0.94222	1	54	leukocyte apoptotic process	BP	1	1
GO:0072507	0.326124	0.889371	2	155	divalent inorganic cation homeostasis	BP	1	1
GO:0001906	0.326197	0.941774	1	56	cell killing	BP	1	1
GO:0015075	0.326295	0.859419	3	274	ion transmembrane transporter activity	MF	1	1
GO:0023056	0.32662	0.807337	7	768	positive regulation of signaling	BP	1	1
GO:0000981	0.327357	0.858733	3	270	RNA polymerase II transcription factor activity, sequence-specific DNA binding	MF	1	1
GO:0051248	0.327364	0.814933	6	646	negative regulation of protein metabolic process	BP	1	1
GO:0043161	0.328816	0.857754	3	279	proteasome-mediated ubiquitin-dependent protein catabolic process	BP	1	1
GO:0051246	0.328855	0.781871	12	1415	regulation of protein metabolic process	BP	1	1
GO:0044454	0.328923	0.857688	3	277	nuclear chromosome part	CC	1	1
GO:0004930	0.330283	0.940197	1	56	G-protein coupled receptor activity	MF	1	1
GO:0071944	0.3303	0.7754	14	1646	cell periphery	CC	1	1
GO:0048469	0.330539	0.94015	1	53	cell maturation	BP	1	1
GO:0045859	0.330978	0.83668	4	394	regulation of protein kinase activity	BP	1	1
GO:0071396	0.331171	0.856208	3	276	cellular response to lipid	BP	1	1
GO:0018108	0.331752	0.886118	2	159	peptidyl-tyrosine phosphorylation	BP	1	1
GO:0022890	0.331864	0.886044	2	161	inorganic cation transmembrane transporter activity	MF	1	1
GO:0001505	0.332305	0.939442	1	54	regulation of neurotransmitter levels	BP	1	1
GO:0051225	0.3328	0.939248	1	54	spindle assembly	BP	1	1
GO:0044766	0.333716	0.938852	1	56	multi-organism transport	BP	1	1
GO:1902579	0.333716	0.938852	1	56	multi-organism localization	BP	1	1
GO:0060322	0.334153	0.854253	3	268	head development	BP	1	1
GO:0072329	0.335113	0.9383	1	56	monocarboxylic acid catabolic process	BP	1	1
GO:0022853	0.335283	0.938233	1	56	active ion transmembrane transporter activity	MF	1	1
GO:0032970	0.335618	0.883873	2	159	regulation of actin filament-based process	BP	1	1
GO:0015718	0.336907	0.937643	1	53	monocarboxylic acid transport	BP	1	1
GO:0018212	0.337219	0.882926	2	161	peptidyl-tyrosine modification	BP	1	1
GO:0040007	0.337334	0.832153	4	395	growth	BP	1	1
GO:0031399	0.338008	0.791717	8	903	regulation of protein modification process	BP	1	1
GO:0032436	0.338443	0.936956	1	57	positive regulation of proteasomal ubiquitin-dependent protein catabolic process	BP	1	1
GO:0022892	0.338459	0.831339	4	401	substrate-specific transporter activity	MF	1	1
GO:0007626	0.338945	0.936828	1	53	locomotory behavior	BP	1	1
GO:0048856	0.33901	0.76247	17	2041	anatomical structure development	BP	1	1
GO:0010833	0.339143	0.936692	1	56	telomere maintenance via telomere lengthening	BP	1	1
GO:0000151	0.33972	0.881437	2	165	ubiquitin ligase complex	CC	1	1
GO:0050715	0.339807	0.93639	1	58	positive regulation of cytokine secretion	BP	1	1
GO:0044271	0.340817	0.75833	19	2358	cellular nitrogen compound biosynthetic process	BP	1	1
GO:0005643	0.341252	0.935823	1	57	nuclear pore	CC	1	1
GO:0051170	0.341266	0.880525	2	165	nuclear import	BP	1	1
GO:0045185	0.341826	0.93559	1	57	maintenance of protein location	BP	1	1
GO:1903578	0.342033	0.935506	1	57	regulation of ATP metabolic process	BP	1	1
GO:0051436	0.342579	0.935234	1	60	negative regulation of ubiquitin-protein ligase activity involved in mitotic cell cycle	BP	1	1
GO:0051439	0.342579	0.935234	1	60	regulation of ubiquitin-protein ligase activity involved in mitotic cell cycle	BP	1	1
GO:0000041	0.343291	0.934976	1	58	transition metal ion transport	BP	1	1
GO:0016820	0.343422	0.934923	1	58	hydrolase activity, acting on acid anhydrides, catalyzing transmembrane movement of substances	MF	1	1
GO:0042626	0.343422	0.934923	1	58	ATPase activity, coupled to transmembrane movement of substances	MF	1	1
GO:0010468	0.343908	0.758297	17	2080	regulation of gene expression	BP	1	1
GO:0031929	0.34624	0.933783	1	57	TOR signaling	BP	1	1
GO:0033674	0.347064	0.845541	3	281	positive regulation of kinase activity	BP	1	1
GO:0071621	0.347265	0.933325	1	59	granulocyte chemotaxis	BP	1	1
GO:0008150	0.347974	0.852577	50	6670	biological_process	BP	1	1
GO:0032675	0.348135	0.932947	1	60	regulation of interleukin-6 production	BP	1	1
GO:0006096	0.348173	0.932965	1	58	glycolytic process	BP	1	1
GO:0006757	0.348173	0.932965	1	58	ATP generation from ADP	BP	1	1
GO:0048659	0.348452	0.932848	1	58	smooth muscle cell proliferation	BP	1	1
GO:0048660	0.348452	0.932848	1	58	regulation of smooth muscle cell proliferation	BP	1	1
GO:0035556	0.348454	0.768989	11	1284	intracellular signal transduction	BP	1	1
GO:0005509	0.34868	0.876122	2	161	calcium ion binding	MF	1	1
GO:0006281	0.348714	0.844405	3	286	DNA repair	BP	1	1
GO:0031406	0.349273	0.932506	1	58	carboxylic acid binding	MF	1	1
GO:0043436	0.350117	0.808335	5	536	oxoacid metabolic process	BP	1	1
GO:0045766	0.350344	0.932077	1	57	positive regulation of angiogenesis	BP	1	1
GO:0004872	0.351186	0.842707	3	289	receptor activity	MF	1	1
GO:0005819	0.351643	0.874303	2	167	spindle	CC	1	1
GO:0031970	0.351794	0.931398	1	61	organelle envelope lumen	CC	1	1
GO:0043331	0.352122	0.931294	1	59	response to dsRNA	BP	1	1
GO:0002698	0.352221	0.931235	1	60	negative regulation of immune effector process	BP	1	1
GO:0032147	0.352454	0.873816	2	166	activation of protein kinase activity	BP	1	1
GO:0048705	0.353112	0.930911	1	57	skeletal system morphogenesis	BP	1	1
GO:0030036	0.353117	0.841411	3	277	actin cytoskeleton organization	BP	1	1
GO:0043177	0.353781	0.930592	1	59	organic acid binding	MF	1	1
GO:0006954	0.353829	0.840878	3	295	inflammatory response	BP	1	1
GO:0051960	0.35426	0.840624	3	277	regulation of nervous system development	BP	1	1
GO:1902850	0.354444	0.930328	1	58	microtubule cytoskeleton organization involved in mitosis	BP	1	1
GO:0071695	0.354773	0.930226	1	56	anatomical structure maturation	BP	1	1
GO:0008219	0.355048	0.772264	9	1051	cell death	BP	1	1
GO:0022008	0.355095	0.804558	5	517	neurogenesis	BP	1	1
GO:0006261	0.355488	0.929848	1	60	DNA-dependent DNA replication	BP	1	1
GO:0019220	0.356017	0.784132	7	788	regulation of phosphate metabolic process	BP	1	1
GO:0002700	0.356062	0.929586	1	61	regulation of production of molecular mediator of immune response	BP	1	1
GO:0032481	0.356293	0.929487	1	61	positive regulation of type I interferon production	BP	1	1
GO:0031145	0.357477	0.928947	1	63	anaphase-promoting complex-dependent catabolic process	BP	1	1
GO:0051437	0.357542	0.928919	1	63	positive regulation of ubiquitin-protein ligase activity involved in regulation of mitotic cell cycle transition	BP	1	1
GO:0006082	0.358334	0.80205	5	541	organic acid metabolic process	BP	1	1
GO:0045165	0.358592	0.928533	1	59	cell fate commitment	BP	1	1
GO:0051171	0.359443	0.740381	21	2631	regulation of nitrogen compound metabolic process	BP	1	1
GO:0006950	0.359798	0.74825	15	1846	response to stress	BP	1	1
GO:0070647	0.35994	0.789675	6	667	protein modification by small protein conjugation or removal	BP	1	1
GO:0043066	0.361816	0.814264	4	419	negative regulation of apoptotic process	BP	1	1
GO:0060964	0.362184	0.926938	1	61	regulation of gene silencing by miRNA	BP	1	1
GO:0032204	0.362256	0.926924	1	60	regulation of telomere maintenance	BP	1	1
GO:0050808	0.362292	0.926926	1	59	synapse organization	BP	1	1
GO:0032101	0.362344	0.834969	3	295	regulation of response to external stimulus	BP	1	1
GO:0050708	0.362449	0.867642	2	174	regulation of protein secretion	BP	1	1
GO:0030183	0.362615	0.926784	1	59	B cell differentiation	BP	1	1
GO:0002376	0.362819	0.753454	12	1456	immune system process	BP	1	1
GO:0030218	0.363003	0.926579	1	61	erythrocyte differentiation	BP	1	1
GO:0007015	0.363079	0.867279	2	168	actin filament organization	BP	1	1
GO:1905952	0.36324	0.926492	1	60	regulation of lipid localization	BP	1	1
GO:0045580	0.36332	0.92644	1	61	regulation of T cell differentiation	BP	1	1
GO:1904667	0.364419	0.925892	1	65	negative regulation of ubiquitin protein ligase activity	BP	1	1
GO:0000228	0.364436	0.833505	3	294	nuclear chromosome	CC	1	1
GO:0030001	0.364913	0.833187	3	287	metal ion transport	BP	1	1
GO:0050796	0.36582	0.925338	1	61	regulation of insulin secretion	BP	1	1
GO:0033135	0.365906	0.925299	1	61	regulation of peptidyl-serine phosphorylation	BP	1	1
GO:0008514	0.365974	0.925252	1	62	organic anion transmembrane transporter activity	MF	1	1
GO:0002758	0.36656	0.865063	2	177	innate immune response-activating signal transduction	BP	1	1
GO:1900034	0.366708	0.924926	1	62	regulation of cellular response to heat	BP	1	1
GO:0051174	0.367038	0.775225	7	797	regulation of phosphorus metabolic process	BP	1	1
GO:0071322	0.367168	0.924722	1	62	cellular response to carbohydrate stimulus	BP	1	1
GO:0046031	0.367861	0.924413	1	62	ADP metabolic process	BP	1	1
GO:0051338	0.368341	0.794302	5	546	regulation of transferase activity	BP	1	1
GO:0045930	0.368627	0.86376	2	178	negative regulation of mitotic cell cycle	BP	1	1
GO:0010639	0.369604	0.863168	2	173	negative regulation of organelle organization	BP	1	1
GO:0008016	0.370207	0.923416	1	59	regulation of heart contraction	BP	1	1
GO:0048878	0.370519	0.807757	4	417	chemical homeostasis	BP	1	1
GO:0060147	0.371413	0.922801	1	63	regulation of posttranscriptional gene silencing	BP	1	1
GO:0060966	0.371413	0.922801	1	63	regulation of gene silencing by RNA	BP	1	1
GO:0043069	0.371956	0.806662	4	425	negative regulation of programmed cell death	BP	1	1
GO:0003779	0.372465	0.861376	2	169	actin binding	MF	1	1
GO:2000278	0.37278	0.922182	1	63	regulation of DNA biosynthetic process	BP	1	1
GO:0008630	0.373314	0.921907	1	65	intrinsic apoptotic signaling pathway in response to DNA damage	BP	1	1
GO:0060333	0.373766	0.921701	1	65	interferon-gamma-mediated signaling pathway	BP	1	1
GO:0032270	0.373901	0.769618	7	809	positive regulation of cellular protein metabolic process	BP	1	1
GO:0015399	0.37441	0.921407	1	65	primary active transmembrane transporter activity	MF	1	1
GO:0015405	0.37441	0.921407	1	65	P-P-bond-hydrolysis-driven transmembrane transporter activity	MF	1	1
GO:1901568	0.374431	0.921414	1	64	fatty acid derivative metabolic process	BP	1	1
GO:0006998	0.374444	0.921408	1	64	nuclear envelope organization	BP	1	1
GO:0016301	0.374674	0.804633	4	407	kinase activity	MF	1	1
GO:0006165	0.374952	0.921176	1	64	nucleoside diphosphate phosphorylation	BP	1	1
GO:0030154	0.375564	0.742569	12	1431	cell differentiation	BP	1	1
GO:0035258	0.375772	0.920835	1	62	steroid hormone receptor binding	MF	1	1
GO:0006650	0.375893	0.859153	2	177	glycerophospholipid metabolic process	BP	1	1
GO:1900182	0.377013	0.920213	1	65	positive regulation of protein localization to nucleus	BP	1	1
GO:0004888	0.37867	0.857352	2	181	transmembrane signaling receptor activity	MF	1	1
GO:0002791	0.379222	0.857001	2	180	regulation of peptide secretion	BP	1	1
GO:1902807	0.379615	0.919009	1	65	negative regulation of cell cycle G1/S phase transition	BP	1	1
GO:2000134	0.379615	0.919009	1	65	negative regulation of G1/S transition of mitotic cell cycle	BP	1	1
GO:0033267	0.379672	0.919035	1	62	axon part	CC	1	1
GO:0032535	0.379929	0.856563	2	176	regulation of cellular component size	BP	1	1
GO:0043549	0.3801	0.800482	4	423	regulation of kinase activity	BP	1	1
GO:0031345	0.380877	0.918455	1	63	negative regulation of cell projection organization	BP	1	1
GO:0043492	0.380979	0.918373	1	65	ATPase activity, coupled to movement of substances	MF	1	1
GO:0002706	0.381498	0.918099	1	67	regulation of lymphocyte mediated immunity	BP	1	1
GO:0006790	0.383315	0.85435	2	180	sulfur compound metabolic process	BP	1	1
GO:0071901	0.383401	0.917221	1	66	negative regulation of protein serine/threonine kinase activity	BP	1	1
GO:0051817	0.384109	0.916871	1	67	modification of morphology or physiology of other organism involved in symbiotic interaction	BP	1	1
GO:0001046	0.3843	0.916814	1	65	core promoter sequence-specific DNA binding	MF	1	1
GO:1904018	0.384469	0.916751	1	64	positive regulation of vasculature development	BP	1	1
GO:1904668	0.384579	0.916618	1	69	positive regulation of ubiquitin protein ligase activity	BP	1	1
GO:0048545	0.384759	0.853401	2	182	response to steroid hormone	BP	1	1
GO:0022891	0.384903	0.818853	3	305	substrate-specific transmembrane transporter activity	MF	1	1
GO:0000910	0.385254	0.916363	1	65	cytokinesis	BP	1	1
GO:0003677	0.386296	0.752096	8	936	DNA binding	MF	1	1
GO:0017038	0.386874	0.852013	2	183	protein import	BP	1	1
GO:0071407	0.387512	0.816962	3	300	cellular response to organic cyclic compound	BP	1	1
GO:0005102	0.388166	0.778643	5	556	receptor binding	MF	1	1
GO:0097530	0.38833	0.914848	1	68	granulocyte migration	BP	1	1
GO:0099600	0.389544	0.850248	2	185	transmembrane receptor activity	MF	1	1
GO:0034101	0.390179	0.913976	1	67	erythrocyte homeostasis	BP	1	1
GO:0010498	0.390617	0.814664	3	310	proteasomal protein catabolic process	BP	1	1
GO:0090276	0.390805	0.913691	1	66	regulation of peptide hormone secretion	BP	1	1
GO:0009135	0.391917	0.913136	1	67	purine nucleoside diphosphate metabolic process	BP	1	1
GO:0009179	0.391917	0.913136	1	67	purine ribonucleoside diphosphate metabolic process	BP	1	1
GO:2000060	0.392058	0.91302	1	70	positive regulation of protein ubiquitination involved in ubiquitin-dependent protein catabolic process	BP	1	1
GO:1903050	0.392816	0.848066	2	189	regulation of proteolysis involved in cellular protein catabolic process	BP	1	1
GO:0031256	0.393422	0.912439	1	65	leading edge membrane	CC	1	1
GO:0007565	0.393587	0.912292	1	69	female pregnancy	BP	1	1
GO:0010972	0.394147	0.912004	1	70	negative regulation of G2/M transition of mitotic cell cycle	BP	1	1
GO:0045732	0.395107	0.846537	2	190	positive regulation of protein catabolic process	BP	1	1
GO:1902495	0.395216	0.911546	1	66	transmembrane transporter complex	CC	1	1
GO:0051129	0.395593	0.811005	3	305	negative regulation of cellular component organization	BP	1	1
GO:0002697	0.395798	0.846084	2	188	regulation of immune effector process	BP	1	1
GO:0051444	0.396267	0.910934	1	72	negative regulation of ubiquitin-protein transferase activity	BP	1	1
GO:0061448	0.397048	0.910645	1	66	connective tissue development	BP	1	1
GO:0060089	0.397663	0.809454	3	311	molecular transducer activity	MF	1	1
GO:0032502	0.398632	0.709083	18	2244	developmental process	BP	1	1
GO:0030029	0.39882	0.808627	3	297	actin filament-based process	BP	1	1
GO:0008565	0.399342	0.909444	1	70	protein transporter activity	MF	1	1
GO:1901360	0.400643	0.702678	23	2977	organic cyclic compound metabolic process	BP	1	1
GO:0009185	0.400752	0.908757	1	69	ribonucleoside diphosphate metabolic process	BP	1	1
GO:0046939	0.401128	0.908553	1	70	nucleotide phosphorylation	BP	1	1
GO:0048639	0.402388	0.907972	1	67	positive regulation of developmental growth	BP	1	1
GO:0001934	0.402504	0.783061	4	438	positive regulation of protein phosphorylation	BP	1	1
GO:0031396	0.402512	0.841543	2	193	regulation of protein ubiquitination	BP	1	1
GO:1902750	0.402708	0.90773	1	72	negative regulation of cell cycle G2/M phase transition	BP	1	1
GO:0042177	0.403227	0.907484	1	71	negative regulation of protein catabolic process	BP	1	1
GO:0048598	0.403609	0.840845	2	183	embryonic morphogenesis	BP	1	1
GO:0051017	0.404125	0.907098	1	67	actin filament bundle assembly	BP	1	1
GO:0000784	0.404482	0.906851	1	71	nuclear chromosome, telomeric region	CC	1	1
GO:0051147	0.404633	0.906807	1	69	regulation of muscle cell differentiation	BP	1	1
GO:1904666	0.40505	0.906519	1	74	regulation of ubiquitin protein ligase activity	BP	1	1
GO:1901800	0.405158	0.906494	1	72	positive regulation of proteasomal protein catabolic process	BP	1	1
GO:0006364	0.406006	0.839128	2	202	rRNA processing	BP	1	1
GO:0006661	0.406632	0.905777	1	70	phosphatidylinositol biosynthetic process	BP	1	1
GO:0045665	0.406914	0.905649	1	69	negative regulation of neuron differentiation	BP	1	1
GO:0034708	0.407171	0.905502	1	70	methyltransferase complex	CC	1	1
GO:0048562	0.407974	0.905109	1	69	embryonic organ morphogenesis	BP	1	1
GO:0050731	0.408797	0.904655	1	71	positive regulation of peptidyl-tyrosine phosphorylation	BP	1	1
GO:0061572	0.40903	0.904585	1	68	actin filament bundle organization	BP	1	1
GO:0042493	0.409295	0.836925	2	190	response to drug	BP	1	1
GO:0043269	0.410112	0.836381	2	186	regulation of ion transport	BP	1	1
GO:0044772	0.410372	0.799888	3	317	mitotic cell cycle phase transition	BP	1	1
GO:0009057	0.410884	0.738665	7	846	macromolecule catabolic process	BP	1	1
GO:0002831	0.411081	0.903463	1	72	regulation of response to biotic stimulus	BP	1	1
GO:0043467	0.411267	0.903368	1	72	regulation of generation of precursor metabolites and energy	BP	1	1
GO:0060968	0.411769	0.903108	1	72	regulation of gene silencing	BP	1	1
GO:0004672	0.412363	0.798407	3	303	protein kinase activity	MF	1	1
GO:0007219	0.412453	0.902769	1	71	Notch signaling pathway	BP	1	1
GO:0070125	0.413525	0.902122	1	77	mitochondrial translational elongation	BP	1	1
GO:0070126	0.413594	0.902086	1	77	mitochondrial translational termination	BP	1	1
GO:0040029	0.413845	0.833772	2	192	regulation of gene expression, epigenetic	BP	1	1
GO:0031072	0.414194	0.901816	1	74	heat shock protein binding	MF	1	1
GO:0004713	0.414603	0.901684	1	69	protein tyrosine kinase activity	MF	1	1
GO:0031032	0.416385	0.900751	1	69	actomyosin structure organization	BP	1	1
GO:0005516	0.416475	0.900703	1	69	calmodulin binding	MF	1	1
GO:0033002	0.416487	0.900647	1	72	muscle cell proliferation	BP	1	1
GO:0032412	0.417432	0.9002	1	69	regulation of ion transmembrane transporter activity	BP	1	1
GO:0000187	0.418716	0.899439	1	74	activation of MAPK activity	BP	1	1
GO:0002253	0.419228	0.793104	3	320	activation of immune response	BP	1	1
GO:0009628	0.419552	0.752996	5	584	response to abiotic stimulus	BP	1	1
GO:1990351	0.420286	0.898637	1	72	transporter complex	CC	1	1
GO:0007281	0.421353	0.898052	1	73	germ cell development	BP	1	1
GO:1902107	0.421506	0.897939	1	75	positive regulation of leukocyte differentiation	BP	1	1
GO:0042770	0.421813	0.897791	1	74	signal transduction in response to DNA damage	BP	1	1
GO:0080090	0.42184	0.68484	21	2709	regulation of primary metabolic process	BP	1	1
GO:0090263	0.42202	0.89765	1	76	positive regulation of canonical Wnt signaling pathway	BP	1	1
GO:0032870	0.422692	0.790432	3	317	cellular response to hormone stimulus	BP	1	1
GO:0005525	0.423528	0.826941	2	201	GTP binding	MF	1	1
GO:0008610	0.424004	0.789398	3	324	lipid biosynthetic process	BP	1	1
GO:0035264	0.424372	0.896449	1	72	multicellular organism growth	BP	1	1
GO:0030073	0.424451	0.896374	1	74	insulin secretion	BP	1	1
GO:0009100	0.424628	0.826178	2	197	glycoprotein metabolic process	BP	1	1
GO:0015197	0.424893	0.896104	1	76	peptide transporter activity	MF	1	1
GO:0007088	0.426046	0.895496	1	75	regulation of mitotic nuclear division	BP	1	1
GO:0050900	0.426754	0.82466	2	198	leukocyte migration	BP	1	1
GO:0022898	0.426777	0.895165	1	71	regulation of transmembrane transporter activity	BP	1	1
GO:0072330	0.427011	0.894988	1	74	monocarboxylic acid biosynthetic process	BP	1	1
GO:0045619	0.427711	0.894575	1	76	regulation of lymphocyte differentiation	BP	1	1
GO:0098858	0.427903	0.894553	1	71	actin-based cell projection	CC	1	1
GO:0046483	0.428275	0.678214	22	2874	heterocycle metabolic process	BP	1	1
GO:0016788	0.428416	0.785955	3	325	hydrolase activity, acting on ester bonds	MF	1	1
GO:0014069	0.428633	0.894154	1	71	postsynaptic density	CC	1	1
GO:0099572	0.428633	0.894154	1	71	postsynaptic specialization	CC	1	1
GO:0035821	0.428635	0.894042	1	78	modification of morphology or physiology of other organism	BP	1	1
GO:0010648	0.428687	0.745343	5	584	negative regulation of cell communication	BP	1	1
GO:0031966	0.42914	0.761579	4	473	mitochondrial membrane	CC	1	1
GO:0009132	0.429307	0.893703	1	76	nucleoside diphosphate metabolic process	BP	1	1
GO:0008324	0.429425	0.82275	2	198	cation transmembrane transporter activity	MF	1	1
GO:0016323	0.429598	0.893575	1	74	basolateral plasma membrane	CC	1	1
GO:0060284	0.429733	0.784951	3	313	regulation of cell development	BP	1	1
GO:0023057	0.430091	0.744158	5	585	negative regulation of signaling	BP	1	1
GO:2001251	0.430364	0.893155	1	74	negative regulation of chromosome organization	BP	1	1
GO:0007369	0.431306	0.89262	1	75	gastrulation	BP	1	1
GO:1903531	0.431679	0.892384	1	77	negative regulation of secretion by cell	BP	1	1
GO:0002224	0.431844	0.892278	1	78	toll-like receptor signaling pathway	BP	1	1
GO:0001894	0.432852	0.891751	1	76	tissue homeostasis	BP	1	1
GO:0032550	0.433157	0.820033	2	205	purine ribonucleoside binding	MF	1	1
GO:0032561	0.433157	0.820033	2	205	guanyl ribonucleotide binding	MF	1	1
GO:0032279	0.433274	0.891583	1	72	asymmetric synapse	CC	1	1
GO:0098984	0.433274	0.891583	1	72	neuron to neuron synapse	CC	1	1
GO:1901981	0.434069	0.891124	1	73	phosphatidylinositol phosphate binding	MF	1	1
GO:0030182	0.434281	0.757396	4	439	neuron differentiation	BP	1	1
GO:0044770	0.434634	0.781054	3	329	cell cycle phase transition	BP	1	1
GO:0007062	0.43529	0.890427	1	74	sister chromatid cohesion	BP	1	1
GO:0019001	0.435693	0.818191	2	206	guanyl nucleotide binding	MF	1	1
GO:0001883	0.435704	0.818182	2	206	purine nucleoside binding	MF	1	1
GO:0051247	0.435911	0.717002	7	860	positive regulation of protein metabolic process	BP	1	1
GO:1903522	0.436107	0.889988	1	73	regulation of blood circulation	BP	1	1
GO:0032993	0.436747	0.889519	1	80	protein-DNA complex	CC	1	1
GO:0042327	0.436845	0.755246	4	458	positive regulation of phosphorylation	BP	1	1
GO:0044265	0.437209	0.725585	6	734	cellular macromolecule catabolic process	BP	1	1
GO:0009894	0.437693	0.737699	5	597	regulation of catabolic process	BP	1	1
GO:0035303	0.437791	0.888962	1	78	regulation of dephosphorylation	BP	1	1
GO:0005216	0.437814	0.888997	1	75	ion channel activity	MF	1	1
GO:0060548	0.43817	0.754137	4	465	negative regulation of cell death	BP	1	1
GO:0032549	0.4382	0.816361	2	207	ribonucleoside binding	MF	1	1
GO:0006725	0.438352	0.668955	22	2886	cellular aromatic compound metabolic process	BP	1	1
GO:0043270	0.439554	0.887967	1	78	positive regulation of ion transport	BP	1	1
GO:0044257	0.439649	0.752907	4	465	cellular protein catabolic process	BP	1	1
GO:0030855	0.439827	0.815201	2	200	epithelial cell differentiation	BP	1	1
GO:0070507	0.440166	0.887637	1	77	regulation of microtubule cytoskeleton organization	BP	1	1
GO:0019827	0.440203	0.887615	1	77	stem cell population maintenance	BP	1	1
GO:0043065	0.440605	0.776307	3	330	positive regulation of apoptotic process	BP	1	1
GO:0031252	0.441307	0.814148	2	193	cell leading edge	CC	1	1
GO:0006090	0.4415	0.886848	1	79	pyruvate metabolic process	BP	1	1
GO:0043068	0.444235	0.773394	3	332	positive regulation of programmed cell death	BP	1	1
GO:0051048	0.444338	0.88521	1	80	negative regulation of secretion	BP	1	1
GO:0098727	0.444479	0.88516	1	78	maintenance of cell number	BP	1	1
GO:0050707	0.44474	0.884964	1	81	regulation of cytokine secretion	BP	1	1
GO:0022838	0.445644	0.884505	1	77	substrate-specific channel activity	MF	1	1
GO:0010467	0.446736	0.662895	20	2624	gene expression	BP	1	1
GO:2000058	0.447397	0.883401	1	83	regulation of protein ubiquitination involved in ubiquitin-dependent protein catabolic process	BP	1	1
GO:0048731	0.447573	0.675385	13	1636	system development	BP	1	1
GO:0051443	0.447661	0.883234	1	84	positive regulation of ubiquitin-protein transferase activity	BP	1	1
GO:0097164	0.447969	0.883113	1	80	ammonium ion metabolic process	BP	1	1
GO:0001882	0.448001	0.809114	2	211	nucleoside binding	MF	1	1
GO:0003008	0.448078	0.745871	4	451	system process	BP	1	1
GO:0009314	0.448619	0.808671	2	207	response to radiation	BP	1	1
GO:1901575	0.449827	0.690352	9	1146	organic substance catabolic process	BP	1	1
GO:0048524	0.450756	0.881429	1	84	positive regulation of viral process	BP	1	1
GO:1902531	0.451614	0.703115	7	860	regulation of intracellular signal transduction	BP	1	1
GO:0031967	0.451748	0.712861	6	753	organelle envelope	CC	1	1
GO:0031975	0.451748	0.712861	6	753	envelope	CC	1	1
GO:0046486	0.452703	0.805612	2	207	glycerolipid metabolic process	BP	1	1
GO:0006415	0.453065	0.880031	1	87	translational termination	BP	1	1
GO:0009108	0.453709	0.879705	1	83	coenzyme biosynthetic process	BP	1	1
GO:0048018	0.453776	0.87961	1	87	receptor ligand activity	MF	1	1
GO:0006289	0.454496	0.879225	1	84	nucleotide-excision repair	BP	1	1
GO:0000226	0.455294	0.803677	2	203	microtubule cytoskeleton organization	BP	1	1
GO:0019058	0.456853	0.802452	2	213	viral life cycle	BP	1	1
GO:0030168	0.457492	0.877484	1	81	platelet activation	BP	1	1
GO:0030072	0.458717	0.876735	1	82	peptide hormone secretion	BP	1	1
GO:0034605	0.459153	0.876459	1	83	cellular response to heat	BP	1	1
GO:0032434	0.459237	0.876393	1	84	regulation of proteasomal ubiquitin-dependent protein catabolic process	BP	1	1
GO:0002262	0.460284	0.875777	1	83	myeloid cell homeostasis	BP	1	1
GO:0016072	0.46073	0.799456	2	224	rRNA metabolic process	BP	1	1
GO:0007611	0.460904	0.875418	1	82	learning or memory	BP	1	1
GO:0016829	0.461912	0.874764	1	85	lyase activity	MF	1	1
GO:0002064	0.461977	0.874768	1	82	epithelial cell development	BP	1	1
GO:0044389	0.46206	0.798483	2	213	ubiquitin-like protein ligase binding	MF	1	1
GO:0022613	0.462101	0.758776	3	359	ribonucleoprotein complex biogenesis	BP	1	1
GO:1903900	0.463129	0.873997	1	87	regulation of viral life cycle	BP	1	1
GO:0001819	0.463233	0.797566	2	217	positive regulation of cytokine production	BP	1	1
GO:0001933	0.463608	0.797299	2	212	negative regulation of protein phosphorylation	BP	1	1
GO:0046982	0.464374	0.796701	2	214	protein heterodimerization activity	MF	1	1
GO:0051348	0.464521	0.796575	2	217	negative regulation of transferase activity	BP	1	1
GO:0002682	0.465114	0.700991	6	749	regulation of immune system process	BP	1	1
GO:0007186	0.465722	0.79568	2	210	G-protein coupled receptor signaling pathway	BP	1	1
GO:0032409	0.46608	0.872296	1	80	regulation of transporter activity	BP	1	1
GO:0022411	0.466447	0.755187	3	351	cellular component disassembly	BP	1	1
GO:0090066	0.4669	0.794774	2	209	regulation of anatomical structure size	BP	1	1
GO:0051924	0.467095	0.871641	1	82	regulation of calcium ion transport	BP	1	1
GO:0044255	0.46909	0.727875	4	480	cellular lipid metabolic process	BP	1	1
GO:0019221	0.469848	0.75233	3	359	cytokine-mediated signaling pathway	BP	1	1
GO:0002220	0.470193	0.869636	1	88	innate immune response activating cell surface receptor signaling pathway	BP	1	1
GO:0038023	0.472066	0.790722	2	217	signaling receptor activity	MF	1	1
GO:0098656	0.472695	0.868117	1	85	anion transmembrane transport	BP	1	1
GO:0021700	0.472794	0.868085	1	83	developmental maturation	BP	1	1
GO:0060255	0.473109	0.637273	21	2771	regulation of macromolecule metabolic process	BP	1	1
GO:0050877	0.473265	0.789809	2	211	nervous system process	BP	1	1
GO:0043409	0.473471	0.867601	1	87	negative regulation of MAPK cascade	BP	1	1
GO:0007051	0.473845	0.867396	1	85	spindle organization	BP	1	1
GO:0005740	0.474421	0.723207	4	502	mitochondrial envelope	CC	1	1
GO:0008360	0.474802	0.866823	1	83	regulation of cell shape	BP	1	1
GO:0030968	0.47484	0.866699	1	90	endoplasmic reticulum unfolded protein response	BP	1	1
GO:0000989	0.475051	0.747991	3	344	transcription factor activity, transcription factor binding	MF	1	1
GO:0031175	0.475462	0.747664	3	335	neuron projection development	BP	1	1
GO:0006694	0.475563	0.866256	1	89	steroid biosynthetic process	BP	1	1
GO:0043901	0.475582	0.86623	1	90	negative regulation of multi-organism process	BP	1	1
GO:0032269	0.475627	0.704574	5	621	negative regulation of cellular protein metabolic process	BP	1	1
GO:2000026	0.477341	0.689977	6	743	regulation of multicellular organismal development	BP	1	1
GO:0097529	0.478318	0.864507	1	89	myeloid leukocyte migration	BP	1	1
GO:0032886	0.478581	0.864382	1	86	regulation of microtubule-based process	BP	1	1
GO:0009306	0.479011	0.785247	2	219	protein secretion	BP	1	1
GO:0001227	0.47964	0.863706	1	86	transcriptional repressor activity, RNA polymerase II transcription regulatory region sequence-specific binding	MF	1	1
GO:0048869	0.479834	0.648755	12	1533	cellular developmental process	BP	1	1
GO:0043021	0.480111	0.863321	1	92	ribonucleoprotein complex binding	MF	1	1
GO:0031323	0.48099	0.629804	21	2777	regulation of cellular metabolic process	BP	1	1
GO:0010212	0.481527	0.862453	1	89	response to ionizing radiation	BP	1	1
GO:0019887	0.482259	0.861995	1	88	protein kinase regulator activity	MF	1	1
GO:0006406	0.482348	0.861896	1	91	mRNA export from nucleus	BP	1	1
GO:0071427	0.482348	0.861896	1	91	mRNA-containing ribonucleoprotein complex export from nucleus	BP	1	1
GO:0043900	0.482911	0.782114	2	226	regulation of multi-organism process	BP	1	1
GO:0030177	0.483031	0.861468	1	90	positive regulation of Wnt signaling pathway	BP	1	1
GO:0001816	0.483352	0.740905	3	359	cytokine production	BP	1	1
GO:0044425	0.483426	0.632543	17	2255	membrane part	CC	1	1
GO:0051090	0.483486	0.781688	2	218	regulation of DNA binding transcription factor activity	BP	1	1
GO:0045664	0.484058	0.781262	2	211	regulation of neuron differentiation	BP	1	1
GO:0042981	0.484428	0.683509	6	759	regulation of apoptotic process	BP	1	1
GO:0000988	0.484585	0.739872	3	349	transcription factor activity, protein binding	MF	1	1
GO:0002520	0.485553	0.713433	4	486	immune system development	BP	1	1
GO:0030545	0.485842	0.859579	1	95	receptor regulator activity	MF	1	1
GO:0016311	0.486287	0.779435	2	220	dephosphorylation	BP	1	1
GO:2000045	0.486913	0.858931	1	91	regulation of G1/S transition of mitotic cell cycle	BP	1	1
GO:0050768	0.487968	0.858283	1	88	negative regulation of neurogenesis	BP	1	1
GO:0006109	0.488196	0.858105	1	90	regulation of carbohydrate metabolic process	BP	1	1
GO:0000781	0.488462	0.857917	1	91	chromosome, telomeric region	CC	1	1
GO:0010942	0.48855	0.736451	3	355	positive regulation of cell death	BP	1	1
GO:1900542	0.489356	0.857328	1	91	regulation of purine nucleotide metabolic process	BP	1	1
GO:0003690	0.489445	0.735686	3	352	double-stranded DNA binding	MF	1	1
GO:0051240	0.489474	0.692102	5	620	positive regulation of multicellular organismal process	BP	1	1
GO:0015267	0.490377	0.856683	1	89	channel activity	MF	1	1
GO:0022803	0.490377	0.856683	1	89	passive transmembrane transporter activity	MF	1	1
GO:0031461	0.490384	0.856651	1	91	cullin-RING ubiquitin ligase complex	CC	1	1
GO:0043067	0.491058	0.677419	6	764	regulation of programmed cell death	BP	1	1
GO:0032543	0.491307	0.855962	1	97	mitochondrial translation	BP	1	1
GO:0055114	0.49141	0.708198	4	501	oxidation-reduction process	BP	1	1
GO:0018193	0.491931	0.689868	5	619	peptidyl-amino acid modification	BP	1	1
GO:0034620	0.493875	0.854279	1	95	cellular response to unfolded protein	BP	1	1
GO:0002790	0.493915	0.773235	2	225	peptide secretion	BP	1	1
GO:0050663	0.494398	0.853956	1	93	cytokine secretion	BP	1	1
GO:0006139	0.49458	0.616827	21	2819	nucleobase-containing compound metabolic process	BP	1	1
GO:0016567	0.494675	0.70528	4	496	protein ubiquitination	BP	1	1
GO:0071346	0.495101	0.853446	1	96	cellular response to interferon-gamma	BP	1	1
GO:0032479	0.495771	0.85301	1	95	regulation of type I interferon production	BP	1	1
GO:0005126	0.495804	0.852975	1	96	cytokine receptor binding	MF	1	1
GO:0043254	0.495835	0.771678	2	222	regulation of protein complex assembly	BP	1	1
GO:0044242	0.496732	0.852377	1	94	cellular lipid catabolic process	BP	1	1
GO:0010562	0.497071	0.703127	4	495	positive regulation of phosphorus metabolic process	BP	1	1
GO:0045937	0.497071	0.703127	4	495	positive regulation of phosphate metabolic process	BP	1	1
GO:0031400	0.497872	0.728335	3	364	negative regulation of protein modification process	BP	1	1
GO:0006468	0.498886	0.659874	7	894	protein phosphorylation	BP	1	1
GO:0032606	0.499346	0.850585	1	96	type I interferon production	BP	1	1
GO:0051173	0.500244	0.633382	11	1444	positive regulation of nitrogen compound metabolic process	BP	1	1
GO:0006906	0.500266	0.850042	1	90	vesicle fusion	BP	1	1
GO:1903708	0.500938	0.849516	1	95	positive regulation of hemopoiesis	BP	1	1
GO:0008022	0.502697	0.848341	1	93	protein C-terminus binding	MF	1	1
GO:0051480	0.502913	0.848221	1	91	regulation of cytosolic calcium ion concentration	BP	1	1
GO:0006997	0.503024	0.848089	1	95	nucleus organization	BP	1	1
GO:0045216	0.503484	0.847844	1	90	cell-cell junction organization	BP	1	1
GO:0016874	0.503813	0.847561	1	94	ligase activity	MF	1	1
GO:0051438	0.504013	0.847359	1	99	regulation of ubiquitin-protein transferase activity	BP	1	1
GO:0042110	0.504337	0.764623	2	230	T cell activation	BP	1	1
GO:0006140	0.505049	0.846697	1	95	regulation of nucleotide metabolic process	BP	1	1
GO:0002703	0.506717	0.845518	1	97	regulation of leukocyte mediated immunity	BP	1	1
GO:0051961	0.507676	0.844906	1	93	negative regulation of nervous system development	BP	1	1
GO:0042326	0.507936	0.761611	2	231	negative regulation of phosphorylation	BP	1	1
GO:0018205	0.508042	0.761535	2	228	peptidyl-lysine modification	BP	1	1
GO:0001076	0.508129	0.844591	1	93	transcription factor activity, RNA polymerase II transcription factor binding	MF	1	1
GO:0080135	0.508665	0.718806	3	367	regulation of cellular response to stress	BP	1	1
GO:0008509	0.508802	0.844094	1	95	anion transmembrane transporter activity	MF	1	1
GO:0006414	0.509149	0.843764	1	102	translational elongation	BP	1	1
GO:0003006	0.509168	0.760594	2	227	developmental process involved in reproduction	BP	1	1
GO:0071222	0.509538	0.843541	1	98	cellular response to lipopolysaccharide	BP	1	1
GO:0032844	0.510054	0.75984	2	229	regulation of homeostatic process	BP	1	1
GO:1902806	0.510322	0.843006	1	97	regulation of cell cycle G1/S phase transition	BP	1	1
GO:0045765	0.510447	0.842945	1	95	regulation of angiogenesis	BP	1	1
GO:0006644	0.510799	0.759203	2	231	phospholipid metabolic process	BP	1	1
GO:0004721	0.510945	0.842596	1	95	phosphoprotein phosphatase activity	MF	1	1
GO:0050896	0.511533	0.598326	26	3494	response to stimulus	BP	1	1
GO:0009898	0.511634	0.842154	1	92	cytoplasmic side of plasma membrane	CC	1	1
GO:0008168	0.513538	0.840717	1	99	methyltransferase activity	MF	1	1
GO:0034329	0.513931	0.84052	1	93	cell junction assembly	BP	1	1
GO:0032268	0.515251	0.623693	10	1332	regulation of cellular protein metabolic process	BP	1	1
GO:0046578	0.515798	0.83924	1	90	regulation of Ras protein signal transduction	BP	1	1
GO:0009743	0.516164	0.838866	1	98	response to carbohydrate	BP	1	1
GO:0090174	0.51789	0.837674	1	95	organelle membrane fusion	BP	1	1
GO:0007600	0.518359	0.837324	1	96	sensory perception	BP	1	1
GO:0061024	0.518473	0.683558	4	504	membrane organization	BP	1	1
GO:0016051	0.519055	0.836772	1	100	carbohydrate biosynthetic process	BP	1	1
GO:0140053	0.519524	0.836375	1	105	mitochondrial gene expression	BP	1	1
GO:0051049	0.521018	0.649338	6	776	regulation of transport	BP	1	1
GO:0031329	0.521464	0.680762	4	517	regulation of cellular catabolic process	BP	1	1
GO:0072359	0.522052	0.706779	3	363	circulatory system development	BP	1	1
GO:0071219	0.522971	0.833918	1	102	cellular response to molecule of bacterial origin	BP	1	1
GO:0050714	0.523138	0.833785	1	103	positive regulation of protein secretion	BP	1	1
GO:0009636	0.523456	0.833565	1	102	response to toxic substance	BP	1	1
GO:0048589	0.524407	0.747582	2	230	developmental growth	BP	1	1
GO:0030595	0.524751	0.832622	1	102	leukocyte chemotaxis	BP	1	1
GO:0035257	0.525481	0.832139	1	98	nuclear hormone receptor binding	MF	1	1
GO:1904062	0.52573	0.832014	1	94	regulation of cation transmembrane transport	BP	1	1
GO:0050890	0.526017	0.831734	1	99	cognition	BP	1	1
GO:0006511	0.526277	0.702894	3	379	ubiquitin-dependent protein catabolic process	BP	1	1
GO:0003824	0.526822	0.586489	20	2700	catalytic activity	MF	1	1
GO:0001959	0.527384	0.830679	1	103	regulation of cytokine-mediated signaling pathway	BP	1	1
GO:0005813	0.527685	0.74471	2	236	centrosome	CC	1	1
GO:1902115	0.527852	0.830399	1	98	regulation of organelle assembly	BP	1	1
GO:0032102	0.528842	0.829592	1	104	negative regulation of response to external stimulus	BP	1	1
GO:0045596	0.529177	0.7434	2	238	negative regulation of cell differentiation	BP	1	1
GO:0016741	0.530447	0.828403	1	104	transferase activity, transferring one-carbon groups	MF	1	1
GO:0006936	0.530511	0.828434	1	98	muscle contraction	BP	1	1
GO:0001726	0.530718	0.828308	1	96	ruffle	CC	1	1
GO:0048583	0.531494	0.595664	13	1744	regulation of response to stimulus	BP	1	1
GO:0071426	0.531515	0.827597	1	105	ribonucleoprotein complex export from nucleus	BP	1	1
GO:0071310	0.531559	0.613511	9	1210	cellular response to organic substance	BP	1	1
GO:0048666	0.5316	0.698039	3	364	neuron development	BP	1	1
GO:0001568	0.531754	0.741156	2	235	blood vessel development	BP	1	1
GO:0005488	0.532512	0.625974	45	6102	binding	MF	1	1
GO:0001047	0.532767	0.8267	1	102	core promoter binding	MF	1	1
GO:0002793	0.534371	0.82545	1	106	positive regulation of peptide secretion	BP	1	1
GO:0071166	0.534735	0.825176	1	106	ribonucleoprotein complex localization	BP	1	1
GO:0019941	0.534784	0.695053	3	384	modification-dependent protein catabolic process	BP	1	1
GO:0065004	0.535302	0.824762	1	105	protein-DNA complex assembly	BP	1	1
GO:0033043	0.535794	0.64879	5	652	regulation of organelle organization	BP	1	1
GO:1901342	0.536158	0.824154	1	102	regulation of vasculature development	BP	1	1
GO:0008092	0.536347	0.693638	3	368	cytoskeletal protein binding	MF	1	1
GO:0045862	0.536633	0.736804	2	247	positive regulation of proteolysis	BP	1	1
GO:0009888	0.536814	0.647812	5	650	tissue development	BP	1	1
GO:0002521	0.538856	0.73485	2	242	leukocyte differentiation	BP	1	1
GO:1901796	0.539066	0.821901	1	106	regulation of signal transduction by p53 class mediator	BP	1	1
GO:0034341	0.540086	0.821089	1	109	response to interferon-gamma	BP	1	1
GO:0019362	0.540626	0.820712	1	106	pyridine nucleotide metabolic process	BP	1	1
GO:0046496	0.540626	0.820712	1	106	nicotinamide nucleotide metabolic process	BP	1	1
GO:1904813	0.541581	0.819945	1	109	ficolin-1-rich granule lumen	CC	1	1
GO:0035967	0.541968	0.819648	1	109	cellular response to topologically incorrect protein	BP	1	1
GO:0002684	0.5421	0.661271	4	529	positive regulation of immune system process	BP	1	1
GO:0016054	0.542353	0.819377	1	107	organic acid catabolic process	BP	1	1
GO:0046395	0.542353	0.819377	1	107	carboxylic acid catabolic process	BP	1	1
GO:0010721	0.543019	0.818915	1	103	negative regulation of cell development	BP	1	1
GO:2001235	0.54321	0.818718	1	107	positive regulation of apoptotic signaling pathway	BP	1	1
GO:0044089	0.543641	0.730568	2	243	positive regulation of cellular component biogenesis	BP	1	1
GO:0005088	0.543821	0.818425	1	94	Ras guanyl-nucleotide exchange factor activity	MF	1	1
GO:0002244	0.544183	0.81798	1	106	hematopoietic progenitor cell differentiation	BP	1	1
GO:0050730	0.544361	0.817842	1	106	regulation of peptidyl-tyrosine phosphorylation	BP	1	1
GO:1901617	0.54665	0.816044	1	108	organic hydroxy compound biosynthetic process	BP	1	1
GO:0072524	0.547023	0.815754	1	108	pyridine-containing compound metabolic process	BP	1	1
GO:0002449	0.548395	0.814661	1	110	lymphocyte mediated immunity	BP	1	1
GO:0050778	0.549726	0.681033	3	391	positive regulation of immune response	BP	1	1
GO:0060759	0.550157	0.813281	1	110	regulation of response to cytokine stimulus	BP	1	1
GO:0009966	0.550462	0.589197	10	1350	regulation of signal transduction	BP	1	1
GO:0051427	0.551159	0.812554	1	105	hormone receptor binding	MF	1	1
GO:0031397	0.553387	0.81071	1	112	negative regulation of protein ubiquitination	BP	1	1
GO:0005741	0.553805	0.810378	1	112	mitochondrial outer membrane	CC	1	1
GO:0004871	0.553819	0.67714	3	391	signal transducer activity	MF	1	1
GO:0001944	0.555518	0.719772	2	245	vasculature development	BP	1	1
GO:0050870	0.556024	0.808612	1	112	positive regulation of T cell activation	BP	1	1
GO:0098562	0.556315	0.808466	1	105	cytoplasmic side of membrane	CC	1	1
GO:0043902	0.556445	0.808265	1	113	positive regulation of multi-organism process	BP	1	1
GO:0006405	0.557572	0.807363	1	113	RNA export from nucleus	BP	1	1
GO:0010941	0.558295	0.613053	6	817	regulation of cell death	BP	1	1
GO:0098662	0.559197	0.716364	2	249	inorganic cation transmembrane transport	BP	1	1
GO:0006812	0.559465	0.671727	3	392	cation transport	BP	1	1
GO:0120036	0.561753	0.64223	4	519	plasma membrane bounded cell projection organization	BP	1	1
GO:0045927	0.562118	0.803729	1	110	positive regulation of growth	BP	1	1
GO:0030163	0.562128	0.64183	4	543	protein catabolic process	BP	1	1
GO:0031325	0.562439	0.572415	11	1503	positive regulation of cellular metabolic process	BP	1	1
GO:0010976	0.564012	0.802225	1	107	positive regulation of neuron projection development	BP	1	1
GO:0072358	0.565537	0.710464	2	249	cardiovascular system development	BP	1	1
GO:0048585	0.567134	0.618078	5	680	negative regulation of response to stimulus	BP	1	1
GO:0019787	0.567137	0.708947	2	253	ubiquitin-like protein transferase activity	MF	1	1
GO:0010604	0.567439	0.56737	11	1510	positive regulation of macromolecule metabolic process	BP	1	1
GO:0048284	0.567662	0.799193	1	110	organelle fusion	BP	1	1
GO:0034641	0.568401	0.542773	23	3188	cellular nitrogen compound metabolic process	BP	1	1
GO:0097435	0.568708	0.707474	2	252	supramolecular fiber organization	BP	1	1
GO:1903321	0.568961	0.798038	1	117	negative regulation of protein modification by small protein conjugation or removal	BP	1	1
GO:0034330	0.570027	0.797248	1	109	cell junction organization	BP	1	1
GO:0010256	0.571019	0.705277	2	256	endomembrane system organization	BP	1	1
GO:1903039	0.57178	0.795695	1	117	positive regulation of leukocyte cell-cell adhesion	BP	1	1
GO:0005829	0.572558	0.540841	20	2741	cytosol	CC	1	1
GO:0071216	0.572655	0.794964	1	117	cellular response to biotic stimulus	BP	1	1
GO:0007420	0.573039	0.703387	2	250	brain development	BP	1	1
GO:0044262	0.573608	0.794188	1	115	cellular carbohydrate metabolic process	BP	1	1
GO:0030030	0.573707	0.630382	4	527	cell projection organization	BP	1	1
GO:0033993	0.573738	0.657811	3	405	response to lipid	BP	1	1
GO:1902532	0.574653	0.7018	2	263	negative regulation of intracellular signal transduction	BP	1	1
GO:0008152	0.574904	0.546889	37	5093	metabolic process	BP	1	1
GO:0043488	0.575233	0.792767	1	120	regulation of mRNA stability	BP	1	1
GO:0016757	0.575448	0.792641	1	115	transferase activity, transferring glycosyl groups	MF	1	1
GO:1900180	0.576185	0.792008	1	116	regulation of protein localization to nucleus	BP	1	1
GO:0051028	0.577531	0.790835	1	119	mRNA transport	BP	1	1
GO:0006986	0.578917	0.789636	1	121	response to unfolded protein	BP	1	1
GO:0003682	0.57919	0.697471	2	260	chromatin binding	MF	1	1
GO:0007010	0.579531	0.624541	4	531	cytoskeleton organization	BP	1	1
GO:0033554	0.580274	0.57176	8	1117	cellular response to stress	BP	1	1
GO:0060429	0.580886	0.650741	3	404	epithelium development	BP	1	1
GO:0042391	0.580932	0.787983	1	115	regulation of membrane potential	BP	1	1
GO:0060828	0.581157	0.787756	1	118	regulation of canonical Wnt signaling pathway	BP	1	1
GO:0009968	0.581869	0.62216	4	550	negative regulation of signal transduction	BP	1	1
GO:0031968	0.582341	0.786707	1	121	organelle outer membrane	CC	1	1
GO:0032869	0.583324	0.785929	1	115	cellular response to insulin stimulus	BP	1	1
GO:0048871	0.583568	0.785707	1	116	multicellular organismal homeostasis	BP	1	1
GO:0046474	0.58417	0.785164	1	118	glycerophospholipid biosynthetic process	BP	1	1
GO:0072659	0.585	0.784458	1	117	protein localization to plasma membrane	BP	1	1
GO:0009986	0.586784	0.690089	2	269	cell surface	CC	1	1
GO:0005635	0.587335	0.689558	2	267	nuclear envelope	CC	1	1
GO:0061136	0.588305	0.781528	1	122	regulation of proteasomal protein catabolic process	BP	1	1
GO:0019867	0.589045	0.78087	1	123	outer membrane	CC	1	1
GO:0017016	0.589374	0.68764	2	248	Ras GTPase binding	MF	1	1
GO:0034470	0.590325	0.686577	2	283	ncRNA processing	BP	1	1
GO:0009725	0.590945	0.640643	3	411	response to hormone	BP	1	1
GO:0046822	0.591113	0.779087	1	120	regulation of nucleocytoplasmic transport	BP	1	1
GO:0016746	0.592069	0.778233	1	121	transferase activity, transferring acyl groups	MF	1	1
GO:0042113	0.592767	0.777638	1	119	B cell activation	BP	1	1
GO:0031331	0.592783	0.684197	2	272	positive regulation of cellular catabolic process	BP	1	1
GO:0005634	0.593513	0.516549	25	3479	nucleus	CC	1	1
GO:0042180	0.59358	0.776853	1	125	cellular ketone metabolic process	BP	1	1
GO:0000819	0.594216	0.776354	1	119	sister chromatid segregation	BP	1	1
GO:0043487	0.597606	0.773242	1	127	regulation of RNA stability	BP	1	1
GO:0043565	0.59791	0.633568	3	411	sequence-specific DNA binding	MF	1	1
GO:0010389	0.597969	0.772948	1	124	regulation of G2/M transition of mitotic cell cycle	BP	1	1
GO:0005802	0.598589	0.772447	1	119	trans-Golgi network	CC	1	1
GO:0022409	0.598629	0.772334	1	126	positive regulation of cell-cell adhesion	BP	1	1
GO:0071824	0.599515	0.771547	1	125	protein-DNA complex subunit organization	BP	1	1
GO:0006091	0.599528	0.677476	2	280	generation of precursor metabolites and energy	BP	1	1
GO:0006417	0.602398	0.674609	2	278	regulation of translation	BP	1	1
GO:0007264	0.602531	0.674555	2	257	small GTPase mediated signal transduction	BP	1	1
GO:0005856	0.602838	0.567709	6	830	cytoskeleton	CC	1	1
GO:0140014	0.605032	0.766546	1	124	mitotic nuclear division	BP	1	1
GO:0031267	0.605465	0.671604	2	256	small GTPase binding	MF	1	1
GO:0036464	0.605972	0.765652	1	127	cytoplasmic ribonucleoprotein granule	CC	1	1
GO:0043624	0.606688	0.764974	1	129	cellular protein complex disassembly	BP	1	1
GO:0006402	0.606946	0.669992	2	287	mRNA catabolic process	BP	1	1
GO:0060326	0.607536	0.764214	1	127	cell chemotaxis	BP	1	1
GO:0005198	0.607893	0.669036	2	286	structural molecule activity	MF	1	1
GO:0005730	0.609503	0.593713	4	581	nucleolus	CC	1	1
GO:0044281	0.610898	0.548514	7	1015	small molecule metabolic process	BP	1	1
GO:0031330	0.611929	0.76012	1	129	negative regulation of cellular catabolic process	BP	1	1
GO:1902749	0.611938	0.760111	1	129	regulation of cell cycle G2/M phase transition	BP	1	1
GO:0051603	0.612429	0.618537	3	430	proteolysis involved in cellular protein catabolic process	BP	1	1
GO:0045936	0.612438	0.664425	2	280	negative regulation of phosphate metabolic process	BP	1	1
GO:0051716	0.612477	0.498813	21	2931	cellular response to stimulus	BP	1	1
GO:1990778	0.613363	0.758811	1	126	protein localization to cell periphery	BP	1	1
GO:0008202	0.613502	0.758628	1	131	steroid metabolic process	BP	1	1
GO:0010563	0.614253	0.662561	2	281	negative regulation of phosphorus metabolic process	BP	1	1
GO:0098655	0.615307	0.661496	2	276	cation transmembrane transport	BP	1	1
GO:0034765	0.615662	0.756696	1	122	regulation of ion transmembrane transport	BP	1	1
GO:0035091	0.615704	0.756668	1	121	phosphatidylinositol binding	MF	1	1
GO:0006469	0.615796	0.756492	1	129	negative regulation of protein kinase activity	BP	1	1
GO:0065007	0.616107	0.49894	34	4694	biological regulation	BP	1	1
GO:0045017	0.616919	0.755432	1	129	glycerolipid biosynthetic process	BP	1	1
GO:0098660	0.617785	0.65894	2	276	inorganic ion transmembrane transport	BP	1	1
GO:1902105	0.617813	0.754564	1	131	regulation of leukocyte differentiation	BP	1	1
GO:0010959	0.618597	0.753884	1	125	regulation of metal ion transport	BP	1	1
GO:0035966	0.619064	0.753336	1	135	response to topologically incorrect protein	BP	1	1
GO:0050792	0.62142	0.751078	1	136	regulation of viral process	BP	1	1
GO:0048568	0.621509	0.751073	1	128	embryonic organ development	BP	1	1
GO:0061013	0.622104	0.750431	1	135	regulation of mRNA catabolic process	BP	1	1
GO:0044087	0.622396	0.608058	3	424	regulation of cellular component biogenesis	BP	1	1
GO:0016310	0.622901	0.527307	8	1147	phosphorylation	BP	1	1
GO:0071704	0.622921	0.493517	35	4877	organic substance metabolic process	BP	1	1
GO:0000785	0.623324	0.653155	2	284	chromatin	CC	1	1
GO:0045595	0.6241	0.559212	5	712	regulation of cell differentiation	BP	1	1
GO:0009416	0.626884	0.745833	1	133	response to light stimulus	BP	1	1
GO:0070887	0.627379	0.50993	10	1444	cellular response to chemical stimulus	BP	1	1
GO:0048518	0.628891	0.484952	18	2540	positive regulation of biological process	BP	1	1
GO:0045666	0.630059	0.742797	1	127	positive regulation of neuron differentiation	BP	1	1
GO:0015631	0.630333	0.742506	1	129	tubulin binding	MF	1	1
GO:0035770	0.63066	0.742113	1	136	ribonucleoprotein granule	CC	1	1
GO:0060070	0.632168	0.740638	1	135	canonical Wnt signaling pathway	BP	1	1
GO:0019898	0.633068	0.7398	1	130	extrinsic component of membrane	CC	1	1
GO:0051701	0.633307	0.739492	1	137	interaction with host	BP	1	1
GO:0016791	0.633337	0.739493	1	134	phosphatase activity	MF	1	1
GO:0036094	0.633362	0.516108	8	1152	small molecule binding	MF	1	1
GO:0016020	0.635695	0.472482	26	3660	membrane	CC	1	1
GO:0098609	0.63611	0.63961	2	291	cell-cell adhesion	BP	1	1
GO:0042692	0.636425	0.736433	1	133	muscle cell differentiation	BP	1	1
GO:0033673	0.637096	0.735723	1	137	negative regulation of kinase activity	BP	1	1
GO:0007050	0.63733	0.735469	1	139	cell cycle arrest	BP	1	1
GO:0006869	0.639731	0.733118	1	133	lipid transport	BP	1	1
GO:0034762	0.640131	0.732736	1	131	regulation of transmembrane transport	BP	1	1
GO:0005654	0.641946	0.479158	14	2021	nucleoplasm	CC	1	1
GO:0006955	0.642287	0.514906	7	1042	immune response	BP	1	1
GO:0006913	0.643193	0.631957	2	297	nucleocytoplasmic transport	BP	1	1
GO:0006401	0.64348	0.631617	2	306	RNA catabolic process	BP	1	1
GO:0061025	0.643774	0.728992	1	136	membrane fusion	BP	1	1
GO:0007017	0.643907	0.631213	2	288	microtubule-based process	BP	1	1
GO:0034248	0.644123	0.630937	2	300	regulation of cellular amide metabolic process	BP	1	1
GO:0006611	0.644205	0.728493	1	142	protein export from nucleus	BP	1	1
GO:0010469	0.644577	0.728105	1	143	regulation of receptor activity	BP	1	1
GO:0101002	0.644814	0.727854	1	144	ficolin-1-rich granule	CC	1	1
GO:0014070	0.645047	0.583568	3	443	response to organic cyclic compound	BP	1	1
GO:0010646	0.645437	0.490507	10	1445	regulation of cell communication	BP	1	1
GO:0006793	0.645461	0.485735	11	1596	phosphorus metabolic process	BP	1	1
GO:0002757	0.645794	0.629134	2	295	immune response-activating signal transduction	BP	1	1
GO:0000976	0.645888	0.629046	2	291	transcription regulatory region sequence-specific DNA binding	MF	1	1
GO:0061630	0.64753	0.725135	1	137	ubiquitin protein ligase activity	MF	1	1
GO:0098794	0.648548	0.724137	1	132	postsynapse	CC	1	1
GO:0009896	0.649188	0.625399	2	302	positive regulation of catabolic process	BP	1	1
GO:0051169	0.650044	0.624462	2	301	nuclear transport	BP	1	1
GO:0030097	0.650475	0.57757	3	448	hemopoiesis	BP	1	1
GO:0003012	0.6505	0.722075	1	136	muscle system process	BP	1	1
GO:0051251	0.652796	0.719597	1	145	positive regulation of lymphocyte activation	BP	1	1
GO:0048522	0.652858	0.462733	16	2295	positive regulation of cellular process	BP	1	1
GO:0098813	0.65413	0.718238	1	141	nuclear chromosome segregation	BP	1	1
GO:0042787	0.654924	0.717368	1	145	protein ubiquitination involved in ubiquitin-dependent protein catabolic process	BP	1	1
GO:0034622	0.656336	0.543038	4	610	cellular macromolecular complex assembly	BP	1	1
GO:0043903	0.656907	0.715242	1	149	regulation of symbiosis, encompassing mutualism through parasitism	BP	1	1
GO:0046903	0.657483	0.522744	5	757	secretion	BP	1	1
GO:0050657	0.6603	0.71164	1	149	nucleic acid transport	BP	1	1
GO:0050658	0.6603	0.71164	1	149	RNA transport	BP	1	1
GO:0019222	0.660648	0.447599	21	3004	regulation of metabolic process	BP	1	1
GO:0032868	0.660723	0.711244	1	143	response to insulin	BP	1	1
GO:0031981	0.663224	0.451473	16	2329	nuclear lumen	CC	1	1
GO:0010038	0.664119	0.707545	1	149	response to metal ion	BP	1	1
GO:1903532	0.664336	0.707302	1	150	positive regulation of secretion by cell	BP	1	1
GO:0044455	0.665072	0.706473	1	154	mitochondrial membrane part	CC	1	1
GO:0023051	0.665085	0.468994	10	1466	regulation of signaling	BP	1	1
GO:0019083	0.665919	0.705532	1	157	viral transcription	BP	1	1
GO:0000166	0.666161	0.488589	7	1041	nucleotide binding	MF	1	1
GO:0009893	0.666234	0.463029	11	1614	positive regulation of metabolic process	BP	1	1
GO:0035639	0.666954	0.498295	6	895	purine ribonucleoside triphosphate binding	MF	1	1
GO:1901265	0.667153	0.48748	7	1042	nucleoside phosphate binding	MF	1	1
GO:0090407	0.667444	0.604978	2	311	organophosphate biosynthetic process	BP	1	1
GO:0051236	0.668453	0.702818	1	152	establishment of RNA localization	BP	1	1
GO:0044260	0.669743	0.436392	28	3984	cellular macromolecule metabolic process	BP	1	1
GO:0003712	0.672027	0.599756	2	307	transcription cofactor activity	MF	1	1
GO:0009895	0.672078	0.698843	1	152	negative regulation of catabolic process	BP	1	1
GO:0016604	0.672532	0.552662	3	466	nuclear body	CC	1	1
GO:0048534	0.673266	0.551825	3	463	hematopoietic or lymphoid organ development	BP	1	1
GO:0006470	0.673395	0.697416	1	149	protein dephosphorylation	BP	1	1
GO:0030424	0.673764	0.697046	1	145	axon	CC	1	1
GO:0000978	0.674416	0.696286	1	149	RNA polymerase II core promoter proximal region sequence-specific DNA binding	MF	1	1
GO:0051168	0.676461	0.693966	1	154	nuclear export	BP	1	1
GO:0072331	0.676645	0.693761	1	154	signal transduction by p53 class mediator	BP	1	1
GO:1990837	0.676799	0.594251	2	309	sequence-specific double-stranded DNA binding	MF	1	1
GO:0005815	0.677322	0.593643	2	310	microtubule organizing center	CC	1	1
GO:0005911	0.678126	0.692168	1	147	cell-cell junction	CC	1	1
GO:0007423	0.678254	0.692014	1	148	sensory organ development	BP	1	1
GO:0030111	0.678489	0.691724	1	151	regulation of Wnt signaling pathway	BP	1	1
GO:0010876	0.678877	0.691315	1	148	lipid localization	BP	1	1
GO:0051056	0.679211	0.691009	1	141	regulation of small GTPase mediated signal transduction	BP	1	1
GO:0006457	0.679284	0.690763	1	159	protein folding	BP	1	1
GO:0032555	0.680175	0.483335	6	906	purine ribonucleotide binding	MF	1	1
GO:0006629	0.68027	0.515856	4	623	lipid metabolic process	BP	1	1
GO:0044429	0.680465	0.515606	4	647	mitochondrial part	CC	1	1
GO:0000086	0.68062	0.6893	1	154	G2/M transition of mitotic cell cycle	BP	1	1
GO:0005085	0.681139	0.688868	1	138	guanyl-nucleotide exchange factor activity	MF	1	1
GO:0002764	0.683039	0.586965	2	315	immune response-regulating signaling pathway	BP	1	1
GO:0044057	0.686342	0.682826	1	150	regulation of system process	BP	1	1
GO:0009101	0.686402	0.682713	1	155	glycoprotein biosynthetic process	BP	1	1
GO:0032553	0.686682	0.475886	6	912	ribonucleotide binding	MF	1	1
GO:0001817	0.686727	0.582593	2	327	regulation of cytokine production	BP	1	1
GO:0071345	0.688764	0.533747	3	492	cellular response to cytokine stimulus	BP	1	1
GO:0031346	0.688767	0.680027	1	151	positive regulation of cell projection organization	BP	1	1
GO:0000987	0.688855	0.67989	1	155	core promoter proximal region sequence-specific DNA binding	MF	1	1
GO:0001159	0.688855	0.67989	1	155	core promoter proximal region DNA binding	MF	1	1
GO:0050863	0.68898	0.679711	1	159	regulation of T cell activation	BP	1	1
GO:0017076	0.690155	0.471887	6	916	purine nucleotide binding	MF	1	1
GO:0001501	0.690751	0.677729	1	151	skeletal system development	BP	1	1
GO:0044282	0.691781	0.676446	1	161	small molecule catabolic process	BP	1	1
GO:0044839	0.691793	0.676448	1	159	cell cycle G2/M phase transition	BP	1	1
GO:0007417	0.692537	0.575738	2	313	central nervous system development	BP	1	1
GO:0007268	0.693617	0.674362	1	154	chemical synaptic transmission	BP	1	1
GO:0098916	0.693617	0.674362	1	154	anterograde trans-synaptic signaling	BP	1	1
GO:0046649	0.695195	0.572523	2	324	lymphocyte activation	BP	1	1
GO:0007596	0.695709	0.671898	1	155	blood coagulation	BP	1	1
GO:0099536	0.695942	0.671624	1	155	synaptic signaling	BP	1	1
GO:0099537	0.695942	0.671624	1	155	trans-synaptic signaling	BP	1	1
GO:0044248	0.696542	0.445843	8	1239	cellular catabolic process	BP	1	1
GO:0019080	0.697709	0.669408	1	171	viral gene expression	BP	1	1
GO:0050817	0.698102	0.669062	1	156	coagulation	BP	1	1
GO:0009056	0.69841	0.437045	9	1389	catabolic process	BP	1	1
GO:0032496	0.698659	0.668335	1	164	response to lipopolysaccharide	BP	1	1
GO:0019901	0.70103	0.565483	2	323	protein kinase binding	MF	1	1
GO:0022618	0.70145	0.664978	1	168	ribonucleoprotein complex assembly	BP	1	1
GO:0002696	0.70148	0.664964	1	165	positive regulation of leukocyte activation	BP	1	1
GO:0007599	0.702204	0.664156	1	158	hemostasis	BP	1	1
GO:0031647	0.702428	0.663821	1	166	regulation of protein stability	BP	1	1
GO:0051276	0.702585	0.489677	4	633	chromosome organization	BP	1	1
GO:0042578	0.702772	0.66344	1	162	phosphoric ester hydrolase activity	MF	1	1
GO:1903037	0.704497	0.661331	1	166	regulation of leukocyte cell-cell adhesion	BP	1	1
GO:0002283	0.704707	0.560959	2	338	neutrophil activation involved in immune response	BP	1	1
GO:0015931	0.705585	0.659992	1	169	nucleobase-containing compound transport	BP	1	1
GO:0048513	0.705654	0.435332	8	1217	animal organ development	BP	1	1
GO:0043170	0.705764	0.3972	29	4169	macromolecule metabolic process	BP	1	1
GO:0050769	0.708033	0.657109	1	158	positive regulation of neurogenesis	BP	1	1
GO:1901699	0.708064	0.556879	2	324	cellular response to nitrogen compound	BP	1	1
GO:0050867	0.708302	0.656698	1	168	positive regulation of cell activation	BP	1	1
GO:0006996	0.708317	0.408576	13	1945	organelle organization	BP	1	1
GO:0006396	0.709492	0.481369	4	671	RNA processing	BP	1	1
GO:0071375	0.709929	0.654757	1	162	cellular response to peptide hormone stimulus	BP	1	1
GO:0031098	0.71029	0.654298	1	164	stress-activated protein kinase signaling cascade	BP	1	1
GO:0071702	0.712207	0.421125	9	1393	organic substance transport	BP	1	1
GO:0007155	0.712674	0.505035	3	485	cell adhesion	BP	1	1
GO:0042119	0.712741	0.551041	2	343	neutrophil activation	BP	1	1
GO:0044464	0.714976	0.483798	48	6635	cell part	CC	1	1
GO:0002237	0.715246	0.648113	1	172	response to molecule of bacterial origin	BP	1	1
GO:0048732	0.715596	0.647716	1	167	gland development	BP	1	1
GO:0071705	0.71605	0.42319	8	1256	nitrogen compound transport	BP	1	1
GO:0022610	0.71651	0.500316	3	488	biological adhesion	BP	1	1
GO:0071826	0.716524	0.646498	1	175	ribonucleoprotein complex subunit organization	BP	1	1
GO:0042221	0.717337	0.401469	12	1833	response to chemical	BP	1	1
GO:0015980	0.718004	0.644646	1	175	energy derivation by oxidation of organic compounds	BP	1	1
GO:0036230	0.71842	0.543932	2	347	granulocyte activation	BP	1	1
GO:0034599	0.718676	0.643825	1	172	cellular response to oxidative stress	BP	1	1
GO:0097190	0.718721	0.543556	2	346	apoptotic signaling pathway	BP	1	1
GO:0051962	0.718878	0.643642	1	163	positive regulation of nervous system development	BP	1	1
GO:0016787	0.719705	0.42695	7	1112	hydrolase activity	MF	1	1
GO:0051020	0.720129	0.541863	2	318	GTPase binding	MF	1	1
GO:0043623	0.721025	0.540665	2	341	cellular protein complex assembly	BP	1	1
GO:1901701	0.722163	0.493299	3	497	cellular response to oxygen-containing compound	BP	1	1
GO:0048471	0.72406	0.536818	2	341	perinuclear region of cytoplasm	CC	1	1
GO:0005623	0.724313	0.473176	48	6642	cell	CC	1	1
GO:0006403	0.724935	0.635845	1	178	RNA localization	BP	1	1
GO:0008284	0.725476	0.535003	2	345	positive regulation of cell proliferation	BP	1	1
GO:0042623	0.726505	0.633862	1	174	ATPase activity, coupled	MF	1	1
GO:0009653	0.726785	0.428677	6	937	anatomical structure morphogenesis	BP	1	1
GO:0002252	0.726853	0.46021	4	670	immune effector process	BP	1	1
GO:0044238	0.72695	0.37702	33	4744	primary metabolic process	BP	1	1
GO:0031965	0.727013	0.633201	1	175	nuclear membrane	CC	1	1
GO:0051640	0.727601	0.532297	2	342	organelle localization	BP	1	1
GO:0001525	0.728553	0.631239	1	172	angiogenesis	BP	1	1
GO:0032880	0.72885	0.484913	3	508	regulation of protein localization	BP	1	1
GO:0007059	0.729245	0.630335	1	173	chromosome segregation	BP	1	1
GO:0044237	0.730532	0.374368	34	4879	cellular metabolic process	BP	1	1
GO:0097193	0.731495	0.627347	1	182	intrinsic apoptotic signaling pathway	BP	1	1
GO:0001558	0.731642	0.62719	1	177	regulation of cell growth	BP	1	1
GO:0007265	0.731887	0.62694	1	168	Ras protein signal transduction	BP	1	1
GO:0008270	0.732951	0.525393	2	347	zinc ion binding	MF	1	1
GO:0043241	0.733088	0.625272	1	181	protein complex disassembly	BP	1	1
GO:0032879	0.733278	0.410728	7	1104	regulation of localization	BP	1	1
GO:0010975	0.733318	0.625054	1	170	regulation of neuron projection development	BP	1	1
GO:0006796	0.733956	0.390271	10	1558	phosphate-containing compound metabolic process	BP	1	1
GO:0006397	0.735135	0.522521	2	362	mRNA processing	BP	1	1
GO:0034655	0.735806	0.521648	2	362	nucleobase-containing compound catabolic process	BP	1	1
GO:0045321	0.736218	0.448562	4	676	leukocyte activation	BP	1	1
GO:0005874	0.737618	0.619353	1	174	microtubule	CC	1	1
GO:0007159	0.738932	0.617548	1	182	leukocyte cell-cell adhesion	BP	1	1
GO:0032259	0.739805	0.616376	1	183	methylation	BP	1	1
GO:0000956	0.739974	0.616117	1	188	nuclear-transcribed mRNA catabolic process	BP	1	1
GO:0046034	0.740464	0.615462	1	188	ATP metabolic process	BP	1	1
GO:0007267	0.741238	0.46915	3	511	cell-cell signaling	BP	1	1
GO:0019216	0.742557	0.612701	1	181	regulation of lipid metabolic process	BP	1	1
GO:0050789	0.742748	0.356715	31	4461	regulation of biological process	BP	1	1
GO:0050794	0.742969	0.354998	29	4188	regulation of cellular process	BP	1	1
GO:0044877	0.743379	0.466381	3	519	macromolecular complex binding	MF	1	1
GO:0006520	0.74352	0.611368	1	186	cellular amino acid metabolic process	BP	1	1
GO:0006839	0.7442	0.61043	1	189	mitochondrial transport	BP	1	1
GO:0006464	0.744512	0.366587	13	1990	cellular protein modification process	BP	1	1
GO:0036211	0.744512	0.366587	13	1990	protein modification process	BP	1	1
GO:0045787	0.745296	0.608971	1	185	positive regulation of cell cycle	BP	1	1
GO:0016491	0.746816	0.507136	2	365	oxidoreductase activity	MF	1	1
GO:0015630	0.747071	0.461612	3	512	microtubule cytoskeleton	CC	1	1
GO:1901565	0.747549	0.434245	4	686	organonitrogen compound catabolic process	BP	1	1
GO:0003713	0.748381	0.604782	1	183	transcription coactivator activity	MF	1	1
GO:0043228	0.749634	0.360525	13	2011	non-membrane-bounded organelle	CC	1	1
GO:0043232	0.749634	0.360525	13	2011	intracellular non-membrane-bounded organelle	CC	1	1
GO:0002275	0.749696	0.50328	2	368	myeloid cell activation involved in immune response	BP	1	1
GO:0044463	0.751382	0.501063	2	349	cell projection part	CC	1	1
GO:0120038	0.751382	0.501063	2	349	plasma membrane bounded cell projection part	CC	1	1
GO:0120025	0.751693	0.428971	4	664	plasma membrane bounded cell projection	CC	1	1
GO:0046700	0.751715	0.500556	2	373	heterocycle catabolic process	BP	1	1
GO:0005543	0.75304	0.598395	1	178	phospholipid binding	MF	1	1
GO:0010638	0.753538	0.498118	2	364	positive regulation of organelle organization	BP	1	1
GO:0044270	0.754067	0.497377	2	375	cellular nitrogen compound catabolic process	BP	1	1
GO:0097367	0.754174	0.39504	6	983	carbohydrate derivative binding	MF	1	1
GO:0070925	0.754691	0.496553	2	366	organelle assembly	BP	1	1
GO:0008283	0.754766	0.407191	5	843	cell proliferation	BP	1	1
GO:0045785	0.756344	0.593716	1	188	positive regulation of cell adhesion	BP	1	1
GO:0034976	0.756358	0.593651	1	195	response to endoplasmic reticulum stress	BP	1	1
GO:1901653	0.758265	0.59103	1	186	cellular response to peptide	BP	1	1
GO:0022407	0.758697	0.590374	1	193	regulation of cell-cell adhesion	BP	1	1
GO:0005739	0.758703	0.389346	6	1028	mitochondrion	CC	1	1
GO:0033044	0.758783	0.590279	1	189	regulation of chromosome organization	BP	1	1
GO:0034660	0.759352	0.490164	2	385	ncRNA metabolic process	BP	1	1
GO:0019439	0.760656	0.488389	2	380	aromatic compound catabolic process	BP	1	1
GO:0098542	0.761739	0.586029	1	198	defense response to other organism	BP	1	1
GO:0051128	0.761819	0.375726	7	1134	regulation of cellular component organization	BP	1	1
GO:0000790	0.76318	0.584004	1	193	nuclear chromatin	CC	1	1
GO:0023052	0.763309	0.337533	16	2436	signaling	BP	1	1
GO:0034774	0.763933	0.582887	1	199	secretory granule lumen	CC	1	1
GO:0016043	0.764589	0.331916	19	2860	cellular component organization	BP	1	1
GO:0007165	0.765138	0.33723	15	2300	signal transduction	BP	1	1
GO:0019900	0.765869	0.481226	2	367	kinase binding	MF	1	1
GO:0010608	0.766213	0.480717	2	381	posttranscriptional regulation of gene expression	BP	1	1
GO:0007507	0.76673	0.57894	1	187	heart development	BP	1	1
GO:0034097	0.767036	0.435167	3	555	response to cytokine	BP	1	1
GO:0071840	0.768333	0.326545	20	3014	cellular component organization or biogenesis	BP	1	1
GO:0009205	0.768715	0.575952	1	204	purine ribonucleoside triphosphate metabolic process	BP	1	1
GO:0006807	0.768785	0.326356	31	4538	nitrogen compound metabolic process	BP	1	1
GO:0044092	0.769226	0.432223	3	549	negative regulation of molecular function	BP	1	1
GO:0051223	0.770532	0.474696	2	379	regulation of protein transport	BP	1	1
GO:0046983	0.772225	0.428167	3	544	protein dimerization activity	MF	1	1
GO:1901361	0.772548	0.471842	2	389	organic cyclic compound catabolic process	BP	1	1
GO:0035295	0.773175	0.569484	1	194	tube development	BP	1	1
GO:0009199	0.773541	0.568866	1	207	ribonucleoside triphosphate metabolic process	BP	1	1
GO:0031983	0.77365	0.568716	1	205	vesicle lumen	CC	1	1
GO:0060205	0.77365	0.568716	1	205	cytoplasmic vesicle lumen	CC	1	1
GO:0007154	0.774069	0.324658	16	2454	cell communication	BP	1	1
GO:0050878	0.774651	0.567297	1	195	regulation of body fluid levels	BP	1	1
GO:0032984	0.774892	0.566885	1	204	macromolecular complex disassembly	BP	1	1
GO:0010720	0.776118	0.56514	1	192	positive regulation of cell development	BP	1	1
GO:0044212	0.776276	0.46661	2	373	transcription regulatory region DNA binding	MF	1	1
GO:0031625	0.7765	0.564508	1	202	ubiquitin protein ligase binding	MF	1	1
GO:0000975	0.777442	0.464951	2	374	regulatory region DNA binding	MF	1	1
GO:0001067	0.779037	0.462674	2	375	regulatory region nucleic acid binding	MF	1	1
GO:0051179	0.779163	0.314545	19	2896	localization	BP	1	1
GO:0009144	0.779461	0.560032	1	210	purine nucleoside triphosphate metabolic process	BP	1	1
GO:0010033	0.780064	0.339275	9	1483	response to organic substance	BP	1	1
GO:0090087	0.780959	0.459897	2	387	regulation of peptide transport	BP	1	1
GO:0098552	0.781556	0.556922	1	202	side of membrane	CC	1	1
GO:0042995	0.781868	0.389334	4	694	cell projection	CC	1	1
GO:0048514	0.782681	0.55523	1	200	blood vessel morphogenesis	BP	1	1
GO:0032403	0.78366	0.456022	2	383	protein complex binding	MF	1	1
GO:1903311	0.7838	0.553458	1	212	regulation of mRNA metabolic process	BP	1	1
GO:1901615	0.784288	0.552748	1	206	organic hydroxy compound metabolic process	BP	1	1
GO:0032940	0.784886	0.385243	4	723	secretion by cell	BP	1	1
GO:0009126	0.786011	0.550074	1	213	purine nucleoside monophosphate metabolic process	BP	1	1
GO:0009167	0.786011	0.550074	1	213	purine ribonucleoside monophosphate metabolic process	BP	1	1
GO:0051249	0.786756	0.548948	1	210	regulation of lymphocyte activation	BP	1	1
GO:0005769	0.787226	0.548272	1	202	early endosome	CC	1	1
GO:0043207	0.787874	0.449879	2	400	response to external biotic stimulus	BP	1	1
GO:0051707	0.787874	0.449879	2	400	response to other organism	BP	1	1
GO:1903829	0.789369	0.544905	1	212	positive regulation of cellular protein localization	BP	1	1
GO:0016887	0.791254	0.541993	1	209	ATPase activity	MF	1	1
GO:0009141	0.791573	0.541446	1	218	nucleoside triphosphate metabolic process	BP	1	1
GO:0051051	0.792739	0.539663	1	211	negative regulation of transport	BP	1	1
GO:0098772	0.793077	0.374113	4	705	molecular function regulator	MF	1	1
GO:0009161	0.794869	0.536272	1	219	ribonucleoside monophosphate metabolic process	BP	1	1
GO:0002429	0.795781	0.534877	1	211	immune response-activating cell surface receptor signaling pathway	BP	1	1
GO:0001775	0.797643	0.367809	4	737	cell activation	BP	1	1
GO:0043434	0.798299	0.530876	1	212	response to peptide hormone	BP	1	1
GO:0048812	0.798499	0.530605	1	204	neuron projection morphogenesis	BP	1	1
GO:0017111	0.798881	0.433647	2	402	nucleoside-triphosphatase activity	MF	1	1
GO:0005524	0.79941	0.365382	4	717	ATP binding	MF	1	1
GO:0044428	0.800032	0.293018	16	2526	nuclear part	CC	1	1
[truncated: 15,810 more rows]

## Sheet: 2h_D23580Infected-Uninfected
Supplementary Data 8: Gene Ontology analysis of differentially expressed genes identified from direct comparison of experimental groups of cells.
category	over_represented_pvalue	under_represented_pvalue	numDEInCat	numInCat	term	ontology	BH	bonferroni	Genes
GO:0006954	1.53032e-05	0.999997	13	295	inflammatory response	BP	0.071315	0.27252	FOS,CXCL2,HRH1,CXCL8,NFKBIA,PTGER4,PTX3,CCL3,CCL3L1,CCL4,TNF,SOCS3,NFKBIZ,CCL3L3
GO:0032496	1.80225e-05	0.999997	10	164	response to lipopolysaccharide	BP	0.071315	0.320945	FOS,CXCL2,CXCL8,JUN,JUNB,NFKBIA,PTGER4,CCL3,TNF,ZFP36
GO:0070371	2.43571e-05	0.999997	9	137	ERK1 and ERK2 cascade	BP	0.071315	0.433752	ATF3,DUSP1,JUN,PTGER4,CCL3,CCL3L1,CCL4,TNF,CFLAR,CCL3L3
GO:0002237	2.4754e-05	0.999996	10	172	response to molecule of bacterial origin	BP	0.071315	0.440819	FOS,CXCL2,CXCL8,JUN,JUNB,NFKBIA,PTGER4,CCL3,TNF,ZFP36
GO:0048525	2.55095e-05	0.999998	6	52	negative regulation of viral process	BP	0.071315	0.454273	JUN,PTX3,CCL3,CCL4,TNF,ZFP36
GO:0097530	2.76558e-05	0.999997	7	68	granulocyte migration	BP	0.071315	0.492494	CXCL2,HRH1,CXCL8,PTGER4,CCL3,CCL3L1,CCL4,CCL3L3
GO:0009612	2.82921e-05	0.999997	7	86	response to mechanical stimulus	BP	0.071315	0.503826	FOS,JUN,JUNB,NFKBIA,PTGER4,SLC1A3,BTG2
GO:0006950	3.20373e-05	0.999989	33	1846	response to stress	BP	0.071315	0.57052	ATF3,DUSP1,EGR1,FOS,CXCL2,HK2,HRH1,CXCL8,JUN,NFKBIA,PLAU,PTGER4,PTX3,CCL3,CCL3L1,CCL4,SLC1A3,TNF,ZFP36,BTG2,SOCS1,CFLAR,IER3,SOCS3,MARF1,HCP5,DDAH1,PPP1R15A,ASF1A,POLL,NFKBIZ,NABP1,MCTP1,CCL3L3
GO:0032897	6.03375e-05	0.999998	4	15	negative regulation of viral transcription	BP	0.119388	1	NA
GO:0000982	6.84711e-05	0.999991	8	146	transcription factor activity, RNA polymerase II core promoter proximal region sequence-specific binding	MF	0.121933	1	NA
GO:0070372	0.000105986	0.999985	8	129	regulation of ERK1 and ERK2 cascade	BP	0.146621	1	NA
GO:0000981	0.000107698	0.999981	10	270	RNA polymerase II transcription factor activity, sequence-specific DNA binding	MF	0.146621	1	NA
GO:0035914	0.000109273	0.999996	4	22	skeletal muscle cell differentiation	BP	0.146621	1	NA
GO:0097529	0.000117219	0.999986	7	89	myeloid leukocyte migration	BP	0.146621	1	NA
GO:0002521	0.00012656	0.999977	10	242	leukocyte differentiation	BP	0.146621	1	NA
GO:0048856	0.000131735	0.999952	32	2041	anatomical structure development	BP	0.146621	1	NA
GO:0071621	0.000149568	0.999985	6	59	granulocyte chemotaxis	BP	0.156677	1	NA
GO:0008009	0.000163192	0.999989	5	20	chemokine activity	MF	0.161451	1	NA
GO:0009628	0.000187292	0.99995	15	584	response to abiotic stimulus	BP	0.17139	1	NA
GO:0009725	0.000198667	0.999955	12	411	response to hormone	BP	0.17139	1	NA
GO:0043922	0.000202111	0.999996	3	7	negative regulation by host of viral transcription	BP	0.17139	1	NA
GO:0007519	0.000251606	0.99998	5	53	skeletal muscle tissue development	BP	0.195733	1	NA
GO:0009617	0.000266808	0.999946	10	225	response to bacterium	BP	0.195733	1	NA
GO:0042379	0.00026971	0.999979	5	26	chemokine receptor binding	MF	0.195733	1	NA
GO:0060538	0.000274782	0.999977	5	55	skeletal muscle organ development	BP	0.195733	1	NA
GO:0033993	0.000310437	0.999925	12	405	response to lipid	BP	0.196058	1	NA
GO:0072677	0.00031075	0.999993	3	8	eosinophil migration	BP	0.196058	1	NA
GO:0005126	0.000311383	0.999957	7	96	cytokine receptor binding	MF	0.196058	1	NA
GO:0019932	0.000319276	0.999963	6	96	second-messenger-mediated signaling	BP	0.196058	1	NA
GO:0043901	0.000357195	0.999958	6	90	negative regulation of multi-organism process	BP	0.208284	1	NA
GO:0035976	0.000362578	0.999994	3	5	transcription factor AP-1 complex	CC	0.208284	1	NA
GO:0035556	0.000397691	0.999858	23	1284	intracellular signal transduction	BP	0.218171	1	NA
GO:0014070	0.000409532	0.999898	12	443	response to organic cyclic compound	BP	0.218171	1	NA
GO:0032502	0.000416544	0.999836	33	2244	developmental process	BP	0.218171	1	NA
GO:0005125	0.000451466	0.999946	6	56	cytokine activity	MF	0.223317	1	NA
GO:0035994	0.000465229	0.999987	3	11	response to muscle stretch	BP	0.223317	1	NA
GO:0009605	0.000524953	0.999824	19	867	response to external stimulus	BP	0.223317	1	NA
GO:0072110	0.000543639	0.999998	2	3	glomerular mesangial cell proliferation	BP	0.223317	1	NA
GO:0072124	0.000543639	0.999998	2	3	regulation of glomerular mesangial cell proliferation	BP	0.223317	1	NA
GO:0072126	0.000543639	0.999998	2	3	positive regulation of glomerular mesangial cell proliferation	BP	0.223317	1	NA
GO:0090192	0.000543639	0.999998	2	3	regulation of glomerulus development	BP	0.223317	1	NA
GO:0090193	0.000543639	0.999998	2	3	positive regulation of glomerulus development	BP	0.223317	1	NA
GO:0051384	0.000569964	0.999945	5	58	response to glucocorticoid	BP	0.223317	1	NA
GO:0060537	0.00057017	0.999927	6	121	muscle tissue development	BP	0.223317	1	NA
GO:0003700	0.000580528	0.999859	11	406	DNA binding transcription factor activity	MF	0.223317	1	NA
GO:0032103	0.000587105	0.999908	7	126	positive regulation of response to external stimulus	BP	0.223317	1	NA
GO:0001228	0.000589393	0.999908	7	150	transcriptional activator activity, RNA polymerase II transcription regulatory region sequence-specific binding	MF	0.223317	1	NA
GO:0002520	0.000612034	0.999832	13	486	immune system development	BP	0.227064	1	NA
GO:0070098	0.000644574	0.999939	5	29	chemokine-mediated signaling pathway	BP	0.234257	1	NA
GO:0009888	0.000659632	0.9998	15	650	tissue development	BP	0.234935	1	NA
GO:0009314	0.000692755	0.999871	8	207	response to radiation	BP	0.235462	1	NA
GO:0048870	0.000730317	0.999785	14	580	cell motility	BP	0.235462	1	NA
GO:0051674	0.000730317	0.999785	14	580	localization of cell	BP	0.235462	1	NA
GO:0002685	0.000741279	0.999901	6	83	regulation of leukocyte migration	BP	0.235462	1	NA
GO:0050792	0.000742905	0.999879	7	136	regulation of viral process	BP	0.235462	1	NA
GO:0072109	0.00076277	0.999994	2	4	glomerular mesangium development	BP	0.235462	1	NA
GO:0045936	0.00077016	0.999837	9	280	negative regulation of phosphate metabolic process	BP	0.235462	1	NA
GO:0031960	0.000780899	0.999918	5	65	response to corticosteroid	BP	0.235462	1	NA
GO:0010563	0.000790476	0.999832	9	281	negative regulation of phosphorus metabolic process	BP	0.235462	1	NA
GO:1901700	0.00080271	0.999743	16	708	response to oxygen-containing compound	BP	0.235462	1	NA
GO:0030593	0.000806557	0.999916	5	47	neutrophil chemotaxis	BP	0.235462	1	NA
GO:0051851	0.000869903	0.999936	4	40	modification by host of symbiont morphology or physiology	BP	0.249859	1	NA
GO:0002573	0.000931165	0.999869	6	108	myeloid leukocyte differentiation	BP	0.263209	1	NA
GO:0072012	0.000992226	0.99999	2	5	glomerulus vasculature development	BP	0.266214	1	NA
GO:0007612	0.000994279	0.999923	4	48	learning	BP	0.266214	1	NA
GO:0009719	0.00100022	0.999683	15	677	response to endogenous stimulus	BP	0.266214	1	NA
GO:0070374	0.00102342	0.999854	6	93	positive regulation of ERK1 and ERK2 cascade	BP	0.266214	1	NA
GO:0030097	0.00102386	0.999717	12	448	hemopoiesis	BP	0.266214	1	NA
GO:0071347	0.00103149	0.999887	5	47	cellular response to interleukin-1	BP	0.266214	1	NA
GO:0000122	0.00109632	0.999732	10	370	negative regulation of transcription from RNA polymerase II promoter	BP	0.268807	1	NA
GO:0043921	0.00110191	0.999953	3	19	modulation by host of viral transcription	BP	0.268807	1	NA
GO:0052312	0.00110191	0.999953	3	19	modulation of transcription in other organism involved in symbiotic interaction	BP	0.268807	1	NA
GO:0052472	0.00110191	0.999953	3	19	modulation by host of symbiont transcription	BP	0.268807	1	NA
GO:0043903	0.00113514	0.999801	7	149	regulation of symbiosis, encompassing mutualism through parasitism	BP	0.271001	1	NA
GO:0032870	0.00114135	0.999743	9	317	cellular response to hormone stimulus	BP	0.271001	1	NA
GO:0030099	0.00117846	0.999761	8	225	myeloid cell differentiation	BP	0.27345	1	NA
GO:1903426	0.00118237	0.999905	4	40	regulation of reactive oxygen species biosynthetic process	BP	0.27345	1	NA
GO:0008330	0.00120378	1	2	2	protein tyrosine/threonine phosphatase activity	MF	0.273775	1	NA
GO:0034097	0.00123028	0.999603	15	555	response to cytokine	BP	0.273775	1	NA
GO:0000977	0.00123507	0.999747	8	252	RNA polymerase II regulatory region sequence-specific DNA binding	MF	0.273775	1	NA
GO:0001012	0.00125343	0.999743	8	253	RNA polymerase II regulatory region DNA binding	MF	0.273775	1	NA
GO:1990266	0.00126064	0.999854	5	55	neutrophil migration	BP	0.273775	1	NA
GO:0043207	0.00130776	0.999628	12	400	response to external biotic stimulus	BP	0.277245	1	NA
GO:0051707	0.00130776	0.999628	12	400	response to other organism	BP	0.277245	1	NA
GO:0001944	0.0013269	0.999725	8	245	vasculature development	BP	0.277994	1	NA
GO:0051702	0.0013615	0.999886	4	44	interaction with symbiont	BP	0.281925	1	NA
GO:0072358	0.00141246	0.999705	8	249	cardiovascular system development	BP	0.282126	1	NA
GO:0010243	0.00142408	0.99959	12	485	response to organonitrogen compound	BP	0.282126	1	NA
GO:0048534	0.00143309	0.999588	12	463	hematopoietic or lymphoid organ development	BP	0.282126	1	NA
GO:0050900	0.00144312	0.999698	8	198	leukocyte migration	BP	0.282126	1	NA
GO:0048585	0.00146463	0.999517	15	680	negative regulation of response to stimulus	BP	0.282126	1	NA
GO:0016477	0.00146545	0.999555	13	545	cell migration	BP	0.282126	1	NA
GO:0061437	0.00150073	0.999979	2	7	renal system vasculature development	BP	0.282126	1	NA
GO:0061440	0.00150073	0.999979	2	7	kidney vasculature development	BP	0.282126	1	NA
GO:1901724	0.00150505	0.999984	2	4	positive regulation of cell proliferation involved in kidney development	BP	0.282126	1	NA
GO:0030334	0.00164873	0.999575	10	334	regulation of cell migration	BP	0.305839	1	NA
GO:0071495	0.00170126	0.999474	13	580	cellular response to endogenous stimulus	BP	0.31233	1	NA
GO:0036499	0.00172926	0.999917	3	15	PERK-mediated unfolded protein response	BP	0.314232	1	NA
GO:1901722	0.00184897	0.999975	2	5	regulation of cell proliferation involved in kidney development	BP	0.330964	1	NA
GO:0010469	0.00187287	0.999641	7	143	regulation of receptor activity	BP	0.330964	1	NA
GO:0003677	0.00187729	0.999324	17	936	DNA binding	MF	0.330964	1	NA
GO:0065009	0.00191985	0.999212	24	1505	regulation of molecular function	BP	0.330964	1	NA
GO:0009607	0.00192105	0.999427	12	421	response to biotic stimulus	BP	0.330964	1	NA
GO:1990441	0.00194611	0.999977	2	4	negative regulation of transcription from RNA polymerase II promoter in response to endoplasmic reticulum stress	BP	0.330964	1	NA
GO:1901701	0.00195144	0.999416	12	497	cellular response to oxygen-containing compound	BP	0.330964	1	NA
GO:0031325	0.00201713	0.999169	24	1503	positive regulation of cellular metabolic process	BP	0.334378	1	NA
GO:2000377	0.00202381	0.999734	5	87	regulation of reactive oxygen species metabolic process	BP	0.334378	1	NA
GO:0006928	0.0020279	0.999308	15	733	movement of cell or subcellular component	BP	0.334378	1	NA
GO:0048869	0.00207754	0.999141	24	1533	cellular developmental process	BP	0.334782	1	NA
GO:0040011	0.00209425	0.999308	14	657	locomotion	BP	0.334782	1	NA
GO:0051591	0.00210785	0.9998	4	47	response to cAMP	BP	0.334782	1	NA
GO:0050729	0.00212643	0.999797	4	51	positive regulation of inflammatory response	BP	0.334782	1	NA
GO:0030154	0.00214286	0.999123	23	1431	cell differentiation	BP	0.334782	1	NA
GO:0010646	0.00214315	0.999123	23	1445	regulation of cell communication	BP	0.334782	1	NA
GO:0070555	0.00219253	0.99971	5	62	response to interleukin-1	BP	0.335163	1	NA
GO:0072111	0.00219707	0.999965	2	6	cell proliferation involved in kidney development	BP	0.335163	1	NA
GO:0007275	0.00220205	0.999057	27	1841	multicellular organism development	BP	0.335163	1	NA
GO:2000145	0.00223487	0.999399	10	354	regulation of cell motility	BP	0.336698	1	NA
GO:0048018	0.00224995	0.999625	6	87	receptor ligand activity	MF	0.336698	1	NA
GO:0051235	0.00230862	0.999607	6	153	maintenance of location	BP	0.341452	1	NA
GO:1901216	0.00232006	0.999773	4	54	positive regulation of neuron death	BP	0.341452	1	NA
GO:0008306	0.00239088	0.999862	3	28	associative learning	BP	0.345	1	NA
GO:1903409	0.00240207	0.999764	4	48	reactive oxygen species biosynthetic process	BP	0.345	1	NA
GO:0000165	0.00240724	0.999301	11	432	MAPK cascade	BP	0.345	1	NA
GO:0061061	0.00242166	0.999511	7	209	muscle structure development	BP	0.345	1	NA
GO:0030316	0.00246381	0.999755	4	51	osteoclast differentiation	BP	0.348217	1	NA
GO:0002687	0.00249158	0.999659	5	66	positive regulation of leukocyte migration	BP	0.348217	1	NA
GO:0023051	0.00250969	0.998959	23	1466	regulation of signaling	BP	0.348217	1	NA
GO:0006952	0.00252246	0.999091	16	722	defense response	BP	0.348217	1	NA
GO:0030595	0.00254838	0.999562	6	102	leukocyte chemotaxis	BP	0.349088	1	NA
GO:0023014	0.00264132	0.999223	11	442	signal transduction by protein phosphorylation	BP	0.352205	1	NA
GO:0051094	0.00264507	0.999222	11	481	positive regulation of developmental process	BP	0.352205	1	NA
GO:0001829	0.00264596	0.99995	2	7	trophectodermal cell differentiation	BP	0.352205	1	NA
GO:0032101	0.00265024	0.999325	9	295	regulation of response to external stimulus	BP	0.352205	1	NA
GO:0000976	0.0028205	0.999339	8	291	transcription regulatory region sequence-specific DNA binding	MF	0.372055	1	NA
GO:0051270	0.00289905	0.999191	10	376	regulation of cellular component movement	BP	0.374373	1	NA
GO:0018130	0.00290685	0.998717	28	1941	heterocycle biosynthetic process	BP	0.374373	1	NA
GO:0042448	0.00290976	0.999946	2	6	progesterone metabolic process	BP	0.374373	1	NA
GO:0051592	0.00292399	0.999694	4	56	response to calcium ion	BP	0.374373	1	NA
GO:0010923	0.00294318	0.999815	3	34	negative regulation of phosphatase activity	BP	0.374373	1	NA
GO:0019220	0.00297401	0.998941	15	788	regulation of phosphate metabolic process	BP	0.374418	1	NA
GO:0030545	0.00298558	0.999471	6	95	receptor regulator activity	MF	0.374418	1	NA
GO:0031730	0.00311044	0.999945	2	5	CCR5 chemokine receptor binding	MF	0.381752	1	NA
GO:0043114	0.00312959	0.999929	2	11	regulation of vascular permeability	BP	0.381752	1	NA
GO:0007610	0.00316631	0.999424	6	168	behavior	BP	0.381752	1	NA
GO:0048519	0.00321053	0.998536	33	2307	negative regulation of biological process	BP	0.381752	1	NA
GO:0032774	0.00324159	0.998593	25	1694	RNA biosynthetic process	BP	0.381752	1	NA
GO:0051174	0.00324372	0.998834	15	797	regulation of phosphorus metabolic process	BP	0.381752	1	NA
GO:0014706	0.00325372	0.999518	5	115	striated muscle tissue development	BP	0.381752	1	NA
GO:0048646	0.00328631	0.999133	9	364	anatomical structure formation involved in morphogenesis	BP	0.381752	1	NA
GO:1901698	0.00329098	0.998948	12	547	response to nitrogen compound	BP	0.381752	1	NA
GO:0045429	0.00334409	0.999785	3	24	positive regulation of nitric oxide biosynthetic process	BP	0.381752	1	NA
GO:1904407	0.00334409	0.999785	3	24	positive regulation of nitric oxide metabolic process	BP	0.381752	1	NA
GO:0045637	0.00335892	0.999384	6	137	regulation of myeloid cell differentiation	BP	0.381752	1	NA
GO:0019722	0.00337359	0.999631	4	64	calcium-mediated signaling	BP	0.381752	1	NA
GO:0001933	0.00337436	0.999277	7	212	negative regulation of protein phosphorylation	BP	0.381752	1	NA
GO:0006366	0.00337839	0.998678	18	1052	transcription from RNA polymerase II promoter	BP	0.381752	1	NA
GO:0090184	0.00338706	0.999923	2	9	positive regulation of kidney development	BP	0.381752	1	NA
GO:0044212	0.00347414	0.999076	9	373	transcription regulatory region DNA binding	MF	0.389103	1	NA
GO:0000975	0.00354255	0.999055	9	374	regulatory region DNA binding	MF	0.394285	1	NA
GO:0001067	0.00357989	0.999043	9	375	regulatory region nucleic acid binding	MF	0.395967	1	NA
GO:0001077	0.00370819	0.999436	5	96	transcriptional activator activity, RNA polymerase II core promoter proximal region sequence-specific binding	MF	0.407626	1	NA
GO:0006357	0.00378093	0.998576	16	916	regulation of transcription from RNA polymerase II promoter	BP	0.413072	1	NA
GO:0040012	0.00381485	0.998892	10	387	regulation of locomotion	BP	0.414236	1	NA
GO:0001932	0.00387642	0.998677	13	636	regulation of protein phosphorylation	BP	0.418372	1	NA
GO:0043408	0.00391082	0.998942	9	327	regulation of MAPK cascade	BP	0.419541	1	NA
GO:0007517	0.00396578	0.999385	5	112	muscle organ development	BP	0.421788	1	NA
GO:0042127	0.00398551	0.998583	14	657	regulation of cell proliferation	BP	0.421788	1	NA
GO:2000503	0.00405856	0.999949	2	3	positive regulation of natural killer cell chemotaxis	BP	0.421788	1	NA
GO:0002690	0.00406549	0.999539	4	45	positive regulation of leukocyte chemotaxis	BP	0.421788	1	NA
GO:0071310	0.0040755	0.998284	21	1210	cellular response to organic substance	BP	0.421788	1	NA
GO:0042532	0.00418951	0.999897	2	8	negative regulation of tyrosine phosphorylation of STAT protein	BP	0.421788	1	NA
GO:0033554	0.00422812	0.998273	19	1117	cellular response to stress	BP	0.421788	1	NA
GO:0035305	0.00425082	0.999691	3	42	negative regulation of dephosphorylation	BP	0.421788	1	NA
GO:0045080	0.00428856	0.999903	2	6	positive regulation of chemokine biosynthetic process	BP	0.421788	1	NA
GO:1903428	0.00431736	0.999694	3	27	positive regulation of reactive oxygen species biosynthetic process	BP	0.421788	1	NA
GO:0031326	0.00436382	0.998022	27	1940	regulation of cellular biosynthetic process	BP	0.421788	1	NA
GO:0071277	0.00442628	0.999681	3	29	cellular response to calcium ion	BP	0.421788	1	NA
GO:0048513	0.00446578	0.998133	20	1217	animal organ development	BP	0.421788	1	NA
GO:0009653	0.00450228	0.998271	16	937	anatomical structure morphogenesis	BP	0.421788	1	NA
GO:0002763	0.00459112	0.999666	3	28	positive regulation of myeloid leukocyte differentiation	BP	0.421788	1	NA
GO:1902932	0.00465025	0.999876	2	9	positive regulation of alcohol biosynthetic process	BP	0.421788	1	NA
GO:1902107	0.00467359	0.999437	4	75	positive regulation of leukocyte differentiation	BP	0.421788	1	NA
GO:1901362	0.00469887	0.997841	28	2009	organic cyclic compound biosynthetic process	BP	0.421788	1	NA
GO:0051817	0.00473648	0.999429	4	67	modification of morphology or physiology of other organism involved in symbiotic interaction	BP	0.421788	1	NA
GO:0001568	0.00475683	0.998912	7	235	blood vessel development	BP	0.421788	1	NA
GO:0034654	0.00480123	0.997805	27	1911	nucleobase-containing compound biosynthetic process	BP	0.421788	1	NA
GO:0046782	0.00481209	0.999424	4	51	regulation of viral transcription	BP	0.421788	1	NA
GO:0048522	0.00481476	0.997747	31	2295	positive regulation of cellular process	BP	0.421788	1	NA
GO:1990837	0.00482092	0.998764	8	309	sequence-specific double-stranded DNA binding	MF	0.421788	1	NA
GO:0004057	0.00488266	1	1	1	arginyltransferase activity	MF	0.421788	1	NA
GO:0016598	0.00488266	1	1	1	protein arginylation	BP	0.421788	1	NA
GO:0005283	0.00488266	1	1	1	sodium:amino acid symporter activity	MF	0.421788	1	NA
GO:0005314	0.00488266	1	1	1	high-affinity glutamate transmembrane transporter activity	MF	0.421788	1	NA
GO:0015501	0.00488266	1	1	1	glutamate:sodium symporter activity	MF	0.421788	1	NA
GO:0070777	0.00488266	1	1	1	D-aspartate transport	BP	0.421788	1	NA
GO:0070779	0.00488266	1	1	1	D-aspartate import	BP	0.421788	1	NA
GO:0140009	0.00488266	1	1	1	L-aspartate import across plasma membrane	BP	0.421788	1	NA
GO:0140016	0.00488266	1	1	1	D-aspartate import across plasma membrane	BP	0.421788	1	NA
GO:0014866	0.00488266	1	1	1	skeletal myofibril assembly	BP	0.421788	1	NA
GO:0034242	0.00488266	1	1	1	negative regulation of syncytium formation by plasma membrane fusion	BP	0.421788	1	NA
GO:1901740	0.00488266	1	1	1	negative regulation of myoblast fusion	BP	0.421788	1	NA
GO:1903943	0.00488266	1	1	1	regulation of hepatocyte apoptotic process	BP	0.421788	1	NA
GO:1903944	0.00488266	1	1	1	negative regulation of hepatocyte apoptotic process	BP	0.421788	1	NA
GO:0047035	0.00488281	1	1	1	testosterone dehydrogenase (NAD+) activity	MF	0.421788	1	NA
GO:0031071	0.00488282	1	1	1	cysteine desulfurase activity	MF	0.421788	1	NA
GO:0071674	0.0049155	0.999413	4	43	mononuclear cell migration	BP	0.421788	1	NA
GO:0042326	0.00492654	0.998866	7	231	negative regulation of phosphorylation	BP	0.421788	1	NA
GO:0007611	0.00495767	0.999391	4	82	learning or memory	BP	0.422422	1	NA
GO:0031087	0.00506365	0.999875	2	6	deadenylation-independent decapping of nuclear-transcribed mRNA	BP	0.423925	1	NA
GO:0002688	0.00508753	0.999381	4	51	regulation of leukocyte chemotaxis	BP	0.423925	1	NA
GO:0048731	0.00510739	0.997716	24	1636	system development	BP	0.423925	1	NA
GO:0001078	0.00511066	0.999601	3	50	transcriptional repressor activity, RNA polymerase II core promoter proximal region sequence-specific binding	MF	0.423925	1	NA
GO:0045236	0.00511684	0.999883	2	5	CXCR chemokine receptor binding	MF	0.423925	1	NA
GO:1904018	0.00511814	0.99937	4	64	positive regulation of vasculature development	BP	0.423925	1	NA
GO:0045073	0.00526098	0.99986	2	7	regulation of chemokine biosynthetic process	BP	0.432405	1	NA
GO:0032835	0.00526908	0.999836	2	16	glomerulus development	BP	0.432405	1	NA
GO:2001141	0.00533747	0.99763	23	1578	regulation of RNA biosynthetic process	BP	0.436008	1	NA
GO:0071222	0.00550216	0.999082	5	98	cellular response to lipopolysaccharide	BP	0.446281	1	NA
GO:0017017	0.00551335	0.99985	2	7	MAP kinase tyrosine/serine/threonine phosphatase activity	MF	0.446281	1	NA
GO:0140110	0.00560392	0.99808	12	636	transcription regulator activity	MF	0.451559	1	NA
GO:0010562	0.00569578	0.99814	11	495	positive regulation of phosphorus metabolic process	BP	0.453349	1	NA
GO:0045937	0.00569578	0.99814	11	495	positive regulation of phosphate metabolic process	BP	0.453349	1	NA
GO:0009893	0.00570251	0.997424	24	1614	positive regulation of metabolic process	BP	0.453349	1	NA
GO:0042033	0.00581508	0.999831	2	8	chemokine biosynthetic process	BP	0.458862	1	NA
GO:0046683	0.00582338	0.999258	4	62	response to organophosphorus	BP	0.458862	1	NA
GO:0009889	0.0058795	0.997265	27	1978	regulation of biosynthetic process	BP	0.459563	1	NA
GO:0007186	0.00588389	0.998602	7	210	G-protein coupled receptor signaling pathway	BP	0.459563	1	NA
GO:0001664	0.00592867	0.998998	5	82	G-protein coupled receptor binding	MF	0.461038	1	NA
GO:0019438	0.00613578	0.997135	27	1941	aromatic compound biosynthetic process	BP	0.475069	1	NA
GO:0030335	0.00619851	0.998513	7	209	positive regulation of cell migration	BP	0.477849	1	NA
GO:0060326	0.00636998	0.99867	6	127	cell chemotaxis	BP	0.488554	1	NA
GO:0050755	0.00639225	0.999799	2	9	chemokine metabolic process	BP	0.488554	1	NA
GO:0033549	0.00643708	0.999802	2	8	MAP kinase phosphatase activity	MF	0.488955	1	NA
GO:0071219	0.0064524	0.99888	5	102	cellular response to molecule of bacterial origin	BP	0.488955	1	NA
GO:0051173	0.00668381	0.997006	22	1444	positive regulation of nitrogen compound metabolic process	BP	0.503287	1	NA
GO:0001934	0.00670506	0.997884	10	438	positive regulation of protein phosphorylation	BP	0.503287	1	NA
GO:0031086	0.00672632	0.999796	2	7	nuclear-transcribed mRNA catabolic process, deadenylation-independent decay	BP	0.503287	1	NA
GO:0048245	0.0068218	0.999803	2	6	eosinophil chemotaxis	BP	0.506974	1	NA
GO:0008207	0.00686841	0.999761	2	13	C21-steroid hormone metabolic process	BP	0.506974	1	NA
GO:0014074	0.00688026	0.999077	4	69	response to purine-containing compound	BP	0.506974	1	NA
GO:0031726	0.00689067	0.999841	2	4	CCR1 chemokine receptor binding	MF	0.506974	1	NA
GO:1904019	0.00692194	0.9994	3	44	epithelial cell apoptotic process	BP	0.506974	1	NA
GO:2000147	0.00694641	0.998298	7	212	positive regulation of cell motility	BP	0.506974	1	NA
GO:1901654	0.00701849	0.999047	4	83	response to ketone	BP	0.508373	1	NA
GO:0051252	0.00711584	0.996719	24	1706	regulation of RNA metabolic process	BP	0.508373	1	NA
GO:0033624	0.00716541	1	1	1	negative regulation of integrin activation	BP	0.508373	1	NA
GO:0072682	0.00716541	1	1	1	eosinophil extravasation	BP	0.508373	1	NA
GO:2000417	0.00716541	1	1	1	negative regulation of eosinophil migration	BP	0.508373	1	NA
GO:2000419	0.00716541	1	1	1	regulation of eosinophil extravasation	BP	0.508373	1	NA
GO:2000420	0.00716541	1	1	1	negative regulation of eosinophil extravasation	BP	0.508373	1	NA
GO:0002761	0.00727233	0.999013	4	61	regulation of myeloid leukocyte differentiation	BP	0.513704	1	NA
GO:0044092	0.00729824	0.997413	12	549	negative regulation of molecular function	BP	0.513704	1	NA
GO:0006984	0.00748818	0.99934	3	35	ER-nucleus signaling pathway	BP	0.521397	1	NA
GO:0043900	0.00750009	0.998133	7	226	regulation of multi-organism process	BP	0.521397	1	NA
GO:1902895	0.00750622	0.99973	2	12	positive regulation of pri-miRNA transcription from RNA polymerase II promoter	BP	0.521397	1	NA
GO:0051272	0.00758281	0.99811	7	216	positive regulation of cellular component movement	BP	0.521397	1	NA
GO:0071241	0.00760667	0.998945	4	78	cellular response to inorganic substance	BP	0.521397	1	NA
GO:0048566	0.00761148	0.999745	2	8	embryonic digestive tract development	BP	0.521397	1	NA
GO:0045892	0.00762317	0.997406	11	528	negative regulation of transcription, DNA-templated	BP	0.521397	1	NA
GO:0060395	0.00766924	0.999717	2	13	SMAD protein signal transduction	BP	0.521397	1	NA
GO:0032501	0.00767928	0.996263	31	2419	multicellular organismal process	BP	0.521397	1	NA
GO:0009790	0.00770033	0.997859	8	355	embryo development	BP	0.521397	1	NA
GO:0032515	0.00787965	0.999713	2	11	negative regulation of phosphoprotein phosphatase activity	BP	0.528358	1	NA
GO:0009892	0.00788261	0.99637	23	1438	negative regulation of metabolic process	BP	0.528358	1	NA
GO:0045428	0.00790433	0.999295	3	31	regulation of nitric oxide biosynthetic process	BP	0.528358	1	NA
GO:2000501	0.00792181	0.999803	2	4	regulation of natural killer cell chemotaxis	BP	0.528358	1	NA
GO:0071356	0.00803801	0.997983	7	167	cellular response to tumor necrosis factor	BP	0.534108	1	NA
GO:0010888	0.00811172	0.999692	2	13	negative regulation of lipid storage	BP	0.537002	1	NA
GO:0042325	0.00829019	0.996887	13	707	regulation of phosphorylation	BP	0.546784	1	NA
GO:0000302	0.00847766	0.998422	5	118	response to reactive oxygen species	BP	0.557085	1	NA
GO:0042327	0.00853677	0.997205	10	458	positive regulation of phosphorylation	BP	0.557318	1	NA
GO:1903708	0.0085613	0.998765	4	95	positive regulation of hemopoiesis	BP	0.557318	1	NA
GO:0070412	0.00864583	0.999655	2	15	R-SMAD binding	MF	0.557318	1	NA
GO:0019221	0.00872118	0.997142	10	359	cytokine-mediated signaling pathway	BP	0.557318	1	NA
GO:0060211	0.00874169	0.999669	2	10	regulation of nuclear-transcribed mRNA poly(A) tail shortening	BP	0.557318	1	NA
GO:0060213	0.00874169	0.999669	2	10	positive regulation of nuclear-transcribed mRNA poly(A) tail shortening	BP	0.557318	1	NA
GO:0001101	0.00876775	0.998351	5	133	response to acid chemical	BP	0.557318	1	NA
GO:0035747	0.00895147	0.999726	2	5	natural killer cell chemotaxis	BP	0.557318	1	NA
GO:0048523	0.00895836	0.995645	28	2046	negative regulation of cellular process	BP	0.557318	1	NA
GO:0006468	0.00898569	0.996366	15	894	protein phosphorylation	BP	0.557318	1	NA
GO:0090183	0.00900041	0.999636	2	14	regulation of kidney development	BP	0.557318	1	NA
GO:0001825	0.00910832	0.999626	2	15	blastocyst formation	BP	0.557318	1	NA
GO:0040017	0.00916696	0.997629	7	228	positive regulation of locomotion	BP	0.557318	1	NA
GO:0010921	0.00921109	0.999108	3	52	regulation of phosphatase activity	BP	0.557318	1	NA
GO:0050707	0.00926626	0.998639	4	81	regulation of cytokine secretion	BP	0.557318	1	NA
GO:0090575	0.00936589	0.998621	4	79	RNA polymerase II transcription factor complex	CC	0.557318	1	NA
GO:0071345	0.00938874	0.996561	12	492	cellular response to cytokine stimulus	BP	0.557318	1	NA
GO:0016597	0.00942015	0.99961	2	14	amino acid binding	MF	0.557318	1	NA
GO:0045670	0.00945998	0.999097	3	32	regulation of osteoclast differentiation	BP	0.557318	1	NA
GO:0050921	0.00947713	0.998611	4	62	positive regulation of chemotaxis	BP	0.557318	1	NA
GO:0072593	0.00952514	0.998174	5	125	reactive oxygen species metabolic process	BP	0.557318	1	NA
GO:0071229	0.00957204	0.99858	4	81	cellular response to acid chemical	BP	0.557318	1	NA
GO:0051254	0.0097045	0.996281	13	713	positive regulation of RNA metabolic process	BP	0.557318	1	NA
GO:0007638	0.00974185	0.999977	1	2	mechanosensory behavior	BP	0.557318	1	NA
GO:0031223	0.00974185	0.999977	1	2	auditory behavior	BP	0.557318	1	NA
GO:0034776	0.00974185	0.999977	1	2	response to histamine	BP	0.557318	1	NA
GO:0071420	0.00974185	0.999977	1	2	cellular response to histamine	BP	0.557318	1	NA
GO:0009448	0.00974185	0.999977	1	2	gamma-aminobutyric acid metabolic process	BP	0.557318	1	NA
GO:0009449	0.00974185	0.999977	1	2	gamma-aminobutyric acid biosynthetic process	BP	0.557318	1	NA
GO:0005416	0.00974185	0.999977	1	2	cation:amino acid symporter activity	MF	0.557318	1	NA
GO:0014732	0.00974185	0.999977	1	2	skeletal muscle atrophy	BP	0.557318	1	NA
GO:0051938	0.00974185	0.999977	1	2	L-glutamate import	BP	0.557318	1	NA
GO:0098712	0.00974185	0.999977	1	2	L-glutamate import across plasma membrane	BP	0.557318	1	NA
GO:1903802	0.00974185	0.999977	1	2	L-glutamate(1-) import across plasma membrane	BP	0.557318	1	NA
GO:0002138	0.009742	0.999977	1	2	retinoic acid biosynthetic process	BP	0.557318	1	NA
GO:0016102	0.009742	0.999977	1	2	diterpenoid biosynthetic process	BP	0.557318	1	NA
GO:0042904	0.009742	0.999977	1	2	9-cis-retinoic acid biosynthetic process	BP	0.557318	1	NA
GO:0042905	0.009742	0.999977	1	2	9-cis-retinoic acid metabolic process	BP	0.557318	1	NA
GO:0018282	0.009742	0.999977	1	2	metal incorporation into metallo-sulfur cluster	BP	0.557318	1	NA
GO:0018283	0.009742	0.999977	1	2	iron incorporation into metallo-sulfur cluster	BP	0.557318	1	NA
GO:0034614	0.00976434	0.998541	4	87	cellular response to reactive oxygen species	BP	0.557318	1	NA
GO:0010033	0.00982478	0.995378	23	1483	response to organic substance	BP	0.558976	1	NA
GO:0004745	0.00988749	0.999976	1	2	retinol dehydrogenase activity	MF	0.560753	1	NA
GO:0031663	0.00994852	0.999023	3	38	lipopolysaccharide-mediated signaling pathway	BP	0.561962	1	NA
GO:0048020	0.0100144	0.999068	3	19	CCR chemokine receptor binding	MF	0.561962	1	NA
GO:0050890	0.01002	0.998486	4	99	cognition	BP	0.561962	1	NA
GO:0019219	0.010035	0.995176	25	1869	regulation of nucleobase-containing compound metabolic process	BP	0.561962	1	NA
GO:0003690	0.0101059	0.997054	8	352	double-stranded DNA binding	MF	0.564156	1	NA
GO:0051651	0.0101888	0.998978	3	49	maintenance of location in cell	BP	0.567007	1	NA
GO:0031323	0.0103006	0.994819	34	2777	regulation of cellular metabolic process	BP	0.571441	1	NA
GO:0000978	0.0103528	0.997968	5	149	RNA polymerase II core promoter proximal region sequence-specific DNA binding	MF	0.572487	1	NA
GO:1902679	0.0104958	0.996261	11	546	negative regulation of RNA biosynthetic process	BP	0.572487	1	NA
GO:1903507	0.0104958	0.996261	11	546	negative regulation of nucleic acid-templated transcription	BP	0.572487	1	NA
GO:0034612	0.0104977	0.997223	7	179	response to tumor necrosis factor	BP	0.572487	1	NA
GO:0006935	0.0105274	0.997205	7	219	chemotaxis	BP	0.572487	1	NA
GO:0042330	0.0105274	0.997205	7	219	taxis	BP	0.572487	1	NA
GO:0045597	0.0105445	0.996902	8	361	positive regulation of cell differentiation	BP	0.572487	1	NA
GO:1902893	0.010595	0.999524	2	17	regulation of pri-miRNA transcription from RNA polymerase II promoter	BP	0.573482	1	NA
GO:0008283	0.0106474	0.995607	15	843	cell proliferation	BP	0.574574	1	NA
GO:0071346	0.0107457	0.997891	5	96	cellular response to interferon-gamma	BP	0.578125	1	NA
GO:0072359	0.0107919	0.996816	8	363	circulatory system development	BP	0.578859	1	NA
GO:0071396	0.0108809	0.997085	7	276	cellular response to lipid	BP	0.580459	1	NA
GO:0071216	0.0108869	0.997846	5	117	cellular response to biotic stimulus	BP	0.580459	1	NA
GO:0045639	0.0110172	0.998863	3	49	positive regulation of myeloid cell differentiation	BP	0.585656	1	NA
GO:0050877	0.0110858	0.997372	6	211	nervous system process	BP	0.587549	1	NA
GO:0003008	0.0112373	0.996393	9	451	system process	BP	0.593809	1	NA
GO:0009966	0.0115644	0.994674	20	1350	regulation of signal transduction	BP	0.609289	1	NA
GO:0035308	0.011754	0.999442	2	17	negative regulation of protein dephosphorylation	BP	0.617448	1	NA
GO:0046426	0.0118683	0.999441	2	15	negative regulation of JAK-STAT cascade	BP	0.619797	1	NA
GO:1904893	0.0118683	0.999441	2	15	negative regulation of STAT cascade	BP	0.619797	1	NA
GO:0060330	0.01203	0.999416	2	19	regulation of response to interferon-gamma	BP	0.624576	1	NA
GO:0060334	0.01203	0.999416	2	19	regulation of interferon-gamma-mediated signaling pathway	BP	0.624576	1	NA
GO:0006809	0.0120877	0.99873	3	35	nitric oxide biosynthetic process	BP	0.625747	1	NA
GO:0000188	0.0122806	0.999416	2	14	inactivation of MAPK activity	BP	0.633473	1	NA
GO:0006351	0.012308	0.994078	23	1679	transcription, DNA-templated	BP	0.633473	1	NA
GO:0071407	0.0123972	0.99659	7	300	cellular response to organic cyclic compound	BP	0.636224	1	NA
GO:0050663	0.0125155	0.997985	4	93	cytokine secretion	BP	0.640446	1	NA
GO:0035821	0.0125794	0.997982	4	78	modification of morphology or physiology of other organism	BP	0.641876	1	NA
GO:0060674	0.0126688	0.999374	2	17	placenta blood vessel development	BP	0.642071	1	NA
GO:0000987	0.0126914	0.997378	5	155	core promoter proximal region sequence-specific DNA binding	MF	0.642071	1	NA
GO:0001159	0.0126914	0.997378	5	155	core promoter proximal region DNA binding	MF	0.642071	1	NA
GO:0045672	0.0127599	0.999387	2	13	positive regulation of osteoclast differentiation	BP	0.643706	1	NA
GO:1902105	0.0128401	0.997348	5	131	regulation of leukocyte differentiation	BP	0.645414	1	NA
GO:0050794	0.0128662	0.993612	46	4188	regulation of cellular process	BP	0.645414	1	NA
GO:0002931	0.0130275	0.999338	2	20	response to ischemia	BP	0.651527	1	NA
GO:0008625	0.0130613	0.998559	3	54	extrinsic apoptotic signaling pathway via death domain receptors	BP	0.651527	1	NA
GO:0001102	0.0131178	0.999331	2	20	RNA polymerase II activating transcription factor binding	MF	0.651983	1	NA
GO:0048583	0.0131436	0.993572	24	1744	regulation of response to stimulus	BP	0.651983	1	NA
GO:0009968	0.0132037	0.995135	11	550	negative regulation of signal transduction	BP	0.653142	1	NA
GO:0097659	0.0134437	0.993474	23	1690	nucleic acid-templated transcription	BP	0.662079	1	NA
GO:0097201	0.0134587	0.999342	2	12	negative regulation of transcription from RNA polymerase II promoter in response to stress	BP	0.662079	1	NA
GO:0070887	0.0136541	0.993435	22	1444	cellular response to chemical stimulus	BP	0.66984	1	NA
GO:0071276	0.013822	0.999286	2	17	cellular response to cadmium ion	BP	0.676215	1	NA
GO:0042221	0.0139818	0.993009	26	1833	response to chemical	BP	0.676655	1	NA
GO:0031324	0.0140583	0.993489	19	1241	negative regulation of cellular metabolic process	BP	0.676655	1	NA
GO:0004957	0.014226	0.99995	1	2	prostaglandin E receptor activity	MF	0.676655	1	NA
GO:1901214	0.0142955	0.99696	5	148	regulation of neuron death	BP	0.676655	1	NA
GO:0051090	0.0145031	0.996353	6	218	regulation of DNA binding transcription factor activity	BP	0.676655	1	NA
GO:1901623	0.0145239	0.999283	2	10	regulation of lymphocyte chemotaxis	BP	0.676655	1	NA
GO:0009064	0.0145548	0.999205	2	24	glutamine family amino acid metabolic process	BP	0.676655	1	NA
GO:0014891	0.0145777	0.99993	1	3	striated muscle atrophy	BP	0.676655	1	NA
GO:1903984	0.0145777	0.99993	1	3	positive regulation of TRAIL-activated apoptotic signaling pathway	BP	0.676655	1	NA
GO:0006537	0.0145777	0.99993	1	3	glutamate biosynthetic process	BP	0.676655	1	NA
GO:0014841	0.0145777	0.99993	1	3	skeletal muscle satellite cell proliferation	BP	0.676655	1	NA
GO:0014842	0.0145777	0.99993	1	3	regulation of skeletal muscle satellite cell proliferation	BP	0.676655	1	NA
GO:0014856	0.0145777	0.99993	1	3	skeletal muscle cell proliferation	BP	0.676655	1	NA
GO:0014857	0.0145777	0.99993	1	3	regulation of skeletal muscle cell proliferation	BP	0.676655	1	NA
GO:0042573	0.0145781	0.99993	1	3	retinoic acid metabolic process	BP	0.676655	1	NA
GO:0051684	0.0145783	0.99993	1	3	maintenance of Golgi location	BP	0.676655	1	NA
GO:0050918	0.014621	0.999226	2	16	positive chemotaxis	BP	0.676655	1	NA
GO:0070778	0.014626	0.999929	1	3	L-aspartate transport	BP	0.676655	1	NA
GO:0089712	0.014626	0.999929	1	3	L-aspartate transmembrane transport	BP	0.676655	1	NA
GO:0007165	0.0146823	0.992493	29	2300	signal transduction	BP	0.676655	1	NA
GO:0004340	0.014811	0.999928	1	3	glucokinase activity	MF	0.676655	1	NA
GO:0004396	0.014811	0.999928	1	3	hexokinase activity	MF	0.676655	1	NA
GO:0008865	0.014811	0.999928	1	3	fructokinase activity	MF	0.676655	1	NA
GO:0019158	0.014811	0.999928	1	3	mannokinase activity	MF	0.676655	1	NA
GO:0004022	0.0149527	0.999926	1	3	alcohol dehydrogenase (NAD) activity	MF	0.676655	1	NA
GO:0044798	0.0149619	0.997462	4	92	nuclear transcription factor complex	CC	0.676655	1	NA
GO:1900151	0.0149667	0.999227	2	12	regulation of nuclear-transcribed mRNA catabolic process, deadenylation-dependent decay	BP	0.676655	1	NA
GO:1900153	0.0149667	0.999227	2	12	positive regulation of nuclear-transcribed mRNA catabolic process, deadenylation-dependent decay	BP	0.676655	1	NA
GO:0071704	0.0150212	0.993065	53	4877	organic substance metabolic process	BP	0.676655	1	NA
GO:0045934	0.0150261	0.994113	12	661	negative regulation of nucleobase-containing compound metabolic process	BP	0.676655	1	NA
GO:0071624	0.0150469	0.999211	2	13	positive regulation of granulocyte chemotaxis	BP	0.676655	1	NA
GO:0090023	0.0150469	0.999211	2	13	positive regulation of neutrophil chemotaxis	BP	0.676655	1	NA
GO:0045185	0.0150857	0.998241	3	57	maintenance of protein location	BP	0.67669	1	NA
GO:0050727	0.0151237	0.996744	5	135	regulation of inflammatory response	BP	0.67669	1	NA
GO:0043647	0.0154899	0.999116	2	29	inositol phosphate metabolic process	BP	0.69134	1	NA
GO:0023052	0.0155792	0.991955	30	2436	signaling	BP	0.693588	1	NA
GO:1905953	0.0158499	0.999107	2	20	negative regulation of lipid localization	BP	0.703876	1	NA
GO:0061614	0.0160059	0.999093	2	20	pri-miRNA transcription from RNA polymerase II promoter	BP	0.709037	1	NA
GO:0031328	0.0160991	0.993192	14	850	positive regulation of cellular biosynthetic process	BP	0.711397	1	NA
GO:0046209	0.0162697	0.998082	3	38	nitric oxide metabolic process	BP	0.712137	1	NA
GO:2001057	0.0162697	0.998082	3	38	reactive nitrogen species metabolic process	BP	0.712137	1	NA
GO:0051716	0.0163551	0.991421	35	2931	cellular response to stimulus	BP	0.712137	1	NA
GO:0072595	0.0163838	0.999051	2	23	maintenance of protein localization in organelle	BP	0.712137	1	NA
GO:0004969	0.0164847	0.99991	1	3	histamine receptor activity	MF	0.712137	1	NA
GO:0008227	0.0164847	0.99991	1	3	G-protein coupled amine receptor activity	MF	0.712137	1	NA
GO:0045210	0.0165101	1	1	1	FasL biosynthetic process	BP	0.712137	1	NA
GO:0046627	0.0165378	0.999055	2	18	negative regulation of insulin receptor signaling pathway	BP	0.712137	1	NA
GO:1900077	0.0165378	0.999055	2	18	negative regulation of cellular response to insulin stimulus	BP	0.712137	1	NA
GO:2000378	0.0165955	0.999026	2	25	negative regulation of reactive oxygen species metabolic process	BP	0.712137	1	NA
GO:0006777	0.0167157	0.999908	1	3	Mo-molybdopterin cofactor biosynthetic process	BP	0.712137	1	NA
GO:0019720	0.0167157	0.999908	1	3	Mo-molybdopterin cofactor metabolic process	BP	0.712137	1	NA
GO:0032324	0.0167157	0.999908	1	3	molybdopterin cofactor biosynthetic process	BP	0.712137	1	NA
GO:0043545	0.0167157	0.999908	1	3	molybdopterin cofactor metabolic process	BP	0.712137	1	NA
GO:0051189	0.0167157	0.999908	1	3	prosthetic group metabolic process	BP	0.712137	1	NA
GO:0002692	0.0168385	0.999906	1	3	negative regulation of cellular extravasation	BP	0.715657	1	NA
GO:0009890	0.0171476	0.992908	13	756	negative regulation of biosynthetic process	BP	0.727056	1	NA
GO:1901342	0.0172881	0.996931	4	102	regulation of vasculature development	BP	0.730004	1	NA
GO:0050920	0.0172991	0.996949	4	78	regulation of chemotaxis	BP	0.730004	1	NA
GO:0045948	0.0174602	0.998964	2	20	positive regulation of translational initiation	BP	0.735063	1	NA
GO:0051148	0.0175244	0.998945	2	24	negative regulation of muscle cell differentiation	BP	0.736024	1	NA
GO:0034341	0.0175709	0.996089	5	109	response to interferon-gamma	BP	0.736242	1	NA
GO:0007154	0.017709	0.990745	30	2454	cell communication	BP	0.740284	1	NA
GO:0090022	0.0177674	0.998958	2	16	regulation of neutrophil chemotaxis	BP	0.740989	1	NA
GO:2000113	0.0180291	0.992748	12	690	negative regulation of cellular macromolecule biosynthetic process	BP	0.750145	1	NA
GO:0009891	0.0181851	0.992186	14	860	positive regulation of biosynthetic process	BP	0.754874	1	NA
GO:0044249	0.018251	0.990328	36	2888	cellular biosynthetic process	BP	0.755847	1	NA
GO:0009409	0.0183533	0.998882	2	20	response to cold	BP	0.758321	1	NA
GO:0006355	0.0188052	0.990753	21	1561	regulation of transcription, DNA-templated	BP	0.77413	1	NA
GO:0050790	0.0189492	0.991226	17	1137	regulation of catalytic activity	BP	0.77413	1	NA
GO:1902624	0.018976	0.998848	2	16	positive regulation of neutrophil migration	BP	0.77413	1	NA
GO:1902531	0.0190355	0.991771	14	860	regulation of intracellular signal transduction	BP	0.77413	1	NA
GO:0004953	0.0190403	0.99988	1	3	icosanoid receptor activity	MF	0.77413	1	NA
GO:0004954	0.0190403	0.99988	1	3	prostanoid receptor activity	MF	0.77413	1	NA
GO:0004955	0.0190403	0.99988	1	3	prostaglandin receptor activity	MF	0.77413	1	NA
GO:0046324	0.0191416	0.998781	2	28	regulation of glucose import	BP	0.776138	1	NA
GO:0050850	0.0192213	0.998818	2	17	positive regulation of calcium-mediated signaling	BP	0.776138	1	NA
GO:0031265	0.0193902	0.99986	1	4	CD95 death-inducing signaling complex	CC	0.776138	1	NA
GO:1903121	0.0193904	0.99986	1	4	regulation of TRAIL-activated apoptotic signaling pathway	BP	0.776138	1	NA
GO:0015740	0.0194383	0.999859	1	4	C4-dicarboxylate transport	BP	0.776138	1	NA
GO:0005313	0.0194383	0.999859	1	4	L-glutamate transmembrane transporter activity	MF	0.776138	1	NA
GO:0015172	0.0194383	0.999859	1	4	acidic amino acid transmembrane transporter activity	MF	0.776138	1	NA
GO:0089711	0.0194383	0.999859	1	4	L-glutamate transmembrane transport	BP	0.776138	1	NA
GO:1903706	0.0194955	0.994141	7	260	regulation of hemopoiesis	BP	0.776679	1	NA
GO:0051253	0.0195416	0.992361	11	600	negative regulation of RNA metabolic process	BP	0.776779	1	NA
GO:0048545	0.0198402	0.995403	5	182	response to steroid hormone	BP	0.784448	1	NA
GO:0048247	0.0198518	0.997519	3	29	lymphocyte chemotaxis	BP	0.784448	1	NA
GO:0045123	0.0198667	0.998725	2	23	cellular extravasation	BP	0.784448	1	NA
GO:0001649	0.0199125	0.996322	4	91	osteoblast differentiation	BP	0.784518	1	NA
GO:0010648	0.0199696	0.992169	11	584	negative regulation of cell communication	BP	0.78503	1	NA
GO:0001503	0.0200777	0.995347	5	150	ossification	BP	0.786256	1	NA
GO:0023057	0.0200891	0.992115	11	585	negative regulation of signaling	BP	0.786256	1	NA
GO:0002548	0.0206527	0.997363	3	32	monocyte chemotaxis	BP	0.800082	1	NA
GO:0031401	0.0208151	0.991783	11	617	positive regulation of protein modification process	BP	0.800082	1	NA
GO:0008219	0.0208729	0.990226	17	1051	cell death	BP	0.800082	1	NA
GO:0070997	0.020914	0.995096	5	164	neuron death	BP	0.800082	1	NA
GO:0001872	0.0210264	1	1	1	(1->3)-beta-D-glucan binding	MF	0.800082	1	NA
GO:0044866	0.0210264	1	1	1	modulation by host of viral exo-alpha-sialidase activity	BP	0.800082	1	NA
GO:0044867	0.0210264	1	1	1	modulation by host of viral catalytic activity	BP	0.800082	1	NA
GO:0044869	0.0210264	1	1	1	negative regulation by host of viral exo-alpha-sialidase activity	BP	0.800082	1	NA
GO:0044870	0.0210264	1	1	1	modulation by host of viral glycoprotein metabolic process	BP	0.800082	1	NA
GO:0044871	0.0210264	1	1	1	negative regulation by host of viral glycoprotein metabolic process	BP	0.800082	1	NA
GO:0052403	0.0210264	1	1	1	negative regulation by host of symbiont catalytic activity	BP	0.800082	1	NA
GO:1903015	0.0210264	1	1	1	regulation of exo-alpha-sialidase activity	BP	0.800082	1	NA
GO:1903016	0.0210264	1	1	1	negative regulation of exo-alpha-sialidase activity	BP	0.800082	1	NA
GO:1903506	0.0211892	0.989444	21	1575	regulation of nucleic acid-templated transcription	BP	0.804558	1	NA
GO:0043392	0.0214017	0.998576	2	22	negative regulation of DNA binding	BP	0.810895	1	NA
GO:0042035	0.0216708	0.997117	3	51	regulation of cytokine biosynthetic process	BP	0.819351	1	NA
GO:0016595	0.0217394	0.999843	1	3	glutamate binding	MF	0.820202	1	NA
GO:0048732	0.021789	0.994835	5	167	gland development	BP	0.820336	1	NA
GO:1902622	0.0219207	0.998539	2	19	regulation of neutrophil migration	BP	0.823553	1	NA
GO:0043092	0.0221163	0.999818	1	4	L-amino acid import	BP	0.825676	1	NA
GO:0044745	0.0221163	0.999818	1	4	amino acid transmembrane import	BP	0.825676	1	NA
GO:0089718	0.0221163	0.999818	1	4	amino acid import across plasma membrane	BP	0.825676	1	NA
GO:0001706	0.022395	0.998473	2	22	endoderm formation	BP	0.832704	1	NA
GO:0001227	0.0224792	0.996922	3	86	transcriptional repressor activity, RNA polymerase II transcription regulatory region sequence-specific binding	MF	0.832704	1	NA
GO:0016310	0.0224848	0.989372	17	1147	phosphorylation	BP	0.832704	1	NA
GO:2000379	0.0225901	0.996952	3	49	positive regulation of reactive oxygen species metabolic process	BP	0.832704	1	NA
GO:0036396	0.022594	0.99981	1	4	RNA N6-methyladenosine methyltransferase complex	CC	0.832704	1	NA
GO:0045293	0.022594	0.99981	1	4	mRNA editing complex	CC	0.832704	1	NA
GO:0043666	0.0226319	0.998435	2	25	regulation of phosphoprotein phosphatase activity	BP	0.832704	1	NA
GO:0048518	0.0227701	0.987771	31	2540	positive regulation of biological process	BP	0.836063	1	NA
GO:0010556	0.0229556	0.988118	24	1880	regulation of macromolecule biosynthetic process	BP	0.84114	1	NA
GO:1900038	0.0231194	0.999801	1	4	negative regulation of cellular response to hypoxia	BP	0.845399	1	NA
GO:0070848	0.0232105	0.992767	7	280	response to growth factor	BP	0.845455	1	NA
GO:0060711	0.0232158	0.998387	2	22	labyrinthine layer development	BP	0.845455	1	NA
GO:0071364	0.0232815	0.99837	2	24	cellular response to epidermal growth factor stimulus	BP	0.846118	1	NA
GO:0042940	0.0235776	0.999861	1	2	D-amino acid transport	BP	0.855134	1	NA
GO:0043565	0.02379	0.991885	8	411	sequence-specific DNA binding	MF	0.857969	1	NA
GO:0010883	0.0237992	0.998306	2	26	regulation of lipid storage	BP	0.857969	1	NA
GO:0035303	0.0238004	0.996677	3	78	regulation of dephosphorylation	BP	0.857969	1	NA
GO:0016446	0.023979	0.999809	1	3	somatic hypermutation of immunoglobulin genes	BP	0.858431	1	NA
GO:0051575	0.023979	0.999809	1	3	5'-deoxyribose-5-phosphate lyase activity	MF	0.858431	1	NA
GO:0006287	0.0239793	0.999809	1	3	base-excision repair, gap-filling	BP	0.858431	1	NA
GO:0050896	0.024006	0.987018	40	3494	response to stimulus	BP	0.858431	1	NA
GO:2000416	0.0240788	0.999808	1	3	regulation of eosinophil migration	BP	0.859307	1	NA
GO:0014889	0.0241796	0.999767	1	5	muscle atrophy	BP	0.861182	1	NA
GO:0072656	0.0245067	0.999776	1	4	maintenance of protein location in mitochondrion	BP	0.871087	1	NA
GO:0050715	0.0247043	0.996531	3	58	positive regulation of cytokine secretion	BP	0.876363	1	NA
GO:0016114	0.0247928	0.999771	1	4	terpenoid biosynthetic process	BP	0.877755	1	NA
GO:0046323	0.025001	0.998152	2	32	glucose import	BP	0.880332	1	NA
GO:0050732	0.0250172	0.998163	2	28	negative regulation of peptidyl-tyrosine phosphorylation	BP	0.880332	1	NA
GO:0098772	0.0250594	0.989424	12	705	molecular function regulator	MF	0.880332	1	NA
GO:0043086	0.0250969	0.990772	9	418	negative regulation of catalytic activity	BP	0.880332	1	NA
GO:0090304	0.0251128	0.986385	31	2483	nucleic acid metabolic process	BP	0.880332	1	NA
GO:0050710	0.0254338	0.998116	2	28	negative regulation of cytokine secretion	BP	0.888559	1	NA
GO:0008593	0.0255794	0.998081	2	34	regulation of Notch signaling pathway	BP	0.888559	1	NA
GO:0072006	0.0256798	0.998078	2	31	nephron development	BP	0.888559	1	NA
GO:0031936	0.0257369	0.99978	1	3	negative regulation of chromatin silencing	BP	0.888559	1	NA
GO:1904035	0.0257565	0.998069	2	31	regulation of epithelial cell apoptotic process	BP	0.888559	1	NA
GO:0046626	0.0257741	0.998085	2	26	regulation of insulin receptor signaling pathway	BP	0.888559	1	NA
GO:0052199	0.025808	0.999834	1	2	negative regulation of catalytic activity in other organism involved in symbiotic interaction	BP	0.888559	1	NA
GO:0052422	0.025808	0.999834	1	2	modulation by host of symbiont catalytic activity	BP	0.888559	1	NA
GO:0044868	0.025808	0.999834	1	2	modulation by host of viral molecular function	BP	0.888559	1	NA
GO:0010558	0.0258882	0.98902	12	722	negative regulation of macromolecule biosynthetic process	BP	0.888559	1	NA
GO:0010941	0.0259714	0.988296	14	817	regulation of cell death	BP	0.888559	1	NA
GO:0048565	0.0259738	0.998047	2	30	digestive tract development	BP	0.888559	1	NA
GO:0009636	0.0260467	0.994767	4	102	response to toxic substance	BP	0.888559	1	NA
GO:0032962	0.0260831	0.99983	1	2	positive regulation of inositol trisphosphate biosynthetic process	BP	0.888559	1	NA
GO:1901652	0.0260959	0.992503	6	247	response to peptide	BP	0.888559	1	NA
GO:0061302	0.0262053	0.999829	1	2	smooth muscle cell-matrix adhesion	BP	0.888883	1	NA
GO:2000097	0.0262053	0.999829	1	2	regulation of smooth muscle cell-matrix adhesion	BP	0.888883	1	NA
GO:0031399	0.0263692	0.988087	14	903	regulation of protein modification process	BP	0.892728	1	NA
GO:0033623	0.0264189	0.999722	1	5	regulation of integrin activation	BP	0.892728	1	NA
GO:0009058	0.0265546	0.985428	36	2959	biosynthetic process	BP	0.894522	1	NA
GO:0033574	0.0265724	0.998003	2	24	response to testosterone	BP	0.894522	1	NA
GO:0043090	0.0268927	0.999712	1	5	amino acid import	BP	0.903595	1	NA
GO:0031400	0.0271388	0.990518	8	364	negative regulation of protein modification process	BP	0.9085	1	NA
GO:0051661	0.0271407	0.999725	1	4	maintenance of centrosome location	BP	0.9085	1	NA
GO:0044238	0.0274496	0.986103	51	4744	primary metabolic process	BP	0.915635	1	NA
GO:0071417	0.0275168	0.991992	6	267	cellular response to organonitrogen compound	BP	0.915635	1	NA
GO:0032731	0.0275351	0.997897	2	23	positive regulation of interleukin-1 beta production	BP	0.915635	1	NA
GO:0034754	0.0275728	0.997847	2	34	cellular hormone metabolic process	BP	0.915635	1	NA
GO:0051240	0.027611	0.988612	11	620	positive regulation of multicellular organismal process	BP	0.915635	1	NA
GO:0010035	0.0277372	0.991923	6	237	response to inorganic substance	BP	0.918111	1	NA
GO:0070849	0.0279343	0.997829	2	27	response to epidermal growth factor	BP	0.922921	1	NA
GO:0043547	0.0281986	0.992834	5	207	positive regulation of GTPase activity	BP	0.928874	1	NA
GO:0010827	0.0283232	0.997753	2	35	regulation of glucose transport	BP	0.928874	1	NA
GO:0033002	0.0283446	0.995778	3	72	muscle cell proliferation	BP	0.928874	1	NA
GO:0002376	0.0284028	0.985385	21	1456	immune system process	BP	0.928874	1	NA
GO:0000818	0.0284332	1	1	1	nuclear MIS12/MIND complex	CC	0.928874	1	NA
GO:0050678	0.0284696	0.994111	4	112	regulation of epithelial cell proliferation	BP	0.928874	1	NA
GO:0036464	0.0284796	0.994095	4	127	cytoplasmic ribonucleoprotein granule	CC	0.928874	1	NA
GO:0044283	0.0285728	0.991612	6	267	small molecule biosynthetic process	BP	0.930208	1	NA
GO:0043618	0.0286315	0.994087	4	95	regulation of transcription from RNA polymerase II promoter in response to stress	BP	0.930418	1	NA
GO:0002566	0.0287463	0.999691	1	4	somatic diversification of immune receptors via somatic mutation	BP	0.931242	1	NA
GO:0010605	0.0287614	0.985353	20	1341	negative regulation of macromolecule metabolic process	BP	0.931242	1	NA
GO:0036462	0.0289462	0.999652	1	6	TRAIL-activated apoptotic signaling pathway	BP	0.933853	1	NA
GO:0010996	0.0289469	0.999652	1	6	response to auditory stimulus	BP	0.933853	1	NA
GO:0008440	0.0292267	0.999659	1	5	inositol-1,4,5-trisphosphate 3-kinase activity	MF	0.93505	1	NA
GO:0043410	0.0293143	0.991354	6	235	positive regulation of MAPK cascade	BP	0.93505	1	NA
GO:0045893	0.0294473	0.987726	11	667	positive regulation of transcription, DNA-templated	BP	0.93505	1	NA
GO:1903508	0.0294473	0.987726	11	667	positive regulation of nucleic acid-templated transcription	BP	0.93505	1	NA
GO:0008138	0.0295949	0.997651	2	23	protein tyrosine/serine/threonine phosphatase activity	MF	0.93505	1	NA
GO:1902680	0.0296062	0.987649	11	668	positive regulation of RNA biosynthetic process	BP	0.93505	1	NA
GO:0042509	0.0296735	0.997617	2	27	regulation of tyrosine phosphorylation of STAT protein	BP	0.93505	1	NA
GO:0000289	0.0296906	0.997598	2	31	nuclear-transcribed mRNA poly(A) tail shortening	BP	0.93505	1	NA
GO:0043170	0.0297639	0.984024	46	4169	macromolecule metabolic process	BP	0.93505	1	NA
GO:0045638	0.0298708	0.995515	3	49	negative regulation of myeloid cell differentiation	BP	0.93505	1	NA
GO:0046427	0.0298855	0.997591	2	27	positive regulation of JAK-STAT cascade	BP	0.93505	1	NA
GO:1904894	0.0298855	0.997591	2	27	positive regulation of STAT cascade	BP	0.93505	1	NA
GO:0051171	0.0299583	0.983472	31	2631	regulation of nitrogen compound metabolic process	BP	0.93505	1	NA
GO:0042089	0.0300033	0.995461	3	58	cytokine biosynthetic process	BP	0.93505	1	NA
GO:0048568	0.0300915	0.993653	4	128	embryonic organ development	BP	0.93505	1	NA
GO:0009416	0.03024	0.993608	4	133	response to light stimulus	BP	0.93505	1	NA
GO:0008228	0.0305665	0.999689	1	3	opsonization	BP	0.93505	1	NA
GO:0052203	0.0305665	0.999689	1	3	modulation of catalytic activity in other organism involved in symbiotic interaction	BP	0.93505	1	NA
GO:0001878	0.0305665	0.999689	1	3	response to yeast	BP	0.93505	1	NA
GO:0042107	0.0305931	0.995334	3	59	cytokine metabolic process	BP	0.93505	1	NA
GO:0007260	0.0306939	0.997485	2	28	tyrosine phosphorylation of STAT protein	BP	0.93505	1	NA
GO:0032960	0.0308403	0.999683	1	3	regulation of inositol trisphosphate biosynthetic process	BP	0.93505	1	NA
GO:0044729	0.0308743	1	1	1	hemi-methylated DNA-binding	MF	0.93505	1	NA
GO:0050720	0.0308743	1	1	1	interleukin-1 beta biosynthetic process	BP	0.93505	1	NA
GO:0050722	0.0308743	1	1	1	regulation of interleukin-1 beta biosynthetic process	BP	0.93505	1	NA
GO:0050725	0.0308743	1	1	1	positive regulation of interleukin-1 beta biosynthetic process	BP	0.93505	1	NA
GO:0071503	0.0308743	1	1	1	response to heparin	BP	0.93505	1	NA
GO:0071504	0.0308743	1	1	1	cellular response to heparin	BP	0.93505	1	NA
GO:0072262	0.0308743	1	1	1	metanephric glomerular mesangial cell proliferation involved in metanephros development	BP	0.93505	1	NA
GO:0072298	0.0308743	1	1	1	regulation of metanephric glomerulus development	BP	0.93505	1	NA
GO:0072300	0.0308743	1	1	1	positive regulation of metanephric glomerulus development	BP	0.93505	1	NA
GO:0072301	0.0308743	1	1	1	regulation of metanephric glomerular mesangial cell proliferation	BP	0.93505	1	NA
GO:0072303	0.0308743	1	1	1	positive regulation of glomerular metanephric mesangial cell proliferation	BP	0.93505	1	NA
GO:0098758	0.0308743	1	1	1	response to interleukin-8	BP	0.93505	1	NA
GO:0098759	0.0308743	1	1	1	cellular response to interleukin-8	BP	0.93505	1	NA
GO:2000182	0.0308743	1	1	1	regulation of progesterone biosynthetic process	BP	0.93505	1	NA
GO:0045935	0.0311161	0.986	13	829	positive regulation of nucleobase-containing compound metabolic process	BP	0.940775	1	NA
GO:0036497	0.0314382	1	1	1	eIF2alpha dephosphorylation in response to endoplasmic reticulum stress	BP	0.942512	1	NA
GO:0060734	0.0314382	1	1	1	regulation of endoplasmic reticulum stress-induced eIF2 alpha phosphorylation	BP	0.942512	1	NA
GO:1902310	0.0314382	1	1	1	positive regulation of peptidyl-serine dephosphorylation	BP	0.942512	1	NA
GO:1903916	0.0314382	1	1	1	regulation of endoplasmic reticulum stress-induced eIF2 alpha dephosphorylation	BP	0.942512	1	NA
GO:1903917	0.0314382	1	1	1	positive regulation of endoplasmic reticulum stress-induced eIF2 alpha dephosphorylation	BP	0.942512	1	NA
GO:0043620	0.0315385	0.993281	4	100	regulation of DNA-templated transcription in response to stress	BP	0.94393	1	NA
GO:1902041	0.0316887	0.997327	2	36	regulation of extrinsic apoptotic signaling pathway via death domain receptors	BP	0.946832	1	NA
GO:0051365	0.0318845	1	1	1	cellular response to potassium ion starvation	BP	0.951088	1	NA
GO:0000060	0.032039	0.997314	2	28	protein import into nucleus, translocation	BP	0.954096	1	NA
GO:0080009	0.032119	0.999571	1	6	mRNA methylation	BP	0.954172	1	NA
GO:0001661	0.0321795	1	1	1	conditioned taste aversion	BP	0.954172	1	NA
GO:0019222	0.0322022	0.981997	35	3004	regulation of metabolic process	BP	0.954172	1	NA
GO:0035795	0.0326915	0.9996	1	4	negative regulation of mitochondrial membrane permeability	BP	0.962342	1	NA
GO:1905709	0.0326915	0.9996	1	4	negative regulation of membrane permeability	BP	0.962342	1	NA
GO:0070876	0.0327159	0.999599	1	4	SOSS complex	CC	0.962342	1	NA
GO:0060708	0.0327395	1	1	1	spongiotrophoblast differentiation	BP	0.962342	1	NA
GO:0045944	0.0327482	0.987358	9	504	positive regulation of transcription from RNA polymerase II promoter	BP	0.962342	1	NA
GO:0030279	0.0329039	0.997213	2	26	negative regulation of ossification	BP	0.963901	1	NA
GO:0035770	0.0329095	0.992856	4	136	ribonucleoprotein granule	CC	0.963901	1	NA
GO:0031327	0.0330272	0.985467	12	745	negative regulation of cellular biosynthetic process	BP	0.96576	1	NA
GO:0043501	0.0336895	0.999515	1	7	skeletal muscle adaptation	BP	0.979085	1	NA
GO:0071731	0.0336904	0.999515	1	7	response to nitric oxide	BP	0.979085	1	NA
GO:0071732	0.0336904	0.999515	1	7	cellular response to nitric oxide	BP	0.979085	1	NA
GO:0006470	0.0337028	0.99262	4	149	protein dephosphorylation	BP	0.979085	1	NA
GO:0097200	0.033779	0.999512	1	7	cysteine-type endopeptidase activity involved in execution phase of apoptosis	MF	0.979701	1	NA
GO:0051766	0.0339688	0.99952	1	6	inositol trisphosphate kinase activity	MF	0.983603	1	NA
GO:1900076	0.0343465	0.996985	2	33	regulation of cellular response to insulin stimulus	BP	0.992443	1	NA
GO:0042572	0.0345464	0.999504	1	6	retinol metabolic process	BP	0.992443	1	NA
GO:0002876	0.0346485	1	1	1	positive regulation of chronic inflammatory response to antigenic stimulus	BP	0.992443	1	NA
GO:0060664	0.0346485	1	1	1	epithelial cell proliferation involved in salivary gland morphogenesis	BP	0.992443	1	NA
GO:0061048	0.0346485	1	1	1	negative regulation of branching involved in lung morphogenesis	BP	0.992443	1	NA
GO:1904999	0.0346485	1	1	1	positive regulation of leukocyte adhesion to arterial endothelial cell	BP	0.992443	1	NA
GO:0071622	0.0347349	0.996985	2	24	regulation of granulocyte chemotaxis	BP	0.992443	1	NA
GO:0007492	0.0347729	0.996932	2	32	endoderm development	BP	0.992443	1	NA
GO:0032722	0.0349256	0.996938	2	27	positive regulation of chemokine production	BP	0.992443	1	NA
GO:1990622	0.0352453	0.999689	1	2	CHOP-ATF3 complex	CC	0.992443	1	NA
GO:0061014	0.0352643	0.996875	2	30	positive regulation of mRNA catabolic process	BP	0.992443	1	NA
[truncated: 17,182 more rows]

## Sheet: 2h_D23580Infected-D23580Bystand
Supplementary Data 8: Gene Ontology analysis of differentially expressed genes identified from direct comparison of experimental groups of cells.
[truncated: 17,809 more rows]

[truncated: 20 more sheets: 2h_D23580Infected-LT2Infected, 2h_LT2Bystander-Uninfected, 2h_LT2Infected-Uninfected, 2h_LT2Infected-LT2Bystander, 4h_D23580Bystander-Uninfected, 4h_D23580Bystander-LT2Bystander, 4h_D23580Infected-Uninfected, 4h_D23580Infected-D23580Bystand, 4h_D23580Infected-LT2Infected, 4h_LT2Bystander-Uninfected, 4h_LT2Infected-Uninfected, 4h_LT2Infected-LT2Bystander, 6h_D23580Bystander-Uninfected, 6h_D23580Bystander-LT2Bystander, 6h_D23580Infected-Uninfected, 6h_D23580Infected-D23580Bystand, 6h_D23580Infected-LT2Infected, 6h_LT2Infected-Uninfected, 6h_LT2Bystander-Uninfected, 6h_LT2Infected-LT2Bystander]
