# Supplementary material for: Invasive Salmonella exploits divergent immune evasion strategies in infected and bystander dendritic cell subsets
Source: Nat Commun. 2018 Nov 19;9:4883. doi: 10.1038/s41467-018-07329-0 (PMC6242960; doi:10.1038/s41467-018-07329-0)
Supplement: Supplementary file 12 — Supplementary Data 9 [file 41467_2018_7329_MOESM12_ESM.xlsx]

## Sheet: 2hLT2Infected-Uninfected
Supplementary Data 9: Differential expression results using DESeq2 to directly compare experimental groups of small bulks.
	gene_name	baseMean	log2FoldChange	lfcSE	stat	pvalue	padj
ENSG00000081041	CXCL2	1765.09	7.05259	0.362546	19.453	2.75115e-84	2.43945e-80
ENSG00000276085	CCL3L3	38022.8	5.24939	0.291267	18.0226	1.29501e-72	5.74142e-69
ENSG00000119917	IFIT3	16414.5	7.0361	0.448168	15.6997	1.51966e-55	4.4916e-52
ENSG00000119922	IFIT2	17969.1	7.72755	0.504969	15.303	7.2982e-53	1.61783e-49
ENSG00000141682	PMAIP1	6484.76	5.21976	0.342612	15.2352	2.06594e-52	3.66374e-49
ENSG00000125538	IL1B	9054.43	5.92007	0.405779	14.5894	3.28137e-48	4.84932e-45
ENSG00000169429	CXCL8	10734.3	4.4961	0.310679	14.4718	1.82517e-47	2.31197e-44
ENSG00000163734	CXCL3	476.897	6.58571	0.479652	13.7302	6.69765e-43	7.42351e-40
ENSG00000144802	NFKBIZ	1494.64	4.39789	0.358128	12.2802	1.15692e-34	1.13982e-31
ENSG00000112096	SOD2	13549.7	3.14923	0.265598	11.8571	1.97699e-32	1.75299e-29
ENSG00000165312	OTUD1	366.213	3.93648	0.354207	11.1135	1.0785e-28	8.69366e-26
ENSG00000277632	CCL3	45425.3	4.02797	0.365932	11.0074	3.51862e-28	2.59997e-25
ENSG00000120129	DUSP1	5843.02	2.25034	0.208721	10.7816	4.20537e-27	2.86839e-24
ENSG00000139318	DUSP6	588.533	4.08712	0.38058	10.7392	6.66284e-27	4.21996e-24
ENSG00000135047	CTSL	2107.95	4.69544	0.441067	10.6457	1.82689e-26	1.07994e-23
ENSG00000152518	ZFP36L2	328.923	3.31235	0.322746	10.263	1.03415e-24	5.73114e-22
ENSG00000023330	ALAS1	2109.39	2.67057	0.274409	9.73207	2.20074e-22	1.14788e-19
ENSG00000265972	TXNIP	2079.95	-2.67958	0.280802	-9.54259	1.39307e-21	6.86242e-19
ENSG00000163739	CXCL1	810.377	5.65962	0.603759	9.37397	6.98567e-21	3.2601e-18
ENSG00000123342	MMP19	1076.44	4.10964	0.441114	9.3165	1.20246e-20	5.2016e-18
ENSG00000184557	SOCS3	1739.25	4.02814	0.432486	9.31393	1.23191e-20	5.2016e-18
ENSG00000275385	CCL18	2089.84	5.62782	0.606262	9.28281	1.6506e-20	6.65267e-18
ENSG00000214900	LINC01588	800.177	2.69242	0.302076	8.91304	4.96509e-19	1.91415e-16
ENSG00000067082	KLF6	4784.08	1.96655	0.223445	8.80101	1.3559e-18	5.00948e-16
ENSG00000167772	ANGPTL4	499.857	3.35724	0.386251	8.69186	3.56542e-18	1.26458e-15
ENSG00000248323	LUCAT1	124.02	4.58554	0.528075	8.6835	3.8377e-18	1.3088e-15
ENSG00000135114	OASL	9004.62	5.09668	0.599021	8.50834	1.76443e-17	5.79451e-15
ENSG00000109321	AREG	614.028	3.36985	0.396274	8.50383	1.8343e-17	5.80882e-15
ENSG00000129538	RNASE1	2135.61	2.59134	0.30706	8.43922	3.19449e-17	9.76744e-15
ENSG00000113070	HBEGF	360.291	2.80508	0.333837	8.40256	4.36853e-17	1.29119e-14
ENSG00000100985	MMP9	297.904	2.85731	0.341504	8.36683	5.91905e-17	1.69304e-14
ENSG00000006606	CCL26	367.77	3.72323	0.44585	8.35086	6.77673e-17	1.87779e-14
ENSG00000117984	CTSD	1017.45	2.69689	0.326105	8.27001	1.33948e-16	3.59915e-14
ENSG00000115414	FN1	94.1273	6.9935	0.852219	8.20622	2.2826e-16	5.95289e-14
ENSG00000146070	PLA2G7	847.485	2.60045	0.318825	8.15635	3.453e-16	8.74793e-14
ENSG00000138448	ITGAV	97.0287	3.37408	0.418979	8.0531	8.07215e-16	1.98822e-13
ENSG00000108691	CCL2	1629.66	2.88235	0.358558	8.03872	9.07841e-16	2.17563e-13
ENSG00000164949	GEM	166.32	4.58668	0.578895	7.92316	2.3155e-15	5.40305e-13
ENSG00000164935	DCSTAMP	217.699	4.63009	0.590485	7.84115	4.46431e-15	1.015e-12
ENSG00000078401	EDN1	152.193	5.38875	0.689134	7.81959	5.29944e-15	1.17475e-12
ENSG00000138670	RASGEF1B	1840.43	2.87068	0.369365	7.77195	7.7289e-15	1.67152e-12
ENSG00000106178	CCL24	205.058	4.17352	0.53764	7.76267	8.31629e-15	1.73905e-12
ENSG00000196684	HSH2D	267.542	-5.00254	0.644583	-7.76089	8.43342e-15	1.73905e-12
ENSG00000168685	IL7R	1324.52	2.49192	0.322071	7.73717	1.01653e-14	2.04854e-12
ENSG00000226380	MIR29A	270.031	4.30333	0.558487	7.70534	1.30494e-14	2.57131e-12
ENSG00000090104	RGS1	1231.31	2.32652	0.302332	7.69527	1.412e-14	2.72178e-12
ENSG00000248187	RP11-184M15.1	410.543	2.93371	0.384472	7.6305	2.3385e-14	4.41181e-12
ENSG00000149289	ZC3H12C	200.36	3.12578	0.413813	7.55359	4.23406e-14	7.82154e-12
ENSG00000196878	LAMB3	124.639	4.04446	0.540016	7.48952	6.91263e-14	1.2509e-11
ENSG00000196743	GM2A	1843.38	2.12677	0.286718	7.41766	1.19211e-13	2.11409e-11
ENSG00000164733	CTSB	40501.2	1.74671	0.23723	7.36293	1.79922e-13	3.12817e-11
ENSG00000166920	C15orf48	3093.97	2.15125	0.293509	7.32943	2.3114e-13	3.94139e-11
ENSG00000277443	MARCKS	382.563	3.22001	0.440117	7.31627	2.54968e-13	4.26566e-11
ENSG00000111802	TDP2	414.088	2.80833	0.385917	7.27703	3.41261e-13	5.60363e-11
ENSG00000185896	LAMP1	119.537	3.70865	0.511489	7.25069	4.14663e-13	6.68512e-11
ENSG00000143878	RHOB	247.904	2.70489	0.379274	7.13175	9.9099e-13	1.56913e-10
ENSG00000150347	ARID5B	267.1	2.37406	0.339145	7.00011	2.55756e-12	3.97858e-10
ENSG00000108688	CCL7	137.207	5.60767	0.807082	6.94808	3.70301e-12	5.66114e-10
ENSG00000137331	IER3	161.662	3.43506	0.497699	6.90189	5.1317e-12	7.71233e-10
ENSG00000115008	IL1A	670.341	7.06063	1.02553	6.88486	5.78443e-12	8.54842e-10
ENSG00000121797	CCRL2	402.708	2.57723	0.374579	6.88034	5.97113e-12	8.67967e-10
ENSG00000164691	TAGAP	241.983	2.27787	0.332044	6.86016	6.87827e-12	9.83703e-10
ENSG00000100906	NFKBIA	11902.5	1.94806	0.28672	6.79429	1.08849e-11	1.53201e-09
ENSG00000173559	NABP1	2069.24	1.93583	0.285347	6.78412	1.16793e-11	1.61813e-09
ENSG00000184292	TACSTD2	1125.95	-2.50536	0.370762	-6.75734	1.40546e-11	1.91726e-09
ENSG00000115009	CCL20	296.135	3.46799	0.513872	6.74873	1.49143e-11	2.00371e-09
ENSG00000136634	IL10	215.787	3.56074	0.528689	6.73504	1.63884e-11	2.1689e-09
ENSG00000143384	MCL1	985.711	1.62507	0.241796	6.72082	1.80701e-11	2.35629e-09
ENSG00000136997	MYC	69.4249	3.41911	0.511169	6.68881	2.24988e-11	2.88324e-09
ENSG00000186818	LILRB4	2167.62	1.75265	0.262094	6.68711	2.27616e-11	2.88324e-09
ENSG00000224397	LINC01272	86.3914	10.4166	1.56298	6.66454	2.65497e-11	3.31572e-09
ENSG00000025039	RRAGD	74.3598	3.23769	0.486691	6.65246	2.88232e-11	3.54965e-09
ENSG00000271503	CCL5	3750.71	4.84461	0.728671	6.64855	2.95985e-11	3.5952e-09
ENSG00000140379	BCL2A1	554.663	3.66549	0.551553	6.64575	3.01667e-11	3.61471e-09
ENSG00000276070	CCL4L2	51567	2.10184	0.324327	6.48062	9.13489e-11	1.07999e-08
ENSG00000171621	SPSB1	125.166	2.93926	0.462104	6.36061	2.00955e-10	2.34456e-08
ENSG00000146278	PNRC1	225.964	2.32694	0.366878	6.34255	2.25997e-10	2.60248e-08
ENSG00000155629	PIK3AP1	558.998	2.40961	0.380441	6.33375	2.39275e-10	2.72006e-08
ENSG00000118785	SPP1	3962.57	2.55322	0.404325	6.31477	2.70562e-10	2.99884e-08
ENSG00000138166	DUSP5	1869.07	2.01788	0.319489	6.31596	2.68491e-10	2.99884e-08
ENSG00000133639	BTG1	1301.43	2.71447	0.430813	6.30081	2.9609e-10	3.24127e-08
ENSG00000060982	BCAT1	91.0114	6.21217	0.987805	6.28886	3.19809e-10	3.45823e-08
ENSG00000105835	NAMPT	3526.71	1.71884	0.273463	6.28545	3.26907e-10	3.49239e-08
ENSG00000100600	LGMN	744.073	2.68416	0.42773	6.27537	3.48796e-10	3.68187e-08
ENSG00000236120	RP11-733O18.1	52.6675	4.63204	0.743249	6.23215	4.60085e-10	4.7995e-08
ENSG00000115310	RTN4	848.1	1.54294	0.247689	6.22935	4.68376e-10	4.82917e-08
ENSG00000182022	CHST15	231.103	2.85038	0.457928	6.22451	4.83059e-10	4.92331e-08
ENSG00000119508	NR4A3	2706.03	2.1733	0.352067	6.17299	6.70103e-10	6.75205e-08
ENSG00000136235	GPNMB	432.086	4.93522	0.799927	6.16958	6.84709e-10	6.8217e-08
ENSG00000228013	RP11-350G8.5	66.695	7.17049	1.16582	6.15059	7.71973e-10	7.52207e-08
ENSG00000073737	DHRS9	470.147	2.2229	0.361338	6.15186	7.65771e-10	7.52207e-08
ENSG00000108700	CCL8	1575.32	4.8295	0.787005	6.13656	8.43289e-10	8.12766e-08
ENSG00000275302	CCL4	57655.7	2.3115	0.376944	6.13222	8.666e-10	8.26252e-08
ENSG00000079215	SLC1A3	327.61	3.04957	0.498087	6.12256	9.20844e-10	8.68631e-08
ENSG00000187608	ISG15	58083.4	2.55445	0.41758	6.11727	9.51937e-10	8.88508e-08
ENSG00000139974	SLC38A6	471.634	1.98195	0.330305	6.00037	1.96869e-09	1.81837e-07
ENSG00000147883	CDKN2B	211.521	4.93256	0.825681	5.97393	2.31607e-09	2.11717e-07
ENSG00000158470	B4GALT5	764.288	1.8052	0.302966	5.95841	2.54703e-09	2.30454e-07
ENSG00000118257	NRP2	912.201	2.53642	0.426912	5.94132	2.82739e-09	2.53237e-07
ENSG00000181374	CCL13	7561.92	1.79765	0.305043	5.8931	3.79025e-09	3.36081e-07
ENSG00000198959	TGM2	1276.01	3.77039	0.641702	5.8756	4.21306e-09	3.69873e-07
ENSG00000122641	INHBA	6519.66	4.19421	0.71511	5.86513	4.48787e-09	3.90137e-07
ENSG00000136205	TNS3	483.779	1.82232	0.312389	5.83349	5.42798e-09	4.67281e-07
ENSG00000159200	RCAN1	1176.54	1.90681	0.32809	5.81184	6.17886e-09	5.26807e-07
ENSG00000064601	CTSA	692.213	1.267	0.219532	5.77135	7.86394e-09	6.64091e-07
ENSG00000214063	TSPAN4	278.206	1.57101	0.272293	5.76958	7.94692e-09	6.64767e-07
ENSG00000073756	PTGS2	151.122	2.44926	0.425924	5.75046	8.90029e-09	7.37559e-07
ENSG00000167565	SERTAD3	222.202	-1.77184	0.309644	-5.72218	1.05166e-08	8.63434e-07
ENSG00000228253	MT-ATP8	2777.21	1.75371	0.307007	5.71227	1.11476e-08	9.06844e-07
ENSG00000100234	TIMP3	859.345	4.78439	0.838243	5.70764	1.14556e-08	9.23425e-07
ENSG00000137965	IFI44	1176.24	2.11508	0.371051	5.70023	1.19644e-08	9.55752e-07
ENSG00000158481	CD1C	5962.75	-1.51908	0.267069	-5.68796	1.28569e-08	1.01787e-06
ENSG00000163661	PTX3	543.225	3.99324	0.705591	5.65943	1.51878e-08	1.19177e-06
ENSG00000173848	NET1	107.474	-2.46105	0.436051	-5.64395	1.6619e-08	1.29264e-06
ENSG00000182568	SATB1	975.639	2.04519	0.363279	5.62979	1.80424e-08	1.39115e-06
ENSG00000103569	AQP9	160.853	3.68483	0.657248	5.60645	2.06513e-08	1.57858e-06
ENSG00000204103	MAFB	229.743	2.9504	0.526524	5.60354	2.1002e-08	1.59167e-06
ENSG00000256235	SMIM3	392.774	2.32445	0.41535	5.59636	2.18895e-08	1.64486e-06
ENSG00000119729	RHOQ	228.999	2.04147	0.365402	5.58692	2.3113e-08	1.72221e-06
ENSG00000103042	SLC38A7	103.794	1.88647	0.341019	5.53187	3.16828e-08	2.34109e-06
ENSG00000039319	ZFYVE16	267.4	1.93313	0.350314	5.51828	3.42336e-08	2.50867e-06
ENSG00000197405	C5AR1	136.365	2.07827	0.377058	5.51179	3.55195e-08	2.58157e-06
ENSG00000162772	ATF3	3830.12	1.88664	0.343146	5.49805	3.84005e-08	2.76827e-06
ENSG00000038945	MSR1	272.855	4.37941	0.80002	5.47412	4.3969e-08	3.14414e-06
ENSG00000196975	ANXA4	595.637	1.31738	0.240919	5.46814	4.54786e-08	3.22607e-06
ENSG00000171855	IFNB1	323.466	8.93705	1.63506	5.46589	4.60578e-08	3.24122e-06
ENSG00000137496	IL18BP	1226.58	1.33173	0.243877	5.46069	4.74296e-08	3.31148e-06
ENSG00000136244	IL6	567.93	4.44397	0.816216	5.4446	5.19219e-08	3.59681e-06
ENSG00000156711	MAPK13	105.832	3.86325	0.711868	5.42692	5.73355e-08	3.94104e-06
ENSG00000104093	DMXL2	119.268	2.23857	0.413363	5.41551	6.11132e-08	4.16839e-06
ENSG00000043462	LCP2	1021.33	1.53115	0.284833	5.37561	7.63228e-08	5.16607e-06
ENSG00000049860	HEXB	652.089	1.12114	0.208705	5.37191	7.79071e-08	5.194e-06
ENSG00000185745	IFIT1	4654.26	4.99149	0.929139	5.37216	7.77971e-08	5.194e-06
ENSG00000198363	ASPH	165.049	2.66993	0.497369	5.36812	7.95617e-08	5.26473e-06
ENSG00000178573	MAF	95.6611	2.00291	0.373646	5.36044	8.30207e-08	5.45293e-06
ENSG00000106066	CPVL	1378.7	-1.20828	0.225787	-5.3514	8.72784e-08	5.69043e-06
ENSG00000117594	HSD11B1	110.564	2.49299	0.466451	5.34459	9.06231e-08	5.86536e-06
ENSG00000164400	CSF2	308.51	6.50456	1.21836	5.3388	9.35618e-08	6.01169e-06
ENSG00000169860	P2RY1	83.4474	2.74198	0.514913	5.32512	1.00885e-07	6.43559e-06
ENSG00000259225	RP11-1008C21.1	111.094	3.31014	0.621762	5.3238	1.01623e-07	6.43635e-06
ENSG00000138646	HERC5	1078.06	3.85768	0.726193	5.3122	1.08308e-07	6.81114e-06
ENSG00000107201	DDX58	3287.06	2.56487	0.484396	5.29499	1.19026e-07	7.4324e-06
ENSG00000135678	CPM	301.779	1.95014	0.368704	5.28916	1.22877e-07	7.61921e-06
ENSG00000104312	RIPK2	955.78	1.46016	0.277275	5.26612	1.39338e-07	8.57994e-06
ENSG00000133657	ATP13A3	601.185	1.94137	0.368839	5.26345	1.41375e-07	8.64534e-06
ENSG00000136689	IL1RN	15561.3	1.62614	0.309549	5.25324	1.49445e-07	9.07623e-06
ENSG00000245532	NEAT1	1116.88	1.65844	0.316355	5.24234	1.58553e-07	9.5639e-06
ENSG00000101187	SLCO4A1	295.702	2.60558	0.497315	5.23929	1.61196e-07	9.65762e-06
ENSG00000279602	CTD-3014M21.1	26.4246	5.15908	0.985166	5.23677	1.63413e-07	9.70947e-06
ENSG00000197632	SERPINB2	134.377	8.17746	1.56183	5.23582	1.64252e-07	9.70947e-06
ENSG00000130208	APOC1	67.3908	3.71091	0.709071	5.23349	1.66342e-07	9.76791e-06
ENSG00000114423	CBLB	246.348	2.39473	0.45808	5.22775	1.71582e-07	1.00093e-05
ENSG00000134108	ARL8B	1624.93	1.27168	0.244313	5.20512	1.93873e-07	1.11628e-05
ENSG00000113369	ARRDC3	235.332	2.07936	0.399475	5.20522	1.93768e-07	1.11628e-05
ENSG00000157557	ETS2	971.53	1.35227	0.26019	5.19723	2.02284e-07	1.15719e-05
ENSG00000153071	DAB2	263.687	1.87195	0.360881	5.18715	2.13533e-07	1.20598e-05
ENSG00000057657	PRDM1	640.229	1.54599	0.298005	5.18779	2.12804e-07	1.20598e-05
ENSG00000120875	DUSP4	464.631	2.07696	0.400989	5.17961	2.22356e-07	1.24787e-05
ENSG00000065809	FAM107B	195.112	2.19227	0.423418	5.17756	2.24812e-07	1.25371e-05
ENSG00000035862	TIMP2	296.355	1.60452	0.31041	5.16902	2.35319e-07	1.30411e-05
ENSG00000221963	APOL6	998.621	1.21273	0.235101	5.15833	2.49158e-07	1.37223e-05
ENSG00000188477	AC003003.5	40.7717	3.91074	0.761018	5.13882	2.76468e-07	1.51324e-05
ENSG00000125735	TNFSF14	273.434	2.43874	0.475193	5.13211	2.86518e-07	1.55862e-05
ENSG00000197329	PELI1	1361.85	2.0766	0.405886	5.11622	3.11722e-07	1.68539e-05
ENSG00000260314	MRC1	1475.51	1.65573	0.324452	5.10316	3.34027e-07	1.79504e-05
ENSG00000178726	THBD	961.415	4.10835	0.806904	5.0915	3.55244e-07	1.89756e-05
ENSG00000251230	MIR3945HG	449.873	2.48815	0.491548	5.06186	4.15188e-07	2.20448e-05
ENSG00000145107	TM4SF19	31.8071	5.35328	1.05793	5.06015	4.18926e-07	2.21108e-05
ENSG00000104763	ASAH1	679.495	1.28324	0.256328	5.00625	5.55019e-07	2.89625e-05
ENSG00000181634	TNFSF15	464.012	8.37423	1.67279	5.00616	5.55275e-07	2.89625e-05
ENSG00000123689	G0S2	3097.27	1.97756	0.395692	4.99772	5.80127e-07	3.00818e-05
ENSG00000105612	NA	30.1132	4.92766	0.986668	4.99425	5.90654e-07	3.04496e-05
ENSG00000020577	SAMD4A	64.2988	7.94285	1.59145	4.99095	6.0083e-07	3.07952e-05
ENSG00000180113	TDRD6	51.7739	3.458	0.696428	4.96534	6.85821e-07	3.49493e-05
ENSG00000160593	JAML	730.384	-1.69696	0.341902	-4.9633	6.93062e-07	3.51165e-05
ENSG00000259590	RP11-20G13.3	45.0192	3.93025	0.794889	4.9444	7.6378e-07	3.84797e-05
ENSG00000137449	CPEB2	162.624	2.53395	0.514816	4.92204	8.56458e-07	4.29052e-05
ENSG00000154589	LY96	210.196	1.69394	0.34507	4.90897	9.15537e-07	4.56071e-05
ENSG00000171310	CHST11	451.93	1.37837	0.281437	4.89762	9.70063e-07	4.80534e-05
ENSG00000059728	MXD1	771.748	1.17556	0.240471	4.88858	1.01568e-06	4.97862e-05
ENSG00000153485	TMEM251	77.2586	2.06506	0.422435	4.88846	1.01627e-06	4.97862e-05
ENSG00000102531	FNDC3A	211.12	1.7253	0.356244	4.84302	1.27882e-06	6.23039e-05
ENSG00000145730	NA	44.1022	3.63531	0.750833	4.8417	1.28731e-06	6.23747e-05
ENSG00000105732	NA	70.6118	-2.91994	0.603268	-4.8402	1.29706e-06	6.25056e-05
ENSG00000110079	MS4A4A	162.162	2.83058	0.586138	4.8292	1.37082e-06	6.57028e-05
ENSG00000166278	C2	124.601	2.04296	0.424358	4.81424	1.47764e-06	7.04421e-05
ENSG00000141458	NPC1	364.362	2.31584	0.484708	4.77781	1.77218e-06	8.40319e-05
ENSG00000124882	EREG	54.7723	5.07141	1.06217	4.77459	1.80071e-06	8.49302e-05
ENSG00000121769	FABP3	2765.92	1.20531	0.252545	4.77266	1.81806e-06	8.52947e-05
ENSG00000099139	PCSK5	66.6634	2.26795	0.476335	4.76125	1.92402e-06	8.97907e-05
ENSG00000260231	JHDM1D-AS1	226.728	1.60835	0.338918	4.74554	2.07954e-06	9.65405e-05
ENSG00000158477	CD1A	5656.1	-1.4361	0.302886	-4.74138	2.1227e-06	9.75232e-05
ENSG00000129244	ATP1B2	536.73	-1.43256	0.302114	-4.74179	2.11843e-06	9.75232e-05
ENSG00000153250	RBMS1	376.211	1.70482	0.360231	4.73257	2.217e-06	0.000100811
ENSG00000214194	LINC00998	120.006	1.69789	0.358708	4.73336	2.20838e-06	0.000100811
ENSG00000087076	NA	18.1692	5.67599	1.20084	4.72668	2.28223e-06	0.000103248
ENSG00000099985	OSM	207.477	2.79423	0.59243	4.71656	2.39866e-06	0.000107964
ENSG00000121966	CXCR4	541.48	2.42868	0.515196	4.71408	2.428e-06	0.000108733
ENSG00000137193	PIM1	452.166	3.15447	0.669585	4.71108	2.46403e-06	0.000109792
ENSG00000235897	TM4SF19-AS1	33.2601	7.39328	1.56983	4.70962	2.48185e-06	0.000110033
ENSG00000136695	IL36RN	489.156	7.06728	1.50126	4.70755	2.5071e-06	0.000110599
ENSG00000143153	ATP1B1	1020.82	1.50133	0.320473	4.68474	2.80321e-06	0.00012305
ENSG00000085231	AK6	182.914	1.45699	0.31147	4.67779	2.89982e-06	0.000126043
ENSG00000066697	MSANTD3	175.317	2.15268	0.460155	4.67817	2.89441e-06	0.000126043
ENSG00000132669	RIN2	675.541	2.22324	0.475437	4.6762	2.92235e-06	0.000126402
ENSG00000165457	NA	88.8028	3.25292	0.695831	4.67487	2.94141e-06	0.000126609
ENSG00000113657	DPYSL3	49.3491	7.74096	1.66461	4.6503	3.31451e-06	0.000141297
ENSG00000089127	OAS1	1500.9	1.59474	0.342895	4.65081	3.30638e-06	0.000141297
ENSG00000115165	CYTIP	799.465	-1.11073	0.239625	-4.63528	3.56447e-06	0.000150924
ENSG00000214353	VAC14-AS1	39.2942	3.5761	0.771591	4.63471	3.57438e-06	0.000150924
ENSG00000065978	YBX1	1362.82	1.37686	0.297693	4.62511	3.74403e-06	0.000157338
ENSG00000143320	NA	40.4107	3.38632	0.732649	4.62202	3.80016e-06	0.000158944
ENSG00000223865	HLA-DPB1	11458.4	-1.14606	0.248132	-4.61874	3.86071e-06	0.000160718
ENSG00000180616	SSTR2	244.104	7.13167	1.54517	4.61547	3.92206e-06	0.000162509
ENSG00000106868	SUSD1	92.8286	2.16721	0.470973	4.60157	4.19324e-06	0.000172937
ENSG00000162616	DNAJB4	171.121	2.34882	0.510697	4.59924	4.24029e-06	0.000174068
ENSG00000164300	SERINC5	257.829	1.37152	0.298325	4.5974	4.27804e-06	0.000174808
ENSG00000136810	TXN	18446.2	1.26871	0.276101	4.59508	4.32587e-06	0.000175952
ENSG00000177606	JUN	339.783	1.85815	0.406412	4.57208	4.82917e-06	0.000195526
ENSG00000138378	STAT4	113.888	2.68987	0.589863	4.56017	5.11132e-06	0.000206009
ENSG00000156052	GNAQ	141.148	1.64065	0.360142	4.55557	5.22445e-06	0.000209616
ENSG00000133048	NA	40.7262	7.79204	1.71693	4.53834	5.66979e-06	0.000226459
ENSG00000198841	KTI12	55.2605	-1.82625	0.403332	-4.52791	5.957e-06	0.000235807
ENSG00000149635	OCSTAMP	295.282	3.48556	0.769758	4.52813	5.95082e-06	0.000235807
ENSG00000110092	CCND1	103.333	2.88074	0.636483	4.52603	6.01035e-06	0.000236861
ENSG00000173221	GLRX	1258.07	1.14293	0.252736	4.52224	6.11891e-06	0.000240073
ENSG00000133612	AGAP3	161.933	1.42259	0.314758	4.51962	6.19517e-06	0.000241994
ENSG00000198805	PNP	967.394	1.14534	0.253666	4.51515	6.32724e-06	0.000246068
ENSG00000173598	NUDT4	184.573	1.91084	0.42332	4.51394	6.36344e-06	0.000246396
ENSG00000148154	UGCG	379.254	1.85598	0.412125	4.50343	6.68645e-06	0.000257777
ENSG00000177706	FAM20C	141.489	1.49657	0.332489	4.5011	6.7604e-06	0.0002595
ENSG00000175445	LPL	92.2066	2.72547	0.605876	4.4984	6.84667e-06	0.000261679
ENSG00000153187	HNRNPU	619.418	1.21832	0.271034	4.49507	6.95476e-06	0.000264669
ENSG00000121060	TRIM25	371.208	1.41953	0.315986	4.49239	7.04282e-06	0.000266875
ENSG00000178104	PDE4DIP	553.801	1.28131	0.285403	4.48947	7.13989e-06	0.000269402
ENSG00000171766	GATM	96.8443	2.18107	0.486933	4.47919	7.49258e-06	0.000281512
ENSG00000178307	TMEM11	291.894	-1.21188	0.271191	-4.46873	7.86857e-06	0.000294391
ENSG00000102755	FLT1	156.236	1.67998	0.37665	4.46033	8.1833e-06	0.000304879
ENSG00000163874	ZC3H12A	715.527	1.52627	0.342501	4.45624	8.3409e-06	0.000309451
ENSG00000182149	IST1	877.064	-1.0166	0.2287	-4.44513	8.78386e-06	0.000324473
ENSG00000105223	PLD3	536.215	1.42625	0.32092	4.44427	8.819e-06	0.000324473
ENSG00000117036	ETV3	582.689	1.81648	0.410893	4.42082	9.83288e-06	0.000360282
ENSG00000118985	ELL2	253.305	1.53001	0.346225	4.41912	9.91025e-06	0.000361622
ENSG00000006704	NA	34.9615	7.03649	1.60676	4.3793	1.19064e-05	0.000432679
ENSG00000115419	GLS	289.004	1.62572	0.371629	4.37458	1.21667e-05	0.000440334
ENSG00000176046	NUPR1	1168.08	4.84854	1.11394	4.35262	1.34519e-05	0.000484872
ENSG00000170684	NA	23.6145	-3.74779	0.861383	-4.35091	1.35577e-05	0.000486704
ENSG00000118503	TNFAIP3	1434.82	1.75224	0.402893	4.34915	1.36668e-05	0.000488645
ENSG00000254470	AP5B1	239.256	1.71964	0.396431	4.33782	1.43906e-05	0.000512455
ENSG00000049759	NEDD4L	66.7241	3.02686	0.698118	4.33575	1.45267e-05	0.000515233
ENSG00000100554	ATP6V1D	449.743	1.07047	0.247126	4.33168	1.47977e-05	0.000522753
ENSG00000008118	CAMK1G	51.9547	6.7814	1.56641	4.32928	1.49601e-05	0.000526392
ENSG00000165168	CYBB	56.4987	3.42098	0.790374	4.3283	1.50266e-05	0.000526643
ENSG00000145779	TNFAIP8	2309.45	1.3152	0.304898	4.31358	1.60634e-05	0.000560763
ENSG00000162777	DENND2D	55.759	3.70103	0.858414	4.31147	1.62171e-05	0.000563911
ENSG00000176928	GCNT4	52.9642	6.88529	1.59784	4.30914	1.63894e-05	0.000567675
ENSG00000004059	ARF5	678.756	-1.08513	0.252012	-4.30587	1.66331e-05	0.000573875
ENSG00000112715	VEGFA	69.3255	2.14072	0.497701	4.30121	1.69867e-05	0.000581548
ENSG00000109099	PMP22	101.686	2.6668	0.619918	4.30185	1.69375e-05	0.000581548
ENSG00000241839	PLEKHO2	754.599	-1.37084	0.318784	-4.30023	1.70624e-05	0.000581895
ENSG00000167996	FTH1	12394.5	0.992798	0.230997	4.29788	1.72443e-05	0.000584252
ENSG00000210196	MT-TP	406.838	1.08714	0.252963	4.29763	1.72634e-05	0.000584252
ENSG00000163939	PBRM1	160.786	1.43557	0.334191	4.29565	1.74184e-05	0.000587259
ENSG00000232629	HLA-DQB2	835.422	-0.955817	0.222753	-4.29092	1.77932e-05	0.000595366
ENSG00000123095	NA	15.804	6.61454	1.54141	4.29122	1.77696e-05	0.000595366
ENSG00000165092	NA	59.0279	5.94016	1.38463	4.29009	1.78604e-05	0.00059537
ENSG00000136048	DRAM1	486.523	1.34951	0.314764	4.28738	1.80791e-05	0.000600401
ENSG00000229677	RP11-383F6.1	98.0165	6.72713	1.57248	4.27804	1.8855e-05	0.000623832
ENSG00000248124	RRN3P1	57.3999	2.64312	0.618835	4.27112	1.9449e-05	0.000641093
ENSG00000224596	ZMIZ1-AS1	26.1053	7.4704	1.75032	4.26803	1.97208e-05	0.000647645
ENSG00000179630	LACC1	57.9044	2.5045	0.587278	4.26459	2.00267e-05	0.000655266
ENSG00000198899	MT-ATP6	20544.1	0.926151	0.217433	4.25947	2.04911e-05	0.000667996
ENSG00000253831	ETV3L	25.9281	7.36535	1.73131	4.2542	2.09796e-05	0.000681415
ENSG00000147872	PLIN2	296.971	1.2618	0.296738	4.25223	2.11648e-05	0.00068492
ENSG00000154277	NA	34.7287	3.35441	0.789408	4.24928	2.14461e-05	0.000691499
ENSG00000116285	ERRFI1	128.509	2.32718	0.54832	4.24421	2.19363e-05	0.000704745
ENSG00000075420	FNDC3B	328.715	1.80128	0.425346	4.23486	2.28695e-05	0.000732073
ENSG00000004455	AK2	713.141	-0.936221	0.221342	-4.22976	2.33944e-05	0.00074618
ENSG00000134352	IL6ST	284.467	1.57467	0.373545	4.21547	2.49254e-05	0.000792164
ENSG00000116663	FBXO6	494.529	-1.07908	0.257197	-4.19552	2.72242e-05	0.000862131
ENSG00000171522	PTGER4	976.431	1.61963	0.386309	4.19257	2.75816e-05	0.000870343
ENSG00000232810	TNF	17285.8	1.75632	0.419268	4.18902	2.80165e-05	0.00088093
ENSG00000135838	NPL	315.903	2.15105	0.514179	4.18346	2.871e-05	0.000899545
ENSG00000089041	P2RX7	332.231	1.53418	0.367234	4.17765	2.94541e-05	0.000919612
ENSG00000231389	HLA-DPA1	24135.5	-1.04876	0.251725	-4.1663	3.09586e-05	0.000963192
ENSG00000118689	FOXO3	106.866	2.23711	0.537919	4.15882	3.19895e-05	0.000991788
ENSG00000108702	CCL1	3688.12	3.27322	0.787499	4.15648	3.23191e-05	0.000998515
ENSG00000127603	MACF1	328.745	1.49675	0.360505	4.15182	3.29847e-05	0.00101554
ENSG00000124688	MAD2L1BP	257.065	-1.22228	0.294576	-4.14928	3.33519e-05	0.00102329
ENSG00000135679	MDM2	333.718	1.4525	0.350504	4.14403	3.4126e-05	0.00104343
ENSG00000076864	RAP1GAP	244.894	-1.47794	0.356768	-4.14257	3.43439e-05	0.00104648
ENSG00000102316	MAGED2	583.348	-1.45138	0.350635	-4.13929	3.48388e-05	0.00105793
ENSG00000143772	ITPKB	84.2715	1.69826	0.410855	4.13348	3.57314e-05	0.00108133
ENSG00000175352	NRIP3	78.5124	5.34161	1.29293	4.13138	3.60591e-05	0.00108754
ENSG00000052795	FNIP2	541.838	0.992953	0.240802	4.12353	3.73111e-05	0.00112148
ENSG00000132514	CLEC10A	2778.07	-1.42254	0.345082	-4.12231	3.75095e-05	0.00112364
ENSG00000164164	OTUD4	209.632	1.76912	0.429621	4.11787	3.82385e-05	0.00114162
ENSG00000166592	NA	22.507	5.4612	1.32651	4.11696	3.83908e-05	0.00114232
ENSG00000168710	AHCYL1	441.349	1.28932	0.313686	4.11022	3.9529e-05	0.00117225
ENSG00000099194	SCD	909.24	0.916275	0.222993	4.10898	3.97407e-05	0.0011746
ENSG00000099942	CRKL	134.176	-1.68194	0.409819	-4.10411	4.05879e-05	0.00119566
ENSG00000106701	FSD1L	287.23	4.07521	0.994725	4.09682	4.18856e-05	0.0012298
ENSG00000119900	OGFRL1	283.322	1.6158	0.39482	4.09248	4.2678e-05	0.00124893
ENSG00000186432	KPNA4	360.661	1.2429	0.30382	4.09089	4.2972e-05	0.0012534
ENSG00000088826	SMOX	255.273	1.48292	0.362628	4.08938	4.32529e-05	0.00125745
ENSG00000120539	MASTL	209.046	1.39831	0.342389	4.08398	4.42711e-05	0.00128285
ENSG00000185085	INTS5	74.051	-2.55847	0.627029	-4.0803	4.49772e-05	0.00129906
ENSG00000143067	ZNF697	63.7635	2.2322	0.547243	4.079	4.52299e-05	0.00130133
ENSG00000215861	WI2-1896O14.1	223.929	1.30566	0.32014	4.07839	4.5349e-05	0.00130133
ENSG00000172530	BANP	117.366	1.9948	0.489489	4.07527	4.59617e-05	0.00131465
ENSG00000172175	MALT1	193.36	1.50195	0.36888	4.07165	4.66819e-05	0.00133096
ENSG00000196781	TLE1	77.8034	2.74908	0.675968	4.06688	4.76478e-05	0.00135414
ENSG00000134802	SLC43A3	390.44	1.93946	0.477621	4.06066	4.89343e-05	0.00138626
ENSG00000128016	ZFP36	809.424	1.66484	0.410163	4.05897	4.92893e-05	0.00139187
ENSG00000138642	HERC6	674.016	1.75617	0.432769	4.05799	4.94959e-05	0.00139327
ENSG00000113838	TBCCD1	55.8896	-2.70366	0.669008	-4.04129	5.31579e-05	0.00149162
ENSG00000146676	PURB	109.251	1.73408	0.429361	4.03874	5.37391e-05	0.00150317
ENSG00000115325	DOK1	411.987	-1.35989	0.337414	-4.03033	5.56983e-05	0.00154572
ENSG00000171988	JMJD1C	215.376	1.47827	0.366816	4.02999	5.57782e-05	0.00154572
ENSG00000139289	PHLDA1	950.718	3.09896	0.768977	4.02997	5.57832e-05	0.00154572
ENSG00000258581	RP11-638I2.10	76.2	2.64054	0.655927	4.02567	5.68142e-05	0.00156938
ENSG00000143851	PTPN7	447.511	-1.28613	0.32041	-4.01403	5.96899e-05	0.0016437
ENSG00000091527	CDV3	814.382	1.15892	0.288926	4.01113	6.04291e-05	0.0016589
ENSG00000128422	KRT17	970.426	-1.7635	0.440065	-4.00735	6.14033e-05	0.00168044
ENSG00000171611	NA	19.0844	4.88772	1.22278	3.99723	6.40872e-05	0.0017485
ENSG00000196735	HLA-DQA1	5891.3	-0.786796	0.197007	-3.99374	6.50399e-05	0.00176905
ENSG00000213983	AP1G2	179.907	-1.48596	0.372182	-3.99256	6.53627e-05	0.00177239
ENSG00000155158	TTC39B	730.54	1.45623	0.366497	3.97337	7.08633e-05	0.00191569
ENSG00000110651	CD81	989.931	1.0772	0.271206	3.97191	7.12989e-05	0.0019216
ENSG00000198492	YTHDF2	447.638	-1.13918	0.287306	-3.96504	7.33844e-05	0.00196667
ENSG00000172965	MIR4435-2HG	1190.67	1.35639	0.342159	3.96422	7.36365e-05	0.00196667
ENSG00000047365	ARAP2	248.377	1.75374	0.442315	3.96491	7.34242e-05	0.00196667
ENSG00000130340	SNX9	259.32	1.67155	0.422253	3.95865	7.53759e-05	0.00200329
ENSG00000104894	CD37	85.691	-1.78074	0.449867	-3.95838	7.54593e-05	0.00200329
ENSG00000177426	TGIF1	428.628	1.01212	0.255897	3.95518	7.64772e-05	0.00202425
ENSG00000107130	NCS1	91.4746	2.92651	0.740654	3.95125	7.77452e-05	0.00205169
ENSG00000130830	MPP1	554.039	1.24504	0.31552	3.94599	7.94708e-05	0.002091
ENSG00000174652	ZNF266	66.5764	-2.05299	0.520702	-3.94273	8.05593e-05	0.00211337
ENSG00000185507	IRF7	1125.72	-1.42343	0.361271	-3.94007	8.14582e-05	0.00213065
ENSG00000122254	NA	29.6523	4.7235	1.19934	3.93842	8.20197e-05	0.00213902
ENSG00000091490	SEL1L3	55.7485	2.68404	0.681781	3.9368	8.25755e-05	0.0021472
ENSG00000131016	AKAP12	298.72	1.56561	0.398003	3.93368	8.36556e-05	0.00216893
ENSG00000178695	KCTD12	103.576	2.13087	0.542015	3.93139	8.44577e-05	0.00218334
ENSG00000131981	LGALS3	4296.56	1.30088	0.331441	3.92492	8.67582e-05	0.00223629
ENSG00000144655	CSRNP1	1164.31	1.35299	0.344959	3.92217	8.77538e-05	0.0022433
ENSG00000283041	RP11-371A22.1	376.58	-1.03819	0.264704	-3.92208	8.77892e-05	0.0022433
ENSG00000087074	PPP1R15A	4370.25	1.16004	0.295695	3.92311	8.74131e-05	0.0022433
ENSG00000204287	HLA-DRA	69531.2	-0.929883	0.237152	-3.92104	8.81684e-05	0.00224652
ENSG00000170323	NA	499.561	4.45754	1.13716	3.91988	8.8593e-05	0.00225087
ENSG00000101966	XIAP	177.029	1.42869	0.364616	3.91833	8.91646e-05	0.00225892
ENSG00000198502	HLA-DRB5	12008.4	-0.873197	0.223124	-3.91351	9.09625e-05	0.0022979
ENSG00000076641	NA	26.1795	3.36283	0.861665	3.90271	9.51214e-05	0.00239614
ENSG00000145780	FEM1C	936.36	1.23287	0.316064	3.90069	9.59177e-05	0.00240935
ENSG00000025434	NR1H3	143.684	2.39943	0.617479	3.88585	0.000101974	0.00255424
ENSG00000259354	RP11-519G16.3	35.8291	3.59049	0.924367	3.88426	0.00010264	0.00256369
ENSG00000100316	RPL3	3051.41	-0.856277	0.220533	-3.88275	0.000103281	0.00257246
ENSG00000184588	PDE4B	308.801	3.62719	0.934384	3.88191	0.00010364	0.00257417
ENSG00000115649	CNPPD1	522.837	-1.27888	0.329753	-3.87829	0.000105191	0.0026054
ENSG00000198786	MT-ND5	31219.9	0.799141	0.206144	3.87662	0.000105916	0.00261603
ENSG00000163602	RYBP	213.758	1.51835	0.392036	3.87299	0.000107508	0.00263336
ENSG00000151014	NOCT	219.353	2.01325	0.519786	3.87322	0.000107405	0.00263336
ENSG00000181045	SLC26A11	212.459	1.54416	0.398567	3.87428	0.000106941	0.00263336
ENSG00000232679	NA	24.9338	6.26149	1.61778	3.87043	0.000108644	0.00265384
ENSG00000222041	LINC00152	1755.35	1.38075	0.35757	3.86147	0.000112706	0.00272305
ENSG00000123213	NLN	135.826	1.46927	0.38041	3.86232	0.000112315	0.00272305
ENSG00000111052	LIN7A	98.1153	-1.63158	0.422488	-3.86185	0.000112533	0.00272305
ENSG00000105639	JAK3	106.19	-2.67384	0.692325	-3.86212	0.000112409	0.00272305
ENSG00000172292	CERS6	100.009	1.58692	0.411461	3.85678	0.000114891	0.00276831
ENSG00000112195	NA	37.4814	-3.49336	0.90704	-3.85139	0.000117449	0.00282227
ENSG00000275131	CH17-472G23.4	129.344	2.0434	0.532425	3.83791	0.000124086	0.00297371
ENSG00000251562	MALAT1	15989.3	2.14069	0.557997	3.83638	0.000124863	0.00297623
ENSG00000188897	CTD-3088G3.8	30.6272	4.92149	1.28282	3.83646	0.000124819	0.00297623
ENSG00000234883	MIR155HG	144.735	5.34174	1.39271	3.83549	0.000125314	0.00297897
ENSG00000064666	CNN2	883.451	-1.27662	0.333792	-3.8246	0.000130985	0.00310546
ENSG00000128918	ALDH1A2	266.856	1.87508	0.490438	3.82328	0.000131687	0.00311379
ENSG00000237541	HLA-DQA2	421.856	-1.39983	0.36663	-3.8181	0.000134481	0.00315461
ENSG00000006625	GGCT	239.028	1.2023	0.314883	3.81824	0.000134409	0.00315461
ENSG00000125730	NA	38.9175	3.46179	0.906406	3.81926	0.000133855	0.00315461
ENSG00000147324	MFHAS1	92.5567	2.14399	0.562347	3.81258	0.000137524	0.00321059
ENSG00000151715	TMEM45B	256.526	-1.35025	0.354169	-3.81246	0.000137592	0.00321059
ENSG00000173369	C1QB	1901.24	0.890145	0.233637	3.80994	0.000138998	0.00322642
ENSG00000175592	FOSL1	213.032	1.27477	0.334564	3.81023	0.000138837	0.00322642
ENSG00000182810	DDX28	78.9375	-2.37187	0.622936	-3.80757	0.000140341	0.00324909
ENSG00000196449	YRDC	46.1011	2.11074	0.554577	3.80604	0.000141208	0.00325549
ENSG00000152413	HOMER1	132.22	2.21164	0.581124	3.80579	0.000141352	0.00325549
ENSG00000095970	TREM2	1041.52	1.11785	0.294364	3.79751	0.000146158	0.00335389
ENSG00000124659	TBCC	123.603	-1.76871	0.465836	-3.79686	0.000146542	0.00335389
ENSG00000101265	RASSF2	426.801	-1.00476	0.264655	-3.79649	0.000146759	0.00335389
ENSG00000196126	HLA-DRB1	39095.8	-0.893452	0.235988	-3.78601	0.000153085	0.00348756
ENSG00000104267	CA2	179.788	1.40151	0.37023	3.78551	0.000153394	0.00348756
ENSG00000232956	SNHG15	779.327	1.26399	0.333996	3.78444	0.000154054	0.00349359
ENSG00000234127	TRIM26	439.329	-1.18495	0.313669	-3.77771	0.000158279	0.00358026
ENSG00000130803	ZNF317	152.934	-1.32542	0.352435	-3.76075	0.000169406	0.0038222
ENSG00000111912	NCOA7	343.312	1.4703	0.391698	3.75366	0.000174268	0.00392192
ENSG00000102172	SMS	1791.39	0.874565	0.233108	3.75176	0.0001756	0.00394189
ENSG00000162923	WDR26	276.417	0.944124	0.251878	3.74834	0.000178007	0.00398583
ENSG00000206560	ANKRD28	76.9261	1.96589	0.52588	3.73828	0.000185282	0.00413828
ENSG00000179344	HLA-DQB1	5477.86	-0.943209	0.253142	-3.726	0.000194539	0.00433411
ENSG00000121390	PSPC1	277.184	-1.03043	0.27704	-3.71943	0.000199671	0.00443729
ENSG00000257605	RP11-680A11.5	79.4691	1.69591	0.456379	3.71601	0.000202393	0.00448656
ENSG00000136891	NA	87.3369	1.96314	0.528462	3.71481	0.000203356	0.00449665
ENSG00000107736	CDH23	80.9035	1.602	0.431463	3.71294	0.000204863	0.00451871
ENSG00000144119	NA	16.3511	6.22728	1.67768	3.71185	0.000205754	0.00452709
ENSG00000242574	HLA-DMB	2286.47	-0.991119	0.267387	-3.70668	0.000209994	0.00460895
ENSG00000255874	LINC00346	27.423	2.86702	0.774153	3.70343	0.000212702	0.00465687
ENSG00000116717	GADD45A	189.104	1.93567	0.522761	3.70279	0.000213245	0.00465725
ENSG00000153767	GTF2E1	255.881	1.53856	0.415698	3.70114	0.000214632	0.00466457
ENSG00000135124	P2RX4	750.16	1.11658	0.301677	3.70125	0.000214539	0.00466457
ENSG00000175376	EIF1AD	176.506	-1.37976	0.373601	-3.69313	0.000221512	0.00479906
ENSG00000165795	NDRG2	575.757	-1.39211	0.376992	-3.69268	0.000221903	0.00479906
ENSG00000233834	AC005083.1	41.2492	6.18484	1.67628	3.68962	0.000224588	0.0048453
ENSG00000204977	TRIM13	150.328	-1.30686	0.354735	-3.68406	0.000229546	0.0049283
ENSG00000236377	NA	31.1062	5.99734	1.62768	3.68458	0.000229076	0.0049283
ENSG00000078674	PCM1	209.065	1.21147	0.328955	3.68279	0.000230692	0.00494093
ENSG00000198576	NA	16.1206	4.9743	1.35173	3.67995	0.000233283	0.0049844
ENSG00000135677	GNS	1472.04	0.937408	0.254987	3.6763	0.00023664	0.00504396
ENSG00000120942	UBIAD1	107.794	-1.50244	0.408895	-3.67439	0.000238423	0.00506701
ENSG00000119686	FLVCR2	546.146	-0.997166	0.271418	-3.67391	0.000238865	0.00506701
ENSG00000136925	NA	22.6405	-2.93151	0.798192	-3.67269	0.000240009	0.00507915
ENSG00000076662	NA	50.6422	-2.48896	0.677992	-3.67107	0.000241536	0.00509929
ENSG00000198763	MT-ND2	13445.6	1.05471	0.287423	3.66952	0.000243006	0.00511814
ENSG00000197461	PDGFA	704.725	1.39168	0.379573	3.66644	0.000245947	0.00513281
ENSG00000160908	ZNF394	136.356	-1.50339	0.410017	-3.66664	0.00024576	0.00513281
ENSG00000130066	SAT1	11661.4	0.919783	0.25087	3.66637	0.000246018	0.00513281
ENSG00000175899	A2M	3216.38	1.64444	0.44839	3.66744	0.000244994	0.00513281
ENSG00000128595	CALU	324.243	1.15743	0.315919	3.66369	0.000248609	0.00517468
ENSG00000162496	NA	56.3376	3.32662	0.908258	3.66264	0.000249632	0.0051838
ENSG00000131626	PPFIA1	107.504	1.36729	0.373405	3.66169	0.000250559	0.00519091
ENSG00000160410	SHKBP1	602.599	-0.930992	0.254438	-3.65901	0.000253193	0.00523325
ENSG00000180448	ARHGAP45	483.697	-1.22517	0.335801	-3.64851	0.000263762	0.00542641
ENSG00000087086	FTL	232440	0.889122	0.243674	3.64882	0.000263447	0.00542641
ENSG00000008294	SPAG9	642.093	1.11643	0.306081	3.6475	0.000264809	0.00543532
ENSG00000203446	AC004988.1	32.8767	6.08149	1.6687	3.64445	0.000267964	0.00548018
ENSG00000167208	SNX20	313.108	-1.52988	0.419812	-3.64419	0.00026823	0.00548018
ENSG00000116670	MAD2L2	516.149	-1.16291	0.319348	-3.6415	0.000271049	0.00552504
ENSG00000226822	RP11-356N1.2	57.1757	1.95564	0.537173	3.64061	0.000271989	0.00553147
ENSG00000234741	GAS5	91.9325	-1.56347	0.42978	-3.63783	0.00027495	0.0055789
ENSG00000107372	ZFAND5	1275.99	1.08895	0.299644	3.63413	0.000278922	0.00563372
ENSG00000092330	TINF2	497.49	-0.956959	0.263301	-3.63447	0.00027855	0.00563372
ENSG00000110911	SLC11A2	431.087	1.19406	0.328704	3.63263	0.000280551	0.00565375
ENSG00000137502	RAB30	187.89	-1.36382	0.375988	-3.62729	0.00028641	0.00574569
ENSG00000189114	BLOC1S3	101.712	-2.10756	0.580997	-3.62749	0.000286186	0.00574569
ENSG00000198431	TXNRD1	2919.78	0.764561	0.211537	3.61431	0.000301148	0.00602773
ENSG00000166750	SLFN5	269.199	3.45123	0.955098	3.61348	0.000302116	0.00603347
ENSG00000107738	C10orf54	336.178	-1.80796	0.500947	-3.60907	0.000307293	0.00612308
ENSG00000068745	IP6K2	284.977	-0.963448	0.267088	-3.60723	0.000309487	0.00612549
ENSG00000110077	MS4A6A	1649.01	1.17529	0.325783	3.6076	0.000309047	0.00612549
ENSG00000123358	NR4A1	1064.02	1.54681	0.428687	3.60825	0.000308272	0.00612549
ENSG00000065000	AP3D1	331.521	0.867231	0.240768	3.60193	0.000315858	0.00623767
ENSG00000168275	COA6	102.946	1.40675	0.391035	3.5975	0.000321286	0.00633076
ENSG00000123700	KCNJ2	357.932	2.18073	0.606719	3.5943	0.000325259	0.00639484
ENSG00000169375	SIN3A	87.1819	-1.61121	0.448592	-3.59171	0.000328521	0.00644468
ENSG00000234975	FTH1P2	903.574	0.862325	0.240201	3.59001	0.000330663	0.00645813
ENSG00000042493	CAPG	5140.87	0.89548	0.249418	3.59028	0.000330318	0.00645813
ENSG00000116574	RHOU	80.2534	2.32175	0.647908	3.58346	0.000339068	0.00660773
ENSG00000143333	NA	62.1387	3.21384	0.897522	3.58079	0.000342552	0.00666099
ENSG00000041982	TNC	121.367	4.83357	1.35015	3.58002	0.000343568	0.00666613
ENSG00000082781	ITGB5	45.8601	2.45373	0.688608	3.56333	0.000366185	0.00708178
ENSG00000180233	ZNRF2	78.2274	2.69633	0.75675	3.56304	0.000366588	0.00708178
ENSG00000151651	ADAM8	362.987	-1.8231	0.511881	-3.56157	0.000368641	0.00709054
ENSG00000103876	FAH	43.3134	1.97616	0.55478	3.56205	0.000367967	0.00709054
ENSG00000095951	HIVEP1	56.4505	1.96695	0.553144	3.55594	0.000376633	0.00722858
ENSG00000128849	NA	13.9447	6.38851	1.80096	3.54729	0.000389221	0.00745405
ENSG00000132466	ANKRD17	174.91	1.11361	0.314304	3.54311	0.000395439	0.00751525
ENSG00000168564	NA	34.4963	-2.64883	0.747652	-3.54286	0.000395807	0.00751525
ENSG00000104432	IL7	96.7858	2.95163	0.832931	3.54366	0.00039461	0.00751525
ENSG00000137656	NA	36.0797	-2.13319	0.602103	-3.5429	0.000395756	0.00751525
ENSG00000173120	KDM2A	152.915	-1.21235	0.343103	-3.53348	0.000410131	0.00777059
ENSG00000136643	RPS6KC1	150.024	1.58896	0.449858	3.53214	0.000412213	0.0077768
ENSG00000171791	BCL2	28.633	3.05485	0.864811	3.53239	0.000411818	0.0077768
ENSG00000144231	POLR2D	167.314	-1.07055	0.303217	-3.53063	0.000414568	0.00780462
ENSG00000128203	NA	21.7775	-3.33925	0.946906	-3.52648	0.000421118	0.00791113
ENSG00000174238	PITPNA	661.147	0.770667	0.21864	3.52483	0.000423753	0.0079438
ENSG00000137575	SDCBP	5438.67	1.06147	0.301253	3.5235	0.000425882	0.0079501
ENSG00000141429	GALNT1	287.797	1.2382	0.351411	3.52351	0.000425878	0.0079501
ENSG00000131401	NAPSB	60.7058	-2.67559	0.761558	-3.51331	0.000442555	0.00824399
ENSG00000170365	NA	46.7317	-1.87393	0.533797	-3.51057	0.000447139	0.00831191
ENSG00000232187	FTH1P7	1886.59	1.01079	0.288014	3.5095	0.000448955	0.00832822
ENSG00000149480	MTA2	85.1123	-1.62123	0.463254	-3.49965	0.000465865	0.00860893
ENSG00000100504	PYGL	208.967	1.12328	0.320978	3.49956	0.00046603	0.00860893
ENSG00000135929	CYP27A1	87.1658	2.60206	0.745118	3.49214	0.000479162	0.00883312
ENSG00000155465	SLC7A7	212.919	1.39032	0.398312	3.49054	0.000482051	0.00886794
ENSG00000180509	KCNE1	30.0656	2.4752	0.710982	3.48138	0.00049884	0.0091578
ENSG00000164430	MB21D1	165.841	1.58088	0.454544	3.47794	0.000505287	0.00925699
ENSG00000120913	PDLIM2	73.451	-1.86913	0.537694	-3.4762	0.00050857	0.00928921
ENSG00000175634	RPS6KB2	212.692	-1.19499	0.343848	-3.47535	0.000510189	0.00928921
ENSG00000102804	NA	34.7874	3.1964	0.919646	3.47568	0.000509553	0.00928921
ENSG00000109320	NFKB1	1103.77	1.13428	0.326531	3.47371	0.000513307	0.00932683
ENSG00000239569	KMT2E-AS1	34.8714	2.16506	0.623424	3.47286	0.000514944	0.00933743
ENSG00000180964	TCEAL8	83.1137	1.49287	0.430372	3.46878	0.00052283	0.00946108
ENSG00000160446	ZDHHC12	326.501	-0.98931	0.285682	-3.46298	0.000534228	0.00964766
ENSG00000129667	RHBDF2	149.221	3.31352	0.957071	3.46214	0.000535891	0.00965802
ENSG00000111344	RASAL1	235.858	-1.67481	0.483935	-3.46081	0.000538552	0.0096863
ENSG00000176788	BASP1	130.869	1.738	0.503111	3.4545	0.000551312	0.00989572
ENSG00000165029	ABCA1	85.626	2.79983	0.811445	3.45042	0.000559705	0.0100261
ENSG00000127022	CANX	842.652	0.748166	0.217036	3.4472	0.000566435	0.0101262
ENSG00000118242	MREG	185.345	1.36335	0.396	3.44281	0.00057571	0.0102357
ENSG00000148834	GSTO1	1299.55	0.726072	0.210904	3.44266	0.000576023	0.0102357
ENSG00000132661	NXT1	78.4502	-1.68363	0.488953	-3.44334	0.000574584	0.0102357
ENSG00000173451	THAP2	48.6834	1.9954	0.580233	3.43895	0.000583969	0.0103561
ENSG00000003436	TFPI	37.2917	3.20716	0.932945	3.43768	0.000586727	0.0103843
ENSG00000188505	NA	27.6214	-6.36824	1.85283	-3.43703	0.000588124	0.0103882
ENSG00000100453	NA	192.504	6.04233	1.75999	3.43316	0.000596579	0.0105166
ENSG00000184009	ACTG1	17579.4	-0.917744	0.267363	-3.43258	0.000597878	0.0105186
ENSG00000185650	ZFP36L1	3953.82	1.0795	0.314755	3.42966	0.000604338	0.0106112
ENSG00000085733	NA	99.4307	2.28513	0.666621	3.42792	0.00060822	0.0106583
ENSG00000229644	NAMPTP1	391.404	0.970389	0.283398	3.42412	0.00061679	0.0107871
ENSG00000114573	ATP6V1A	511.449	0.763214	0.223653	3.41249	0.000643731	0.0112362
ENSG00000108639	SYNGR2	5505.32	-0.822205	0.241308	-3.40729	0.000656114	0.0114298
ENSG00000168876	ANKRD49	68.7891	-2.00712	0.589351	-3.40564	0.000660096	0.0114766
ENSG00000214485	RPL7P1	384.918	-1.13678	0.334143	-3.40209	0.000668736	0.0116041
ENSG00000165264	NDUFB6	283.172	0.960035	0.282417	3.39935	0.000675459	0.0116978
ENSG00000266094	RASSF5	1100.99	-0.980151	0.288529	-3.39706	0.000681139	0.0117732
ENSG00000069482	GAL	105.884	4.59526	1.35332	3.39556	0.000684892	0.0117921
ENSG00000109917	ZPR1	220.975	-1.22778	0.36153	-3.39606	0.000683628	0.0117921
ENSG00000229391	HLA-DRB6	1056.31	-1.00044	0.295062	-3.39061	0.00069737	0.0119837
ENSG00000125249	RAP2A	73.427	1.78871	0.527667	3.38984	0.000699337	0.0119942
ENSG00000255521	RP4-607I7.1	25.3472	4.46716	1.31803	3.38928	0.000700772	0.0119957
ENSG00000197860	SGTB	149.85	1.24611	0.367819	3.38783	0.000704472	0.0120357
ENSG00000107968	MAP3K8	781.116	1.16258	0.343283	3.38666	0.000707495	0.0120641
ENSG00000181019	NQO1	451.716	0.842884	0.248965	3.38555	0.000710354	0.0120897
ENSG00000171658	NMRAL1P1	42.4784	3.52956	1.04329	3.38311	0.000716693	0.0121742
ENSG00000115289	NA	44.1719	-1.93897	0.573235	-3.38251	0.00071827	0.0121776
ENSG00000078237	TIGAR	340.96	-0.809316	0.239511	-3.37904	0.000727405	0.012309
ENSG00000156831	NSMCE2	82.6849	1.29139	0.382306	3.3779	0.000730419	0.012313
ENSG00000101439	CST3	48078.1	-1.06485	0.315193	-3.37842	0.000729047	0.012313
ENSG00000136888	ATP6V1G1	894.875	0.827968	0.245308	3.37521	0.000737582	0.0124101
ENSG00000112137	PHACTR1	278.056	1.38374	0.410259	3.37285	0.00074395	0.0124699
ENSG00000167552	TUBA1A	22146.7	-0.847887	0.251365	-3.37313	0.000743179	0.0124699
ENSG00000113811	SELK	1125.88	0.978659	0.290305	3.37114	0.000748584	0.012524
ENSG00000254531	FLJ20021	27.22	3.16179	0.939277	3.36619	0.000762134	0.0127266
ENSG00000186407	CD300E	51.9611	3.51995	1.04599	3.36518	0.000764936	0.0127494
ENSG00000138496	PARP9	780.139	1.19925	0.35673	3.36179	0.000774398	0.0128829
ENSG00000040633	PHF23	51.7202	-2.7055	0.80547	-3.3589	0.000782528	0.0129938
ENSG00000151491	EPS8	116.681	1.84986	0.550997	3.3573	0.000787073	0.0130448
ENSG00000066294	CD84	596.8	1.1191	0.33347	3.35592	0.000791009	0.0130562
ENSG00000196139	AKR1C3	16.8642	5.9538	1.77433	3.35551	0.000792176	0.0130562
ENSG00000012779	ALOX5	51.5707	-2.55918	0.762663	-3.35559	0.000791969	0.0130562
ENSG00000184293	CLECL1	114.686	-1.57138	0.468396	-3.35481	0.00079419	0.0130651
ENSG00000136152	COG3	56.8294	-1.63201	0.486737	-3.35296	0.000799516	0.0131284
ENSG00000143702	CEP170	305.571	1.28315	0.383127	3.34916	0.000810572	0.0132853
ENSG00000134668	SPOCD1	66.9252	2.27322	0.67957	3.34508	0.000822593	0.0134574
ENSG00000105556	MIER2	32.5167	-1.96985	0.589496	-3.34158	0.000833032	0.0136031
ENSG00000163466	ARPC2	9191.4	-0.760256	0.227567	-3.34081	0.000835355	0.013616
ENSG00000115267	IFIH1	1389.27	2.25986	0.676729	3.33939	0.000839636	0.0136606
ENSG00000146457	WTAP	2744.01	1.37187	0.411038	3.33758	0.000845115	0.0137246
ENSG00000086065	CHMP5	334.016	0.998458	0.299249	3.33654	0.000848272	0.0137507
ENSG00000068305	MEF2A	445.099	0.981984	0.294362	3.33598	0.000850004	0.0137536
ENSG00000138760	SCARB2	162.868	1.65666	0.496803	3.33465	0.000854078	0.013783
ENSG00000175471	MCTP1	50.9642	2.27932	0.683584	3.33437	0.000854928	0.013783
ENSG00000123416	TUBA1B	6345.57	-0.996513	0.299156	-3.33109	0.000865073	0.0139212
ENSG00000119138	KLF9	111.707	1.46212	0.43904	3.33026	0.000867658	0.0139375
ENSG00000169554	ZEB2	676.086	0.903348	0.271345	3.32915	0.000871105	0.0139424
ENSG00000213860	RPL21P75	348.166	-1.18771	0.356738	-3.32937	0.000870422	0.0139424
ENSG00000125384	PTGER2	504.665	0.998647	0.300037	3.32842	0.00087341	0.0139541
ENSG00000120217	CD274	2478.09	1.27311	0.382865	3.32522	0.000883495	0.0140898
ENSG00000060558	GNA15	445.602	-1.11035	0.333977	-3.32465	0.000885311	0.0140935
ENSG00000137710	RDX	177.143	1.2551	0.377918	3.3211	0.000896648	0.0142483
ENSG00000138119	MYOF	466.003	1.30563	0.393341	3.31934	0.000902293	0.0142868
ENSG00000198900	TOP1	496.908	1.00119	0.301582	3.31978	0.000900896	0.0142868
ENSG00000145425	RPS3A	1367.16	-0.740807	0.223357	-3.3167	0.000910887	0.0143972
ENSG00000236700	LINC01010	139.752	1.22783	0.37051	3.3139	0.000920039	0.014516
ENSG00000187098	MITF	395.439	1.10239	0.332842	3.31204	0.000926169	0.0145867
ENSG00000146109	ABT1	226.007	-1.18732	0.358542	-3.31153	0.000927879	0.0145878
ENSG00000149089	APIP	148.65	1.3346	0.403197	3.31005	0.000932792	0.0146391
ENSG00000171055	FEZ2	98.6606	1.25458	0.379226	3.30825	0.000938794	0.0147072
ENSG00000163121	NEURL3	276.33	3.44144	1.04093	3.30613	0.000945948	0.0147932
ENSG00000161905	ALOX15	6369.57	-0.848583	0.256726	-3.3054	0.000948405	0.0148055
ENSG00000139998	RAB15	59.0712	-2.22314	0.672737	-3.30461	0.000951072	0.014821
ENSG00000197961	ZNF121	64.5422	-1.24203	0.376074	-3.30262	0.000957844	0.0149004
ENSG00000198863	NA	27.9198	-2.62606	0.795444	-3.30138	0.00096211	0.0149405
ENSG00000110876	SELPLG	726.891	-1.24733	0.377977	-3.30002	0.000966779	0.0149868
ENSG00000143226	FCGR2A	428.744	1.39645	0.423413	3.29807	0.000973512	0.0150648
ENSG00000164687	FABP5	4049.55	0.977551	0.296475	3.29725	0.000976367	0.0150827
ENSG00000108828	VAT1	1121.68	1.07288	0.325731	3.29375	0.000988586	0.0152449
ENSG00000169418	NPR1	225.376	-1.19838	0.364022	-3.29206	0.000994546	0.0152836
ENSG00000104972	LILRB1	222.413	1.61576	0.490734	3.29254	0.000992877	0.0152836
ENSG00000205726	NA	47.008	1.49073	0.452895	3.29156	0.000996336	0.0152846
ENSG00000153094	BCL2L11	375.867	-1.01927	0.310246	-3.28538	0.00101846	0.0155912
ENSG00000158717	RNF166	50.6214	-1.87346	0.570308	-3.285	0.00101984	0.0155912
ENSG00000106105	GARS	607.48	0.786044	0.239682	3.27953	0.0010398	0.015869
ENSG00000153113	CAST	609.316	0.855301	0.26153	3.27038	0.00107405	0.0163635
ENSG00000023445	BIRC3	2083.29	2.18551	0.668568	3.26893	0.00107953	0.0164189
ENSG00000084234	APLP2	1037.22	0.673747	0.20627	3.26634	0.00108949	0.0165137
ENSG00000100129	EIF3L	436.928	-1.1022	0.337422	-3.26654	0.0010887	0.0165137
ENSG00000224557	HLA-DPB2	109.142	-1.48049	0.453576	-3.26405	0.00109832	0.0165644
ENSG00000026652	AGPAT4	57.1947	1.85484	0.568268	3.26402	0.00109844	0.0165644
ENSG00000134283	PPHLN1	263.886	-0.728869	0.223301	-3.26407	0.00109825	0.0165644
ENSG00000155097	ATP6V1C1	351.225	0.824254	0.252884	3.25942	0.0011164	0.0167606
ENSG00000205138	SDHAF1	39.7162	-2.64104	0.810127	-3.26004	0.00111398	0.0167606
ENSG00000171574	NA	35.5763	-2.21978	0.681074	-3.25924	0.00111712	0.0167606
ENSG00000137154	RPS6	1363.98	-0.795213	0.244197	-3.25644	0.00112821	0.0168983
ENSG00000197622	CDC42SE1	246.549	-0.847034	0.260382	-3.25305	0.00114175	0.0170724
ENSG00000108010	GLRX3	439.39	0.752844	0.231654	3.24987	0.00115458	0.0172062
ENSG00000185669	SNAI3	109.481	-2.21878	0.682706	-3.24998	0.00115415	0.0172062
ENSG00000197046	NA	19.4469	3.67346	1.13088	3.24833	0.00116084	0.0172704
ENSG00000115355	CCDC88A	369.436	0.980679	0.302336	3.24367	0.00118	0.0174675
ENSG00000019582	CD74	174346	-0.936047	0.288496	-3.24458	0.00117625	0.0174675
ENSG00000109089	CDR2L	149.538	-2.07335	0.639113	-3.24411	0.00117819	0.0174675
ENSG00000130592	LSP1	7042.79	-0.815211	0.251519	-3.24115	0.0011905	0.0175936
ENSG00000181315	NA	18.6889	-3.26652	1.00827	-3.23972	0.00119649	0.0176527
ENSG00000005889	ZFX	70.726	-1.59586	0.493645	-3.2328	0.00122583	0.0180255
ENSG00000132109	TRIM21	880.628	-1.08843	0.336657	-3.23306	0.00122472	0.0180255
ENSG00000144597	EAF1	153.973	1.49521	0.462989	3.22948	0.00124016	0.0182062
ENSG00000166068	SPRED1	186.968	1.60882	0.498745	3.22574	0.00125647	0.0184151
ENSG00000233058	LINC00884	49.1735	2.08424	0.646409	3.22434	0.00126265	0.0184447
ENSG00000205937	RNPS1	384.398	-0.823912	0.255523	-3.22442	0.00126228	0.0184447
ENSG00000085511	MAP3K4	332.165	1.32351	0.410626	3.22315	0.00126791	0.018491
ENSG00000175556	NA	22.8911	3.20813	0.995612	3.22227	0.0012718	0.0185174
ENSG00000173727	CMB9-22P13.1	28.6994	2.63637	0.818557	3.22076	0.00127852	0.0185551
ENSG00000118971	CCND2	335.536	-0.869775	0.270054	-3.22074	0.00127858	0.0185551
ENSG00000143924	EML4	171.755	0.891292	0.276915	3.21864	0.00128798	0.0186573
ENSG00000135899	SP110	182.639	-1.6678	0.518235	-3.21823	0.00128983	0.0186573
ENSG00000079308	TNS1	84.5049	2.24054	0.696572	3.21653	0.00129753	0.0187381
ENSG00000162924	REL	741.283	1.33044	0.413743	3.21562	0.00130165	0.0187671
ENSG00000023909	GCLM	110.952	1.4691	0.457004	3.21463	0.0013061	0.0188007
ENSG00000160712	IL6R	357.032	0.90868	0.282738	3.21385	0.00130967	0.0188214
ENSG00000129084	PSMA1	217.157	1.01973	0.317384	3.21293	0.00131388	0.0188513
ENSG00000205755	CRLF2	437.989	4.15331	1.29532	3.2064	0.00134408	0.0192535
ENSG00000163376	KBTBD8	128.436	1.23003	0.38446	3.19938	0.00137726	0.019697
ENSG00000167747	C19orf48	77.2984	-1.52672	0.477332	-3.19844	0.00138171	0.0197289
ENSG00000133112	TPT1	2111.15	0.70688	0.221042	3.19794	0.00138413	0.0197317
ENSG00000132205	EMILIN2	501.016	0.596564	0.186579	3.19738	0.00138681	0.0197382
ENSG00000130921	C12orf65	23.3304	-2.73335	0.855656	-3.19445	0.00140099	0.0199079
ENSG00000124766	SOX4	96.1327	1.83971	0.576146	3.19314	0.00140736	0.0199664
ENSG00000147604	RPL7	3300.25	-0.862893	0.270309	-3.19225	0.00141171	0.0199962
ENSG00000140153	WDR20	91.2991	-1.38969	0.435435	-3.19151	0.00141533	0.0200156
ENSG00000164823	OSGIN2	81.6389	1.55336	0.487111	3.18893	0.00142799	0.0201624
ENSG00000116212	NA	38.5369	-2.40247	0.753726	-3.18746	0.00143529	0.0202035
ENSG00000106348	IMPDH1	560.895	-1.01718	0.319123	-3.18742	0.00143546	0.0202035
ENSG00000169155	ZBTB43	446.562	0.940474	0.295231	3.18555	0.00144479	0.0202404
ENSG00000273604	C17orf96	364.592	1.21746	0.382187	3.18552	0.00144493	0.0202404
ENSG00000105609	LILRB5	22.2123	3.7117	1.16495	3.18616	0.00144174	0.0202404
ENSG00000128383	APOBEC3A	2845.86	2.60166	0.81711	3.18398	0.00145263	0.0203162
ENSG00000224116	INHBA-AS1	19.8788	5.20751	1.63808	3.17903	0.00147769	0.0206342
ENSG00000077063	CTTNBP2	106.368	-1.45855	0.459006	-3.17763	0.00148482	0.02064
ENSG00000164929	BAALC	67.6657	5.08886	1.60149	3.17758	0.0014851	0.02064
ENSG00000073921	PICALM	1262.95	0.790302	0.24866	3.17824	0.00148173	0.02064
ENSG00000164266	SPINK1	199.428	5.47125	1.72293	3.17554	0.00149556	0.0207529
ENSG00000108389	MTMR4	55.6347	-2.12329	0.668863	-3.17448	0.00150107	0.0207968
ENSG00000136286	MYO1G	400.535	-1.46498	0.461712	-3.17293	0.00150909	0.0208754
ENSG00000255823	MTRNR2L8	640.598	1.5339	0.48369	3.17124	0.00151788	0.0209325
ENSG00000166927	MS4A7	230.368	1.78017	0.561429	3.17078	0.0015203	0.0209325
ENSG00000130779	CLIP1	278.364	0.954952	0.301167	3.17083	0.00152002	0.0209325
ENSG00000105053	VRK3	211.51	-0.826973	0.261155	-3.1666	0.00154233	0.0212028
ENSG00000062282	DGAT2	27.005	-3.0441	0.962609	-3.16234	0.00156504	0.0214818
ENSG00000092010	PSME1	1136.85	-0.589822	0.186589	-3.16107	0.00157191	0.0215313
ENSG00000134830	C5AR2	100.911	1.92807	0.609999	3.16077	0.00157351	0.0215313
ENSG00000138413	IDH1	746.979	0.945861	0.299395	3.15924	0.0015818	0.021585
ENSG00000138135	CH25H	29.5	3.05232	0.966185	3.15915	0.0015823	0.021585
ENSG00000170631	NA	25.6568	-2.5556	0.810224	-3.15419	0.00160944	0.0219069
ENSG00000107719	PALD1	69.8814	-2.08903	0.662357	-3.15394	0.00161084	0.0219069
ENSG00000120063	GNA13	983.659	0.989746	0.314008	3.15198	0.00162168	0.0220206
ENSG00000172977	KAT5	124.327	-1.30765	0.415168	-3.14969	0.00163446	0.0221263
ENSG00000169508	GPR183	2752.06	1.01769	0.323062	3.15013	0.00163198	0.0221263
ENSG00000255112	CHMP1B	316.074	0.88124	0.27987	3.14875	0.00163971	0.0221636
ENSG00000271474	RP11-710C12.1	18.2084	5.3147	1.68926	3.14616	0.00165429	0.0222927
ENSG00000274736	CCL23	1462.63	1.18807	0.377593	3.14644	0.00165269	0.0222927
ENSG00000116560	SFPQ	464.737	0.82048	0.260921	3.14455	0.0016634	0.0223475
ENSG00000100311	PDGFB	232.077	1.31005	0.416569	3.14485	0.00166173	0.0223475
ENSG00000219507	FTH1P8	1234.54	0.755686	0.240472	3.14252	0.00167502	0.0224696
ENSG00000105855	ITGB8	362.873	3.00198	0.959603	3.12836	0.00175785	0.0235451
ENSG00000111885	MAN1A1	151.455	1.18124	0.377733	3.12718	0.00176494	0.0236044
ENSG00000144959	NA	59.5954	1.73769	0.555857	3.12615	0.00177111	0.0236513
ENSG00000125505	MBOAT7	152.581	-1.15043	0.368384	-3.12291	0.0017907	0.0238768
ENSG00000101384	JAG1	70.3903	1.50715	0.482705	3.1223	0.00179443	0.0238907
ENSG00000071082	RPL31	1323.35	-0.991795	0.317793	-3.12088	0.0018031	0.0239702
ENSG00000152804	NA	9.88104	-5.03156	1.61282	-3.11973	0.0018102	0.0240285
ENSG00000103485	QPRT	1046.67	-0.738046	0.23665	-3.11872	0.00181639	0.0240746
ENSG00000196230	TUBB	2181.88	-0.472732	0.151612	-3.11803	0.00182063	0.0240948
ENSG00000117461	PIK3R3	48.285	5.26856	1.69059	3.11641	0.00183066	0.0241914
ENSG00000122694	GLIPR2	1542.61	-0.626929	0.201695	-3.10831	0.00188162	0.0248125
ENSG00000166797	FAM96A	575.171	1.1597	0.373129	3.10805	0.00188325	0.0248125
ENSG00000185339	TCN2	93.6663	1.36701	0.439943	3.10724	0.00188841	0.0248435
ENSG00000162066	AMDHD2	124.595	1.07436	0.345864	3.10631	0.00189438	0.0248851
ENSG00000105619	TFPT	95.9349	1.14287	0.368022	3.10544	0.00189993	0.0249212
ENSG00000204257	HLA-DMA	5191.31	-0.76844	0.247825	-3.10074	0.00193038	0.0252831
ENSG00000126391	FRMD8	296.295	-1.20859	0.390344	-3.09622	0.00196004	0.0256338
ENSG00000074964	ARHGEF10L	202.514	1.43906	0.465036	3.09452	0.00197131	0.0257053
ENSG00000104814	MAP4K1	164.295	-1.51611	0.489888	-3.09482	0.00196933	0.0257053
ENSG00000127314	RAP1B	2705.26	0.763571	0.24684	3.09338	0.00197891	0.0257665
ENSG00000126709	IFI6	2264.82	1.02047	0.32994	3.09288	0.00198223	0.0257719
ENSG00000127452	FBXL12	132.011	-1.22762	0.397002	-3.09222	0.00198666	0.0257917
ENSG00000123240	OPTN	377.443	1.25319	0.405661	3.08924	0.00200668	0.0260034
ENSG00000177096	NA	25.4979	-3.12368	1.01125	-3.08892	0.00200883	0.0260034
ENSG00000102900	NUP93	294.495	-0.872492	0.282654	-3.08679	0.00202334	0.026153
ENSG00000237264	FTH1P11	291.594	0.854915	0.277018	3.08613	0.0020278	0.0261725
ENSG00000164172	MOCS2	79.8298	1.24312	0.403564	3.08036	0.00206747	0.0266457
ENSG00000153879	CEBPG	156.531	-1.00365	0.325907	-3.07956	0.00207308	0.0266793
ENSG00000100350	NA	13.9304	2.83264	0.920079	3.07869	0.0020791	0.0267179
ENSG00000116514	RNF19B	251.091	1.14043	0.370554	3.07764	0.00208647	0.0267351
ENSG00000112419	PHACTR2	304.079	0.915722	0.297514	3.07791	0.00208458	0.0267351
ENSG00000117115	NA	13.6089	-5.93217	1.92811	-3.07668	0.00209319	0.0267531
ENSG00000085514	PILRA	365.287	0.900735	0.292796	3.07632	0.00209573	0.0267531
ENSG00000196605	ZNF846	33.1801	-1.71446	0.55734	-3.07615	0.00209693	0.0267531
ENSG00000145335	SNCA	30.5357	2.29739	0.747169	3.0748	0.00210645	0.0268361
ENSG00000196204	RNF216P1	88.5445	-1.2056	0.392212	-3.07385	0.00211318	0.02688
ENSG00000175505	CLCF1	277.075	2.69376	0.876459	3.07345	0.00211596	0.02688
ENSG00000171566	PLRG1	159.958	-0.861765	0.280828	-3.06866	0.0021502	0.0272759
ENSG00000153046	CDYL	85.5511	1.20005	0.391126	3.06819	0.0021536	0.02728
ENSG00000109113	RAB34	207.197	-1.2948	0.422074	-3.06772	0.00215699	0.0272839
ENSG00000157881	PANK4	71.6178	-1.48235	0.483525	-3.06571	0.00217155	0.0274289
ENSG00000197535	MYO5A	247.765	0.924825	0.301741	3.06496	0.00217699	0.0274586
ENSG00000164404	NA	12.286	-3.86158	1.26128	-3.06163	0.00220136	0.0277266
ENSG00000165474	GJB2	31.0804	3.61785	1.18359	3.05669	0.00223799	0.0281318
ENSG00000130165	ELOF1	296.889	-0.847221	0.277193	-3.05643	0.00223988	0.0281318
ENSG00000233559	AC016831.7	30.4146	2.2799	0.746063	3.05591	0.00224376	0.0281406
ENSG00000170860	LSM3	199.797	1.06264	0.347863	3.05476	0.00225237	0.0282087
ENSG00000004897	CDC27	170.198	1.09933	0.36004	3.05335	0.002263	0.0283018
ENSG00000254893	AC113404.1	80.8544	2.00719	0.658282	3.04914	0.00229497	0.0286613
ENSG00000105248	CCDC94	123.568	-1.0221	0.335637	-3.04524	0.00232492	0.0289944
ENSG00000204264	PSMB8	843.203	-0.780473	0.256699	-3.04043	0.00236243	0.0293796
ENSG00000185885	IFITM1	226.731	-4.72045	1.55245	-3.04065	0.00236069	0.0293796
ENSG00000124209	RAB22A	107.672	1.18172	0.389062	3.03736	0.00238662	0.0296389
ENSG00000179639	FCER1A	2716.16	-0.954838	0.314788	-3.03327	0.00241919	0.0300013
ENSG00000123975	CKS2	93.9759	1.34309	0.442871	3.03268	0.00242394	0.0300183
ENSG00000108846	ABCC3	152.538	1.65007	0.544739	3.0291	0.00245287	0.0303341
ENSG00000116031	NA	59.2821	-3.75964	1.24248	-3.02591	0.00247884	0.0306126
ENSG00000198242	RPL23A	1063.57	-0.83034	0.274495	-3.02497	0.0024866	0.0306658
ENSG00000168904	LRRC28	84.7868	1.28273	0.424344	3.02285	0.00250409	0.0308386
ENSG00000065833	ME1	117.084	1.32403	0.438148	3.02187	0.00251221	0.0308956
ENSG00000171453	POLR1C	86.6278	-1.96316	0.649992	-3.02028	0.00252541	0.0309314
ENSG00000005381	NA	24.7938	-2.31889	0.767777	-3.02026	0.00252558	0.0309314
ENSG00000196419	XRCC6	1438.64	-0.631227	0.208947	-3.02099	0.00251948	0.0309314
ENSG00000184371	CSF1	3512.52	1.95308	0.64684	3.01941	0.00253264	0.0309324
ENSG00000105447	GRWD1	215.477	-1.11585	0.369532	-3.01964	0.00253078	0.0309324
ENSG00000161944	ASGR2	68.7964	-1.63759	0.542692	-3.01753	0.00254843	0.0310825
ENSG00000121579	NAA50	356.3	1.06151	0.352016	3.01551	0.00256549	0.031173
ENSG00000139746	RBM26	44.7984	1.54962	0.513902	3.0154	0.0025664	0.031173
ENSG00000119574	NA	25.0564	-2.16555	0.718007	-3.01606	0.00256085	0.031173
ENSG00000137936	BCAR3	243.447	1.26715	0.420452	3.01377	0.00258024	0.0312982
ENSG00000198586	TLK1	471.553	1.21033	0.401961	3.01106	0.00260337	0.0315356
ENSG00000188282	RUFY4	199.654	-1.19771	0.397989	-3.00941	0.00261756	0.0316211
ENSG00000198840	MT-ND3	1516.05	1.30917	0.434983	3.00971	0.002615	0.0316211
ENSG00000204439	C6orf47	68.8067	-1.32495	0.440429	-3.00831	0.00262704	0.0316924
ENSG00000101336	HCK	1768.03	-0.766232	0.254772	-3.00752	0.00263388	0.0317318
ENSG00000132153	DHX30	244.505	-0.890475	0.296344	-3.00487	0.00265693	0.0319661
ENSG00000109854	HTATIP2	413.78	0.736759	0.245474	3.00138	0.00268762	0.0322915
ENSG00000157450	RNF111	100.158	-1.19205	0.397289	-3.00046	0.00269573	0.0323446
ENSG00000105698	USF2	75.349	1.38579	0.46192	3.00005	0.00269934	0.0323446
ENSG00000030110	BAK1	607.467	-0.978068	0.326156	-2.99877	0.00271071	0.0323934
ENSG00000106565	TMEM176B	168.726	1.43936	0.479983	2.99877	0.00271072	0.0323934
ENSG00000196588	MKL1	333.847	-1.22465	0.408633	-2.99695	0.00272694	0.0325434
ENSG00000173334	TRIB1	231.763	0.86928	0.290194	2.99551	0.00273988	0.032654
ENSG00000115875	SRSF7	503.047	-0.813516	0.271842	-2.9926	0.00276608	0.0329219
ENSG00000122406	RPL5	1374.89	-0.665102	0.222344	-2.99132	0.00277775	0.0330165
ENSG00000117500	TMED5	344.192	0.995734	0.332952	2.99063	0.00278406	0.0330472
ENSG00000279166	NA	21.979	3.78272	1.26545	2.98922	0.0027969	0.0331553
ENSG00000065600	TMEM206	112.845	1.44498	0.483953	2.98579	0.0028285	0.0334851
ENSG00000197081	IGF2R	291.936	1.14593	0.383951	2.98458	0.00283964	0.0335721
ENSG00000167207	NOD2	31.2837	-2.55534	0.857402	-2.98033	0.00287938	0.0339966
ENSG00000160213	CSTB	7235.42	0.929422	0.311907	2.9798	0.00288435	0.03401
ENSG00000203747	NA	33.4516	2.21457	0.743699	2.97777	0.00290349	0.0341903
ENSG00000168765	GSTM4	180.088	1.23106	0.41359	2.97653	0.0029153	0.0342838
ENSG00000169442	CD52	2580.7	-0.88431	0.297202	-2.97545	0.00292555	0.0343588
ENSG00000172845	SP3	84.8086	-1.25164	0.420963	-2.97329	0.0029463	0.0345567
ENSG00000138069	RAB1A	1247.99	0.743004	0.250072	2.97116	0.00296678	0.0347509
ENSG00000103043	VAC14	634.058	0.757702	0.255069	2.97058	0.00297243	0.0347711
ENSG00000162413	KLHL21	103.918	1.28603	0.433086	2.96946	0.00298325	0.0347787
ENSG00000168301	KCTD6	28.7249	-2.30629	0.776752	-2.96915	0.00298626	0.0347787
ENSG00000134575	ACP2	165.182	1.13655	0.382736	2.96954	0.00298243	0.0347787
ENSG00000099331	MYO9B	345.744	0.759566	0.255842	2.96889	0.00298877	0.0347787
ENSG00000125347	IRF1	902.95	0.935521	0.315487	2.96533	0.00302363	0.035099
ENSG00000136504	KAT7	116.599	-1.57268	0.530368	-2.96527	0.00302421	0.035099
ENSG00000116863	ADPRHL2	755.491	-0.900768	0.304047	-2.9626	0.00305057	0.0353237
ENSG00000135245	HILPDA	100.617	-2.27189	0.766882	-2.9625	0.00305154	0.0353237
ENSG00000253982	CTD-2336O2.1	71.2996	1.54129	0.520671	2.9602	0.00307435	0.0355414
ENSG00000143575	HAX1	306.091	-0.938402	0.31715	-2.95886	0.00308777	0.0356501
ENSG00000109475	RPL34	949.493	-0.862263	0.291587	-2.95714	0.0031051	0.035757
ENSG00000124226	RNF114	639.94	-0.605556	0.204766	-2.95731	0.00310332	0.035757
ENSG00000253123	NA	20.9798	3.84303	1.29992	2.95636	0.00311298	0.0358012
ENSG00000164713	BRI3	133.753	1.1756	0.398081	2.95317	0.00314525	0.0361047
ENSG00000141959	PFKL	1114.31	-0.903412	0.305935	-2.95295	0.00314751	0.0361047
ENSG00000166189	HPS6	64.2085	-1.65383	0.560247	-2.95196	0.00315768	0.0361746
ENSG00000205339	IPO7	68.3178	1.74449	0.591439	2.94958	0.0031821	0.0364074
ENSG00000204252	HLA-DOA	221.051	-1.10458	0.374613	-2.94857	0.00319244	0.0364785
ENSG00000102409	BEX4	202.842	1.26248	0.428563	2.94584	0.00322082	0.0367555
ENSG00000134248	LAMTOR5	860.656	0.622775	0.211662	2.94231	0.00325778	0.0371295
ENSG00000197498	RPF2	83.9254	1.16935	0.397517	2.94163	0.00326495	0.0371634
ENSG00000106615	RHEB	799.855	0.663657	0.226266	2.93308	0.00335618	0.0381529
ENSG00000112531	QKI	182.912	1.17002	0.399276	2.93036	0.00338567	0.0384388
ENSG00000064201	TSPAN32	122.733	-1.0442	0.356434	-2.92958	0.00339423	0.0384867
ENSG00000167642	SPINT2	2870.33	-0.658727	0.224918	-2.92874	0.00340343	0.0385418
ENSG00000156983	BRPF1	53.1258	-1.68428	0.575483	-2.92673	0.00342551	0.0387424
ENSG00000112851	ERBIN	148.275	1.2212	0.417599	2.92434	0.00345191	0.0389912
ENSG00000253958	NA	19.1036	5.09676	1.74383	2.92274	0.00346968	0.0391421
ENSG00000136807	CDK9	101.363	-1.17729	0.403461	-2.91797	0.00352323	0.0396957
ENSG00000088448	ANKRD10	285.57	1.02194	0.350285	2.91745	0.00352906	0.0397109
ENSG00000167613	LAIR1	92.6959	3.78913	1.29912	2.9167	0.00353761	0.0397566
ENSG00000055732	MCOLN3	16.1445	3.07823	1.05572	2.91577	0.00354817	0.0398249
ENSG00000159399	HK2	565.138	1.37501	0.471667	2.91521	0.00355444	0.0398448
ENSG00000151012	SLC7A11	1993.29	0.698496	0.239935	2.91119	0.00360054	0.0402597
ENSG00000141367	CLTC	834.001	0.571071	0.196151	2.91139	0.00359823	0.0402597
ENSG00000011422	PLAUR	12614	0.931945	0.320258	2.90998	0.00361452	0.0403652
ENSG00000136869	TLR4	85.0068	1.54261	0.53029	2.90899	0.00362603	0.0404428
ENSG00000128272	ATF4	1032.89	-0.741446	0.255063	-2.90692	0.00365009	0.04066
ENSG00000112304	ACOT13	148.136	1.01812	0.350529	2.90454	0.00367797	0.0409191
ENSG00000180549	NA	37.3417	-2.83848	0.977698	-2.90323	0.00369341	0.0410394
ENSG00000152484	USP12	318.621	1.26661	0.436961	2.89868	0.00374734	0.0415865
ENSG00000118579	MED28	287.135	-0.794354	0.274374	-2.89515	0.00378976	0.0420048
ENSG00000181061	HIGD1A	446.248	0.967287	0.33425	2.8939	0.00380486	0.042099
ENSG00000148339	SLC25A25	329.736	1.27785	0.441663	2.89327	0.0038125	0.042099
ENSG00000171425	NA	36.3551	-2.14645	0.741818	-2.8935	0.0038097	0.042099
ENSG00000140749	IGSF6	2747.21	0.900303	0.311313	2.89196	0.00382849	0.0422229
ENSG00000172548	NIPAL4	15.4282	3.85414	1.33498	2.88704	0.00388885	0.0428353
ENSG00000197183	NOL4L	63.5432	-1.68793	0.584964	-2.88553	0.00390759	0.0429884
ENSG00000139496	NUP58	124.592	1.3864	0.480636	2.88451	0.00392023	0.0430739
ENSG00000038358	EDC4	51.1891	-2.43322	0.843965	-2.88309	0.00393797	0.0432154
ENSG00000116786	PLEKHM2	343.389	0.873786	0.303176	2.88211	0.00395022	0.043239
ENSG00000122861	PLAU	3679.51	0.942265	0.326965	2.88185	0.00395347	0.043239
ENSG00000154262	ABCA6	152.615	-1.01981	0.353934	-2.88136	0.00395964	0.043239
ENSG00000172216	CEBPB	64.5325	1.73773	0.603029	2.88167	0.00395568	0.043239
ENSG00000179151	EDC3	103.227	-1.48061	0.514694	-2.87667	0.0040189	0.0438322
ENSG00000226608	FTLP3	2746.22	0.856977	0.297953	2.87622	0.00402473	0.0438419
ENSG00000104695	PPP2CB	127.225	1.11507	0.388111	2.87308	0.00406493	0.0441894
ENSG00000103549	RNF40	123.367	-1.42753	0.496885	-2.87295	0.0040666	0.0441894
ENSG00000180901	NA	52.0425	-1.36169	0.474536	-2.86951	0.00411108	0.044618
ENSG00000131370	NA	13.2178	3.97711	1.3865	2.86846	0.00412479	0.0446788
ENSG00000173540	GMPPB	71.7515	-1.45793	0.508428	-2.86753	0.00413683	0.0446788
ENSG00000161016	RPL8	3063.32	-0.812918	0.283435	-2.86809	0.00412952	0.0446788
ENSG00000169032	MAP2K1	109.821	1.1652	0.406294	2.86788	0.00413232	0.0446788
ENSG00000075213	NA	13.0013	5.73535	2.00086	2.86645	0.00415106	0.0447235
ENSG00000091039	OSBPL8	493.621	1.07699	0.375704	2.86658	0.00414934	0.0447235
ENSG00000158488	CD1E	1741.82	-0.904855	0.315855	-2.86478	0.00417295	0.0449048
ENSG00000130402	ACTN4	233.402	-1.08765	0.379797	-2.86376	0.0041864	0.044995
ENSG00000237686	RP5-1120P11.1	62.273	1.76282	0.615726	2.86299	0.00419661	0.0450501
ENSG00000132467	UTP3	44.7232	1.57194	0.549548	2.86042	0.00423083	0.0453625
ENSG00000176845	METRNL	376.674	1.01016	0.353212	2.85993	0.0042374	0.045378
ENSG00000054523	KIF1B	203.62	1.26723	0.443224	2.85912	0.00424819	0.045384
ENSG00000102786	INTS6	64.3422	1.78694	0.624972	2.85923	0.00424675	0.045384
ENSG00000102007	PLP2	262.962	-1.05724	0.37023	-2.85562	0.00429532	0.0458323
ENSG00000177189	RPS6KA3	228.304	0.922208	0.323132	2.85396	0.00431774	0.0460161
ENSG00000090061	CCNK	65.7821	1.40316	0.491743	2.85344	0.00432481	0.0460361
ENSG00000177954	RPS27	1931.14	-0.894565	0.313713	-2.85154	0.00435082	0.0462575
ENSG00000154370	TRIM11	35.748	-1.77933	0.624189	-2.85063	0.00436329	0.046279
ENSG00000185201	IFITM2	531.881	-0.952082	0.333964	-2.85085	0.00436026	0.046279
ENSG00000122378	NA	22.7045	2.14091	0.751419	2.84915	0.00438358	0.0464387
ENSG00000122224	LY9	87.7554	1.94829	0.68399	2.84842	0.00439366	0.0464899
ENSG00000072364	AFF4	299.3	1.12926	0.39654	2.84778	0.00440254	0.0465284
ENSG00000184216	IRAK1	298.631	0.742363	0.260758	2.84694	0.00441414	0.0465401
ENSG00000100055	CYTH4	2619.15	-0.636546	0.223577	-2.84709	0.00441205	0.0465401
ENSG00000198373	WWP2	291.737	-0.913061	0.320791	-2.84628	0.00442338	0.046582
ENSG00000174307	NA	41.8964	1.85245	0.651398	2.84381	0.00445771	0.0468879
ENSG00000182220	ATP6AP2	1111.61	0.672105	0.236451	2.84247	0.00447659	0.0470307
ENSG00000099849	RASSF7	79.6319	-2.04976	0.721218	-2.84208	0.00448205	0.0470324
ENSG00000231312	AC007246.3	14.855	4.29378	1.51144	2.84085	0.00449941	0.0471587
ENSG00000171729	TMEM51	122.501	1.07458	0.378615	2.83819	0.00453703	0.0473293
ENSG00000173706	HEG1	107.3	1.56173	0.550227	2.83834	0.00453485	0.0473293
ENSG00000131435	PDLIM4	782.388	0.824341	0.29038	2.83883	0.00452791	0.0473293
ENSG00000105383	CD33	271.747	-1.15966	0.408567	-2.83836	0.00453462	0.0473293
ENSG00000270170	NCBP2-AS2	151.998	-1.04868	0.369585	-2.83746	0.00454735	0.0473811
ENSG00000084733	RAB10	942.287	0.674192	0.237656	2.83685	0.00455615	0.0474171
ENSG00000186318	BACE1	38.8779	1.96242	0.691925	2.83617	0.00456574	0.0474613
ENSG00000101421	CHMP4B	41.1258	1.67674	0.591548	2.8345	0.00458974	0.0476548
ENSG00000034152	MAP2K3	1619.3	0.998914	0.352491	2.83387	0.00459875	0.0476925
ENSG00000148180	GSN	1327.07	-0.557522	0.196762	-2.83348	0.00460437	0.0476951
ENSG00000138279	ANXA7	611.128	-0.528073	0.186399	-2.83302	0.004611	0.047708
ENSG00000121671	NA	47.8715	-1.65196	0.583437	-2.83143	0.004634	0.0478855
ENSG00000167600	CYP2S1	167.892	-1.23585	0.436529	-2.83109	0.00463896	0.0478855
ENSG00000248527	MTATP6P1	4264.93	0.72621	0.256674	2.82931	0.00466485	0.0480848
ENSG00000142634	EFHD2	350.169	0.718076	0.253859	2.82864	0.00467465	0.0480848
ENSG00000064225	ST3GAL6	120.066	1.23748	0.437494	2.82857	0.00467562	0.0480848
ENSG00000172336	POP7	80.9813	-1.29236	0.456944	-2.82828	0.00467996	0.0480848
ENSG00000151366	NDUFC2	242.094	1.00125	0.354366	2.82546	0.00472129	0.0484533
ENSG00000143353	LYPLAL1	45.7578	1.59626	0.565808	2.8212	0.00478451	0.0489916
ENSG00000115946	PNO1	83.9096	-1.07328	0.38048	-2.82087	0.00478943	0.0489916
ENSG00000073578	SDHA	399.744	-0.7912	0.280524	-2.82044	0.00479584	0.0489916
ENSG00000169499	PLEKHA2	124.722	1.13278	0.401624	2.82049	0.00479509	0.0489916
ENSG00000145569	FAM105A	182.261	-1.12997	0.400776	-2.81946	0.00481047	0.049081
ENSG00000013563	NA	36.2105	-1.50772	0.534938	-2.81849	0.00482506	0.049081
ENSG00000134574	DDB2	209.061	-0.763668	0.271031	-2.81764	0.0048378	0.049081
ENSG00000151929	BAG3	48.8485	1.71442	0.608213	2.81878	0.00482062	0.049081
ENSG00000161638	ITGA5	759.58	0.757016	0.26864	2.81796	0.00483298	0.049081
ENSG00000281181	NA	16.0303	3.0672	1.0884	2.81808	0.00483115	0.049081
ENSG00000087842	PIR	83.6087	1.58176	0.561564	2.8167	0.00485197	0.0491123
ENSG00000223799	IL10RB-AS1	71.6494	1.17149	0.415897	2.81677	0.0048509	0.0491123
ENSG00000145431	PDGFC	44.9722	1.62566	0.577768	2.81369	0.00489762	0.0495179
ENSG00000070190	DAPP1	430.904	-1.0917	0.388427	-2.81058	0.00494524	0.0498885
ENSG00000076067	RBMS2	365.046	-0.907816	0.323002	-2.81056	0.00494552	0.0498885
ENSG00000182393	IFNL1	339.543	5.04302	1.79671	2.80681	0.00500351	0.0504161
ENSG00000114316	USP4	284.506	-1.02947	0.367016	-2.80497	0.00503211	0.0506466
ENSG00000141076	UTP4	171.536	-0.93477	0.333655	-2.80161	0.00508484	0.0511194
ENSG00000117748	RPA2	278.609	-1.04939	0.374781	-2.80001	0.00511007	0.0513149
ENSG00000198755	RPL10A	760.802	-0.835453	0.298636	-2.79756	0.005149	0.0516472
ENSG00000131873	CHSY1	126.078	1.25831	0.44987	2.79706	0.00515706	0.0516696
ENSG00000164188	RANBP3L	23.9889	4.84048	1.73127	2.79591	0.00517532	0.0517941
ENSG00000160445	ZER1	113.94	-1.55365	0.555949	-2.79459	0.0051965	0.0519474
ENSG00000114450	GNB4	286.249	0.802684	0.287448	2.79245	0.00523099	0.0521745
ENSG00000125810	CD93	82.897	1.09397	0.391756	2.79247	0.0052308	0.0521745
ENSG00000169919	GUSB	278.903	0.8912	0.319287	2.79122	0.00525103	0.0522569
ENSG00000100227	POLDIP3	308.702	-0.911208	0.326424	-2.79148	0.00524671	0.0522569
ENSG00000151247	EIF4E	409.895	0.834242	0.299031	2.78982	0.00527377	0.0524243
ENSG00000163171	CDC42EP3	444.54	1.15237	0.413199	2.78891	0.00528862	0.0525131
ENSG00000157601	MX1	5235.32	-1.57596	0.56553	-2.78669	0.00532494	0.0528146
ENSG00000132589	FLOT2	493.752	-0.999635	0.358865	-2.78555	0.0053437	0.0529415
ENSG00000255833	TIFAB	230.663	-1.24565	0.447593	-2.78301	0.00538577	0.0532394
ENSG00000164587	RPS14	2843.35	-0.781868	0.280944	-2.78301	0.00538578	0.0532394
ENSG00000134326	CMPK2	819.645	-3.04909	1.09576	-2.78263	0.00539211	0.0532426
ENSG00000169908	NA	46.1608	5.01716	1.80341	2.78204	0.00540189	0.0532799
ENSG00000143457	NA	15.8517	-4.57895	1.64688	-2.78038	0.00542946	0.0534923
ENSG00000185291	IL3RA	516.662	1.05013	0.378517	2.77433	0.00553153	0.0544121
ENSG00000167461	RAB8A	532.152	-0.663037	0.239008	-2.77412	0.00553509	0.0544121
ENSG00000213762	ZNF134	90.8722	-1.40975	0.508364	-2.77312	0.00555222	0.05452
ENSG00000088827	SIGLEC1	434.851	1.27868	0.461227	2.77235	0.00556532	0.0545881
ENSG00000172322	NA	36.1778	2.04624	0.738819	2.76961	0.00561232	0.0549883
ENSG00000273841	TAF9	618.383	0.659364	0.23815	2.7687	0.00562806	0.0550302
ENSG00000108950	FAM20A	127.965	1.89835	0.68566	2.76864	0.005629	0.0550302
ENSG00000089639	GMIP	362.352	-0.759814	0.274506	-2.76793	0.00564134	0.05509
ENSG00000175315	NA	14.172	-3.79298	1.37136	-2.76586	0.00567731	0.0553804
ENSG00000157514	TSC22D3	71.1354	-1.50025	0.542754	-2.76414	0.00570737	0.0555513
ENSG00000104921	FCER2	3241.5	-0.557061	0.201521	-2.76428	0.00570483	0.0555513
ENSG00000106266	SNX8	1465.72	-0.713035	0.258082	-2.76282	0.00573037	0.0557016
ENSG00000106771	TMEM245	67.9133	1.16336	0.421121	2.76254	0.00573537	0.0557016
ENSG00000228305	AC016734.2	74.7153	-1.08708	0.393568	-2.76211	0.005743	0.0557146
ENSG00000152766	ANKRD22	144.363	4.44543	1.61001	2.76112	0.00576034	0.0558218
ENSG00000137726	FXYD6	157.7	3.01032	1.09049	2.76051	0.00577109	0.0558649
ENSG00000104626	ERI1	193.27	1.14656	0.415427	2.75996	0.00578078	0.0558977
ENSG00000179388	EGR3	227.082	1.24081	0.450397	2.75492	0.00587066	0.0566813
ENSG00000089009	RPL6	988.865	-0.686815	0.249325	-2.7547	0.00587461	0.0566813
ENSG00000117525	F3	154.304	2.35036	0.853632	2.75336	0.00589865	0.056833
ENSG00000109103	UNC119	99.6837	-1.33549	0.485082	-2.75311	0.00590314	0.056833
ENSG00000071894	CPSF1	150.985	-0.966115	0.351098	-2.7517	0.00592872	0.0570174
ENSG00000150687	PRSS23	97.6749	3.29866	1.19929	2.75051	0.00595027	0.0571626
ENSG00000168994	PXDC1	215.138	1.21894	0.443248	2.75003	0.00595903	0.0571848
ENSG00000265808	SEC22B	426.017	0.912223	0.331865	2.74878	0.00598181	0.0573413
ENSG00000108578	BLMH	85.1667	1.14805	0.418047	2.74621	0.0060288	0.0577293
ENSG00000126106	NA	35.9438	2.35266	0.857105	2.74489	0.00605314	0.0578999
ENSG00000169245	CXCL10	2292.47	4.57614	1.66789	2.74368	0.00607553	0.0580514
ENSG00000260032	NORAD	161.78	0.951968	0.347076	2.74282	0.00609139	0.0581403
ENSG00000105397	TYK2	258.166	-0.934682	0.340939	-2.74149	0.00611608	0.0583132
ENSG00000151726	ACSL1	776.071	0.889802	0.324974	2.73807	0.00618008	0.0586711
ENSG00000230204	FTH1P5	399.206	0.748158	0.273239	2.73811	0.00617942	0.0586711
ENSG00000125354	2006-09-01	212.508	-0.893427	0.32625	-2.73847	0.00617252	0.0586711
ENSG00000100991	TRPC4AP	426.768	-0.941851	0.343887	-2.73884	0.0061657	0.0586711
ENSG00000100601	ALKBH1	52.2176	-1.82953	0.668378	-2.73727	0.00619511	0.0587508
ENSG00000157020	SEC13	460.301	-0.671911	0.245585	-2.73596	0.00621981	0.0587964
ENSG00000113532	ST8SIA4	412.777	-0.907756	0.33174	-2.73635	0.00621249	0.0587964
ENSG00000166266	CUL5	205.027	0.78684	0.28757	2.73617	0.00621598	0.0587964
ENSG00000067900	ROCK1	328.876	0.959272	0.350768	2.73478	0.00624225	0.0589457
ENSG00000269826	NA	22.7248	4.71606	1.7248	2.73427	0.00625193	0.0589743
ENSG00000140332	TLE3	198.396	-0.924044	0.338168	-2.7325	0.00628551	0.059228
ENSG00000100867	DHRS2	289.411	-1.08455	0.397045	-2.73156	0.00630351	0.0593346
ENSG00000186188	FFAR4	83.4487	-1.7877	0.654791	-2.73019	0.00632984	0.0595193
ENSG00000144028	SNRNP200	276.346	-0.719853	0.263736	-2.72945	0.00634401	0.0595894
ENSG00000163866	SMIM12	399.281	-0.7773	0.284859	-2.72872	0.00635812	0.0596587
ENSG00000132780	NASP	100.432	-0.922944	0.338373	-2.72759	0.00637979	0.0597356
ENSG00000134531	EMP1	610.38	0.786061	0.288184	2.72764	0.00637898	0.0597356
ENSG00000138814	PPP3CA	372.603	1.27321	0.467192	2.72524	0.00642548	0.0600999
ENSG00000143258	NA	30.6367	-1.99031	0.731569	-2.7206	0.00651637	0.0608309
ENSG00000249992	TMEM158	24.486	2.57172	0.945294	2.72055	0.00651735	0.0608309
ENSG00000166963	MAP1A	72.0363	1.86156	0.684635	2.71905	0.00654693	0.0610427
ENSG00000115520	COQ10B	265.055	1.0596	0.389887	2.71772	0.00657343	0.0611492
ENSG00000181649	PHLDA2	778.1	0.892793	0.328543	2.71743	0.00657904	0.0611492
ENSG00000130479	MAP1S	626.384	-0.984481	0.362244	-2.71773	0.0065732	0.0611492
ENSG00000122257	RBBP6	154.466	1.02426	0.377225	2.71526	0.00662244	0.0614881
ENSG00000137857	DUOX1	458.172	-0.770889	0.284204	-2.71245	0.00667875	0.0619461
ENSG00000141424	SLC39A6	195.347	-0.771408	0.284515	-2.71131	0.00670188	0.0620957
ENSG00000198355	PIM3	1786.37	1.10166	0.406514	2.71003	0.00672773	0.0622701
ENSG00000197114	ZGPAT	46.4796	-1.47973	0.546165	-2.7093	0.00674254	0.0623421
ENSG00000161618	ALDH16A1	69.6591	-1.25933	0.464939	-2.70859	0.006757	0.0624107
ENSG00000114391	RPL24	441.113	-0.8345	0.308209	-2.70758	0.00677756	0.0624705
ENSG00000149084	HSD17B12	135.325	1.18937	0.439237	2.70781	0.00677279	0.0624705
ENSG00000131165	CHMP1A	543.633	-0.852118	0.314846	-2.70646	0.00680044	0.0626163
ENSG00000163374	YY1AP1	161.967	-0.770156	0.284726	-2.7049	0.00683243	0.0628456
ENSG00000082516	NA	17.8961	2.82773	1.0459	2.70362	0.0068589	0.062975
ENSG00000021355	SERPINB1	595.232	0.816768	0.302112	2.70353	0.00686071	0.062975
ENSG00000234964	FABP5P7	1300.79	0.937355	0.3468	2.70287	0.00687446	0.0629783
ENSG00000101557	USP14	277.032	0.70912	0.262363	2.70283	0.00687527	0.0629783
ENSG00000125355	TMEM255A	34.6893	2.34568	0.868312	2.70142	0.00690432	0.0631791
ENSG00000253276	CCDC71L	50.3859	1.38021	0.511037	2.70081	0.00691718	0.0632316
ENSG00000149273	RPS3	1887.31	-0.789026	0.292706	-2.69563	0.00702554	0.064156
ENSG00000258289	CHURC1	228.45	0.932967	0.346249	2.6945	0.00704944	0.064308
ENSG00000117226	GBP3	146.184	1.62902	0.605042	2.6924	0.00709395	0.0646453
ENSG00000111012	CYP27B1	119.082	3.05728	1.13566	2.69207	0.007101	0.0646453
ENSG00000158417	EIF5B	223.573	0.804527	0.2989	2.69163	0.00711046	0.064665
ENSG00000235859	AC006978.6	218.967	1.10325	0.410011	2.69078	0.0071286	0.0647637
ENSG00000115241	PPM1G	333.934	-0.831265	0.309083	-2.68945	0.00715695	0.0648883
ENSG00000033327	GAB2	189.444	0.949669	0.353082	2.68965	0.00715266	0.0648883
ENSG00000165140	FBP1	643.344	0.978802	0.364202	2.68752	0.00719841	0.0651494
ENSG00000243742	RPLP0P2	58.7561	4.24058	1.57793	2.68743	0.00720046	0.0651494
ENSG00000143369	ECM1	103.016	1.65798	0.617839	2.68352	0.00728519	0.0658489
ENSG00000170144	HNRNPA3	383.466	0.795999	0.296843	2.68155	0.00732821	0.0661703
ENSG00000112659	NA	68.9039	1.84577	0.689363	2.67751	0.00741724	0.0669061
ENSG00000136870	ZNF189	57.9148	1.73343	0.647734	2.67615	0.00744734	0.0671094
ENSG00000160766	GBAP1	29.294	1.54747	0.578631	2.67437	0.00748696	0.0673512
ENSG00000136603	SKIL	261.027	1.24014	0.463733	2.67426	0.00748937	0.0673512
ENSG00000100697	DICER1	80.7067	0.991094	0.370715	2.67347	0.00750716	0.0674427
ENSG00000171720	HDAC3	231.178	-1.02976	0.385327	-2.67243	0.00753038	0.0675829
ENSG00000163220	S100A9	130.844	1.87754	0.702725	2.67179	0.00754468	0.0676184
ENSG00000140464	PML	833.341	-0.954932	0.357441	-2.67158	0.00754958	0.0676184
ENSG00000271614	LINC00936	67.9819	1.31011	0.490487	2.67104	0.00756178	0.0676592
ENSG00000189180	ZNF33A	62.6262	1.17853	0.441334	2.67039	0.00757633	0.0677211
ENSG00000133063	NA	41.4495	4.64203	1.73952	2.66857	0.00761742	0.0679886
ENSG00000134046	MBD2	99.3585	1.14844	0.430389	2.66839	0.0076216	0.0679886
ENSG00000227507	LTB	34.0087	-2.07624	0.778378	-2.66739	0.00764433	0.0681229
ENSG00000155287	SLC25A28	135.635	-1.50971	0.566324	-2.66581	0.00768025	0.0683394
ENSG00000170633	RNF34	157.871	-1.11961	0.420013	-2.66565	0.00768404	0.0683394
ENSG00000204610	NA	77.4894	4.3218	1.62184	2.66475	0.00770465	0.068454
ENSG00000163235	TGFA	305.242	1.15038	0.431833	2.66394	0.00772307	0.068549
ENSG00000135272	MDFIC	93.6971	1.6221	0.610557	2.65675	0.00788989	0.0699597
ENSG00000214717	ZBED1	226.679	-0.765363	0.288196	-2.6557	0.00791433	0.0700776
ENSG00000095794	CREM	886.347	1.02391	0.38558	2.6555	0.00791899	0.0700776
ENSG00000099998	GGT5	307.089	-1.09882	0.414625	-2.65017	0.00804516	0.071123
ENSG00000231721	LINC-PINT	89.8617	1.05965	0.400125	2.64828	0.00809013	0.07131
ENSG00000221926	TRIM16	58.7197	1.46621	0.553615	2.64844	0.00808648	0.07131
ENSG00000131242	RAB11FIP4	76.116	-1.69107	0.638558	-2.64827	0.00809043	0.07131
ENSG00000095637	SORBS1	257.208	2.56081	0.967145	2.64781	0.00810157	0.0713373
ENSG00000143119	CD53	2677.59	-0.732891	0.277015	-2.64567	0.00815295	0.0716474
ENSG00000137145	DENND4C	87.9997	1.29283	0.488657	2.64569	0.00815245	0.0716474
ENSG00000077585	GPR137B	334.638	0.895677	0.338755	2.64403	0.00819256	0.0718531
ENSG00000171161	ZNF672	219.362	-1.25498	0.474611	-2.64423	0.00818777	0.0718531
ENSG00000242372	EIF6	1083.25	-0.690626	0.261305	-2.64298	0.00821792	0.0720043
ENSG00000113384	GOLPH3	172.54	0.727026	0.275288	2.64097	0.00826699	0.0722401
ENSG00000102189	EEA1	99.7995	1.21229	0.459047	2.64087	0.00826928	0.0722401
ENSG00000131043	AAR2	199.941	-0.985105	0.37298	-2.64117	0.00826202	0.0722401
ENSG00000170542	SERPINB9	1742.62	1.61484	0.611943	2.63887	0.0083182	0.0725715
ENSG00000170759	KIF5B	752.943	0.610499	0.231368	2.63865	0.00832359	0.0725715
ENSG00000033867	SLC4A7	28.9498	2.02345	0.767716	2.63568	0.00839682	0.0729232
ENSG00000149806	FAU	1286.26	-0.813117	0.308426	-2.63634	0.00838053	0.0729232
ENSG00000052749	RRP12	130.433	1.14095	0.432883	2.63569	0.00839661	0.0729232
ENSG00000178464	RPL10P16	202.496	-0.889539	0.337438	-2.63616	0.00838513	0.0729232
ENSG00000013619	MAMLD1	122.801	1.71857	0.652534	2.63369	0.0084462	0.0732803
ENSG00000006062	MAP3K14	284.199	-1.09779	0.417106	-2.63192	0.00849027	0.0735906
ENSG00000213763	ACTBP2	186.683	-0.985676	0.374579	-2.63142	0.00850282	0.0736173
ENSG00000067064	IDI1	1099.49	0.676616	0.257157	2.63114	0.00850995	0.0736173
ENSG00000255425	NA	24.5348	4.64889	1.7671	2.6308	0.00851842	0.0736187
ENSG00000112855	HARS2	147.548	-1.07396	0.408429	-2.62949	0.0085513	0.0736922
ENSG00000075624	ACTB	86005.5	-0.715279	0.272053	-2.62919	0.00855892	0.0736922
ENSG00000147403	RPL10	1970.88	-0.821962	0.312689	-2.62869	0.00857142	0.0736922
ENSG00000007237	GAS7	167.135	0.731933	0.278457	2.62853	0.0085755	0.0736922
ENSG00000186665	C17orf58	276.813	0.964222	0.366827	2.62855	0.00857502	0.0736922
ENSG00000079999	KEAP1	463.19	-0.790709	0.300824	-2.62848	0.00857679	0.0736922
ENSG00000135604	STX11	1594.02	0.766408	0.291681	2.62756	0.00860005	0.0738053
ENSG00000126947	NA	13.2758	5.42287	2.06405	2.6273	0.0086066	0.0738053
ENSG00000119321	FKBP15	173.118	1.08716	0.413855	2.62691	0.0086164	0.073818
ENSG00000154310	NA	10.4658	4.80594	1.83109	2.62464	0.00867418	0.0741697
ENSG00000184990	SIVA1	332.361	-0.750961	0.28611	-2.62473	0.00867184	0.0741697
ENSG00000124228	DDX27	187.19	-0.904057	0.344507	-2.62421	0.00868508	0.0741913
ENSG00000162928	NA	62.1792	-1.35925	0.518273	-2.62265	0.008725	0.0744607
ENSG00000154359	LONRF1	77.1549	1.26902	0.483939	2.62228	0.00873436	0.0744688
ENSG00000023572	GLRX2	55.9348	1.24782	0.476591	2.61823	0.00883873	0.0752442
ENSG00000006712	PAF1	146.071	-0.887679	0.339056	-2.61809	0.00884228	0.0752442
ENSG00000137462	TLR2	140.688	1.36054	0.519813	2.61736	0.00886127	0.0752614
ENSG00000103187	COTL1	3724.41	-0.779579	0.297815	-2.61766	0.00885355	0.0752614
ENSG00000119048	UBE2B	479.285	0.893822	0.341676	2.616	0.00889678	0.0754906
ENSG00000133874	RNF122	40.1026	1.68825	0.645672	2.61472	0.00893014	0.0757013
ENSG00000197982	C1orf122	320.67	0.878241	0.336113	2.61293	0.00897684	0.0759519
ENSG00000140564	FURIN	1539.64	-1.04189	0.398702	-2.61321	0.00896956	0.0759519
ENSG00000148444	COMMD3	74.3098	1.17977	0.451572	2.61259	0.00898593	0.0759564
ENSG00000130821	SLC6A8	77.3385	1.3013	0.498325	2.61134	0.00901874	0.0761611
ENSG00000278970	HEIH	167.107	0.939982	0.360324	2.60871	0.00908831	0.0766756
ENSG00000158517	NCF1	1142.74	0.705647	0.270609	2.60763	0.00911712	0.0768455
ENSG00000135842	FAM129A	512.482	-0.654964	0.251228	-2.60705	0.00913263	0.0769032
ENSG00000183621	ZNF438	57.8108	1.6857	0.64728	2.60428	0.00920662	0.0774243
ENSG00000167778	SPRYD3	233.583	-1.02521	0.393694	-2.60409	0.00921198	0.0774243
ENSG00000168883	USP39	199.913	-0.908494	0.348958	-2.60345	0.00922903	0.0774941
ENSG00000164190	NIPBL	158.23	0.903805	0.347269	2.60261	0.00925177	0.0775507
ENSG00000112110	MRPL18	187.364	0.848436	0.326123	2.60158	0.0092795	0.0775507
ENSG00000175334	BANF1	449.249	-0.669405	0.25724	-2.60226	0.00926115	0.0775507
ENSG00000073861	NA	17.4268	2.94223	1.13082	2.60187	0.00927172	0.0775507
ENSG00000142512	SIGLEC10	317.099	-0.716151	0.275215	-2.60215	0.00926421	0.0775507
ENSG00000162654	GBP4	389.715	4.2311	1.62667	2.60108	0.00929301	0.0775905
ENSG00000204387	C6orf48	194.907	-0.948886	0.364958	-2.59998	0.00932281	0.0777077
ENSG00000260997	RP4-647J21.1	22.0949	4.79013	1.84241	2.59992	0.00932457	0.0777077
ENSG00000176170	SPHK1	181.811	1.1587	0.446641	2.59425	0.00947978	0.0789269
ENSG00000010438	NA	20.0804	-3.0246	1.16611	-2.59376	0.00949325	0.0789649
ENSG00000105967	TFEC	444.548	0.770604	0.297149	2.59332	0.0095054	0.0789919
ENSG00000158485	CD1B	3001.44	-0.642083	0.247692	-2.59226	0.00953463	0.0791607
ENSG00000187257	RSBN1L	100.765	-1.01668	0.39243	-2.59074	0.00957708	0.0793645
ENSG00000167550	RHEBL1	37.4814	2.12856	0.821555	2.59089	0.00957285	0.0793645
ENSG00000177879	AP3S1	439.826	0.794602	0.306804	2.58993	0.00959942	0.0794753
ENSG00000178035	IMPDH2	111.579	-1.01276	0.391233	-2.58863	0.00963584	0.0797024
ENSG00000112335	SNX3	490.97	0.615704	0.238166	2.58518	0.00973272	0.0804288
ENSG00000148110	MFSD14B	167.234	0.964376	0.373238	2.58381	0.0097717	0.08065
ENSG00000119950	NA	32.3735	1.62087	0.627369	2.58359	0.00977769	0.08065
ENSG00000153179	RASSF3	110.142	1.61343	0.624681	2.58281	0.00980004	0.0807592
ENSG00000139832	RAB20	241.649	1.32859	0.514523	2.58217	0.00981802	0.0808323
ENSG00000085662	AKR1B1	360.731	0.887503	0.343862	2.58099	0.00985184	0.0810355
ENSG00000142541	RPL13A	2011.26	-0.79411	0.307886	-2.57924	0.00990191	0.0813719
ENSG00000170017	ALCAM	609.729	1.10876	0.430054	2.57818	0.00993213	0.0815447
ENSG00000172115	CYCS	1151.52	0.647655	0.251628	2.57385	0.0100573	0.0824958
ENSG00000132541	RIDA	20.9511	2.21393	0.860588	2.57258	0.0100944	0.0826474
ENSG00000152767	FARP1	107.274	1.08595	0.422104	2.57272	0.0100904	0.0826474
ENSG00000178252	WDR6	154.479	-0.960034	0.373426	-2.57088	0.010144	0.0829772
ENSG00000136718	IMP4	271.537	-0.692049	0.269315	-2.56966	0.0101799	0.0831168
ENSG00000109790	KLHL5	41.925	1.30926	0.509497	2.5697	0.0101786	0.0831168
ENSG00000120337	TNFSF18	121.596	1.21941	0.474662	2.56901	0.010199	0.0831476
ENSG00000166441	RPL27A	1717.46	-0.865822	0.337041	-2.56889	0.0102024	0.0831476
ENSG00000135821	GLUL	3865.43	1.05011	0.409044	2.56724	0.0102513	0.0834693
ENSG00000162961	DPY30	138.149	0.95902	0.373676	2.56645	0.0102745	0.0835818
ENSG00000110446	SLC15A3	610.378	0.76877	0.299753	2.56468	0.0103272	0.0839336
ENSG00000182168	UNC5C	48.8256	4.18877	1.63519	2.56164	0.010418	0.0844389
ENSG00000106366	SERPINE1	123.545	1.77847	0.694177	2.56198	0.0104076	0.0844389
ENSG00000077238	IL4R	242.266	0.913239	0.356469	2.5619	0.0104101	0.0844389
ENSG00000013364	MVP	1352.42	-0.561832	0.219553	-2.55898	0.010498	0.0850098
ENSG00000060138	YBX3	165.427	0.870057	0.34014	2.55794	0.0105295	0.0851426
ENSG00000139718	SETD1B	33.3819	-1.3749	0.53754	-2.55776	0.010535	0.0851426
ENSG00000212907	MT-ND4L	13364.8	0.822589	0.32164	2.55749	0.0105432	0.0851426
ENSG00000174695	TMEM167A	291.001	0.709984	0.277672	2.55692	0.0105604	0.0852038
ENSG00000085063	CD59	2124.56	0.596998	0.234063	2.55059	0.0107541	0.0866877
ENSG00000115541	HSPE1	205.371	0.839654	0.329324	2.54963	0.0107838	0.0868481
ENSG00000140853	NLRC5	560.542	-1.10368	0.433024	-2.54877	0.0108104	0.0868738
ENSG00000197586	ENTPD6	329.579	-0.772056	0.302936	-2.54858	0.0108164	0.0868738
ENSG00000124145	SDC4	1362.08	1.51006	0.592378	2.54915	0.0107986	0.0868738
ENSG00000100644	HIF1A	1222.1	0.864651	0.339496	2.54687	0.0108695	0.0872147
ENSG00000166484	MAPK7	48.0102	-2.27716	0.894203	-2.54658	0.0108785	0.0872147
ENSG00000175390	EIF3F	485.266	-0.810919	0.318535	-2.54578	0.0109034	0.0873355
ENSG00000179409	NA	41.7878	-2.08888	0.821498	-2.54277	0.0109977	0.0880112
ENSG00000183023	SLC8A1	26.5449	2.42025	0.952069	2.54209	0.011019	0.0881026
ENSG00000081791	KIAA0141	126.334	-1.10662	0.435413	-2.54154	0.0110364	0.088162
ENSG00000167447	NA	30.3087	-2.62876	1.0347	-2.54061	0.0110659	0.088318
ENSG00000101407	TTI1	46.7599	-1.48828	0.586194	-2.53889	0.0111205	0.0886743
ENSG00000172086	KRCC1	100.052	1.06244	0.418626	2.53793	0.011151	0.0888371
ENSG00000160223	ICOSLG	153.788	-0.901464	0.355254	-2.53752	0.011164	0.0888611
ENSG00000131459	NA	29.3701	4.33542	1.70948	2.5361	0.0112094	0.0889696
ENSG00000112245	PTP4A1	843.312	0.699641	0.275918	2.53569	0.0112227	0.0889696
ENSG00000172500	FIBP	316.651	-0.847335	0.334169	-2.53565	0.0112239	0.0889696
ENSG00000077235	GTF3C1	67.1634	-1.11513	0.439645	-2.53644	0.0111986	0.0889696
ENSG00000100060	MFNG	424.667	-1.18613	0.467805	-2.53553	0.0112278	0.0889696
ENSG00000198885	NA	24.4091	-2.53541	1.0002	-2.5349	0.0112479	0.0889957
ENSG00000104142	VPS18	167.702	-1.0111	0.398888	-2.5348	0.0112512	0.0889957
ENSG00000168334	NA	26.5093	4.26929	1.687	2.5307	0.0113834	0.0899612
ENSG00000115339	GALNT3	87.3245	2.36027	0.933207	2.5292	0.0114323	0.0902671
ENSG00000118200	CAMSAP2	98.8409	1.11231	0.439968	2.52815	0.0114665	0.0904569
ENSG00000170903	NA	24.2965	-2.41672	0.956612	-2.52634	0.0115259	0.0908445
ENSG00000171867	PRNP	462.005	0.607732	0.240908	2.52267	0.0116468	0.091716
ENSG00000121892	PDS5A	114.563	0.948651	0.376146	2.52203	0.011668	0.0918013
ENSG00000164054	SHISA5	580.11	-0.674957	0.267777	-2.52059	0.0117157	0.0920952
ENSG00000155115	GTF3C6	449.751	0.575682	0.228515	2.51923	0.0117612	0.0923708
ENSG00000026751	SLAMF7	3278.53	2.12095	0.842435	2.51764	0.0118143	0.0927057
ENSG00000140521	POLG	110.682	-1.16409	0.462509	-2.51691	0.0118388	0.0928155
ENSG00000124831	LRRFIP1	1643.14	0.471827	0.187488	2.51657	0.0118503	0.092818
ENSG00000126062	TMEM115	116.611	-1.3077	0.519694	-2.51628	0.01186	0.092818
ENSG00000010017	RANBP9	66.3667	1.18177	0.469712	2.51596	0.011871	0.0928218
ENSG00000144381	HSPD1	460.734	0.573123	0.227837	2.5155	0.0118865	0.0928613
ENSG00000010327	STAB1	290.388	0.956389	0.380817	2.51142	0.0120248	0.0937764
ENSG00000182578	CSF1R	1645.52	-0.733951	0.292244	-2.51143	0.0120243	0.0937764
ENSG00000234263	NA	14.6777	4.61763	1.83894	2.51102	0.0120382	0.0937987
ENSG00000156508	EEF1A1	15903.5	-0.623675	0.248534	-2.50942	0.0120929	0.0941424
ENSG00000110031	LPXN	652.004	0.780054	0.311247	2.50622	0.0122028	0.0949144
ENSG00000170004	CHD3	31.2575	-1.83151	0.731068	-2.50525	0.0122366	0.0950938
ENSG00000111328	CDK2AP1	28.167	1.67158	0.667368	2.50474	0.0122543	0.0951477
ENSG00000072042	RDH11	215.249	0.70715	0.282539	2.50284	0.0123202	0.0955759
ENSG00000116213	NA	29.7497	-2.01703	0.806471	-2.50106	0.0123822	0.0958086
ENSG00000188886	ASTL	50.1926	1.51744	0.606794	2.50075	0.0123931	0.0958086
ENSG00000170142	UBE2E1	161.645	1.02518	0.40995	2.50074	0.0123934	0.0958086
ENSG00000197119	SLC25A29	42.7106	-1.19696	0.478527	-2.50134	0.0123725	0.0958086
ENSG00000151690	MFSD6	104.805	-1.03374	0.413753	-2.49844	0.0124742	0.0962655
ENSG00000169139	UBE2V2	198.736	0.934723	0.374094	2.49863	0.0124675	0.0962655
ENSG00000188313	PLSCR1	528.846	1.26138	0.504989	2.49784	0.0124953	0.0963443
ENSG00000155329	ZCCHC10	123.015	-0.910564	0.364879	-2.49553	0.0125771	0.0968905
ENSG00000226964	RHEBP2	126.33	0.937271	0.375636	2.49516	0.0125901	0.0969066
ENSG00000160685	NA	18.5122	-2.11578	0.848544	-2.49342	0.0126518	0.0971233
ENSG00000125629	INSIG2	75.3547	1.23219	0.494232	2.49314	0.0126621	0.0971233
ENSG00000120137	PANK3	126.215	0.941166	0.377478	2.4933	0.0126562	0.0971233
ENSG00000099622	CIRBP	608.379	-0.510408	0.204696	-2.4935	0.0126492	0.0971233
ENSG00000134321	RSAD2	8301.13	4.16197	1.67065	2.49122	0.0127304	0.0974814
ENSG00000104885	DOT1L	441.598	1.12471	0.451469	2.49121	0.0127307	0.0974814
ENSG00000071967	CYBRD1	58.4373	1.49517	0.60043	2.49017	0.0127684	0.0976011
ENSG00000172936	MYD88	795.913	-0.840677	0.337589	-2.49024	0.0127657	0.0976011
ENSG00000173846	PLK3	531.709	1.05406	0.423417	2.48942	0.0127952	0.0977014
ENSG00000198879	SFMBT2	27.7029	1.83198	0.735998	2.48911	0.0128064	0.0977014
ENSG00000100225	FBXO7	825.373	-0.601942	0.241852	-2.48888	0.0128146	0.0977014
ENSG00000067836	ROGDI	345.2	-0.771311	0.310003	-2.48808	0.0128436	0.0978385
ENSG00000118680	MYL12B	2829.31	-0.501686	0.201668	-2.48769	0.0128576	0.0978615
ENSG00000198952	SMG5	174.69	-0.91496	0.368239	-2.48469	0.0129665	0.0986055
ENSG00000215251	FASTKD5	118.338	-1.07217	0.431738	-2.48339	0.013014	0.098882
ENSG00000006747	NA	40.3295	4.63579	1.86741	2.48247	0.0130477	0.0990527
ENSG00000087589	CASS4	171.124	-1.23384	0.497161	-2.48177	0.0130733	0.0991622
ENSG00000196776	CD47	685.198	0.852073	0.343589	2.47992	0.0131413	0.0995929
ENSG00000116473	RAP1A	163.069	0.913887	0.368632	2.47913	0.0131704	0.0997065
ENSG00000182487	NCF1B	518.538	0.8991	0.362725	2.47874	0.0131849	0.0997065
ENSG00000210082	MT-RNR2	120600	0.927637	0.374259	2.4786	0.01319	0.0997065
ENSG00000169230	PRELID1	711.578	-0.598289	0.241594	-2.47642	0.0132706	0.10023
ENSG00000107341	UBE2R2	139.245	0.969013	0.391737	2.47363	0.0133747	0.100931
ENSG00000197180	CH17-340M24.3	68.061	1.17553	0.475356	2.47294	0.0134006	0.10104
ENSG00000159228	CBR1	559.639	0.614671	0.248641	2.47213	0.0134312	0.101185
ENSG00000169100	SLC25A6	2079.76	-0.742192	0.300488	-2.46996	0.0135129	0.101714
ENSG00000164181	ELOVL7	22.503	2.8632	1.16025	2.46774	0.013597	0.10193
ENSG00000139629	GALNT6	105.379	1.1116	0.450313	2.46849	0.0135683	0.10193
ENSG00000132376	INPP5K	224.143	-0.895104	0.362731	-2.46768	0.0135991	0.10193
ENSG00000168610	STAT3	830.29	-0.609319	0.246902	-2.46785	0.0135927	0.10193
ENSG00000160208	RRP1B	358.091	-0.792286	0.320948	-2.46858	0.013565	0.10193
ENSG00000152332	UHMK1	198.489	0.834639	0.338273	2.46735	0.0136117	0.101938
ENSG00000049130	NA	40.6312	4.24116	1.71969	2.46623	0.0136542	0.102084
ENSG00000125970	RALY	495.859	-0.686123	0.278183	-2.46644	0.0136464	0.102084
ENSG00000166446	CDYL2	60.1387	1.61638	0.655548	2.46569	0.013675	0.102154
ENSG00000135535	CD164	885.973	0.688158	0.27915	2.46519	0.0136942	0.102211
ENSG00000156735	BAG4	49.1974	-1.49264	0.60558	-2.46482	0.0137083	0.10223
ENSG00000162711	NLRP3	74.5708	1.82016	0.739417	2.46161	0.0138315	0.103062
ENSG00000089220	PEBP1	1245.3	0.55506	0.225525	2.46119	0.0138476	0.103096
ENSG00000173821	RNF213	3486.87	0.666985	0.27107	2.46057	0.0138718	0.103102
ENSG00000100219	XBP1	467.154	0.816643	0.331875	2.4607	0.0138667	0.103102
ENSG00000107021	TBC1D13	180.971	-1.18757	0.482794	-2.45978	0.0139021	0.103241
ENSG00000136490	LIMD2	416.461	-0.695656	0.282967	-2.45843	0.0139545	0.103544
ENSG00000134900	TPP2	123.594	0.892162	0.362989	2.45783	0.0139781	0.10359
ENSG00000182054	IDH2	913.082	-0.7214	0.29353	-2.45767	0.0139841	0.10359
ENSG00000204370	SDHD	574.321	0.753526	0.306673	2.4571	0.0140064	0.103592
ENSG00000137877	SPTBN5	25.3069	2.95305	1.20186	2.45706	0.0140077	0.103592
ENSG00000274276	NA	15.7833	2.83041	1.15228	2.45635	0.0140356	0.103711
ENSG00000183864	TOB2	82.0452	-1.15012	0.468354	-2.45565	0.0140629	0.103827
ENSG00000068028	RASSF1	191.517	-1.09733	0.447131	-2.45416	0.0141213	0.104171
ENSG00000136717	BIN1	57.7307	1.46861	0.598922	2.45208	0.0142032	0.104601
ENSG00000109390	NDUFC1	564.253	0.661326	0.269675	2.4523	0.0141945	0.104601
ENSG00000214174	AMZ2P1	61.8537	1.37876	0.562501	2.45112	0.0142413	0.104794
ENSG00000100243	CYB5R3	654.598	-0.679289	0.277592	-2.44708	0.014402	0.105802
ENSG00000198727	MT-CYB	80860.6	0.669865	0.27372	2.44726	0.0143947	0.105802
ENSG00000122783	C7orf49	76.8716	-1.1137	0.455462	-2.44522	0.0144766	0.106261
ENSG00000173875	ZNF791	43.8075	-1.54473	0.63199	-2.44423	0.0145161	0.106464
ENSG00000158106	RHPN1	38.245	-1.50815	0.617647	-2.44176	0.0146157	0.107017
ENSG00000135094	NA	303.872	2.3571	0.965237	2.44199	0.0146065	0.107017
ENSG00000101199	ARFGAP1	186.163	-0.928611	0.380457	-2.44078	0.0146558	0.107222
ENSG00000145041	DCAF1	74.2137	-1.55625	0.637922	-2.43955	0.0147054	0.107496
ENSG00000188243	COMMD6	196.709	-0.769532	0.315541	-2.43877	0.0147374	0.107641
ENSG00000145777	NA	20.7528	3.11686	1.27854	2.43783	0.0147759	0.107745
ENSG00000175711	NA	27.7575	-1.69649	0.695826	-2.43809	0.014765	0.107745
ENSG00000136167	LCP1	6565.03	-0.609054	0.250141	-2.43484	0.0148984	0.108549
ENSG00000135912	TTLL4	66.2817	-1.2524	0.51457	-2.43388	0.0149378	0.108747
ENSG00000170385	SLC30A1	97.7881	1.34819	0.554163	2.43284	0.0149809	0.108882
ENSG00000111679	PTPN6	1603.73	-0.840525	0.345457	-2.43308	0.0149709	0.108882
ENSG00000116954	RRAGC	220.084	0.875878	0.360291	2.43103	0.0150561	0.109339
ENSG00000149182	ARFGAP2	416.332	-0.686837	0.282671	-2.42981	0.0151067	0.109617
ENSG00000253522	MIR3142HG	45.9178	2.05026	0.84456	2.42761	0.0151987	0.110104
ENSG00000273611	ZNHIT3	91.6936	-0.94069	0.387479	-2.42772	0.0151941	0.110104
ENSG00000167967	E4F1	66.222	-1.5554	0.64097	-2.42664	0.0152393	0.110307
ENSG00000196154	S100A4	7358.35	-0.765965	0.315702	-2.42623	0.0152566	0.110343
ENSG00000112234	NA	30.9788	1.80804	0.745593	2.42497	0.0153098	0.110547
ENSG00000105254	TBCB	767.484	-0.645818	0.2663	-2.42515	0.0153022	0.110547
ENSG00000083896	YTHDC1	104.427	1.0758	0.444055	2.42267	0.0154069	0.111158
ENSG00000104969	SGTA	504.346	-0.644767	0.26619	-2.4222	0.0154267	0.11121
ENSG00000136560	TANK	746.548	0.617372	0.255164	2.41952	0.0155412	0.111944
ENSG00000123983	ACSL3	402.479	0.833161	0.344615	2.41766	0.0156208	0.112426
ENSG00000086062	B4GALT1	2241.9	0.824441	0.341057	2.41731	0.0156355	0.112441
ENSG00000134955	SLC37A2	202.739	0.788119	0.32619	2.41614	0.0156862	0.112714
ENSG00000101236	RNF24	392.793	-0.993274	0.411277	-2.4151	0.0157311	0.112945
ENSG00000135587	NA	66.8017	-1.3277	0.549817	-2.4148	0.015744	0.112947
ENSG00000115271	GCA	344.118	-0.673417	0.278964	-2.41399	0.0157789	0.113105
ENSG00000133858	ZFC3H1	70.325	1.15223	0.47742	2.41346	0.015802	0.11318
ENSG00000116133	DHCR24	724.108	-0.608066	0.251997	-2.41299	0.0158223	0.11323
ENSG00000182831	C16orf72	122.455	1.07071	0.44378	2.41271	0.0158345	0.11323
ENSG00000080371	RAB21	210.098	0.931036	0.385943	2.41237	0.0158494	0.113245
ENSG00000135318	NT5E	24.3047	4.28867	1.77825	2.41174	0.0158767	0.113348
ENSG00000152127	MGAT5	109.669	1.14312	0.474039	2.41144	0.0158898	0.113351
ENSG00000160993	NA	20.0392	-2.17549	0.902377	-2.41084	0.0159156	0.113444
ENSG00000181666	NA	29.349	-1.93648	0.803401	-2.41035	0.0159372	0.113506
ENSG00000092439	TRPM7	85.7541	1.23139	0.510971	2.4099	0.0159571	0.113556
ENSG00000081320	STK17B	246.55	0.627563	0.260532	2.40877	0.0160063	0.11378
ENSG00000069974	NA	39.7735	-1.75217	0.727466	-2.40859	0.0160142	0.11378
ENSG00000163527	STT3B	197.346	0.94295	0.391755	2.40699	0.0160846	0.114189
ENSG00000181467	RAP2B	888.426	0.880382	0.366136	2.40452	0.0161938	0.114827
ENSG00000100372	SLC25A17	53.1501	-1.11727	0.464684	-2.40437	0.0162004	0.114827
ENSG00000198712	MT-CO2	74313.7	0.752432	0.313005	2.4039	0.0162213	0.114883
ENSG00000102119	EMD	235.732	-0.96899	0.403146	-2.40357	0.016236	0.114896
ENSG00000135968	GCC2	88.0417	1.02346	0.426123	2.40179	0.0163152	0.115365
ENSG00000010278	CD9	711.007	0.887757	0.369969	2.39954	0.0164156	0.115889
ENSG00000139117	CPNE8	154.029	1.21789	0.507514	2.39971	0.0164082	0.115889
ENSG00000184007	PTP4A2	462.133	0.632712	0.263812	2.39835	0.0164692	0.116149
ENSG00000122692	SMU1	330.593	-0.753416	0.314167	-2.39814	0.0164786	0.116149
ENSG00000118181	RPS25	826.655	-0.672151	0.280316	-2.39783	0.0164925	0.116155
ENSG00000198960	ARMCX6	156.135	-0.836715	0.349049	-2.39713	0.016524	0.116229
ENSG00000132530	XAF1	186.841	-1.18739	0.495362	-2.39702	0.0165292	0.116229
ENSG00000110665	C11orf21	43.4398	-1.41196	0.589123	-2.39672	0.0165424	0.116229
ENSG00000152382	NA	27.8412	-1.64824	0.688352	-2.39447	0.0166445	0.116396
ENSG00000115415	STAT1	1508.78	0.604853	0.252645	2.39408	0.0166621	0.116396
ENSG00000127824	TUBA4A	846.339	-0.944689	0.394613	-2.39396	0.0166676	0.116396
ENSG00000146433	TMEM181	30.0149	1.84625	0.771058	2.39444	0.0166459	0.116396
ENSG00000232119	MCTS1	125.526	0.780596	0.326119	2.39359	0.0166842	0.116396
ENSG00000185670	NA	13.9244	-3.16579	1.32167	-2.39529	0.016607	0.116396
ENSG00000111335	OAS2	1415.58	0.945629	0.394947	2.39432	0.0166512	0.116396
ENSG00000179933	C14orf119	536.869	0.602776	0.25182	2.39368	0.0166804	0.116396
ENSG00000197766	CFD	249.294	0.743062	0.310277	2.39483	0.0166279	0.116396
ENSG00000112394	SLC16A10	122.093	2.44032	1.01989	2.39274	0.0167231	0.116575
ENSG00000139620	KANSL2	89.8491	-1.40519	0.587467	-2.39194	0.0167595	0.116737
ENSG00000168209	DDIT4	85.6131	-1.42287	0.595098	-2.39099	0.0168031	0.116865
ENSG00000173391	OLR1	36.9472	1.8459	0.772155	2.39059	0.0168215	0.116865
ENSG00000139410	NA	48.8072	1.64986	0.690206	2.39039	0.0168305	0.116865
ENSG00000102879	CORO1A	466.458	-1.24309	0.519978	-2.39066	0.0168179	0.116865
ENSG00000007264	MATK	391.367	1.01256	0.423836	2.38905	0.0168922	0.117201
ENSG00000227081	RP11-543P15.1	201.157	-0.843628	0.353235	-2.38829	0.0169269	0.11735
ENSG00000197448	GSTK1	750.562	-0.629431	0.263664	-2.38724	0.0169752	0.117565
ENSG00000111331	OAS3	1513.98	0.889762	0.372746	2.38704	0.0169844	0.117565
ENSG00000176390	CRLF3	115.13	-0.968207	0.405684	-2.3866	0.0170049	0.117615
ENSG00000202502	RNA5SP151	61.1249	1.40161	0.587746	2.38472	0.0170919	0.118057
ENSG00000110060	NA	32.0416	-1.89095	0.792967	-2.38465	0.0170955	0.118057
ENSG00000233913	RPL10P9	321.262	-0.793324	0.332928	-2.38287	0.0171783	0.118537
ENSG00000158710	TAGLN2	1076.41	-0.768102	0.322494	-2.38176	0.0172303	0.118803
ENSG00000133321	NA	31.5642	-1.66478	0.699246	-2.38082	0.0172744	0.119015
ENSG00000144677	CTDSPL	14.2475	2.40351	1.00971	2.38039	0.0172943	0.11906
ENSG00000114480	GBE1	50.3778	1.40384	0.589873	2.3799	0.0173174	0.119126
ENSG00000186517	ARHGAP30	327.213	-0.771566	0.32437	-2.37866	0.0173758	0.119435
ENSG00000160588	NA	79.1886	-1.39016	0.584513	-2.37831	0.0173921	0.119454
ENSG00000034677	RNF19A	1630.22	0.783007	0.329283	2.37792	0.0174108	0.11949
ENSG00000152056	NA	58.7667	-1.11447	0.468891	-2.37682	0.0174625	0.119753
ENSG00000229754	CXCR2P1	456.365	-0.874836	0.368228	-2.3758	0.0175109	0.119991
ENSG00000132510	KDM6B	643.681	0.921617	0.388045	2.37502	0.0175478	0.120152
ENSG00000132740	IGHMBP2	68.0982	-1.33165	0.560861	-2.37429	0.0175827	0.120205
ENSG00000198911	SREBF2	373.328	-0.637283	0.268406	-2.37433	0.0175809	0.120205
ENSG00000243477	NA	18.8807	-2.04076	0.86156	-2.36867	0.017852	0.121952
ENSG00000100353	EIF3D	682.381	-0.65311	0.275766	-2.36835	0.0178678	0.121966
ENSG00000082074	FYB	115.389	1.3426	0.567323	2.36655	0.0179546	0.122101
ENSG00000085224	ATRX	173.454	0.935988	0.395513	2.36652	0.0179564	0.122101
ENSG00000047249	ATP6V1H	217.72	1.00111	0.422845	2.36755	0.0179063	0.122101
ENSG00000176485	PLA2G16	76.0775	-1.79288	0.757472	-2.36693	0.0179365	0.122101
ENSG00000126934	MAP2K2	107.67	0.865343	0.365643	2.36664	0.0179506	0.122101
ENSG00000002587	HS3ST1	154.928	1.01715	0.430242	2.36413	0.0180723	0.122795
ENSG00000136051	KIAA1033	239.241	0.869983	0.368054	2.36374	0.0180917	0.122833
ENSG00000165178	NCF1C	622.383	0.801076	0.339057	2.36266	0.0181443	0.123095
ENSG00000136169	NA	36.1663	1.5796	0.66877	2.36195	0.0181789	0.123235
ENSG00000099337	KCNK6	389.868	-0.727833	0.308396	-2.36006	0.0182721	0.123773
ENSG00000179454	KLHL28	60.4389	-1.37015	0.580657	-2.35965	0.0182921	0.123814
ENSG00000143742	SRP9	703.602	0.764861	0.324217	2.3591	0.0183194	0.123904
ENSG00000185344	ATP6V0A2	38.5823	-1.31783	0.558868	-2.35803	0.018372	0.124165
ENSG00000155438	NIFK	80.2828	-1.00454	0.426181	-2.35707	0.0184197	0.124393
ENSG00000154122	ANKH	189.503	0.742843	0.315281	2.35613	0.0184666	0.124614
ENSG00000273124	RP11-236B18.5	51.0331	3.95617	1.67977	2.35518	0.0185136	0.124836
ENSG00000141447	OSBPL1A	91.8184	0.867528	0.368541	2.35395	0.0185749	0.125155
ENSG00000063978	RNF4	387.809	-0.655824	0.278787	-2.35242	0.0186518	0.125577
ENSG00000167553	TUBA1C	2583.71	-0.731639	0.311054	-2.35213	0.0186664	0.12558
ENSG00000084652	TXLNA	548.46	-0.636546	0.2707	-2.35148	0.0186987	0.125702
ENSG00000162885	NA	19.3057	-1.75412	0.746238	-2.35061	0.0187425	0.125901
ENSG00000111145	ELK3	38.7353	1.38775	0.59102	2.34806	0.0188714	0.126671
ENSG00000072274	TFRC	2001.23	0.875203	0.372804	2.34762	0.0188937	0.126725
ENSG00000206190	ATP10A	31.4326	3.86182	1.6461	2.34605	0.0189736	0.127165
ENSG00000234851	RPL23AP42	106.324	-0.848294	0.361689	-2.34537	0.0190083	0.127301
ENSG00000168453	NA	15.4442	-2.79697	1.19277	-2.34494	0.01903	0.12735
ENSG00000116984	MTR	80.2093	1.29243	0.55154	2.34331	0.0191133	0.127715
ENSG00000101972	STAG2	103.998	0.871117	0.371702	2.34359	0.0190992	0.127715
ENSG00000140406	MESDC1	132.24	0.893651	0.381486	2.34255	0.0191525	0.12788
ENSG00000197780	TAF13	203.938	0.928686	0.396709	2.34098	0.0192333	0.128214
ENSG00000033100	CHPF2	110.07	-1.23134	0.52608	-2.34059	0.0192532	0.128214
ENSG00000234797	RPS3AP6	70.0619	-0.935099	0.39941	-2.3412	0.0192218	0.128214
ENSG00000140968	IRF8	562.654	1.94559	0.831485	2.33989	0.0192892	0.128214
ENSG00000125772	GPCPD1	191.872	0.782549	0.334423	2.34	0.0192839	0.128214
ENSG00000197019	SERTAD1	565.843	-0.755151	0.32269	-2.34018	0.0192746	0.128214
ENSG00000144837	PLA1A	61.358	1.3722	0.586525	2.33954	0.0193078	0.128241
ENSG00000273319	RP11-138A9.2	100.641	1.50569	0.64376	2.3389	0.0193408	0.128364
ENSG00000131408	NR1H2	743.046	-0.588063	0.251545	-2.33781	0.0193974	0.128644
ENSG00000169981	NA	43.0738	-2.0606	0.881572	-2.33741	0.0194178	0.128683
ENSG00000132463	GRSF1	372.793	-0.938935	0.401865	-2.33645	0.019468	0.128919
ENSG00000136436	CALCOCO2	369.712	-0.594918	0.254705	-2.33572	0.019506	0.129075
ENSG00000154582	TCEB1	459.72	0.555929	0.238068	2.33517	0.0195345	0.129167
ENSG00000074695	LMAN1	69.1364	0.946708	0.405796	2.33297	0.01965	0.129833
ENSG00000140961	OSGIN1	359.092	0.878286	0.376673	2.33169	0.0197169	0.130048
ENSG00000160551	TAOK1	167.46	0.867136	0.37192	2.33151	0.0197264	0.130048
ENSG00000198093	ZNF649	29.1749	-1.48207	0.635596	-2.33178	0.0197124	0.130048
ENSG00000104687	GSR	116.746	0.877424	0.376653	2.32953	0.0198309	0.130639
ENSG00000102401	ARMCX3	135.104	0.758636	0.32581	2.32846	0.0198877	0.130916
ENSG00000132792	CTNNBL1	558.668	-0.626133	0.268955	-2.32802	0.0199109	0.130972
ENSG00000163605	PPP4R2	84.4791	1.25207	0.538131	2.3267	0.0199812	0.131104
ENSG00000181788	SIAH2	71.5504	1.19194	0.512371	2.32633	0.0200011	0.131104
ENSG00000185485	SDHAP1	135.51	-0.923329	0.396795	-2.32697	0.0199669	0.131104
ENSG00000198034	RPS4X	1026.84	-0.64251	0.276093	-2.32715	0.0199575	0.131104
ENSG00000109971	HSPA8	5654.52	-0.497233	0.213774	-2.32598	0.0200198	0.131104
ENSG00000100079	LGALS2	73.4726	-1.60656	0.690639	-2.32619	0.0200086	0.131104
ENSG00000086619	ERO1B	44.9841	1.58978	0.683661	2.3254	0.0200508	0.131114
ENSG00000112972	HMGCS1	181.796	0.750218	0.322584	2.32565	0.0200373	0.131114
ENSG00000136754	ABI1	894.804	0.57178	0.24592	2.32507	0.0200683	0.131132
ENSG00000002549	LAP3	1354.99	0.621043	0.26718	2.32444	0.0201021	0.131159
ENSG00000277969	CTB-58E17.1	169.353	0.737563	0.317292	2.32456	0.0200957	0.131159
ENSG00000165272	AQP3	511.88	-0.953584	0.410358	-2.32379	0.0201369	0.13129
ENSG00000128604	IRF5	876.481	-0.849467	0.36581	-2.32215	0.0202247	0.131574
ENSG00000107758	PPP3CB	48.6774	1.36974	0.589918	2.32192	0.0202372	0.131574
ENSG00000138107	ACTR1A	570.415	-0.624585	0.269001	-2.32187	0.0202399	0.131574
ENSG00000130725	UBE2M	38.3291	1.18507	0.51022	2.32267	0.0201968	0.131574
ENSG00000109180	OCIAD1	174.308	0.768252	0.330972	2.3212	0.020276	0.131712
ENSG00000124479	NA	18.0085	4.15545	1.79059	2.32072	0.0203021	0.131785
ENSG00000183624	HMCES	217.961	-0.689244	0.297076	-2.3201	0.0203357	0.131907
ENSG00000168056	LTBP3	37.5703	-1.59627	0.688547	-2.31831	0.0204324	0.132437
ENSG00000138071	ACTR2	971.225	0.661695	0.285509	2.3176	0.0204711	0.132591
ENSG00000104213	NA	21.8249	-4.32675	1.86723	-2.3172	0.0204926	0.132633
ENSG00000115828	QPCT	615.223	0.672602	0.290311	2.31684	0.0205127	0.132667
ENSG00000177628	GBA	230.802	0.804361	0.347416	2.31527	0.0205983	0.133026
ENSG00000196639	HRH1	77.3119	1.29629	0.559829	2.31552	0.0205846	0.133026
ENSG00000049239	H6PD	185.555	0.736557	0.318362	2.31358	0.0206906	0.13348
ENSG00000132313	MRPL35	79.7182	1.13785	0.49196	2.3129	0.0207284	0.13348
ENSG00000231500	RPS18	1922.78	-0.664712	0.287395	-2.31289	0.0207288	0.13348
ENSG00000169122	NA	62.7342	1.55954	0.674185	2.31322	0.0207103	0.13348
ENSG00000139112	GABARAPL1	178.551	0.786583	0.340374	2.31093	0.0208366	0.134077
ENSG00000134970	TMED7	87.4994	1.17816	0.510583	2.30748	0.0210279	0.13521
ENSG00000281344	NA	19.9044	4.01754	1.74136	2.30713	0.0210477	0.135239
ENSG00000173926	NA	37.7668	1.84958	0.801822	2.30673	0.0210701	0.135285
ENSG00000161921	CXCL16	1314.4	-0.512634	0.22232	-2.30584	0.0211196	0.135505
ENSG00000100297	MCM5	204.843	-0.757524	0.328872	-2.3034	0.0212563	0.136283
ENSG00000165688	PMPCA	320.939	-0.724672	0.31473	-2.30252	0.0213057	0.136501
ENSG00000115170	ACVR1	39.6225	1.52914	0.664846	2.29999	0.0214486	0.137318
ENSG00000167842	MIS12	66.3108	-1.33675	0.58152	-2.29871	0.0215213	0.137684
ENSG00000089157	RPLP0	2815.82	-0.625336	0.272135	-2.29789	0.021568	0.137684
ENSG00000089053	ANAPC5	272.422	-0.76465	0.332741	-2.29804	0.0215598	0.137684
ENSG00000076604	TRAF4	101.433	-1.2841	0.558715	-2.29831	0.021544	0.137684
ENSG00000116679	IVNS1ABP	586.936	0.697798	0.304011	2.2953	0.0217158	0.138463
ENSG00000102445	NA	110.633	1.65846	0.722573	2.29521	0.0217212	0.138463
ENSG00000178974	FBXO34	206.164	-0.91322	0.397954	-2.29479	0.0217454	0.138518
ENSG00000198142	SOWAHC	21.592	1.84724	0.805234	2.29404	0.0217881	0.13869
ENSG00000138744	NAAA	1127.25	-0.493683	0.215274	-2.29328	0.0218318	0.138868
ENSG00000105643	ARRDC2	70.0097	-1.33966	0.584384	-2.29243	0.0218811	0.139082
ENSG00000196182	STK40	188.052	0.936684	0.408677	2.29199	0.0219061	0.139141
ENSG00000274286	NA	27.8837	2.28457	0.997158	2.29108	0.0219588	0.139376
ENSG00000051108	HERPUD1	841.56	-0.829556	0.362246	-2.29003	0.0220195	0.139662
ENSG00000087111	PIGS	256.833	-0.888828	0.388212	-2.28954	0.0220477	0.139741
ENSG00000107566	NA	40.4438	1.28336	0.56071	2.28882	0.0220898	0.139908
ENSG00000156469	NA	35.1484	1.78122	0.77845	2.28816	0.0221281	0.14005
ENSG00000130305	NSUN5	70.1728	-1.05721	0.462512	-2.28579	0.0222666	0.140826
ENSG00000177565	TBL1XR1	180.074	0.71516	0.313277	2.28284	0.0224398	0.141753
ENSG00000129625	REEP5	2182.3	-0.466379	0.204306	-2.28275	0.0224452	0.141753
ENSG00000189376	C8orf76	57.7467	1.11408	0.488345	2.28134	0.0225286	0.142179
ENSG00000162104	ADCY9	65.1437	1.44771	0.634814	2.28053	0.0225761	0.142276
ENSG00000168461	RAB31	1784.16	0.490185	0.214919	2.28079	0.0225611	0.142276
ENSG00000174444	RPL4	2051.53	-0.504038	0.221067	-2.28003	0.0226061	0.142364
ENSG00000162368	CMPK1	204.163	0.824481	0.361695	2.27949	0.0226377	0.142462
ENSG00000186468	RPS23	336.754	-0.797549	0.349993	-2.27875	0.0226816	0.142637
ENSG00000147155	EBP	515.287	-0.751352	0.329808	-2.27815	0.0227178	0.142763
ENSG00000157193	LRP8	33.4226	1.55566	0.683143	2.2772	0.0227741	0.143009
ENSG00000129932	DOHH	22.7085	-1.95131	0.856984	-2.27695	0.0227892	0.143009
ENSG00000119139	TJP2	223.663	0.730165	0.320767	2.27631	0.0228276	0.143149
ENSG00000185022	MAFF	1043.82	0.649015	0.285153	2.27603	0.0228445	0.143153
ENSG00000151414	NEK7	59.842	1.24146	0.545549	2.27562	0.0228691	0.143206
ENSG00000065357	DGKA	84.173	-1.30774	0.574784	-2.27518	0.0228953	0.143269
ENSG00000078061	ARAF	310.016	-0.718829	0.316027	-2.27458	0.0229312	0.143393
ENSG00000143207	RFWD2	119.686	0.83905	0.36897	2.27403	0.0229641	0.143396
ENSG00000280138	RP11-463O12.5	47.764	1.25201	0.550558	2.27407	0.0229617	0.143396
ENSG00000136158	SPRY2	449.807	2.09601	0.922054	2.2732	0.0230141	0.143607
ENSG00000149577	SIDT2	257.321	1.04226	0.459133	2.27007	0.0232031	0.144529
ENSG00000166197	NOLC1	127.829	-0.69622	0.306748	-2.26968	0.0232271	0.144529
ENSG00000103222	ABCC1	274.123	0.79044	0.348161	2.27033	0.0231877	0.144529
ENSG00000185947	ZNF267	245.608	0.644163	0.283802	2.26976	0.023222	0.144529
ENSG00000140575	IQGAP1	1105.34	0.548797	0.241848	2.26918	0.0232574	0.144616
ENSG00000146072	NA	53.9992	1.93442	0.852749	2.26846	0.0233014	0.144789
ENSG00000211445	GPX3	1575.53	-1.0106	0.445684	-2.26752	0.0233582	0.144997
ENSG00000169217	CD2BP2	243.559	-0.572169	0.252349	-2.26737	0.0233675	0.144997
ENSG00000054282	SDCCAG8	154.892	0.760714	0.335596	2.26676	0.0234051	0.145128
ENSG00000171631	P2RY6	712.904	-0.746656	0.329506	-2.26598	0.0234524	0.14532
ENSG00000245848	CEBPA	45.1413	-1.33221	0.58811	-2.26524	0.0234981	0.145501
ENSG00000137265	IRF4	833.971	-1.41806	0.626185	-2.26461	0.0235369	0.14564
ENSG00000144233	NA	44.8179	-1.52353	0.673074	-2.26354	0.0236027	0.145843
ENSG00000178385	PLEKHM3	76.5759	1.48344	0.655325	2.26367	0.0235944	0.145843
ENSG00000143621	ILF2	721.829	-0.498325	0.220207	-2.26298	0.0236366	0.145951
ENSG00000124788	ATXN1	465.674	0.804117	0.35542	2.26244	0.0236702	0.146057
ENSG00000242247	ARFGAP3	622.78	0.684898	0.302797	2.26191	0.0237031	0.146158
ENSG00000163026	NA	10.9637	-4.36522	1.93073	-2.26092	0.0237644	0.146332
ENSG00000177951	BET1L	178.818	-0.989247	0.437536	-2.26095	0.0237624	0.146332
ENSG00000100567	PSMA3	1015.96	0.500636	0.221694	2.25823	0.0239314	0.147157
ENSG00000079616	KIF22	53.4645	-1.1693	0.517792	-2.25824	0.0239308	0.147157
ENSG00000056558	TRAF1	2569.75	0.983587	0.435662	2.25768	0.0239655	0.147264
ENSG00000184056	NA	43.2731	-1.40911	0.624612	-2.25598	0.0240718	0.147746
ENSG00000028277	POU2F2	47.7895	-2.16547	0.959917	-2.25589	0.0240773	0.147746
ENSG00000117091	CD48	243.451	0.948137	0.420695	2.25374	0.0242124	0.14837
ENSG00000064102	NA	20.4754	2.28163	1.01231	2.25389	0.0242033	0.14837
ENSG00000073417	PDE8A	42.5417	1.28033	0.568259	2.25308	0.0242543	0.148463
ENSG00000131467	PSME3	582.567	-0.589787	0.261782	-2.25297	0.024261	0.148463
ENSG00000132286	TIMM10B	366.008	-0.584184	0.259451	-2.25161	0.0243467	0.148884
ENSG00000163930	BAP1	225.572	-0.792182	0.351964	-2.25075	0.0244015	0.149014
ENSG00000031823	RANBP3	150.735	-0.665368	0.295586	-2.25101	0.0243849	0.149014
ENSG00000162078	NA	16.3743	2.02014	0.897863	2.24994	0.0244526	0.149223
ENSG00000204560	DHX16	166.592	-0.792587	0.352357	-2.24939	0.0244878	0.149335
ENSG00000071127	WDR1	2386.09	-0.450245	0.20022	-2.24875	0.0245284	0.14948
ENSG00000023191	RNH1	4715.29	-0.551132	0.245459	-2.24531	0.0247484	0.150706
ENSG00000160633	SAFB	288.454	-0.592558	0.263937	-2.24507	0.0247636	0.150706
ENSG00000160799	CCDC12	262.892	-0.664305	0.295945	-2.24469	0.0247881	0.150752
ENSG00000127837	AAMP	367.867	-0.561536	0.250261	-2.2438	0.0248454	0.150893
ENSG00000120925	RNF170	50.2322	1.23415	0.55002	2.24383	0.0248431	0.150893
ENSG00000150995	ITPR1	31.9379	1.58776	0.707823	2.24315	0.0248869	0.151034
ENSG00000175727	MLXIP	130.492	-0.775686	0.345839	-2.24291	0.0249026	0.151034
ENSG00000197045	GMFB	275.406	0.810588	0.361493	2.24233	0.0249399	0.151157
ENSG00000234287	RP11-761N21.2	69.2294	-1.12263	0.500927	-2.2411	0.0250196	0.151431
ENSG00000147894	C9orf72	84.4532	1.061	0.47338	2.24133	0.0250048	0.151431
ENSG00000134440	NARS	271.593	0.743673	0.331873	2.24084	0.0250365	0.151431
ENSG00000177409	SAMD9L	938.769	0.90712	0.40494	2.24013	0.0250822	0.151604
ENSG00000106853	PTGR1	44.3881	1.16759	0.521391	2.23937	0.0251318	0.151801
ENSG00000169764	UGP2	301.929	0.758567	0.339004	2.23763	0.025245	0.152277
ENSG00000132382	MYBBP1A	35.0736	-1.66108	0.742274	-2.23783	0.0252323	0.152277
ENSG00000185436	IFNLR1	18.5093	4.2939	1.91973	2.23672	0.0253045	0.152429
ENSG00000197746	PSAP	19491.9	0.488158	0.218246	2.23674	0.0253036	0.152429
ENSG00000131100	ATP6V1E1	773.158	0.445918	0.199421	2.23607	0.0253473	0.152583
ENSG00000180767	CHST13	22.1428	1.95676	0.875752	2.23438	0.0254582	0.153043
ENSG00000112977	DAP	1032.79	-0.650533	0.291127	-2.23453	0.025448	0.153043
ENSG00000142534	RPS11	1487.51	-0.629413	0.281767	-2.23381	0.0254956	0.153164
ENSG00000135636	DYSF	140.468	0.903698	0.404735	2.23281	0.0255613	0.153308
ENSG00000175550	DRAP1	376.407	-0.502437	0.22501	-2.23295	0.025552	0.153308
ENSG00000167635	ZNF146	104.021	0.980565	0.439192	2.23266	0.0255716	0.153308
ENSG00000136295	TTYH3	543.909	0.912221	0.40871	2.23195	0.0256181	0.153483
ENSG00000163719	MTMR14	957.944	-0.703668	0.315606	-2.22957	0.0257757	0.15422
ENSG00000068366	ACSL4	314.311	0.82245	0.368881	2.22958	0.0257753	0.15422
ENSG00000105983	LMBR1	47.5206	1.15126	0.51651	2.22893	0.0258187	0.154373
ENSG00000204628	RACK1	1726.59	-0.68701	0.308562	-2.22649	0.0259816	0.155242
ENSG00000165476	REEP3	116.725	0.870322	0.391005	2.22586	0.0260237	0.155389
ENSG00000175213	NA	50.0156	-1.34414	0.604182	-2.22472	0.0260998	0.155738
ENSG00000115295	CLIP4	40.3463	1.21726	0.547351	2.2239	0.0261549	0.155918
ENSG00000196850	PPTC7	60.1261	1.10164	0.495396	2.22375	0.0261651	0.155918
ENSG00000107959	PITRM1	247.228	-0.697965	0.31392	-2.22338	0.02619	0.155961
ENSG00000122779	TRIM24	71.0405	1.22159	0.549632	2.22257	0.0262449	0.156079
ENSG00000105697	NA	36.5343	2.4692	1.11089	2.22271	0.0262351	0.156079
ENSG00000237765	FAM200B	91.8605	0.910349	0.409909	2.22086	0.0263607	0.156558
ENSG00000103496	STX4	471.62	0.565428	0.254585	2.22098	0.0263522	0.156558
ENSG00000163131	CTSS	1648.37	0.588717	0.26523	2.21965	0.0264427	0.156939
ENSG00000213080	RP11-312J18.5	63.6173	0.966496	0.435642	2.21856	0.0265169	0.157274
ENSG00000124299	PEPD	792.929	0.568658	0.256368	2.21813	0.0265462	0.157343
ENSG00000166311	SMPD1	100.53	1.07296	0.48388	2.21742	0.0265946	0.15742
ENSG00000110768	GTF2H1	210.722	0.861783	0.388626	2.21751	0.026588	0.15742
ENSG00000186106	NA	26.4438	-2.10524	0.949586	-2.21701	0.0266222	0.157478
ENSG00000079819	EPB41L2	219.499	0.930349	0.419841	2.21596	0.0266946	0.157647
ENSG00000129255	MPDU1	360.71	-0.671103	0.302836	-2.21606	0.0266874	0.157647
ENSG00000105355	PLIN3	830.911	-0.648629	0.292727	-2.21582	0.0267041	0.157647
ENSG00000158234	FAIM	35.8228	1.89758	0.857794	2.21217	0.0269551	0.158811
ENSG00000177683	THAP5	65.0539	1.10412	0.499112	2.21217	0.026955	0.158811
ENSG00000198888	MT-ND1	8409.29	0.720421	0.325634	2.21237	0.0269413	0.158811
ENSG00000079691	CARMIL1	32.7087	1.39832	0.632438	2.211	0.0270359	0.159076
ENSG00000012211	NA	15.0238	-2.76896	1.25226	-2.21118	0.0270236	0.159076
ENSG00000151116	UEVLD	54.8853	1.14454	0.517725	2.2107	0.0270564	0.159091
ENSG00000143322	ABL2	1236.59	0.622641	0.281799	2.20952	0.0271386	0.159382
ENSG00000110042	DTX4	85.9961	1.15946	0.52495	2.2087	0.0271957	0.159382
ENSG00000168062	BATF2	145.588	-3.59433	1.6272	-2.2089	0.0271816	0.159382
ENSG00000152944	MED21	66.42	-1.01878	0.461207	-2.20895	0.0271783	0.159382
ENSG00000100889	PCK2	99.451	0.941054	0.426001	2.20904	0.0271719	0.159382
ENSG00000120949	NA	16.1449	-4.32904	1.9606	-2.20801	0.0272433	0.159555
ENSG00000170291	ELP5	202.583	-0.798677	0.361788	-2.20758	0.0272735	0.159626
ENSG00000130813	C19orf66	213.143	-0.907481	0.411168	-2.20708	0.0273085	0.159726
ENSG00000105287	PRKD2	24.251	-1.58434	0.718049	-2.20646	0.027352	0.159875
ENSG00000128283	CDC42EP1	24.9274	-2.60477	1.1807	-2.20613	0.0273748	0.159903
ENSG00000180098	TRNAU1AP	108.638	-0.951018	0.431189	-2.20557	0.0274139	0.159959
ENSG00000158792	SPATA2L	129.111	-1.28292	0.581695	-2.20548	0.0274205	0.159959
ENSG00000135108	FBXO21	59.028	-1.5437	0.700197	-2.20466	0.0274776	0.160187
ENSG00000222009	BTBD19	93.4881	0.982231	0.445608	2.20425	0.0275068	0.160249
ENSG00000158615	PPP1R15B	199.793	0.875	0.397026	2.20389	0.0275324	0.160249
ENSG00000201428	NA	19.7633	4.05287	1.83909	2.20374	0.0275426	0.160249
ENSG00000172613	RAD9A	29.7894	-1.80829	0.821134	-2.20218	0.0276523	0.160782
ENSG00000095383	TBC1D2	56.3122	1.35803	0.617155	2.20048	0.0277732	0.161168
ENSG00000204604	NA	97.7828	-0.8529	0.387547	-2.20076	0.0277528	0.161168
ENSG00000182858	NA	42.4952	-1.36006	0.618056	-2.20055	0.027768	0.161168
ENSG00000164171	NA	35.5756	3.95247	1.79711	2.19935	0.0278534	0.161528
ENSG00000181852	RNF41	101.14	-1.02441	0.465923	-2.19868	0.0279008	0.161697
ENSG00000156482	RPL30	424.09	-0.926484	0.421475	-2.1982	0.0279352	0.161787
ENSG00000099956	SMARCB1	226.265	-0.657382	0.299089	-2.19795	0.0279528	0.161787
ENSG00000114999	TTL	94.5845	0.907675	0.413125	2.1971	0.0280135	0.161912
ENSG00000198961	PJA2	256.588	0.591801	0.269399	2.19675	0.0280384	0.161912
ENSG00000101608	MYL12A	4594.83	-0.468785	0.213405	-2.19669	0.0280423	0.161912
ENSG00000141380	SS18	229.99	-0.671186	0.305569	-2.19651	0.0280554	0.161912
ENSG00000198695	MT-ND6	4987.86	0.599161	0.272796	2.19637	0.0280657	0.161912
ENSG00000166747	AP1G1	260.105	0.642105	0.292469	2.19546	0.0281303	0.162179
ENSG00000122873	CISD1	97.2696	0.787898	0.359369	2.19245	0.028347	0.163322
ENSG00000184436	THAP7	46.9159	-1.16438	0.531162	-2.19214	0.0283694	0.163345
ENSG00000109118	NA	25.2561	-1.90293	0.868367	-2.19138	0.028424	0.163553
ENSG00000213719	CLIC1	3769.44	-0.512609	0.23397	-2.19092	0.0284576	0.16364
ENSG00000175193	PARL	337.325	-0.700594	0.320121	-2.18853	0.0286312	0.164425
ENSG00000084207	GSTP1	4080.04	-0.639985	0.292412	-2.18864	0.028623	0.164425
ENSG00000198829	SUCNR1	108.086	0.977072	0.446592	2.18784	0.0286812	0.164606
ENSG00000114942	EEF1B2	571.933	-0.673566	0.307982	-2.18703	0.0287405	0.164733
ENSG00000159840	ZYX	968.827	-0.699906	0.320003	-2.18719	0.028729	0.164733
ENSG00000158186	MRAS	234.299	0.688225	0.314866	2.18578	0.0288321	0.164962
ENSG00000172493	AFF1	157.199	0.668355	0.305818	2.18546	0.0288549	0.164962
ENSG00000010818	HIVEP2	88.139	-2.70533	1.23749	-2.18615	0.0288047	0.164962
ENSG00000182287	AP1S2	422.677	0.664446	0.304004	2.18565	0.0288411	0.164962
ENSG00000109756	RAPGEF2	230.35	0.86006	0.393606	2.18508	0.0288832	0.164983
ENSG00000108091	CCDC6	200.9	0.786392	0.35992	2.18491	0.0288957	0.164983
ENSG00000105058	FAM32A	887.471	-0.590801	0.270511	-2.18402	0.028961	0.165249
ENSG00000137574	TGS1	54.2099	-1.1779	0.539486	-2.18337	0.0290084	0.165361
ENSG00000110931	CAMKK2	144.637	-0.756625	0.34656	-2.18324	0.0290178	0.165361
ENSG00000122547	EEPD1	28.0681	2.09248	0.958949	2.18206	0.0291052	0.165752
ENSG00000196937	FAM3C	31.0523	1.46025	0.669368	2.18154	0.0291434	0.165863
ENSG00000005020	SKAP2	333.03	0.655002	0.300502	2.17969	0.0292803	0.166473
ENSG00000050820	NA	28.5164	3.94728	1.81102	2.17959	0.0292882	0.166473
ENSG00000001084	GCLC	243.915	0.967998	0.444607	2.1772	0.0294655	0.167267
ENSG00000148248	SURF4	662.001	-0.547599	0.251503	-2.1773	0.029458	0.167267
ENSG00000119013	NDUFB3	328.002	0.44262	0.203377	2.17635	0.0295291	0.167337
ENSG00000089057	SLC23A2	95.9613	0.972134	0.446655	2.17648	0.0295196	0.167337
ENSG00000100376	FAM118A	91.4919	-1.48841	0.683924	-2.17628	0.0295346	0.167337
ENSG00000141524	TMC6	351.635	-0.687534	0.315995	-2.17577	0.0295722	0.167444
ENSG00000259865	RP11-488L18.10	45.7342	1.86792	0.858686	2.17533	0.0296055	0.167525
ENSG00000134070	IRAK2	418.915	1.0853	0.498987	2.175	0.0296301	0.167557
ENSG00000004779	NDUFAB1	431.278	0.605551	0.278462	2.17462	0.0296583	0.16761
ENSG00000165416	SUGT1	122.448	0.857854	0.394824	2.17275	0.0297992	0.168299
ENSG00000165156	ZHX1	62.6857	1.04634	0.481766	2.17189	0.0298636	0.168544
ENSG00000119953	SMNDC1	172.477	0.814609	0.375107	2.17167	0.0298805	0.168544
ENSG00000175182	FAM131A	101.961	-1.2037	0.554775	-2.16971	0.0300291	0.169274
ENSG00000083845	RPS5	882.495	-0.77283	0.356343	-2.16878	0.0300992	0.169561
ENSG00000145912	NHP2	131.22	-0.81216	0.374817	-2.16682	0.0302487	0.170118
ENSG00000130741	EIF2S3	286.872	0.661482	0.305291	2.16673	0.0302556	0.170118
ENSG00000168172	HOOK3	136.297	0.678384	0.313037	2.1671	0.030227	0.170118
ENSG00000063177	RPL18	899.978	-0.743794	0.343362	-2.16621	0.0302952	0.170233
ENSG00000229124	VIM-AS1	22.548	1.75219	0.808996	2.16588	0.0303203	0.170266
ENSG00000042062	FAM65C	37.3855	1.71293	0.791084	2.1653	0.0303651	0.17041
ENSG00000125618	PAX8	40.8135	1.63761	0.756803	2.16385	0.0304757	0.170706
ENSG00000153922	CHD1	129.167	0.781819	0.361259	2.16415	0.030453	0.170706
ENSG00000134152	KATNBL1	118.88	0.833292	0.385079	2.16395	0.0304681	0.170706
ENSG00000204482	LST1	931.396	-0.679878	0.314308	-2.16309	0.0305339	0.170924
ENSG00000100028	SNRPD3	242.055	-0.547544	0.253246	-2.1621	0.0306101	0.171243
ENSG00000133835	HSD17B4	202.647	0.767191	0.355104	2.16047	0.0307362	0.17184
ENSG00000037637	FBXO42	138.864	-0.896496	0.415346	-2.15843	0.0308941	0.172452
ENSG00000162783	IER5	134.865	0.711482	0.329648	2.15831	0.030904	0.172452
ENSG00000171204	TMEM126B	105.36	0.903413	0.418486	2.15877	0.0308683	0.172452
ENSG00000168439	STIP1	626.181	0.511268	0.236922	2.15796	0.0309306	0.172492
ENSG00000156011	PSD3	157.868	1.15584	0.535942	2.15666	0.0310325	0.172951
ENSG00000017260	ATP2C1	141.438	0.737704	0.342144	2.15612	0.0310744	0.173076
ENSG00000155099	TMEM55A	72.4799	-1.42561	0.661271	-2.15586	0.0310947	0.17308
ENSG00000084070	SMAP2	721.82	0.548935	0.254711	2.15513	0.0311514	0.173287
ENSG00000099203	TMED1	58.963	-1.1086	0.514712	-2.15383	0.0312532	0.173744
ENSG00000204859	ZBTB48	53.188	-0.976946	0.453821	-2.15271	0.0313414	0.174126
ENSG00000116990	NA	21.5246	-2.06649	0.960397	-2.15171	0.0314204	0.174257
ENSG00000112799	LY86	183.1	-0.845587	0.392913	-2.15209	0.03139	0.174257
ENSG00000139372	TDG	228.041	0.654579	0.30422	2.15166	0.031424	0.174257
ENSG00000143155	TIPRL	148.725	0.733931	0.341298	2.15041	0.0315225	0.174585
ENSG00000146872	TLK2	99.002	1.09722	0.510219	2.1505	0.0315158	0.174585
ENSG00000166598	HSP90B1	1014.68	0.537792	0.250122	2.15011	0.0315462	0.174607
ENSG00000101773	RBBP8	63.4834	1.05542	0.490958	2.14972	0.0315774	0.174671
ENSG00000100599	RIN3	315.228	-0.832794	0.387449	-2.14943	0.0316003	0.174688
ENSG00000197157	SND1	392.711	-0.445738	0.207541	-2.1477	0.0317372	0.175118
ENSG00000173442	EHBP1L1	30.2635	-1.73724	0.808773	-2.14799	0.0317143	0.175118
ENSG00000159140	SON	987.94	-0.411965	0.191798	-2.14791	0.0317205	0.175118
ENSG00000033627	ATP6V0A1	210.672	0.797695	0.371476	2.14737	0.0317639	0.175156
ENSG00000165494	PCF11	82.8082	0.97343	0.453773	2.14519	0.0319375	0.175895
ENSG00000123104	ITPR2	74.771	1.04477	0.486977	2.14542	0.0319196	0.175895
ENSG00000204386	NEU1	494.408	0.543575	0.2536	2.14344	0.0320779	0.17623
ENSG00000128815	WDFY4	214.14	-0.758508	0.353775	-2.14404	0.0320297	0.17623
ENSG00000035403	VCL	328.082	-0.806486	0.376214	-2.14369	0.0320579	0.17623
ENSG00000182481	KPNA2	662.744	0.577388	0.26936	2.14356	0.0320684	0.17623
ENSG00000110958	PTGES3	512.56	0.528351	0.246593	2.14261	0.0321446	0.176487
ENSG00000162636	FAM102B	51.0662	1.02583	0.47884	2.14231	0.0321682	0.176507
ENSG00000228427	NA	13.1699	-1.74188	0.813286	-2.14178	0.0322114	0.176635
ENSG00000141527	NA	10.043	2.40857	1.12475	2.14142	0.0322399	0.176682
ENSG00000143947	RPS27A	875.795	-0.624013	0.291578	-2.14012	0.0323447	0.177025
ENSG00000025796	SEC63	120.237	0.836322	0.390867	2.13966	0.0323823	0.177025
ENSG00000198246	SLC29A3	205.784	1.02278	0.477877	2.14025	0.0323346	0.177025
ENSG00000176986	SEC24C	136.479	-0.954013	0.445821	-2.1399	0.0323627	0.177025
ENSG00000145349	CAMK2D	92.5708	0.9908	0.463291	2.13861	0.0324673	0.17738
ENSG00000146094	NA	29.5842	1.5156	0.708987	2.1377	0.0325407	0.177671
ENSG00000111911	HINT3	91.0008	1.03089	0.482316	2.13738	0.032567	0.177705
ENSG00000173653	RCE1	132.077	-0.858522	0.401829	-2.13653	0.0326359	0.177937
ENSG00000000419	DPM1	163.941	0.922093	0.431618	2.13637	0.0326496	0.177937
ENSG00000120306	CYSTM1	382.075	0.656718	0.307556	2.13528	0.0327382	0.178266
ENSG00000080546	NA	23.3695	-2.15046	1.00718	-2.13513	0.0327501	0.178266
ENSG00000083223	ZCCHC6	136.971	0.915606	0.42907	2.13393	0.0328485	0.178692
ENSG00000170802	FOXN2	102.094	-0.819278	0.384018	-2.13344	0.032889	0.178802
ENSG00000149428	HYOU1	109.588	0.915794	0.429409	2.13269	0.0329503	0.179026
ENSG00000140678	ITGAX	4546.37	0.578829	0.271461	2.13227	0.0329846	0.179103
ENSG00000171793	CTPS1	141.481	-1.12712	0.528676	-2.13198	0.0330089	0.179125
ENSG00000110852	CLEC2B	58.4008	1.04689	0.49118	2.13138	0.0330577	0.17928
ENSG00000117151	CTBS	96.3502	0.864305	0.405702	2.1304	0.033139	0.179325
ENSG00000159069	FBXW5	739.537	-0.576515	0.270626	-2.1303	0.0331469	0.179325
ENSG00000085117	CD82	113.263	1.00414	0.47134	2.13039	0.0331393	0.179325
ENSG00000026025	VIM	9533.36	0.346349	0.162536	2.1309	0.0330974	0.179325
ENSG00000126254	RBM42	264.99	-0.724731	0.34027	-2.12987	0.0331825	0.179408
ENSG00000270276	HIST2H4B	44.6123	-1.25029	0.588127	-2.12588	0.0335131	0.180874
ENSG00000173915	USMG5	463.2	0.526448	0.24764	2.12586	0.0335148	0.180874
ENSG00000182400	TRAPPC6B	57.5719	1.08139	0.508609	2.12618	0.0334887	0.180874
ENSG00000112667	DNPH1	558.865	0.616031	0.289881	2.12512	0.0335769	0.181099
ENSG00000169136	ATF5	1148.86	0.651324	0.306554	2.12467	0.0336145	0.181192
ENSG00000166340	TPP1	1685.41	0.527285	0.248356	2.1231	0.0337456	0.181788
ENSG00000170448	NFXL1	202.512	-1.23339	0.581141	-2.12236	0.0338073	0.181789
ENSG00000147443	DOK2	925.275	-0.610497	0.287634	-2.12248	0.0337973	0.181789
ENSG00000224578	HNRNPA1P48	99.9574	-0.751705	0.354181	-2.12238	0.0338061	0.181789
ENSG00000122085	MTERF4	43.9501	-1.17885	0.555714	-2.12132	0.0338946	0.182049
ENSG00000112893	MAN2A1	136.635	0.662193	0.312164	2.1213	0.0338969	0.182049
ENSG00000122140	MRPS2	87.7015	-0.774408	0.365155	-2.12076	0.0339417	0.18218
ENSG00000103490	PYCARD	435.712	-0.730168	0.344376	-2.12027	0.0339837	0.182295
ENSG00000106789	NA	26.4211	1.7653	0.832817	2.11967	0.034034	0.182302
ENSG00000139146	FAM60A	158.459	-1.77401	0.836865	-2.11983	0.0340205	0.182302
ENSG00000172081	MOB3A	450.643	-0.712641	0.336228	-2.11952	0.0340466	0.182302
ENSG00000100368	CSF2RB	565.062	-0.805598	0.380164	-2.11908	0.0340837	0.18239
ENSG00000161813	LARP4	87.4005	1.0319	0.487038	2.11873	0.0341136	0.18244
ENSG00000002919	SNX11	243.905	-0.783405	0.369877	-2.11802	0.0341737	0.182651
ENSG00000019169	MARCO	124.412	1.10376	0.521222	2.11763	0.0342061	0.182714
ENSG00000143093	STRIP1	118.054	-0.939371	0.443672	-2.11727	0.0342373	0.182769
ENSG00000158773	USF1	101.621	-1.34026	0.633086	-2.11703	0.0342577	0.182769
ENSG00000226564	FTH1P20	322.186	0.983572	0.464961	2.11539	0.034397	0.183403
ENSG00000112062	MAPK14	68.6428	1.00079	0.47318	2.11504	0.0344267	0.183451
ENSG00000230202	RP11-632C17__A.1	37.9061	-1.16367	0.5504	-2.11422	0.0344964	0.183712
ENSG00000155508	CNOT8	152.808	-0.845934	0.400311	-2.11319	0.0345845	0.18396
ENSG00000107929	LARP4B	415.157	0.66794	0.31608	2.1132	0.0345835	0.18396
ENSG00000235385	GS1-600G8.5	39.9487	3.73425	1.7683	2.11177	0.034706	0.184385
ENSG00000167604	NFKBID	896.782	0.787056	0.372657	2.11201	0.0346856	0.184385
ENSG00000211584	SLC48A1	271.026	0.806199	0.381864	2.11122	0.0347535	0.184526
ENSG00000163625	WDFY3	46.6555	1.1102	0.525994	2.11066	0.0348012	0.18454
ENSG00000227376	FTH1P16	35.9876	1.42242	0.673949	2.11057	0.0348094	0.18454
ENSG00000213339	QTRT1	66.6271	-0.941857	0.44628	-2.11046	0.0348185	0.18454
ENSG00000204161	C10orf128	738.338	-0.561465	0.266198	-2.1092	0.0349272	0.185006
ENSG00000170949	ZNF160	57.1075	-1.27264	0.603584	-2.10847	0.0349907	0.185231
ENSG00000115806	GORASP2	333.991	-0.688123	0.326474	-2.10774	0.0350535	0.185258
ENSG00000049656	CLPTM1L	97.0376	0.745586	0.353747	2.10768	0.0350584	0.185258
ENSG00000185800	DMWD	51.0273	-1.16193	0.551246	-2.10783	0.0350458	0.185258
ENSG00000106617	PRKAG2	233.816	0.894926	0.424861	2.1064	0.0351698	0.185736
ENSG00000100241	SBF1	103.266	-0.799183	0.379629	-2.10517	0.0352767	0.186189
ENSG00000117360	PRPF3	111.027	-0.893491	0.424496	-2.10483	0.0353065	0.186236
ENSG00000105939	ZC3HAV1	6109.24	0.682954	0.32481	2.10263	0.0354981	0.187024
ENSG00000155265	NA	11.7245	4.16397	1.98024	2.10276	0.0354864	0.187024
ENSG00000116406	EDEM3	29.5676	1.60505	0.764315	2.09999	0.0357297	0.187687
ENSG00000213639	PPP1CB	1065.15	0.840479	0.400138	2.10047	0.0356872	0.187687
ENSG00000203797	NA	41.3341	1.95578	0.931301	2.10006	0.035724	0.187687
ENSG00000099246	RAB18	604.481	0.684936	0.326103	2.10037	0.0356967	0.187687
ENSG00000176014	TUBB6	2205.82	-0.518015	0.246656	-2.10015	0.0357157	0.187687
ENSG00000141026	MED9	34.0868	-1.58663	0.755816	-2.09923	0.0357967	0.187927
ENSG00000167077	MEI1	36.0058	1.80334	0.859358	2.09848	0.0358629	0.188163
ENSG00000144524	COPS7B	58.1519	-1.32303	0.630624	-2.09797	0.0359077	0.188287
ENSG00000172183	ISG20	4092.42	1.51956	0.724496	2.09741	0.0359575	0.188437
ENSG00000145703	IQGAP2	124.11	0.967973	0.461632	2.09685	0.0360068	0.188584
ENSG00000125089	SH3TC1	205.484	-0.888857	0.424003	-2.09634	0.0360517	0.188707
ENSG00000175606	TMEM70	413.241	0.557913	0.266236	2.09556	0.0361216	0.188962
ENSG00000179950	PUF60	1005.75	-0.507959	0.242465	-2.09498	0.0361731	0.18912
ENSG00000154001	PPP2R5E	53.5439	0.887788	0.42391	2.09428	0.0362347	0.18933
ENSG00000165650	PDZD8	85.5843	1.20502	0.575698	2.09315	0.0363358	0.189746
ENSG00000112343	TRIM38	440.31	-0.575839	0.275183	-2.09257	0.036388	0.189795
ENSG00000188211	NCR3LG1	68.8284	1.11392	0.532267	2.09278	0.0363689	0.189795
ENSG00000197442	MAP3K5	61.4341	1.13423	0.542104	2.09227	0.0364142	0.18982
ENSG00000174748	RPL15	1753.81	-0.551319	0.263816	-2.08979	0.0366368	0.190869
ENSG00000178234	GALNT11	104.144	0.90424	0.432998	2.08832	0.0367687	0.191389
ENSG00000104886	PLEKHJ1	328.676	-0.619967	0.296891	-2.0882	0.0367799	0.191389
ENSG00000102524	TNFSF13B	1322.46	0.518416	0.248403	2.08699	0.0368886	0.191842
ENSG00000106628	POLD2	198.57	-0.773753	0.370803	-2.08669	0.0369159	0.191872
ENSG00000140931	CMTM3	247.907	-0.751152	0.360194	-2.08541	0.0370321	0.192363
ENSG00000145476	CYP4V2	26.7502	1.53239	0.735384	2.0838	0.0371782	0.193009
ENSG00000143537	ADAM15	800.803	-0.74916	0.359566	-2.08351	0.0372045	0.193033
ENSG00000175265	GOLGA8A	78.6762	-1.05931	0.508613	-2.08275	0.0372744	0.193282
ENSG00000198890	NA	25.4893	1.82029	0.874132	2.0824	0.0373063	0.193305
ENSG00000184489	NA	53.9707	-2.43287	1.1684	-2.08222	0.0373224	0.193305
ENSG00000223361	FTH1P10	1038.99	0.638438	0.306882	2.08041	0.0374883	0.193937
ENSG00000110851	NA	44.4291	-1.17588	0.565216	-2.08041	0.0374875	0.193937
ENSG00000171860	C3AR1	38.1758	1.8073	0.869779	2.07788	0.0377203	0.194872
ENSG00000160200	NA	18.6098	2.16103	1.03986	2.0782	0.0376913	0.194872
ENSG00000198804	MT-CO1	162537	0.509786	0.245358	2.07772	0.0377348	0.194872
ENSG00000135845	PIGC	91.8684	-1.18456	0.570911	-2.07487	0.0379987	0.196004
ENSG00000167701	GPT	124.324	-0.880126	0.424232	-2.07463	0.0380205	0.196004
ENSG00000125449	NA	33.9522	-1.6907	0.814933	-2.07465	0.0380193	0.196004
ENSG00000103342	GSPT1	173.565	0.656608	0.316554	2.07424	0.0380575	0.196081
ENSG00000224870	NA	35.7347	-1.61359	0.778217	-2.07344	0.0381311	0.196346
ENSG00000158769	F11R	56.369	-1.22304	0.590082	-2.07266	0.0382035	0.196605
ENSG00000125945	NA	13.2199	-3.99676	1.93081	-2.06999	0.0384535	0.197777
ENSG00000156535	CD109	141.503	0.941986	0.455357	2.06867	0.0385768	0.198296
ENSG00000151461	UPF2	57.8541	-0.944556	0.456701	-2.06822	0.0386197	0.198401
ENSG00000175166	PSMD2	689.129	-0.634949	0.307181	-2.06702	0.0387321	0.198864
ENSG00000099250	NRP1	921.238	0.667256	0.322869	2.06665	0.0387672	0.198925
ENSG00000167671	UBXN6	146.256	0.744946	0.360501	2.06642	0.0387889	0.198925
ENSG00000150787	PTS	109.822	0.642707	0.311345	2.06429	0.03899	0.199841
ENSG00000223552	RP11-24F11.2	51.0381	0.913684	0.442842	2.06323	0.0390909	0.200242
ENSG00000251615	RP11-774O3.3	50.5164	1.69961	0.824029	2.06256	0.0391542	0.200451
ENSG00000090520	DNAJB11	170.905	-0.708177	0.343595	-2.06108	0.0392952	0.200936
ENSG00000104529	EEF1D	176.813	-0.658689	0.319619	-2.06085	0.0393171	0.200936
ENSG00000173418	NAA20	362.358	0.568058	0.27559	2.06124	0.0392799	0.200936
ENSG00000162819	BROX	266.692	1.02171	0.496068	2.05962	0.0394348	0.20141
ENSG00000119787	NA	21.6451	-1.62847	0.790748	-2.05941	0.0394552	0.20141
ENSG00000176171	BNIP3	126.806	1.05733	0.513823	2.05777	0.0396122	0.202095
ENSG00000186854	NA	41.3705	-1.45803	0.709241	-2.05575	0.0398061	0.202968
ENSG00000104522	TSTA3	158.508	-0.806618	0.392506	-2.05505	0.0398743	0.203143
ENSG00000121281	ADCY7	189.197	-0.919503	0.447463	-2.05493	0.0398862	0.203143
ENSG00000100150	DEPDC5	38.0273	-1.48564	0.723309	-2.05396	0.03998	0.203503
ENSG00000175895	PLEKHF2	274.775	0.776786	0.378433	2.05264	0.0401077	0.204036
ENSG00000149311	ATM	41.5487	1.05311	0.513166	2.05218	0.040152	0.204145
ENSG00000131979	GCH1	60.4295	1.53393	0.747588	2.05184	0.0401854	0.204197
ENSG00000170027	YWHAG	179.482	0.702262	0.34234	2.05136	0.0402317	0.204212
ENSG00000167491	GATAD2A	120.232	0.850524	0.41462	2.05133	0.0402344	0.204212
ENSG00000113649	TCERG1	224.402	-0.639186	0.311785	-2.05009	0.040356	0.204712
ENSG00000150938	CRIM1	48.6704	1.77127	0.865012	2.04769	0.0405905	0.205587
ENSG00000183020	AP2A2	170.285	0.718425	0.35086	2.04761	0.0405981	0.205587
ENSG00000125657	TNFSF9	51.0784	1.78488	0.871649	2.04771	0.0405885	0.205587
ENSG00000090376	IRAK3	25.9739	1.92024	0.93793	2.04731	0.0406273	0.205618
ENSG00000143373	ZNF687	73.6138	-1.32589	0.648023	-2.04605	0.0407514	0.206011
ENSG00000170458	CD14	20.6633	2.48007	1.21201	2.04625	0.0407323	0.206011
ENSG00000153234	NR4A2	314.778	1.42408	0.696182	2.04556	0.0408001	0.206139
ENSG00000205302	SNX2	624.07	0.571852	0.279602	2.04524	0.0408316	0.206181
ENSG00000089094	KDM2B	81.4556	-0.789086	0.385874	-2.04493	0.0408616	0.206215
ENSG00000089693	MLF2	704.81	-0.480269	0.234887	-2.04468	0.0408861	0.206221
ENSG00000213453	FTH1P3	273.514	0.773149	0.378211	2.04423	0.0409311	0.206331
ENSG00000089737	DDX24	411.246	-0.534185	0.261684	-2.04134	0.0412175	0.207657
ENSG00000269446	NA	8.76872	3.87269	1.89823	2.04016	0.0413348	0.208011
ENSG00000141551	CSNK1D	374.432	-0.492826	0.241548	-2.04028	0.0413221	0.208011
ENSG00000163738	MTHFD2L	36.2667	1.12674	0.552962	2.03764	0.0415862	0.20892
ENSG00000149823	VPS51	139.816	-0.925777	0.454312	-2.03775	0.0415745	0.20892
ENSG00000177731	FLII	1091.42	-0.459997	0.225699	-2.0381	0.0415395	0.20892
ENSG00000235174	RPL39P3	37.2686	-1.30223	0.639721	-2.03563	0.0417879	0.209815
ENSG00000176095	IP6K1	94.9765	-1.09756	0.539644	-2.03385	0.0419665	0.210593
ENSG00000160789	LMNA	3526.05	-0.437921	0.215399	-2.03307	0.0420454	0.210794
ENSG00000115020	PIKFYVE	59.5901	1.02567	0.504514	2.03298	0.0420542	0.210794
ENSG00000126005	MMP24-AS1	42.9682	1.23631	0.608256	2.03254	0.0420989	0.210899
ENSG00000118507	NA	24.1695	2.26024	1.11245	2.03177	0.0421765	0.211025
ENSG00000075618	FSCN1	523.754	-1.56922	0.772501	-2.03135	0.0422193	0.211025
ENSG00000167173	C15orf39	72.3295	-1.3792	0.678917	-2.03147	0.0422069	0.211025
ENSG00000170175	CHRNB1	39.6457	-1.3925	0.685316	-2.03191	0.0421623	0.211025
ENSG00000188846	RPL14	497.957	-0.670622	0.330298	-2.03035	0.0423205	0.211412
ENSG00000183337	BCOR	118.284	-0.926357	0.456425	-2.02959	0.042398	0.21156
ENSG00000148362	C9orf142	69.2279	-0.983328	0.484474	-2.02968	0.0423891	0.21156
ENSG00000102805	NA	36.986	1.11704	0.55098	2.02737	0.0426242	0.21257
ENSG00000050730	TNIP3	516.801	2.92761	1.4447	2.02645	0.0427187	0.212801
ENSG00000204261	PSMB8-AS1	87.0245	-0.745104	0.367689	-2.02645	0.0427185	0.212801
ENSG00000126821	NA	22.3606	1.56732	0.773809	2.02546	0.0428197	0.213185
ENSG00000198369	SPRED2	681.063	1.34168	0.662494	2.0252	0.0428467	0.2132
ENSG00000116580	GON4L	113.678	-0.790288	0.390346	-2.02458	0.0429105	0.213397
ENSG00000114491	UMPS	86.4572	-0.959058	0.474105	-2.02288	0.0430854	0.214147
ENSG00000180867	PDIA3P1	129.032	0.712193	0.352192	2.02217	0.0431589	0.214272
ENSG00000065989	PDE4A	169.473	-0.653762	0.32327	-2.02234	0.0431412	0.214272
ENSG00000163162	RNF149	793.635	0.708437	0.350443	2.02155	0.043223	0.21447
ENSG00000122862	SRGN	4723.04	0.392819	0.194363	2.02106	0.0432739	0.214603
ENSG00000136514	RTP4	340.72	1.16788	0.577964	2.02067	0.0433136	0.214605
ENSG00000205413	SAMD9	376.58	1.4364	0.710883	2.02058	0.0433228	0.214605
ENSG00000036257	CUL3	76.2439	0.960829	0.475748	2.01962	0.043423	0.214876
ENSG00000110200	ANAPC15	95.5768	-0.780596	0.386512	-2.01959	0.0434259	0.214876
ENSG00000073008	PVR	62.5879	-0.988871	0.489978	-2.01819	0.0435711	0.215474
ENSG00000127084	FGD3	59.3131	-1.33856	0.663748	-2.01667	0.0437296	0.216051
ENSG00000132581	SDF2	287.984	-0.625071	0.309985	-2.01646	0.0437522	0.216051
ENSG00000101335	MYL9	77.4351	1.11975	0.555328	2.01637	0.043761	0.216051
ENSG00000067057	PFKP	1505.97	-0.573704	0.284676	-2.01529	0.0438743	0.21613
ENSG00000198855	NA	37.998	1.58868	0.788165	2.01567	0.043834	0.21613
ENSG00000051523	CYBA	378.712	-0.847936	0.420657	-2.01574	0.0438269	0.21613
ENSG00000132591	ERAL1	191.991	-0.617688	0.306473	-2.01547	0.0438555	0.21613
ENSG00000134049	IER3IP1	97.9272	0.978158	0.485462	2.0149	0.0439147	0.216209
ENSG00000105953	OGDH	453.98	-0.67315	0.334131	-2.01463	0.0439436	0.216231
ENSG00000198743	SLC5A3	64.6354	1.10203	0.54712	2.01424	0.0439844	0.216312
ENSG00000132199	ENOSF1	46.1239	1.11001	0.551294	2.01347	0.0440653	0.216589
ENSG00000197728	RPS26	326.304	-0.673025	0.334572	-2.0116	0.0442622	0.217437
ENSG00000075142	SRI	423.721	-0.611934	0.304318	-2.01084	0.0443426	0.217711
ENSG00000065613	SLK	91.5328	0.909518	0.452649	2.00932	0.0445028	0.218377
ENSG00000168264	IRF2BP2	125.99	0.779044	0.387851	2.00862	0.0445777	0.218544
ENSG00000144713	RPL32	800.249	-0.682234	0.339746	-2.00807	0.0446356	0.218544
ENSG00000198225	FKBP1C	58.2108	-0.896477	0.446411	-2.00819	0.0446233	0.218544
ENSG00000077147	TM9SF3	208.371	0.643487	0.320401	2.00838	0.0446027	0.218544
ENSG00000164919	COX6C	1054.02	0.47953	0.238889	2.00733	0.0447143	0.21872
ENSG00000167995	NA	17.9869	1.58041	0.787345	2.00727	0.0447208	0.21872
ENSG00000131148	EMC8	71.3041	-0.927686	0.462311	-2.00663	0.0447895	0.218935
ENSG00000157216	SSBP3	67.1655	0.857561	0.427424	2.00635	0.044819	0.218959
ENSG00000163686	ABHD6	31.2795	1.14986	0.573269	2.0058	0.044878	0.219006
ENSG00000198682	PAPSS2	56.1303	1.58689	0.791064	2.00602	0.0448537	0.219006
ENSG00000147650	LRP12	101.633	0.966958	0.482396	2.00449	0.0450173	0.219565
ENSG00000172992	DCAKD	36.8364	-1.16994	0.583798	-2.00402	0.0450682	0.219692
ENSG00000127328	NA	24.0899	-2.10153	1.04898	-2.00341	0.0451336	0.21989
ENSG00000204843	DCTN1	274.018	-0.663564	0.331319	-2.00279	0.0451994	0.220089
ENSG00000106459	NA	47.3566	-1.19702	0.597802	-2.00237	0.045245	0.220143
ENSG00000122390	NAA60	209.253	-0.732749	0.365966	-2.00223	0.04526	0.220143
ENSG00000138326	RPS24	957.83	-0.648656	0.324008	-2.00198	0.0452873	0.220155
ENSG00000137404	NRM	35.2928	-1.27094	0.635117	-2.00111	0.045381	0.22049
ENSG00000105655	ISYNA1	386.308	-0.724886	0.362476	-1.99982	0.0455198	0.221043
ENSG00000140943	MBTPS1	157.516	-0.707644	0.353957	-1.99924	0.0455823	0.221225
ENSG00000164117	FBXO8	62.2471	1.11333	0.557003	1.99879	0.0456308	0.221339
ENSG00000121152	NCAPH	155.822	0.77577	0.388383	1.99743	0.045778	0.221932
ENSG00000198488	NA	15.3561	-2.01961	1.01186	-1.99595	0.0459397	0.222594
ENSG00000128654	MTX2	73.4859	0.808695	0.405375	1.99493	0.0460504	0.223009
ENSG00000168067	MAP4K2	61.6444	-1.13431	0.569028	-1.99342	0.0462151	0.223684
ENSG00000224411	HSP90AA2P	45.6552	-0.876218	0.439668	-1.99291	0.0462714	0.223712
ENSG00000168802	CHTF8	272.982	-0.811914	0.407401	-1.99291	0.046271	0.223712
ENSG00000185215	TNFAIP2	860.659	0.843681	0.423427	1.9925	0.0463158	0.223805
ENSG00000105963	ADAP1	65.6893	0.838702	0.421189	1.99127	0.0464507	0.224334
ENSG00000149231	CCDC82	54.2286	1.09104	0.548015	1.9909	0.0464916	0.22441
ENSG00000225630	MTND2P28	1817.3	1.23396	0.620128	1.98985	0.0466074	0.224797
ENSG00000155926	SLA	823.803	-0.791863	0.397978	-1.98971	0.0466225	0.224797
ENSG00000104412	EMC2	58.1999	0.971855	0.488786	1.9883	0.0467783	0.225181
ENSG00000119720	NRDE2	62.4463	-0.90517	0.455204	-1.98849	0.0467571	0.225181
ENSG00000105486	LIG1	42.842	-1.03652	0.521294	-1.98836	0.0467723	0.225181
ENSG00000133316	WDR74	55.6807	-0.972559	0.489318	-1.98758	0.0468579	0.225442
ENSG00000117632	NA	42.2706	1.3268	0.667671	1.98721	0.0468988	0.2255
ENSG00000127947	PTPN12	198.848	0.761768	0.383373	1.98701	0.0469209	0.2255
ENSG00000012983	MAP4K5	96.5561	1.06619	0.536651	1.98674	0.0469509	0.225522
ENSG00000132773	TOE1	41.6456	-1.25559	0.632059	-1.98651	0.0469772	0.225526
ENSG00000178685	PARP10	62.863	-1.6174	0.814375	-1.98606	0.0470262	0.225639
ENSG00000162086	ZNF75A	39.7418	-1.31551	0.662675	-1.98516	0.0471272	0.226002
ENSG00000176597	B3GNT5	291.963	0.707591	0.356536	1.98463	0.0471859	0.226039
ENSG00000265681	RPL17	51.9759	-0.945411	0.476362	-1.98465	0.0471836	0.226039
ENSG00000163464	NA	17.1201	-4.00339	2.01818	-1.98366	0.0472933	0.226389
ENSG00000167695	FAM57A	72.4667	2.00536	1.01102	1.98351	0.0473102	0.226389
ENSG00000147813	NAPRT	246.982	-0.835628	0.421539	-1.98233	0.0474428	0.226901
ENSG00000148926	ADM	142.364	1.01583	0.512527	1.982	0.0474797	0.226956
ENSG00000113552	GNPDA1	143.404	0.98284	0.496095	1.98115	0.0475739	0.227065
ENSG00000125835	SNRPB	575.171	-0.434166	0.219127	-1.98134	0.0475527	0.227065
ENSG00000177989	ODF3B	61.1396	0.899986	0.454284	1.98111	0.0475794	0.227065
ENSG00000169871	TRIM56	173.739	0.852124	0.430229	1.98063	0.0476333	0.2272
ENSG00000082996	RNF13	475.664	0.716656	0.361962	1.97992	0.0477121	0.227453
ENSG00000083168	KAT6A	58.8323	-1.03258	0.521796	-1.9789	0.0478274	0.227795
ENSG00000063180	CA11	151.459	-0.723835	0.365789	-1.97883	0.0478351	0.227795
ENSG00000143727	ACP1	327.366	0.545647	0.276133	1.97603	0.0481515	0.229055
ENSG00000125991	ERGIC3	586.966	-0.565653	0.286242	-1.97614	0.0481393	0.229055
ENSG00000106070	GRB10	111.655	1.52124	0.769973	1.97571	0.0481878	0.229105
ENSG00000117408	IPO13	49.5614	1.31662	0.666599	1.97514	0.0482527	0.229122
ENSG00000198218	QRICH1	184.363	-0.783262	0.396727	-1.97431	0.0483464	0.229122
ENSG00000138821	SLC39A8	126.723	0.767347	0.388659	1.97435	0.0483424	0.229122
ENSG00000159556	NA	12.7522	-2.74681	1.39054	-1.97535	0.0482286	0.229122
ENSG00000100109	TFIP11	74.9555	-1.20161	0.608571	-1.97449	0.0483266	0.229122
ENSG00000079974	RABL2B	45.3141	-1.14171	0.57822	-1.97453	0.0483213	0.229122
ENSG00000246067	RAB30-AS1	44.8323	0.963179	0.488039	1.97357	0.0484308	0.2294
ENSG00000164096	C4orf3	953.533	0.421958	0.21385	1.97315	0.0484787	0.229504
ENSG00000108179	PPIF	1658.11	0.542586	0.275098	1.97234	0.0485707	0.229756
ENSG00000185504	FAAP100	80.9357	-1.32198	0.670297	-1.97223	0.0485838	0.229756
ENSG00000162723	NA	45.6351	1.36901	0.6946	1.97094	0.048731	0.230207
ENSG00000100412	ACO2	597.095	-0.640841	0.325132	-1.97102	0.0487218	0.230207
ENSG00000120314	WDR55	103.368	-1.01389	0.514862	-1.96924	0.0489253	0.230758
ENSG00000165280	VCP	1513.77	-0.440824	0.223848	-1.9693	0.0489185	0.230758
ENSG00000067182	TNFRSF1A	274.475	-0.611181	0.310364	-1.96924	0.0489259	0.230758
ENSG00000198561	CTNND1	285.963	-0.6741	0.342437	-1.96854	0.0490064	0.231015
ENSG00000142875	PRKACB	47.843	1.42669	0.724891	1.96815	0.0490507	0.231101
ENSG00000122026	RPL21	635.946	-0.504053	0.256256	-1.96699	0.0491846	0.231609
ENSG00000215845	TSTD1	145.459	-1.01819	0.517937	-1.96585	0.0493159	0.231613
ENSG00000135074	ADAM19	2033.69	-0.632891	0.321918	-1.966	0.0492986	0.231613
ENSG00000204642	HLA-F	525.236	-0.55219	0.280866	-1.96602	0.0492961	0.231613
ENSG00000148399	NA	33.1747	-1.42462	0.724636	-1.96598	0.0493009	0.231613
ENSG00000108448	TRIM16L	37.439	-1.60686	0.81735	-1.96593	0.0493062	0.231613
ENSG00000106477	NA	18.1788	1.92022	0.976917	1.96559	0.0493463	0.231633
ENSG00000164221	CCDC112	57.0727	1.19115	0.60609	1.96531	0.0493784	0.231661
ENSG00000233426	EIF3FP3	38.0567	-1.02882	0.523673	-1.96462	0.0494577	0.231829
ENSG00000105568	PPP2R1A	1142.35	-0.489496	0.249165	-1.96455	0.0494666	0.231829
ENSG00000073614	KDM5A	244.846	-0.733613	0.37347	-1.96431	0.0494937	0.231833
ENSG00000106211	HSPB1	494.23	0.60247	0.306933	1.96287	0.0496613	0.232496
ENSG00000138185	ENTPD1	213.805	-0.678024	0.345479	-1.96256	0.0496969	0.232539
ENSG00000114268	NA	23.5507	1.68849	0.860693	1.96178	0.0497879	0.232754
ENSG00000229419	RALGAPA1P1	35.1205	1.95632	0.997247	1.96172	0.0497952	0.232754
ENSG00000083097	NA	20.0136	-1.75605	0.895804	-1.96031	0.0499598	0.233319
ENSG00000158941	CCAR2	115.908	-0.907576	0.46302	-1.96012	0.0499817	0.233319
ENSG00000279164	RP4-737E23.5	10.4563	2.28993	1.16833	1.96001	0.049995	0.233319
ENSG00000109572	CLCN3	30.7054	1.24534	0.635505	1.9596	0.0500422	0.233416
ENSG00000276462	BX255923.3	27.2533	2.71878	1.38772	1.95917	0.0500933	0.233432
ENSG00000042286	AIFM2	131.172	0.846	0.431826	1.95912	0.0500982	0.233432
ENSG00000273117	NA	34.9008	1.25896	0.64332	1.95697	0.0503505	0.23446
ENSG00000119514	GALNT12	31.4343	1.17385	0.599885	1.95679	0.0503717	0.23446
ENSG00000112282	NA	34.9608	-1.20942	0.618298	-1.95604	0.0504602	0.234687
ENSG00000173457	PPP1R14B	56.4021	1.00102	0.511785	1.95593	0.0504734	0.234687
ENSG00000167578	RAB4B	47.711	-0.883161	0.451678	-1.95529	0.0505492	0.234916
ENSG00000168938	PPIC	118.251	0.837339	0.428521	1.95402	0.0506989	0.235488
ENSG00000106682	EIF4H	1313.52	-0.397358	0.203382	-1.95376	0.0507298	0.235491
ENSG00000160948	VPS28	391.318	-0.547465	0.280265	-1.95338	0.0507743	0.235491
ENSG00000128965	NA	30.3974	-1.87966	0.962281	-1.95334	0.0507791	0.235491
ENSG00000213741	RPS29	542.221	-0.788176	0.403642	-1.95266	0.0508599	0.235619
ENSG00000237550	RPL9P9	512.816	-0.642121	0.328821	-1.9528	0.0508439	0.235619
ENSG00000141522	ARHGDIA	380.302	-0.796207	0.408775	-1.94779	0.0514403	0.238183
ENSG00000116497	NA	18.9538	1.65367	0.849142	1.94746	0.0514801	0.238243
ENSG00000134061	NA	44.7398	1.35925	0.698502	1.94595	0.0516606	0.238571
ENSG00000196923	PDLIM7	320.07	-0.699624	0.359683	-1.94511	0.0517617	0.238571
ENSG00000048545	NA	39.9809	1.88452	0.968667	1.94548	0.0517175	0.238571
ENSG00000146828	SLC12A9	51.6374	-0.907426	0.466459	-1.94535	0.0517332	0.238571
ENSG00000070756	PABPC1	6139.95	-0.420036	0.215936	-1.94519	0.051752	0.238571
ENSG00000187210	GCNT1	77.3115	-0.953436	0.489882	-1.94626	0.0516237	0.238571
ENSG00000131759	RARA	23.7861	-1.48658	0.764282	-1.94507	0.0517662	0.238571
ENSG00000141562	NARF	306.019	-0.658988	0.338543	-1.94654	0.0515899	0.238571
ENSG00000101452	NA	48.6	-1.16133	0.597274	-1.94438	0.0518495	0.238831
ENSG00000115211	EIF2B4	221.802	-0.564776	0.290617	-1.94337	0.0519715	0.239031
ENSG00000153130	SCOC	63.704	0.911534	0.469038	1.94341	0.0519662	0.239031
ENSG00000233476	EEF1A1P6	195.185	-0.96277	0.495418	-1.94335	0.0519739	0.239031
ENSG00000163961	RNF168	144.361	-0.851648	0.438289	-1.94312	0.0520018	0.239036
ENSG00000164056	SPRY1	23.4406	5.28952	2.72336	1.94228	0.0521035	0.23924
ENSG00000145592	RPL37	450.153	-0.810609	0.417392	-1.94208	0.0521272	0.23924
ENSG00000198677	TTC37	65.0426	0.94872	0.488502	1.9421	0.0521249	0.23924
ENSG00000014641	MDH1	2214.37	0.573234	0.295235	1.94162	0.052183	0.239248
ENSG00000142156	NA	16.03	2.16954	1.11726	1.94184	0.0521563	0.239248
ENSG00000141994	DUS3L	92.9565	-0.93076	0.479563	-1.94085	0.0522763	0.239552
ENSG00000115641	FHL2	24.2814	-1.90824	0.983493	-1.94027	0.0523468	0.239628
ENSG00000090674	MCOLN1	411.167	0.594023	0.306136	1.94039	0.0523321	0.239628
ENSG00000163682	RPL9	931.43	-0.542502	0.279715	-1.93948	0.0524426	0.239943
ENSG00000121774	KHDRBS1	187.877	0.633441	0.326707	1.93887	0.0525174	0.239977
ENSG00000154134	NA	24.9193	-1.74307	0.8993	-1.93826	0.052592	0.239977
ENSG00000123384	LRP1	154.534	1.63507	0.84343	1.9386	0.0525504	0.239977
ENSG00000125826	RBCK1	346.639	-0.607373	0.313385	-1.9381	0.0526108	0.239977
ENSG00000079462	NA	34.4281	-1.34869	0.695885	-1.93809	0.0526124	0.239977
ENSG00000182670	TTC3	355.129	0.547366	0.282305	1.93892	0.0525108	0.239977
ENSG00000161010	C5orf45	37.2868	0.898986	0.464203	1.93662	0.0527914	0.240669
ENSG00000240356	RPL23AP7	36.371	1.08581	0.560965	1.93562	0.0529148	0.241108
ENSG00000204569	PPP1R10	227.702	0.652581	0.337274	1.93487	0.0530067	0.241261
ENSG00000243927	MRPS6	196.595	0.580205	0.299898	1.93468	0.05303	0.241261
ENSG00000184900	SUMO3	680.755	-0.50223	0.259541	-1.93507	0.052982	0.241261
ENSG00000172349	IL16	295.369	-0.6802	0.35202	-1.93228	0.053325	0.242478
ENSG00000102760	RGCC	286.348	0.848792	0.439342	1.93196	0.0533643	0.242533
ENSG00000135698	MPHOSPH6	115.284	0.898797	0.465336	1.9315	0.0534208	0.242665
ENSG00000155256	ZFYVE27	90.9502	-0.926622	0.479861	-1.93102	0.0534804	0.242811
ENSG00000163479	SSR2	490.594	-0.379504	0.196626	-1.93008	0.0535965	0.243111
ENSG00000213024	NUP62	705.885	-0.471937	0.244521	-1.93005	0.0536012	0.243111
ENSG00000142765	NA	23.164	-1.60239	0.830702	-1.92896	0.0537356	0.243596
ENSG00000148908	RGS10	642.767	-0.477695	0.24771	-1.92844	0.0537999	0.243763
ENSG00000100239	PPP6R2	225.78	-0.655773	0.340283	-1.92714	0.0539624	0.244374
ENSG00000152558	TMEM123	1976.44	0.588126	0.305301	1.92638	0.0540571	0.244678
ENSG00000168394	TAP1	1457.44	-0.633505	0.328944	-1.92587	0.0541202	0.244839
ENSG00000139350	NEDD1	169.085	0.818077	0.424909	1.9253	0.054192	0.245039
ENSG00000071462	WBSCR22	458.935	-0.654228	0.339969	-1.92438	0.0543076	0.245311
ENSG00000092036	HAUS4	69.8931	-1.28405	0.66724	-1.92443	0.054301	0.245311
ENSG00000116977	LGALS8	164.826	0.618489	0.321794	1.922	0.0546057	0.245882
ENSG00000065518	NDUFB4	490.457	0.43039	0.223949	1.92182	0.054628	0.245882
ENSG00000182544	MFSD5	140.45	-0.741159	0.385583	-1.92218	0.0545831	0.245882
ENSG00000100941	PNN	111.771	-0.780099	0.405844	-1.92217	0.0545849	0.245882
ENSG00000177548	RABEP2	68.321	-0.890674	0.463192	-1.92291	0.0544919	0.245882
ENSG00000101138	CSTF1	63.6264	-1.27073	0.661202	-1.92185	0.0546248	0.245882
ENSG00000090013	BLVRB	1458.28	0.51109	0.265876	1.92229	0.0545696	0.245882
ENSG00000079257	NA	44.2805	1.03009	0.536479	1.92009	0.0548465	0.246615
ENSG00000102225	CDK16	291.779	0.772398	0.402238	1.92025	0.0548262	0.246615
ENSG00000100897	DCAF11	279.498	-0.631869	0.329229	-1.91924	0.0549544	0.246974
ENSG00000020633	RUNX3	224.824	-0.71523	0.373001	-1.9175	0.0551741	0.247371
ENSG00000206341	HLA-H	195.615	-0.93889	0.489458	-1.91822	0.0550828	0.247371
ENSG00000197879	MYO1C	254.702	-0.662427	0.345474	-1.91744	0.0551816	0.247371
ENSG00000171475	WIPF2	157.697	-0.550608	0.287138	-1.91757	0.0551651	0.247371
ENSG00000108465	CDK5RAP3	428.873	-0.638198	0.332839	-1.91744	0.0551822	0.247371
ENSG00000143554	SLC27A3	481.939	-0.532445	0.27806	-1.91485	0.0555111	0.248397
ENSG00000269893	SNHG8	60.9417	-0.783934	0.409463	-1.91454	0.0555511	0.248397
ENSG00000128607	KLHDC10	42.359	1.10121	0.575163	1.91461	0.0555424	0.248397
ENSG00000125755	SYMPK	108.115	-0.774684	0.404468	-1.91531	0.0554525	0.248397
ENSG00000100296	NA	53.8625	-1.20815	0.631	-1.91466	0.0555362	0.248397
ENSG00000111581	NUP107	104.064	-0.775514	0.405238	-1.91372	0.0556555	0.248736
ENSG00000103174	NAGPA	521.366	-0.804578	0.420473	-1.91351	0.0556829	0.248736
ENSG00000215252	GOLGA8B	73.6921	-1.08143	0.565348	-1.91287	0.0557653	0.248978
ENSG00000137970	RPL7P9	194.245	-0.755686	0.395161	-1.91235	0.055831	0.249146
ENSG00000160310	PRMT2	576.222	-0.521477	0.273175	-1.90895	0.0562682	0.250971
ENSG00000211459	MT-RNR1	21407.6	0.728639	0.382004	1.90741	0.056467	0.251731
ENSG00000104205	SGK3	23.0389	1.43008	0.750015	1.90673	0.0565555	0.251903
ENSG00000165119	HNRNPK	1105.59	-0.415151	0.217735	-1.90668	0.0565623	0.251903
ENSG00000065029	NA	57.8071	-0.966478	0.506969	-1.90639	0.0566002	0.251945
ENSG00000110315	RNF141	83.1112	0.775577	0.40708	1.90522	0.0567512	0.252237
ENSG00000157895	C12orf43	51.4814	-1.00476	0.527259	-1.90562	0.0566991	0.252237
ENSG00000124151	NCOA3	290.256	-0.560265	0.294039	-1.90541	0.0567268	0.252237
ENSG00000160199	PKNOX1	108.958	-0.953361	0.500505	-1.9048	0.056806	0.252354
ENSG00000197857	ZNF44	27.1565	-1.40451	0.737637	-1.90407	0.0569012	0.25265
ENSG00000142676	RPL11	993.011	-0.639178	0.335858	-1.90312	0.0570247	0.253072
[truncated: 6,869 more rows]

## Sheet: 2hLT2Infected_LT2Bystander
Supplementary Data 9: Differential expression results using DESeq2 to directly compare experimental groups of small bulks.
	gene_name	baseMean	log2FoldChange	lfcSE	stat	pvalue	padj
ENSG00000129538	RNASE1	2135.61	3.43623	0.309069	11.118	1.02565e-28	9.09447e-25
ENSG00000006606	CCL26	367.77	5.01761	0.465153	10.787	3.96543e-27	1.75808e-23
ENSG00000275385	CCL18	2089.84	6.48248	0.616882	10.5085	7.89731e-26	2.33418e-22
ENSG00000135047	CTSL	2107.95	4.38107	0.440324	9.94965	2.53073e-23	5.60999e-20
ENSG00000117984	CTSD	1017.45	3.13724	0.32819	9.55923	1.18639e-21	2.10394e-18
ENSG00000106178	CCL24	205.058	5.76446	0.629767	9.15332	5.52104e-20	8.15918e-17
ENSG00000164733	CTSB	40501.2	2.05995	0.237273	8.68177	3.89651e-18	4.93577e-15
ENSG00000100600	LGMN	744.073	3.76178	0.434816	8.65143	5.08568e-18	5.63684e-15
ENSG00000137496	IL18BP	1226.58	1.96838	0.245452	8.01939	1.06267e-15	1.04697e-12
ENSG00000146070	PLA2G7	847.485	2.55768	0.319653	8.00142	1.22995e-15	1.0906e-12
ENSG00000115414	FN1	94.1273	6.84429	0.863529	7.92596	2.26397e-15	1.82497e-12
ENSG00000123342	MMP19	1076.44	3.41694	0.435906	7.83871	4.55181e-15	3.36341e-12
ENSG00000136235	GPNMB	432.086	6.46603	0.831312	7.7781	7.36205e-15	5.02148e-12
ENSG00000100234	TIMP3	859.345	6.72347	0.892279	7.53516	4.87733e-14	3.08909e-11
ENSG00000182022	CHST15	231.103	3.49632	0.485112	7.20724	5.70978e-13	3.37524e-10
ENSG00000224397	LINC01272	86.3914	5.41405	0.754411	7.17652	7.15072e-13	3.96284e-10
ENSG00000064601	CTSA	692.213	1.53132	0.220917	6.93163	4.16029e-12	2.16996e-09
ENSG00000111802	TDP2	414.088	2.66244	0.386911	6.88127	5.93221e-12	2.92227e-09
ENSG00000214063	TSPAN4	278.206	1.88829	0.275566	6.8524	7.2621e-12	3.38911e-09
ENSG00000196743	GM2A	1843.38	1.9619	0.286775	6.84125	7.85042e-12	3.48048e-09
ENSG00000110079	MS4A4A	162.162	4.13758	0.606333	6.82394	8.85754e-12	3.73999e-09
ENSG00000198805	PNP	967.394	1.75733	0.258319	6.80295	1.025e-11	4.1312e-09
ENSG00000184292	TACSTD2	1125.95	-2.49957	0.370865	-6.73983	1.58575e-11	6.1134e-09
ENSG00000166278	C2	124.601	2.95604	0.443812	6.66058	2.72756e-11	1.00772e-08
ENSG00000248187	RP11-184M15.1	410.543	2.52543	0.383398	6.58698	4.48863e-11	1.59203e-08
ENSG00000165457	NA	88.8028	5.84092	0.88985	6.56393	5.24067e-11	1.78727e-08
ENSG00000136205	TNS3	483.779	2.08433	0.321723	6.47865	9.25495e-11	3.0394e-08
ENSG00000118785	SPP1	3962.57	2.61542	0.404585	6.46445	1.0167e-10	3.21968e-08
ENSG00000060982	BCAT1	91.0114	4.8885	0.774432	6.31237	2.74799e-10	8.16373e-08
ENSG00000108688	CCL7	137.207	4.6889	0.742904	6.31158	2.76206e-10	8.16373e-08
ENSG00000136634	IL10	215.787	3.32236	0.528367	6.28798	3.21625e-10	9.19953e-08
ENSG00000164935	DCSTAMP	217.699	3.58721	0.576599	6.22131	4.93006e-10	1.36609e-07
ENSG00000171621	SPSB1	125.166	2.91255	0.470358	6.1922	5.9332e-10	1.54734e-07
ENSG00000108702	CCL1	3688.12	-4.00924	0.647105	-6.19565	5.80462e-10	1.54734e-07
ENSG00000147872	PLIN2	296.971	1.84307	0.301478	6.11343	9.751e-10	2.47035e-07
ENSG00000196684	HSH2D	267.542	-3.97396	0.650835	-6.10595	1.02193e-09	2.51708e-07
ENSG00000185896	LAMP1	119.537	3.03194	0.499655	6.06808	1.29452e-09	3.10229e-07
ENSG00000023330	ALAS1	2109.39	1.65143	0.272382	6.06292	1.33669e-09	3.11906e-07
ENSG00000106066	CPVL	1378.7	-1.33415	0.22587	-5.90672	3.48983e-09	7.93443e-07
ENSG00000198959	TGM2	1276.01	3.76434	0.642533	5.8586	4.66787e-09	1.03475e-06
ENSG00000145730	NA	44.1022	5.00785	0.859468	5.82668	5.65395e-09	1.22277e-06
ENSG00000114423	CBLB	246.348	2.71422	0.467664	5.80378	6.48355e-09	1.3688e-06
ENSG00000103042	SLC38A7	103.794	1.9966	0.345872	5.77265	7.80363e-09	1.60918e-06
ENSG00000025039	RRAGD	74.3598	2.72096	0.478873	5.682	1.33125e-08	2.68277e-06
ENSG00000186818	LILRB4	2167.62	1.48634	0.261939	5.6744	1.39179e-08	2.74244e-06
ENSG00000038945	MSR1	272.855	4.57908	0.807676	5.66946	1.43249e-08	2.76128e-06
ENSG00000236120	RP11-733O18.1	52.6675	4.03979	0.713898	5.65878	1.52453e-08	2.87616e-06
ENSG00000153071	DAB2	263.687	2.04714	0.363274	5.63525	1.7481e-08	3.22924e-06
ENSG00000259225	RP11-1008C21.1	111.094	3.52871	0.628229	5.61692	1.9439e-08	3.44731e-06
ENSG00000103569	AQP9	160.853	3.74493	0.666659	5.61746	1.93785e-08	3.44731e-06
ENSG00000088826	SMOX	255.273	2.06289	0.368042	5.60503	2.08214e-08	3.62006e-06
ENSG00000181374	CCL13	7561.92	1.70777	0.305074	5.5979	2.16968e-08	3.69972e-06
ENSG00000105612	NA	30.1132	9.41505	1.68434	5.58975	2.27402e-08	3.80447e-06
ENSG00000248323	LUCAT1	124.02	2.68678	0.480959	5.58629	2.31966e-08	3.80897e-06
ENSG00000104972	LILRB1	222.413	3.34329	0.600898	5.56381	2.63943e-08	4.25524e-06
ENSG00000173369	C1QB	1901.24	1.29023	0.234223	5.50858	3.61749e-08	5.72657e-06
ENSG00000196975	ANXA4	595.637	1.33038	0.241645	5.5055	3.68123e-08	5.72657e-06
ENSG00000100985	MMP9	297.904	1.82871	0.332358	5.50221	3.75052e-08	5.73377e-06
ENSG00000130208	APOC1	67.3908	3.99387	0.727192	5.49217	3.97023e-08	5.96679e-06
ENSG00000138448	ITGAV	97.0287	2.08423	0.381476	5.46361	4.66552e-08	6.72042e-06
ENSG00000134575	ACP2	165.182	2.14895	0.393413	5.46234	4.69906e-08	6.72042e-06
ENSG00000111052	LIN7A	98.1153	-2.29932	0.420561	-5.46727	4.57013e-08	6.72042e-06
ENSG00000104763	ASAH1	679.495	1.40245	0.257057	5.45582	4.8747e-08	6.86095e-06
ENSG00000121858	TNFSF10	1058.16	-2.13946	0.39238	-5.45251	4.96637e-08	6.88075e-06
ENSG00000108828	VAT1	1121.68	1.76673	0.326709	5.40766	6.3852e-08	8.71039e-06
ENSG00000088827	SIGLEC1	434.851	2.61643	0.484211	5.40348	6.53586e-08	8.78083e-06
ENSG00000178104	PDE4DIP	553.801	1.54272	0.290055	5.31871	1.04504e-07	1.38304e-05
ENSG00000049860	HEXB	652.089	1.10808	0.20926	5.29522	1.18875e-07	1.55009e-05
ENSG00000175445	LPL	92.2066	3.27688	0.621347	5.27383	1.33609e-07	1.71697e-05
ENSG00000123689	G0S2	3097.27	-2.03002	0.387347	-5.24083	1.59854e-07	2.0249e-05
ENSG00000166963	MAP1A	72.0363	3.87847	0.740442	5.23804	1.62291e-07	2.0268e-05
ENSG00000105223	PLD3	536.215	1.68651	0.322164	5.23495	1.65032e-07	2.03242e-05
ENSG00000042286	AIFM2	131.172	2.43151	0.465164	5.22721	1.72087e-07	2.09027e-05
ENSG00000141458	NPC1	364.362	2.5478	0.488298	5.21771	1.81147e-07	2.17058e-05
ENSG00000136997	MYC	69.4249	2.53665	0.489514	5.18199	2.19533e-07	2.59547e-05
ENSG00000111912	NCOA7	343.312	-1.89364	0.367689	-5.1501	2.60342e-07	3.03744e-05
ENSG00000180113	TDRD6	51.7739	3.63197	0.713562	5.08991	3.58224e-07	4.12516e-05
ENSG00000025434	NR1H3	143.684	3.36471	0.6645	5.06352	4.1159e-07	4.67893e-05
ENSG00000095970	TREM2	1041.52	1.49244	0.295144	5.05666	4.26661e-07	4.78886e-05
ENSG00000155629	PIK3AP1	558.998	1.90483	0.377562	5.04508	4.53323e-07	5.02452e-05
ENSG00000087076	NA	18.1692	8.47675	1.68306	5.03651	4.74087e-07	5.18979e-05
ENSG00000144597	EAF1	153.973	2.436	0.484544	5.02741	4.97138e-07	5.37576e-05
ENSG00000188477	AC003003.5	40.7717	3.8606	0.769244	5.0187	5.20227e-07	5.55766e-05
ENSG00000130830	MPP1	554.039	1.58522	0.31711	4.99896	5.76405e-07	6.0845e-05
ENSG00000175899	A2M	3216.38	2.23968	0.448824	4.9901	6.03479e-07	6.29535e-05
ENSG00000203747	NA	33.4516	5.01345	1.00823	4.97255	6.60795e-07	6.81311e-05
ENSG00000085733	NA	99.4307	3.38823	0.684626	4.94903	7.45844e-07	7.60161e-05
ENSG00000197632	SERPINB2	134.377	4.71723	0.956341	4.93258	8.11515e-07	8.17694e-05
ENSG00000073737	DHRS9	470.147	1.76869	0.359157	4.92456	8.4552e-07	8.42385e-05
ENSG00000135838	NPL	315.903	2.53777	0.516336	4.91495	8.88043e-07	8.7492e-05
ENSG00000235897	TM4SF19-AS1	33.2601	6.14601	1.25544	4.89551	9.80506e-07	9.55401e-05
ENSG00000131435	PDLIM4	782.388	1.43839	0.294325	4.88707	1.02346e-06	9.86412e-05
ENSG00000169018	FEM1B	174.029	1.65999	0.340077	4.88121	1.05436e-06	0.000100527
ENSG00000167996	FTH1	12394.5	1.1183	0.231072	4.83962	1.3009e-06	0.000122714
ENSG00000158517	NCF1	1142.74	1.3265	0.275789	4.80984	1.51054e-06	0.000140989
ENSG00000158481	CD1C	5962.75	-1.28411	0.267122	-4.8072	1.53062e-06	0.000141375
ENSG00000181019	NQO1	451.716	1.21842	0.253922	4.79841	1.59928e-06	0.000146194
ENSG00000158477	CD1A	5656.1	-1.45092	0.302909	-4.78996	1.66813e-06	0.000150931
ENSG00000139318	DUSP6	588.533	1.75999	0.368188	4.78014	1.75171e-06	0.000156893
ENSG00000266094	RASSF5	1100.99	-1.37534	0.288438	-4.76822	1.8586e-06	0.000164802
ENSG00000085662	AKR1B1	360.731	1.64465	0.346794	4.74242	2.11176e-06	0.000184331
ENSG00000198363	ASPH	165.049	2.3519	0.496014	4.74159	2.12042e-06	0.000184331
ENSG00000165168	CYBB	56.4987	3.93415	0.830726	4.7358	2.18195e-06	0.000187839
ENSG00000179933	C14orf119	536.869	1.19607	0.254726	4.69552	2.65933e-06	0.000226733
ENSG00000215861	WI2-1896O14.1	223.929	1.53334	0.330028	4.64608	3.38294e-06	0.000280341
ENSG00000260314	MRC1	1475.51	1.50855	0.324504	4.64879	3.33882e-06	0.000280341
ENSG00000221963	APOL6	998.621	1.10268	0.237277	4.64724	3.36413e-06	0.000280341
ENSG00000154277	NA	34.7287	7.02882	1.51476	4.64023	3.48017e-06	0.000285728
ENSG00000197461	PDGFA	704.725	1.82964	0.396495	4.61454	3.93966e-06	0.000320486
ENSG00000161921	CXCL16	1314.4	-1.0198	0.222041	-4.59283	4.3727e-06	0.00035248
ENSG00000081041	CXCL2	1765.09	1.40513	0.307044	4.57631	4.73251e-06	0.000378046
ENSG00000131981	LGALS3	4296.56	1.51522	0.331657	4.56863	4.90929e-06	0.000388667
ENSG00000072042	RDH11	215.249	1.31605	0.288561	4.56075	5.09701e-06	0.000399958
ENSG00000168003	SLC3A2	1483.3	1.08201	0.237407	4.55764	5.17322e-06	0.000402376
ENSG00000134061	NA	44.7398	4.25105	0.933442	4.55416	5.25944e-06	0.000405526
ENSG00000156711	MAPK13	105.832	3.1851	0.700046	4.54984	5.36877e-06	0.000410387
ENSG00000089127	OAS1	1500.9	1.56705	0.345073	4.54123	5.59274e-06	0.000423853
ENSG00000112096	SOD2	13549.7	1.19058	0.262853	4.52943	5.9142e-06	0.000444417
ENSG00000137502	RAB30	187.89	-1.69442	0.375746	-4.50949	6.49843e-06	0.000484215
ENSG00000110651	CD81	989.931	1.22315	0.271824	4.49978	6.80244e-06	0.000502643
ENSG00000197405	C5AR1	136.365	1.6827	0.374425	4.49409	6.98686e-06	0.000512004
ENSG00000073803	MAP3K13	544.397	-1.07413	0.23986	-4.47814	7.52945e-06	0.000547243
ENSG00000128595	CALU	324.243	1.42133	0.317942	4.4704	7.80731e-06	0.000558285
ENSG00000155465	SLC7A7	212.919	1.79986	0.402591	4.4707	7.79651e-06	0.000558285
ENSG00000099194	SCD	909.24	0.995221	0.22353	4.45228	8.49613e-06	0.000602682
ENSG00000145107	TM4SF19	31.8071	7.05665	1.5873	4.44569	8.76117e-06	0.00061655
ENSG00000108950	FAM20A	127.965	3.49774	0.790082	4.42705	9.55285e-06	0.00066697
ENSG00000185339	TCN2	93.6663	2.0177	0.457424	4.411	1.02894e-05	0.000712782
ENSG00000133048	NA	40.7262	7.55902	1.71699	4.40249	1.07015e-05	0.000732035
ENSG00000256235	SMIM3	392.774	1.77553	0.403511	4.4002	1.0815e-05	0.000732035
ENSG00000104093	DMXL2	119.268	1.80589	0.410369	4.40066	1.07921e-05	0.000732035
ENSG00000102531	FNDC3A	211.12	1.57023	0.357851	4.38794	1.14429e-05	0.000768667
ENSG00000138760	SCARB2	162.868	2.21352	0.505211	4.38138	1.17932e-05	0.000786244
ENSG00000087086	FTL	232440	1.06652	0.243677	4.37677	1.20451e-05	0.000797046
ENSG00000020577	SAMD4A	64.2988	5.23655	1.20703	4.33839	1.43533e-05	0.000942748
ENSG00000221926	TRIM16	58.7197	2.63646	0.608809	4.33052	1.48761e-05	0.000969898
ENSG00000143369	ECM1	103.016	2.74766	0.635249	4.32533	1.52304e-05	0.000985754
ENSG00000119922	IFIT2	17969.1	-1.70462	0.395593	-4.30903	1.6397e-05	0.00105357
ENSG00000110911	SLC11A2	431.087	1.42716	0.332103	4.29734	1.72859e-05	0.00110269
ENSG00000128422	KRT17	970.426	-1.88275	0.440161	-4.27741	1.89078e-05	0.00119754
ENSG00000153250	RBMS1	376.211	1.54184	0.360633	4.27536	1.90826e-05	0.00120004
ENSG00000172602	RND1	65.5558	-3.53458	0.83056	-4.25566	2.08433e-05	0.00130153
ENSG00000143320	NA	40.4107	3.09455	0.728465	4.24804	2.15648e-05	0.00133717
ENSG00000070190	DAPP1	430.904	-1.6414	0.387575	-4.23506	2.28488e-05	0.00140694
ENSG00000151491	EPS8	116.681	2.45366	0.580361	4.22783	2.35961e-05	0.00144294
ENSG00000010327	STAB1	290.388	1.61938	0.384354	4.21324	2.51733e-05	0.00152885
ENSG00000129244	ATP1B2	536.73	-1.27019	0.302861	-4.19397	2.7412e-05	0.00165348
ENSG00000123095	NA	15.804	6.40204	1.52965	4.18531	2.84783e-05	0.0017062
ENSG00000154262	ABCA6	152.615	-1.475	0.353243	-4.1756	2.97197e-05	0.00176862
ENSG00000170323	NA	499.561	4.74814	1.14072	4.16242	3.14887e-05	0.0018614
ENSG00000171611	NA	19.0844	5.65566	1.3604	4.15734	3.21979e-05	0.00189072
ENSG00000180509	KCNE1	30.0656	3.15921	0.760327	4.15506	3.25201e-05	0.00189708
ENSG00000163220	S100A9	130.844	3.17595	0.765044	4.15133	3.30552e-05	0.00191569
ENSG00000075420	FNDC3B	328.715	1.77054	0.427246	4.14408	3.41186e-05	0.00193929
ENSG00000237264	FTH1P11	291.594	1.16313	0.28065	4.14441	3.4069e-05	0.00193929
ENSG00000198431	TXNRD1	2919.78	0.879329	0.21217	4.14446	3.40613e-05	0.00193929
ENSG00000107130	NCS1	91.4746	3.43578	0.829544	4.14177	3.44633e-05	0.00194641
ENSG00000162723	NA	45.6351	3.18354	0.773794	4.1142	3.88532e-05	0.00215305
ENSG00000117594	HSD11B1	110.564	1.87344	0.455518	4.11277	3.90935e-05	0.00215305
ENSG00000042493	CAPG	5140.87	1.02679	0.249533	4.11486	3.87415e-05	0.00215305
ENSG00000135677	GNS	1472.04	1.05173	0.255473	4.11678	3.84199e-05	0.00215305
ENSG00000175556	NA	22.8911	6.66623	1.62383	4.10525	4.03883e-05	0.00221064
ENSG00000132514	CLEC10A	2778.07	-1.40965	0.345117	-4.08455	4.41631e-05	0.00240242
ENSG00000134668	SPOCD1	66.9252	2.89338	0.709361	4.07886	4.52575e-05	0.00244694
ENSG00000155158	TTC39B	730.54	1.50726	0.369711	4.07687	4.56463e-05	0.002453
ENSG00000091490	SEL1L3	55.7485	2.84244	0.700554	4.05741	4.96202e-05	0.0026505
ENSG00000143226	FCGR2A	428.744	1.72164	0.425599	4.04522	5.2275e-05	0.0027266
ENSG00000165178	NCF1C	622.383	1.41291	0.348951	4.04903	5.14311e-05	0.0027266
ENSG00000196781	TLE1	77.8034	2.76198	0.682514	4.04677	5.19284e-05	0.0027266
ENSG00000160593	JAML	730.384	-1.38416	0.342156	-4.0454	5.2233e-05	0.0027266
ENSG00000140961	OSGIN1	359.092	1.57439	0.389433	4.04276	5.28256e-05	0.00273921
ENSG00000145335	SNCA	30.5357	3.17336	0.78694	4.03253	5.5179e-05	0.00284461
ENSG00000128918	ALDH1A2	266.856	2.02652	0.504731	4.01506	5.94319e-05	0.00304614
ENSG00000196735	HLA-DQA1	5891.3	-0.790469	0.19706	-4.01131	6.03831e-05	0.00307711
ENSG00000165140	FBP1	643.344	1.46286	0.365324	4.00427	6.22084e-05	0.00315201
ENSG00000274736	CCL23	1462.63	1.51194	0.378106	3.99873	6.36837e-05	0.00320843
ENSG00000187098	MITF	395.439	1.35212	0.338991	3.98866	6.64471e-05	0.00331003
ENSG00000106789	NA	26.4211	3.79157	0.950472	3.98914	6.63135e-05	0.00331003
ENSG00000142634	EFHD2	350.169	1.01592	0.255907	3.96989	7.19069e-05	0.003562
ENSG00000113532	ST8SIA4	412.777	-1.31227	0.331342	-3.96048	7.47981e-05	0.00368464
ENSG00000123213	NLN	135.826	1.52369	0.385263	3.95493	7.6557e-05	0.00375045
ENSG00000177706	FAM20C	141.489	1.31628	0.333029	3.95245	7.73539e-05	0.00376867
ENSG00000145349	CAMK2D	92.5708	1.87059	0.474912	3.93882	8.18845e-05	0.00396759
ENSG00000138413	IDH1	746.979	1.17843	0.299959	3.92862	8.5436e-05	0.00411718
ENSG00000196878	LAMB3	124.639	1.94256	0.494915	3.92503	8.67194e-05	0.00415644
ENSG00000135678	CPM	301.779	1.43779	0.367032	3.91735	8.95294e-05	0.00426227
ENSG00000204103	MAFB	229.743	1.92756	0.492179	3.91638	8.98888e-05	0.00426227
ENSG00000004455	AK2	713.141	-0.866927	0.221596	-3.91219	9.14643e-05	0.00429669
ENSG00000134955	SLC37A2	202.739	1.29362	0.33069	3.91187	9.15838e-05	0.00429669
ENSG00000162413	KLHL21	103.918	1.70861	0.438048	3.90051	9.59887e-05	0.00447964
ENSG00000041988	THAP3	109.608	3.44464	0.884548	3.89424	9.85063e-05	0.00457307
ENSG00000231312	AC007246.3	14.855	7.67784	1.97558	3.88637	0.000101755	0.00469927
ENSG00000102804	NA	34.7874	3.7779	0.972476	3.88483	0.000102402	0.00470467
ENSG00000171310	CHST11	451.93	1.0907	0.280949	3.88219	0.000103522	0.00473159
ENSG00000099139	PCSK5	66.6634	1.8304	0.472325	3.87529	0.000106497	0.0048426
ENSG00000139974	SLC38A6	471.634	1.27203	0.32891	3.86741	0.000109999	0.00497634
ENSG00000110092	CCND1	103.333	2.43378	0.630021	3.86302	0.000111995	0.00504091
ENSG00000178573	MAF	95.6611	1.41669	0.369143	3.8378	0.000124142	0.00555944
ENSG00000172243	CLEC7A	1703.35	-0.754056	0.196691	-3.83371	0.000126224	0.00562426
ENSG00000232187	FTH1P7	1886.59	1.10511	0.288355	3.83246	0.000126868	0.00562468
ENSG00000184216	IRAK1	298.631	1.01222	0.264429	3.82794	0.000129222	0.00568232
ENSG00000076662	NA	50.6422	-2.5971	0.678536	-3.8275	0.00012945	0.00568232
ENSG00000159189	C1QC	3315.13	0.979328	0.256653	3.81576	0.000135762	0.00593006
ENSG00000162139	NEU3	136.335	1.55566	0.408236	3.8107	0.000138577	0.00596942
ENSG00000171766	GATM	96.8443	1.85054	0.485594	3.81088	0.000138473	0.00596942
ENSG00000108578	BLMH	85.1667	1.63568	0.429254	3.81051	0.000138683	0.00596942
ENSG00000072121	ZFYVE26	93.7398	1.37681	0.361712	3.80636	0.000141025	0.00604091
ENSG00000243317	C7orf73	551.106	-0.691397	0.181769	-3.80371	0.000142548	0.00607678
ENSG00000261040	WFDC21P	1447.47	-1.40417	0.369342	-3.80183	0.00014363	0.00609361
ENSG00000169919	GUSB	278.903	1.22015	0.321376	3.79666	0.000146661	0.00619258
ENSG00000158488	CD1E	1741.82	-1.19561	0.315816	-3.7858	0.000153214	0.00634836
ENSG00000135077	HAVCR2	878.803	1.13619	0.300061	3.78652	0.000152771	0.00634836
ENSG00000230204	FTH1P5	399.206	1.04623	0.276193	3.78806	0.000151831	0.00634836
ENSG00000100997	ABHD12	877.961	1.09774	0.289926	3.78627	0.000152927	0.00634836
ENSG00000236439	NA	19.3586	-3.06028	0.810383	-3.77633	0.000159155	0.00656385
ENSG00000122254	NA	29.6523	4.6318	1.22695	3.77506	0.000159968	0.00656685
ENSG00000136717	BIN1	57.7307	2.34184	0.621027	3.77092	0.000162649	0.00664612
ENSG00000160883	HK3	437.479	1.18194	0.314135	3.76253	0.000168205	0.00684161
ENSG00000109099	PMP22	101.686	2.32561	0.619018	3.75694	0.000172005	0.00696422
ENSG00000162496	NA	56.3376	3.43047	0.913997	3.75327	0.000174546	0.007035
ENSG00000105854	PON2	351.213	-1.1953	0.318884	-3.74839	0.000177977	0.00714082
ENSG00000085514	PILRA	365.287	1.10211	0.2943	3.74484	0.000180512	0.00717758
ENSG00000219507	FTH1P8	1234.54	0.9034	0.241199	3.74546	0.000180062	0.00717758
ENSG00000185291	IL3RA	516.662	1.42623	0.381018	3.74321	0.000181687	0.00719206
ENSG00000146859	TMEM140	259.733	1.58234	0.423614	3.73535	0.000187457	0.00738748
ENSG00000228013	RP11-350G8.5	66.695	2.15031	0.579322	3.71177	0.000205815	0.00807506
ENSG00000234975	FTH1P2	903.574	0.893684	0.240883	3.71004	0.000207229	0.00809472
ENSG00000163734	CXCL3	476.897	1.33931	0.361427	3.70561	0.000210884	0.00820136
ENSG00000148834	GSTO1	1299.55	0.781077	0.21148	3.69339	0.000221284	0.00856822
ENSG00000124882	EREG	54.7723	2.78356	0.759135	3.66675	0.000245654	0.00947049
ENSG00000110077	MS4A6A	1649.01	1.18899	0.325933	3.64796	0.000264326	0.0101462
ENSG00000197046	NA	19.4469	4.28516	1.178	3.63765	0.000275137	0.0105157
ENSG00000223865	HLA-DPB1	11458.4	-0.900569	0.248171	-3.62883	0.000284714	0.0107887
ENSG00000167772	ANGPTL4	499.857	1.25555	0.345982	3.62894	0.00028459	0.0107887
ENSG00000180767	CHST13	22.1428	3.28533	0.906628	3.62368	0.000290441	0.0108664
ENSG00000151929	BAG3	48.8485	2.38987	0.659365	3.6245	0.000289523	0.0108664
ENSG00000035862	TIMP2	296.355	1.11981	0.309019	3.62376	0.00029035	0.0108664
ENSG00000169432	SCN9A	76.2283	-1.44363	0.39874	-3.62048	0.000294052	0.0109553
ENSG00000006327	TNFRSF12A	106.517	1.31926	0.364596	3.61841	0.000296415	0.0109971
ENSG00000122224	LY9	87.7554	2.49855	0.69102	3.61574	0.000299492	0.0110191
ENSG00000204287	HLA-DRA	69531.2	-0.85775	0.237157	-3.6168	0.000298273	0.0110191
ENSG00000145425	RPS3A	1367.16	-0.807386	0.223467	-3.613	0.000302677	0.0110902
ENSG00000104894	CD37	85.691	-1.62899	0.451263	-3.60985	0.00030638	0.0111797
ENSG00000179639	FCER1A	2716.16	-1.13414	0.314804	-3.60268	0.000314954	0.0114455
ENSG00000033627	ATP6V0A1	210.672	1.34087	0.374065	3.5846	0.000337596	0.0122182
ENSG00000160588	NA	79.1886	-2.08773	0.582758	-3.5825	0.000340325	0.0122669
ENSG00000104267	CA2	179.788	1.33051	0.371878	3.57782	0.000346478	0.012388
ENSG00000185905	C16orf54	128.625	1.75959	0.491708	3.57853	0.000345535	0.012388
ENSG00000165029	ABCA1	85.626	2.92747	0.819467	3.57241	0.000353709	0.0125957
ENSG00000100889	PCK2	99.451	1.54553	0.432839	3.57067	0.000356071	0.0126291
ENSG00000231389	HLA-DPA1	24135.5	-0.898332	0.251741	-3.56848	0.000359058	0.0126843
ENSG00000126106	NA	35.9438	3.11726	0.875194	3.56179	0.000368338	0.0128603
ENSG00000173599	PC	52.5686	2.61829	0.735113	3.56175	0.00036839	0.0128603
ENSG00000198786	MT-ND5	31219.9	0.734451	0.206154	3.56264	0.000367147	0.0128603
ENSG00000188505	NA	27.6214	-6.59644	1.85281	-3.56024	0.000370511	0.0128836
ENSG00000084234	APLP2	1037.22	0.733794	0.206686	3.55028	0.000384817	0.0132769
ENSG00000103876	FAH	43.3134	1.98785	0.55981	3.55094	0.000383852	0.0132769
ENSG00000165795	NDRG2	575.757	-1.33629	0.377252	-3.54216	0.000396868	0.0136396
ENSG00000101335	MYL9	77.4351	2.04999	0.579527	3.53735	0.000404156	0.0138365
ENSG00000198899	MT-ATP6	20544.1	0.768375	0.217441	3.53372	0.000409762	0.0139745
ENSG00000153485	TMEM251	77.2586	1.47071	0.416697	3.52945	0.000416424	0.0141473
ENSG00000182393	IFNL1	339.543	-3.8018	1.07772	-3.52764	0.000419285	0.0141901
ENSG00000131626	PPFIA1	107.504	1.33021	0.377321	3.5254	0.000422843	0.0142561
ENSG00000091317	CMTM6	2955.89	-0.853936	0.242492	-3.5215	0.000429117	0.0143584
ENSG00000181045	SLC26A11	212.459	1.40586	0.399186	3.52183	0.000428582	0.0143584
ENSG00000133101	CCNA1	644.18	1.67542	0.476171	3.51852	0.000433954	0.0144657
ENSG00000010438	NA	20.0804	-4.07843	1.1603	-3.51498	0.000439781	0.014605
ENSG00000168685	IL7R	1324.52	1.1005	0.313269	3.51295	0.000443155	0.0146621
ENSG00000274523	RCC1L	93.0072	1.62302	0.462541	3.50893	0.000449914	0.0148304
ENSG00000203446	AC004988.1	32.8767	5.84846	1.66875	3.5047	0.000457125	0.0149811
ENSG00000224596	ZMIZ1-AS1	26.1053	3.90649	1.11478	3.50427	0.000457865	0.0149811
ENSG00000173221	GLRX	1258.07	0.884817	0.252639	3.50229	0.000461271	0.0150371
ENSG00000184602	SNN	142.392	1.76382	0.504103	3.49893	0.000467133	0.0151724
ENSG00000106565	TMEM176B	168.726	1.68777	0.482666	3.49676	0.000470942	0.0152403
ENSG00000179344	HLA-DQB1	5477.86	-0.884324	0.253194	-3.49267	0.000478217	0.0154195
ENSG00000197860	SGTB	149.85	1.3032	0.373793	3.48643	0.000489519	0.0157267
ENSG00000148908	RGS10	642.767	-0.860563	0.247442	-3.47783	0.000505486	0.016181
ENSG00000226608	FTLP3	2746.22	1.03652	0.298164	3.47634	0.0005083	0.0162126
ENSG00000130827	PLXNA3	51.417	1.79477	0.516834	3.47263	0.00051539	0.0163798
ENSG00000275131	CH17-472G23.4	129.344	1.84937	0.533053	3.46939	0.000521651	0.0165196
ENSG00000126107	HECTD3	99.4836	1.50984	0.435877	3.46392	0.000532369	0.016799
ENSG00000141424	SLC39A6	195.347	-0.983185	0.284528	-3.4555	0.000549277	0.0172711
ENSG00000143924	EML4	171.755	0.962663	0.279028	3.45006	0.000560463	0.0175605
ENSG00000183020	AP2A2	170.285	1.21813	0.353458	3.44632	0.000568275	0.0176185
ENSG00000174238	PITPNA	661.147	0.75633	0.219383	3.44753	0.000565732	0.0176185
ENSG00000090674	MCOLN1	411.167	1.06065	0.307755	3.44641	0.00056809	0.0176185
ENSG00000105639	JAK3	106.19	-2.39805	0.696342	-3.44379	0.000573629	0.0177225
ENSG00000144959	NA	59.5954	1.93247	0.561867	3.43938	0.000583056	0.0179512
ENSG00000141367	CLTC	834.001	0.675506	0.196818	3.43214	0.000598844	0.0183735
ENSG00000150347	ARID5B	267.1	1.14411	0.334365	3.42175	0.000622193	0.0190241
ENSG00000128849	NA	13.9447	6.15545	1.80101	3.41777	0.000631357	0.0192379
ENSG00000116954	RRAGC	220.084	1.25252	0.369147	3.39299	0.000691331	0.0209216
ENSG00000070814	TCOF1	233.23	-0.991716	0.292264	-3.39322	0.00069077	0.0209216
ENSG00000174705	SH3PXD2B	25.3133	5.75893	1.69965	3.3883	0.000703266	0.0212104
ENSG00000079308	TNS1	84.5049	2.43144	0.718018	3.38632	0.000708357	0.0212196
ENSG00000283041	RP11-371A22.1	376.58	-0.898772	0.265391	-3.3866	0.000707649	0.0212196
ENSG00000173848	NET1	107.474	-1.49904	0.443239	-3.38202	0.00071955	0.0214823
ENSG00000119321	FKBP15	173.118	1.41274	0.417897	3.38059	0.000723297	0.0215217
ENSG00000123384	LRP1	154.534	2.87569	0.851573	3.37691	0.000733038	0.0217386
ENSG00000182487	NCF1B	518.538	1.24975	0.370207	3.3758	0.000736008	0.0217539
ENSG00000103365	GGA2	116.34	1.40665	0.417761	3.36713	0.000759559	0.0223754
ENSG00000118242	MREG	185.345	1.34032	0.398663	3.36203	0.000773717	0.0227171
ENSG00000138646	HERC5	1078.06	-1.46746	0.436662	-3.36063	0.000777652	0.0227572
ENSG00000234127	TRIM26	439.329	-1.05762	0.31511	-3.35635	0.000789798	0.0230367
ENSG00000006704	NA	34.9615	5.35925	1.59897	3.3517	0.000803176	0.0232737
ENSG00000198242	RPL23A	1063.57	-0.92062	0.274603	-3.35255	0.000800712	0.0232737
ENSG00000135929	CYP27A1	87.1658	2.50323	0.747867	3.34716	0.000816435	0.0235809
ENSG00000196083	IL1RAP	679.382	-1.28985	0.385519	-3.34576	0.000820584	0.0236238
ENSG00000119408	NEK6	1443.63	0.973092	0.291071	3.34315	0.000828339	0.0237698
ENSG00000137154	RPS6	1363.98	-0.81634	0.244327	-3.34118	0.000834231	0.0238617
ENSG00000171729	TMEM51	122.501	1.28345	0.384553	3.33752	0.000845286	0.0240337
ENSG00000258875	CTD-2547L24.3	108.957	-1.74804	0.523914	-3.33651	0.000848375	0.0240337
ENSG00000087074	PPP1R15A	4370.25	-0.985353	0.295302	-3.33676	0.000847613	0.0240337
ENSG00000087842	PIR	83.6087	1.8982	0.569831	3.33116	0.000864863	0.0244227
ENSG00000003402	CFLAR	3186.42	-0.917265	0.275633	-3.32785	0.000875201	0.0246362
ENSG00000106991	ENG	237.377	1.17853	0.354282	3.32653	0.00087936	0.0246749
ENSG00000177628	GBA	230.802	1.16047	0.349901	3.31656	0.000911334	0.0254113
ENSG00000067182	TNFRSF1A	274.475	1.09075	0.328849	3.31688	0.000910283	0.0254113
ENSG00000099377	HSD3B7	301.094	0.971087	0.293079	3.3134	0.000921697	0.0256197
ENSG00000159228	CBR1	559.639	0.82971	0.2505	3.31221	0.000925605	0.0256479
ENSG00000165092	NA	59.0279	4.32119	1.30627	3.30803	0.000939548	0.0259532
ENSG00000135842	FAM129A	512.482	-0.830634	0.251392	-3.30414	0.000952688	0.0262344
ENSG00000104687	GSR	116.746	1.26792	0.383909	3.30264	0.00095778	0.026293
ENSG00000214485	RPL7P1	384.918	-1.10338	0.334496	-3.29864	0.000971536	0.0265685
ENSG00000204386	NEU1	494.408	0.840027	0.254823	3.29651	0.000978935	0.0265685
ENSG00000138835	NA	52.7079	-2.12029	0.643326	-3.29583	0.000981311	0.0265685
ENSG00000073969	NSF	212.108	0.967882	0.293707	3.29541	0.000982797	0.0265685
ENSG00000124299	PEPD	792.929	0.847698	0.257117	3.29693	0.000977464	0.0265685
ENSG00000166881	NEMP1	517.965	-1.2615	0.383146	-3.29248	0.000993095	0.0267653
ENSG00000142156	NA	16.03	5.57375	1.69333	3.29159	0.00099624	0.0267687
ENSG00000232810	TNF	17285.8	-1.37645	0.419008	-3.28501	0.00101979	0.0273188
ENSG00000223361	FTH1P10	1038.99	1.0114	0.308114	3.28257	0.00102866	0.0274732
ENSG00000100504	PYGL	208.967	1.05561	0.321744	3.28089	0.0010348	0.0275543
ENSG00000131401	NAPSB	60.7058	-2.50201	0.762864	-3.27976	0.00103897	0.0275824
ENSG00000137959	IFI44L	716.331	-5.08526	1.55193	-3.27673	0.00105016	0.0277615
ENSG00000137574	TGS1	54.2099	-1.74988	0.534112	-3.27624	0.00105198	0.0277615
ENSG00000136111	NA	55.1368	-2.74428	0.842685	-3.25659	0.00112758	0.0296683
ENSG00000164951	PDP1	117.062	-1.30978	0.402502	-3.2541	0.00113752	0.0298413
ENSG00000121060	TRIM25	371.208	1.01811	0.313393	3.24867	0.00115945	0.0303269
ENSG00000134460	IL2RA	843.528	-1.67934	0.517878	-3.24273	0.0011839	0.0308754
ENSG00000232629	HLA-DQB2	835.422	-0.723223	0.223322	-3.23848	0.00120167	0.031247
ENSG00000154310	NA	10.4658	6.00001	1.85418	3.23593	0.00121246	0.0314353
ENSG00000119729	RHOQ	228.999	1.15003	0.356746	3.22366	0.00126563	0.0325285
ENSG00000133835	HSD17B4	202.647	1.15405	0.357875	3.22472	0.00126098	0.0325285
ENSG00000196139	AKR1C3	16.8642	5.72076	1.77439	3.22408	0.0012638	0.0325285
ENSG00000136925	NA	22.6405	-2.59738	0.806074	-3.22226	0.00127182	0.0325931
ENSG00000112195	NA	37.4814	-2.92974	0.9098	-3.2202	0.00128102	0.0327109
ENSG00000204977	TRIM13	150.328	-1.15096	0.357487	-3.21958	0.00128379	0.0327109
ENSG00000105609	LILRB5	22.2123	4.92578	1.5306	3.2182	0.00129	0.0327749
ENSG00000139998	RAB15	59.0712	-2.1656	0.673908	-3.21349	0.00131134	0.0332218
ENSG00000251230	MIR3945HG	449.873	1.51294	0.471432	3.20925	0.00133082	0.0336193
ENSG00000141527	NA	10.043	3.95326	1.23249	3.20753	0.00133879	0.0337247
ENSG00000162654	GBP4	389.715	-2.53641	0.791111	-3.20613	0.00134532	0.0337931
ENSG00000188001	TPRG1	356.544	-1.20682	0.37823	-3.19072	0.00141921	0.0355485
ENSG00000087589	CASS4	171.124	-1.58504	0.496985	-3.18931	0.00142613	0.035621
ENSG00000248527	MTATP6P1	4264.93	0.816557	0.256808	3.17965	0.00147455	0.036727
ENSG00000133612	AGAP3	161.933	0.996463	0.313473	3.17878	0.00147894	0.0367333
ENSG00000049239	H6PD	185.555	1.02161	0.321618	3.17648	0.00149073	0.0369226
ENSG00000170385	SLC30A1	97.7881	1.85848	0.585465	3.17437	0.00150164	0.0370891
ENSG00000169442	CD52	2580.7	-0.939585	0.297254	-3.16088	0.00157292	0.0386345
ENSG00000166900	STX3	124.613	1.24454	0.393708	3.16107	0.00157192	0.0386345
ENSG00000152767	FARP1	107.274	1.34339	0.425144	3.15984	0.00157858	0.0386666
ENSG00000162923	WDR26	276.417	0.796651	0.252432	3.1559	0.00160003	0.0389766
ENSG00000244405	ETV5	90.7719	1.58199	0.50125	3.1561	0.00159897	0.0389766
ENSG00000137462	TLR2	140.688	1.65618	0.525033	3.15443	0.00160814	0.0390669
ENSG00000065833	ME1	117.084	1.39685	0.443507	3.14954	0.00163525	0.0394016
ENSG00000100439	ABHD4	207.567	1.38437	0.439523	3.14972	0.00163428	0.0394016
ENSG00000175354	PTPN2	698.043	-0.782076	0.248277	-3.15001	0.00163266	0.0394016
ENSG00000167077	MEI1	36.0058	2.8612	0.910881	3.14113	0.00168295	0.040441
ENSG00000174307	NA	41.8964	2.10313	0.669971	3.13913	0.0016945	0.0404994
ENSG00000135245	HILPDA	100.617	-2.41205	0.768404	-3.13903	0.00169506	0.0404994
ENSG00000160213	CSTB	7235.42	0.979097	0.311979	3.13834	0.00169908	0.0404994
ENSG00000148154	UGCG	379.254	1.27907	0.408089	3.13428	0.00172276	0.0409537
ENSG00000152056	NA	58.7667	-1.46454	0.467745	-3.13107	0.0017417	0.0410737
ENSG00000147324	MFHAS1	92.5567	1.75476	0.560346	3.13157	0.00173876	0.0410737
ENSG00000151715	TMEM45B	256.526	-1.11121	0.354819	-3.13177	0.00173759	0.0410737
ENSG00000168811	IL12A	80.3979	-4.90665	1.56876	-3.12772	0.00176169	0.0414347
ENSG00000108219	TSPAN14	508.143	0.863383	0.276528	3.12223	0.00179486	0.0421033
ENSG00000153094	BCL2L11	375.867	-0.971171	0.31131	-3.11963	0.0018108	0.0423652
ENSG00000166927	MS4A7	230.368	1.753	0.56237	3.11716	0.00182603	0.0424296
ENSG00000109861	CTSC	5699.62	0.913952	0.293229	3.11686	0.00182791	0.0424296
ENSG00000173598	NUDT4	184.573	1.30542	0.418699	3.1178	0.00182207	0.0424296
ENSG00000197746	PSAP	19491.9	0.680105	0.218278	3.11578	0.00183459	0.0424735
ENSG00000144566	RAB5A	1138.63	-0.917255	0.295058	-3.10873	0.00187895	0.0433872
ENSG00000095383	TBC1D2	56.3122	1.99168	0.640941	3.10744	0.00188716	0.0434636
ENSG00000172216	CEBPB	64.5325	1.91859	0.617682	3.10611	0.00189566	0.0435461
ENSG00000131381	RBSN	71.7115	1.41993	0.45779	3.1017	0.00192412	0.0440858
ENSG00000082781	ITGB5	45.8601	2.12985	0.68726	3.09905	0.00194145	0.0443681
ENSG00000234964	FABP5P7	1300.79	1.07472	0.347387	3.09371	0.00197669	0.0450574
ENSG00000255521	RP4-607I7.1	25.3472	3.5825	1.15978	3.08894	0.00200874	0.0456704
ENSG00000107443	CCNJ	53.2842	2.73013	0.884635	3.08617	0.00202754	0.0459801
ENSG00000160766	GBAP1	29.294	1.81843	0.591384	3.07487	0.00210593	0.0476358
ENSG00000115310	RTN4	848.1	0.75617	0.245997	3.0739	0.00211281	0.0476699
ENSG00000151726	ACSL1	776.071	1.00401	0.326833	3.07194	0.00212672	0.0478621
ENSG00000008513	ST3GAL1	282.609	1.11493	0.364186	3.06143	0.00220283	0.0493246
ENSG00000137145	DENND4C	87.9997	1.5061	0.491897	3.06181	0.00220002	0.0493246
ENSG00000019582	CD74	174346	-0.880325	0.288497	-3.05142	0.00227764	0.0508711
ENSG00000213453	FTH1P3	273.514	1.16508	0.381912	3.05066	0.00228343	0.0508722
ENSG00000175471	MCTP1	50.9642	2.08661	0.685062	3.04587	0.00232007	0.0514506
ENSG00000167613	LAIR1	92.6959	3.99728	1.31241	3.04575	0.00232099	0.0514506
ENSG00000155307	SAMSN1	918.214	-0.946347	0.31089	-3.04399	0.00233463	0.0516238
ENSG00000164266	SPINK1	199.428	5.23828	1.72298	3.04024	0.00236387	0.0521405
ENSG00000164929	BAALC	67.6657	4.85583	1.60153	3.03199	0.00242948	0.0534538
ENSG00000103485	QPRT	1046.67	-0.717797	0.236799	-3.03125	0.00243547	0.0534538
ENSG00000071082	RPL31	1323.35	-0.962591	0.317924	-3.02774	0.00246393	0.0539448
ENSG00000110031	LPXN	652.004	0.944553	0.312253	3.02496	0.00248663	0.0543078
ENSG00000196639	HRH1	77.3119	1.73017	0.572978	3.01962	0.00253093	0.0551394
ENSG00000198886	MT-ND4	60559.5	0.755379	0.250276	3.01819	0.00254289	0.0552643
ENSG00000065978	YBX1	1362.82	0.8971	0.297339	3.0171	0.00255207	0.0553281
ENSG00000164404	NA	12.286	-3.80962	1.2633	-3.01562	0.00256459	0.0554639
ENSG00000071967	CYBRD1	58.4373	1.82835	0.606773	3.01324	0.00258474	0.0557637
ENSG00000164300	SERINC5	257.829	0.894318	0.296954	3.01164	0.00259841	0.0557871
ENSG00000152778	IFIT5	430.863	-1.21409	0.403069	-3.01211	0.0025944	0.0557871
ENSG00000251442	LINC01094	58.5693	1.64122	0.545448	3.00894	0.00262165	0.0561502
ENSG00000162066	AMDHD2	124.595	1.04349	0.347157	3.00583	0.00264857	0.0565901
ENSG00000004059	ARF5	678.756	-0.75846	0.252641	-3.00213	0.00268101	0.0570068
ENSG00000156675	RAB11FIP1	197.479	-1.36851	0.455895	-3.0018	0.00268384	0.0570068
ENSG00000107738	C10orf54	336.178	-1.50456	0.501284	-3.00141	0.00268736	0.0570068
ENSG00000184293	CLECL1	114.686	-1.41011	0.470201	-2.99895	0.00270908	0.0573303
ENSG00000135218	CD36	763.411	-0.806995	0.26927	-2.99697	0.00272673	0.0575665
ENSG00000116786	PLEKHM2	343.389	0.911336	0.304262	2.99524	0.00274231	0.0576627
ENSG00000108691	CCL2	1629.66	1.06883	0.35687	2.99502	0.00274429	0.0576627
ENSG00000160200	NA	18.6098	3.23253	1.08059	2.99144	0.00277664	0.0582045
ENSG00000253123	NA	20.9798	3.93006	1.31601	2.98635	0.00282333	0.0587663
ENSG00000140403	DNAJA4	41.461	1.94835	0.652192	2.98738	0.00281379	0.0587663
ENSG00000089057	SLC23A2	95.9613	1.36646	0.457466	2.98702	0.00281711	0.0587663
ENSG00000180228	PRKRA	175.87	-1.18527	0.397278	-2.98348	0.00284992	0.0590426
ENSG00000168938	PPIC	118.251	1.29466	0.433893	2.98383	0.00284665	0.0590426
ENSG00000120942	UBIAD1	107.794	-1.22454	0.410881	-2.98029	0.00287979	0.0590901
ENSG00000066294	CD84	596.8	0.994063	0.333637	2.97947	0.00288748	0.0590901
ENSG00000115828	QPCT	615.223	0.867366	0.291073	2.97989	0.00288348	0.0590901
ENSG00000127824	TUBA4A	846.339	-1.17636	0.394602	-2.98113	0.00287188	0.0590901
ENSG00000184432	COPB2	383.44	0.900863	0.302346	2.97958	0.00288648	0.0590901
ENSG00000188243	COMMD6	196.709	-0.940558	0.315733	-2.97897	0.0028922	0.0590901
ENSG00000123240	OPTN	377.443	1.20743	0.406721	2.96868	0.00299081	0.0606854
ENSG00000141682	PMAIP1	6484.76	-0.971022	0.326961	-2.96984	0.00297959	0.0606854
ENSG00000126934	MAP2K2	107.67	1.10405	0.371834	2.9692	0.00298577	0.0606854
ENSG00000151690	MFSD6	104.805	-1.22791	0.413856	-2.967	0.00300722	0.060879
ENSG00000112062	MAPK14	68.6428	1.43734	0.484846	2.96452	0.00303154	0.0612315
ENSG00000122378	NA	22.7045	2.26186	0.763331	2.96315	0.00304509	0.061313
ENSG00000176170	SPHK1	181.811	1.33494	0.45058	2.96271	0.0030494	0.061313
ENSG00000162512	SDC3	54.7355	1.75498	0.592657	2.96121	0.00306429	0.061473
ENSG00000188786	MTF1	106.538	1.19899	0.405315	2.95817	0.00309467	0.0618027
ENSG00000111181	NA	26.3037	5.10075	1.7241	2.9585	0.00309143	0.0618027
ENSG00000112149	CD83	5449.93	-1.00807	0.341064	-2.95567	0.00311988	0.0621662
ENSG00000119900	OGFRL1	283.322	1.15977	0.392855	2.95216	0.00315563	0.0625972
ENSG00000237499	RP11-356I2.4	29.8879	-1.9128	0.647853	-2.95252	0.00315194	0.0625972
ENSG00000115677	HDLBP	691.961	0.664596	0.225294	2.9499	0.00317872	0.0629145
ENSG00000183023	SLC8A1	26.5449	2.89541	0.982835	2.94598	0.00321933	0.0629749
ENSG00000196126	HLA-DRB1	39095.8	-0.695719	0.235999	-2.94797	0.00319866	0.0629749
ENSG00000233476	EEF1A1P6	195.185	-1.45838	0.494811	-2.94735	0.00320514	0.0629749
ENSG00000067992	NA	70.352	1.64957	0.56003	2.9455	0.00322438	0.0629749
ENSG00000057608	GDI2	1180.18	-0.626845	0.212624	-2.94815	0.00319687	0.0629749
ENSG00000166289	NA	25.3656	2.5553	0.867264	2.9464	0.003215	0.0629749
ENSG00000164687	FABP5	4049.55	0.872795	0.296546	2.94321	0.00324833	0.0633031
ENSG00000137491	SLCO2B1	404.728	1.2663	0.430543	2.94118	0.00326968	0.0635794
ENSG00000136802	LRRC8A	102.086	1.38698	0.47246	2.93565	0.00332852	0.0644924
ENSG00000153786	ZDHHC7	72.3061	1.34742	0.459023	2.9354	0.00333117	0.0644924
ENSG00000033327	GAB2	189.444	1.04331	0.355517	2.93463	0.00333944	0.0645116
ENSG00000013375	PGM3	37.4822	2.35988	0.804667	2.93274	0.00335982	0.0647643
ENSG00000135899	SP110	182.639	-1.54201	0.52641	-2.9293	0.0033973	0.0652556
ENSG00000073861	NA	17.4268	4.04427	1.38074	2.92905	0.00340003	0.0652556
ENSG00000135605	TEC	60.2668	3.23992	1.10669	2.92758	0.00341612	0.0654228
ENSG00000143457	NA	15.8517	-4.80781	1.64659	-2.91986	0.00350194	0.0669218
ENSG00000185507	IRF7	1125.72	-1.06698	0.36557	-2.91866	0.0035154	0.0670345
ENSG00000092820	EZR	923.584	-0.805061	0.276018	-2.9167	0.00353755	0.0673121
ENSG00000101187	SLCO4A1	295.702	1.37422	0.471265	2.91603	0.00354517	0.0673127
ENSG00000160917	CPSF4	63.8043	1.67352	0.574869	2.91113	0.0036012	0.0682304
ENSG00000153113	CAST	609.316	0.761959	0.261833	2.9101	0.00361316	0.0683111
ENSG00000114391	RPL24	441.113	-0.897444	0.308496	-2.90909	0.00362478	0.068385
ENSG00000206190	ATP10A	31.4326	5.08739	1.75042	2.90638	0.00365632	0.0688335
ENSG00000103222	ABCC1	274.123	1.02174	0.3518	2.90433	0.00368036	0.0688476
ENSG00000103066	PLA2G15	121.766	1.91631	0.659691	2.90486	0.00367414	0.0688476
ENSG00000166750	SLFN5	269.199	2.67077	0.919445	2.90477	0.00367526	0.0688476
ENSG00000077063	CTTNBP2	106.368	-1.33354	0.459947	-2.89934	0.00373945	0.0696634
ENSG00000164949	GEM	166.32	1.50072	0.517609	2.89932	0.00373968	0.0696634
ENSG00000084733	RAB10	942.287	0.690098	0.23818	2.89738	0.00376292	0.0699493
ENSG00000131979	GCH1	60.4295	2.71756	0.939203	2.89348	0.00381001	0.0706765
ENSG00000176928	GCNT4	52.9642	2.60977	0.902853	2.89058	0.00384535	0.0710348
ENSG00000273749	CYFIP1	576.019	0.820928	0.283948	2.89112	0.0038387	0.0710348
ENSG00000100554	ATP6V1D	449.743	0.712186	0.246592	2.88812	0.00387555	0.0714438
ENSG00000148672	GLUD1	217.11	0.989584	0.343266	2.88285	0.00394094	0.0724986
ENSG00000115165	CYTIP	799.465	-0.692823	0.240701	-2.87835	0.00399761	0.0733888
ENSG00000198695	MT-ND6	4987.86	0.784898	0.272935	2.87577	0.00403049	0.0738395
ENSG00000213860	RPL21P75	348.166	-1.02719	0.357385	-2.87419	0.00405064	0.0739993
ENSG00000184990	SIVA1	332.361	-0.823003	0.286432	-2.87329	0.00406221	0.0739993
ENSG00000173821	RNF213	3486.87	0.782405	0.272318	2.87313	0.00406425	0.0739993
ENSG00000135636	DYSF	140.468	1.16883	0.407462	2.86856	0.00412346	0.0746178
ENSG00000106105	GARS	607.48	0.689048	0.240169	2.86901	0.00411753	0.0746178
ENSG00000211584	SLC48A1	271.026	1.10171	0.383908	2.86973	0.00410822	0.0746178
ENSG00000026652	AGPAT4	57.1947	1.62879	0.56825	2.86633	0.00415262	0.0749924
ENSG00000158882	NA	34.2025	2.36383	0.825181	2.86462	0.00417512	0.0752456
ENSG00000124570	SERPINB6	311.538	0.839852	0.293376	2.86271	0.00420031	0.075546
ENSG00000164587	RPS14	2843.35	-0.80373	0.281001	-2.86024	0.00423316	0.0759827
ENSG00000198502	HLA-DRB5	12008.4	-0.636903	0.223173	-2.85385	0.00431933	0.0773727
ENSG00000122694	GLIPR2	1542.61	-0.575709	0.201933	-2.85099	0.00435836	0.0778719
ENSG00000067955	CBFB	219.059	-0.832211	0.29195	-2.85052	0.00436476	0.0778719
ENSG00000198246	SLC29A3	205.784	1.36494	0.48046	2.84091	0.00449857	0.080098
ENSG00000237541	HLA-DQA2	421.856	-1.04403	0.367675	-2.83955	0.00451765	0.0802766
ENSG00000135211	TMEM60	120.886	1.0637	0.374825	2.83785	0.00454182	0.0803839
ENSG00000166825	ANPEP	2809.52	0.935684	0.329694	2.83804	0.00453918	0.0803839
ENSG00000006747	NA	40.3295	5.67747	2.00137	2.83679	0.00455691	0.0804903
ENSG00000173706	HEG1	107.3	1.57981	0.557231	2.8351	0.00458107	0.0807562
ENSG00000213983	AP1G2	179.907	-1.05797	0.373539	-2.83229	0.00462164	0.0811486
ENSG00000171914	TLN2	47.9995	1.53148	0.540683	2.83249	0.00461872	0.0811486
ENSG00000102393	GLA	983.183	0.626393	0.221241	2.83127	0.00463642	0.0812474
ENSG00000177954	RPS27	1931.14	-0.886945	0.313801	-2.82645	0.00470665	0.0818549
ENSG00000120306	CYSTM1	382.075	0.874492	0.309295	2.82737	0.00469318	0.0818549
ENSG00000101439	CST3	48078.1	-0.890867	0.315199	-2.82636	0.00470802	0.0818549
ENSG00000198727	MT-CYB	80860.6	0.773652	0.273727	2.82637	0.00470794	0.0818549
ENSG00000226979	LTA	229.361	-1.57352	0.55721	-2.82393	0.00474389	0.0823171
ENSG00000079691	CARMIL1	32.7087	1.89982	0.673203	2.82206	0.00477166	0.0826374
ENSG00000116285	ERRFI1	128.509	1.5025	0.533455	2.81654	0.00485438	0.083906
ENSG00000173110	HSPA6	42.5743	4.60681	1.63735	2.81358	0.00489938	0.0841915
ENSG00000168546	GFRA2	69.1422	1.44189	0.512325	2.8144	0.00488687	0.0841915
ENSG00000204577	LILRB3	233.357	1.15353	0.40993	2.81397	0.00489331	0.0841915
ENSG00000136869	TLR4	85.0068	1.49295	0.531811	2.80729	0.00499598	0.08552
ENSG00000064666	CNN2	883.451	-0.93811	0.334144	-2.8075	0.00499272	0.08552
ENSG00000115295	CLIP4	40.3463	1.57777	0.563368	2.80061	0.00510064	0.0871357
ENSG00000148848	ADAM12	109.785	1.52175	0.543479	2.80002	0.00511002	0.0871357
ENSG00000136856	NA	33.6123	2.00058	0.714896	2.79842	0.00513533	0.0873992
ENSG00000187116	LILRA5	168.972	-3.93409	1.40633	-2.79742	0.00515127	0.0875026
ENSG00000136244	IL6	567.93	1.56221	0.559024	2.79453	0.00519744	0.088118
ENSG00000065923	SLC9A7	93.756	-1.3361	0.478521	-2.79214	0.00523599	0.0886022
ENSG00000154451	GBP5	820.348	-0.987314	0.353695	-2.79143	0.00524762	0.0886298
ENSG00000177917	ARL6IP6	120.66	-0.985989	0.353528	-2.78899	0.00528721	0.0891286
ENSG00000170871	KIAA0232	87.1961	1.41475	0.507424	2.78811	0.00530169	0.0892032
ENSG00000090316	MAEA	150.756	0.942152	0.338233	2.78551	0.0053444	0.0897514
ENSG00000123643	SLC36A1	82.6805	1.64126	0.589785	2.78282	0.00538889	0.0903276
ENSG00000183621	ZNF438	57.8108	1.82044	0.654747	2.78037	0.0054297	0.0908399
ENSG00000234741	GAS5	91.9325	-1.20194	0.432955	-2.77614	0.00550086	0.0913411
ENSG00000077585	GPR137B	334.638	0.949973	0.342083	2.77703	0.00548587	0.0913411
ENSG00000257605	RP11-680A11.5	79.4691	1.2597	0.453509	2.77767	0.00547508	0.0913411
ENSG00000089041	P2RX7	332.231	1.01135	0.364256	2.77649	0.00549489	0.0913411
ENSG00000101444	AHCY	270.627	0.833826	0.300514	2.77467	0.00552578	0.0915834
ENSG00000175895	PLEKHF2	274.775	-1.02243	0.369085	-2.77017	0.00560267	0.0926845
ENSG00000167552	TUBA1A	22146.7	-0.695734	0.25138	-2.76765	0.00564613	0.0932294
ENSG00000047249	ATP6V1H	217.72	1.17438	0.42515	2.76227	0.00574004	0.0946039
ENSG00000197961	ZNF121	64.5422	-1.04925	0.380704	-2.75608	0.00584994	0.0962364
ENSG00000197982	C1orf122	320.67	0.927042	0.336969	2.75112	0.00593919	0.0971355
ENSG00000137936	BCAR3	243.447	1.16051	0.42191	2.75061	0.00594841	0.0971355
ENSG00000131370	NA	13.2178	4.71889	1.715	2.75154	0.00593149	0.0971355
ENSG00000167842	MIS12	66.3108	-1.59915	0.581222	-2.75136	0.00593481	0.0971355
ENSG00000075213	NA	13.0013	5.50229	2.00092	2.74988	0.00596169	0.0971733
ENSG00000121964	GTDC1	69.808	-1.08955	0.398014	-2.73747	0.00619141	0.100673
ENSG00000135486	HNRNPA1	1165.6	-0.482566	0.176308	-2.73706	0.00619908	0.100673
ENSG00000085231	AK6	182.914	0.836544	0.305727	2.73624	0.00621454	0.100739
ENSG00000006625	GGCT	239.028	0.857645	0.313762	2.73343	0.00626787	0.101418
ENSG00000106397	PLOD3	225.508	0.943829	0.34571	2.73012	0.00633114	0.102255
ENSG00000185745	IFIT1	4654.26	-1.6379	0.600206	-2.7289	0.00635468	0.102449
ENSG00000100578	NA	17.419	2.33015	0.855308	2.72434	0.00644293	0.103683
ENSG00000136695	IL36RN	489.156	1.52592	0.561304	2.71853	0.00655733	0.105333
ENSG00000168575	NA	40.5166	1.72576	0.634983	2.71781	0.00657151	0.10537
ENSG00000102316	MAGED2	583.348	-0.953484	0.351229	-2.71471	0.00663343	0.106031
ENSG00000260708	CTA-29F11.1	27.1436	-1.61046	0.593271	-2.71455	0.00663666	0.106031
ENSG00000118257	NRP2	912.201	1.14591	0.422576	2.71172	0.00669352	0.106747
ENSG00000156469	NA	35.1484	2.22706	0.824242	2.70195	0.00689338	0.10954
ENSG00000130203	APOE	25.0412	5.52039	2.04307	2.70201	0.00689218	0.10954
ENSG00000187608	ISG15	58083.4	-1.11629	0.413729	-2.69811	0.00697349	0.110571
ENSG00000163131	CTSS	1648.37	0.716256	0.265536	2.6974	0.0069883	0.110571
ENSG00000145777	NA	20.7528	4.58208	1.69892	2.69705	0.00699566	0.110571
ENSG00000131016	AKAP12	298.72	1.0674	0.396208	2.69403	0.00705942	0.111183
ENSG00000165071	TMEM71	95.8241	-1.07647	0.399543	-2.69427	0.0070544	0.111183
ENSG00000143149	ALDH9A1	158.39	0.921357	0.342258	2.692	0.00710249	0.111663
ENSG00000119866	BCL11A	88.2912	-1.56199	0.580489	-2.69082	0.00712764	0.11186
ENSG00000117450	PRDX1	1786.42	0.694885	0.258616	2.68694	0.00721096	0.112609
ENSG00000178234	GALNT11	104.144	1.17263	0.43638	2.68717	0.00720601	0.112609
ENSG00000147604	RPL7	3300.25	-0.726478	0.270385	-2.68682	0.0072135	0.112609
ENSG00000105383	CD33	271.747	-1.09768	0.408838	-2.68487	0.00725582	0.113071
ENSG00000048162	NOP16	167.466	1.11846	0.417512	2.67887	0.007387	0.114913
ENSG00000116663	FBXO6	494.529	-0.692725	0.258829	-2.67638	0.00744215	0.115568
ENSG00000109475	RPL34	949.493	-0.780291	0.291838	-2.67371	0.00750174	0.116087
ENSG00000136286	MYO1G	400.535	-1.23956	0.463525	-2.67421	0.00749062	0.116087
ENSG00000136152	COG3	56.8294	-1.31997	0.493908	-2.6725	0.00752874	0.116302
ENSG00000119655	NPC2	2381.56	0.591537	0.221554	2.66995	0.00758624	0.116783
ENSG00000167208	SNX20	313.108	-1.12424	0.421015	-2.6703	0.00757832	0.116783
ENSG00000169554	ZEB2	676.086	0.72404	0.27149	2.66691	0.00765519	0.117504
ENSG00000126264	HCST	321.335	0.835619	0.313351	2.66672	0.00765955	0.117504
ENSG00000205302	SNX2	624.07	0.746872	0.28022	2.6653	0.00769192	0.117797
ENSG00000002549	LAP3	1354.99	0.71306	0.267795	2.66271	0.00775137	0.118502
ENSG00000135074	ADAM19	2033.69	-0.856653	0.321905	-2.6612	0.00778628	0.118831
ENSG00000064042	NA	22.5686	-3.76618	1.41629	-2.65919	0.00783284	0.119336
ENSG00000080822	CLDND1	349.372	-0.677097	0.254837	-2.65699	0.00788425	0.119649
ENSG00000104783	KCNN4	457.109	0.949117	0.357271	2.65658	0.00789387	0.119649
ENSG00000160209	PDXK	914.416	0.592593	0.223019	2.65714	0.00788071	0.119649
ENSG00000154803	FLCN	172.516	1.00323	0.377974	2.65423	0.00794906	0.12028
ENSG00000135862	LAMC1	40.5709	2.13622	0.805134	2.65325	0.00797207	0.120397
ENSG00000159388	BTG2	2262.08	-0.977837	0.368651	-2.65247	0.00799045	0.120397
ENSG00000113657	DPYSL3	49.3491	2.46397	0.929038	2.65217	0.00799753	0.120397
ENSG00000214194	LINC00998	120.006	0.935725	0.353034	2.65053	0.00803663	0.120781
ENSG00000144655	CSRNP1	1164.31	-0.907352	0.342623	-2.64825	0.00809101	0.121393
ENSG00000118971	CCND2	335.536	-0.716885	0.271011	-2.64523	0.00816359	0.121454
ENSG00000185033	NA	25.7042	4.77351	1.8038	2.64637	0.00813617	0.121454
ENSG00000157045	NTAN1	158.858	0.880287	0.332768	2.64535	0.00816068	0.121454
ENSG00000090013	BLVRB	1458.28	0.704423	0.266168	2.64654	0.00813209	0.121454
ENSG00000028277	POU2F2	47.7895	-2.52731	0.95538	-2.64535	0.00816064	0.121454
ENSG00000066697	MSANTD3	175.317	1.19435	0.451768	2.64371	0.00820019	0.121794
ENSG00000163931	TKT	822.368	0.681852	0.25819	2.64089	0.00826883	0.122608
ENSG00000121542	NA	37.129	-1.77146	0.671598	-2.63768	0.00834754	0.123569
ENSG00000187257	RSBN1L	100.765	-1.03995	0.394909	-2.6334	0.00845345	0.124928
ENSG00000124762	CDKN1A	17137.8	-0.629122	0.239238	-2.62969	0.0085463	0.125672
ENSG00000067836	ROGDI	345.2	-0.816078	0.31022	-2.63064	0.00852246	0.125672
ENSG00000005381	NA	24.7938	-2.0354	0.773964	-2.62983	0.00854272	0.125672
ENSG00000165861	ZFYVE1	59.6142	1.36312	0.518481	2.62907	0.00856188	0.125692
ENSG00000121989	ACVR2A	71.2769	-1.57221	0.598543	-2.62673	0.008621	0.126143
ENSG00000167315	ACAA2	468.154	0.661923	0.251987	2.62681	0.00861889	0.126143
ENSG00000163666	HESX1	62.6969	-4.26501	1.62517	-2.62435	0.00868157	0.126611
ENSG00000179630	LACC1	57.9044	1.50268	0.572528	2.62464	0.00867412	0.126611
ENSG00000025772	TOMM34	608.663	-0.815243	0.310758	-2.6234	0.0087057	0.126754
ENSG00000109089	CDR2L	149.538	-1.67802	0.639789	-2.62276	0.00872196	0.126783
ENSG00000175592	FOSL1	213.032	0.873776	0.333593	2.61929	0.00881127	0.127872
ENSG00000137965	IFI44	1176.24	-0.808051	0.308878	-2.61609	0.00889437	0.128656
ENSG00000152766	ANKRD22	144.363	4.21241	1.61005	2.61632	0.00888835	0.128656
ENSG00000155090	KLF10	374.873	-0.995192	0.381006	-2.61201	0.00900104	0.129987
ENSG00000149782	PLCB3	29.6969	1.77985	0.681695	2.61092	0.00903003	0.130194
ENSG00000108846	ABCC3	152.538	1.41892	0.544539	2.60572	0.00916802	0.131755
ENSG00000141447	OSBPL1A	91.8184	0.967256	0.371167	2.60598	0.0091611	0.131755
ENSG00000122406	RPL5	1374.89	-0.579402	0.222556	-2.6034	0.0092305	0.132438
ENSG00000144837	PLA1A	61.358	-1.40221	0.539668	-2.59829	0.00936884	0.134206
ENSG00000118246	NA	62.2024	1.42103	0.54731	2.5964	0.00942074	0.134732
ENSG00000111729	CLEC4A	1751.26	-0.54633	0.210503	-2.59535	0.00944939	0.134924
ENSG00000092010	PSME1	1136.85	-0.48508	0.186998	-2.59404	0.00948561	0.135223
ENSG00000181220	ZNF746	46.5769	1.9202	0.741318	2.59025	0.00959063	0.136426
ENSG00000171860	C3AR1	38.1758	2.276	0.878804	2.58989	0.00960078	0.136426
ENSG00000112659	NA	68.9039	1.79028	0.691601	2.5886	0.00963657	0.136716
ENSG00000198814	GK	238.366	-0.809751	0.312976	-2.58726	0.00967426	0.137031
ENSG00000121152	NCAPH	155.822	1.00684	0.389531	2.58475	0.0097449	0.137812
ENSG00000116031	NA	59.2821	-3.26367	1.26298	-2.58412	0.00976291	0.137847
ENSG00000152601	MBNL1	798.889	-0.625088	0.242197	-2.58091	0.00985404	0.138912
ENSG00000106868	SUSD1	92.8286	1.17916	0.458871	2.5697	0.0101786	0.143033
ENSG00000160013	PTGIR	111.277	-1.81094	0.704648	-2.56999	0.0101701	0.143033
ENSG00000113552	GNPDA1	143.404	1.2789	0.497868	2.56875	0.0102065	0.143198
ENSG00000125505	MBOAT7	152.581	-0.949981	0.370079	-2.56697	0.0102593	0.143711
ENSG00000277443	MARCKS	382.563	1.10046	0.429201	2.56396	0.0103485	0.144732
ENSG00000162616	DNAJB4	171.121	-1.15512	0.450734	-2.56276	0.0103845	0.145007
ENSG00000242574	HLA-DMB	2286.47	-0.684733	0.267538	-2.55939	0.0104857	0.14619
ENSG00000161638	ITGA5	759.58	0.687546	0.268963	2.55629	0.0105796	0.147267
ENSG00000141012	GALNS	130.906	1.13523	0.444309	2.55505	0.0106173	0.14756
ENSG00000125730	NA	38.9175	2.10777	0.826294	2.55087	0.0107455	0.149109
ENSG00000107566	NA	40.4438	1.45067	0.569592	2.54687	0.0108695	0.150593
ENSG00000108064	TFAM	24.6985	1.62212	0.637639	2.54395	0.0109606	0.151619
ENSG00000204264	PSMB8	843.203	-0.653591	0.257103	-2.54214	0.0110177	0.152171
ENSG00000100650	SRSF5	1083.53	-0.636888	0.250809	-2.53933	0.0111064	0.153158
ENSG00000076864	RAP1GAP	244.894	-0.909306	0.358441	-2.53683	0.011186	0.153829
ENSG00000012779	ALOX5	51.5707	-1.94192	0.765525	-2.53672	0.0111898	0.153829
ENSG00000069482	GAL	105.884	3.30845	1.30514	2.53494	0.0112466	0.154371
ENSG00000125618	PAX8	40.8135	1.95739	0.773761	2.5297	0.0114159	0.155994
ENSG00000185201	IFITM2	531.881	-0.846555	0.334564	-2.53032	0.0113957	0.155994
ENSG00000141076	UTP4	171.536	-0.847074	0.334858	-2.52965	0.0114177	0.155994
ENSG00000155463	OXA1L	309.451	0.735338	0.290849	2.52824	0.0114635	0.156263
ENSG00000103253	HAGHL	26.1911	1.7979	0.71135	2.52744	0.0114897	0.156263
ENSG00000140968	IRF8	562.654	2.10662	0.833504	2.52743	0.0114902	0.156263
ENSG00000163661	PTX3	543.225	1.14213	0.452087	2.52634	0.0115258	0.156339
ENSG00000124225	PMEPA1	40.5319	-1.46959	0.581745	-2.52618	0.011531	0.156339
ENSG00000123427	METTL21B	62.1676	2.08819	0.826993	2.52503	0.0115687	0.15661
ENSG00000105619	TFPT	95.9349	0.929142	0.368149	2.52382	0.0116086	0.156911
ENSG00000229391	HLA-DRB6	1056.31	-0.745169	0.295468	-2.52199	0.0116692	0.15749
ENSG00000065600	TMEM206	112.845	1.2198	0.483884	2.52086	0.011707	0.15752
ENSG00000204610	NA	77.4894	4.08877	1.62189	2.521	0.0117023	0.15752
ENSG00000186318	BACE1	38.8779	1.7438	0.691975	2.52003	0.0117344	0.157649
ENSG00000226822	RP11-356N1.2	57.1757	1.329	0.527995	2.51707	0.0118336	0.158045
ENSG00000127993	RBM48	54.2009	-1.36184	0.541022	-2.51715	0.0118308	0.158045
ENSG00000104164	BLOC1S6	546.214	-0.764766	0.303837	-2.51702	0.0118351	0.158045
ENSG00000103043	VAC14	634.058	0.643508	0.255548	2.51815	0.0117974	0.158045
ENSG00000127948	POR	209.502	0.951806	0.378237	2.51643	0.0118552	0.158075
ENSG00000135821	GLUL	3865.43	1.02773	0.409138	2.51194	0.012007	0.159826
ENSG00000138744	NAAA	1127.25	-0.541029	0.215422	-2.51148	0.0120226	0.159826
ENSG00000113360	NA	47.6502	1.17154	0.466596	2.51082	0.0120451	0.159886
ENSG00000228589	SPCS2P4	74.1153	1.07757	0.429964	2.50619	0.0122041	0.161557
ENSG00000147533	GOLGA7	325.964	-0.562331	0.224386	-2.50609	0.0122074	0.161557
ENSG00000168765	GSTM4	180.088	1.03582	0.413642	2.50415	0.0122746	0.161722
ENSG00000188820	FAM26F	254.528	-1.00223	0.400128	-2.50476	0.0122534	0.161722
ENSG00000110002	VWA5A	74.4259	1.37639	0.549607	2.50431	0.0122691	0.161722
ENSG00000109790	KLHL5	41.925	1.29462	0.517363	2.50235	0.0123373	0.162306
ENSG00000242960	FTH1P23	201.586	0.915057	0.366018	2.50003	0.0124182	0.16313
ENSG00000028116	VRK2	120.422	-1.11644	0.446721	-2.4992	0.0124475	0.163273
ENSG00000136688	IL36G	438.369	-3.11217	1.24578	-2.49817	0.0124836	0.163504
ENSG00000014641	MDH1	2214.37	0.737681	0.295388	2.49733	0.0125132	0.163649
ENSG00000166311	SMPD1	100.53	1.216	0.487344	2.49516	0.0125901	0.164414
ENSG00000132199	ENOSF1	46.1239	1.39587	0.559801	2.4935	0.012649	0.164697
ENSG00000274276	NA	15.7833	2.90022	1.16289	2.49398	0.0126319	0.164697
ENSG00000121390	PSPC1	277.184	-0.695473	0.279135	-2.49153	0.0127193	0.165184
ENSG00000100365	NCF4	192.993	1.10059	0.441753	2.49141	0.0127236	0.165184
ENSG00000163466	ARPC2	9191.4	-0.566373	0.227608	-2.48837	0.0128329	0.16573
ENSG00000144802	NFKBIZ	1494.64	-0.842093	0.338354	-2.48879	0.0128177	0.16573
ENSG00000175573	C11orf68	37.192	1.7098	0.687174	2.48816	0.0128404	0.16573
ENSG00000149577	SIDT2	257.321	1.14543	0.460099	2.48953	0.0127914	0.16573
ENSG00000106070	GRB10	111.655	2.28809	0.920194	2.48653	0.0128995	0.165768
ENSG00000147650	LRP12	101.633	1.21297	0.487755	2.48684	0.0128883	0.165768
ENSG00000110876	SELPLG	726.891	-0.9407	0.378217	-2.4872	0.0128754	0.165768
ENSG00000115946	PNO1	83.9096	-0.950319	0.38302	-2.48112	0.013097	0.167577
ENSG00000002933	TMEM176A	67.6656	2.65256	1.06866	2.48215	0.0130593	0.167577
ENSG00000149016	NA	21.2031	2.91114	1.17319	2.48139	0.0130871	0.167577
ENSG00000132466	ANKRD17	174.91	0.776845	0.313229	2.48012	0.0131339	0.167807
ENSG00000240065	PSMB9	756.054	-0.831995	0.335632	-2.47889	0.0131792	0.168144
ENSG00000213626	NA	13.4028	4.91868	1.98799	2.4742	0.0133536	0.169667
ENSG00000111271	NA	31.8331	1.90888	0.771646	2.47378	0.0133693	0.169667
ENSG00000108784	NAGLU	38.5433	1.38089	0.558248	2.47362	0.0133752	0.169667
ENSG00000125726	CD70	49.2909	-3.25824	1.31668	-2.47459	0.0133389	0.169667
ENSG00000155097	ATP6V1C1	351.225	0.625034	0.25302	2.47029	0.0135003	0.17101
ENSG00000114127	XRN1	306.549	-1.09349	0.442753	-2.46975	0.0135209	0.171026
ENSG00000270276	HIST2H4B	44.6123	-1.45156	0.588677	-2.46579	0.0136711	0.171889
ENSG00000009790	TRAF3IP3	67.2805	-1.64931	0.669142	-2.46481	0.0137086	0.171889
ENSG00000163235	TGFA	305.242	1.07049	0.433874	2.46728	0.0136144	0.171889
ENSG00000113712	CSNK1A1	487.145	-0.546211	0.221453	-2.46649	0.0136443	0.171889
ENSG00000122547	EEPD1	28.0681	2.37537	0.963879	2.46439	0.0137247	0.171889
ENSG00000136436	CALCOCO2	369.712	-0.629375	0.255225	-2.46596	0.0136646	0.171889
ENSG00000128203	NA	21.7775	-2.38591	0.967808	-2.46527	0.0136909	0.171889
ENSG00000071243	ING3	126.236	-0.934144	0.379326	-2.46264	0.0137919	0.172486
ENSG00000213614	HEXA	520.797	0.556801	0.226184	2.46171	0.0138276	0.172689
ENSG00000101150	TPD52L2	662.087	0.688179	0.279888	2.45876	0.0139417	0.173869
ENSG00000175352	NRIP3	78.5124	2.75483	1.12157	2.45623	0.0140404	0.174854
ENSG00000115875	SRSF7	503.047	-0.668801	0.272495	-2.45437	0.0141134	0.17527
ENSG00000139636	LMBR1L	168.517	1.19363	0.486305	2.45449	0.0141086	0.17527
ENSG00000107719	PALD1	69.8814	-1.63083	0.66469	-2.45352	0.0141465	0.175436
ENSG00000138035	PNPT1	358.989	-0.917314	0.374194	-2.45144	0.0142287	0.175475
ENSG00000234287	RP11-761N21.2	69.2294	-1.23101	0.502013	-2.45215	0.0142005	0.175475
ENSG00000254470	AP5B1	239.256	0.966118	0.393905	2.45267	0.0141801	0.175475
ENSG00000111229	ARPC3	1918.9	-0.428385	0.174732	-2.45167	0.0142196	0.175475
ENSG00000118181	RPS25	826.655	-0.687073	0.280536	-2.44914	0.0143198	0.176352
ENSG00000141449	NA	19.5605	-3.32013	1.35729	-2.44614	0.0144395	0.17758
ENSG00000108639	SYNGR2	5505.32	-0.590101	0.241365	-2.44485	0.0144912	0.177723
ENSG00000185624	P4HB	1241.77	0.638631	0.261191	2.44507	0.0144824	0.177723
ENSG00000276070	CCL4L2	51567	-0.791811	0.324196	-2.44238	0.0145908	0.17845
ENSG00000100079	LGALS2	73.4726	-1.69444	0.693741	-2.44247	0.0145873	0.17845
ENSG00000138018	EPT1	80.5328	1.28366	0.526214	2.43942	0.0147108	0.179671
ENSG00000170802	FOXN2	102.094	-0.939386	0.385372	-2.43761	0.0147846	0.179835
ENSG00000147224	PRPS1	213.839	0.844891	0.346608	2.4376	0.0147852	0.179835
ENSG00000178974	FBXO34	206.164	-0.971692	0.398581	-2.43788	0.0147737	0.179835
ENSG00000135597	REPS1	32.2068	1.59219	0.653425	2.43668	0.0148228	0.180046
ENSG00000127328	NA	24.0899	-2.54337	1.04453	-2.43494	0.0148943	0.180259
ENSG00000168675	LDLRAD4	148.56	-1.24933	0.513002	-2.43534	0.0148779	0.180259
ENSG00000167461	RAB8A	532.152	-0.583258	0.239554	-2.43477	0.0149013	0.180259
ENSG00000158485	CD1B	3001.44	-0.602979	0.247781	-2.43352	0.0149529	0.180637
ENSG00000156127	BATF	454.68	0.851701	0.350081	2.43287	0.0149798	0.180715
ENSG00000112304	ACOT13	148.136	0.853302	0.35103	2.43085	0.0150634	0.181477
ENSG00000115956	PLEK	8563.02	-0.675632	0.278002	-2.43031	0.0150857	0.181499
ENSG00000129245	NA	29.7355	1.73487	0.714308	2.42874	0.0151515	0.182043
ENSG00000170458	CD14	20.6633	3.00092	1.23601	2.42792	0.0151859	0.18221
ENSG00000008130	NADK	122.938	0.964688	0.397807	2.42501	0.0153078	0.182762
ENSG00000254893	AC113404.1	80.8544	1.59073	0.656141	2.42437	0.015335	0.182762
ENSG00000079819	EPB41L2	219.499	1.021	0.421085	2.42469	0.0153215	0.182762
ENSG00000102007	PLP2	262.962	-0.899634	0.37105	-2.42456	0.0153268	0.182762
ENSG00000110756	HPS5	377.795	-0.597735	0.246411	-2.42576	0.0152762	0.182762
ENSG00000140749	IGSF6	2747.21	0.754496	0.311334	2.42343	0.0153748	0.182991
ENSG00000265972	TXNIP	2079.95	-0.684386	0.282514	-2.42249	0.0154146	0.183219
ENSG00000179409	NA	41.7878	-1.99234	0.822993	-2.42084	0.0154845	0.183804
ENSG00000096746	HNRNPH3	243.502	-0.685093	0.283107	-2.41991	0.0155243	0.183892
ENSG00000151651	ADAM8	362.987	-1.24106	0.513002	-2.41921	0.0155542	0.183892
ENSG00000171298	GAA	470.334	0.752943	0.311211	2.4194	0.0155463	0.183892
ENSG00000163297	ANTXR2	171.652	-1.27743	0.52864	-2.41645	0.0156727	0.184076
ENSG00000112799	LY86	183.1	-0.950835	0.393487	-2.41643	0.0156736	0.184076
ENSG00000134802	SLC43A3	390.44	1.14214	0.472496	2.41725	0.0156381	0.184076
ENSG00000168439	STIP1	626.181	0.574687	0.237688	2.41782	0.0156138	0.184076
ENSG00000130309	COLGALT1	724.261	0.792143	0.327717	2.41716	0.0156422	0.184076
ENSG00000143786	NA	58.6826	2.05191	0.850944	2.41134	0.0158941	0.185764
ENSG00000163347	CLDN1	572.822	-1.71007	0.709225	-2.41118	0.015901	0.185764
ENSG00000134954	ETS1	38.7929	-1.59689	0.661972	-2.41232	0.0158512	0.185764
ENSG00000223799	IL10RB-AS1	71.6494	1.00583	0.417135	2.41127	0.0158969	0.185764
ENSG00000233834	AC005083.1	41.2492	2.81576	1.16812	2.4105	0.0159305	0.185863
ENSG00000065809	FAM107B	195.112	0.98544	0.409553	2.40613	0.0161224	0.187855
ENSG00000155868	MED7	65.5427	-0.999447	0.415809	-2.40362	0.0162337	0.188879
ENSG00000224557	HLA-DPB2	109.142	-1.09627	0.456355	-2.40223	0.0162955	0.188879
ENSG00000140577	CRTC3	91.3795	0.828666	0.344913	2.40254	0.0162817	0.188879
ENSG00000175938	ORAI3	26.4452	1.73256	0.720989	2.40303	0.0162598	0.188879
ENSG00000166340	TPP1	1685.41	0.596979	0.24858	2.40156	0.0163252	0.188976
ENSG00000100316	RPL3	3051.41	-0.529884	0.220708	-2.40084	0.0163577	0.189105
ENSG00000131459	NA	29.3701	4.10236	1.70953	2.3997	0.0164085	0.189445
ENSG00000117632	NA	42.2706	1.61939	0.675589	2.39701	0.0165295	0.190594
ENSG00000172366	MCRIP2	155.234	0.766475	0.32006	2.39478	0.0166302	0.191507
ENSG00000068745	IP6K2	284.977	-0.644954	0.269397	-2.39407	0.0166626	0.191631
ENSG00000105248	CCDC94	123.568	-0.807873	0.337682	-2.39241	0.0167383	0.192252
ENSG00000234851	RPL23AP42	106.324	-0.866002	0.362825	-2.38683	0.0169943	0.194928
ENSG00000112137	PHACTR1	278.056	0.977233	0.409738	2.38502	0.0170782	0.194928
ENSG00000131323	TRAF3	186.908	0.664599	0.278552	2.3859	0.0170372	0.194928
ENSG00000168961	LGALS9	502.611	0.783587	0.328442	2.38577	0.0170435	0.194928
ENSG00000100292	HMOX1	4217.7	0.933297	0.391327	2.38496	0.0170812	0.194928
ENSG00000234263	NA	14.6777	4.38456	1.839	2.38421	0.0171157	0.195071
ENSG00000162385	NA	35.392	-1.4468	0.608174	-2.37893	0.0173629	0.197634
ENSG00000125945	NA	13.2199	-4.57375	1.92368	-2.3776	0.0174255	0.197878
ENSG00000136492	NA	14.2809	-4.62271	1.94472	-2.37706	0.0174513	0.197878
ENSG00000198763	MT-ND2	13445.6	0.683258	0.287408	2.37731	0.0174393	0.197878
ENSG00000124831	LRRFIP1	1643.14	0.445766	0.187682	2.37512	0.0175435	0.198669
ENSG00000039319	ZFYVE16	267.4	0.817767	0.3447	2.3724	0.0176729	0.199877
ENSG00000010818	HIVEP2	88.139	-2.93527	1.23754	-2.37186	0.017699	0.199877
ENSG00000136193	SCRN1	81.3445	-1.36267	0.574779	-2.37078	0.0177507	0.199877
ENSG00000154589	LY96	210.196	0.806889	0.340384	2.37052	0.0177629	0.199877
ENSG00000142192	APP	51.4495	1.52643	0.643806	2.37094	0.0177427	0.199877
ENSG00000099331	MYO9B	345.744	0.606573	0.256199	2.36758	0.0179047	0.201218
ENSG00000079215	SLC1A3	327.61	0.883533	0.373735	2.36406	0.0180757	0.202883
ENSG00000185344	ATP6V0A2	38.5823	-1.32373	0.560415	-2.36206	0.0181736	0.203723
ENSG00000215845	TSTD1	145.459	-1.22299	0.51799	-2.36103	0.0182243	0.204034
ENSG00000168301	KCTD6	28.7249	2.4287	1.02889	2.36049	0.0182506	0.204071
ENSG00000134686	PHC2	91.4857	1.22776	0.520453	2.35902	0.0183233	0.204468
ENSG00000103642	LACTB	369.981	0.621916	0.263654	2.35884	0.0183322	0.204468
ENSG00000082512	TRAF5	107.207	1.56363	0.663482	2.3567	0.0184382	0.205392
ENSG00000139410	NA	48.8072	1.63546	0.694233	2.35579	0.0184835	0.205638
ENSG00000132912	DCTN4	171.476	0.955168	0.405776	2.35393	0.0185762	0.20641
ENSG00000164167	LSM6	61.3382	-0.964813	0.410056	-2.35288	0.0186286	0.206733
ENSG00000074964	ARHGEF10L	202.514	1.08167	0.460809	2.34732	0.0189088	0.208798
ENSG00000092964	DPYSL2	1336.35	-0.688786	0.293382	-2.34774	0.0188875	0.208798
ENSG00000128815	WDFY4	214.14	-0.831404	0.354041	-2.34833	0.0188579	0.208798
ENSG00000165782	TMEM55B	55.0265	1.45739	0.620643	2.34819	0.0188647	0.208798
ENSG00000175348	TMEM9B	336.848	-0.537057	0.229032	-2.3449	0.019032	0.209116
ENSG00000133816	MICAL2	92.8817	-0.813841	0.346934	-2.34581	0.0189857	0.209116
ENSG00000111275	ALDH2	179.377	0.940002	0.40075	2.3456	0.0189963	0.209116
ENSG00000093010	COMT	1034.72	0.467161	0.199196	2.34524	0.0190148	0.209116
ENSG00000150938	CRIM1	48.6704	2.07387	0.884806	2.34387	0.0190847	0.209273
ENSG00000213024	NUP62	705.885	-0.57396	0.244895	-2.3437	0.0190935	0.209273
ENSG00000143333	NA	62.1387	1.93004	0.823913	2.34253	0.0191536	0.209632
ENSG00000115738	ID2	4269.6	-0.760542	0.324731	-2.34206	0.0191774	0.209632
ENSG00000118689	FOXO3	106.866	1.22949	0.525047	2.34168	0.0191972	0.209632
ENSG00000163161	ERCC3	107.187	1.04809	0.448024	2.33936	0.0193166	0.21059
ENSG00000169375	SIN3A	87.1819	-1.05811	0.452367	-2.33906	0.0193324	0.21059
ENSG00000159556	NA	12.7522	-3.2481	1.38919	-2.33812	0.0193809	0.210859
ENSG00000142686	C1orf216	73.884	1.61331	0.690998	2.33476	0.019556	0.211014
ENSG00000145741	BTF3	804.473	-0.560695	0.239982	-2.3364	0.0194703	0.211014
ENSG00000204387	C6orf48	194.907	-0.85461	0.365933	-2.33542	0.0195213	0.211014
ENSG00000128524	ATP6V1F	2815.84	0.550383	0.235745	2.33465	0.0195617	0.211014
ENSG00000136888	ATP6V1G1	894.875	0.572931	0.245254	2.33607	0.0194878	0.211014
ENSG00000166441	RPL27A	1717.46	-0.787373	0.337159	-2.33531	0.019527	0.211014
ENSG00000005379	TSPOAP1	32.3411	-1.55872	0.667176	-2.3363	0.0194757	0.211014
ENSG00000100139	MICALL1	246.288	1.08919	0.467403	2.33031	0.0197898	0.213216
ENSG00000117115	NA	13.6089	-4.59841	1.97453	-2.32886	0.0198665	0.213782
ENSG00000138801	PAPSS1	162.36	0.749334	0.321988	2.32721	0.019954	0.214248
ENSG00000112343	TRIM38	440.31	-0.64147	0.275648	-2.32713	0.0199581	0.214248
ENSG00000173559	NABP1	2069.24	0.657081	0.282423	2.32658	0.0199874	0.214303
ENSG00000152518	ZFP36L2	328.923	0.652023	0.280356	2.32569	0.020035	0.214554
ENSG00000213619	NDUFS3	205.613	0.717657	0.308938	2.32298	0.0201803	0.215848
ENSG00000167460	TPM4	4082.13	-0.427952	0.184307	-2.32196	0.0202352	0.216176
ENSG00000139746	RBM26	44.7984	1.18463	0.510481	2.32062	0.0203075	0.216687
ENSG00000120137	PANK3	126.215	0.878224	0.378706	2.31902	0.0203942	0.216829
ENSG00000172432	GTPBP2	91.2462	0.959168	0.413607	2.31904	0.0203931	0.216829
ENSG00000119917	IFIT3	16414.5	-0.920976	0.397095	-2.31928	0.0203796	0.216829
ENSG00000171658	NMRAL1P1	42.4784	1.87344	0.808533	2.31709	0.020499	0.217683
ENSG00000101608	MYL12A	4594.83	-0.494347	0.213458	-2.31589	0.0205641	0.217994
ENSG00000104814	MAP4K1	164.295	-1.13669	0.490873	-2.31565	0.0205776	0.217994
ENSG00000166598	HSP90B1	1014.68	0.579637	0.250464	2.31425	0.0206539	0.218542
ENSG00000173372	C1QA	2448.12	0.559184	0.241806	2.31253	0.0207485	0.218658
ENSG00000117305	HMGCL	124.146	1.19092	0.515002	2.31245	0.020753	0.218658
ENSG00000095209	TMEM38B	62.6554	-0.943911	0.408032	-2.31333	0.0207046	0.218658
ENSG00000185862	EVI2B	269.065	-0.822477	0.355703	-2.31226	0.0207635	0.218658
ENSG00000184489	NA	53.9707	-2.69371	1.16755	-2.30716	0.0210461	0.221287
ENSG00000123358	NR4A1	1064.02	-0.986823	0.427779	-2.30685	0.0210631	0.221287
ENSG00000105254	TBCB	767.484	-0.614621	0.266556	-2.30579	0.0211225	0.221648
ENSG00000228253	MT-ATP8	2777.21	0.705915	0.306464	2.30342	0.0212552	0.222778
ENSG00000130775	THEMIS2	261.69	0.772124	0.335292	2.30284	0.0212877	0.222855
ENSG00000197343	ZNF655	353.621	-0.573745	0.2496	-2.29866	0.0215242	0.224405
ENSG00000198887	SMC5	103.114	-1.01693	0.442445	-2.29844	0.021537	0.224405
ENSG00000174109	C16orf91	152.516	-0.813435	0.353764	-2.29937	0.0214838	0.224405
ENSG00000241973	PI4KA	178.683	0.739538	0.321752	2.29847	0.021535	0.224405
ENSG00000196154	S100A4	7358.35	-0.725353	0.315728	-2.2974	0.0215959	0.224755
ENSG00000186815	TPCN1	112.291	0.842358	0.366838	2.29627	0.0216607	0.225165
ENSG00000149177	PTPRJ	318.678	0.747567	0.325622	2.29581	0.0216867	0.225171
ENSG00000143549	TPM3	5729.58	-0.39825	0.173827	-2.29107	0.0219593	0.227203
ENSG00000159399	HK2	565.138	1.0786	0.470703	2.29146	0.0219368	0.227203
ENSG00000249992	TMEM158	24.486	2.08408	0.909337	2.29187	0.021913	0.227203
ENSG00000104228	NA	24.6644	1.9683	0.859412	2.29029	0.0220044	0.227404
ENSG00000160271	RALGDS	118.752	1.05737	0.461938	2.28898	0.0220808	0.227928
ENSG00000186106	NA	26.4438	-2.18297	0.954379	-2.28732	0.0221773	0.228658
ENSG00000176485	PLA2G16	76.0775	-1.73298	0.758248	-2.28551	0.0222829	0.22948
ENSG00000182952	HMGN4	103.776	-0.880438	0.385535	-2.28368	0.0223905	0.230321
ENSG00000149273	RPS3	1887.31	-0.667894	0.29284	-2.28075	0.0225635	0.231603
ENSG00000077984	CST7	946.012	-1.1124	0.48775	-2.28068	0.0225674	0.231603
ENSG00000227081	RP11-543P15.1	201.157	-0.807021	0.354138	-2.27883	0.0226769	0.232458
ENSG00000145431	PDGFC	44.9722	1.31103	0.576671	2.27344	0.0229997	0.235495
ENSG00000089220	PEBP1	1245.3	0.512681	0.225725	2.27127	0.0231307	0.236563
ENSG00000259590	RP11-20G13.3	45.0192	1.45893	0.642576	2.27043	0.0231812	0.236806
ENSG00000005893	LAMP2	741.478	0.593307	0.261422	2.26954	0.0232355	0.237087
ENSG00000100804	PSMB5	753.726	0.737776	0.325281	2.26812	0.023322	0.237697
ENSG00000158186	MRAS	234.299	0.716551	0.316065	2.2671	0.023384	0.238055
ENSG00000236700	LINC01010	139.752	0.835158	0.368467	2.26658	0.023416	0.238108
ENSG00000100280	AP1B1	1159.44	0.717884	0.316964	2.26488	0.0235202	0.238893
ENSG00000111344	RASAL1	235.858	-1.09835	0.485478	-2.26241	0.023672	0.24016
ENSG00000119599	NA	24.0242	2.45525	1.08549	2.26189	0.023704	0.24021
ENSG00000139629	GALNT6	105.379	1.02044	0.451517	2.26003	0.0238196	0.240556
ENSG00000136048	DRAM1	486.523	0.70283	0.310929	2.26042	0.0237954	0.240556
ENSG00000182831	C16orf72	122.455	1.00596	0.445014	2.26051	0.0237898	0.240556
ENSG00000169504	CLIC4	1164.73	-0.702612	0.311067	-2.25872	0.023901	0.24083
ENSG00000100297	MCM5	204.843	-0.744995	0.329805	-2.25889	0.02389	0.24083
ENSG00000112531	QKI	182.912	0.900769	0.399068	2.25718	0.0239969	0.241521
ENSG00000181523	SGSH	192.512	0.836569	0.370873	2.25568	0.0240908	0.242191
ENSG00000012174	NA	26.4355	1.89896	0.842799	2.25316	0.0242488	0.243505
ENSG00000188060	RAB42	18.514	3.24223	1.44039	2.25093	0.0243898	0.244643
ENSG00000114861	FOXP1	137.399	-0.806696	0.358534	-2.24999	0.0244498	0.244967
ENSG00000162777	DENND2D	55.759	1.7942	0.798554	2.24681	0.0246519	0.245054
ENSG00000115415	STAT1	1508.78	0.570707	0.253718	2.24938	0.0244883	0.245054
ENSG00000144554	FANCD2	39.0657	-1.37665	0.61259	-2.24726	0.0246237	0.245054
ENSG00000189403	HMGB1	1110.38	-0.52704	0.234541	-2.24711	0.0246328	0.245054
ENSG00000119720	NRDE2	62.4463	-1.02598	0.456622	-2.24688	0.0246477	0.245054
ENSG00000130935	NA	55.6449	1.42765	0.635203	2.24754	0.0246053	0.245054
ENSG00000100353	EIF3D	682.381	-0.620555	0.276033	-2.24812	0.0245686	0.245054
ENSG00000142657	PGD	2133.11	0.557598	0.248265	2.24598	0.0247054	0.245226
ENSG00000137312	FLOT1	400.429	-0.708266	0.31539	-2.24568	0.0247245	0.245226
ENSG00000204261	PSMB8-AS1	87.0245	-0.828035	0.36888	-2.24473	0.0247855	0.245282
ENSG00000171307	ZDHHC16	61.571	1.30079	0.579478	2.24476	0.0247834	0.245282
ENSG00000196365	LONP1	185.319	0.910145	0.4056	2.24395	0.0248356	0.245504
ENSG00000117475	BLZF1	440.703	-0.910048	0.405811	-2.24254	0.0249264	0.245758
ENSG00000113387	SUB1	1702.02	-0.475515	0.212027	-2.24271	0.0249157	0.245758
ENSG00000074842	MYDGF	836.301	0.631167	0.281486	2.24226	0.0249444	0.245758
ENSG00000136243	NA	40.5596	1.13898	0.508791	2.2386	0.0251819	0.247823
ENSG00000137857	DUOX1	458.172	-0.637018	0.284644	-2.23795	0.0252245	0.247967
ENSG00000173171	MTX1	69.9786	0.990967	0.443254	2.23566	0.0253738	0.249158
ENSG00000121933	NA	15.14	2.2796	1.02037	2.2341	0.0254765	0.249338
ENSG00000146223	RPL7L1	269.622	-0.591851	0.26487	-2.23449	0.0254506	0.249338
ENSG00000172301	COPRS	53.0531	0.894364	0.400296	2.23426	0.025466	0.249338
ENSG00000154359	LONRF1	77.1549	1.08214	0.484871	2.23182	0.025627	0.250535
ENSG00000075142	SRI	423.721	-0.679413	0.304523	-2.23108	0.0256761	0.250738
ENSG00000204520	MICA	160.713	-0.928676	0.41701	-2.22699	0.0259483	0.253117
ENSG00000072274	TFRC	2001.23	0.829644	0.373124	2.22351	0.0261815	0.25475
ENSG00000102409	BEX4	202.842	0.952096	0.428176	2.22361	0.0261747	0.25475
ENSG00000180787	NA	14.6235	4.49469	2.02172	2.22321	0.0262019	0.25475
ENSG00000105499	PLA2G4C	142.984	1.90128	0.855594	2.22218	0.0262713	0.255145
ENSG00000154122	ANKH	189.503	0.702726	0.316326	2.22153	0.0263153	0.255293
ENSG00000118557	NA	20.7734	2.54823	1.14741	2.22086	0.0263605	0.255452
ENSG00000137275	RIPK1	339.338	-0.765122	0.344767	-2.21925	0.0264699	0.256232
ENSG00000108091	CCDC6	200.9	0.801923	0.361447	2.21864	0.026511	0.25635
ENSG00000081320	STK17B	246.55	-0.56726	0.255754	-2.21799	0.0265554	0.2565
ENSG00000146094	NA	29.5842	1.5845	0.714792	2.21673	0.0266418	0.256795
ENSG00000161944	ASGR2	68.7964	-1.21037	0.546023	-2.2167	0.0266439	0.256795
ENSG00000145779	TNFAIP8	2309.45	-0.672666	0.303616	-2.21552	0.0267247	0.256961
ENSG00000135269	TES	283.763	-0.867777	0.39172	-2.2153	0.0267397	0.256961
ENSG00000173120	KDM2A	152.915	-0.770494	0.347825	-2.21518	0.026748	0.256961
ENSG00000227507	LTB	34.0087	-1.73251	0.783245	-2.21197	0.0269689	0.258803
ENSG00000138326	RPS24	957.83	-0.71682	0.324136	-2.21148	0.0270024	0.258844
ENSG00000163687	DNASE1L3	944.904	0.643836	0.291266	2.21048	0.027072	0.258951
ENSG00000068097	NA	22.9385	-1.65658	0.749285	-2.21089	0.0270438	0.258951
ENSG00000162078	NA	16.3743	1.99966	0.905348	2.20871	0.0271945	0.259842
ENSG00000008118	CAMK1G	51.9547	1.55962	0.706388	2.20787	0.0272531	0.260122
ENSG00000181634	TNFSF15	464.012	1.96779	0.892361	2.20515	0.0274437	0.261468
ENSG00000205423	CNEP1R1	105.322	1.38812	0.629648	2.20459	0.0274826	0.261468
ENSG00000126353	CCR7	997.009	-2.68746	1.21881	-2.20498	0.0274557	0.261468
ENSG00000110435	PDHX	83.448	1.02544	0.466095	2.20008	0.0278014	0.264218
ENSG00000167565	SERTAD3	222.202	-0.689683	0.313834	-2.1976	0.0279773	0.265605
ENSG00000154174	TOMM70	57.8878	1.21749	0.554478	2.19574	0.0281105	0.265676
ENSG00000164124	TMEM144	21.1084	2.07969	0.947192	2.19564	0.0281176	0.265676
ENSG00000165704	HPRT1	245.896	-0.632661	0.288175	-2.1954	0.0281346	0.265676
ENSG00000074266	EED	131.466	-0.89475	0.407401	-2.19624	0.0280748	0.265676
ENSG00000082641	NFE2L1	55.6829	1.08835	0.495729	2.19545	0.0281311	0.265676
ENSG00000226380	MIR29A	270.031	1.08408	0.494291	2.1932	0.028293	0.266887
ENSG00000165474	GJB2	31.0804	2.47135	1.12715	2.19256	0.0283393	0.26704
ENSG00000157881	PANK4	71.6178	-1.06889	0.487776	-2.19136	0.0284259	0.267527
ENSG00000149806	FAU	1286.26	-0.676316	0.308678	-2.19101	0.0284514	0.267527
ENSG00000110944	IL23A	215.258	-2.94891	1.34709	-2.18909	0.0285903	0.268549
ENSG00000125651	GTF2F1	298.726	0.508967	0.232681	2.1874	0.028713	0.269416
ENSG00000163788	SNRK	51.7593	1.0829	0.49573	2.18446	0.0289287	0.271153
ENSG00000169418	NPR1	225.376	-0.798078	0.36554	-2.18328	0.029015	0.271599
ENSG00000026751	SLAMF7	3278.53	1.83812	0.842184	2.18256	0.0290682	0.271599
ENSG00000175265	GOLGA8A	78.6762	-1.11182	0.509398	-2.18261	0.0290644	0.271599
ENSG00000214114	MYCBP	67.4174	-1.21397	0.556889	-2.17991	0.0292643	0.272209
ENSG00000127603	MACF1	328.745	0.777985	0.357059	2.17887	0.0293416	0.272209
ENSG00000143669	LYST	179.831	-0.867923	0.398058	-2.18039	0.0292283	0.272209
ENSG00000230409	TCEA1P2	41.4473	-1.19515	0.548592	-2.17858	0.029363	0.272209
ENSG00000113838	TBCCD1	55.8896	-1.49426	0.686084	-2.17795	0.0294095	0.272209
ENSG00000164172	MOCS2	79.8298	0.875645	0.40205	2.17795	0.0294097	0.272209
ENSG00000198755	RPL10A	760.802	-0.652	0.299006	-2.18056	0.0292161	0.272209
ENSG00000213928	IRF9	67.8596	1.75989	0.807576	2.17923	0.0293147	0.272209
ENSG00000104974	LILRA1	63.6709	4.76562	2.18595	2.18012	0.0292489	0.272209
ENSG00000178726	THBD	961.415	1.75064	0.804843	2.17514	0.0296199	0.273868
ENSG00000169860	P2RY1	83.4474	1.04291	0.479991	2.17277	0.029798	0.275228
ENSG00000138029	HADHB	596.406	0.466811	0.215112	2.17008	0.0300005	0.275863
ENSG00000169230	PRELID1	711.578	-0.525317	0.242115	-2.1697	0.0300295	0.275863
ENSG00000125354	2006-09-01	212.508	-0.711127	0.327639	-2.17046	0.029972	0.275863
ENSG00000171855	IFNB1	323.466	-1.67631	0.772713	-2.16939	0.0300534	0.275863
ENSG00000170903	NA	24.2965	-2.1063	0.970072	-2.17128	0.02991	0.275863
ENSG00000105486	LIG1	42.842	-1.13364	0.52227	-2.1706	0.0299611	0.275863
ENSG00000076716	NA	32.4507	4.09523	1.88856	2.16844	0.0301253	0.275955
ENSG00000196305	IARS	255.141	0.856634	0.395047	2.16843	0.0301256	0.275955
ENSG00000116984	MTR	80.2093	1.19956	0.553561	2.16698	0.0302361	0.276395
ENSG00000153944	NA	19.524	-1.5242	0.703325	-2.16713	0.0302249	0.276395
ENSG00000130349	NA	25.8907	1.41889	0.655483	2.16465	0.0304145	0.277558
ENSG00000125257	ABCC4	140.51	-0.86003	0.397334	-2.1645	0.0304259	0.277558
ENSG00000168615	ADAM9	255.626	0.702066	0.32452	2.1634	0.0305103	0.278042
ENSG00000168610	STAT3	830.29	-0.535202	0.247459	-2.16279	0.0305576	0.278187
ENSG00000135185	TMEM243	236.484	-0.741401	0.343086	-2.16098	0.0306971	0.279099
ENSG00000122026	RPL21	635.946	-0.554331	0.256555	-2.16067	0.0307207	0.279099
ENSG00000196642	RABL6	63.8343	0.964732	0.446641	2.15997	0.0307748	0.279304
ENSG00000213047	DENND1B	449.809	-0.59012	0.27332	-2.15908	0.030844	0.279646
ENSG00000145088	EAF2	71.0402	-1.06599	0.493981	-2.15796	0.0309306	0.279728
ENSG00000186468	RPS23	336.754	-0.756197	0.350512	-2.15741	0.0309738	0.279728
ENSG00000177156	TALDO1	2140.92	0.486332	0.225343	2.15819	0.0309134	0.279728
ENSG00000167207	NOD2	31.2837	-1.86961	0.86663	-2.15734	0.0309792	0.279728
ENSG00000179918	SEPHS2	138.679	1.04547	0.48471	2.15689	0.0310143	0.27976
ENSG00000243477	NA	18.8807	-1.86297	0.864315	-2.15543	0.0311279	0.28037
ENSG00000126860	EVI2A	211.18	-0.589172	0.273371	-2.15521	0.0311452	0.28037
ENSG00000253958	NA	19.1036	3.42286	1.58969	2.15316	0.0313059	0.281531
ENSG00000118503	TNFAIP3	1434.82	-0.861642	0.400367	-2.15213	0.0313871	0.281933
ENSG00000281404	LINC01176	28.1712	3.73886	1.73756	2.15179	0.0314142	0.281933
ENSG00000110324	IL10RA	4646.95	-0.595065	0.276608	-2.15129	0.0314534	0.281999
ENSG00000125810	CD93	82.897	0.841572	0.39129	2.15076	0.0314951	0.282088
ENSG00000240344	PPIL3	102.809	-0.829646	0.385877	-2.15003	0.0315531	0.282322
ENSG00000175130	MARCKSL1	179.901	-0.847729	0.394468	-2.14904	0.031631	0.282734
ENSG00000188428	NA	33.2825	-1.88889	0.879957	-2.14657	0.0318278	0.283955
ENSG00000122550	NA	57.5252	1.06453	0.495935	2.14652	0.0318316	0.283955
ENSG00000110321	EIF4G2	4385.39	-0.462566	0.215685	-2.14464	0.0319817	0.285007
ENSG00000124784	RIOK1	51.8928	-1.22532	0.572104	-2.14178	0.032211	0.286474
ENSG00000176046	NUPR1	1168.08	1.16201	0.542485	2.14201	0.0321929	0.286474
ENSG00000099250	NRP1	921.238	0.692051	0.323215	2.14115	0.0322622	0.286642
ENSG00000055732	MCOLN3	16.1445	2.1164	0.989628	2.13858	0.0324695	0.287359
ENSG00000079785	DDX1	152.354	0.876709	0.410105	2.13777	0.0325357	0.287359
ENSG00000115325	DOK1	411.987	-0.728192	0.340611	-2.1379	0.0325249	0.287359
ENSG00000049656	CLPTM1L	97.0376	0.761557	0.356214	2.13792	0.0325232	0.287359
ENSG00000135587	NA	66.8017	-1.17837	0.551449	-2.13686	0.0326098	0.287359
ENSG00000136935	GOLGA1	29.3566	1.62777	0.760941	2.13916	0.0324229	0.287359
ENSG00000172269	DPAGT1	112.365	0.863153	0.404042	2.1363	0.0326552	0.287359
ENSG00000173262	SLC2A14	19.2527	4.08509	1.91193	2.13664	0.0326275	0.287359
ENSG00000076067	RBMS2	365.046	-0.691759	0.323834	-2.13615	0.032667	0.287359
ENSG00000213741	RPS29	542.221	-0.862685	0.403825	-2.13628	0.0326565	0.287359
ENSG00000165886	UBTD1	27.424	1.59776	0.748168	2.13556	0.0327155	0.287501
ENSG00000120948	TARDBP	309.669	0.567832	0.266015	2.13459	0.0327948	0.287628
ENSG00000116514	RNF19B	251.091	0.789958	0.370064	2.13465	0.0327893	0.287628
ENSG00000197976	AKAP17A	26.9386	-1.3603	0.637459	-2.13395	0.0328471	0.287802
ENSG00000111716	LDHB	464.337	0.670398	0.314322	2.13284	0.0329382	0.288315
ENSG00000091527	CDV3	814.382	0.614125	0.288033	2.13214	0.0329957	0.288534
ENSG00000004399	PLXND1	86.672	0.942103	0.442657	2.12829	0.033313	0.290734
ENSG00000198938	MT-CO3	38721.2	0.567637	0.26668	2.12854	0.0332927	0.290734
ENSG00000132329	RAMP1	4993.05	0.746692	0.351045	2.12706	0.0334153	0.290769
ENSG00000134109	EDEM1	509.651	-0.774241	0.36394	-2.12739	0.033388	0.290769
ENSG00000162086	ZNF75A	39.7418	-1.41254	0.663842	-2.12783	0.0333511	0.290769
ENSG00000172845	SP3	84.8086	-0.903584	0.424912	-2.12652	0.0334602	0.290771
ENSG00000151176	PLBD2	895.625	0.678277	0.318999	2.12627	0.0334812	0.290771
ENSG00000063180	CA11	151.459	-0.778723	0.366427	-2.12518	0.0335719	0.291274
ENSG00000091073	DTX2	169.825	0.874507	0.411633	2.12448	0.0336297	0.29149
ENSG00000166347	CYB5A	83.1543	1.02727	0.483696	2.12379	0.0336875	0.291706
ENSG00000163251	NA	71.5014	1.42213	0.670994	2.11944	0.0340532	0.293178
ENSG00000171421	MRPL36	123.88	0.775372	0.36578	2.11977	0.034025	0.293178
ENSG00000156508	EEF1A1	15903.5	-0.526794	0.248553	-2.11944	0.0340529	0.293178
ENSG00000238072	RP11-305M3.2	29.4641	-1.38075	0.651149	-2.12048	0.0339658	0.293178
ENSG00000215252	GOLGA8B	73.6921	-1.19906	0.565751	-2.11941	0.0340559	0.293178
ENSG00000092929	UNC13D	141.132	1.09945	0.518417	2.12078	0.0339405	0.293178
ENSG00000198712	MT-CO2	74313.7	0.662879	0.313008	2.11777	0.0341942	0.294084
ENSG00000062650	WAPL	143.551	-0.612197	0.289154	-2.1172	0.0342429	0.294217
ENSG00000197766	CFD	249.294	0.657233	0.310928	2.11378	0.034534	0.296431
ENSG00000180758	GPR157	157.663	-1.93152	0.914838	-2.11133	0.0347442	0.297659
ENSG00000105967	TFEC	444.548	0.628412	0.2976	2.1116	0.0347207	0.297659
ENSG00000205542	TMSB4X	78635.5	-0.41455	0.196549	-2.10914	0.0349324	0.298733
ENSG00000148296	SURF6	69.4934	1.17254	0.555948	2.10909	0.034937	0.298733
ENSG00000197081	IGF2R	291.936	0.807559	0.383068	2.10813	0.0350195	0.29915
ENSG00000120526	NUDCD1	67.128	-1.09348	0.518917	-2.10723	0.0350974	0.299527
ENSG00000130021	NA	41.9091	1.91815	0.910627	2.10641	0.035169	0.299809
ENSG00000102471	NA	25.1523	1.63136	0.774597	2.10607	0.035198	0.299809
ENSG00000149218	NA	63.275	1.45358	0.69039	2.10544	0.0352527	0.299986
ENSG00000106266	SNX8	1465.72	-0.543252	0.25823	-2.10375	0.0354001	0.300901
ENSG00000175711	NA	27.7575	-1.47016	0.698934	-2.10343	0.0354281	0.300901
ENSG00000078401	EDN1	152.193	0.992653	0.472397	2.10131	0.0356136	0.302187
ENSG00000143162	CREG1	1261.01	0.725186	0.345329	2.09998	0.0357302	0.302887
ENSG00000198168	SVIP	49.6472	-0.885334	0.421672	-2.09958	0.0357657	0.302898
ENSG00000151611	MMAA	49.8977	-1.40785	0.670805	-2.09875	0.0358391	0.303231
ENSG00000110090	CPT1A	112.884	-0.843558	0.402256	-2.09707	0.0359878	0.304198
ENSG00000132205	EMILIN2	501.016	0.391334	0.186669	2.09641	0.0360456	0.304397
ENSG00000160072	ATAD3B	36.6441	1.23598	0.58979	2.09563	0.0361151	0.304693
ENSG00000115568	NA	44.3292	1.28955	0.616692	2.09108	0.0365206	0.305103
ENSG00000118579	MED28	287.135	-0.579203	0.276922	-2.09158	0.0364763	0.305103
ENSG00000138678	GPAT3	1048.49	-0.581665	0.278248	-2.09046	0.0365767	0.305103
ENSG00000164032	H2AFZ	1583.81	-0.575401	0.275207	-2.09079	0.0365468	0.305103
ENSG00000204482	LST1	931.396	-0.657944	0.314501	-2.09203	0.0364362	0.305103
ENSG00000147403	RPL10	1970.88	-0.655094	0.312819	-2.09416	0.0362457	0.305103
ENSG00000148175	STOM	319.257	0.810641	0.387278	2.09318	0.0363333	0.305103
ENSG00000186350	RXRA	175.459	0.747131	0.357466	2.09008	0.0366109	0.305103
ENSG00000118363	SPCS2	271.829	-0.637824	0.305076	-2.0907	0.0365546	0.305103
ENSG00000092068	SLC7A8	815.469	1.53236	0.732232	2.09272	0.0363742	0.305103
ENSG00000234797	RPS3AP6	70.0619	-0.840855	0.401985	-2.09176	0.0364603	0.305103
ENSG00000178464	RPL10P16	202.496	-0.708795	0.338713	-2.09261	0.0363837	0.305103
ENSG00000167642	SPINT2	2870.33	-0.470692	0.225045	-2.09155	0.036479	0.305103
ENSG00000197535	MYO5A	247.765	0.6296	0.301394	2.08896	0.0367114	0.305653
ENSG00000266028	SRGAP2	337.8	0.52956	0.253701	2.08734	0.0368575	0.30587
ENSG00000148110	MFSD14B	167.234	0.779923	0.373657	2.08727	0.0368636	0.30587
ENSG00000149591	TAGLN	24.9322	1.88588	0.903213	2.08797	0.036801	0.30587
ENSG00000010278	CD9	711.007	0.772551	0.370148	2.08714	0.0368755	0.30587
ENSG00000028528	SNX1	391.292	0.626067	0.300206	2.08546	0.037028	0.30599
ENSG00000172349	IL16	295.369	-0.73476	0.352288	-2.08568	0.037008	0.30599
ENSG00000171928	TVP23B	99.3089	-0.912549	0.437399	-2.08631	0.0369507	0.30599
ENSG00000142541	RPL13A	2011.26	-0.642542	0.308006	-2.08614	0.0369662	0.30599
ENSG00000115271	GCA	344.118	-0.583631	0.279968	-2.08463	0.0371027	0.306322
ENSG00000205765	C5orf51	143.42	0.929654	0.446505	2.08207	0.0373365	0.307965
ENSG00000169871	TRIM56	173.739	0.91798	0.441149	2.08088	0.0374447	0.308571
ENSG00000198586	TLK1	471.553	0.834093	0.401066	2.07969	0.0375542	0.308675
ENSG00000197562	NA	16.3895	2.27065	1.09175	2.07983	0.037541	0.308675
ENSG00000005007	UPF1	74.3265	0.937104	0.450617	2.0796	0.0375618	0.308675
ENSG00000131389	SLC6A6	413.832	0.606956	0.292047	2.07828	0.0376834	0.308905
ENSG00000186480	INSIG1	11349.5	-0.595859	0.286724	-2.07816	0.0376943	0.308905
ENSG00000110446	SLC15A3	610.378	0.623487	0.299915	2.07888	0.0376288	0.308905
ENSG00000074660	SCARF1	111.205	-1.20094	0.578061	-2.07752	0.0377532	0.309102
ENSG00000162924	REL	741.283	-0.851792	0.410119	-2.07694	0.0378073	0.309259
ENSG00000073008	PVR	62.5879	-1.01858	0.49151	-2.07235	0.0382332	0.312455
ENSG00000163900	TMEM41A	93.7814	-0.866056	0.418296	-2.07044	0.0384113	0.313622
ENSG00000144119	NA	16.3511	2.21506	1.07028	2.06961	0.0384891	0.313705
ENSG00000226564	FTH1P20	322.186	0.965049	0.466499	2.06871	0.0385737	0.313705
ENSG00000130787	NA	21.6715	-3.66551	1.77149	-2.06917	0.0385305	0.313705
ENSG00000248124	RRN3P1	57.3999	1.21209	0.585992	2.06844	0.0385985	0.313705
ENSG00000167671	UBXN6	146.256	0.749375	0.362125	2.06938	0.0385104	0.313705
ENSG00000135549	PKIB	271.791	-0.675484	0.326739	-2.06735	0.0387011	0.313964
ENSG00000180448	ARHGAP45	483.697	-0.695859	0.336538	-2.0677	0.0386682	0.313964
ENSG00000242802	AP5Z1	312.762	0.778414	0.376611	2.06689	0.0387443	0.314027
ENSG00000077238	IL4R	242.266	0.73691	0.356785	2.06542	0.0388836	0.314868
ENSG00000278535	DHRS11	43.7152	1.43098	0.692965	2.06502	0.0389215	0.314888
ENSG00000090621	PABPC4	284.475	0.692609	0.335576	2.06394	0.0390232	0.315135
ENSG00000174444	RPL4	2051.53	-0.456554	0.221193	-2.06405	0.0390128	0.315135
ENSG00000114455	NA	33.5129	2.06642	1.00141	2.06351	0.039064	0.315178
ENSG00000023909	GCLM	110.952	0.926366	0.449618	2.06034	0.0393663	0.316874
ENSG00000054282	SDCCAG8	154.892	0.693728	0.336828	2.05959	0.0394377	0.316874
ENSG00000124766	SOX4	96.1327	1.18032	0.573127	2.05943	0.0394528	0.316874
ENSG00000136830	FAM129B	234.033	0.760125	0.368919	2.06041	0.0393592	0.316874
ENSG00000084112	SSH1	159.879	0.809445	0.392936	2.05999	0.0393992	0.316874
ENSG00000155099	TMEM55A	72.4799	-1.3634	0.662163	-2.059	0.039494	0.316917
ENSG00000133606	MKRN1	160.738	0.623309	0.302998	2.05714	0.0396731	0.318066
ENSG00000153721	CNKSR3	37.1232	2.32961	1.13267	2.05674	0.0397111	0.318083
ENSG00000143702	CEP170	305.571	0.783778	0.381592	2.05397	0.0399787	0.318214
ENSG00000119782	NA	50.0168	-1.24356	0.605362	-2.05425	0.0399515	0.318214
ENSG00000164253	WDR41	185	-0.721251	0.350891	-2.05548	0.0398323	0.318214
ENSG00000132274	TRIM22	431.549	-0.695475	0.338402	-2.05517	0.0398623	0.318214
ENSG00000067082	KLF6	4784.08	0.457949	0.222952	2.05402	0.0399734	0.318214
ENSG00000139675	HNRNPA1L2	105.103	-0.845447	0.411209	-2.056	0.0397822	0.318214
ENSG00000108387	NA	38.5489	-3.63106	1.76734	-2.05453	0.039924	0.318214
ENSG00000116670	MAD2L2	516.149	-0.657767	0.320427	-2.05278	0.0400935	0.318556
ENSG00000226791	NA	19.2974	1.44572	0.704229	2.05291	0.040081	0.318556
ENSG00000136630	HLX	581.078	0.68079	0.331772	2.05198	0.0401715	0.318622
ENSG00000166579	NDEL1	676.712	-0.458314	0.223354	-2.05196	0.0401736	0.318622
ENSG00000137713	PPP2R1B	96.5235	-0.945308	0.460911	-2.05096	0.0402711	0.31911
ENSG00000160285	LSS	164.528	0.940135	0.458494	2.05048	0.0403172	0.31919
ENSG00000130150	MOSPD2	55.9037	1.02745	0.501241	2.0498	0.0403837	0.319431
ENSG00000104921	FCER2	3241.5	-0.413197	0.201649	-2.04908	0.040454	0.319702
ENSG00000186188	FFAR4	83.4487	-1.34463	0.656428	-2.04841	0.0405203	0.319941
ENSG00000110700	RPS13	1261.68	-0.586655	0.286561	-2.04723	0.0406355	0.320565
ENSG00000204257	HLA-DMA	5191.31	-0.507152	0.247913	-2.04569	0.0407872	0.320905
ENSG00000005238	FAM214B	158.405	0.706121	0.345112	2.04606	0.0407504	0.320905
ENSG00000122862	SRGN	4723.04	-0.397214	0.19414	-2.04602	0.0407543	0.320905
ENSG00000165915	SLC39A13	175.555	0.786452	0.384535	2.0452	0.040835	0.320997
ENSG00000145715	RASA1	37.6668	1.5256	0.746385	2.04398	0.0409552	0.321656
ENSG00000122705	CLTA	768.126	0.513353	0.25148	2.04132	0.0412187	0.323439
ENSG00000130764	LRRC47	50.2739	1.03826	0.50902	2.03972	0.0413783	0.324002
ENSG00000162889	MAPKAPK2	117.577	0.690686	0.338898	2.03804	0.0415463	0.324002
ENSG00000169100	SLC25A6	2079.76	-0.613257	0.300596	-2.04014	0.0413364	0.324002
ENSG00000196510	ANAPC7	65.8251	0.990397	0.485805	2.03867	0.0414828	0.324002
ENSG00000140526	ABHD2	147.104	0.727087	0.356547	2.03925	0.0414255	0.324002
ENSG00000089195	TRMT6	191.653	-0.868533	0.426114	-2.03826	0.0415237	0.324002
ENSG00000149635	OCSTAMP	295.282	1.54827	0.759299	2.03907	0.0414427	0.324002
ENSG00000142875	PRKACB	47.843	1.48177	0.728043	2.03528	0.0418227	0.325872
ENSG00000124491	F13A1	9126.8	0.5216	0.256478	2.0337	0.0419816	0.326823
ENSG00000134321	RSAD2	8301.13	-1.83248	0.902509	-2.03043	0.0423132	0.329044
ENSG00000122779	TRIM24	71.0405	1.11943	0.551403	2.03015	0.0423412	0.329044
ENSG00000169116	PARM1	170.075	-1.8068	0.890339	-2.02933	0.0424242	0.329401
ENSG00000170633	RNF34	157.871	-0.860082	0.424162	-2.02772	0.0425886	0.330387
ENSG00000014123	UFL1	70.5492	-0.927875	0.457799	-2.02682	0.0426809	0.330525
ENSG00000139112	GABARAPL1	178.551	0.691114	0.340932	2.02714	0.0426486	0.330525
ENSG00000166797	FAM96A	575.171	0.755436	0.372896	2.02586	0.0427789	0.330996
ENSG00000002587	HS3ST1	154.928	0.8713	0.430386	2.02446	0.0429228	0.331819
ENSG00000135655	USP15	494.299	-0.628504	0.310704	-2.02284	0.0430899	0.33282
ENSG00000066422	ZBTB11	29.8605	1.8278	0.904197	2.02146	0.0432325	0.333632
ENSG00000148926	ADM	142.364	1.04276	0.516231	2.01994	0.0433897	0.334553
ENSG00000130479	MAP1S	626.384	-0.730765	0.362588	-2.01541	0.0438613	0.337603
ENSG00000100350	NA	13.9304	1.79887	0.892537	2.01546	0.0438564	0.337603
ENSG00000078081	LAMP3	780.157	-2.07214	1.02897	-2.0138	0.0440309	0.337656
ENSG00000083168	KAT6A	58.8323	-1.05559	0.52412	-2.01402	0.0440071	0.337656
ENSG00000136891	NA	87.3369	1.04032	0.516666	2.01353	0.0440587	0.337656
ENSG00000139597	N4BP2L1	204.339	-0.941488	0.467377	-2.01441	0.0439668	0.337656
ENSG00000100867	DHRS2	289.411	-0.801177	0.397638	-2.01484	0.0439213	0.337656
ENSG00000102172	SMS	1791.39	0.468437	0.23277	2.01245	0.0441726	0.337945
ENSG00000101966	XIAP	177.029	0.719299	0.357364	2.01279	0.0441366	0.337945
ENSG00000083097	NA	20.0136	-1.8051	0.897917	-2.01032	0.0443978	0.339375
ENSG00000270882	HIST2H4A	42.6744	-1.24975	0.621891	-2.0096	0.0444735	0.339472
ENSG00000119392	GLE1	116.239	0.723195	0.359893	2.00947	0.044487	0.339472
ENSG00000257923	CUX1	404.303	-0.606087	0.301899	-2.00758	0.0446878	0.339891
ENSG00000102178	UBL4A	117.781	1.00592	0.500882	2.00829	0.0446123	0.339891
ENSG00000132275	RRP8	58.2321	1.067	0.531505	2.00751	0.0446952	0.339891
ENSG00000123700	KCNJ2	357.932	-0.984815	0.490552	-2.00757	0.0446894	0.339891
ENSG00000203485	INF2	220.215	0.730065	0.363752	2.00704	0.044745	0.339978
ENSG00000116212	NA	38.5369	-1.53256	0.764492	-2.00467	0.0449981	0.340858
ENSG00000232679	NA	24.9338	1.83846	0.917306	2.00419	0.0450494	0.340858
ENSG00000113369	ARRDC3	235.332	0.78178	0.390079	2.00416	0.045053	0.340858
ENSG00000122741	DCAF10	50.2266	1.16503	0.581153	2.00469	0.0449965	0.340858
ENSG00000101084	C20orf24	89.4715	0.945048	0.471317	2.00512	0.0449503	0.340858
ENSG00000143384	MCL1	985.711	0.478124	0.23884	2.00186	0.0452996	0.342397
ENSG00000161016	RPL8	3063.32	-0.567539	0.283551	-2.00155	0.0453337	0.342397
ENSG00000158850	B4GALT3	116.391	-0.856288	0.428079	-2.00031	0.0454672	0.343113
ENSG00000188603	CLN3	52.1504	-1.26419	0.632136	-1.99988	0.0455135	0.343171
ENSG00000198682	PAPSS2	56.1303	1.58858	0.794505	1.99946	0.0455591	0.343222
ENSG00000136169	NA	36.1663	1.33582	0.668324	1.99877	0.0456336	0.343492
ENSG00000134574	DDB2	209.061	-0.54384	0.272313	-1.99712	0.0458127	0.344547
ENSG00000137877	SPTBN5	25.3069	2.35932	1.18183	1.99632	0.0458986	0.3449
ENSG00000136485	DCAF7	353.977	0.485535	0.243345	1.99525	0.0460153	0.345485
ENSG00000143870	PDIA6	484.06	0.62333	0.312716	1.99328	0.0462307	0.346808
ENSG00000102401	ARMCX3	135.104	0.654004	0.328247	1.99242	0.0463254	0.347225
ENSG00000135446	CDK4	98.5932	0.655868	0.329337	1.99148	0.0464283	0.347703
ENSG00000160695	VPS11	134.629	0.680095	0.342003	1.98856	0.0467493	0.34981
ENSG00000254415	NA	46.6892	1.24873	0.628068	1.98821	0.0467887	0.34981
ENSG00000197971	MBP	255.685	-0.593326	0.298544	-1.9874	0.0468781	0.349959
ENSG00000087460	GNAS	1193.2	0.418831	0.210752	1.98731	0.0468875	0.349959
ENSG00000145476	CYP4V2	26.7502	1.46588	0.738227	1.98567	0.0470699	0.351025
ENSG00000272196	HIST2H2AA4	411.118	-0.641262	0.32316	-1.98435	0.0472169	0.351235
ENSG00000186635	ARAP1	408.391	0.739764	0.372756	1.98458	0.047191	0.351235
ENSG00000155265	NA	11.7245	3.93089	1.9803	1.985	0.0471443	0.351235
ENSG00000115339	GALNT3	87.3245	-1.36071	0.685957	-1.98366	0.0472938	0.351512
ENSG00000196363	WDR5	149.371	-0.763116	0.3848	-1.98315	0.047351	0.351642
ENSG00000120280	CXorf21	139.955	-0.768981	0.388264	-1.98056	0.0476403	0.3532
ENSG00000130803	ZNF317	152.934	-0.707519	0.357174	-1.98088	0.0476047	0.3532
ENSG00000064201	TSPAN32	122.733	-0.710304	0.358726	-1.98008	0.047695	0.35331
ENSG00000214212	C19orf38	97.8784	-0.764391	0.386129	-1.97963	0.0477453	0.353387
ENSG00000115419	GLS	289.004	0.723521	0.36602	1.97672	0.048073	0.35522
ENSG00000163082	SGPP2	91.6165	3.1389	1.58779	1.9769	0.0480532	0.35522
ENSG00000143772	ITPKB	84.2715	0.785687	0.39788	1.97468	0.0483044	0.356335
ENSG00000102900	NUP93	294.495	-0.561029	0.284074	-1.97494	0.0482747	0.356335
ENSG00000163481	NA	36.6065	1.95314	0.989736	1.9734	0.0484503	0.357115
ENSG00000163191	S100A11	5874.61	0.418574	0.212223	1.97233	0.0485719	0.357138
ENSG00000170017	ALCAM	609.729	0.8475	0.429769	1.97199	0.0486105	0.357138
ENSG00000138495	COX17	283.161	-0.565083	0.286583	-1.9718	0.0486329	0.357138
ENSG00000148730	EIF4EBP2	252.71	-0.468719	0.237735	-1.9716	0.0486548	0.357138
ENSG00000108448	TRIM16L	37.439	3.01851	1.53004	1.97282	0.0485156	0.357138
ENSG00000065154	OAT	142.082	0.655395	0.33252	1.97099	0.0487248	0.357355
ENSG00000274642	CH17-472G23.1	20.5138	1.93592	0.982469	1.97046	0.0487855	0.357505
ENSG00000115091	ACTR3	1702.17	-0.438299	0.222559	-1.96936	0.0489122	0.358138
ENSG00000224411	HSP90AA2P	45.6552	-0.872539	0.443251	-1.9685	0.0490109	0.358268
ENSG00000175334	BANF1	449.249	-0.507669	0.257875	-1.96867	0.0489914	0.358268
ENSG00000119772	DNMT3A	30.8935	1.58742	0.807655	1.96547	0.0493602	0.359046
ENSG00000243943	ZNF512	14.1083	-2.02099	1.02813	-1.96569	0.0493347	0.359046
ENSG00000118508	RAB32	107.513	0.788457	0.400991	1.96627	0.0492676	0.359046
ENSG00000156831	NSMCE2	82.6849	0.74034	0.376657	1.96556	0.0493498	0.359046
ENSG00000198848	NA	16.3915	2.98039	1.51598	1.96599	0.0493001	0.359046
ENSG00000198863	NA	27.9198	-1.61776	0.822604	-1.96664	0.0492253	0.359046
ENSG00000169446	MMGT1	153.669	-0.55792	0.283949	-1.96486	0.0494304	0.359262
ENSG00000271474	RP11-710C12.1	18.2084	2.6449	1.3465	1.96427	0.0494984	0.359462
ENSG00000175470	PPP2R2D	103.199	-0.738223	0.375995	-1.96338	0.0496015	0.359665
ENSG00000125735	TNFSF14	273.434	0.920532	0.468862	1.96333	0.0496075	0.359665
ENSG00000171793	CTPS1	141.481	-1.03763	0.529151	-1.96093	0.0498868	0.359819
ENSG00000114999	TTL	94.5845	0.812858	0.414186	1.96254	0.0496993	0.359819
ENSG00000123983	ACSL3	402.479	0.67625	0.344762	1.9615	0.0498208	0.359819
ENSG00000161202	DVL3	88.1853	0.94723	0.482808	1.96192	0.0497718	0.359819
ENSG00000198189	HSD17B11	98.7538	-0.701363	0.357621	-1.96119	0.0498571	0.359819
ENSG00000123737	EXOSC9	229.125	-0.974223	0.49688	-1.96068	0.0499163	0.359819
ENSG00000233846	RP11-307L3.2	40.223	-0.90572	0.462099	-1.96002	0.049994	0.359819
ENSG00000149480	MTA2	85.1123	-0.920426	0.469585	-1.96008	0.0499861	0.359819
ENSG00000125375	ATP5S	60.1506	-0.810353	0.413391	-1.96026	0.0499656	0.359819
ENSG00000073417	PDE8A	42.5417	1.11506	0.569158	1.95914	0.0500962	0.360262
ENSG00000118655	DCLRE1B	60.4351	1.16396	0.59501	1.95621	0.0504409	0.362447
ENSG00000160446	ZDHHC12	326.501	-0.561011	0.286864	-1.95567	0.0505042	0.362608
ENSG00000120694	HSPH1	423.005	0.74868	0.382914	1.95522	0.0505575	0.362697
ENSG00000274286	NA	27.8837	-1.84701	0.9451	-1.9543	0.0506659	0.362869
ENSG00000173457	PPP1R14B	56.4021	1.0072	0.515464	1.95397	0.0507042	0.362869
ENSG00000122299	ZC3H7A	127.258	-0.721663	0.369325	-1.954	0.0507008	0.362869
ENSG00000107372	ZFAND5	1275.99	0.584799	0.299393	1.95328	0.050786	0.363161
ENSG00000164823	OSGIN2	81.6389	0.933067	0.477887	1.95249	0.0508806	0.363544
ENSG00000253831	ETV3L	25.9281	2.02821	1.0398	1.95057	0.0511083	0.364583
ENSG00000064989	CALCRL	312.013	-0.820242	0.420462	-1.95081	0.0510795	0.364583
ENSG00000163682	RPL9	931.43	-0.545974	0.279955	-1.95022	0.0511498	0.364586
ENSG00000068796	KIF2A	96.2391	-0.952565	0.488626	-1.94948	0.0512383	0.364732
ENSG00000119401	NA	15.2758	2.81546	1.44442	1.9492	0.0512719	0.364732
ENSG00000069974	NA	39.7735	-1.43097	0.734202	-1.94901	0.0512937	0.364732
ENSG00000156011	PSD3	157.868	1.04663	0.537391	1.94761	0.0514614	0.36536
ENSG00000168453	NA	15.4442	-2.34755	1.20536	-1.94759	0.0514644	0.36536
ENSG00000094975	SUCO	62.1124	-0.970657	0.49848	-1.94723	0.0515066	0.365367
ENSG00000171604	CXXC5	207.183	0.994352	0.510762	1.9468	0.0515585	0.365443
ENSG00000034510	TMSB10	23417.5	-0.497857	0.255835	-1.94601	0.0516538	0.365826
ENSG00000131653	TRAF7	178.326	0.638674	0.328305	1.94537	0.0517308	0.366079
ENSG00000148362	C9orf142	69.2279	-0.94545	0.486253	-1.94436	0.0518524	0.366647
ENSG00000189143	NA	15.9116	-2.95445	1.52026	-1.94339	0.051969	0.366886
ENSG00000063177	RPL18	899.978	-0.667694	0.343566	-1.94343	0.0519647	0.366886
ENSG00000139146	FAM60A	158.459	-1.62799	0.838192	-1.94226	0.0521058	0.367559
ENSG00000116871	MAP7D1	259.639	0.790344	0.407317	1.94037	0.0523349	0.368363
ENSG00000182899	RPL35A	492.632	-0.593485	0.305907	-1.94008	0.0523697	0.368363
ENSG00000262919	FAM58A	25.5123	1.27601	0.657753	1.93995	0.0523858	0.368363
ENSG00000133872	SARAF	1256.38	-0.401363	0.206854	-1.94032	0.052341	0.368363
ENSG00000261618	RP11-79H23.3	38.6988	-3.22396	1.66229	-1.93947	0.0524444	0.368482
ENSG00000075643	MOCOS	48.9059	-1.27139	0.656526	-1.93654	0.052802	0.370115
ENSG00000167491	GATAD2A	120.232	0.805717	0.415953	1.93704	0.0527406	0.370115
ENSG00000134830	C5AR2	100.911	1.16858	0.603428	1.93658	0.0527971	0.370115
ENSG00000155329	ZCCHC10	123.015	-0.715216	0.369417	-1.93607	0.0528594	0.370225
ENSG00000171791	BCL2	28.633	1.41063	0.729026	1.93495	0.0529969	0.370895
ENSG00000143624	INTS3	108.46	-0.843248	0.43592	-1.93441	0.0530627	0.370956
ENSG00000064225	ST3GAL6	120.066	0.84196	0.435456	1.93351	0.053173	0.370956
ENSG00000175390	EIF3F	485.266	-0.616937	0.319035	-1.93376	0.0531426	0.370956
ENSG00000232573	RPL3P4	83.781	-0.754949	0.390432	-1.93363	0.053159	0.370956
ENSG00000164308	ERAP2	138.761	-0.72374	0.374676	-1.93164	0.0534039	0.371931
ENSG00000085063	CD59	2124.56	0.452178	0.234124	1.93136	0.0534386	0.371931
ENSG00000099917	MED15	280.429	0.540037	0.279562	1.93173	0.0533932	0.371931
ENSG00000163602	RYBP	213.758	0.746134	0.387021	1.92789	0.0538689	0.37453
ENSG00000185022	MAFF	1043.82	-0.54864	0.284613	-1.92767	0.0538965	0.37453
ENSG00000126214	KLC1	103.324	-0.684557	0.355357	-1.92639	0.0540554	0.37534
ENSG00000152127	MGAT5	109.669	0.912609	0.473972	1.92545	0.054173	0.375769
ENSG00000101236	RNF24	392.793	-0.79264	0.411714	-1.92522	0.0542019	0.375769
ENSG00000204599	TRIM39	44.2406	-1.04474	0.542773	-1.92481	0.0542531	0.37583
ENSG00000135604	STX11	1594.02	-0.55934	0.290825	-1.92329	0.0544436	0.376855
ENSG00000122068	FYTTD1	325.04	-0.594389	0.309432	-1.9209	0.0547439	0.378343
ENSG00000171988	JMJD1C	215.376	0.695635	0.362098	1.92112	0.0547163	0.378343
ENSG00000186481	NA	21.3499	2.03667	1.06139	1.91888	0.0549997	0.379815
ENSG00000146457	WTAP	2744.01	0.787558	0.410549	1.9183	0.0550724	0.380021
ENSG00000166526	ZNF3	31.7176	1.56155	0.814554	1.91707	0.0552296	0.380513
ENSG00000196419	XRCC6	1438.64	-0.401217	0.209276	-1.91716	0.0552171	0.380513
ENSG00000158092	NCK1	143.826	0.983241	0.513375	1.91525	0.0554605	0.381216
ENSG00000155846	PPARGC1B	33.7635	1.71082	0.89314	1.91551	0.0554274	0.381216
ENSG00000185808	PIGP	38.2731	-0.904496	0.47212	-1.91582	0.0553882	0.381216
ENSG00000143554	SLC27A3	481.939	-0.53259	0.278339	-1.91346	0.0556896	0.381902
ENSG00000115649	CNPPD1	522.837	-0.632997	0.330779	-1.91366	0.0556642	0.381902
ENSG00000030582	GRN	8331.17	0.432459	0.225965	1.91383	0.0556414	0.381902
ENSG00000102144	PGK1	2796.58	0.352013	0.184041	1.91269	0.0557884	0.381989
ENSG00000243742	RPLP0P2	58.7561	2.1154	1.10593	1.91277	0.0557771	0.381989
ENSG00000115762	PLEKHB2	1409.66	0.425804	0.222865	1.91059	0.0560574	0.383045
ENSG00000104529	EEF1D	176.813	-0.612803	0.32076	-1.91047	0.0560723	0.383045
ENSG00000110200	ANAPC15	95.5768	-0.741906	0.388293	-1.91069	0.0560449	0.383045
ENSG00000149483	TMEM138	156.52	0.803061	0.420481	1.90986	0.0561509	0.383287
ENSG00000134440	NARS	271.593	0.633906	0.332229	1.90804	0.0563859	0.384595
ENSG00000155252	PI4K2A	263.159	0.685831	0.359707	1.90664	0.0565677	0.385539
ENSG00000186184	POLR1D	204.506	-0.568894	0.298439	-1.90623	0.0566203	0.385601
ENSG00000136854	STXBP1	73.3815	-0.881398	0.46253	-1.9056	0.0567019	0.385859
ENSG00000154229	NA	31.7601	1.63816	0.859851	1.90517	0.0567586	0.385859
ENSG00000100372	SLC25A17	53.1501	-0.892404	0.46847	-1.90493	0.0567888	0.385859
ENSG00000057657	PRDM1	640.229	-0.562043	0.295102	-1.90457	0.0568355	0.385881
ENSG00000228427	NA	13.1699	-1.56045	0.820178	-1.90258	0.057096	0.387012
ENSG00000110042	DTX4	85.9961	1.00359	0.527567	1.90229	0.0571331	0.387012
ENSG00000140830	TXNL4B	177.287	-0.68795	0.361642	-1.9023	0.0571326	0.387012
ENSG00000065911	MTHFD2	1090.66	-0.445369	0.234312	-1.90075	0.0573347	0.388012
ENSG00000105855	ITGB8	362.873	1.62089	0.853032	1.90015	0.0574128	0.388012
ENSG00000080845	DLGAP4	317.177	0.583073	0.306846	1.90022	0.0574048	0.388012
ENSG00000167766	ZNF83	40.6201	1.28455	0.67614	1.89983	0.0574557	0.388012
ENSG00000159166	NA	15.7395	-3.60123	1.89821	-1.89717	0.057805	0.388756
ENSG00000144848	ATG3	753.594	-0.468862	0.247149	-1.89708	0.0578172	0.388756
ENSG00000113734	BNIP1	57.7579	-0.862893	0.454999	-1.89647	0.0578975	0.388756
ENSG00000180964	TCEAL8	83.1137	0.808991	0.426609	1.89633	0.0579166	0.388756
ENSG00000089009	RPL6	988.865	-0.473836	0.249701	-1.89762	0.0577467	0.388756
ENSG00000166068	SPRED1	186.968	0.943643	0.497615	1.89633	0.0579163	0.388756
ENSG00000197471	SPN	961.701	-0.614125	0.323588	-1.89786	0.0577148	0.388756
ENSG00000179218	CALR	952.597	0.559479	0.29503	1.89635	0.0579138	0.388756
ENSG00000172939	OXSR1	168.297	-0.765587	0.403962	-1.8952	0.0580664	0.389466
ENSG00000198888	MT-ND1	8409.29	0.616696	0.325652	1.89373	0.0582613	0.390478
ENSG00000072401	UBE2D1	78.485	0.981215	0.518359	1.89293	0.0583675	0.3906
ENSG00000099956	SMARCB1	226.265	-0.568007	0.300053	-1.89302	0.058355	0.3906
ENSG00000124466	NA	46.2271	-1.65051	0.872293	-1.89214	0.0584717	0.391002
ENSG00000169762	TAPT1	67.8956	-1.09117	0.577164	-1.89057	0.058682	0.391228
ENSG00000157423	HYDIN	21.8911	3.05126	1.61376	1.89078	0.0586538	0.391228
ENSG00000108509	CAMTA2	72.1365	0.805076	0.425797	1.89075	0.0586577	0.391228
ENSG00000180616	SSTR2	244.104	1.22125	0.645657	1.89149	0.0585592	0.391228
ENSG00000217801	RP11-465B22.3	157.192	-0.880592	0.46615	-1.88907	0.0588819	0.391677
ENSG00000127951	FGL2	1865.95	-0.451547	0.239013	-1.88921	0.0588633	0.391677
ENSG00000072849	DERL2	165.126	-0.723787	0.383026	-1.88965	0.0588044	0.391677
ENSG00000151657	KIN	59.7289	0.991027	0.524715	1.88869	0.0589328	0.391722
ENSG00000164366	CCDC127	51.8246	1.04363	0.553555	1.88533	0.0593858	0.394437
ENSG00000228305	AC016734.2	74.7153	-0.751605	0.398748	-1.88491	0.0594417	0.394513
ENSG00000079277	MKNK1	449.586	0.546557	0.290025	1.88452	0.0594952	0.394573
ENSG00000156026	NA	36.4346	1.38383	0.735458	1.88158	0.0598926	0.396911
ENSG00000265808	SEC22B	426.017	0.623529	0.331625	1.88022	0.060078	0.397843
ENSG00000115350	POLE4	216.926	-0.782926	0.416622	-1.87922	0.0602138	0.398445
ENSG00000162664	ZNF326	72.3343	-0.853039	0.454262	-1.87786	0.0604009	0.398493
ENSG00000144713	RPL32	800.249	-0.638653	0.339991	-1.87844	0.0603205	0.398493
ENSG00000182149	IST1	877.064	-0.43227	0.230081	-1.87877	0.0602757	0.398493
ENSG00000171425	NA	36.3551	-1.40914	0.75031	-1.87807	0.0603711	0.398493
ENSG00000121769	FABP3	2765.92	0.473246	0.252177	1.87665	0.0605667	0.398576
ENSG00000120708	TGFBI	3200.15	0.533087	0.28423	1.87555	0.0607168	0.398576
ENSG00000130592	LSP1	7042.79	-0.472076	0.251592	-1.87636	0.0606061	0.398576
ENSG00000168175	MAPK1IP1L	781.356	-0.382631	0.203955	-1.87606	0.0606473	0.398576
ENSG00000140044	JDP2	28.409	1.76073	0.937992	1.87712	0.0605014	0.398576
ENSG00000137809	ITGA11	32.5922	1.76299	0.939519	1.87648	0.0605896	0.398576
ENSG00000103429	BFAR	96.7848	0.804365	0.428941	1.87524	0.0607603	0.398576
ENSG00000167264	NA	42.4114	1.58123	0.843314	1.87502	0.0607904	0.398576
ENSG00000243927	MRPS6	196.595	0.563928	0.300791	1.87482	0.0608181	0.398576
ENSG00000125912	NCLN	175.642	0.718336	0.383386	1.87366	0.0609768	0.399321
ENSG00000136379	NA	16.4672	3.60479	1.92547	1.87216	0.0611841	0.400384
ENSG00000090530	P3H2	83.0277	-1.10991	0.59327	-1.87083	0.0613686	0.400999
ENSG00000244165	P2RY11	34.8883	1.00739	0.538432	1.87098	0.0613482	0.400999
ENSG00000131469	RPL27	701.107	-0.491592	0.262996	-1.8692	0.0615953	0.402183
ENSG00000123595	RAB9A	264.66	0.837006	0.448017	1.86824	0.0617281	0.402458
ENSG00000123908	AGO2	562.759	-0.482875	0.258444	-1.86839	0.061708	0.402458
ENSG00000231500	RPS18	1922.78	-0.536631	0.287539	-1.86629	0.062001	0.403941
ENSG00000281490	NA	32.8037	1.41393	0.757976	1.8654	0.0621255	0.404455
ENSG00000115541	HSPE1	205.371	0.614056	0.329302	1.86472	0.0622207	0.404502
ENSG00000114648	KLHL18	80.3043	-0.953099	0.511129	-1.8647	0.0622241	0.404502
ENSG00000137040	NA	42.1354	-1.12138	0.601604	-1.86398	0.0623241	0.404855
ENSG00000188994	ZNF292	107.984	-1.07841	0.57904	-1.8624	0.0625463	0.406002
ENSG00000011275	RNF216	127.38	-0.604143	0.324618	-1.86109	0.0627312	0.406571
ENSG00000172977	KAT5	124.327	-0.778661	0.418385	-1.86111	0.0627285	0.406571
ENSG00000237550	RPL9P9	512.816	-0.612764	0.3293	-1.86081	0.0627716	0.406571
ENSG00000129625	REEP5	2182.3	-0.380304	0.204455	-1.86009	0.0628731	0.406931
ENSG00000101294	HM13	805.866	0.573833	0.308605	1.85944	0.0629644	0.407225
ENSG00000158006	NA	36.5011	1.30982	0.705519	1.85653	0.0633785	0.408414
ENSG00000072682	P4HA2	104.51	1.23916	0.667187	1.85729	0.0632703	0.408414
ENSG00000160908	ZNF394	136.356	-0.769079	0.414245	-1.85658	0.063371	0.408414
ENSG00000130560	UBAC1	186.315	0.721383	0.38838	1.85741	0.0632523	0.408414
ENSG00000067048	DDX3Y	319.717	-0.574931	0.309605	-1.85698	0.0633139	0.408414
ENSG00000163468	CCT3	446.677	0.449303	0.242083	1.85599	0.0634556	0.408613
ENSG00000120616	EPC1	131.997	-0.601629	0.324242	-1.85549	0.063526	0.40877
ENSG00000184678	HIST2H2BE	160.085	-0.663971	0.35819	-1.85368	0.0637846	0.409024
ENSG00000131378	RFTN1	499.781	-0.704372	0.379857	-1.85431	0.0636949	0.409024
ENSG00000121797	CCRL2	402.708	0.676584	0.365074	1.85328	0.0638423	0.409024
ENSG00000196116	TDRD7	218.42	0.853063	0.460241	1.85351	0.0638087	0.409024
ENSG00000103490	PYCARD	435.712	-0.639099	0.344689	-1.85413	0.0637204	0.409024
ENSG00000103121	CMC2	338.51	-0.463552	0.249992	-1.85426	0.0637015	0.409024
ENSG00000000938	FGR	1731.57	0.382821	0.206642	1.85258	0.0639429	0.409292
ENSG00000121481	RNF2	101.274	-0.744526	0.402275	-1.85079	0.0642	0.409292
ENSG00000116977	LGALS8	164.826	0.598224	0.323459	1.84946	0.0643918	0.409292
ENSG00000173540	GMPPB	71.7515	-0.950227	0.51363	-1.85002	0.0643103	0.409292
ENSG00000090520	DNAJB11	170.905	-0.638674	0.345114	-1.85062	0.0642247	0.409292
ENSG00000125482	NA	32.0119	-1.19892	0.648211	-1.84959	0.0643729	0.409292
ENSG00000111186	NA	29.5187	1.6636	0.898306	1.85193	0.0640352	0.409292
ENSG00000103544	C16orf62	141.174	0.696178	0.376172	1.85069	0.0642143	0.409292
ENSG00000079616	KIF22	53.4645	-0.963943	0.520519	-1.85189	0.0640422	0.409292
ENSG00000170558	NA	26.7643	-1.41192	0.763013	-1.85045	0.0642483	0.409292
ENSG00000279164	RP4-737E23.5	10.4563	2.16716	1.17157	1.84978	0.0643446	0.409292
ENSG00000099622	CIRBP	608.379	-0.379793	0.205394	-1.8491	0.0644439	0.40933
ENSG00000100216	TOMM22	247.836	-0.418942	0.226777	-1.84738	0.0646923	0.410613
ENSG00000132669	RIN2	675.541	0.868192	0.470292	1.84607	0.0648824	0.411525
ENSG00000203709	C1orf132	35.2786	-1.26481	0.685648	-1.84469	0.0650831	0.411959
ENSG00000145990	GFOD1	141.219	0.952241	0.516221	1.84464	0.0650901	0.411959
ENSG00000171045	TSNARE1	35.4855	-1.46817	0.79586	-1.84476	0.0650718	0.411959
ENSG00000129518	EAPP	121.121	-0.71376	0.387062	-1.84404	0.0651767	0.412212
ENSG00000070540	WIPI1	72.1833	0.790014	0.428547	1.84347	0.0652605	0.412448
ENSG00000114978	MOB1A	1535.7	-0.44268	0.240219	-1.84282	0.0653554	0.41246
ENSG00000112996	MRPS30	82.009	0.819553	0.444664	1.84308	0.0653167	0.41246
ENSG00000120889	TNFRSF10B	247.422	-0.6887	0.3739	-1.84193	0.0654848	0.412982
ENSG00000101017	CD40	3907.31	-0.832724	0.452189	-1.84154	0.0655423	0.413052
ENSG00000125944	HNRNPR	452.826	-0.499194	0.271298	-1.84002	0.0657653	0.413868
ENSG00000115607	NA	14.1964	-5.46305	2.96867	-1.84023	0.065734	0.413868
ENSG00000134283	PPHLN1	263.886	-0.413889	0.225127	-1.83847	0.065993	0.414713
ENSG00000177096	NA	25.4979	-1.88727	1.02654	-1.83847	0.0659928	0.414713
ENSG00000179388	EGR3	227.082	-0.822281	0.447423	-1.83782	0.0660893	0.415024
ENSG00000146463	ZMYM4	54.5742	1.09315	0.595237	1.8365	0.0662836	0.415499
ENSG00000013561	RNF14	125.7	0.732342	0.39894	1.83572	0.0663993	0.415499
ENSG00000137331	IER3	161.662	0.882736	0.480807	1.83595	0.0663657	0.415499
ENSG00000121316	PLBD1	280.101	-0.58449	0.318295	-1.83632	0.0663106	0.415499
ENSG00000160208	RRP1B	358.091	-0.590307	0.321421	-1.83655	0.0662756	0.415499
ENSG00000236876	TMSB4XP1	611.11	-0.455966	0.248646	-1.8338	0.0666839	0.415813
ENSG00000253276	CCDC71L	50.3859	0.926125	0.504848	1.83446	0.0665856	0.415813
ENSG00000064419	TNPO3	160.759	0.680529	0.371026	1.83418	0.066627	0.415813
ENSG00000084207	GSTP1	4080.04	-0.536379	0.292473	-1.83394	0.0666622	0.415813
ENSG00000130921	C12orf65	23.3304	-1.61142	0.878322	-1.83466	0.0665564	0.415813
ENSG00000130305	NSUN5	70.1728	-0.857019	0.467712	-1.83236	0.0668973	0.416851
ENSG00000172322	NA	36.1778	1.33202	0.727193	1.83172	0.0669927	0.417152
ENSG00000117308	NA	67.8294	0.850663	0.465795	1.82626	0.0678108	0.417443
ENSG00000117616	RSRP1	111.6	0.861102	0.471572	1.82602	0.0678467	0.417443
ENSG00000137970	RPL7P9	194.245	-0.7247	0.395864	-1.83068	0.067148	0.417443
ENSG00000198715	GLMP	131.563	1.09924	0.601849	1.82644	0.0677846	0.417443
ENSG00000263528	IKBKE	120.366	-0.969533	0.529769	-1.8301	0.0672343	0.417443
ENSG00000115170	ACVR1	39.6225	1.21027	0.66286	1.82583	0.0678757	0.417443
ENSG00000215301	DDX3X	1717.4	-0.447513	0.245014	-1.82648	0.0677787	0.417443
ENSG00000008988	RPS20	717.767	-0.509531	0.278591	-1.82895	0.0674064	0.417443
ENSG00000119514	GALNT12	31.4343	1.10135	0.602165	1.82898	0.0674032	0.417443
ENSG00000106853	PTGR1	44.3881	0.95322	0.521961	1.82623	0.0678157	0.417443
ENSG00000165997	ARL5B	333.747	-0.92088	0.503421	-1.82925	0.0673628	0.417443
ENSG00000167779	NA	74.0849	1.89821	1.03861	1.82765	0.0676024	0.417443
ENSG00000198324	FAM109A	54.8645	1.01692	0.556562	1.82715	0.0676772	0.417443
ENSG00000100612	DHRS7	343.527	-0.431257	0.236207	-1.82576	0.0678869	0.417443
ENSG00000051108	HERPUD1	841.56	-0.663341	0.362552	-1.82964	0.067303	0.417443
ENSG00000184557	SOCS3	1739.25	0.760612	0.416178	1.82761	0.0676077	0.417443
ENSG00000100368	CSF2RB	565.062	-0.695308	0.380629	-1.82674	0.0677394	0.417443
ENSG00000160223	ICOSLG	153.788	-0.652082	0.356781	-1.82768	0.067597	0.417443
ENSG00000132780	NASP	100.432	-0.62457	0.342324	-1.8245	0.0680765	0.417755
ENSG00000170266	GLB1	433.724	0.649535	0.35592	1.82495	0.0680092	0.417755
ENSG00000197912	SPG7	81.1013	0.836152	0.458295	1.82448	0.068079	0.417755
ENSG00000206341	HLA-H	195.615	-0.894829	0.490897	-1.82284	0.0683269	0.418751
ENSG00000204370	SDHD	574.321	0.559055	0.306733	1.82261	0.0683624	0.418751
ENSG00000076604	TRAF4	101.433	-1.02306	0.561358	-1.82248	0.0683829	0.418751
ENSG00000198722	NA	48.647	1.1896	0.652958	1.82187	0.0684747	0.419024
ENSG00000279384	RP11-635L1.2	70.2121	-0.854256	0.469162	-1.82081	0.0686357	0.41943
ENSG00000130725	UBE2M	38.3291	0.92782	0.509547	1.82087	0.0686263	0.41943
ENSG00000144827	NA	37.7543	1.2688	0.696963	1.82046	0.0686886	0.419464
ENSG00000112419	PHACTR2	304.079	0.539406	0.296519	1.81913	0.0688922	0.420129
ENSG00000125355	TMEM255A	34.6893	1.53525	0.843929	1.81917	0.0688849	0.420129
ENSG00000198918	RPL39	402.581	-0.650133	0.357499	-1.81856	0.068979	0.420369
ENSG00000001084	GCLC	243.915	0.810599	0.445852	1.81809	0.06905	0.420512
ENSG00000108700	CCL8	1575.32	1.39856	0.769869	1.81662	0.0692757	0.421597
ENSG00000110315	RNF141	83.1112	0.742106	0.408774	1.81544	0.0694558	0.421853
ENSG00000213341	CHUK	65.0089	0.916759	0.504864	1.81585	0.069393	0.421853
ENSG00000102879	CORO1A	466.458	-0.944586	0.520314	-1.81541	0.0694604	0.421853
ENSG00000081870	HSPB11	97.7756	-0.692827	0.382003	-1.81367	0.0697287	0.422632
ENSG00000033030	ZCCHC8	54.7963	-1.18723	0.654468	-1.81404	0.0696709	0.422632
ENSG00000078304	PPP2R5C	670.757	-0.555614	0.306352	-1.81365	0.0697317	0.422632
ENSG00000162783	IER5	134.865	-0.582419	0.321186	-1.81334	0.0697799	0.422636
ENSG00000144681	STAC	146.877	0.882626	0.48722	1.81155	0.0700551	0.424012
ENSG00000103512	NOMO1	67.863	0.73441	0.405501	1.81112	0.0701226	0.424131
ENSG00000214135	NA	71.9821	0.869907	0.480534	1.81029	0.0702505	0.424369
ENSG00000134987	WDR36	64.7253	0.867919	0.479535	1.80992	0.0703087	0.424369
ENSG00000186810	NA	45.5552	-1.0918	0.603329	-1.80963	0.0703532	0.424369
ENSG00000141298	SSH2	77.2828	-0.785762	0.434152	-1.80988	0.0703144	0.424369
ENSG00000169379	ARL13B	36.0939	-0.971737	0.537472	-1.80798	0.0706103	0.42563
ENSG00000133313	CNDP2	830.816	0.491236	0.271752	1.80767	0.0706584	0.42563
ENSG00000117118	SDHB	642.157	0.395967	0.219126	1.80702	0.0707586	0.425944
ENSG00000185753	CXorf38	88.8859	-0.790828	0.43786	-1.80612	0.0708994	0.426503
ENSG00000197355	UAP1L1	55.3777	1.09261	0.605283	1.80512	0.0710556	0.427153
ENSG00000170365	NA	46.7317	-0.995598	0.551866	-1.80406	0.0712222	0.427864
ENSG00000104951	IL4I1	3338.52	-0.608256	0.337354	-1.80302	0.0713852	0.428553
ENSG00000069849	ATP1B3	1005.35	-0.336427	0.186651	-1.80244	0.0714763	0.42881
ENSG00000265681	RPL17	51.9759	-0.862979	0.479016	-1.80157	0.0716135	0.429342
ENSG00000149781	FERMT3	2384.26	0.403415	0.223979	1.80113	0.0716822	0.429463
ENSG00000111843	TMEM14C	409.299	-0.490182	0.272286	-1.80024	0.0718223	0.429722
ENSG00000100129	EIF3L	436.928	-0.608994	0.338253	-1.80041	0.0717957	0.429722
ENSG00000198060	2005-03-01	148.677	0.590173	0.327941	1.79963	0.071919	0.430011
ENSG00000083799	CYLD	410.528	-0.538112	0.29911	-1.79905	0.0720115	0.430273
ENSG00000101577	LPIN2	84.0444	0.818627	0.455362	1.79775	0.0722168	0.431209
ENSG00000150403	TMCO3	110.655	0.741313	0.412441	1.79738	0.0722753	0.431269
ENSG00000132313	MRPL35	79.7182	0.883017	0.491592	1.79624	0.0724563	0.431474
ENSG00000145833	DDX46	157.534	-0.471347	0.262376	-1.79645	0.0724226	0.431474
ENSG00000167987	VPS37C	82.2768	0.836915	0.466004	1.79594	0.0725043	0.431474
ENSG00000169896	ITGAM	1269.8	0.364018	0.202683	1.796	0.0724952	0.431474
ENSG00000112667	DNPH1	558.865	0.520851	0.290123	1.79528	0.0726098	0.431811
ENSG00000143575	HAX1	306.091	-0.571632	0.318589	-1.79426	0.072771	0.431874
ENSG00000120742	SERP1	761.619	-0.414768	0.231277	-1.79338	0.0729119	0.431874
ENSG00000145246	ATP10D	37.3638	-1.11766	0.62279	-1.79461	0.072716	0.431874
ENSG00000145912	NHP2	131.22	-0.67494	0.376323	-1.79351	0.0728913	0.431874
ENSG00000138119	MYOF	466.003	0.702086	0.391444	1.79358	0.0728801	0.431874
ENSG00000159314	ARHGAP27	155.356	-0.646908	0.360746	-1.79325	0.0729331	0.431874
ENSG00000115268	RPS15	1340.32	-0.589602	0.328822	-1.79307	0.0729612	0.431874
ENSG00000171161	ZNF672	219.362	-0.852356	0.475752	-1.7916	0.0731974	0.432406
ENSG00000204252	HLA-DOA	221.051	-0.675787	0.37717	-1.79173	0.0731762	0.432406
ENSG00000092330	TINF2	497.49	-0.474918	0.265057	-1.79176	0.0731714	0.432406
ENSG00000166197	NOLC1	127.829	-0.553446	0.309093	-1.79055	0.0733657	0.433112
ENSG00000110442	COMMD9	278.803	0.555991	0.310572	1.79022	0.073419	0.433138
ENSG00000174652	ZNF266	66.5764	-0.947309	0.529393	-1.78942	0.0735466	0.433602
ENSG00000164463	CREBRF	38.088	-1.23904	0.693041	-1.78783	0.0738041	0.434831
ENSG00000147677	EIF3H	543.702	-0.409286	0.229052	-1.78687	0.073959	0.435166
ENSG00000071894	CPSF1	150.985	-0.63044	0.352798	-1.78697	0.0739419	0.435166
ENSG00000161905	ALOX15	6369.57	-0.458459	0.256789	-1.78535	0.0742043	0.436319
ENSG00000205571	SMN2	103.799	-0.645446	0.361728	-1.78434	0.074368	0.436702
ENSG00000172548	NIPAL4	15.4282	1.97721	1.10798	1.78451	0.0743405	0.436702
ENSG00000117505	DR1	199.831	-0.510751	0.286413	-1.78327	0.0745424	0.437437
ENSG00000204642	HLA-F	525.236	-0.501956	0.281652	-1.78219	0.074719	0.437826
ENSG00000071462	WBSCR22	458.935	-0.60612	0.340317	-1.78105	0.0749049	0.437826
ENSG00000214389	RPS3AP26	70.8007	-0.790801	0.443954	-1.78127	0.0748686	0.437826
ENSG00000141540	TTYH2	189.978	-0.836611	0.469333	-1.78255	0.0746594	0.437826
ENSG00000049759	NEDD4L	66.7241	1.09241	0.613121	1.78172	0.0747943	0.437826
ENSG00000142185	TRPM2	36.4706	1.49422	0.838788	1.7814	0.0748473	0.437826
ENSG00000007264	MATK	391.367	0.754322	0.423744	1.78014	0.0750537	0.438407
ENSG00000255197	RP11-750H9.5	38.0587	-1.02922	0.578288	-1.77977	0.0751128	0.438463
ENSG00000197506	NA	12.6848	6.99166	3.93156	1.77834	0.075348	0.439257
ENSG00000052749	RRP12	130.433	0.766978	0.431236	1.77856	0.0753126	0.439257
ENSG00000114446	IFT57	43.6192	-1.2637	0.712038	-1.77476	0.0759371	0.441938
ENSG00000026025	VIM	9533.36	0.288465	0.162576	1.77434	0.0760071	0.441938
ENSG00000068079	IFI35	1099.47	-0.404505	0.227967	-1.7744	0.0759976	0.441938
ENSG00000125812	NA	31.0593	1.58324	0.892299	1.77434	0.076007	0.441938
ENSG00000164610	NA	24.9458	1.3207	0.744531	1.77387	0.0760846	0.441958
ENSG00000181852	RNF41	101.14	-0.831463	0.468769	-1.77371	0.0761103	0.441958
ENSG00000159640	ACE	364.634	0.5921	0.333905	1.77326	0.0761864	0.44211
ENSG00000081791	KIAA0141	126.334	-0.775168	0.437305	-1.7726	0.0762942	0.442157
ENSG00000174915	NA	18.2368	-1.39832	0.788732	-1.77287	0.076251	0.442157
ENSG00000187474	FPR3	949.205	0.499647	0.282017	1.77169	0.0764459	0.442747
ENSG00000170448	NFXL1	202.512	-1.03039	0.581762	-1.77115	0.0765362	0.442981
ENSG00000136643	RPS6KC1	150.024	0.768218	0.433997	1.7701	0.0767107	0.443701
ENSG00000147894	C9orf72	84.4532	0.837735	0.473399	1.76962	0.0767908	0.443875
ENSG00000164125	FAM198B	44.7546	1.46809	0.830516	1.76768	0.0771136	0.44516
ENSG00000160410	SHKBP1	602.599	-0.451457	0.25536	-1.76793	0.0770734	0.44516
ENSG00000116679	IVNS1ABP	586.936	0.536804	0.304115	1.76514	0.0775409	0.446464
ENSG00000197386	HTT	340.687	0.567707	0.32157	1.76542	0.077493	0.446464
ENSG00000085377	PREP	133.228	0.674566	0.381989	1.76593	0.0774073	0.446464
ENSG00000126458	RRAS	32.8011	1.24966	0.707867	1.76539	0.077498	0.446464
ENSG00000101336	HCK	1768.03	-0.450005	0.255047	-1.7644	0.0776645	0.446886
ENSG00000157184	CPT2	94.9261	0.9575	0.542821	1.76393	0.0777435	0.44705
ENSG00000175550	DRAP1	376.407	-0.398441	0.225961	-1.76332	0.077847	0.447356
ENSG00000153922	CHD1	129.167	-0.626006	0.355104	-1.76288	0.0779204	0.447487
ENSG00000178035	IMPDH2	111.579	-0.693586	0.393589	-1.76221	0.0780342	0.447851
ENSG00000145569	FAM105A	182.261	-0.709531	0.40289	-1.76111	0.0782205	0.448067
ENSG00000112081	SRSF3	947.254	-0.364158	0.20678	-1.76109	0.0782236	0.448067
ENSG00000158805	ZNF276	51.3514	-0.796754	0.452381	-1.76125	0.0781969	0.448067
ENSG00000198142	SOWAHC	21.592	1.40367	0.797933	1.75914	0.078554	0.449404
ENSG00000147586	MRPS28	37.2372	0.846607	0.481389	1.75867	0.0786328	0.449404
ENSG00000132541	RIDA	20.9511	1.49364	0.849441	1.75838	0.0786822	0.449404
ENSG00000189079	ARID2	52.4319	-1.05716	0.6012	-1.75841	0.0786771	0.449404
ENSG00000162065	NA	24.2348	1.53827	0.874904	1.75822	0.0787103	0.449404
ENSG00000198488	NA	15.3561	-1.79025	1.01856	-1.75763	0.0788105	0.449687
ENSG00000099849	RASSF7	79.6319	-1.27209	0.723934	-1.75719	0.078886	0.449828
ENSG00000004468	CD38	294.659	-0.900741	0.513155	-1.7553	0.079208	0.451374
ENSG00000173812	EIF1	6597.05	-0.44736	0.255028	-1.75416	0.0794024	0.452191
ENSG00000175073	VCPIP1	164.62	-0.925821	0.527908	-1.75376	0.0794725	0.452299
ENSG00000179832	MROH1	189.396	0.552894	0.315382	1.75309	0.0795864	0.452453
ENSG00000173818	ENDOV	94.0118	-0.787157	0.449093	-1.75277	0.0796415	0.452453
ENSG00000198804	MT-CO1	162537	0.430043	0.245359	1.75271	0.0796525	0.452453
ENSG00000123416	TUBA1B	6345.57	-0.524307	0.299232	-1.75217	0.0797438	0.452682
ENSG00000143674	RP5-862P8.2	42.2072	1.2671	0.723336	1.75174	0.0798186	0.452816
ENSG00000145592	RPL37	450.153	-0.731685	0.417763	-1.75144	0.0798707	0.452822
ENSG00000109670	FBXW7	74.5076	-0.858912	0.490538	-1.75096	0.0799531	0.452857
ENSG00000146731	CCT6A	482.355	0.40023	0.228598	1.75081	0.0799791	0.452857
ENSG00000227376	FTH1P16	35.9876	1.17883	0.673544	1.75019	0.0800864	0.453175
ENSG00000117139	KDM5B	93.8454	-0.87654	0.501291	-1.74857	0.080366	0.454468
ENSG00000182858	NA	42.4952	-1.08566	0.621026	-1.74818	0.0804329	0.454556
ENSG00000173465	SSSCA1	96.0632	-0.676031	0.386798	-1.74776	0.080505	0.454674
ENSG00000204472	AIF1	1527.37	0.53578	0.306606	1.74745	0.0805591	0.45469
ENSG00000051009	FAM160A2	44.0433	-1.1559	0.661637	-1.74703	0.0806318	0.45481
ENSG00000168386	FILIP1L	102.385	-1.03998	0.59574	-1.7457	0.0808639	0.45554
ENSG00000161011	SQSTM1	2436.15	0.579461	0.331916	1.7458	0.080845	0.45554
ENSG00000144136	SLC20A1	183.639	0.503618	0.288558	1.74529	0.080934	0.455645
ENSG00000169180	XPO6	188.533	0.655423	0.375665	1.7447	0.0810365	0.455933
ENSG00000121281	ADCY7	189.197	-0.782551	0.448623	-1.74434	0.0810998	0.456
ENSG00000131042	LILRB2	1351.79	1.09627	0.628884	1.7432	0.0812978	0.456824
ENSG00000163399	ATP1A1	544.789	0.333694	0.191574	1.74186	0.0815332	0.457277
ENSG00000153046	CDYL	85.5511	0.671359	0.385397	1.742	0.0815092	0.457277
ENSG00000132589	FLOT2	493.752	-0.625981	0.359348	-1.74199	0.0815097	0.457277
ENSG00000116478	HDAC1	243.616	-0.737479	0.423508	-1.74136	0.0816208	0.457479
ENSG00000136940	PDCL	63.9982	0.829012	0.476275	1.74062	0.0817511	0.45792
ENSG00000171522	PTGER4	976.431	-0.666077	0.382875	-1.73967	0.0819166	0.458557
ENSG00000115594	IL1R1	478.072	-0.484398	0.278771	-1.73762	0.0822781	0.459131
ENSG00000085978	NA	28.1891	1.29422	0.744459	1.73847	0.0821288	0.459131
ENSG00000181315	NA	18.6889	-1.83807	1.05756	-1.73803	0.0822054	0.459131
ENSG00000178691	SUZ12	48.9036	-0.962275	0.553767	-1.73769	0.0822652	0.459131
ENSG00000156256	USP16	243.823	-0.461095	0.265343	-1.73773	0.0822582	0.459131
ENSG00000143079	CTTNBP2NL	177.947	-0.557857	0.321211	-1.73673	0.0824349	0.459717
ENSG00000155256	ZFYVE27	90.9502	-0.835902	0.481474	-1.73613	0.0825409	0.460019
ENSG00000091651	NA	14.7148	1.53847	0.886538	1.73537	0.0826751	0.460477
ENSG00000182400	TRAPPC6B	57.5719	0.883081	0.509085	1.73464	0.0828041	0.460906
ENSG00000275111	NA	11.7178	2.04635	1.18034	1.73369	0.0829731	0.461557
ENSG00000104497	NA	27.093	1.59864	0.922382	1.73317	0.0830662	0.461786
ENSG00000116574	RHOU	80.2534	1.03766	0.598989	1.73236	0.0832096	0.462293
ENSG00000167258	CDK12	84.0933	-0.687566	0.397096	-1.73148	0.0833654	0.462869
ENSG00000155275	TRMT44	30.5246	-1.21598	0.703312	-1.72893	0.0838214	0.464901
ENSG00000212907	MT-ND4L	13364.8	0.556061	0.321637	1.72885	0.0838364	0.464901
ENSG00000112078	KCTD20	258.003	-0.495273	0.286659	-1.72774	0.0840343	0.465708
ENSG00000256594	RP11-705C15.2	39.5065	-1.17828	0.682148	-1.7273	0.0841131	0.465853
ENSG00000109501	WFS1	69.5324	1.83119	1.06041	1.72688	0.0841897	0.465986
ENSG00000125835	SNRPB	575.171	-0.379327	0.219744	-1.72622	0.0843085	0.466353
ENSG00000149428	HYOU1	109.588	0.741417	0.429858	1.7248	0.0845644	0.467476
ENSG00000077522	ACTN2	68.4181	3.03367	1.75949	1.72417	0.0846767	0.467806
ENSG00000228929	RPS13P2	23.3668	-1.02912	0.598179	-1.72042	0.0853555	0.468421
ENSG00000115216	NRBP1	1533.23	0.341058	0.198128	1.7214	0.085178	0.468421
ENSG00000115421	PAPOLG	98.0978	-1.11105	0.645802	-1.72042	0.0853569	0.468421
ENSG00000179921	NA	35.494	1.38742	0.805278	1.7229	0.0849058	0.468421
ENSG00000170891	NA	34.9049	1.69204	0.982328	1.72249	0.0849817	0.468421
ENSG00000109220	CHIC2	116.036	-0.687906	0.399621	-1.7214	0.0851789	0.468421
ENSG00000164713	BRI3	133.753	0.681938	0.396395	1.72035	0.0853691	0.468421
ENSG00000111252	SH2B3	409.799	0.562986	0.327246	1.72038	0.0853641	0.468421
ENSG00000178307	TMEM11	291.894	-0.476451	0.276698	-1.72192	0.0850845	0.468421
ENSG00000132661	NXT1	78.4502	-0.852145	0.494627	-1.7228	0.084924	0.468421
ENSG00000282826	FRG1CP	52.5713	0.798119	0.463533	1.72182	0.0851026	0.468421
ENSG00000205937	RNPS1	384.398	-0.442077	0.257036	-1.71991	0.0854496	0.46843
ENSG00000125691	RPL23	887.252	-0.513696	0.298702	-1.71976	0.0854764	0.46843
ENSG00000143374	NA	57.941	0.891923	0.518779	1.71928	0.0855643	0.468622
ENSG00000125970	RALY	495.859	-0.4794	0.278907	-1.71886	0.0856408	0.468751
ENSG00000110768	GTF2H1	210.722	0.668111	0.388838	1.71823	0.0857551	0.468944
ENSG00000110719	TCIRG1	734.767	0.599987	0.349219	1.71808	0.0857819	0.468944
ENSG00000112701	SENP6	155.232	-0.664384	0.386982	-1.71683	0.0860098	0.469295
ENSG00000106560	NA	21.6267	1.9051	1.10983	1.71657	0.0860576	0.469295
ENSG00000104412	EMC2	58.1999	0.841628	0.49016	1.71705	0.0859709	0.469295
ENSG00000184497	TMEM255B	54.5254	-1.06723	0.621721	-1.71657	0.0860572	0.469295
ENSG00000182872	RBM10	121.931	-0.608565	0.354859	-1.71495	0.0863544	0.470137
ENSG00000188827	SLX4	44.5508	1.07977	0.629485	1.71532	0.0862872	0.470137
ENSG00000159210	SNF8	78.0986	0.766279	0.446922	1.71457	0.0864243	0.470137
ENSG00000105246	EBI3	197.232	-2.37705	1.38638	-1.71458	0.0864229	0.470137
ENSG00000143398	PIP5K1A	84.2758	-0.845041	0.493617	-1.71194	0.0869084	0.471902
ENSG00000170085	NA	26.5505	-1.59577	0.932067	-1.71208	0.0868826	0.471902
ENSG00000140836	ZFHX3	40.5615	-1.00846	0.588963	-1.71226	0.0868491	0.471902
ENSG00000176994	SMCR8	31.5755	-1.36758	0.799602	-1.71033	0.0872052	0.473224
ENSG00000265241	RBM8A	1008.91	-0.393677	0.230265	-1.70967	0.0873267	0.473594
ENSG00000146433	TMEM181	30.0149	1.2843	0.75202	1.7078	0.0876736	0.475184
ENSG00000152213	NA	19.6047	2.16599	1.26939	1.70632	0.0879479	0.47638
ENSG00000178163	ZNF518B	31.6683	-1.1639	0.682641	-1.705	0.0881948	0.477134
ENSG00000167487	NA	20.5938	1.79693	1.05379	1.70521	0.0881548	0.477134
ENSG00000198624	CCDC69	112.777	0.858422	0.503849	1.70373	0.0884314	0.47802
ENSG00000279483	AC090498.1	235.942	-0.713572	0.418875	-1.70354	0.0884662	0.47802
ENSG00000116863	ADPRHL2	755.491	0.531766	0.312415	1.70212	0.0887338	0.478135
ENSG00000175105	ZNF654	63.3346	0.943433	0.554312	1.70199	0.0887571	0.478135
ENSG00000146676	PURB	109.251	0.718598	0.422043	1.70266	0.0886311	0.478135
ENSG00000135272	MDFIC	93.6971	1.0294	0.60476	1.70217	0.0887235	0.478135
ENSG00000100263	RHBDD3	86.659	0.916306	0.538161	1.70266	0.088631	0.478135
ENSG00000116455	WDR77	69.3787	0.789307	0.4639	1.70146	0.0888566	0.47838
ENSG00000213080	RP11-312J18.5	63.6173	0.741487	0.435914	1.70099	0.0889442	0.478561
ENSG00000241015	TPM3P9	32.6164	-1.02842	0.604739	-1.7006	0.089018	0.478668
ENSG00000019169	MARCO	124.412	0.884931	0.521358	1.69736	0.0896292	0.481662
ENSG00000172530	BANP	117.366	0.800947	0.472016	1.69687	0.0897221	0.481869
ENSG00000095585	BLNK	137.036	-0.927679	0.546795	-1.69658	0.089777	0.481872
ENSG00000123146	ADGRE5	214.015	0.62252	0.367092	1.69582	0.0899209	0.482352
ENSG00000168906	MAT2A	1437.49	-0.413527	0.244009	-1.69472	0.0901288	0.482883
ENSG00000167578	RAB4B	47.711	-0.77124	0.45506	-1.69481	0.0901114	0.482883
ENSG00000134851	TMEM165	195.568	0.524465	0.309743	1.69323	0.0904119	0.484108
ENSG00000197180	CH17-340M24.3	68.061	0.801303	0.473674	1.69168	0.0907077	0.484814
ENSG00000166166	NA	56.5875	1.26066	0.745035	1.69208	0.0906307	0.484814
ENSG00000131242	RAB11FIP4	76.116	-1.08444	0.640992	-1.69181	0.0906813	0.484814
ENSG00000180340	NA	27.3723	1.47518	0.8729	1.68998	0.0910318	0.486253
ENSG00000160201	U2AF1	230.201	-0.732185	0.433592	-1.68865	0.091287	0.487322
ENSG00000107937	GTPBP4	272.819	-0.525084	0.311242	-1.68706	0.0915922	0.488657
ENSG00000148719	DNAJB12	246.371	-0.48654	0.288838	-1.68447	0.0920901	0.490314
ENSG00000064115	TM7SF3	54.2328	0.841251	0.499467	1.6843	0.092124	0.490314
ENSG00000278259	NA	25.78	1.18947	0.706016	1.68476	0.0920344	0.490314
ENSG00000124151	NCOA3	290.256	-0.49691	0.295016	-1.68435	0.0921146	0.490314
ENSG00000136158	SPRY2	449.807	1.55145	0.921657	1.68332	0.0923127	0.491024
ENSG00000065029	NA	57.8071	-0.856205	0.508918	-1.6824	0.0924908	0.491676
ENSG00000131408	NR1H2	743.046	-0.423838	0.251971	-1.68209	0.0925522	0.491708
ENSG00000117448	AKR1A1	1290.13	0.503111	0.299409	1.68034	0.0928904	0.493209
ENSG00000132475	H3F3B	15574	-0.570677	0.339735	-1.67977	0.0930021	0.493507
ENSG00000243147	MRPL33	165.307	-0.521897	0.310811	-1.67914	0.0931239	0.493562
ENSG00000187555	USP7	191.076	0.488654	0.291011	1.67916	0.0931201	0.493562
ENSG00000177054	NA	35.5622	-1.15371	0.687246	-1.67875	0.093201	0.493676
ENSG00000117385	P3H1	85.323	0.693494	0.413256	1.67812	0.0933231	0.494027
ENSG00000153767	GTF2E1	255.881	0.692042	0.412478	1.67777	0.0933927	0.494046
ENSG00000167716	WDR81	44.0636	1.06919	0.637357	1.67753	0.0934381	0.494046
ENSG00000104067	NA	33.2962	1.46527	0.873913	1.67668	0.0936058	0.494638
ENSG00000028137	TNFRSF1B	969.714	0.586962	0.350232	1.67592	0.0937531	0.494826
ENSG00000159593	NAE1	84.785	-0.778298	0.464352	-1.67609	0.0937197	0.494826
ENSG00000171960	PPIH	44.0613	-0.987592	0.589546	-1.67517	0.0939001	0.494869
ENSG00000134480	CCNH	278.519	-0.457266	0.27299	-1.67503	0.0939286	0.494869
ENSG00000204673	AKT1S1	106.714	-0.780251	0.465691	-1.67547	0.0938421	0.494869
ENSG00000154134	NA	24.9193	-1.51032	0.902015	-1.67439	0.0940539	0.494941
ENSG00000273611	ZNHIT3	91.6936	-0.654552	0.39086	-1.67465	0.0940036	0.494941
ENSG00000164889	SLC4A2	62.4739	0.895758	0.535212	1.67365	0.0941996	0.495414
ENSG00000090863	GLG1	188.784	0.451618	0.270001	1.67265	0.0943958	0.495931
ENSG00000130811	EIF3G	801.966	-0.544251	0.325396	-1.67258	0.0944098	0.495931
ENSG00000211445	GPX3	1575.53	-0.745394	0.445856	-1.67183	0.0945584	0.496418
ENSG00000130340	SNX9	259.32	0.698869	0.418676	1.66923	0.095071	0.49857
ENSG00000104361	NIPAL2	31.2812	-1.26107	0.7555	-1.66918	0.0950809	0.49857
ENSG00000188846	RPL14	497.957	-0.551424	0.330784	-1.66702	0.0955105	0.500231
ENSG00000259354	RP11-519G16.3	35.8291	1.1112	0.666512	1.66719	0.0954773	0.500231
ENSG00000164758	MED30	75.1146	-0.598953	0.359473	-1.6662	0.0956745	0.500794
ENSG00000188886	ASTL	50.1926	-0.971258	0.583998	-1.66312	0.0962889	0.50312
ENSG00000104695	PPP2CB	127.225	0.640122	0.384891	1.66313	0.0962874	0.50312
ENSG00000165119	HNRNPK	1105.59	-0.362702	0.218039	-1.66348	0.0962173	0.50312
ENSG00000156482	RPL30	424.09	-0.701445	0.422051	-1.66199	0.0965145	0.504001
ENSG00000109572	CLCN3	30.7054	1.057	0.636262	1.66127	0.0966591	0.504459
ENSG00000169718	DUS1L	61.0912	0.916196	0.551668	1.66077	0.096759	0.504683
ENSG00000151445	VIPAS39	71.8232	0.944778	0.569126	1.66005	0.0969043	0.505144
ENSG00000159596	TMEM69	67.292	0.751071	0.452876	1.65845	0.0972273	0.505402
ENSG00000102317	RBM3	1290.79	-0.34741	0.209543	-1.65794	0.0973287	0.505402
ENSG00000153179	RASSF3	110.142	1.03107	0.621648	1.65861	0.0971943	0.505402
ENSG00000281344	NA	19.9044	2.17388	1.30999	1.65946	0.0970231	0.505402
ENSG00000103978	TMEM87A	155.274	-0.560128	0.337792	-1.6582	0.0972763	0.505402
ENSG00000126254	RBM42	264.99	-0.565708	0.341228	-1.65786	0.0973461	0.505402
ENSG00000067646	NA	41.5141	-0.95217	0.574349	-1.65783	0.0973528	0.505402
ENSG00000153975	ZUFSP	63.0084	1.28467	0.775263	1.65708	0.0975038	0.505594
ENSG00000109854	HTATIP2	413.78	0.406111	0.245051	1.65725	0.0974682	0.505594
ENSG00000123360	NA	10.7691	1.87269	1.13046	1.65658	0.0976047	0.505822
ENSG00000034713	GABARAPL2	553.111	-0.511591	0.308976	-1.65576	0.0977697	0.506359
ENSG00000126005	MMP24-AS1	42.9682	1.00722	0.608405	1.6555	0.0978226	0.506359
ENSG00000172500	FIBP	316.651	-0.553987	0.335037	-1.65351	0.0982272	0.507269
ENSG00000150907	NA	26.9645	-1.62789	0.984393	-1.6537	0.0981876	0.507269
ENSG00000140455	USP3	196.137	0.515474	0.31166	1.65396	0.0981353	0.507269
ENSG00000105372	RPS19	2100.44	-0.419804	0.253859	-1.65369	0.0981903	0.507269
ENSG00000116213	NA	29.7497	-1.34886	0.81621	-1.65259	0.0984149	0.507902
ENSG00000178966	RMI1	18.0089	-1.63624	0.990424	-1.65206	0.0985216	0.507902
ENSG00000048649	RSF1	137.335	-0.723896	0.438175	-1.65207	0.0985198	0.507902
ENSG00000075618	FSCN1	523.754	-1.27668	0.773053	-1.65148	0.098641	0.507927
ENSG00000105983	LMBR1	47.5206	0.850305	0.514811	1.65168	0.0985992	0.507927
ENSG00000167625	NA	14.8889	2.11941	1.28365	1.65108	0.0987231	0.508055
ENSG00000067334	DNTTIP2	485.195	-0.416966	0.252594	-1.65074	0.0987924	0.508116
ENSG00000069399	BCL3	420.959	-0.629648	0.381572	-1.65014	0.0989144	0.508449
ENSG00000164134	NAA15	158.927	0.674165	0.408647	1.64975	0.0989947	0.508567
ENSG00000165637	VDAC2	826.961	-0.378612	0.229718	-1.64816	0.0993203	0.509649
ENSG00000130511	SSBP4	50.1727	-0.952308	0.577762	-1.64827	0.0992974	0.509649
ENSG00000141026	MED9	34.0868	1.35698	0.823578	1.64766	0.0994217	0.509874
ENSG00000065183	NA	18.7351	-1.7275	1.04906	-1.64672	0.0996161	0.510281
ENSG00000111711	GOLT1B	140.14	-0.621972	0.37768	-1.64683	0.0995939	0.510281
ENSG00000062282	DGAT2	27.005	-1.64269	0.997724	-1.64644	0.0996739	0.510282
ENSG00000107625	DDX50	62.788	-0.896428	0.544578	-1.6461	0.0997438	0.510345
ENSG00000159140	SON	987.94	-0.316425	0.192297	-1.6455	0.0998665	0.510678
ENSG00000119801	YPEL5	659.265	-0.398985	0.242566	-1.64485	0.1	0.510773
ENSG00000167526	RPL13	1657.47	-0.478096	0.290652	-1.64491	0.0999886	0.510773
ENSG00000126858	RHOT1	40.958	1.26341	0.768729	1.64351	0.100277	0.511893
ENSG00000141429	GALNT1	287.797	0.573518	0.349071	1.64298	0.100386	0.512156
ENSG00000253522	MIR3142HG	45.9178	-1.11402	0.678248	-1.6425	0.100486	0.512371
ENSG00000197646	PDCD1LG2	80.0551	0.972277	0.592197	1.64181	0.100628	0.512497
ENSG00000134452	FBXO18	39.9501	1.16342	0.708732	1.64154	0.100685	0.512497
ENSG00000160216	AGPAT3	210.901	0.426596	0.259861	1.64163	0.100666	0.512497
ENSG00000183684	ALYREF	34.384	0.973697	0.593587	1.64036	0.10093	0.51345
ENSG00000198841	KTI12	55.2605	-0.688563	0.419982	-1.63951	0.101108	0.513855
ENSG00000161203	AP2M1	2619.87	0.392439	0.239376	1.63942	0.101125	0.513855
ENSG00000013374	NUB1	523.728	-0.53683	0.32756	-1.63887	0.10124	0.514128
ENSG00000108654	DDX5	4581.2	-0.473974	0.289254	-1.63861	0.101295	0.514128
ENSG00000166484	MAPK7	48.0102	-1.48003	0.903621	-1.63789	0.101445	0.514597
ENSG00000177606	JUN	339.783	0.657491	0.401647	1.63699	0.101633	0.515254
ENSG00000179021	C3orf38	155.057	-0.60967	0.372843	-1.63519	0.102009	0.515644
ENSG00000145868	FBXO38	81.1738	0.800529	0.489717	1.63468	0.102117	0.515644
ENSG00000113328	CCNG1	122.338	-0.700608	0.428585	-1.6347	0.102112	0.515644
ENSG00000078674	PCM1	209.065	0.535278	0.327403	1.63492	0.102065	0.515644
ENSG00000172724	NA	14.5249	-4.31714	2.64006	-1.63525	0.101997	0.515644
ENSG00000151702	NA	21.2728	1.48963	0.91078	1.63556	0.101933	0.515644
ENSG00000166922	NA	32.2482	-3.05566	1.86908	-1.63484	0.102082	0.515644
ENSG00000236552	RPL13AP5	110.644	-0.676936	0.414196	-1.63433	0.102189	0.515712
ENSG00000065000	AP3D1	331.521	0.391336	0.239577	1.63345	0.102375	0.516359
ENSG00000119812	NA	39.5675	0.993313	0.608438	1.63256	0.102561	0.516739
ENSG00000086730	LAT2	242.258	-0.55566	0.340366	-1.63253	0.102567	0.516739
ENSG00000102445	NA	110.633	1.1416	0.699875	1.63114	0.10286	0.517923
ENSG00000163026	NA	10.9637	-3.20436	1.96671	-1.6293	0.10325	0.518088
ENSG00000169764	UGP2	301.929	0.552839	0.339032	1.63064	0.102966	0.518088
ENSG00000114573	ATP6V1A	511.449	0.363501	0.223085	1.62943	0.103222	0.518088
ENSG00000104213	NA	21.8249	-3.20462	1.96601	-1.63002	0.103098	0.518088
ENSG00000109917	ZPR1	220.975	-0.593668	0.364248	-1.62984	0.103135	0.518088
ENSG00000165644	COMTD1	69.9209	-0.654276	0.401317	-1.63032	0.103034	0.518088
ENSG00000125149	C16orf70	99.1049	0.943103	0.578927	1.62905	0.103302	0.518088
ENSG00000163389	POGLUT1	277.405	-0.693061	0.425693	-1.62808	0.103509	0.518732
ENSG00000242372	EIF6	1083.25	-0.426052	0.26172	-1.62789	0.103548	0.518732
ENSG00000187514	PTMA	3358.69	-0.346216	0.212915	-1.62608	0.103933	0.519196
ENSG00000151883	PARP8	119.012	0.704011	0.432886	1.62632	0.103882	0.519196
ENSG00000086475	SEPHS1	88.5261	-0.607446	0.373419	-1.62672	0.103797	0.519196
ENSG00000103187	COTL1	3724.41	-0.484487	0.29791	-1.62629	0.103888	0.519196
ENSG00000152229	PSTPIP2	723.682	-0.553527	0.34019	-1.62711	0.103713	0.519196
ENSG00000070882	OSBPL3	248.017	-0.49633	0.305432	-1.62501	0.10416	0.519748
ENSG00000178764	ZHX2	84.5031	-0.855401	0.526398	-1.62501	0.104161	0.519748
ENSG00000028310	BRD9	95.52	0.672364	0.413936	1.62432	0.104308	0.52019
ENSG00000179163	FUCA1	235.408	0.741065	0.456458	1.62351	0.10448	0.520756
ENSG00000083444	PLOD1	194.468	0.669394	0.412823	1.6215	0.10491	0.521239
ENSG00000158234	FAIM	35.8228	1.35879	0.837661	1.62212	0.104777	0.521239
ENSG00000118762	PKD2	38.7614	0.933074	0.575521	1.62127	0.10496	0.521239
ENSG00000068323	TFE3	214.852	0.551693	0.340509	1.6202	0.105189	0.521239
ENSG00000119508	NR4A3	2706.03	-0.56701	0.349474	-1.62246	0.104704	0.521239
ENSG00000107829	NA	30.8207	1.32335	0.816021	1.62171	0.104866	0.521239
ENSG00000110848	CD69	40.1087	-1.4452	0.891943	-1.62028	0.105172	0.521239
ENSG00000256262	NA	14.7076	-1.83515	1.13278	-1.62004	0.105224	0.521239
ENSG00000169410	PTPN9	74.2015	0.69597	0.429461	1.62057	0.105111	0.521239
ENSG00000171236	NA	248.72	-0.656192	0.405041	-1.62006	0.105219	0.521239
ENSG00000154642	C21orf91	81.2828	-0.782817	0.482689	-1.62178	0.104849	0.521239
ENSG00000169019	COMMD8	74.8791	0.763259	0.471432	1.61902	0.105443	0.522032
ENSG00000196588	MKL1	333.847	-0.663837	0.410168	-1.61845	0.105565	0.522347
ENSG00000164163	ABCE1	131.067	-0.713217	0.440864	-1.61777	0.105712	0.522491
ENSG00000067365	METTL22	112.28	0.593084	0.366591	1.61783	0.105698	0.522491
ENSG00000114166	KAT2B	76.617	-0.75313	0.466123	-1.61573	0.106153	0.52321
ENSG00000135164	DMTF1	116.888	-0.723255	0.447392	-1.6166	0.105964	0.52321
ENSG00000229677	RP11-383F6.1	98.0165	-1.04976	0.649507	-1.61625	0.106041	0.52321
ENSG00000104368	PLAT	318.87	-1.42518	0.881622	-1.61655	0.105976	0.52321
ENSG00000109066	NA	31.4607	1.31585	0.814311	1.6159	0.106115	0.52321
ENSG00000103091	NA	22.2544	1.32931	0.822925	1.61535	0.106235	0.523326
ENSG00000170955	PRKCDBP	2169.43	-0.495838	0.307048	-1.61485	0.106342	0.523425
ENSG00000171105	INSR	57.7047	-0.930488	0.576257	-1.61471	0.106373	0.523425
ENSG00000106628	POLD2	198.57	-0.599879	0.371653	-1.61409	0.106509	0.523801
ENSG00000168404	NA	24.3537	2.3135	1.43374	1.61361	0.106612	0.524016
ENSG00000143878	RHOB	247.904	0.58093	0.360314	1.61229	0.1069	0.524576
ENSG00000144231	POLR2D	167.314	-0.495675	0.307383	-1.61256	0.106839	0.524576
ENSG00000114383	TUSC2	134.24	0.604253	0.374784	1.61227	0.106903	0.524576
ENSG00000185811	IKZF1	108.551	-0.69208	0.429406	-1.61171	0.107024	0.52488
ENSG00000101986	ABCD1	175.034	0.719292	0.446555	1.61076	0.107233	0.525613
ENSG00000241106	NA	19.2325	-2.41494	1.49991	-1.61006	0.107384	0.526062
ENSG00000140030	NA	50.2887	-1.45921	0.906461	-1.60979	0.107444	0.526066
ENSG00000143353	LYPLAL1	45.7578	0.899989	0.559405	1.60883	0.107653	0.526554
ENSG00000142039	CCDC97	63.1348	0.87377	0.543123	1.60879	0.107662	0.526554
ENSG00000100697	DICER1	80.7067	0.591996	0.368377	1.60704	0.108046	0.52814
ENSG00000143977	SNRPG	495.429	-0.348114	0.216765	-1.60595	0.108285	0.528237
ENSG00000018510	AGPS	51.5584	0.809253	0.503937	1.60586	0.108304	0.528237
ENSG00000136754	ABI1	894.804	0.395237	0.246046	1.60635	0.108196	0.528237
ENSG00000131848	NA	21.1504	1.29281	0.805034	1.6059	0.108295	0.528237
ENSG00000162702	ZNF281	80.5046	0.945465	0.58906	1.60504	0.108485	0.528537
ENSG00000165030	NFIL3	98.9676	0.730758	0.455259	1.60515	0.108461	0.528537
ENSG00000196792	STRN3	91.0969	0.894732	0.557818	1.60398	0.108718	0.529235
ENSG00000130489	SCO2	302.887	-0.53274	0.332164	-1.60385	0.108748	0.529235
ENSG00000161057	PSMC2	579.77	0.417002	0.260253	1.60229	0.109091	0.530323
ENSG00000102575	ACP5	2528.38	0.487583	0.304274	1.60245	0.109057	0.530323
ENSG00000155926	SLA	823.803	-0.637879	0.39825	-1.60171	0.109221	0.530663
ENSG00000127954	NA	41.499	-1.70717	1.0661	-1.60132	0.109306	0.530786
ENSG00000133773	CCDC59	89.4751	-0.605481	0.378283	-1.6006	0.109465	0.530977
ENSG00000181896	ZNF101	50.4164	-0.818719	0.511484	-1.60067	0.109449	0.530977
ENSG00000114904	NA	20.7717	1.86521	1.16558	1.60025	0.109544	0.531069
ENSG00000175315	NA	14.172	-2.26419	1.41516	-1.59996	0.109608	0.531091
ENSG00000163785	NA	32.4696	-1.11904	0.69966	-1.5994	0.109732	0.531401
ENSG00000072506	HSD17B10	327.461	-0.500345	0.312898	-1.59907	0.109805	0.531464
ENSG00000120992	LYPLA1	177.518	-0.653233	0.408725	-1.59822	0.109994	0.531795
ENSG00000182544	MFSD5	140.45	0.625981	0.391647	1.59833	0.109969	0.531795
ENSG00000148396	SEC16A	137.131	0.62521	0.391265	1.59792	0.110061	0.531831
ENSG00000139117	CPNE8	154.029	0.805042	0.504267	1.59646	0.110386	0.533113
ENSG00000126870	WDR60	26.0719	-1.03814	0.650778	-1.59522	0.110663	0.534157
ENSG00000223501	VPS52	77.5367	-0.780704	0.489786	-1.59397	0.110943	0.535218
ENSG00000157350	ST3GAL2	220.822	-0.559821	0.351306	-1.59354	0.111038	0.535387
ENSG00000134371	CDC73	182.019	-0.546194	0.34284	-1.59315	0.111128	0.535403
ENSG00000172262	ZNF131	58.0104	-0.863453	0.542033	-1.59299	0.111162	0.535403
ENSG00000163625	WDFY3	46.6555	0.836273	0.525063	1.59271	0.111225	0.535415
ENSG00000132570	PCBD2	36.3385	-0.828971	0.520771	-1.59181	0.111427	0.536093
ENSG00000153317	ASAP1	1700.91	-0.390743	0.245543	-1.59135	0.111532	0.536309
ENSG00000124596	OARD1	55.4165	-0.974943	0.613118	-1.59014	0.111803	0.537273
ENSG00000139726	DENR	152.846	-0.493973	0.310691	-1.58992	0.111854	0.537273
ENSG00000106524	NA	42.3338	1.17962	0.742579	1.58855	0.112163	0.538467
ENSG00000180573	HIST1H2AC	111.647	0.880717	0.55468	1.58779	0.112333	0.538992
ENSG00000071575	TRIB2	228.521	-0.527854	0.332676	-1.58669	0.112583	0.539016
ENSG00000168010	ATG16L2	33.8076	1.14553	0.722028	1.58655	0.112616	0.539016
ENSG00000132334	PTPRE	2576.95	-0.366687	0.231165	-1.58625	0.112682	0.539016
ENSG00000088448	ANKRD10	285.57	0.554441	0.349322	1.58719	0.112469	0.539016
ENSG00000183087	GAS6	342.727	0.655655	0.413143	1.58699	0.112514	0.539016
ENSG00000246451	NA	41.8065	0.997646	0.628969	1.58616	0.112703	0.539016
ENSG00000006607	FARP2	130.619	-0.554089	0.34956	-1.5851	0.112943	0.539854
ENSG00000173727	CMB9-22P13.1	28.6994	1.19913	0.756617	1.58485	0.113	0.539854
ENSG00000138279	ANXA7	611.128	-0.296898	0.187418	-1.58414	0.113161	0.540332
ENSG00000233426	EIF3FP3	38.0567	-0.835234	0.527433	-1.58358	0.113288	0.54065
ENSG00000185825	BCAP31	1933.29	0.315552	0.199345	1.58294	0.113435	0.541059
ENSG00000065526	SPEN	268.062	-0.628134	0.397033	-1.58207	0.113634	0.541147
ENSG00000119787	NA	21.6451	-1.26544	0.800114	-1.58157	0.113747	0.541147
ENSG00000171840	NA	20.0856	1.27239	0.80434	1.58191	0.11367	0.541147
ENSG00000229117	RPL41	1277.36	-0.58491	0.36984	-1.58152	0.113759	0.541147
ENSG00000117899	MESDC2	212.229	0.583549	0.368808	1.58226	0.113591	0.541147
ENSG00000204272	LINC01420	318.736	-0.408781	0.258588	-1.58082	0.11392	0.541334
ENSG00000135441	BLOC1S1	154.295	-0.560095	0.354272	-1.58098	0.113883	0.541334
ENSG00000137806	NA	102.99	0.601665	0.38084	1.57984	0.114144	0.541819
ENSG00000272825	LL21NC02-1C16.2	25.3819	-1.4979	0.948074	-1.57994	0.11412	0.541819
ENSG00000081307	UBA5	35.8902	-1.43265	0.907804	-1.57814	0.114533	0.54221
ENSG00000086300	SNX10	97.7951	-0.571119	0.361807	-1.57852	0.114446	0.54221
ENSG00000147099	HDAC8	81.8525	0.707358	0.448066	1.57869	0.114407	0.54221
ENSG00000104626	ERI1	193.27	0.653852	0.414313	1.57816	0.114529	0.54221
ENSG00000165272	AQP3	511.88	-0.648219	0.410733	-1.5782	0.114519	0.54221
ENSG00000089737	DDX24	411.246	-0.414155	0.262512	-1.57766	0.114643	0.542446
ENSG00000147883	CDKN2B	211.521	0.855223	0.542608	1.57613	0.114995	0.542661
ENSG00000133961	NUMB	275.636	0.491401	0.31175	1.57627	0.114964	0.542661
ENSG00000136490	LIMD2	416.461	-0.447352	0.283753	-1.57656	0.114898	0.542661
ENSG00000153339	TRAPPC8	66.1957	0.777383	0.492898	1.57717	0.114757	0.542661
ENSG00000134815	DHX34	62.9197	0.69791	0.442724	1.5764	0.114934	0.542661
ENSG00000188725	SMIM15	130.318	0.64782	0.4112	1.57544	0.115155	0.543129
ENSG00000135144	NA	22.1205	-1.22658	0.778947	-1.57467	0.115333	0.543676
ENSG00000135472	FAIM2	83.7698	-1.11354	0.707569	-1.57375	0.115545	0.543811
ENSG00000185024	BRF1	31.7337	-1.20659	0.766551	-1.57405	0.115476	0.543811
ENSG00000276231	PIK3R6	37.6143	1.17291	0.745281	1.57378	0.115538	0.543811
ENSG00000162869	PPP1R21	29.7482	-1.06045	0.674564	-1.57206	0.115937	0.545062
ENSG00000157388	CACNA1D	22.5644	-1.62678	1.03546	-1.57107	0.116167	0.545062
ENSG00000105808	RASA4	36.1007	0.777839	0.494804	1.57201	0.115947	0.545062
ENSG00000100462	NA	60.6288	0.94302	0.600229	1.5711	0.116159	0.545062
ENSG00000103855	CD276	1578.09	0.521537	0.331975	1.57101	0.11618	0.545062
ENSG00000068903	SIRT2	362.426	0.377988	0.240483	1.57178	0.116001	0.545062
ENSG00000142676	RPL11	993.011	-0.527179	0.336109	-1.56847	0.11677	0.545299
ENSG00000183891	NA	35.1337	-0.93049	0.593587	-1.56757	0.116981	0.545299
ENSG00000124383	MPHOSPH10	58.5224	0.861849	0.549749	1.56771	0.116948	0.545299
ENSG00000144668	NA	18.5213	2.96084	1.88873	1.56764	0.116966	0.545299
ENSG00000114268	NA	23.5507	1.34319	0.856267	1.56865	0.116729	0.545299
ENSG00000120733	KDM3B	60.7057	-0.859166	0.547278	-1.56989	0.116441	0.545299
ENSG00000106665	CLIP2	41.692	0.674633	0.430392	1.56748	0.117002	0.545299
ENSG00000188037	NA	9.76509	-3.06764	1.95438	-1.56962	0.116503	0.545299
ENSG00000175768	TOMM5	64.5592	0.628575	0.400934	1.56778	0.116933	0.545299
ENSG00000173391	OLR1	36.9472	1.20322	0.767765	1.56717	0.117075	0.545299
ENSG00000179295	PTPN11	113.186	0.594536	0.379514	1.56657	0.117214	0.545299
ENSG00000111335	OAS2	1415.58	-0.589762	0.376236	-1.56753	0.116991	0.545299
ENSG00000215271	NA	31.474	1.17868	0.752306	1.56675	0.117172	0.545299
ENSG00000141098	GFOD2	49.9937	-0.924183	0.589743	-1.5671	0.117092	0.545299
ENSG00000087111	PIGS	256.833	-0.610636	0.389043	-1.56958	0.116512	0.545299
ENSG00000184009	ACTG1	17579.4	-0.419096	0.267402	-1.56729	0.117048	0.545299
ENSG00000008294	SPAG9	642.093	0.476925	0.304526	1.56612	0.117321	0.545508
ENSG00000108771	DHX58	442.692	-0.512283	0.327538	-1.56404	0.117808	0.547487
ENSG00000120868	NA	19.6974	-1.15122	0.736358	-1.5634	0.117959	0.547899
ENSG00000114744	COMMD2	118.021	-0.692436	0.443538	-1.56117	0.118484	0.548903
ENSG00000186001	LRCH3	85.0634	-0.606309	0.388158	-1.56202	0.118284	0.548903
ENSG00000145545	SRD5A1	198.683	-0.562598	0.360231	-1.56177	0.118343	0.548903
ENSG00000020922	MRE11A	31.1918	-0.852586	0.546068	-1.56132	0.118449	0.548903
ENSG00000060558	GNA15	445.602	-0.522978	0.334936	-1.56143	0.118423	0.548903
ENSG00000101265	RASSF2	426.801	-0.416233	0.266672	-1.56084	0.118561	0.548972
ENSG00000119760	SUPT7L	126.033	0.586128	0.375966	1.55899	0.118998	0.54899
ENSG00000144635	DYNC1LI1	206.544	-0.480155	0.307781	-1.56006	0.118747	0.54899
ENSG00000106462	EZH2	135.363	-0.880965	0.564743	-1.55994	0.118774	0.54899
ENSG00000010539	ZNF200	59.4494	-1.08802	0.697778	-1.55926	0.118936	0.54899
ENSG00000101384	JAG1	70.3903	0.743777	0.476971	1.55938	0.118908	0.54899
ENSG00000105640	RPL18A	2345.47	-0.351404	0.225391	-1.55909	0.118976	0.54899
ENSG00000006712	PAF1	146.071	-0.532795	0.341712	-1.55919	0.118951	0.54899
ENSG00000142534	RPS11	1487.51	-0.43895	0.28203	-1.55639	0.119615	0.551428
ENSG00000157538	DSCR3	324.696	0.358318	0.230246	1.55624	0.119651	0.551428
ENSG00000120925	RNF170	50.2322	0.852435	0.548291	1.55471	0.120015	0.552528
ENSG00000276085	CCL3L3	38022.8	-0.448374	0.288386	-1.55477	0.12	0.552528
ENSG00000124209	RAB22A	107.672	0.597457	0.384374	1.55436	0.120097	0.552623
ENSG00000136718	IMP4	271.537	-0.42059	0.270762	-1.55335	0.120338	0.553157
ENSG00000135318	NT5E	24.3047	2.65533	1.70923	1.55352	0.120299	0.553157
ENSG00000168159	RNF187	46.2089	0.762037	0.490903	1.55232	0.120587	0.553782
ENSG00000146072	NA	53.9992	1.29485	0.834311	1.552	0.120662	0.553782
ENSG00000105229	PIAS4	65.5045	-0.708117	0.45623	-1.55211	0.120637	0.553782
ENSG00000160753	RUSC1	95.0023	-0.788061	0.508264	-1.5505	0.121023	0.555151
ENSG00000112992	NNT	175.766	0.602921	0.389048	1.54973	0.121205	0.555702
ENSG00000141655	NA	48.7413	1.27386	0.822631	1.54852	0.121497	0.556751
ENSG00000171227	NA	12.374	4.2643	2.75521	1.54772	0.12169	0.557346
ENSG00000236972	FABP5P1	16.7537	-1.45866	0.942645	-1.54741	0.121765	0.557403
ENSG00000119522	DENND1A	98.0047	0.660282	0.426798	1.54706	0.121849	0.557502
ENSG00000164985	PSIP1	26.6013	-1.06537	0.688924	-1.54643	0.122	0.557904
ENSG00000125863	MKKS	331.13	-0.392219	0.253678	-1.54613	0.122073	0.557951
ENSG00000122515	ZMIZ2	100.187	0.599467	0.387914	1.54536	0.12226	0.558384
ENSG00000171097	NA	21.1883	-1.76775	1.14421	-1.54496	0.122357	0.558384
ENSG00000102871	TRADD	252.29	-0.492415	0.318686	-1.54514	0.122312	0.558384
ENSG00000125910	NA	32.1145	-1.22136	0.790777	-1.54451	0.122466	0.558593
ENSG00000128607	KLHDC10	42.359	0.887861	0.575561	1.5426	0.122927	0.560122
ENSG00000174282	ZBTB4	24.9941	1.0317	0.66877	1.54268	0.122908	0.560122
ENSG00000018610	NA	44.4813	-0.749403	0.485939	-1.54218	0.123031	0.560306
ENSG00000100906	NFKBIA	11902.5	-0.441578	0.286464	-1.54148	0.1232	0.560787
ENSG00000113269	RNF130	1352.69	0.348197	0.22602	1.54056	0.123424	0.561518
ENSG00000068305	MEF2A	445.099	0.449194	0.291902	1.53885	0.12384	0.563123
ENSG00000151461	UPF2	57.8541	-0.710858	0.462328	-1.53756	0.124155	0.563979
ENSG00000119242	CCDC92	93.9618	0.645584	0.419835	1.53771	0.124119	0.563979
ENSG00000120725	SIL1	190.817	0.459144	0.29869	1.5372	0.124246	0.564099
ENSG00000163823	CCR1	513.622	0.572304	0.37269	1.5356	0.124636	0.565105
ENSG00000113649	TCERG1	224.402	-0.481238	0.313491	-1.53509	0.124761	0.565105
ENSG00000179222	NA	31.9498	1.17161	0.76313	1.53526	0.124719	0.565105
ENSG00000107736	CDH23	80.9035	0.652667	0.425193	1.53499	0.124786	0.565105
ENSG00000135723	FHOD1	186.307	0.576857	0.375695	1.53544	0.124676	0.565105
ENSG00000164136	IL15	133.372	-1.58055	1.02987	-1.53471	0.124855	0.565132
ENSG00000178567	EPM2AIP1	36.4779	-1.08639	0.70804	-1.53436	0.12494	0.565226
ENSG00000106211	HSPB1	494.23	0.470952	0.307101	1.53354	0.125143	0.565856
ENSG00000144746	ARL6IP5	1117.55	-0.384176	0.25063	-1.53284	0.125314	0.566342
ENSG00000169248	CXCL11	499.668	-1.76528	1.15212	-1.5322	0.125474	0.566775
ENSG00000117228	GBP1	1320.54	-0.682297	0.44548	-1.5316	0.125621	0.567151
ENSG00000198752	CDC42BPB	57.9734	0.955114	0.624012	1.5306	0.125868	0.567701
ENSG00000140406	MESDC1	132.24	0.582445	0.380601	1.53033	0.125935	0.567701
ENSG00000100417	PMM1	93.2319	-0.625053	0.408437	-1.53035	0.125929	0.567701
ENSG00000048392	RRM2B	113.902	-0.757688	0.495464	-1.52925	0.126203	0.56818
ENSG00000198064	RP11-347C12.1	23.0763	-1.47244	0.962861	-1.52923	0.126207	0.56818
ENSG00000126457	PRMT1	329.533	-0.493003	0.322409	-1.52912	0.126234	0.56818
ENSG00000107672	NSMCE4A	101.838	-0.608193	0.39786	-1.52866	0.126349	0.568359
ENSG00000108312	UBTF	56.4747	0.856219	0.560189	1.52845	0.126402	0.568359
ENSG00000154978	VOPP1	756.072	-0.302663	0.198084	-1.52795	0.126525	0.568625
ENSG00000176597	B3GNT5	291.963	-0.541427	0.354775	-1.52612	0.126981	0.569519
ENSG00000087077	TRIP6	112.472	0.700088	0.458557	1.52672	0.126831	0.569519
ENSG00000179583	CIITA	358.084	-0.625575	0.4098	-1.52654	0.126876	0.569519
ENSG00000196502	SULT1A1	180.982	0.463617	0.30378	1.52616	0.12697	0.569519
ENSG00000114021	NIT2	133.564	-0.452971	0.296895	-1.52569	0.127086	0.569602
ENSG00000076641	NA	26.1795	1.11359	0.729969	1.52553	0.127128	0.569602
ENSG00000164691	TAGAP	241.983	0.475127	0.311693	1.52434	0.127424	0.570641
ENSG00000198791	CNOT7	330.112	-0.408601	0.268125	-1.52392	0.127529	0.570664
ENSG00000273124	RP11-236B18.5	51.0331	-1.44389	0.947558	-1.5238	0.127558	0.570664
ENSG00000108963	DPH1	79.3043	-0.682687	0.448239	-1.52304	0.127749	0.571228
ENSG00000142937	RPS8	1141.48	-0.398859	0.262206	-1.52116	0.128219	0.571418
ENSG00000170876	TMEM43	142.462	-0.572087	0.37595	-1.52171	0.128082	0.571418
ENSG00000028839	TBPL1	34.5381	-1.12124	0.737196	-1.52096	0.12827	0.571418
ENSG00000184281	TSSC4	204.549	-0.503975	0.331133	-1.52197	0.128016	0.571418
ENSG00000102970	CCL17	4859.44	0.657926	0.432589	1.5209	0.128284	0.571418
ENSG00000121064	SCPEP1	279.909	0.435533	0.286382	1.52081	0.128307	0.571418
ENSG00000105287	PRKD2	24.251	-1.11478	0.732469	-1.52195	0.128021	0.571418
ENSG00000184900	SUMO3	680.755	-0.395475	0.259928	-1.52148	0.12814	0.571418
ENSG00000076043	REXO2	39.811	0.887775	0.58387	1.5205	0.128385	0.57148
ENSG00000185838	NA	14.1556	1.77626	1.16916	1.51926	0.128698	0.572587
ENSG00000076201	PTPN23	38.5924	0.816632	0.537715	1.51871	0.128836	0.572625
ENSG00000027075	NA	27.4272	2.47434	1.62918	1.51876	0.128822	0.572625
ENSG00000113716	HMGXB3	122.49	0.672004	0.442567	1.51842	0.128908	0.572658
ENSG00000178988	MRFAP1L1	98.2006	0.72914	0.480316	1.51804	0.129004	0.572797
ENSG00000171858	RPS21	262.497	-0.662077	0.436333	-1.51737	0.129174	0.573266
[truncated: 6,869 more rows]

## Sheet: 2hLT2Bystander_Uninfected
Supplementary Data 9: Differential expression results using DESeq2 to directly compare experimental groups of small bulks.
	gene_name	baseMean	log2FoldChange	lfcSE	stat	pvalue	padj
ENSG00000276085	CCL3L3	38022.8	5.69776	0.291246	19.5634	3.17069e-85	2.81145e-81
ENSG00000119922	IFIT2	17969.1	9.43217	0.504603	18.6922	5.72499e-78	2.53817e-74
ENSG00000141682	PMAIP1	6484.76	6.19078	0.342385	18.0814	4.46917e-73	1.32094e-69
ENSG00000119917	IFIT3	16414.5	7.95708	0.447974	17.7624	1.38304e-70	3.06586e-67
ENSG00000169429	CXCL8	10734.3	4.89058	0.310644	15.7434	7.62748e-56	1.35266e-52
ENSG00000081041	CXCL2	1765.09	5.64746	0.363328	15.5437	1.75559e-54	2.59446e-51
ENSG00000125538	IL1B	9054.43	6.18607	0.405712	15.2474	1.71194e-52	2.16854e-49
ENSG00000144802	NFKBIZ	1494.64	5.23998	0.357666	14.6505	1.33729e-48	1.48222e-45
ENSG00000277632	CCL3	45425.3	4.19901	0.365929	11.4749	1.76326e-30	1.7372e-27
ENSG00000163734	CXCL3	476.897	5.2464	0.481723	10.8909	1.27361e-27	1.12931e-24
ENSG00000123689	G0S2	3097.27	4.00758	0.393748	10.178	2.48538e-24	2.00345e-21
ENSG00000165312	OTUD1	366.213	3.5751	0.3558	10.0481	9.36744e-24	6.92176e-21
ENSG00000120129	DUSP1	5843.02	2.01087	0.208782	9.63143	5.89029e-22	4.01763e-19
ENSG00000135114	OASL	9004.62	5.73933	0.598549	9.58874	8.91658e-22	5.64738e-19
ENSG00000108702	CCL1	3688.12	7.28246	0.77303	9.42066	4.48254e-21	2.64978e-18
ENSG00000276070	CCL4L2	51567	2.89365	0.324311	8.92247	4.56018e-19	2.5272e-16
ENSG00000214900	LINC01588	800.177	2.69045	0.302208	8.90264	5.45358e-19	2.84453e-16
ENSG00000187608	ISG15	58083.4	3.67073	0.417138	8.7998	1.37057e-18	6.75157e-16
ENSG00000111912	NCOA7	343.312	3.36394	0.383738	8.76624	1.84733e-18	8.62122e-16
ENSG00000163739	CXCL1	810.377	5.15457	0.605723	8.50978	1.74267e-17	7.72611e-15
ENSG00000100906	NFKBIA	11902.5	2.38964	0.286696	8.33509	7.74388e-17	3.26976e-14
ENSG00000109321	AREG	614.028	3.25194	0.396782	8.19577	2.49e-16	1.00358e-13
ENSG00000152518	ZFP36L2	328.923	2.66033	0.326205	8.15539	3.4805e-16	1.34181e-13
ENSG00000137965	IFI44	1176.24	2.92313	0.363549	8.04054	8.94462e-16	3.30467e-13
ENSG00000113070	HBEGF	360.291	2.63084	0.334031	7.87601	3.37992e-15	1.19879e-12
ENSG00000119508	NR4A3	2706.03	2.74031	0.351821	7.78895	6.75658e-15	2.30425e-12
ENSG00000140379	BCL2A1	554.663	4.17043	0.549361	7.59141	3.16435e-14	1.0392e-11
ENSG00000184557	SOCS3	1739.25	3.26753	0.433426	7.53885	4.74127e-14	1.50146e-11
ENSG00000232810	TNF	17285.8	3.13277	0.419206	7.47309	7.83315e-14	2.33461e-11
ENSG00000149289	ZC3H12C	200.36	3.09329	0.413985	7.472	7.89876e-14	2.33461e-11
ENSG00000138646	HERC5	1078.06	5.32514	0.714143	7.45668	8.87274e-14	2.53789e-11
ENSG00000271503	CCL5	3750.71	5.4017	0.728044	7.41947	1.1759e-13	3.25834e-11
ENSG00000112096	SOD2	13549.7	1.95865	0.266271	7.35585	1.89717e-13	5.09764e-11
ENSG00000087074	PPP1R15A	4370.25	2.1454	0.295563	7.25867	3.90919e-13	1.01949e-10
ENSG00000115009	CCL20	296.135	3.7117	0.512669	7.23995	4.48861e-13	1.13716e-10
ENSG00000185745	IFIT1	4654.26	6.62939	0.92242	7.18695	6.62537e-13	1.63187e-10
ENSG00000265972	TXNIP	2079.95	-1.99519	0.279553	-7.13707	9.53433e-13	2.28489e-10
ENSG00000138670	RASGEF1B	1840.43	2.63551	0.369468	7.13326	9.80219e-13	2.28726e-10
ENSG00000057657	PRDM1	640.229	2.10803	0.297517	7.0854	1.38644e-12	3.15219e-10
ENSG00000105835	NAMPT	3526.71	1.92594	0.273334	7.04612	1.83976e-12	4.0783e-10
ENSG00000275302	CCL4	57655.7	2.6427	0.376938	7.01096	2.36695e-12	5.11895e-10
ENSG00000162616	DNAJB4	171.121	3.50394	0.502984	6.96631	3.25362e-12	6.86902e-10
ENSG00000146278	PNRC1	225.964	2.48426	0.366393	6.78032	1.1991e-11	2.47265e-09
ENSG00000067082	KLF6	4784.08	1.5086	0.223545	6.74852	1.49363e-11	3.01e-09
ENSG00000090104	RGS1	1231.31	2.03193	0.30266	6.71358	1.89909e-11	3.74205e-09
ENSG00000162772	ATF3	3830.12	2.26367	0.342976	6.60006	4.10988e-11	7.92223e-09
ENSG00000144655	CSRNP1	1164.31	2.26034	0.344338	6.56431	5.22746e-11	9.8621e-09
ENSG00000145779	TNFAIP8	2309.45	1.98787	0.304601	6.52613	6.74907e-11	1.24675e-08
ENSG00000166920	C15orf48	3093.97	1.9169	0.293897	6.52236	6.92094e-11	1.25241e-08
ENSG00000171855	IFNB1	323.466	10.6134	1.63198	6.50337	7.85378e-11	1.39279e-08
ENSG00000118503	TNFAIP3	1434.82	2.61388	0.402429	6.49526	8.28875e-11	1.44111e-08
ENSG00000115008	IL1A	670.341	6.61107	1.02666	6.43938	1.19962e-10	2.04558e-08
ENSG00000073756	PTGS2	151.122	2.688	0.42415	6.3374	2.33679e-10	3.9095e-08
ENSG00000107201	DDX58	3287.06	3.03777	0.479589	6.33411	2.38721e-10	3.91989e-08
ENSG00000078401	EDN1	152.193	4.3961	0.694657	6.32844	2.47645e-10	3.99248e-08
ENSG00000104312	RIPK2	955.78	1.69914	0.27706	6.13275	8.63746e-10	1.36765e-07
ENSG00000139318	DUSP6	588.533	2.32712	0.383218	6.07258	1.25869e-09	1.95803e-07
ENSG00000171522	PTGER4	976.431	2.2857	0.385737	5.92555	3.11261e-09	4.75853e-07
ENSG00000123358	NR4A1	1064.02	2.53363	0.42847	5.9132	3.35516e-09	5.04241e-07
ENSG00000133639	BTG1	1301.43	2.51097	0.431116	5.82434	5.73373e-09	8.4735e-07
ENSG00000197329	PELI1	1361.85	2.35015	0.405279	5.79885	6.67727e-09	9.70613e-07
ENSG00000121858	TNFSF10	1058.16	2.23651	0.388523	5.75644	8.59056e-09	1.22859e-06
ENSG00000226380	MIR29A	270.031	3.21925	0.563183	5.71617	1.08949e-08	1.53342e-06
ENSG00000059728	MXD1	771.748	1.35942	0.24016	5.66049	1.5094e-08	2.09123e-06
ENSG00000159200	RCAN1	1176.54	1.84124	0.328146	5.61102	2.01132e-08	2.74375e-06
ENSG00000143878	RHOB	247.904	2.12396	0.381632	5.56546	2.61466e-08	3.51276e-06
ENSG00000122641	INHBA	6519.66	3.91341	0.715177	5.47195	4.45107e-08	5.89069e-06
ENSG00000164691	TAGAP	241.983	1.80275	0.335004	5.38128	7.396e-08	9.64416e-06
ENSG00000006327	TNFRSF12A	106.517	-1.9358	0.361123	-5.36051	8.29874e-08	1.06645e-05
ENSG00000138166	DUSP5	1869.07	1.71277	0.320044	5.35168	8.71405e-08	1.09871e-05
ENSG00000123700	KCNJ2	357.932	3.16555	0.591696	5.34996	8.79757e-08	1.09871e-05
ENSG00000167772	ANGPTL4	499.857	2.1017	0.394675	5.32512	1.00884e-07	1.24241e-05
ENSG00000162924	REL	741.283	2.18223	0.412789	5.28655	1.24643e-07	1.51399e-05
ENSG00000164949	GEM	166.32	3.08596	0.5852	5.27335	1.33959e-07	1.60515e-05
ENSG00000067182	TNFRSF1A	274.475	-1.70193	0.324075	-5.25166	1.50734e-07	1.78208e-05
ENSG00000143153	ATP1B1	1020.82	1.65448	0.320315	5.16516	2.40234e-07	2.80284e-05
ENSG00000137331	IER3	161.662	2.55233	0.49965	5.10823	3.25188e-07	3.74473e-05
ENSG00000117036	ETV3	582.689	2.0964	0.410624	5.10539	3.30109e-07	3.75266e-05
ENSG00000163874	ZC3H12A	715.527	1.73758	0.342311	5.07603	3.85406e-07	4.32582e-05
ENSG00000182393	IFNL1	339.543	8.84481	1.74509	5.06839	4.01203e-07	4.44684e-05
ENSG00000121797	CCRL2	402.708	1.90064	0.376244	5.05161	4.3809e-07	4.73878e-05
ENSG00000108691	CCL2	1629.66	1.81352	0.359002	5.05155	4.38231e-07	4.73878e-05
ENSG00000043462	LCP2	1021.33	1.42993	0.285015	5.01706	5.24694e-07	5.60538e-05
ENSG00000229677	RP11-383F6.1	98.0165	7.7769	1.5626	4.97688	6.46158e-07	6.82082e-05
ENSG00000116717	GADD45A	189.104	2.57993	0.521829	4.94402	7.6527e-07	7.98311e-05
ENSG00000147883	CDKN2B	211.521	4.07734	0.83371	4.89059	1.00533e-06	0.000103654
ENSG00000158470	B4GALT5	764.288	1.48728	0.30523	4.87266	1.10107e-06	0.000112221
ENSG00000144837	PLA1A	61.358	2.77441	0.571605	4.85372	1.21166e-06	0.000122088
ENSG00000182568	SATB1	975.639	1.76228	0.364666	4.83258	1.34772e-06	0.000134272
ENSG00000229644	NAMPTP1	391.404	1.35559	0.280838	4.82693	1.38652e-06	0.000136603
ENSG00000175895	PLEKHF2	274.775	1.79921	0.373754	4.81389	1.48017e-06	0.000144227
ENSG00000135679	MDM2	333.718	1.6793	0.350047	4.79737	1.60765e-06	0.000154946
ENSG00000277443	MARCKS	382.563	2.11956	0.44231	4.79202	1.65112e-06	0.000157425
ENSG00000164164	OTUD4	209.632	2.05354	0.428899	4.78794	1.68501e-06	0.000158947
ENSG00000168301	KCTD6	28.7249	-4.73499	0.993365	-4.76661	1.87348e-06	0.000174864
ENSG00000143384	MCL1	985.711	1.14694	0.242783	4.72416	2.31067e-06	0.000213424
ENSG00000120875	DUSP4	464.631	1.88534	0.401893	4.69114	2.71685e-06	0.000248353
ENSG00000115289	NA	44.1719	-2.89555	0.618571	-4.68102	2.85446e-06	0.00025827
ENSG00000116863	ADPRHL2	755.491	-1.43253	0.308063	-4.65013	3.31718e-06	0.000297105
ENSG00000081320	STK17B	246.55	1.19482	0.258271	4.62624	3.72362e-06	0.000330173
ENSG00000041988	THAP3	109.608	-4.04145	0.875736	-4.61492	3.93245e-06	0.000345238
ENSG00000169508	GPR183	2752.06	1.48654	0.322971	4.60272	4.17012e-06	0.000362514
ENSG00000121966	CXCR4	541.48	2.36952	0.515263	4.59867	4.25203e-06	0.000366046
ENSG00000279602	CTD-3014M21.1	26.4246	4.54519	0.989097	4.59529	4.32147e-06	0.000368447
ENSG00000179388	EGR3	227.082	2.06309	0.44955	4.58923	4.44889e-06	0.000375698
ENSG00000135604	STX11	1594.02	1.32575	0.291355	4.55028	5.35736e-06	0.000448148
ENSG00000124688	MAD2L1BP	257.065	-1.33856	0.295962	-4.52275	6.10407e-06	0.000505839
ENSG00000003402	CFLAR	3186.42	1.23594	0.275711	4.48274	7.36921e-06	0.000605026
ENSG00000173559	NABP1	2069.24	1.27875	0.286373	4.46532	7.995e-06	0.000650382
ENSG00000144566	RAB5A	1138.63	1.31544	0.295302	4.45455	8.40689e-06	0.000674287
ENSG00000164400	CSF2	308.51	5.45285	1.22435	4.45368	8.44095e-06	0.000674287
ENSG00000125384	PTGER2	504.665	1.32646	0.299791	4.42461	9.66162e-06	0.000764907
ENSG00000133657	ATP13A3	601.185	1.63151	0.369692	4.41315	1.01877e-05	0.000799422
ENSG00000162654	GBP4	389.715	6.7675	1.53667	4.40401	1.06268e-05	0.000826563
ENSG00000138835	NA	52.7079	3.78426	0.864112	4.37936	1.19027e-05	0.000917748
ENSG00000128016	ZFP36	809.424	1.78703	0.410106	4.3575	1.31557e-05	0.00100561
ENSG00000108700	CCL8	1575.32	3.43094	0.7883	4.35233	1.34697e-05	0.00102082
ENSG00000102755	FLT1	156.236	1.63845	0.377238	4.34329	1.40367e-05	0.00105478
ENSG00000258581	RP11-638I2.10	76.2	2.83295	0.653562	4.33463	1.46005e-05	0.00107886
ENSG00000169018	FEM1B	174.029	-1.47457	0.340041	-4.33644	1.44808e-05	0.00107886
ENSG00000138642	HERC6	674.016	1.85092	0.431926	4.28527	1.82521e-05	0.00133753
ENSG00000241839	PLEKHO2	754.599	-1.36559	0.318858	-4.28275	1.84598e-05	0.00134167
ENSG00000126107	HECTD3	99.4836	-1.84785	0.432806	-4.26946	1.95944e-05	0.00140115
ENSG00000168685	IL7R	1324.52	1.39142	0.325869	4.26987	1.95584e-05	0.00140115
ENSG00000228013	RP11-350G8.5	66.695	5.02018	1.17879	4.25877	2.05558e-05	0.00144657
ENSG00000099985	OSM	207.477	2.52479	0.592773	4.25928	2.05087e-05	0.00144657
ENSG00000070814	TCOF1	233.23	1.2429	0.292558	4.2484	2.15301e-05	0.0015032
ENSG00000177426	TGIF1	428.628	1.08458	0.255791	4.2401	2.23423e-05	0.00154773
ENSG00000232956	SNHG15	779.327	1.40406	0.333794	4.20637	2.59505e-05	0.00178375
ENSG00000185022	MAFF	1043.82	1.19765	0.284915	4.20355	2.62756e-05	0.0017922
ENSG00000079215	SLC1A3	327.61	2.16604	0.516078	4.19711	2.70348e-05	0.00182991
ENSG00000143067	ZNF697	63.7635	2.28773	0.54717	4.18103	2.90198e-05	0.00192029
ENSG00000274286	NA	27.8837	4.13158	0.988015	4.1817	2.89343e-05	0.00192029
ENSG00000145780	FEM1C	936.36	1.32129	0.315794	4.18403	2.8638e-05	0.00192029
ENSG00000122861	PLAU	3679.51	1.36285	0.326934	4.16857	3.06523e-05	0.00199849
ENSG00000185650	ZFP36L1	3953.82	1.31208	0.314718	4.16908	3.05834e-05	0.00199849
ENSG00000136689	IL1RN	15561.3	1.28829	0.309588	4.16132	3.16415e-05	0.00204792
ENSG00000115267	IFIH1	1389.27	2.80355	0.674656	4.15552	3.24547e-05	0.00208533
ENSG00000120063	GNA13	983.659	1.30181	0.313539	4.152	3.29588e-05	0.00210249
ENSG00000188886	ASTL	50.1926	2.4887	0.601341	4.13858	3.49468e-05	0.00221338
ENSG00000115339	GALNT3	87.3245	3.72097	0.900719	4.13112	3.61004e-05	0.00227023
ENSG00000172175	MALT1	193.36	1.51325	0.368964	4.10136	4.10734e-05	0.00256477
ENSG00000148339	SLC25A25	329.736	1.79447	0.441148	4.06773	4.74743e-05	0.00292559
ENSG00000122862	SRGN	4723.04	0.790033	0.194229	4.06754	4.75115e-05	0.00292559
ENSG00000197622	CDC42SE1	246.549	-1.06249	0.262223	-4.05186	5.08111e-05	0.00310719
ENSG00000226979	LTA	229.361	2.28224	0.56775	4.0198	5.82474e-05	0.00353753
ENSG00000222041	LINC00152	1755.35	1.43035	0.357562	4.00029	6.32636e-05	0.00381604
ENSG00000118985	ELL2	253.305	1.38752	0.347202	3.99629	6.4342e-05	0.00385487
ENSG00000162783	IER5	134.865	1.2939	0.326082	3.96803	7.24691e-05	0.00431264
ENSG00000119138	KLF9	111.707	1.72756	0.436583	3.95701	7.58941e-05	0.00448635
ENSG00000111335	OAS2	1415.58	1.53539	0.389044	3.94657	7.92777e-05	0.00465534
ENSG00000165861	ZFYVE1	59.6142	-2.00258	0.508784	-3.93602	8.28446e-05	0.00483279
ENSG00000113811	SELK	1125.88	1.13997	0.290201	3.92821	8.55815e-05	0.00495981
ENSG00000153922	CHD1	129.167	1.40782	0.358823	3.92346	8.72878e-05	0.00502585
ENSG00000163661	PTX3	543.225	2.85112	0.727907	3.91687	8.97068e-05	0.00513181
ENSG00000142686	C1orf216	73.884	-2.67921	0.685093	-3.91072	9.2022e-05	0.0052305
ENSG00000245532	NEAT1	1116.88	1.23533	0.3168	3.8994	9.64333e-05	0.00541186
ENSG00000011422	PLAUR	12614	1.24875	0.320231	3.89952	9.63822e-05	0.00541186
ENSG00000237499	RP11-356I2.4	29.8879	2.62685	0.673934	3.89778	9.70778e-05	0.00541377
ENSG00000188897	CTD-3088G3.8	30.6272	4.99566	1.28242	3.89549	9.79997e-05	0.00543102
ENSG00000156052	GNAQ	141.148	1.40646	0.361207	3.8938	9.8688e-05	0.0054352
ENSG00000023445	BIRC3	2083.29	2.60062	0.66825	3.89169	9.95484e-05	0.00544874
ENSG00000134108	ARL8B	1624.93	0.95024	0.24471	3.88312	0.000103123	0.00560974
ENSG00000140153	WDR20	91.2991	-1.71353	0.442438	-3.87293	0.000107533	0.005814
ENSG00000136810	TXN	18446.2	1.0677	0.276149	3.86639	0.000110458	0.00593596
ENSG00000253522	MIR3142HG	45.9178	3.16429	0.818856	3.86428	0.000111419	0.00595154
ENSG00000167550	RHEBL1	37.4814	3.11031	0.807243	3.85301	0.000116676	0.006195
ENSG00000048162	NOP16	167.466	-1.59146	0.413321	-3.85042	0.000117914	0.00622346
ENSG00000205138	SDHAF1	39.7162	-3.17655	0.82865	-3.83341	0.000126381	0.00663089
ENSG00000133101	CCNA1	644.18	-1.80395	0.470962	-3.83035	0.000127961	0.0066743
ENSG00000213762	ZNF134	90.8722	-1.97698	0.518072	-3.81604	0.00013561	0.00699101
ENSG00000234883	MIR155HG	144.735	5.3167	1.39309	3.81647	0.000135375	0.00699101
ENSG00000239569	KMT2E-AS1	34.8714	2.36775	0.621322	3.81083	0.000138504	0.00709891
ENSG00000196878	LAMB3	124.639	2.1019	0.552168	3.80664	0.000140868	0.00717861
ENSG00000179918	SEPHS2	138.679	-1.82616	0.480632	-3.79949	0.000144995	0.00734669
ENSG00000188786	MTF1	106.538	-1.51709	0.399561	-3.7969	0.000146518	0.00738169
ENSG00000102178	UBL4A	117.781	-1.88534	0.497197	-3.79194	0.000149473	0.007488
ENSG00000181634	TNFSF15	464.012	6.40644	1.69047	3.78973	0.000150813	0.0075127
ENSG00000073578	SDHA	399.744	-1.06551	0.281461	-3.78565	0.00015331	0.00759439
ENSG00000111229	ARPC3	1918.9	0.661296	0.174774	3.78372	0.0001545	0.00761082
ENSG00000137656	NA	36.0797	-2.31577	0.613632	-3.77388	0.00016073	0.00783071
ENSG00000180616	SSTR2	244.104	5.91042	1.5658	3.77469	0.000160208	0.00783071
ENSG00000134321	RSAD2	8301.13	5.99445	1.59216	3.76498	0.000166562	0.00798329
ENSG00000148296	SURF6	69.4934	-2.04428	0.542681	-3.76699	0.000165227	0.00798329
ENSG00000105053	VRK3	211.51	-0.991439	0.263282	-3.76569	0.000166088	0.00798329
ENSG00000214353	VAC14-AS1	39.2942	2.91921	0.78002	3.74249	0.000182209	0.00868626
ENSG00000205755	CRLF2	437.989	4.81034	1.28627	3.73976	0.000184194	0.00873393
ENSG00000233058	LINC00884	49.1735	2.39012	0.643427	3.71467	0.000203468	0.00959655
ENSG00000168710	AHCYL1	441.349	1.16309	0.314074	3.70323	0.000212874	0.00998704
ENSG00000023330	ALAS1	2109.39	1.01914	0.276307	3.68844	0.000225636	0.0104749
ENSG00000181788	SIAH2	71.5504	1.86973	0.5069	3.68856	0.000225529	0.0104749
ENSG00000172965	MIR4435-2HG	1190.67	1.26147	0.342306	3.68522	0.000228502	0.0105527
ENSG00000157557	ETS2	971.53	0.960537	0.260744	3.68383	0.000229751	0.0105555
ENSG00000119048	UBE2B	479.285	1.25371	0.341006	3.6765	0.000236458	0.0108076
ENSG00000141026	MED9	34.0868	-2.94361	0.803601	-3.66303	0.000249253	0.011334
ENSG00000166189	HPS6	64.2085	-2.12489	0.582802	-3.64599	0.000266363	0.0120502
ENSG00000164366	CCDC127	51.8246	-1.96826	0.541121	-3.63738	0.000275421	0.0123968
ENSG00000204859	ZBTB48	53.188	-1.71396	0.473439	-3.62023	0.000294336	0.0131812
ENSG00000172602	RND1	65.5558	2.9422	0.813047	3.61874	0.000296044	0.0131911
ENSG00000136695	IL36RN	489.156	5.54136	1.53227	3.61643	0.000298698	0.0132428
ENSG00000182810	DDX28	78.9375	-2.24492	0.621746	-3.61067	0.000305409	0.0134729
ENSG00000130775	THEMIS2	261.69	-1.19814	0.332553	-3.60285	0.000314741	0.0137478
ENSG00000160712	IL6R	357.032	1.01771	0.282468	3.6029	0.000314684	0.0137478
ENSG00000150347	ARID5B	267.1	1.22994	0.3418	3.59843	0.000320145	0.0138475
ENSG00000060138	YBX3	165.427	1.21697	0.338103	3.59941	0.000318946	0.0138475
ENSG00000177879	AP3S1	439.826	1.10121	0.306245	3.59583	0.000323362	0.0139187
ENSG00000153187	HNRNPU	619.418	0.975601	0.271528	3.593	0.000326893	0.0140027
ENSG00000260231	JHDM1D-AS1	226.728	1.21933	0.340245	3.58369	0.00033878	0.0144421
ENSG00000115738	ID2	4269.6	1.16088	0.324791	3.57424	0.000351244	0.0148309
ENSG00000105732	NA	70.6118	-2.10384	0.588565	-3.57452	0.000350866	0.0148309
ENSG00000136688	IL36G	438.369	5.77736	1.61711	3.57265	0.000353391	0.0148508
ENSG00000172183	ISG20	4092.42	2.54463	0.716067	3.55363	0.00037996	0.015892
ENSG00000109320	NFKB1	1103.77	1.15817	0.326544	3.54674	0.000390034	0.0162368
ENSG00000125726	CD70	49.2909	5.89925	1.66537	3.5423	0.000396652	0.0163429
ENSG00000167565	SERTAD3	222.202	-1.08215	0.305578	-3.54133	0.000398112	0.0163429
ENSG00000100311	PDGFB	232.077	1.47472	0.416347	3.54203	0.000397057	0.0163429
ENSG00000160917	CPSF4	63.8043	-2.01257	0.569357	-3.53482	0.000408052	0.0166737
ENSG00000170542	SERPINB9	1742.62	2.14736	0.611136	3.51372	0.000441886	0.017812
ENSG00000056558	TRAF1	2569.75	1.52995	0.435425	3.51369	0.000441936	0.017812
ENSG00000182544	MFSD5	140.45	-1.36714	0.388923	-3.5152	0.000439424	0.017812
ENSG00000176597	B3GNT5	291.963	1.24902	0.355822	3.51024	0.000447703	0.0179628
ENSG00000120539	MASTL	209.046	1.20924	0.344941	3.50563	0.000455527	0.0181944
ENSG00000245848	CEBPA	45.1413	-2.0971	0.598895	-3.50162	0.000462434	0.0183874
ENSG00000106701	FSD1L	287.23	3.52099	1.00679	3.49724	0.000470101	0.0186089
ENSG00000138071	ACTR2	971.225	0.995915	0.285216	3.49179	0.000479794	0.0188275
ENSG00000164430	MB21D1	165.841	1.58831	0.454874	3.49175	0.00047987	0.0188275
ENSG00000137449	CPEB2	162.624	1.80488	0.517862	3.48526	0.00049166	0.0192051
ENSG00000248323	LUCAT1	124.02	1.89876	0.545387	3.4815	0.000498615	0.0193913
ENSG00000165264	NDUFB6	283.172	0.98176	0.282474	3.47558	0.000509751	0.019652
ENSG00000122390	NAA60	209.253	-1.28364	0.369251	-3.47635	0.000508291	0.019652
ENSG00000152382	NA	27.8412	-2.50771	0.722708	-3.46988	0.000520698	0.0199871
ENSG00000114127	XRN1	306.549	1.54555	0.447463	3.45403	0.000552282	0.0210965
ENSG00000104142	VPS18	167.702	-1.38754	0.401833	-3.45302	0.000554357	0.0210965
ENSG00000134460	IL2RA	843.528	1.77546	0.514626	3.45	0.000560583	0.0212423
ENSG00000034677	RNF19A	1630.22	1.13089	0.32884	3.43904	0.000583784	0.0220273
ENSG00000152558	TMEM123	1976.44	1.04682	0.304953	3.43271	0.000597575	0.0224521
ENSG00000132510	KDM6B	643.681	1.32704	0.387784	3.42212	0.000621355	0.0232471
ENSG00000136244	IL6	567.93	2.88176	0.843298	3.41725	0.00063258	0.0235676
ENSG00000165997	ARL5B	333.747	1.72551	0.505791	3.41151	0.000646044	0.0239685
ENSG00000228253	MT-ATP8	2777.21	1.04779	0.307291	3.40977	0.00065018	0.0240214
ENSG00000072121	ZFYVE26	93.7398	-1.23006	0.361295	-3.4046	0.000662614	0.0243792
ENSG00000171453	POLR1C	86.6278	-2.23117	0.655615	-3.40317	0.000666091	0.0244059
ENSG00000128383	APOBEC3A	2845.86	2.76756	0.81385	3.40058	0.000672428	0.0245367
ENSG00000115216	NRBP1	1533.23	-0.67093	0.197566	-3.39599	0.000683814	0.0248499
ENSG00000277969	CTB-58E17.1	169.353	1.07237	0.316228	3.39111	0.000696096	0.025193
ENSG00000181523	SGSH	192.512	-1.24985	0.368733	-3.38959	0.000699962	0.0252299
ENSG00000163171	CDC42EP3	444.54	1.39721	0.41267	3.38579	0.00070974	0.0254788
ENSG00000107968	MAP3K8	781.116	1.16103	0.343308	3.38188	0.000719916	0.0257399
ENSG00000042286	AIFM2	131.172	-1.58551	0.470025	-3.37324	0.000742879	0.0262435
ENSG00000273124	RP11-236B18.5	51.0331	5.40007	1.60034	3.37433	0.000739955	0.0262435
ENSG00000155287	SLC25A28	135.635	-1.99036	0.589791	-3.37469	0.000738981	0.0262435
ENSG00000198355	PIM3	1786.37	1.36157	0.406435	3.35004	0.000807986	0.0284302
ENSG00000162104	ADCY9	65.1437	2.10689	0.630393	3.34219	0.000831194	0.0291312
ENSG00000047365	ARAP2	248.377	1.48232	0.443797	3.34008	0.000837528	0.0292376
ENSG00000138378	STAT4	113.888	2.00221	0.601539	3.32848	0.000873198	0.0302516
ENSG00000185880	TRIM69	511.453	1.04027	0.312541	3.32842	0.000873397	0.0302516
ENSG00000196449	YRDC	46.1011	1.85809	0.558792	3.32518	0.000883601	0.0303935
ENSG00000153234	NR4A2	314.778	2.31342	0.695778	3.32495	0.000884348	0.0303935
ENSG00000163939	PBRM1	160.786	1.11836	0.336678	3.32175	0.000894541	0.0304784
ENSG00000140830	TXNL4B	177.287	1.21314	0.365263	3.32128	0.000896056	0.0304784
ENSG00000167695	FAM57A	72.4667	3.27357	0.985736	3.32094	0.000897132	0.0304784
ENSG00000130066	SAT1	11661.4	0.831931	0.250917	3.31557	0.00091458	0.0309526
ENSG00000166592	NA	22.507	4.41544	1.33301	3.31237	0.000925076	0.0311888
ENSG00000008118	CAMK1G	51.9547	5.22178	1.58032	3.30426	0.000952278	0.0319843
ENSG00000113387	SUB1	1702.02	0.698156	0.212065	3.29219	0.000994118	0.0332636
ENSG00000110944	IL23A	215.258	5.5491	1.68959	3.28429	0.00102241	0.0340816
ENSG00000198900	TOP1	496.908	0.99045	0.301731	3.28257	0.00102867	0.0341619
ENSG00000154642	C21orf91	81.2828	1.67563	0.511357	3.27683	0.00104978	0.034733
ENSG00000073969	NSF	212.108	-0.959986	0.293099	-3.2753	0.00105551	0.0347925
ENSG00000126860	EVI2A	211.18	0.896029	0.273989	3.27031	0.00107428	0.0352801
ENSG00000137193	PIM1	452.166	2.19488	0.671901	3.26668	0.00108819	0.0353441
ENSG00000102786	INTS6	64.3422	2.03794	0.623634	3.26785	0.00108367	0.0353441
ENSG00000189114	BLOC1S3	101.712	-1.88122	0.575838	-3.26693	0.0010872	0.0353441
ENSG00000168811	IL12A	80.3979	5.10598	1.56872	3.25487	0.00113446	0.0367127
ENSG00000143322	ABL2	1236.59	0.915687	0.281632	3.25136	0.00114853	0.0368985
ENSG00000090061	CCNK	65.7821	1.59527	0.490555	3.25196	0.00114611	0.0368985
ENSG00000127314	RAP1B	2705.26	0.801975	0.246839	3.24898	0.00115818	0.0370744
ENSG00000198093	ZNF649	29.1749	-2.14685	0.661128	-3.24725	0.00116527	0.0371671
ENSG00000118257	NRP2	912.201	1.39052	0.428868	3.24229	0.00118572	0.0372887
ENSG00000161204	ABCF3	164.766	-1.19495	0.368523	-3.24252	0.00118476	0.0372887
ENSG00000151014	NOCT	219.353	1.69364	0.522366	3.24225	0.00118591	0.0372887
ENSG00000136807	CDK9	101.363	-1.31721	0.406142	-3.24323	0.00118183	0.0372887
ENSG00000176046	NUPR1	1168.08	3.68654	1.13772	3.24029	0.0011941	0.0374136
ENSG00000158882	NA	34.2025	-2.65681	0.820264	-3.23897	0.00119963	0.0374546
ENSG00000169860	P2RY1	83.4474	1.69907	0.52488	3.23706	0.00120768	0.0375738
ENSG00000136603	SKIL	261.027	1.49685	0.463022	3.23278	0.00122593	0.038008
ENSG00000159388	BTG2	2262.08	1.1881	0.368662	3.22275	0.00126967	0.0392271
ENSG00000113369	ARRDC3	235.332	1.29758	0.403113	3.21889	0.00128688	0.0396206
ENSG00000143851	PTPN7	447.511	-1.02754	0.319849	-3.21257	0.00131555	0.0403633
ENSG00000186665	C17orf58	276.813	1.17439	0.366543	3.20397	0.00135548	0.041445
ENSG00000246067	RAB30-AS1	44.8323	1.53177	0.478258	3.20282	0.00136091	0.0414679
ENSG00000109332	UBE2D3	2741.04	0.723919	0.226211	3.20019	0.00137338	0.0415623
ENSG00000136802	LRRC8A	102.086	-1.50787	0.471135	-3.2005	0.0013719	0.0415623
ENSG00000178988	MRFAP1L1	98.2006	-1.49836	0.469153	-3.19376	0.00140434	0.0423548
ENSG00000095951	HIVEP1	56.4505	1.7735	0.556233	3.1884	0.00143061	0.0430007
ENSG00000125735	TNFSF14	273.434	1.51821	0.477298	3.18084	0.00146847	0.0439897
ENSG00000158615	PPP1R15B	199.793	1.25558	0.395739	3.17276	0.00150998	0.0450807
ENSG00000132275	RRP8	58.2321	-1.65303	0.521608	-3.16911	0.00152907	0.0454977
ENSG00000186517	ARHGAP30	327.213	-1.02946	0.325459	-3.1631	0.00156096	0.0462912
ENSG00000115310	RTN4	848.1	0.786774	0.249183	3.15742	0.00159173	0.04689
ENSG00000039319	ZFYVE16	267.4	1.11536	0.353216	3.15774	0.00158997	0.04689
ENSG00000204099	NEU4	45.8619	2.17241	0.688765	3.15406	0.00161015	0.0470317
ENSG00000112715	VEGFA	69.3255	1.59223	0.504885	3.15364	0.00161245	0.0470317
ENSG00000185298	CCDC137	85.5471	-1.43983	0.456322	-3.1553	0.00160331	0.0470317
ENSG00000136560	TANK	746.548	0.803035	0.254911	3.15026	0.00163126	0.0471153
ENSG00000114473	IQCG	205.412	1.16726	0.370492	3.15056	0.00162959	0.0471153
ENSG00000179151	EDC3	103.227	-1.62909	0.517018	-3.15093	0.00162751	0.0471153
ENSG00000108448	TRIM16L	37.439	-4.62536	1.46987	-3.14679	0.00165074	0.0475231
ENSG00000186501	TMEM222	129.703	-1.11667	0.354996	-3.1456	0.00165748	0.0475626
ENSG00000105939	ZC3HAV1	6109.24	1.01822	0.324317	3.13958	0.0016919	0.0483939
ENSG00000174705	SH3PXD2B	25.3133	-5.33918	1.70138	-3.13814	0.00170024	0.0484761
ENSG00000181061	HIGD1A	446.248	1.04772	0.334139	3.13559	0.00171509	0.0487425
ENSG00000253738	OTUD6B-AS1	174.167	1.32572	0.423298	3.13189	0.00173683	0.0492027
ENSG00000111885	MAN1A1	151.455	1.18223	0.377976	3.12779	0.00176129	0.0497368
ENSG00000184371	CSF1	3512.52	2.02128	0.646838	3.12486	0.00177891	0.0500749
ENSG00000279166	NA	21.979	3.93441	1.26411	3.11239	0.00185578	0.0519092
ENSG00000182168	UNC5C	48.8256	4.95571	1.59196	3.11297	0.00185214	0.0519092
ENSG00000196230	TUBB	2181.88	-0.471316	0.151648	-3.10796	0.00188381	0.0525275
ENSG00000086065	CHMP5	334.016	0.931196	0.299815	3.1059	0.001897	0.0527294
ENSG00000104164	BLOC1S6	546.214	0.943378	0.303834	3.10492	0.00190333	0.0527401
ENSG00000198492	YTHDF2	447.638	-0.88817	0.286428	-3.10085	0.00192967	0.0533033
ENSG00000157450	RNF111	100.158	-1.23842	0.399623	-3.09898	0.00194189	0.0534744
ENSG00000113657	DPYSL3	49.3491	5.27699	1.70686	3.09164	0.00199057	0.0546452
ENSG00000163121	NEURL3	276.33	3.2307	1.04542	3.09032	0.00199941	0.0547185
ENSG00000105447	GRWD1	215.477	-1.14128	0.370091	-3.08379	0.0020438	0.0557613
ENSG00000133112	TPT1	2111.15	0.681327	0.221086	3.08173	0.00205799	0.0559759
ENSG00000170684	NA	23.6145	-2.42506	0.787204	-3.0806	0.00206582	0.0560172
ENSG00000224397	LINC01272	86.3914	5.00253	1.62653	3.07559	0.0021009	0.0567946
ENSG00000224116	INHBA-AS1	19.8788	5.04271	1.64098	3.07299	0.00211923	0.0571162
ENSG00000110060	NA	32.0416	-2.53245	0.824595	-3.07114	0.0021324	0.057297
ENSG00000185085	INTS5	74.051	-1.86679	0.608673	-3.06698	0.00216235	0.0579263
ENSG00000198576	NA	16.1206	4.16049	1.35765	3.06447	0.00218058	0.0582385
ENSG00000186432	KPNA4	360.661	0.933816	0.304854	3.06316	0.00219012	0.0583177
ENSG00000172115	CYCS	1151.52	0.770128	0.25152	3.06189	0.00219941	0.0583498
ENSG00000255823	MTRNR2L8	640.598	1.48094	0.483778	3.0612	0.00220449	0.0583498
ENSG00000073803	MAP3K13	544.397	0.726597	0.237618	3.05784	0.0022294	0.0588336
ENSG00000134061	NA	44.7398	-2.8918	0.948051	-3.05025	0.00228648	0.0600109
ENSG00000185947	ZNF267	245.608	0.863658	0.283156	3.05011	0.00228755	0.0600109
ENSG00000163481	NA	36.6065	-2.97068	0.975389	-3.04564	0.00232186	0.0607314
ENSG00000152413	HOMER1	132.22	1.78909	0.587712	3.04417	0.00233326	0.0608502
ENSG00000011007	TCEB3	170.773	-1.09728	0.361146	-3.03833	0.00237893	0.0618337
ENSG00000112149	CD83	5449.93	1.03592	0.341035	3.03757	0.00238492	0.0618337
ENSG00000189143	NA	15.9116	5.49443	1.81172	3.03272	0.00242361	0.0626535
ENSG00000169248	CXCL11	499.668	4.99494	1.64808	3.03077	0.00243929	0.0628754
ENSG00000101421	CHMP4B	41.1258	1.78719	0.590564	3.02625	0.00247611	0.0636396
ENSG00000253831	ETV3L	25.9281	5.33714	1.76712	3.02025	0.00252563	0.063985
ENSG00000134070	IRAK2	418.915	1.50577	0.498426	3.02105	0.00251897	0.063985
ENSG00000279384	RP11-635L1.2	70.2121	1.42797	0.472472	3.02233	0.00250839	0.063985
ENSG00000181649	PHLDA2	778.1	0.992368	0.328473	3.02116	0.00251809	0.063985
ENSG00000139289	PHLDA1	950.718	2.32313	0.769179	3.02027	0.00252548	0.063985
ENSG00000185885	IFITM1	226.731	-4.68671	1.55245	-3.01892	0.00253682	0.0640853
ENSG00000071575	TRIB2	228.521	1.01403	0.336281	3.01542	0.00256621	0.0644606
ENSG00000259590	RP11-20G13.3	45.0192	2.47132	0.819545	3.01548	0.00256571	0.0644606
ENSG00000213928	IRF9	67.8596	-2.37295	0.78734	-3.01388	0.00257933	0.064607
ENSG00000236377	NA	31.1062	4.99853	1.66	3.01117	0.00260244	0.0650025
ENSG00000124659	TBCC	123.603	-1.38837	0.461907	-3.00574	0.00264937	0.0658039
ENSG00000131653	TRAF7	178.326	-0.980993	0.326336	-3.00608	0.00264635	0.0658039
ENSG00000280138	RP11-463O12.5	47.764	1.64535	0.548209	3.00131	0.00268818	0.0665812
ENSG00000165280	VCP	1513.77	-0.669938	0.224167	-2.98857	0.00280284	0.0692277
ENSG00000133858	ZFC3H1	70.325	1.41966	0.475242	2.98724	0.00281512	0.069338
ENSG00000130544	ZNF557	58.7095	-1.63977	0.549547	-2.98385	0.00284643	0.069915
ENSG00000112893	MAN2A1	136.635	0.926754	0.310743	2.98238	0.00286016	0.0700582
ENSG00000162139	NEU3	136.335	-1.22115	0.409783	-2.97998	0.00288267	0.0704149
ENSG00000273604	C17orf96	364.592	1.13372	0.382402	2.96475	0.00302932	0.073794
ENSG00000107443	CCNJ	53.2842	-2.61366	0.883207	-2.95928	0.00308358	0.0749098
ENSG00000119599	NA	24.0242	-3.1871	1.0775	-2.95786	0.00309778	0.0750492
ENSG00000175573	C11orf68	37.192	-2.01138	0.681608	-2.95094	0.00316809	0.0765436
ENSG00000173599	PC	52.5686	-2.17245	0.736475	-2.9498	0.00317985	0.0766187
ENSG00000128989	ARPP19	338.283	0.854256	0.289736	2.9484	0.00319426	0.0766337
ENSG00000130165	ELOF1	296.889	-0.817225	0.277208	-2.94806	0.00319775	0.0766337
ENSG00000198841	KTI12	55.2605	-1.13769	0.387077	-2.93918	0.00329084	0.0778898
ENSG00000177606	JUN	339.783	1.20066	0.408288	2.94071	0.00327458	0.0778898
ENSG00000237686	RP5-1120P11.1	62.273	1.80986	0.615709	2.93947	0.00328772	0.0778898
ENSG00000071243	ING3	126.236	1.1156	0.3793	2.94122	0.00326927	0.0778898
ENSG00000139718	SETD1B	33.3819	-1.61748	0.550374	-2.93887	0.00329409	0.0778898
ENSG00000100985	MMP9	297.904	1.0286	0.350181	2.93734	0.00331043	0.0780681
ENSG00000154451	GBP5	820.348	1.02981	0.350816	2.93548	0.00333031	0.0781213
ENSG00000171604	CXXC5	207.183	-1.49409	0.508904	-2.9359	0.00332578	0.0781213
ENSG00000261618	RP11-79H23.3	38.6988	4.86611	1.66295	2.92619	0.00343139	0.0802801
ENSG00000115211	EIF2B4	221.802	-0.856671	0.292981	-2.92398	0.00345585	0.0806394
ENSG00000152804	NA	9.88104	-4.51558	1.54494	-2.92283	0.00346868	0.0807264
ENSG00000178726	THBD	961.415	2.35771	0.807331	2.92038	0.00349609	0.0811514
ENSG00000177989	ODF3B	61.1396	1.3157	0.450848	2.91827	0.00351981	0.0814887
ENSG00000116044	NFE2L2	1236.33	0.711593	0.244206	2.9139	0.00356939	0.0822072
ENSG00000157514	TSC22D3	71.1354	-1.58513	0.543912	-2.91432	0.00356463	0.0822072
ENSG00000157106	SMG1	146.456	1.15337	0.396047	2.91219	0.00358902	0.0824451
ENSG00000154582	TCEB1	459.72	0.691813	0.237768	2.90962	0.00361873	0.0829027
ENSG00000205423	CNEP1R1	105.322	-1.81393	0.623591	-2.90885	0.00362764	0.0829027
ENSG00000138448	ITGAV	97.0287	1.28985	0.443771	2.90656	0.00365424	0.083296
ENSG00000272196	HIST2H2AA4	411.118	0.938838	0.323569	2.9015	0.00371375	0.0844355
ENSG00000121769	FABP3	2765.92	0.732068	0.252802	2.89581	0.00378179	0.0857625
ENSG00000134686	PHC2	91.4857	-1.49115	0.516217	-2.88861	0.00386947	0.0870953
ENSG00000233559	AC016831.7	30.4146	2.1594	0.74757	2.88857	0.00387003	0.0870953
ENSG00000099860	GADD45B	1006.77	1.83036	0.633496	2.8893	0.00386099	0.0870953
ENSG00000067064	IDI1	1099.49	0.739307	0.257141	2.8751	0.00403899	0.0904387
ENSG00000214174	AMZ2P1	61.8537	1.61056	0.560125	2.87535	0.00403575	0.0904387
ENSG00000210196	MT-TP	406.838	0.730334	0.254197	2.8731	0.00406471	0.0907853
ENSG00000144028	SNRNP200	276.346	-0.75729	0.264003	-2.86849	0.00412439	0.0918868
ENSG00000196352	CD55	167.856	1.12266	0.391591	2.86693	0.00414473	0.0920717
ENSG00000086300	SNX10	97.7951	1.0464	0.365076	2.86627	0.00415346	0.0920717
ENSG00000124145	SDC4	1362.08	1.69693	0.592287	2.86504	0.00416951	0.092197
ENSG00000168564	NA	34.4963	-2.07246	0.723877	-2.863	0.0041965	0.0925363
ENSG00000120868	NA	19.6974	2.21712	0.774624	2.86219	0.00420724	0.0925363
ENSG00000185669	SNAI3	109.481	-1.95131	0.681916	-2.86152	0.00421616	0.0925363
ENSG00000013619	MAMLD1	122.801	1.86352	0.651518	2.86027	0.00423275	0.092671
ENSG00000185485	SDHAP1	135.51	-1.13824	0.398475	-2.85649	0.00428358	0.093336
ENSG00000127452	FBXL12	132.011	-1.13257	0.396497	-2.85644	0.00428417	0.093336
ENSG00000134352	IL6ST	284.467	1.07201	0.37601	2.85102	0.00435792	0.0944785
ENSG00000170631	NA	25.6568	-2.28961	0.803032	-2.85121	0.00435532	0.0944785
ENSG00000077235	GTF3C1	67.1634	-1.26102	0.442517	-2.84965	0.00437669	0.0946539
ENSG00000120616	EPC1	131.997	0.925622	0.325235	2.84601	0.00442709	0.0955109
ENSG00000204439	C6orf47	68.8067	-1.25105	0.439776	-2.84475	0.00444459	0.0956558
ENSG00000100453	NA	192.504	5.0837	1.78757	2.84392	0.00445622	0.0956739
ENSG00000180817	PPA1	378.244	0.867368	0.305217	2.8418	0.00448591	0.0960786
ENSG00000132669	RIN2	675.541	1.35505	0.477452	2.83808	0.00453859	0.0969727
ENSG00000197780	TAF13	203.938	1.12185	0.396091	2.83231	0.00462131	0.0985028
ENSG00000108010	GLRX3	439.39	0.656865	0.232091	2.83021	0.00465179	0.0989147
ENSG00000066777	ARFGEF1	90.0308	1.21184	0.429185	2.82358	0.00474912	0.100735
ENSG00000271614	LINC00936	67.9819	1.38395	0.490269	2.82284	0.0047601	0.100735
ENSG00000116560	SFPQ	464.737	0.737128	0.261276	2.82126	0.00478358	0.100991
ENSG00000030110	BAK1	607.467	-0.919554	0.326075	-2.82007	0.00480132	0.101124
ENSG00000041982	TNC	121.367	3.82221	1.35632	2.81807	0.00483138	0.101516
ENSG00000171055	FEZ2	98.6606	1.07159	0.380685	2.81489	0.00487933	0.10204
ENSG00000129071	MBD4	104.05	-0.990391	0.351769	-2.81546	0.00487079	0.10204
ENSG00000085978	NA	28.1891	-2.0512	0.729105	-2.81331	0.00490347	0.102304
ENSG00000135218	CD36	763.411	0.756221	0.268934	2.81192	0.00492475	0.102506
ENSG00000165457	NA	88.8028	-2.588	0.921801	-2.80754	0.00499208	0.103665
ENSG00000186635	ARAP1	408.391	-1.04284	0.371778	-2.80499	0.00503176	0.104244
ENSG00000065809	FAM107B	195.112	1.20683	0.43058	2.8028	0.00506606	0.104467
ENSG00000173451	THAP2	48.6834	1.63663	0.583812	2.80335	0.00505742	0.104467
ENSG00000126062	TMEM115	116.611	-1.45876	0.521342	-2.79808	0.00514074	0.105761
ENSG00000113742	CPEB4	208.315	1.0632	0.380491	2.79429	0.00520134	0.10676
ENSG00000165476	REEP3	116.725	1.08672	0.389935	2.78692	0.00532123	0.108969
ENSG00000133316	WDR74	55.6807	-1.38965	0.49935	-2.78292	0.00538727	0.109951
ENSG00000165527	ARF6	817.099	0.739367	0.265719	2.78251	0.00539399	0.109951
ENSG00000251562	MALAT1	15989.3	1.55144	0.55803	2.78021	0.00543239	0.110479
ENSG00000168003	SLC3A2	1483.3	-0.659507	0.237706	-2.77446	0.00552936	0.111429
ENSG00000170175	CHRNB1	39.6457	-2.02477	0.729576	-2.77527	0.00551562	0.111429
ENSG00000104972	LILRB1	222.413	-1.72753	0.622569	-2.77484	0.00552294	0.111429
ENSG00000100241	SBF1	103.266	-1.0629	0.382984	-2.77532	0.00551477	0.111429
ENSG00000156983	BRPF1	53.1258	-1.5918	0.57466	-2.76999	0.00560581	0.112714
ENSG00000244165	P2RY11	34.8883	-1.47424	0.533393	-2.76389	0.00571165	0.114582
ENSG00000164610	NA	24.9458	-2.00718	0.728995	-2.75335	0.00589882	0.116304
ENSG00000243317	C7orf73	551.106	0.497083	0.180503	2.75388	0.00588927	0.116304
ENSG00000181220	ZNF746	46.5769	-2.02691	0.735418	-2.75613	0.00584899	0.116304
ENSG00000104228	NA	24.6644	-2.34278	0.850944	-2.75315	0.00590242	0.116304
ENSG00000149483	TMEM138	156.52	-1.15201	0.418003	-2.756	0.00585137	0.116304
ENSG00000073921	PICALM	1262.95	0.685272	0.24886	2.75364	0.00589363	0.116304
ENSG00000178307	TMEM11	291.894	-0.735429	0.26707	-2.75369	0.00589274	0.116304
ENSG00000099942	CRKL	134.176	-1.11064	0.402977	-2.75609	0.00584973	0.116304
ENSG00000203709	C1orf132	35.2786	1.91765	0.696873	2.75179	0.005927	0.116529
ENSG00000119574	NA	25.0564	-1.93621	0.704707	-2.74754	0.00600448	0.117791
ENSG00000131381	RBSN	71.7115	-1.25581	0.45753	-2.74477	0.00605537	0.118528
ENSG00000163788	SNRK	51.7593	-1.34298	0.489583	-2.7431	0.00608622	0.118869
ENSG00000119139	TJP2	223.663	0.87809	0.320224	2.74212	0.00610449	0.118964
ENSG00000109756	RAPGEF2	230.35	1.07541	0.392956	2.73672	0.00620552	0.120667
ENSG00000006606	CCL26	367.77	-1.29437	0.474158	-2.72984	0.00633655	0.122349
ENSG00000103549	RNF40	123.367	-1.35573	0.496654	-2.72974	0.00633846	0.122349
ENSG00000088827	SIGLEC1	434.851	-1.33775	0.490145	-2.72928	0.00634721	0.122349
ENSG00000166289	NA	25.3656	-2.3672	0.867272	-2.72948	0.00634343	0.122349
ENSG00000134248	LAMTOR5	860.656	0.576866	0.211779	2.72391	0.00645148	0.123884
ENSG00000106615	RHEB	799.855	0.61668	0.226409	2.72374	0.00645476	0.123884
ENSG00000144233	NA	44.8179	-1.87322	0.688002	-2.7227	0.00647516	0.124007
ENSG00000129538	RNASE1	2135.61	-0.844882	0.310535	-2.72073	0.00651375	0.124477
ENSG00000115677	HDLBP	691.961	-0.612156	0.2251	-2.71948	0.00653851	0.124682
ENSG00000164023	SGMS2	78.253	1.52756	0.562432	2.716	0.00660767	0.125567
ENSG00000079999	KEAP1	463.19	-0.817793	0.301134	-2.71572	0.00661327	0.125567
ENSG00000115594	IL1R1	478.072	0.757182	0.278935	2.71455	0.00663663	0.125741
ENSG00000128272	ATF4	1032.89	-0.692064	0.255039	-2.71356	0.00665638	0.125847
ENSG00000203747	NA	33.4516	-2.79888	1.03204	-2.712	0.00668795	0.126175
ENSG00000236876	TMSB4XP1	611.11	0.673529	0.248697	2.70823	0.00676422	0.126812
ENSG00000155846	PPARGC1B	33.7635	-2.38953	0.882715	-2.70703	0.00678889	0.126812
ENSG00000276462	BX255923.3	27.2533	3.67519	1.35871	2.70491	0.00683232	0.126812
ENSG00000110047	EHD1	1195.19	0.761353	0.281363	2.70595	0.00681102	0.126812
ENSG00000175505	CLCF1	277.075	2.37751	0.877795	2.7085	0.00675887	0.126812
ENSG00000178695	KCTD12	103.576	1.47809	0.546127	2.70649	0.00679993	0.126812
ENSG00000185905	C16orf54	128.625	-1.33156	0.49231	-2.70472	0.00683614	0.126812
ENSG00000187116	LILRA5	168.972	3.14326	1.16197	2.70511	0.00682819	0.126812
ENSG00000231721	LINC-PINT	89.8617	1.08206	0.400185	2.70391	0.00685293	0.126858
ENSG00000160679	CHTOP	214.473	-0.908668	0.336305	-2.70191	0.00689415	0.127355
ENSG00000172292	CERS6	100.009	1.13541	0.420871	2.69775	0.00698089	0.128442
ENSG00000132153	DHX30	244.505	-0.798114	0.296001	-2.69632	0.00701095	0.128442
ENSG00000274523	RCC1L	93.0072	-1.25057	0.463736	-2.69674	0.00700226	0.128442
ENSG00000049759	NEDD4L	66.7241	1.93445	0.717411	2.69643	0.0070087	0.128442
ENSG00000184588	PDE4B	308.801	2.53835	0.941979	2.6947	0.00704529	0.128805
ENSG00000166963	MAP1A	72.0363	-2.01691	0.750296	-2.68815	0.00718485	0.131086
ENSG00000070961	ATP2B1	886.808	0.62761	0.233585	2.68686	0.00721275	0.131325
ENSG00000067048	DDX3Y	319.717	0.83106	0.309858	2.68207	0.00731691	0.132949
ENSG00000052795	FNIP2	541.838	0.648726	0.242386	2.67642	0.00744133	0.134933
ENSG00000258289	CHURC1	228.45	0.926111	0.346391	2.6736	0.00750422	0.135796
ENSG00000111911	HINT3	91.0008	1.28422	0.480662	2.67177	0.00754515	0.136097
ENSG00000226964	RHEBP2	126.33	1.00308	0.375474	2.67149	0.00755159	0.136097
ENSG00000112855	HARS2	147.548	-1.09145	0.409051	-2.66824	0.00762494	0.137141
ENSG00000105854	PON2	351.213	0.84634	0.317279	2.66749	0.00764193	0.137168
ENSG00000124226	RNF114	639.94	-0.545669	0.204662	-2.66619	0.00767162	0.137423
ENSG00000151657	KIN	59.7289	-1.36935	0.514191	-2.66312	0.00774196	0.138403
ENSG00000129128	SPCS3	303.037	0.761308	0.286061	2.66135	0.00778282	0.138854
ENSG00000178685	PARP10	62.863	-2.22982	0.838583	-2.65903	0.0078366	0.139532
ENSG00000122783	C7orf49	76.8716	-1.21513	0.457245	-2.6575	0.0078723	0.139887
ENSG00000120337	TNFSF18	121.596	1.26097	0.47464	2.65669	0.00789122	0.139943
ENSG00000112245	PTP4A1	843.312	0.732768	0.275924	2.65569	0.00791473	0.14008
ENSG00000101166	PRELID3B	237.839	0.762102	0.287201	2.65355	0.00796498	0.140688
ENSG00000166170	BAG5	102.667	-1.22038	0.46082	-2.64827	0.00809041	0.14262
ENSG00000145088	EAF2	71.0402	1.30635	0.494488	2.64181	0.00824641	0.145081
ENSG00000163374	YY1AP1	161.967	-0.752128	0.284884	-2.64012	0.00828765	0.145518
ENSG00000197498	RPF2	83.9254	1.0516	0.39897	2.63578	0.00839431	0.1471
ENSG00000172243	CLEC7A	1703.35	0.51712	0.196303	2.63429	0.00843129	0.147456
ENSG00000242802	AP5Z1	312.762	-0.988622	0.37564	-2.63183	0.00849262	0.148236
ENSG00000132475	H3F3B	15574	0.893841	0.33975	2.63088	0.00851651	0.148361
ENSG00000013561	RNF14	125.7	-1.04108	0.395924	-2.62949	0.00855132	0.148671
ENSG00000131148	EMC8	71.3041	-1.23619	0.470242	-2.62883	0.00856783	0.148671
ENSG00000232679	NA	24.9338	4.42304	1.68399	2.62652	0.00862625	0.149101
ENSG00000164096	C4orf3	953.533	0.561232	0.213665	2.6267	0.00862178	0.149101
ENSG00000170266	GLB1	433.724	-0.932493	0.355359	-2.62409	0.00868809	0.149878
ENSG00000175213	NA	50.0156	-1.59911	0.609636	-2.62307	0.00871424	0.150037
ENSG00000184678	HIST2H2BE	160.085	0.941014	0.358845	2.62234	0.0087329	0.150067
ENSG00000070413	DGCR2	60.9654	-1.38212	0.527556	-2.61985	0.00879681	0.150873
ENSG00000269826	NA	22.7248	4.53993	1.73559	2.61578	0.00890234	0.152388
ENSG00000170144	HNRNPA3	383.466	0.775775	0.29699	2.61212	0.00899819	0.153732
ENSG00000122643	NT5C3A	731.766	1.0615	0.407084	2.60756	0.00911907	0.155498
ENSG00000151445	VIPAS39	71.8232	-1.46266	0.561335	-2.60569	0.00916902	0.156049
ENSG00000173674	EIF1AX	156.14	0.829709	0.318506	2.60501	0.00918722	0.15606
ENSG00000181026	AEN	273.3	0.801175	0.307821	2.60273	0.0092484	0.156798
ENSG00000173846	PLK3	531.709	1.10069	0.423407	2.59959	0.00933352	0.157639
ENSG00000170037	CNTROB	63.709	-1.43792	0.553072	-2.59987	0.00932579	0.157639
ENSG00000114013	CD86	1990.33	0.60948	0.234809	2.59564	0.00944147	0.159159
ENSG00000120705	ETF1	569.992	0.684221	0.263671	2.59498	0.00945954	0.159161
ENSG00000164190	NIPBL	158.23	0.900803	0.347481	2.59238	0.00953145	0.159845
ENSG00000259354	RP11-519G16.3	35.8291	2.47929	0.956438	2.59221	0.00953624	0.159845
ENSG00000136485	DCAF7	353.977	-0.628317	0.242487	-2.59114	0.00956596	0.16004
ENSG00000170860	LSM3	199.797	0.90013	0.348605	2.58209	0.0098203	0.162081
ENSG00000170142	UBE2E1	161.645	1.05882	0.409888	2.58319	0.00978915	0.162081
ENSG00000091317	CMTM6	2955.89	0.625309	0.242181	2.58199	0.00982312	0.162081
ENSG00000188820	FAM26F	254.528	1.02833	0.398331	2.58161	0.00983414	0.162081
ENSG00000168575	NA	40.5166	-1.6372	0.633804	-2.58314	0.00979064	0.162081
ENSG00000137496	IL18BP	1226.58	-0.636644	0.246482	-2.58293	0.00979665	0.162081
ENSG00000255874	LINC00346	27.423	2.01742	0.780226	2.58568	0.0097186	0.162081
ENSG00000156273	BACH1	265.397	1.03835	0.402027	2.58278	0.00980072	0.162081
ENSG00000198887	SMC5	103.114	1.13916	0.44176	2.5787	0.00991732	0.162922
ENSG00000166166	NA	56.5875	-1.90858	0.740181	-2.57854	0.00992195	0.162922
ENSG00000072310	SREBF1	52.3498	-1.41242	0.547958	-2.5776	0.0099489	0.163063
ENSG00000203812	HIST2H2AA3	395.996	0.972924	0.377776	2.5754	0.0100125	0.16351
ENSG00000227345	NA	30.052	2.12813	0.826338	2.57538	0.0100131	0.16351
ENSG00000270170	NCBP2-AS2	151.998	-0.949903	0.369255	-2.57249	0.010097	0.16451
ENSG00000120913	PDLIM2	73.451	-1.37135	0.533292	-2.57148	0.0101264	0.16451
ENSG00000105612	NA	30.1132	-4.48739	1.74545	-2.5709	0.0101434	0.16451
ENSG00000153879	CEBPG	156.531	-0.834901	0.324772	-2.57073	0.0101485	0.16451
ENSG00000114166	KAT2B	76.617	1.20374	0.468735	2.56806	0.010227	0.165002
ENSG00000164171	NA	35.5756	4.52344	1.76163	2.56775	0.010236	0.165002
ENSG00000168040	NA	23.2146	-1.89474	0.738066	-2.56717	0.0102533	0.165002
ENSG00000064607	SUGP2	74.6354	-1.3075	0.50914	-2.56806	0.0102269	0.165002
ENSG00000124788	ATXN1	465.674	0.911731	0.355324	2.56591	0.0102905	0.165002
ENSG00000182149	IST1	877.064	-0.584333	0.22768	-2.56646	0.0102742	0.165002
ENSG00000151366	NDUFC2	242.094	0.910114	0.354788	2.56523	0.0103107	0.165027
ENSG00000137575	SDCBP	5438.67	0.772591	0.301318	2.56404	0.0103462	0.165298
ENSG00000086200	NA	21.076	2.18635	0.853466	2.56173	0.0104153	0.165804
ENSG00000103429	BFAR	96.7848	-1.09035	0.425621	-2.56178	0.0104137	0.165804
ENSG00000170759	KIF5B	752.943	0.592323	0.231452	2.55916	0.0104925	0.166733
ENSG00000198604	BAZ1A	462.139	0.710273	0.277668	2.558	0.0105277	0.166972
ENSG00000169136	ATF5	1148.86	0.783337	0.3063	2.55742	0.0105452	0.166972
ENSG00000100335	MIEF1	110.29	-1.32083	0.516816	-2.55572	0.0105969	0.167492
ENSG00000134152	KATNBL1	118.88	0.980755	0.383875	2.55488	0.0106224	0.167596
ENSG00000134575	ACP2	165.182	-1.0124	0.397179	-2.54898	0.0108039	0.170157
ENSG00000154589	LY96	210.196	0.887051	0.348611	2.54453	0.0109426	0.171732
ENSG00000076641	NA	26.1795	2.24924	0.883881	2.54473	0.0109361	0.171732
ENSG00000107140	TESK1	44.2949	-1.67219	0.657817	-2.54204	0.0110208	0.172653
ENSG00000102901	CENPT	58.2289	-1.4743	0.580278	-2.54069	0.0110635	0.173016
ENSG00000114867	EIF4G1	670.255	-0.49456	0.194711	-2.53997	0.0110861	0.173064
ENSG00000069849	ATP1B3	1005.35	0.473565	0.186571	2.53826	0.0111406	0.173305
ENSG00000261040	WFDC21P	1447.47	0.933916	0.367895	2.53854	0.0111316	0.173305
ENSG00000158092	NCK1	143.826	-1.28999	0.509182	-2.53346	0.0112944	0.173866
ENSG00000176928	GCNT4	52.9642	4.27552	1.68565	2.53643	0.0111989	0.173866
ENSG00000166900	STX3	124.613	-0.998305	0.394048	-2.53346	0.0112942	0.173866
ENSG00000173915	USMG5	463.2	0.627529	0.247465	2.53583	0.0112182	0.173866
ENSG00000140564	FURIN	1539.64	-1.01067	0.398708	-2.53487	0.0112489	0.173866
ENSG00000185624	P4HB	1241.77	-0.661686	0.261054	-2.53467	0.0112552	0.173866
ENSG00000114383	TUSC2	134.24	-0.94194	0.372294	-2.53009	0.0114032	0.175237
ENSG00000154127	UBASH3B	703.561	0.832079	0.329085	2.52846	0.0114564	0.175684
ENSG00000101773	RBBP8	63.4834	1.23585	0.488868	2.52799	0.0114719	0.175684
ENSG00000176024	NA	35.2686	-2.68308	1.06222	-2.52593	0.0115394	0.176413
ENSG00000164919	COX6C	1054.02	0.602398	0.238783	2.52278	0.0116431	0.177382
ENSG00000148334	PTGES2	103.523	-0.98033	0.388534	-2.52315	0.0116309	0.177382
ENSG00000101407	TTI1	46.7599	-1.48016	0.586998	-2.52158	0.0116828	0.177382
ENSG00000196961	AP2A1	117.763	-1.2331	0.488906	-2.52216	0.0116636	0.177382
ENSG00000159189	C1QC	3315.13	-0.645795	0.256688	-2.51588	0.0118736	0.179664
ENSG00000132485	ZRANB2	111.674	0.922236	0.366537	2.51608	0.0118669	0.179664
ENSG00000184840	TMED9	434.812	-1.03322	0.411338	-2.51184	0.0120102	0.181422
ENSG00000158796	DEDD	136.441	-0.796596	0.317414	-2.50964	0.0120853	0.182246
ENSG00000175376	EIF1AD	176.506	-0.928144	0.369968	-2.50872	0.0121171	0.182414
ENSG00000005889	ZFX	70.726	-1.2213	0.487006	-2.50777	0.0121495	0.182593
ENSG00000149635	OCSTAMP	295.282	1.9373	0.772762	2.50698	0.0121768	0.182694
ENSG00000201428	NA	19.7633	4.53988	1.81219	2.50519	0.0122387	0.183312
ENSG00000153147	SMARCA5	593.152	0.776404	0.310019	2.50437	0.0122668	0.183423
ENSG00000128609	NDUFA5	151.831	0.918541	0.367033	2.50262	0.0123279	0.183921
ENSG00000273117	NA	34.9008	1.60353	0.640843	2.50222	0.0123416	0.183921
ENSG00000255425	NA	24.5348	4.4508	1.77983	2.50068	0.0123954	0.184412
ENSG00000117475	BLZF1	440.703	1.0072	0.403846	2.49403	0.0126301	0.187114
ENSG00000104432	IL7	96.7858	2.12791	0.853502	2.49316	0.0126613	0.187114
ENSG00000057608	GDI2	1180.18	0.529267	0.212284	2.49321	0.0126594	0.187114
ENSG00000060491	OGFR	36.8372	-2.62804	1.05406	-2.49325	0.0126581	0.187114
ENSG00000155463	OXA1L	309.451	-0.723588	0.290366	-2.49199	0.0127031	0.187419
ENSG00000167967	E4F1	66.222	-1.6007	0.642615	-2.49092	0.0127413	0.18767
ENSG00000143374	NA	57.941	-1.28244	0.515055	-2.48991	0.0127774	0.187759
ENSG00000121671	NA	47.8715	-1.44696	0.581208	-2.48957	0.0127897	0.187759
ENSG00000275052	PPP4R3B	175.211	0.946215	0.380752	2.48512	0.0129506	0.189443
ENSG00000236567	TCF3P1	18.5762	-3.54787	1.42752	-2.48534	0.0129426	0.189443
ENSG00000106771	TMEM245	67.9133	1.04847	0.421981	2.48463	0.0129685	0.189443
ENSG00000127022	CANX	842.652	0.53995	0.217427	2.48336	0.0130148	0.189806
ENSG00000137959	IFI44L	716.331	3.84213	1.54867	2.48093	0.0131039	0.190522
ENSG00000080822	CLDND1	349.372	0.628577	0.253406	2.48052	0.0131192	0.190522
ENSG00000166526	ZNF3	31.7176	-1.99354	0.803759	-2.48027	0.0131284	0.190522
ENSG00000145365	TIFA	26.9302	1.91939	0.774228	2.4791	0.0131716	0.190838
ENSG00000115956	PLEK	8563.02	0.687658	0.277974	2.47382	0.0133677	0.193363
ENSG00000002919	SNX11	243.905	-0.916409	0.37077	-2.47164	0.0134495	0.19423
ENSG00000176171	BNIP3	126.806	1.26684	0.512946	2.46974	0.0135212	0.194947
ENSG00000236439	NA	19.3586	1.88145	0.762976	2.46593	0.0136658	0.196712
ENSG00000176788	BASP1	130.869	1.25348	0.508471	2.46519	0.0136942	0.196801
ENSG00000005020	SKAP2	333.03	0.739582	0.300391	2.46206	0.013814	0.198202
ENSG00000123908	AGO2	562.759	0.634631	0.258279	2.45716	0.0140042	0.200295
ENSG00000100600	LGMN	744.073	-1.07762	0.438567	-2.45713	0.0140051	0.200295
ENSG00000152484	USP12	318.621	1.07426	0.437604	2.45488	0.0140933	0.201233
ENSG00000168172	HOOK3	136.297	0.766707	0.312718	2.45175	0.0142162	0.202661
ENSG00000139496	NUP58	124.592	1.18321	0.482741	2.45102	0.0142452	0.202749
ENSG00000117461	PIK3R3	48.285	4.26013	1.74252	2.44481	0.014493	0.204786
ENSG00000206560	ANKRD28	76.9261	1.30047	0.531619	2.44625	0.0144353	0.204786
ENSG00000164163	ABCE1	131.067	1.08151	0.442109	2.44627	0.0144345	0.204786
ENSG00000197157	SND1	392.711	-0.508141	0.207868	-2.44454	0.0145038	0.204786
ENSG00000102225	CDK16	291.779	0.981667	0.401549	2.4447	0.0144973	0.204786
ENSG00000072364	AFF4	299.3	0.969664	0.397216	2.44115	0.0146405	0.206387
ENSG00000117500	TMED5	344.192	0.813811	0.333582	2.43961	0.014703	0.206688
ENSG00000150687	PRSS23	97.6749	2.96136	1.21393	2.43948	0.0147085	0.206688
ENSG00000117676	RPS6KA1	1100.11	-0.703245	0.288647	-2.43635	0.0148363	0.208154
ENSG00000152601	MBNL1	798.889	0.588711	0.241746	2.43524	0.0148819	0.208172
ENSG00000109270	LAMTOR3	350.006	0.589103	0.241914	2.43518	0.0148845	0.208172
ENSG00000117525	F3	154.304	2.07798	0.853986	2.43327	0.0149632	0.20845
ENSG00000168275	COA6	102.946	0.964559	0.396339	2.43367	0.0149465	0.20845
ENSG00000171421	MRPL36	123.88	-0.885393	0.363912	-2.43299	0.0149749	0.20845
ENSG00000094975	SUCO	62.1124	1.21418	0.499297	2.43178	0.0150248	0.208817
ENSG00000010295	IFFO1	43.8087	-1.80819	0.74377	-2.43112	0.0150524	0.208873
ENSG00000168906	MAT2A	1437.49	0.592987	0.244001	2.43027	0.0150878	0.209036
ENSG00000125249	RAP2A	73.427	1.28884	0.530739	2.42838	0.0151663	0.209797
ENSG00000186407	CD300E	51.9611	2.59106	1.06754	2.42712	0.0152191	0.210199
ENSG00000143742	SRP9	703.602	0.786473	0.324238	2.42561	0.0152829	0.210424
ENSG00000130560	UBAC1	186.315	-0.940189	0.387553	-2.42596	0.0152678	0.210424
ENSG00000214135	NA	71.9821	-1.15825	0.477624	-2.42503	0.015307	0.21043
ENSG00000198952	SMG5	174.69	-0.892858	0.368324	-2.42411	0.0153458	0.210637
ENSG00000064703	NA	43.2053	-1.36086	0.56177	-2.42245	0.0154163	0.211277
ENSG00000177917	ARL6IP6	120.66	0.845467	0.349455	2.41939	0.0155466	0.212407
ENSG00000142039	CCDC97	63.1348	-1.30497	0.539369	-2.41943	0.0155449	0.212407
ENSG00000118200	CAMSAP2	98.8409	1.06491	0.440618	2.41686	0.0156552	0.213561
ENSG00000115091	ACTR3	1702.17	0.537503	0.22247	2.41607	0.0156889	0.213692
ENSG00000117748	RPA2	278.609	-0.903286	0.374297	-2.41329	0.0158093	0.214734
ENSG00000122257	RBBP6	154.466	0.913202	0.378422	2.41318	0.0158139	0.214734
ENSG00000169504	CLIC4	1164.73	0.749097	0.31075	2.41061	0.015926	0.215467
ENSG00000117360	PRPF3	111.027	-1.0302	0.427425	-2.41025	0.0159415	0.215467
ENSG00000162702	ZNF281	80.5046	-1.40548	0.583256	-2.40971	0.015965	0.215467
ENSG00000104951	IL4I1	3338.52	0.813021	0.337388	2.40975	0.0159633	0.215467
ENSG00000091039	OSBPL8	493.621	0.906642	0.376392	2.40877	0.0160064	0.215618
ENSG00000141380	SS18	229.99	-0.737435	0.306199	-2.40835	0.0160249	0.215618
ENSG00000166266	CUL5	205.027	0.693449	0.288121	2.4068	0.0160931	0.215882
ENSG00000197586	ENTPD6	329.579	-0.729079	0.302912	-2.4069	0.0160886	0.215882
ENSG00000115419	GLS	289.004	0.9022	0.375407	2.40326	0.0162497	0.217358
ENSG00000115520	COQ10B	265.055	0.938244	0.390414	2.4032	0.0162522	0.217358
ENSG00000184007	PTP4A2	462.133	0.633437	0.263894	2.40034	0.0163798	0.217553
ENSG00000025796	SEC63	120.237	0.937474	0.390524	2.40055	0.0163703	0.217553
ENSG00000172530	BANP	117.366	1.19385	0.497411	2.40013	0.0163894	0.217553
ENSG00000101187	SLCO4A1	295.702	1.23135	0.512917	2.40068	0.0163644	0.217553
ENSG00000205726	NA	47.008	1.09795	0.457307	2.40091	0.0163544	0.217553
ENSG00000165506	NA	10.7206	-4.03614	1.68233	-2.39914	0.0164335	0.217812
ENSG00000188313	PLSCR1	528.846	1.21333	0.506058	2.3976	0.0165028	0.218403
ENSG00000126709	IFI6	2264.82	0.801268	0.334427	2.39594	0.0165778	0.219069
ENSG00000034152	MAP2K3	1619.3	0.84389	0.35257	2.39354	0.0166867	0.22018
ENSG00000158773	USF1	101.621	-1.51868	0.636266	-2.38686	0.0169929	0.221475
ENSG00000119729	RHOQ	228.999	0.891447	0.373497	2.38676	0.0169977	0.221475
ENSG00000144136	SLC20A1	183.639	-0.685649	0.287303	-2.3865	0.0170096	0.221475
ENSG00000178385	PLEKHM3	76.5759	1.56342	0.6549	2.38726	0.0169743	0.221475
ENSG00000163605	PPP4R2	84.4791	1.28575	0.538063	2.38959	0.0168674	0.221475
ENSG00000168769	TET2	485.229	0.931799	0.39028	2.38751	0.0169627	0.221475
ENSG00000085511	MAP3K4	332.165	0.982725	0.411074	2.39062	0.0168198	0.221475
ENSG00000102524	TNFSF13B	1322.46	0.592914	0.248271	2.38818	0.0169322	0.221475
ENSG00000153786	ZDHHC7	72.3061	-1.09744	0.459621	-2.38771	0.0169539	0.221475
ENSG00000128604	IRF5	876.481	-0.87275	0.365878	-2.38536	0.0170625	0.221837
ENSG00000111581	NUP107	104.064	-0.975959	0.409285	-2.38455	0.0171002	0.222002
ENSG00000164548	TRA2A	360.287	0.902412	0.378754	2.38258	0.0171916	0.222863
ENSG00000134109	EDEM1	509.651	0.865993	0.363701	2.38106	0.0172629	0.223461
ENSG00000221978	CCNL2	166.668	-0.994278	0.418258	-2.37719	0.0174452	0.224269
ENSG00000213047	DENND1B	449.809	0.64852	0.272723	2.37795	0.0174094	0.224269
ENSG00000163683	SMIM14	104.716	0.990753	0.416526	2.37861	0.0173781	0.224269
ENSG00000119686	FLVCR2	546.146	-0.642721	0.270458	-2.37642	0.0174815	0.224269
ENSG00000004897	CDC27	170.198	0.859623	0.361709	2.37656	0.017475	0.224269
ENSG00000092929	UNC13D	141.132	-1.23097	0.51777	-2.37745	0.0174329	0.224269
ENSG00000167487	NA	20.5938	-2.4754	1.04185	-2.37598	0.0175024	0.224269
ENSG00000172738	TMEM217	130.549	1.55063	0.653298	2.37355	0.0176182	0.225102
ENSG00000130402	ACTN4	233.402	-0.899712	0.379054	-2.37357	0.0176169	0.225102
ENSG00000112972	HMGCS1	181.796	0.765237	0.322697	2.37138	0.017722	0.226102
ENSG00000106178	CCL24	205.058	-1.59094	0.671192	-2.37033	0.0177723	0.226419
ENSG00000141012	GALNS	130.906	-1.05174	0.444012	-2.36872	0.0178495	0.227076
ENSG00000155307	SAMSN1	918.214	0.733103	0.309698	2.36716	0.0179253	0.227713
ENSG00000135605	TEC	60.2668	-2.64346	1.11717	-2.36621	0.0179712	0.227807
ENSG00000093000	NUP50	126.389	-0.860517	0.363709	-2.36595	0.0179841	0.227807
ENSG00000165782	TMEM55B	55.0265	-1.46386	0.619375	-2.36344	0.018106	0.229024
ENSG00000154277	NA	34.7287	-3.6744	1.55524	-2.3626	0.0181474	0.22922
ENSG00000115548	KDM3A	58.8221	-1.35406	0.573382	-2.36154	0.0181993	0.229544
ENSG00000112941	PAPD7	237.564	0.807559	0.342038	2.36102	0.0182248	0.229544
ENSG00000154099	DNAAF1	27.7648	2.97709	1.26227	2.35851	0.0183484	0.230773
ENSG00000147889	CDKN2A	173.994	1.81804	0.771396	2.35682	0.0184323	0.231501
ENSG00000165494	PCF11	82.8082	1.06768	0.453331	2.3552	0.0185128	0.231915
ENSG00000215271	NA	31.474	-1.73572	0.737003	-2.3551	0.0185176	0.231915
ENSG00000116133	DHCR24	724.108	-0.593269	0.252049	-2.35378	0.0185835	0.232412
ENSG00000158050	DUSP2	3167.49	1.48399	0.630754	2.35272	0.0186365	0.232746
ENSG00000054267	ARID4B	315.989	0.666801	0.283517	2.35189	0.0186781	0.232938
ENSG00000131171	SH3BGRL	1642.98	0.615708	0.261885	2.35107	0.0187197	0.233129
ENSG00000065911	MTHFD2	1090.66	0.550103	0.234121	2.34965	0.0187908	0.233366
ENSG00000120217	CD274	2478.09	0.900962	0.383524	2.34917	0.0188154	0.233366
ENSG00000177951	BET1L	178.818	-1.02864	0.437881	-2.34912	0.0188177	0.233366
ENSG00000146109	ABT1	226.007	-0.837007	0.356984	-2.34466	0.0190444	0.234864
ENSG00000180233	ZNRF2	78.2274	1.84208	0.785531	2.34501	0.0190264	0.234864
ENSG00000129219	PLD2	40.8309	-1.87489	0.799388	-2.3454	0.0190066	0.234864
ENSG00000101246	ARFRP1	153.022	-0.811368	0.345897	-2.34569	0.0189917	0.234864
ENSG00000146676	PURB	109.251	1.01548	0.433409	2.34301	0.0191291	0.23505
ENSG00000198805	PNP	967.394	-0.611987	0.26117	-2.34325	0.0191164	0.23505
ENSG00000140464	PML	833.341	-0.834615	0.356245	-2.34281	0.0191391	0.23505
ENSG00000117602	RCAN3	178.973	0.950263	0.405732	2.34209	0.0191759	0.235177
ENSG00000138606	SHF	88.9497	1.18894	0.508292	2.33908	0.0193311	0.236426
ENSG00000183864	TOB2	82.0452	-1.09455	0.467884	-2.33937	0.0193165	0.236426
ENSG00000183484	GPR132	606.993	1.17848	0.503969	2.3384	0.0193663	0.23653
ENSG00000171298	GAA	470.334	-0.726796	0.31092	-2.33757	0.0194098	0.236735
ENSG00000107819	SFXN3	373.766	-0.707187	0.302732	-2.33602	0.0194902	0.23739
ENSG00000255112	CHMP1B	316.074	0.654725	0.28053	2.33389	0.0196016	0.238419
ENSG00000070214	SLC44A1	280.438	0.767112	0.328848	2.33273	0.0196626	0.238833
ENSG00000147065	MSN	1430.69	-0.540367	0.231702	-2.33216	0.0196921	0.238864
ENSG00000180611	MB21D2	136.65	1.16846	0.501164	2.3315	0.019727	0.238921
ENSG00000145725	PPIP5K2	91.7852	1.05156	0.451497	2.32904	0.0198568	0.238921
ENSG00000106346	NA	33.6573	-1.744	0.74857	-2.32977	0.0198182	0.238921
ENSG00000149532	CPSF7	79.4789	-1.24823	0.536161	-2.32808	0.0199076	0.238921
ENSG00000173848	NET1	107.474	-0.962007	0.413234	-2.328	0.0199123	0.238921
ENSG00000197562	NA	16.3895	-2.53054	1.08604	-2.33005	0.0198033	0.238921
ENSG00000013364	MVP	1352.42	-0.511375	0.21954	-2.3293	0.0198431	0.238921
ENSG00000102870	NA	28.465	-1.78413	0.76627	-2.32833	0.0198948	0.238921
ENSG00000108312	UBTF	56.4747	-1.28953	0.554222	-2.32673	0.0199794	0.239402
ENSG00000163219	ARHGAP25	255.74	-0.782591	0.336587	-2.32508	0.0200679	0.239492
ENSG00000128699	ORMDL1	375.31	0.754309	0.324322	2.3258	0.0200292	0.239492
ENSG00000165949	IFI27	382.33	4.02839	1.73233	2.32542	0.0200497	0.239492
ENSG00000138496	PARP9	780.139	0.840918	0.361978	2.32312	0.0201726	0.240095
ENSG00000104375	STK3	83.0526	1.08534	0.467149	2.32334	0.0201611	0.240095
ENSG00000173575	CHD2	242.197	0.87329	0.376173	2.32151	0.0202591	0.240801
ENSG00000179933	C14orf119	536.869	-0.593293	0.255692	-2.32035	0.0203222	0.241227
ENSG00000116273	NA	26.1446	-1.95108	0.841146	-2.31955	0.0203654	0.241417
ENSG00000140553	UNC45A	134.531	-0.923189	0.398458	-2.3169	0.020509	0.242794
ENSG00000171307	ZDHHC16	61.571	-1.33748	0.577852	-2.31458	0.0206361	0.243974
ENSG00000163161	ERCC3	107.187	-1.03435	0.447095	-2.3135	0.0206951	0.24402
ENSG00000134594	RAB33A	114.972	-1.11085	0.480078	-2.31389	0.0206738	0.24402
ENSG00000144747	TMF1	119.799	0.777655	0.336288	2.31247	0.0207518	0.244364
ENSG00000135535	CD164	885.973	0.644943	0.279279	2.30931	0.0209262	0.24544
ENSG00000085224	ATRX	173.454	0.913877	0.395714	2.30944	0.0209191	0.24544
ENSG00000166881	NEMP1	517.965	0.874262	0.378527	2.30964	0.0209081	0.24544
ENSG00000273319	RP11-138A9.2	100.641	1.4863	0.64396	2.30806	0.0209959	0.245932
ENSG00000198961	PJA2	256.588	0.62161	0.269428	2.30715	0.0210464	0.246198
ENSG00000162723	NA	45.6351	-1.81452	0.787772	-2.30336	0.0212585	0.248351
ENSG00000185033	NA	25.7042	-4.1905	1.82108	-2.3011	0.0213857	0.249436
ENSG00000134046	MBD2	99.3585	0.994787	0.432381	2.30072	0.0214076	0.249436
ENSG00000151414	NEK7	59.842	1.2542	0.545797	2.29793	0.0215658	0.249437
ENSG00000144034	TPRKB	53.0997	1.06852	0.464945	2.29817	0.021552	0.249437
ENSG00000130827	PLXNA3	51.417	-1.19809	0.521289	-2.29833	0.0215429	0.249437
ENSG00000139641	ESYT1	414.356	-0.842428	0.366275	-2.29999	0.021449	0.249437
ENSG00000089639	GMIP	362.352	-0.629923	0.274111	-2.29806	0.0215585	0.249437
ENSG00000104824	HNRNPL	164.835	0.733991	0.31944	2.29774	0.0215764	0.249437
ENSG00000161921	CXCL16	1314.4	0.507161	0.221049	2.29434	0.0217712	0.251034
ENSG00000105676	ARMC6	111.317	-0.988057	0.430572	-2.29476	0.0217471	0.251034
ENSG00000254531	FLJ20021	27.22	2.19925	0.959205	2.29279	0.0218602	0.251733
ENSG00000130340	SNX9	259.32	0.972681	0.424336	2.29224	0.0218916	0.251768
ENSG00000172578	KLHL6	199.339	1.08744	0.474642	2.29107	0.0219596	0.252222
ENSG00000137275	RIPK1	339.338	0.785801	0.343458	2.28791	0.0221427	0.253997
ENSG00000149091	DGKZ	101.824	-1.03889	0.454362	-2.28649	0.0222257	0.25462
ENSG00000067992	NA	70.352	-1.28305	0.56153	-2.28491	0.0223179	0.254972
ENSG00000119314	PTBP3	247.98	0.802216	0.351063	2.28511	0.0223065	0.254972
ENSG00000179241	LDLRAD3	36.5381	4.00363	1.75253	2.28449	0.0223428	0.254972
ENSG00000164296	NA	24.8631	-1.66801	0.732258	-2.27789	0.022733	0.258759
ENSG00000177409	SAMD9L	938.769	0.922714	0.405059	2.27797	0.0227282	0.258759
ENSG00000162377	NA	27.1525	-1.67671	0.737606	-2.27318	0.0230154	0.260262
ENSG00000067334	DNTTIP2	485.195	0.573861	0.25255	2.27227	0.0230704	0.260262
ENSG00000163159	VPS72	115.558	-0.979914	0.431093	-2.27309	0.0230206	0.260262
ENSG00000163376	KBTBD8	128.436	0.878327	0.386055	2.27513	0.0228981	0.260262
ENSG00000164162	ANAPC10	51.6905	1.02303	0.449834	2.27425	0.0229509	0.260262
ENSG00000146859	TMEM140	259.733	-0.978335	0.43048	-2.27266	0.0230466	0.260262
ENSG00000099337	KCNK6	389.868	-0.701001	0.308405	-2.27299	0.0230269	0.260262
ENSG00000278259	NA	25.78	-1.59093	0.700885	-2.26989	0.0232144	0.261553
ENSG00000173110	HSPA6	42.5743	-3.74156	1.65248	-2.26421	0.0235614	0.264789
ENSG00000144119	NA	16.3511	4.01222	1.772	2.26423	0.02356	0.264789
ENSG00000217801	RP11-465B22.3	157.192	1.0532	0.465567	2.26218	0.0236864	0.26569
ENSG00000175470	PPP2R2D	103.199	0.848819	0.375262	2.26193	0.0237014	0.26569
ENSG00000248124	RRN3P1	57.3999	1.43103	0.632939	2.26093	0.0237636	0.26605
ENSG00000186480	INSIG1	11349.5	0.647717	0.286711	2.25913	0.0238754	0.266965
ENSG00000180787	NA	14.6235	-4.5425	2.01244	-2.25721	0.0239951	0.267966
ENSG00000223551	TMSB4XP4	130.012	1.14274	0.506631	2.25558	0.0240972	0.268768
ENSG00000135124	P2RX4	750.16	0.681599	0.302588	2.25256	0.0242868	0.270542
ENSG00000132109	TRIM21	880.628	-0.75176	0.333828	-2.25194	0.0243263	0.270642
ENSG00000160271	RALGDS	118.752	-1.03829	0.461393	-2.25035	0.0244268	0.271419
ENSG00000105556	MIER2	32.5167	-1.29459	0.575483	-2.24957	0.024476	0.271625
ENSG00000040633	PHF23	51.7202	-1.63706	0.728011	-2.24868	0.024533	0.271918
ENSG00000122140	MRPS2	87.7015	-0.822362	0.365972	-2.24706	0.024636	0.272379
ENSG00000137876	RSL24D1	195.251	0.791255	0.352104	2.24722	0.0246262	0.272379
ENSG00000134107	BHLHE40	1019.92	0.905617	0.403278	2.24564	0.024727	0.273044
ENSG00000138135	CH25H	29.5	2.17601	0.969508	2.24444	0.024804	0.273553
ENSG00000136856	NA	33.6123	-1.60618	0.716175	-2.24272	0.0249151	0.274438
ENSG00000205581	HMGN1	548.876	0.634999	0.283291	2.24151	0.0249932	0.274956
ENSG00000106348	IMPDH1	560.895	-0.714297	0.318747	-2.24095	0.0250293	0.275012
ENSG00000185436	IFNLR1	18.5093	4.30283	1.92137	2.23946	0.0251258	0.27505
ENSG00000138381	ASNSD1	79.4975	0.993746	0.443742	2.23947	0.0251253	0.27505
ENSG00000123136	DDX39A	498.31	-0.57204	0.255396	-2.23981	0.0251031	0.27505
ENSG00000172336	POP7	80.9813	-1.01602	0.453858	-2.23863	0.02518	0.275304
ENSG00000163866	SMIM12	399.281	-0.636459	0.284475	-2.23731	0.0252659	0.275902
ENSG00000180228	PRKRA	175.87	0.883254	0.395044	2.23584	0.0253624	0.276021
ENSG00000158517	NCF1	1142.74	-0.620855	0.277639	-2.2362	0.0253389	0.276021
ENSG00000101265	RASSF2	426.801	-0.588526	0.263238	-2.23572	0.0253702	0.276021
ENSG00000003436	TFPI	37.2917	2.15401	0.964596	2.23307	0.0255442	0.276967
ENSG00000123427	METTL21B	62.1676	-1.84701	0.827152	-2.23297	0.0255508	0.276967
ENSG00000198840	MT-ND3	1516.05	0.971756	0.435168	2.23306	0.025545	0.276967
ENSG00000129084	PSMA1	217.157	0.713062	0.31945	2.23215	0.0256049	0.277215
ENSG00000100292	HMOX1	4217.7	-0.872788	0.391298	-2.23049	0.0257148	0.278065
ENSG00000134326	CMPK2	819.645	-1.6907	0.75842	-2.22924	0.025798	0.278625
ENSG00000143727	ACP1	327.366	0.615173	0.27604	2.22856	0.0258429	0.27877
ENSG00000156966	NA	37.6789	3.91058	1.7595	2.22255	0.0262462	0.282091
ENSG00000165915	SLC39A13	175.555	-0.852518	0.38357	-2.22259	0.0262437	0.282091
ENSG00000222047	C10orf55	11.8039	3.06824	1.38027	2.22293	0.0262208	0.282091
ENSG00000167635	ZNF146	104.021	0.974304	0.439557	2.21656	0.0266533	0.28612
ENSG00000215301	DDX3X	1717.4	0.541757	0.244905	2.21211	0.026959	0.289051
ENSG00000213626	NA	13.4028	-4.42108	1.99903	-2.21161	0.0269935	0.289072
ENSG00000164188	RANBP3L	23.9889	3.95266	1.78877	2.20971	0.0271255	0.289089
ENSG00000205542	TMSB4X	78635.5	0.434557	0.196545	2.21097	0.0270377	0.289089
ENSG00000160551	TAOK1	167.46	0.823269	0.372515	2.21003	0.0271031	0.289089
ENSG00000104998	IL27RA	693.577	-0.625444	0.283039	-2.20975	0.0271228	0.289089
ENSG00000152332	UHMK1	198.489	0.747422	0.338886	2.20553	0.027417	0.289164
ENSG00000010322	NISCH	170.223	-0.832677	0.377154	-2.20779	0.027259	0.289164
ENSG00000125089	SH3TC1	205.484	-0.935783	0.424303	-2.20546	0.027422	0.289164
ENSG00000120708	TGFBI	3200.15	-0.626692	0.284174	-2.20531	0.0274323	0.289164
ENSG00000112983	BRD8	49.8358	-1.79191	0.81257	-2.20523	0.0274377	0.289164
ENSG00000164535	DAGLB	53.6157	-1.15467	0.52284	-2.20847	0.0272119	0.289164
ENSG00000015676	NUDCD3	82.9401	-1.13157	0.513069	-2.20549	0.02742	0.289164
ENSG00000129292	PHF20L1	87.1869	0.820529	0.371559	2.20834	0.0272205	0.289164
ENSG00000165650	PDZD8	85.5843	1.26881	0.575441	2.20493	0.0274587	0.289164
ENSG00000196684	HSH2D	267.542	-1.02858	0.466193	-2.20633	0.027361	0.289164
ENSG00000103121	CMC2	338.51	0.549345	0.249565	2.20121	0.0277212	0.291582
ENSG00000185049	NA	28.8873	-1.52101	0.691571	-2.19935	0.0278529	0.29262
ENSG00000100796	PPP4R3A	107.848	0.92364	0.420123	2.1985	0.0279137	0.292877
ENSG00000263050	RP11-667K14.3	24.834	1.64445	0.748132	2.19808	0.0279433	0.292877
ENSG00000272886	DCP1A	671.541	-0.576551	0.262515	-2.19626	0.0280734	0.293893
ENSG00000089154	GCN1	115.688	-0.820626	0.374383	-2.19194	0.0283837	0.29679
ENSG00000120949	NA	16.1449	-4.2953	1.9606	-2.1908	0.0284659	0.297109
ENSG00000095637	SORBS1	257.208	2.14342	0.978465	2.19059	0.0284812	0.297109
ENSG00000162704	ARPC5	2261.37	0.661625	0.302221	2.18921	0.0285818	0.297458
ENSG00000160993	NA	20.0392	-1.95499	0.892964	-2.18932	0.0285735	0.297458
ENSG00000168062	BATF2	145.588	-3.56059	1.6272	-2.18817	0.0286576	0.297898
ENSG00000258875	CTD-2547L24.3	108.957	1.1312	0.517156	2.18734	0.0287177	0.298173
ENSG00000204560	DHX16	166.592	-0.770455	0.352506	-2.18565	0.0288412	0.299105
ENSG00000112851	ERBIN	148.275	0.91742	0.420032	2.18417	0.02895	0.299533
ENSG00000157045	NTAN1	158.858	-0.72659	0.332611	-2.1845	0.0289255	0.299533
ENSG00000174353	STAG3L3	27.5324	-1.42557	0.653147	-2.18262	0.0290637	0.299778
ENSG00000134954	ETS1	38.7929	1.43263	0.65624	2.18309	0.0290289	0.299778
ENSG00000107736	CDH23	80.9035	0.949331	0.435072	2.18201	0.0291089	0.299778
ENSG00000197019	SERTAD1	565.843	-0.704086	0.322664	-2.1821	0.0291022	0.299778
ENSG00000184602	SNN	142.392	-1.10602	0.507314	-2.18016	0.0292458	0.300839
ENSG00000119537	KDSR	70.4255	1.1098	0.509176	2.1796	0.0292868	0.300911
ENSG00000168876	ANKRD49	68.7891	-1.24055	0.569384	-2.17876	0.0293499	0.30121
ENSG00000174652	ZNF266	66.5764	-1.10568	0.507716	-2.17775	0.0294248	0.30163
ENSG00000085662	AKR1B1	360.731	-0.757142	0.347927	-2.17615	0.0295438	0.302151
ENSG00000173875	ZNF791	43.8075	-1.36753	0.628388	-2.17624	0.0295371	0.302151
ENSG00000162777	DENND2D	55.759	1.90683	0.877153	2.17388	0.0297142	0.302595
ENSG00000143772	ITPKB	84.2715	0.912575	0.419897	2.17333	0.0297556	0.302595
ENSG00000168802	CHTF8	272.982	-0.886371	0.407825	-2.17341	0.0297493	0.302595
ENSG00000126003	PLAGL2	119.433	1.03933	0.477957	2.17452	0.029666	0.302595
ENSG00000012817	KDM5D	59.5561	-1.42216	0.654378	-2.1733	0.0297579	0.302595
ENSG00000111726	CMAS	103.884	1.05915	0.48828	2.16914	0.0300721	0.30544
ENSG00000163930	BAP1	225.572	-0.762968	0.351989	-2.16759	0.0301899	0.305774
ENSG00000085377	PREP	133.228	-0.824148	0.38032	-2.16699	0.0302358	0.305774
ENSG00000087077	TRIP6	112.472	-0.986694	0.455398	-2.16666	0.0302605	0.305774
ENSG00000164951	PDP1	117.062	0.857858	0.395975	2.16644	0.0302774	0.305774
ENSG00000108387	NA	38.5489	3.83037	1.76729	2.16737	0.0302068	0.305774
ENSG00000154803	FLCN	172.516	-0.81833	0.3779	-2.16547	0.030352	0.306179
ENSG00000164758	MED30	75.1146	0.777735	0.359395	2.16401	0.0304633	0.306952
ENSG00000142512	SIGLEC10	317.099	-0.59478	0.274971	-2.16306	0.0305364	0.30734
ENSG00000184992	BRI3BP	39.9461	1.03235	0.477447	2.16223	0.0306002	0.307633
ENSG00000164167	LSM6	61.3382	0.874794	0.404699	2.16159	0.0306496	0.30778
ENSG00000067365	METTL22	112.28	-0.786667	0.364081	-2.16069	0.0307191	0.30813
ENSG00000182578	CSF1R	1645.52	-0.631183	0.292216	-2.15999	0.0307733	0.308324
ENSG00000123609	NMI	347.955	0.891747	0.412993	2.15923	0.0308323	0.308567
ENSG00000148297	MED22	41.1753	-1.49174	0.69122	-2.15813	0.0309179	0.308726
ENSG00000158805	ZNF276	51.3514	0.975804	0.452138	2.1582	0.0309122	0.308726
ENSG00000134072	CAMK1	46.8019	-0.95229	0.441792	-2.15552	0.0311215	0.309672
ENSG00000233429	HOTAIRM1	125.799	0.896716	0.415942	2.15587	0.0310941	0.309672
ENSG00000068366	ACSL4	314.311	0.795742	0.369233	2.15512	0.0311522	0.309672
ENSG00000134900	TPP2	123.594	0.7846	0.363866	2.15629	0.0310614	0.309672
ENSG00000153391	INO80C	135.784	0.60894	0.282748	2.15365	0.0312677	0.310471
ENSG00000135077	HAVCR2	878.803	-0.646601	0.300356	-2.15278	0.0313357	0.310799
ENSG00000118263	KLF7	64.1944	1.69443	0.787589	2.15142	0.0314435	0.310824
ENSG00000166710	B2M	48298.8	0.532705	0.247596	2.15151	0.0314363	0.310824
ENSG00000005379	TSPOAP1	32.3411	1.42879	0.663968	2.1519	0.0314055	0.310824
ENSG00000088356	PDRG1	137.102	-1.01026	0.470388	-2.14772	0.0317362	0.313368
ENSG00000180425	NA	21.0494	1.86202	0.86851	2.14393	0.0320384	0.315299
ENSG00000131873	CHSY1	126.078	0.967325	0.451173	2.14402	0.0320313	0.315299
ENSG00000007237	GAS7	167.135	0.600081	0.279818	2.14454	0.0319896	0.315299
ENSG00000178896	EXOSC4	118.735	-0.949554	0.443092	-2.14302	0.0321116	0.31567
ENSG00000189266	PNRC2	679.675	0.545815	0.255017	2.14031	0.0323297	0.317343
ENSG00000197037	NA	32.0098	-1.58366	0.740024	-2.14002	0.0323534	0.317343
ENSG00000100234	TIMP3	859.345	-1.93908	0.906961	-2.138	0.032517	0.318595
ENSG00000139974	SLC38A6	471.634	0.709924	0.332366	2.13597	0.0326816	0.319501
ENSG00000100644	HIF1A	1222.1	0.725684	0.339738	2.13601	0.0326785	0.319501
ENSG00000113749	HRH2	381.303	0.875592	0.410231	2.13439	0.0328112	0.320415
ENSG00000162522	KIAA1522	115.18	-0.803385	0.376764	-2.13233	0.0329799	0.321709
ENSG00000188282	RUFY4	199.654	-0.845405	0.396713	-2.13102	0.0330873	0.322047
ENSG00000100997	ABHD12	877.961	-0.618782	0.290363	-2.13106	0.0330842	0.322047
ENSG00000258227	CLEC5A	207.608	2.04468	0.960013	2.12984	0.0331847	0.322641
ENSG00000083093	NA	28.6976	-1.82418	0.857814	-2.12654	0.0334582	0.324944
ENSG00000050628	PTGER3	49.6681	1.70295	0.801072	2.12584	0.0335164	0.325084
ENSG00000110079	MS4A4A	162.162	-1.30701	0.614921	-2.12549	0.033546	0.325084
ENSG00000067955	CBFB	219.059	0.616108	0.290012	2.12443	0.0336346	0.325587
ENSG00000125347	IRF1	902.95	0.671453	0.316311	2.12276	0.0337738	0.326222
ENSG00000235385	GS1-600G8.5	39.9487	3.75637	1.76955	2.12278	0.0337724	0.326222
ENSG00000100591	AHSA1	364.611	-0.67899	0.320157	-2.1208	0.0339382	0.326942
ENSG00000161960	EIF4A1	52.1464	-1.4387	0.678309	-2.12102	0.0339205	0.326942
ENSG00000108828	VAT1	1121.68	-0.693856	0.327204	-2.12056	0.0339589	0.326942
ENSG00000188375	H3F3C	207.904	0.824983	0.389208	2.11965	0.0340359	0.327328
ENSG00000162367	NA	13.3517	-2.57331	1.21482	-2.11826	0.0341527	0.327386
ENSG00000163902	RPN1	939.116	-0.523935	0.247302	-2.11861	0.0341236	0.327386
ENSG00000133606	MKRN1	160.738	-0.63937	0.301832	-2.11829	0.0341501	0.327386
ENSG00000138814	PPP3CA	372.603	0.990037	0.467914	2.11585	0.0343574	0.328993
ENSG00000138386	NAB1	123.383	0.876309	0.414766	2.11278	0.0346197	0.329162
ENSG00000168374	ARF4	736.648	0.563497	0.26683	2.11182	0.0347021	0.329162
ENSG00000075790	BCAP29	164.936	0.799262	0.37797	2.11462	0.0344623	0.329162
ENSG00000172409	CLP1	71.653	-1.61292	0.763435	-2.11271	0.0346259	0.329162
ENSG00000100804	PSMB5	753.726	-0.687505	0.325125	-2.11459	0.0344653	0.329162
ENSG00000166477	LEO1	65.2566	-1.23181	0.58274	-2.11382	0.0345306	0.329162
ENSG00000069956	MAPK6	305.203	0.8089	0.383128	2.1113	0.0347464	0.329162
ENSG00000102897	LYRM1	159.181	0.88357	0.41792	2.11421	0.0344974	0.329162
ENSG00000168461	RAB31	1784.16	0.453922	0.214963	2.11163	0.034718	0.329162
ENSG00000142252	GEMIN7	54.513	-0.961925	0.4556	-2.11134	0.0347432	0.329162
ENSG00000171988	JMJD1C	215.376	0.78263	0.370787	2.11073	0.0347956	0.329277
ENSG00000175354	PTPN2	698.043	0.520077	0.246913	2.10632	0.0351766	0.332528
ENSG00000065615	CYB5R4	237.91	0.647576	0.307635	2.10501	0.03529	0.333245
ENSG00000198736	MSRB1	329.156	-0.748062	0.355457	-2.10451	0.0353339	0.333304
ENSG00000116251	RPL22	263.836	0.596914	0.283869	2.10278	0.0354853	0.333313
ENSG00000154222	CC2D1B	122.105	-0.845852	0.402153	-2.10331	0.0354386	0.333313
ENSG00000131669	NINJ1	3641.62	0.553731	0.263319	2.10289	0.0354755	0.333313
ENSG00000110958	PTGES3	512.56	0.518927	0.246711	2.10338	0.0354326	0.333313
ENSG00000080371	RAB21	210.098	0.813473	0.386953	2.10225	0.0355312	0.333392
ENSG00000176018	NA	23.5434	1.6304	0.775948	2.10116	0.0356265	0.333932
ENSG00000175182	FAM131A	101.961	-1.16484	0.554732	-2.09981	0.0357452	0.334691
ENSG00000137726	FXYD6	157.7	2.33067	1.11076	2.09826	0.0358822	0.33562
ENSG00000119844	AFTPH	92.8068	0.957476	0.456446	2.09768	0.0359338	0.335748
ENSG00000108389	MTMR4	55.6347	-1.3675	0.652107	-2.09705	0.035989	0.33591
ENSG00000134452	FBXO18	39.9501	-1.47517	0.703869	-2.0958	0.0361004	0.336595
ENSG00000169432	SCN9A	76.2283	0.817354	0.390481	2.0932	0.0363316	0.338193
ENSG00000072042	RDH11	215.249	-0.608904	0.290982	-2.09259	0.0363861	0.338193
ENSG00000099203	TMED1	58.963	-1.07736	0.514787	-2.09282	0.0363655	0.338193
ENSG00000140943	MBTPS1	157.516	-0.740886	0.354266	-2.09133	0.0364989	0.338531
ENSG00000100280	AP1B1	1159.44	-0.662746	0.316901	-2.09133	0.0364982	0.338531
ENSG00000196204	RNF216P1	88.5445	-0.81024	0.387593	-2.09044	0.0365784	0.338874
ENSG00000129667	RHBDF2	149.221	2.0367	0.974468	2.09006	0.0366123	0.338874
ENSG00000169245	CXCL10	2292.47	3.64318	1.74392	2.08908	0.0367008	0.339027
ENSG00000214194	LINC00998	120.006	0.762169	0.364844	2.08903	0.0367053	0.339027
ENSG00000111832	RWDD1	155.216	0.607106	0.290709	2.08836	0.0367655	0.33923
ENSG00000106789	NA	26.4211	-2.02627	0.970496	-2.08787	0.0368094	0.339282
ENSG00000198324	FAM109A	54.8645	-1.15494	0.55454	-2.0827	0.0372789	0.342659
ENSG00000133393	FOPNL	94.3537	0.970972	0.466241	2.08256	0.0372917	0.342659
ENSG00000125149	C16orf70	99.1049	-1.19787	0.575144	-2.08273	0.0372756	0.342659
ENSG00000197989	SNHG12	31.2933	-1.32602	0.638222	-2.07767	0.0377395	0.343579
ENSG00000054219	LY75	63.4976	1.11571	0.537325	2.07641	0.0378556	0.343579
ENSG00000228956	SATB1-AS1	18.2438	3.4666	1.67188	2.07348	0.0381281	0.343579
ENSG00000172936	MYD88	795.913	-0.700346	0.337038	-2.07794	0.0377146	0.343579
ENSG00000153037	SRP19	102.603	0.848966	0.409408	2.07365	0.0381123	0.343579
ENSG00000131435	PDLIM4	782.388	-0.614046	0.296053	-2.07411	0.0380696	0.343579
ENSG00000124795	DEK	565.864	0.695014	0.334325	2.07886	0.0376303	0.343579
ENSG00000122566	HNRNPA2B1	1399.54	0.531219	0.255751	2.0771	0.0377926	0.343579
ENSG00000102393	GLA	983.183	-0.459522	0.221201	-2.07739	0.0377653	0.343579
ENSG00000173334	TRIB1	231.763	0.604735	0.29133	2.07577	0.0379148	0.343579
ENSG00000119431	NA	31.9428	-1.65499	0.798108	-2.07364	0.0381124	0.343579
ENSG00000177613	CSTF2T	42.467	-1.84346	0.886606	-2.07924	0.0375957	0.343579
ENSG00000175197	DDIT3	133.568	-0.798077	0.383654	-2.0802	0.0375072	0.343579
ENSG00000139726	DENR	152.846	0.644096	0.310433	2.07483	0.0380024	0.343579
ENSG00000111328	CDK2AP1	28.167	1.39194	0.670637	2.07555	0.0379358	0.343579
ENSG00000087263	OGFOD1	106.64	-0.763717	0.368224	-2.07405	0.0380743	0.343579
ENSG00000008294	SPAG9	642.093	0.639506	0.307487	2.07979	0.0375452	0.343579
ENSG00000242247	ARFGAP3	622.78	0.62857	0.303094	2.07384	0.0380941	0.343579
ENSG00000196576	PLXNB2	281.626	-0.780203	0.375128	-2.07983	0.037541	0.343579
ENSG00000197879	MYO1C	254.702	-0.716701	0.345834	-2.07238	0.0382296	0.343795
ENSG00000160961	ZNF333	39.4786	-1.5846	0.764599	-2.07246	0.0382227	0.343795
ENSG00000153814	JAZF1	54.0163	1.25152	0.604648	2.06983	0.0384681	0.345589
ENSG00000136514	RTP4	340.72	1.19641	0.578154	2.06936	0.0385119	0.345633
ENSG00000119231	SENP5	289.96	0.692895	0.335154	2.06739	0.0386973	0.346245
ENSG00000105887	MTPN	336.618	0.665198	0.321651	2.06808	0.0386328	0.346245
ENSG00000188021	UBQLN2	188.385	-0.612095	0.296038	-2.06762	0.0386755	0.346245
ENSG00000123610	TNFAIP6	192.702	1.42386	0.690059	2.06339	0.0390755	0.346676
ENSG00000172053	QARS	301.319	-0.754558	0.365697	-2.06334	0.0390801	0.346676
ENSG00000205413	SAMD9	376.58	1.46796	0.710862	2.06504	0.038919	0.346676
ENSG00000127084	FGD3	59.3131	-1.37204	0.664369	-2.06517	0.0389065	0.346676
ENSG00000095209	TMEM38B	62.6554	0.832516	0.403247	2.06453	0.0389673	0.346676
ENSG00000175634	RPS6KB2	212.692	-0.705546	0.341862	-2.06384	0.0390332	0.346676
ENSG00000136156	ITM2B	1414.97	0.481499	0.233379	2.06316	0.0390974	0.346676
ENSG00000168675	LDLRAD4	148.56	1.05329	0.510188	2.06451	0.0389691	0.346676
ENSG00000101150	TPD52L2	662.087	-0.577729	0.279799	-2.0648	0.0389419	0.346676
ENSG00000160883	HK3	437.479	-0.649027	0.314904	-2.06103	0.0393001	0.348125
ENSG00000138777	PPA2	420.601	0.464551	0.22558	2.05936	0.0394598	0.348149
ENSG00000155957	TMBIM4	97.0919	0.958953	0.465541	2.05987	0.0394113	0.348149
ENSG00000109103	UNC119	99.6837	-0.995772	0.483391	-2.05997	0.0394013	0.348149
ENSG00000142002	DPP9	333.651	-0.706764	0.343147	-2.05965	0.0394316	0.348149
ENSG00000152778	IFIT5	430.863	0.780637	0.379289	2.05816	0.039575	0.348472
ENSG00000236972	FABP5P1	16.7537	1.97513	0.959503	2.05849	0.0395432	0.348472
ENSG00000229754	CXCR2P1	456.365	-0.757365	0.368134	-2.05731	0.0396569	0.348501
ENSG00000169908	NA	46.1608	3.75616	1.82559	2.05751	0.0396373	0.348501
ENSG00000197976	AKAP17A	26.9386	1.29287	0.629211	2.05474	0.0399038	0.348756
ENSG00000106723	SPIN1	109.92	0.850193	0.413647	2.05536	0.0398446	0.348756
ENSG00000106868	SUSD1	92.8286	0.988052	0.480662	2.05561	0.0398205	0.348756
ENSG00000155229	MMS19	104.696	-1.17454	0.571654	-2.05464	0.0399139	0.348756
ENSG00000171763	NA	25.4948	1.75422	0.853821	2.05456	0.0399218	0.348756
ENSG00000178927	C17orf62	558.604	-0.564863	0.27472	-2.05614	0.0397688	0.348756
ENSG00000184432	COPB2	383.44	-0.620801	0.302607	-2.05151	0.0402173	0.350742
ENSG00000083223	ZCCHC6	136.971	0.880625	0.42928	2.0514	0.0402283	0.350742
ENSG00000066697	MSANTD3	175.317	0.958337	0.467259	2.05098	0.0402691	0.350753
ENSG00000064419	TNPO3	160.759	-0.75771	0.369834	-2.04878	0.0404834	0.352273
ENSG00000118900	UBN1	91.4751	-0.969971	0.473545	-2.04832	0.0405291	0.352325
ENSG00000078674	PCM1	209.065	0.676195	0.330321	2.04709	0.0406497	0.353027
ENSG00000148308	GTF3C5	90.5241	-0.967985	0.473493	-2.04435	0.0409189	0.355012
ENSG00000111271	NA	31.8331	-1.57879	0.772574	-2.04355	0.0409984	0.355012
ENSG00000108515	NA	19.4194	-2.59999	1.27206	-2.04391	0.040962	0.355012
ENSG00000102081	FMR1	58.1626	1.27912	0.626257	2.04248	0.0411042	0.355235
ENSG00000075856	SART3	105.58	-1.01681	0.497772	-2.04273	0.041079	0.355235
ENSG00000169139	UBE2V2	198.736	0.764809	0.374869	2.0402	0.0413302	0.356504
ENSG00000132591	ERAL1	191.991	-0.625853	0.306766	-2.04017	0.0413338	0.356504
ENSG00000167604	NFKBID	896.782	0.760214	0.372693	2.03979	0.0413717	0.356504
ENSG00000164056	SPRY1	23.4406	5.54009	2.71907	2.0375	0.0416002	0.357085
ENSG00000137200	CMTR1	82.2305	-1.16177	0.570075	-2.03792	0.0415575	0.357085
ENSG00000176102	CSTF3	90.3234	0.948989	0.465745	2.03757	0.0415925	0.357085
ENSG00000197114	ZGPAT	46.4796	-1.09947	0.539297	-2.03871	0.0414794	0.357085
ENSG00000155903	RASA2	108.162	0.837515	0.411232	2.0366	0.0416903	0.357512
ENSG00000163736	NA	10.7872	4.05253	1.99151	2.0349	0.0418611	0.358345
ENSG00000136938	ANP32B	163.401	-0.628347	0.308796	-2.03483	0.0418683	0.358345
ENSG00000178691	SUZ12	48.9036	1.12484	0.553257	2.03312	0.0420403	0.359456
ENSG00000101557	USP14	277.032	0.535443	0.26341	2.03274	0.0420791	0.359456
ENSG00000281404	LINC01176	28.1712	-3.53166	1.73827	-2.03172	0.0421825	0.359993
ENSG00000198894	CIPC	49.272	-1.1272	0.555306	-2.02986	0.0423704	0.361248
ENSG00000152348	NA	22.7012	1.37751	0.679255	2.02797	0.0425629	0.362193
ENSG00000123444	NA	17.7997	-1.63722	0.807315	-2.02799	0.0425617	0.362193
ENSG00000136048	DRAM1	486.523	0.646684	0.31935	2.025	0.0428671	0.364308
ENSG00000196510	ANAPC7	65.8251	-0.981202	0.484605	-2.02475	0.0428936	0.364308
ENSG00000153767	GTF2E1	255.881	0.846515	0.418199	2.02419	0.0429503	0.36444
ENSG00000070831	CDC42	1719.21	0.456275	0.22551	2.0233	0.0430421	0.36487
ENSG00000054523	KIF1B	203.62	0.898393	0.444252	2.02226	0.0431494	0.365431
ENSG00000168883	USP39	199.913	-0.703769	0.348106	-2.02171	0.0432063	0.365504
ENSG00000124882	EREG	54.7723	2.28786	1.13205	2.02098	0.0432818	0.365504
ENSG00000187109	NAP1L1	547.39	0.584744	0.289322	2.02108	0.0432712	0.365504
ENSG00000196187	TMEM63A	52.8493	-0.975498	0.483344	-2.01823	0.0435677	0.367569
ENSG00000143155	TIPRL	148.725	0.689707	0.341902	2.01727	0.0436675	0.367737
ENSG00000153130	SCOC	63.704	0.945981	0.469041	2.01684	0.0437121	0.367737
ENSG00000072786	STK10	372.35	-0.580502	0.287781	-2.01716	0.0436783	0.367737
ENSG00000153898	MCOLN2	475.379	1.31899	0.654421	2.0155	0.0438521	0.368216
ENSG00000172062	SMN1	115.963	0.742339	0.368245	2.01589	0.043812	0.368216
ENSG00000118515	SGK1	936.434	0.866153	0.430014	2.01424	0.0439841	0.368777
ENSG00000110057	UNC93B1	56.6441	-1.19088	0.59142	-2.01359	0.0440522	0.368777
ENSG00000123360	NA	10.7691	-2.24527	1.11523	-2.01328	0.0440852	0.368777
ENSG00000073060	SCARB1	371.707	-0.746804	0.370855	-2.01374	0.0440373	0.368777
ENSG00000149231	CCDC82	54.2286	1.1036	0.548451	2.01222	0.0441969	0.369363
ENSG00000174799	CEP135	36.6269	1.62698	0.80944	2.01001	0.0444302	0.370538
ENSG00000112130	RNF8	47.3809	-1.14762	0.571095	-2.00951	0.0444832	0.370538
ENSG00000110497	NA	43.7961	-1.39624	0.694951	-2.00913	0.0445238	0.370538
ENSG00000189079	ARID2	52.4319	1.20561	0.600131	2.00891	0.0445464	0.370538
ENSG00000103091	NA	22.2544	-1.6382	0.815143	-2.0097	0.0444626	0.370538
ENSG00000166278	C2	124.601	-0.913083	0.454863	-2.00738	0.0447093	0.370945
ENSG00000130779	CLIP1	278.364	0.608179	0.302917	2.00774	0.0446705	0.370945
ENSG00000197632	SERPINB2	134.377	3.46024	1.72385	2.00727	0.0447209	0.370945
ENSG00000119801	YPEL5	659.265	0.486261	0.242421	2.00585	0.044872	0.371851
ENSG00000105245	NA	18.7312	-1.86297	0.929105	-2.00512	0.04495	0.372149
ENSG00000125257	ABCC4	140.51	0.790481	0.394387	2.00433	0.0450348	0.372503
ENSG00000137700	SLC37A4	32.8235	-1.22368	0.611565	-2.0009	0.0454032	0.375201
ENSG00000109133	TMEM33	218.479	0.673357	0.336638	2.00024	0.0454742	0.375437
ENSG00000116991	SIPA1L2	40.5357	1.70813	0.854535	1.9989	0.0456189	0.375932
ENSG00000108771	DHX58	442.692	0.652076	0.32619	1.99907	0.0456007	0.375932
ENSG00000276600	RAB7B	2833.84	0.485727	0.243051	1.99845	0.0456675	0.375983
ENSG00000135686	KLHL36	87.7091	-1.00446	0.503018	-1.99687	0.0458389	0.376695
ENSG00000167766	ZNF83	40.6201	-1.34603	0.674013	-1.99704	0.0458206	0.376695
ENSG00000133816	MICAL2	92.8817	0.68488	0.343828	1.99192	0.0463794	0.380221
ENSG00000136758	YME1L1	657.816	0.373626	0.18755	1.99214	0.0463552	0.380221
ENSG00000184436	THAP7	46.9159	-1.05532	0.529842	-1.99177	0.0463967	0.380221
ENSG00000074800	ENO1	7172.32	-0.393748	0.197872	-1.98991	0.0466009	0.380427
ENSG00000143409	NA	47.9415	1.13843	0.572103	1.9899	0.0466023	0.380427
ENSG00000162961	DPY30	138.149	0.745727	0.374699	1.9902	0.0465688	0.380427
ENSG00000175556	NA	22.8911	-3.4581	1.73725	-1.99056	0.0465295	0.380427
ENSG00000110324	IL10RA	4646.95	0.550156	0.276518	1.98959	0.0466362	0.380427
ENSG00000172939	OXSR1	168.297	0.801246	0.402976	1.98832	0.046776	0.38062
ENSG00000125449	NA	33.9522	-1.61872	0.814159	-1.98821	0.0467887	0.38062
ENSG00000160285	LSS	164.528	-0.910609	0.457943	-1.98848	0.0467589	0.38062
ENSG00000117385	P3H1	85.323	-0.816821	0.411557	-1.98471	0.0471769	0.381212
ENSG00000243147	MRPL33	165.307	0.615759	0.310234	1.98482	0.0471643	0.381212
ENSG00000135968	GCC2	88.0417	0.8482	0.427422	1.98445	0.0472054	0.381212
ENSG00000187118	CMC1	77.2364	0.822085	0.41405	1.98547	0.047092	0.381212
ENSG00000120314	WDR55	103.368	-1.02338	0.515218	-1.98631	0.046999	0.381212
ENSG00000156535	CD109	141.503	0.905598	0.455953	1.98617	0.0470149	0.381212
ENSG00000126391	FRMD8	296.295	-0.771455	0.388492	-1.98577	0.0470592	0.381212
ENSG00000119953	SMNDC1	172.477	0.748716	0.3769	1.98651	0.0469767	0.381212
ENSG00000176845	METRNL	376.674	0.701437	0.353762	1.98279	0.0473906	0.382012
ENSG00000177410	ZFAS1	128.398	0.76963	0.388148	1.98283	0.0473865	0.382012
ENSG00000116990	NA	21.5246	-1.89389	0.955488	-1.98211	0.0474665	0.382276
ENSG00000118418	HMGN3	441.566	0.615684	0.310805	1.98093	0.0475987	0.382972
ENSG00000213995	NAXD	88.9518	-0.885882	0.447286	-1.98057	0.0476394	0.382972
ENSG00000115421	PAPOLG	98.0978	1.27528	0.644166	1.97974	0.0477332	0.383379
ENSG00000115355	CCDC88A	369.436	0.600457	0.303449	1.97878	0.0478413	0.3839
ENSG00000004779	NDUFAB1	431.278	0.551202	0.278647	1.97814	0.0479128	0.384126
ENSG00000155380	SLC16A1	91.299	-1.00389	0.508038	-1.97602	0.0481528	0.384679
ENSG00000055332	EIF2AK2	483.521	0.796474	0.403129	1.97573	0.0481857	0.384679
ENSG00000163635	ATXN7	86.0768	0.791277	0.400406	1.97619	0.0481337	0.384679
ENSG00000136270	TBRG4	262.11	-0.573961	0.290531	-1.97556	0.048205	0.384679
ENSG00000126524	SBDS	324.946	0.569977	0.288401	1.97633	0.0481169	0.384679
ENSG00000224596	ZMIZ1-AS1	26.1053	3.56391	1.805	1.97447	0.0483289	0.384679
ENSG00000166557	TMED3	198.949	-0.720446	0.364787	-1.97498	0.0482704	0.384679
ENSG00000142192	APP	51.4495	-1.2726	0.644522	-1.97449	0.0483257	0.384679
ENSG00000127603	MACF1	328.745	0.718765	0.364133	1.97391	0.0483923	0.384838
ENSG00000163527	STT3B	197.346	0.774852	0.392647	1.97341	0.0484493	0.384934
ENSG00000111331	OAS3	1513.98	0.739108	0.374604	1.97304	0.0484912	0.384934
ENSG00000142657	PGD	2133.11	-0.489563	0.248199	-1.97246	0.0485567	0.385109
ENSG00000143401	ANP32E	115.686	0.858597	0.435866	1.96986	0.0488539	0.385367
ENSG00000138081	FBXO11	62.8888	1.01857	0.516882	1.97061	0.0487687	0.385367
ENSG00000196116	TDRD7	218.42	-0.899332	0.456701	-1.96919	0.048931	0.385367
ENSG00000134453	RBM17	272.488	0.587857	0.298649	1.96838	0.0490238	0.385367
ENSG00000165417	GTF2A1	62.0655	1.21371	0.616288	1.96939	0.0489082	0.385367
ENSG00000247556	OIP5-AS1	158.702	0.654024	0.332259	1.96842	0.0490198	0.385367
ENSG00000132530	XAF1	186.841	-0.961079	0.488001	-1.96942	0.0489051	0.385367
ENSG00000042062	FAM65C	37.3855	1.56832	0.79551	1.97146	0.0486709	0.385367
ENSG00000100029	PES1	139.291	-0.838865	0.425603	-1.97101	0.0487232	0.385367
ENSG00000142156	NA	16.03	-3.40421	1.72909	-1.96878	0.0489779	0.385367
ENSG00000104969	SGTA	504.346	-0.523367	0.265953	-1.9679	0.0490801	0.385468
ENSG00000115649	CNPPD1	522.837	-0.645881	0.328589	-1.96562	0.0493428	0.386846
ENSG00000099917	MED15	280.429	-0.547998	0.278784	-1.96567	0.0493365	0.386846
ENSG00000136940	PDCL	63.9982	-0.927815	0.472361	-1.96421	0.0495057	0.387632
ENSG00000100991	TRPC4AP	426.768	-0.673553	0.343012	-1.96364	0.0495717	0.387632
ENSG00000065000	AP3D1	331.521	0.475895	0.242356	1.96362	0.0495742	0.387632
ENSG00000188001	TPRG1	356.544	0.738645	0.376369	1.96256	0.0496977	0.387669
ENSG00000177548	RABEP2	68.321	-0.91008	0.463971	-1.9615	0.0498205	0.387669
ENSG00000129993	NA	22.2602	-1.73719	0.885463	-1.9619	0.0497747	0.387669
ENSG00000013306	SLC25A39	562.996	-0.51205	0.261074	-1.96132	0.0498413	0.387669
ENSG00000244005	NFS1	39.2306	-1.18445	0.603343	-1.96315	0.0496285	0.387669
ENSG00000132819	RBM38	67.7457	-0.974346	0.496532	-1.9623	0.0497273	0.387669
ENSG00000173171	MTX1	69.9786	-0.866301	0.442815	-1.95635	0.0504242	0.387781
ENSG00000116580	GON4L	113.678	-0.763851	0.390427	-1.95645	0.0504122	0.387781
ENSG00000136715	SAP130	54.0744	-1.20119	0.613469	-1.95802	0.0502275	0.387781
ENSG00000168334	NA	26.5093	3.37777	1.724	1.95926	0.0500826	0.387781
ENSG00000068796	KIF2A	96.2391	0.952677	0.486371	1.95874	0.0501427	0.387781
ENSG00000013375	PGM3	37.4822	-1.58609	0.8107	-1.95645	0.0504124	0.387781
ENSG00000106952	TNFSF8	760.184	0.77887	0.397708	1.9584	0.0501834	0.387781
ENSG00000188229	TUBB4B	1181.84	-0.551161	0.281662	-1.95681	0.0503692	0.387781
ENSG00000148399	NA	33.1747	-1.41986	0.725149	-1.95803	0.0502268	0.387781
ENSG00000103365	GGA2	116.34	-0.820509	0.419209	-1.95728	0.0503147	0.387781
ENSG00000108950	FAM20A	127.965	-1.59939	0.81742	-1.95663	0.050391	0.387781
ENSG00000105617	LENG1	32.7207	-1.09039	0.557262	-1.95669	0.0503835	0.387781
ENSG00000083814	ZNF671	23.4806	-2.19965	1.12237	-1.95982	0.0500167	0.387781
ENSG00000222009	BTBD19	93.4881	0.872901	0.446426	1.95531	0.0505463	0.387819
ENSG00000080345	RIF1	105.45	0.985028	0.503801	1.95519	0.0505604	0.387819
ENSG00000130787	NA	21.6715	2.82184	1.44287	1.95571	0.0504991	0.387819
ENSG00000117362	APH1A	158.285	-1.12661	0.576603	-1.95387	0.0507171	0.388685
ENSG00000113838	TBCCD1	55.8896	-1.2094	0.619168	-1.95326	0.0507885	0.388793
ENSG00000163950	SLBP	112.537	-0.991297	0.507575	-1.95301	0.0508189	0.388793
ENSG00000114209	PDCD10	253.568	0.800807	0.410215	1.95216	0.0509187	0.38922
ENSG00000180867	PDIA3P1	129.032	0.686325	0.352628	1.94631	0.0516171	0.390564
ENSG00000163602	RYBP	213.758	0.772216	0.396568	1.94725	0.0515051	0.390564
ENSG00000083896	YTHDC1	104.427	0.868645	0.446045	1.94744	0.0514825	0.390564
ENSG00000164031	DNAJB14	55.2003	1.16256	0.596196	1.94997	0.0511802	0.390564
ENSG00000160445	ZER1	113.94	-1.07411	0.551196	-1.94868	0.0513333	0.390564
ENSG00000175352	NRIP3	78.5124	2.58678	1.32792	1.948	0.0514152	0.390564
ENSG00000166902	MRPL16	134.071	-0.739652	0.379958	-1.94667	0.0515748	0.390564
ENSG00000132740	IGHMBP2	68.0982	-1.08794	0.558057	-1.94951	0.0512344	0.390564
ENSG00000150787	PTS	109.822	0.608333	0.31202	1.94966	0.0512164	0.390564
ENSG00000095794	CREM	886.347	0.751151	0.385945	1.94626	0.0516229	0.390564
ENSG00000171862	PTEN	330.169	0.665012	0.341448	1.94763	0.0514598	0.390564
ENSG00000110852	CLEC2B	58.4008	0.959124	0.492093	1.94907	0.0512871	0.390564
ENSG00000138668	HNRNPD	211.378	0.63957	0.328686	1.94584	0.0516739	0.390616
ENSG00000260032	NORAD	161.78	0.678352	0.348791	1.94487	0.0517908	0.391166
ENSG00000101972	STAG2	103.998	0.725544	0.37348	1.94266	0.0520574	0.392426
ENSG00000183087	GAS6	342.727	-0.801522	0.412648	-1.94239	0.0520904	0.392426
ENSG00000141985	SH3GL1	96.4413	-0.881774	0.453909	-1.94262	0.0520619	0.392426
ENSG00000085231	AK6	182.914	0.620448	0.319631	1.94113	0.0522419	0.393233
ENSG00000241685	ARPC1A	259.877	-0.618822	0.319126	-1.93911	0.0524875	0.394747
ENSG00000136504	KAT7	116.599	-1.02071	0.527154	-1.93627	0.0528347	0.397022
ENSG00000065518	NDUFB4	490.457	0.433558	0.224044	1.93514	0.0529727	0.397721
ENSG00000197857	ZNF44	27.1565	-1.42971	0.739146	-1.93428	0.0530792	0.398184
ENSG00000116668	SWT1	41.6821	1.97863	1.02384	1.93256	0.053291	0.399097
ENSG00000175606	TMEM70	413.241	0.514925	0.266413	1.93281	0.0532601	0.399097
ENSG00000120805	ARL1	104.829	0.62799	0.325096	1.93171	0.0533957	0.399544
ENSG00000171608	PIK3CD	111.222	0.789896	0.409515	1.92886	0.0537488	0.401847
ENSG00000139636	LMBR1L	168.517	-0.938411	0.486617	-1.92844	0.0538007	0.401897
ENSG00000104497	NA	27.093	-1.75536	0.911006	-1.92683	0.0540002	0.403047
ENSG00000198890	NA	25.4893	1.68779	0.876363	1.9259	0.054117	0.40324
ENSG00000132471	WBP2	638.632	-0.46172	0.239705	-1.9262	0.0540797	0.40324
ENSG00000159640	ACE	364.634	-0.641707	0.33349	-1.92422	0.0543275	0.404468
ENSG00000177946	NA	31.7623	-1.31119	0.681947	-1.92271	0.0545161	0.405532
ENSG00000144231	POLR2D	167.314	-0.574875	0.299496	-1.91947	0.0549246	0.407245
ENSG00000170571	EMB	512.006	0.556435	0.289887	1.91949	0.0549229	0.407245
ENSG00000149084	HSD17B12	135.325	0.847098	0.441412	1.91907	0.054976	0.407245
ENSG00000006062	MAP3K14	284.199	-0.797126	0.41531	-1.91935	0.0549398	0.407245
ENSG00000154723	ATP5J	602.658	0.597478	0.311254	1.91958	0.0549104	0.407245
ENSG00000107521	HPS1	1312.6	-0.558883	0.291816	-1.91519	0.0554685	0.410415
ENSG00000184277	TM2D3	116.569	-0.829789	0.433392	-1.91464	0.0555387	0.410415
ENSG00000132792	CTNNBL1	558.668	-0.514391	0.268667	-1.91461	0.0555428	0.410415
ENSG00000116574	RHOU	80.2534	1.28409	0.670864	1.91408	0.0556095	0.410565
ENSG00000048828	FAM120A	139.497	0.768252	0.401562	1.91316	0.0557274	0.411094
ENSG00000196776	CD47	685.198	0.657624	0.34391	1.9122	0.0558505	0.411659
ENSG00000051523	CYBA	378.712	-0.803971	0.420627	-1.91136	0.0559581	0.41211
ENSG00000251230	MIR3945HG	449.873	0.975202	0.510419	1.91059	0.0560574	0.412498
ENSG00000115607	NA	14.1964	5.6622	2.96852	1.90741	0.056467	0.41318
ENSG00000090316	MAEA	150.756	-0.64632	0.338716	-1.90815	0.0563722	0.41318
ENSG00000147872	PLIN2	296.971	-0.581269	0.304704	-1.90765	0.0564362	0.41318
ENSG00000108179	PPIF	1658.11	0.524772	0.275133	1.90734	0.0564761	0.41318
ENSG00000177889	UBE2N	673.862	0.428423	0.224406	1.90915	0.0562433	0.41318
[truncated: 7,657 more rows]

## Sheet: 2hD23580Bystander_Uninfected
Supplementary Data 9: Differential expression results using DESeq2 to directly compare experimental groups of small bulks.
[truncated: 8,868 more rows]

[truncated: 20 more sheets: 2hD23580Bystander_LT2Bystander, 2hD23580Infected_Uninfected, 2hD23580Infected_LT2Infected, 2hD23580Infected_D23580Bystande, 4hLT2Infected_Uninfected, 4hLT2Infected_LT2Bystander, 4hLT2Bystander_Uninfected, 4hD23580Infected_Uninfected, 4hD23580Infected_D23580Bystande, 4hD23580Infected_LT2Infected, 4hD23580Bystander_Uninfected, 4hD23580Bystander_LT2Bystander, 6hLT2_Infected_Uninfected, 6hLT2Infected_LT2Bystander, 6hLT2Bystander_Uninfected, 6hD23580Infected_Uninfected, 6hD23580Infected_LT2Infected, 6hD23580Infected_D23580Bystande, 6hD23580Bystander_Uninfected, 6hD23580Bystander_LT2Bystander]
